# Supplementary material for: Measurable health effects associated with the daylight saving time shift
Source: PLoS Comput Biol. 2020 Jun 8;16(6):e1007927. doi: 10.1371/journal.pcbi.1007927 (PMC7302868; doi:10.1371/journal.pcbi.1007927)
Supplement: S1 Table — (CSV) [file pcbi.1007927.s002.csv]

ICD10	System	Description
A00	Bacterial infections, and other intestinal infectious diseases, and STDs	Intestinal infectious diseases
A01	Bacterial infections, and other intestinal infectious diseases, and STDs	Intestinal infectious diseases
A02	Bacterial infections, and other intestinal infectious diseases, and STDs	Intestinal infectious diseases
A03	Bacterial infections, and other intestinal infectious diseases, and STDs	Intestinal infectious diseases
A04	Bacterial infections, and other intestinal infectious diseases, and STDs	Intestinal infectious diseases
A05	Bacterial infections, and other intestinal infectious diseases, and STDs	Intestinal infectious diseases
A06	Bacterial infections, and other intestinal infectious diseases, and STDs	Intestinal infectious diseases
A07	Bacterial infections, and other intestinal infectious diseases, and STDs	Intestinal infectious diseases
A08	Bacterial infections, and other intestinal infectious diseases, and STDs	Intestinal infectious diseases
A09	Bacterial infections, and other intestinal infectious diseases, and STDs	Intestinal infectious diseases
A15	Bacterial infections, and other intestinal infectious diseases, and STDs	Tuberculosis
A16	Bacterial infections, and other intestinal infectious diseases, and STDs	Tuberculosis
A17	Bacterial infections, and other intestinal infectious diseases, and STDs	Tuberculosis
A18	Bacterial infections, and other intestinal infectious diseases, and STDs	Tuberculosis
A19	Bacterial infections, and other intestinal infectious diseases, and STDs	Tuberculosis
A20	Bacterial infections, and other intestinal infectious diseases, and STDs	Certain zoonotic bacterial diseases
A21	Bacterial infections, and other intestinal infectious diseases, and STDs	Certain zoonotic bacterial diseases
A22	Bacterial infections, and other intestinal infectious diseases, and STDs	Certain zoonotic bacterial diseases
A23	Bacterial infections, and other intestinal infectious diseases, and STDs	Certain zoonotic bacterial diseases
A24	Bacterial infections, and other intestinal infectious diseases, and STDs	Certain zoonotic bacterial diseases
A25	Bacterial infections, and other intestinal infectious diseases, and STDs	Certain zoonotic bacterial diseases
A26	Bacterial infections, and other intestinal infectious diseases, and STDs	Certain zoonotic bacterial diseases
A27	Bacterial infections, and other intestinal infectious diseases, and STDs	Certain zoonotic bacterial diseases
A28	Bacterial infections, and other intestinal infectious diseases, and STDs	Certain zoonotic bacterial diseases
A30	Bacterial infections, and other intestinal infectious diseases, and STDs	Other bacterial diseases
A31	Bacterial infections, and other intestinal infectious diseases, and STDs	Other bacterial diseases
A32	Bacterial infections, and other intestinal infectious diseases, and STDs	Other bacterial diseases
A33	Bacterial infections, and other intestinal infectious diseases, and STDs	Other bacterial diseases
A34	Bacterial infections, and other intestinal infectious diseases, and STDs	Other bacterial diseases
A35	Bacterial infections, and other intestinal infectious diseases, and STDs	Other bacterial diseases
A36	Bacterial infections, and other intestinal infectious diseases, and STDs	Other bacterial diseases
A37	Bacterial infections, and other intestinal infectious diseases, and STDs	Other bacterial diseases
A38	Bacterial infections, and other intestinal infectious diseases, and STDs	Other bacterial diseases
A39	Bacterial infections, and other intestinal infectious diseases, and STDs	Other bacterial diseases
A40	Bacterial infections, and other intestinal infectious diseases, and STDs	Other bacterial diseases
A41	Bacterial infections, and other intestinal infectious diseases, and STDs	Other bacterial diseases
A42	Bacterial infections, and other intestinal infectious diseases, and STDs	Other bacterial diseases
A43	Bacterial infections, and other intestinal infectious diseases, and STDs	Other bacterial diseases
A44	Bacterial infections, and other intestinal infectious diseases, and STDs	Other bacterial diseases
A45	Bacterial infections, and other intestinal infectious diseases, and STDs	Other bacterial diseases
A46	Bacterial infections, and other intestinal infectious diseases, and STDs	Other bacterial diseases
A47	Bacterial infections, and other intestinal infectious diseases, and STDs	Other bacterial diseases
A48	Bacterial infections, and other intestinal infectious diseases, and STDs	Other bacterial diseases
A49	Bacterial infections, and other intestinal infectious diseases, and STDs	Other bacterial diseases
A50	Bacterial infections, and other intestinal infectious diseases, and STDs	Infections with a predominantly sexual mode of transmission
A51	Bacterial infections, and other intestinal infectious diseases, and STDs	Infections with a predominantly sexual mode of transmission
A52	Bacterial infections, and other intestinal infectious diseases, and STDs	Infections with a predominantly sexual mode of transmission
A53	Bacterial infections, and other intestinal infectious diseases, and STDs	Infections with a predominantly sexual mode of transmission
A54	Bacterial infections, and other intestinal infectious diseases, and STDs	Infections with a predominantly sexual mode of transmission
A55	Bacterial infections, and other intestinal infectious diseases, and STDs	Infections with a predominantly sexual mode of transmission
A56	Bacterial infections, and other intestinal infectious diseases, and STDs	Infections with a predominantly sexual mode of transmission
A57	Bacterial infections, and other intestinal infectious diseases, and STDs	Infections with a predominantly sexual mode of transmission
A58	Bacterial infections, and other intestinal infectious diseases, and STDs	Infections with a predominantly sexual mode of transmission
A59	Bacterial infections, and other intestinal infectious diseases, and STDs	Infections with a predominantly sexual mode of transmission
A60	Bacterial infections, and other intestinal infectious diseases, and STDs	Infections with a predominantly sexual mode of transmission
A61	Bacterial infections, and other intestinal infectious diseases, and STDs	Infections with a predominantly sexual mode of transmission
A62	Bacterial infections, and other intestinal infectious diseases, and STDs	Infections with a predominantly sexual mode of transmission
A63	Bacterial infections, and other intestinal infectious diseases, and STDs	Infections with a predominantly sexual mode of transmission
A64	Bacterial infections, and other intestinal infectious diseases, and STDs	Infections with a predominantly sexual mode of transmission
A65	Bacterial infections, and other intestinal infectious diseases, and STDs	Other spirochaetal diseases
A66	Bacterial infections, and other intestinal infectious diseases, and STDs	Other spirochaetal diseases
A67	Bacterial infections, and other intestinal infectious diseases, and STDs	Other spirochaetal diseases
A68	Bacterial infections, and other intestinal infectious diseases, and STDs	Other spirochaetal diseases
A69	Bacterial infections, and other intestinal infectious diseases, and STDs	Other spirochaetal diseases
A70	Bacterial infections, and other intestinal infectious diseases, and STDs	Other diseases caused by chlamydiae
A71	Bacterial infections, and other intestinal infectious diseases, and STDs	Other diseases caused by chlamydiae
A72	Bacterial infections, and other intestinal infectious diseases, and STDs	Other diseases caused by chlamydiae
A73	Bacterial infections, and other intestinal infectious diseases, and STDs	Other diseases caused by chlamydiae
A74	Bacterial infections, and other intestinal infectious diseases, and STDs	Other diseases caused by chlamydiae
A75	Bacterial infections, and other intestinal infectious diseases, and STDs	Rickettsioses
A76	Bacterial infections, and other intestinal infectious diseases, and STDs	Rickettsioses
A77	Bacterial infections, and other intestinal infectious diseases, and STDs	Rickettsioses
A78	Bacterial infections, and other intestinal infectious diseases, and STDs	Rickettsioses
A79	Bacterial infections, and other intestinal infectious diseases, and STDs	Rickettsioses
A80	Viral infections	Viral infections of the central nervous system
A81	Viral infections	Viral infections of the central nervous system
A82	Viral infections	Viral infections of the central nervous system
A83	Viral infections	Viral infections of the central nervous system
A84	Viral infections	Viral infections of the central nervous system
A85	Viral infections	Viral infections of the central nervous system
A86	Viral infections	Viral infections of the central nervous system
A87	Viral infections	Viral infections of the central nervous system
A88	Viral infections	Viral infections of the central nervous system
A89	Viral infections	Viral infections of the central nervous system
A90	Viral infections	Arthropod-borne viral fevers and viral haemorrhagic fevers
A91	Viral infections	Arthropod-borne viral fevers and viral haemorrhagic fevers
A92	Viral infections	Arthropod-borne viral fevers and viral haemorrhagic fevers
A93	Viral infections	Arthropod-borne viral fevers and viral haemorrhagic fevers
A94	Viral infections	Arthropod-borne viral fevers and viral haemorrhagic fevers
A95	Viral infections	Arthropod-borne viral fevers and viral haemorrhagic fevers
A96	Viral infections	Arthropod-borne viral fevers and viral haemorrhagic fevers
A97	Viral infections	Arthropod-borne viral fevers and viral haemorrhagic fevers
A98	Viral infections	Arthropod-borne viral fevers and viral haemorrhagic fevers
A99	Viral infections	Arthropod-borne viral fevers and viral haemorrhagic fevers
B00	Viral infections	Viral infections characterized by skin and mucous membrane lesions
B01	Viral infections	Viral infections characterized by skin and mucous membrane lesions
B02	Viral infections	Viral infections characterized by skin and mucous membrane lesions
B03	Viral infections	Viral infections characterized by skin and mucous membrane lesions
B04	Viral infections	Viral infections characterized by skin and mucous membrane lesions
B05	Viral infections	Viral infections characterized by skin and mucous membrane lesions
B06	Viral infections	Viral infections characterized by skin and mucous membrane lesions
B07	Viral infections	Viral infections characterized by skin and mucous membrane lesions
B08	Viral infections	Viral infections characterized by skin and mucous membrane lesions
B09	Viral infections	Viral infections characterized by skin and mucous membrane lesions
B10	Viral infections	Other human herpesviruses
B15	Viral infections	Viral hepatitis
B16	Viral infections	Viral hepatitis
B17	Viral infections	Viral hepatitis
B18	Viral infections	Viral hepatitis
B19	Viral infections	Viral hepatitis
B20	Viral infections	Human immunodeficiency virus (HIV) disease
B21	Viral infections	Human immunodeficiency virus (HIV) disease
B22	Viral infections	Human immunodeficiency virus (HIV) disease
B23	Viral infections	Human immunodeficiency virus (HIV) disease
B24	Viral infections	Human immunodeficiency virus (HIV) disease
B25	Viral infections	Other viral diseases
B26	Viral infections	Other viral diseases
B27	Viral infections	Other viral diseases
B28	Viral infections	Other viral diseases
B29	Viral infections	Other viral diseases
B30	Viral infections	Other viral diseases
B31	Viral infections	Other viral diseases
B32	Viral infections	Other viral diseases
B33	Viral infections	Other viral diseases
B34	Viral infections	Other viral diseases
B35	Infections caused by fungi, protozoans, worms, and infestations	Mycoses
B36	Infections caused by fungi, protozoans, worms, and infestations	Mycoses
B37	Infections caused by fungi, protozoans, worms, and infestations	Mycoses
B38	Infections caused by fungi, protozoans, worms, and infestations	Mycoses
B39	Infections caused by fungi, protozoans, worms, and infestations	Mycoses
B40	Infections caused by fungi, protozoans, worms, and infestations	Mycoses
B41	Infections caused by fungi, protozoans, worms, and infestations	Mycoses
B42	Infections caused by fungi, protozoans, worms, and infestations	Mycoses
B43	Infections caused by fungi, protozoans, worms, and infestations	Mycoses
B44	Infections caused by fungi, protozoans, worms, and infestations	Mycoses
B45	Infections caused by fungi, protozoans, worms, and infestations	Mycoses
B46	Infections caused by fungi, protozoans, worms, and infestations	Mycoses
B47	Infections caused by fungi, protozoans, worms, and infestations	Mycoses
B48	Infections caused by fungi, protozoans, worms, and infestations	Mycoses
B49	Infections caused by fungi, protozoans, worms, and infestations	Mycoses
B50	Infections caused by fungi, protozoans, worms, and infestations	Protozoal diseases
B51	Infections caused by fungi, protozoans, worms, and infestations	Protozoal diseases
B52	Infections caused by fungi, protozoans, worms, and infestations	Protozoal diseases
B53	Infections caused by fungi, protozoans, worms, and infestations	Protozoal diseases
B54	Infections caused by fungi, protozoans, worms, and infestations	Protozoal diseases
B55	Infections caused by fungi, protozoans, worms, and infestations	Protozoal diseases
B56	Infections caused by fungi, protozoans, worms, and infestations	Protozoal diseases
B57	Infections caused by fungi, protozoans, worms, and infestations	Protozoal diseases
B58	Infections caused by fungi, protozoans, worms, and infestations	Protozoal diseases
B59	Infections caused by fungi, protozoans, worms, and infestations	Protozoal diseases
B60	Infections caused by fungi, protozoans, worms, and infestations	Protozoal diseases
B61	Infections caused by fungi, protozoans, worms, and infestations	Protozoal diseases
B62	Infections caused by fungi, protozoans, worms, and infestations	Protozoal diseases
B63	Infections caused by fungi, protozoans, worms, and infestations	Protozoal diseases
B64	Infections caused by fungi, protozoans, worms, and infestations	Protozoal diseases
B65	Infections caused by fungi, protozoans, worms, and infestations	Helminthiases
B66	Infections caused by fungi, protozoans, worms, and infestations	Helminthiases
B67	Infections caused by fungi, protozoans, worms, and infestations	Helminthiases
B68	Infections caused by fungi, protozoans, worms, and infestations	Helminthiases
B69	Infections caused by fungi, protozoans, worms, and infestations	Helminthiases
B70	Infections caused by fungi, protozoans, worms, and infestations	Helminthiases
B71	Infections caused by fungi, protozoans, worms, and infestations	Helminthiases
B72	Infections caused by fungi, protozoans, worms, and infestations	Helminthiases
B73	Infections caused by fungi, protozoans, worms, and infestations	Helminthiases
B74	Infections caused by fungi, protozoans, worms, and infestations	Helminthiases
B75	Infections caused by fungi, protozoans, worms, and infestations	Helminthiases
B76	Infections caused by fungi, protozoans, worms, and infestations	Helminthiases
B77	Infections caused by fungi, protozoans, worms, and infestations	Helminthiases
B78	Infections caused by fungi, protozoans, worms, and infestations	Helminthiases
B79	Infections caused by fungi, protozoans, worms, and infestations	Helminthiases
B80	Infections caused by fungi, protozoans, worms, and infestations	Helminthiases
B81	Infections caused by fungi, protozoans, worms, and infestations	Helminthiases
B82	Infections caused by fungi, protozoans, worms, and infestations	Helminthiases
B83	Infections caused by fungi, protozoans, worms, and infestations	Helminthiases
B85	Infections caused by fungi, protozoans, worms, and infestations	Pediculosis, acariasis and other infestations
B86	Infections caused by fungi, protozoans, worms, and infestations	Pediculosis, acariasis and other infestations
B87	Infections caused by fungi, protozoans, worms, and infestations	Pediculosis, acariasis and other infestations
B88	Infections caused by fungi, protozoans, worms, and infestations	Pediculosis, acariasis and other infestations
B89	Infections caused by fungi, protozoans, worms, and infestations	Pediculosis, acariasis and other infestations
B90	Sequelae, and diseases classified elsewhere	Sequelae of infectious and parasitic diseases
B91	Sequelae, and diseases classified elsewhere	Sequelae of infectious and parasitic diseases
B92	Sequelae, and diseases classified elsewhere	Sequelae of infectious and parasitic diseases
B93	Sequelae, and diseases classified elsewhere	Sequelae of infectious and parasitic diseases
B94	Sequelae, and diseases classified elsewhere	Sequelae of infectious and parasitic diseases
B95	Sequelae, and diseases classified elsewhere	Bacterial, viral and other infectious agents
B96	Sequelae, and diseases classified elsewhere	Bacterial, viral and other infectious agents
B97	Sequelae, and diseases classified elsewhere	Bacterial, viral and other infectious agents
B99	Sequelae, and diseases classified elsewhere	Other infectious diseases
C00	Neoplasms	Malignant neoplasms, lip, oral cavity and pharynx
C01	Neoplasms	Malignant neoplasms, lip, oral cavity and pharynx
C02	Neoplasms	Malignant neoplasms, lip, oral cavity and pharynx
C03	Neoplasms	Malignant neoplasms, lip, oral cavity and pharynx
C04	Neoplasms	Malignant neoplasms, lip, oral cavity and pharynx
C05	Neoplasms	Malignant neoplasms, lip, oral cavity and pharynx
C06	Neoplasms	Malignant neoplasms, lip, oral cavity and pharynx
C07	Neoplasms	Malignant neoplasms, lip, oral cavity and pharynx
C08	Neoplasms	Malignant neoplasms, lip, oral cavity and pharynx
C09	Neoplasms	Malignant neoplasms, lip, oral cavity and pharynx
C10	Neoplasms	Malignant neoplasms, lip, oral cavity and pharynx
C11	Neoplasms	Malignant neoplasms, lip, oral cavity and pharynx
C12	Neoplasms	Malignant neoplasms, lip, oral cavity and pharynx
C13	Neoplasms	Malignant neoplasms, lip, oral cavity and pharynx
C14	Neoplasms	Malignant neoplasms, lip, oral cavity and pharynx
C15	Neoplasms	Malignant neoplasms, digestive organs
C16	Neoplasms	Malignant neoplasms, digestive organs
C17	Neoplasms	Malignant neoplasms, digestive organs
C18	Neoplasms	Malignant neoplasms, digestive organs
C19	Neoplasms	Malignant neoplasms, digestive organs
C20	Neoplasms	Malignant neoplasms, digestive organs
C21	Neoplasms	Malignant neoplasms, digestive organs
C22	Neoplasms	Malignant neoplasms, digestive organs
C23	Neoplasms	Malignant neoplasms, digestive organs
C24	Neoplasms	Malignant neoplasms, digestive organs
C25	Neoplasms	Malignant neoplasms, digestive organs
C26	Neoplasms	Malignant neoplasms, digestive organs
C30	Neoplasms	Malignant neoplasms, respiratory system and intrathoracic organs
C31	Neoplasms	Malignant neoplasms, respiratory system and intrathoracic organs
C32	Neoplasms	Malignant neoplasms, respiratory system and intrathoracic organs
C33	Neoplasms	Malignant neoplasms, respiratory system and intrathoracic organs
C34	Neoplasms	Malignant neoplasms, respiratory system and intrathoracic organs
C35	Neoplasms	Malignant neoplasms, respiratory system and intrathoracic organs
C36	Neoplasms	Malignant neoplasms, respiratory system and intrathoracic organs
C37	Neoplasms	Malignant neoplasms, respiratory system and intrathoracic organs
C38	Neoplasms	Malignant neoplasms, respiratory system and intrathoracic organs
C39	Neoplasms	Malignant neoplasms, respiratory system and intrathoracic organs
C40	Neoplasms	Malignant neoplasms, bone and articular cartilage
C41	Neoplasms	Malignant neoplasms, bone and articular cartilage
C43	Neoplasms	Malignant neoplasms, skin
C44	Neoplasms	Malignant neoplasms, skin
C4A	Neoplasms	Malignant neoplasms, skin
C45	Neoplasms	Malignant neoplasms, connective and soft tissue
C46	Neoplasms	Malignant neoplasms, connective and soft tissue
C47	Neoplasms	Malignant neoplasms, connective and soft tissue
C48	Neoplasms	Malignant neoplasms, connective and soft tissue
C49	Neoplasms	Malignant neoplasms, connective and soft tissue
C50	Neoplasms	Malignant neoplasms, breast and female genital organs
C51	Neoplasms	Malignant neoplasms, breast and female genital organs
C52	Neoplasms	Malignant neoplasms, breast and female genital organs
C53	Neoplasms	Malignant neoplasms, breast and female genital organs
C54	Neoplasms	Malignant neoplasms, breast and female genital organs
C55	Neoplasms	Malignant neoplasms, breast and female genital organs
C56	Neoplasms	Malignant neoplasms, breast and female genital organs
C57	Neoplasms	Malignant neoplasms, breast and female genital organs
C58	Neoplasms	Malignant neoplasms, breast and female genital organs
C60	Neoplasms	Malignant neoplasms of male genital organs
C61	Neoplasms	Malignant neoplasms of male genital organs
C62	Neoplasms	Malignant neoplasms of male genital organs
C63	Neoplasms	Malignant neoplasms of male genital organs
C64	Neoplasms	Malignant neoplasms, urinary organs
C65	Neoplasms	Malignant neoplasms, urinary organs
C66	Neoplasms	Malignant neoplasms, urinary organs
C67	Neoplasms	Malignant neoplasms, urinary organs
C68	Neoplasms	Malignant neoplasms, urinary organs
C69	Neoplasms	Malignant neoplasms, eye, brain and central nervous system
C70	Neoplasms	Malignant neoplasms, eye, brain and central nervous system
C71	Neoplasms	Malignant neoplasms, eye, brain and central nervous system
C72	Neoplasms	Malignant neoplasms, eye, brain and central nervous system
C73	Neoplasms	Malignant neoplasms, endocrine glands and related structures
C74	Neoplasms	Malignant neoplasms, endocrine glands and related structures
C75	Neoplasms	Malignant neoplasms, endocrine glands and related structures
C76	Neoplasms	Malignant neoplasms, secondary and ill-defined
C77	Neoplasms	Malignant neoplasms, secondary and ill-defined
C78	Neoplasms	Malignant neoplasms, secondary and ill-defined
C79	Neoplasms	Malignant neoplasms, secondary and ill-defined
C80	Neoplasms	Malignant neoplasms, secondary and ill-defined
C81	Neoplasms	Malignant neoplasms, stated or presumed to be primary, of lymphoid, haematopoietic and related tissue
C82	Neoplasms	Malignant neoplasms, stated or presumed to be primary, of lymphoid, haematopoietic and related tissue
C83	Neoplasms	Malignant neoplasms, stated or presumed to be primary, of lymphoid, haematopoietic and related tissue
C84	Neoplasms	Malignant neoplasms, stated or presumed to be primary, of lymphoid, haematopoietic and related tissue
C85	Neoplasms	Malignant neoplasms, stated or presumed to be primary, of lymphoid, haematopoietic and related tissue
C86	Neoplasms	Malignant neoplasms, stated or presumed to be primary, of lymphoid, haematopoietic and related tissue
C87	Neoplasms	Malignant neoplasms, stated or presumed to be primary, of lymphoid, haematopoietic and related tissue
C88	Neoplasms	Malignant neoplasms, stated or presumed to be primary, of lymphoid, haematopoietic and related tissue
C89	Neoplasms	Malignant neoplasms, stated or presumed to be primary, of lymphoid, haematopoietic and related tissue
C90	Neoplasms	Malignant neoplasms, stated or presumed to be primary, of lymphoid, haematopoietic and related tissue
C91	Neoplasms	Malignant neoplasms, stated or presumed to be primary, of lymphoid, haematopoietic and related tissue
C92	Neoplasms	Malignant neoplasms, stated or presumed to be primary, of lymphoid, haematopoietic and related tissue
C93	Neoplasms	Malignant neoplasms, stated or presumed to be primary, of lymphoid, haematopoietic and related tissue
C94	Neoplasms	Malignant neoplasms, stated or presumed to be primary, of lymphoid, haematopoietic and related tissue
C95	Neoplasms	Malignant neoplasms, stated or presumed to be primary, of lymphoid, haematopoietic and related tissue
C96	Neoplasms	Malignant neoplasms, stated or presumed to be primary, of lymphoid, haematopoietic and related tissue
C7A	Neoplasms	Malignant neuroendocrine tumors
C7B	Neoplasms	Secondary neuroendocrine tumors
C97	Neoplasms	Malignant neoplasms of independent (primary) multiple sites
D00	Neoplasms	In situ neoplasms
D01	Neoplasms	In situ neoplasms
D02	Neoplasms	In situ neoplasms
D03	Neoplasms	In situ neoplasms
D04	Neoplasms	In situ neoplasms
D05	Neoplasms	In situ neoplasms
D06	Neoplasms	In situ neoplasms
D07	Neoplasms	In situ neoplasms
D08	Neoplasms	In situ neoplasms
D09	Neoplasms	In situ neoplasms
D10	Neoplasms	Benign neoplasms
D11	Neoplasms	Benign neoplasms
D12	Neoplasms	Benign neoplasms
D13	Neoplasms	Benign neoplasms
D14	Neoplasms	Benign neoplasms
D15	Neoplasms	Benign neoplasms
D16	Neoplasms	Benign neoplasms
D17	Neoplasms	Benign neoplasms
D18	Neoplasms	Benign neoplasms
D19	Neoplasms	Benign neoplasms
D20	Neoplasms	Benign neoplasms
D21	Neoplasms	Benign neoplasms
D22	Neoplasms	Benign neoplasms
D23	Neoplasms	Benign neoplasms
D24	Neoplasms	Benign neoplasms
D25	Neoplasms	Benign neoplasms
D26	Neoplasms	Benign neoplasms
D27	Neoplasms	Benign neoplasms
D28	Neoplasms	Benign neoplasms
D29	Neoplasms	Benign neoplasms
D30	Neoplasms	Benign neoplasms
D31	Neoplasms	Benign neoplasms
D32	Neoplasms	Benign neoplasms
D33	Neoplasms	Benign neoplasms
D34	Neoplasms	Benign neoplasms
D35	Neoplasms	Benign neoplasms
D36	Neoplasms	Benign neoplasms
D37	Neoplasms	Neoplasms of uncertain or unknown behaviour
D38	Neoplasms	Neoplasms of uncertain or unknown behaviour
D39	Neoplasms	Neoplasms of uncertain or unknown behaviour
D40	Neoplasms	Neoplasms of uncertain or unknown behaviour
D41	Neoplasms	Neoplasms of uncertain or unknown behaviour
D42	Neoplasms	Neoplasms of uncertain or unknown behaviour
D43	Neoplasms	Neoplasms of uncertain or unknown behaviour
D44	Neoplasms	Neoplasms of uncertain or unknown behaviour
D45	Neoplasms	Neoplasms of uncertain or unknown behaviour
D46	Neoplasms	Neoplasms of uncertain or unknown behaviour
D47	Neoplasms	Neoplasms of uncertain or unknown behaviour
D48	Neoplasms	Neoplasms of uncertain or unknown behaviour
D3A	Neoplasms	Benign neuroendocrine tumors
D49	Neoplasms	Neoplasms of unspecified behavior
D50	Diseases of the blood and blood-forming organs and certain disorders involving the immune mechanism	Nutritional anemias
D51	Diseases of the blood and blood-forming organs and certain disorders involving the immune mechanism	Nutritional anemias
D52	Diseases of the blood and blood-forming organs and certain disorders involving the immune mechanism	Nutritional anemias
D53	Diseases of the blood and blood-forming organs and certain disorders involving the immune mechanism	Nutritional anemias
D55	Diseases of the blood and blood-forming organs and certain disorders involving the immune mechanism	Haemolytic anaemias
D56	Diseases of the blood and blood-forming organs and certain disorders involving the immune mechanism	Haemolytic anaemias
D57	Diseases of the blood and blood-forming organs and certain disorders involving the immune mechanism	Haemolytic anaemias
D58	Diseases of the blood and blood-forming organs and certain disorders involving the immune mechanism	Haemolytic anaemias
D59	Diseases of the blood and blood-forming organs and certain disorders involving the immune mechanism	Haemolytic anaemias
D60	Diseases of the blood and blood-forming organs and certain disorders involving the immune mechanism	Aplastic and other anaemias
D61	Diseases of the blood and blood-forming organs and certain disorders involving the immune mechanism	Aplastic and other anaemias
D62	Diseases of the blood and blood-forming organs and certain disorders involving the immune mechanism	Aplastic and other anaemias
D63	Diseases of the blood and blood-forming organs and certain disorders involving the immune mechanism	Aplastic and other anaemias
D64	Diseases of the blood and blood-forming organs and certain disorders involving the immune mechanism	Aplastic and other anaemias
D65	Diseases of the blood and blood-forming organs and certain disorders involving the immune mechanism	Coagulation defects, purpura and other haemorrhagic conditions
D66	Diseases of the blood and blood-forming organs and certain disorders involving the immune mechanism	Coagulation defects, purpura and other haemorrhagic conditions
D67	Diseases of the blood and blood-forming organs and certain disorders involving the immune mechanism	Coagulation defects, purpura and other haemorrhagic conditions
D68	Diseases of the blood and blood-forming organs and certain disorders involving the immune mechanism	Coagulation defects, purpura and other haemorrhagic conditions
D69	Diseases of the blood and blood-forming organs and certain disorders involving the immune mechanism	Coagulation defects, purpura and other haemorrhagic conditions
D70	Diseases of the blood and blood-forming organs and certain disorders involving the immune mechanism	Other diseases of blood and blood-forming organs
D71	Diseases of the blood and blood-forming organs and certain disorders involving the immune mechanism	Other diseases of blood and blood-forming organs
D72	Diseases of the blood and blood-forming organs and certain disorders involving the immune mechanism	Other diseases of blood and blood-forming organs
D73	Diseases of the blood and blood-forming organs and certain disorders involving the immune mechanism	Other diseases of blood and blood-forming organs
D74	Diseases of the blood and blood-forming organs and certain disorders involving the immune mechanism	Other diseases of blood and blood-forming organs
D75	Diseases of the blood and blood-forming organs and certain disorders involving the immune mechanism	Other diseases of blood and blood-forming organs
D76	Diseases of the blood and blood-forming organs and certain disorders involving the immune mechanism	Other diseases of blood and blood-forming organs
D77	Diseases of the blood and blood-forming organs and certain disorders involving the immune mechanism	Other diseases of blood and blood-forming organs
D78	Diseases of the blood and blood-forming organs and certain disorders involving the immune mechanism	Intraoperative and postprocedural complications of the spleen
D80	Diseases of the blood and blood-forming organs and certain disorders involving the immune mechanism	Certain disorders involving the immune mechanism
D81	Diseases of the blood and blood-forming organs and certain disorders involving the immune mechanism	Certain disorders involving the immune mechanism
D82	Diseases of the blood and blood-forming organs and certain disorders involving the immune mechanism	Certain disorders involving the immune mechanism
D83	Diseases of the blood and blood-forming organs and certain disorders involving the immune mechanism	Certain disorders involving the immune mechanism
D84	Diseases of the blood and blood-forming organs and certain disorders involving the immune mechanism	Certain disorders involving the immune mechanism
D85	Diseases of the blood and blood-forming organs and certain disorders involving the immune mechanism	Certain disorders involving the immune mechanism
D86	Diseases of the blood and blood-forming organs and certain disorders involving the immune mechanism	Certain disorders involving the immune mechanism
D87	Diseases of the blood and blood-forming organs and certain disorders involving the immune mechanism	Certain disorders involving the immune mechanism
D88	Diseases of the blood and blood-forming organs and certain disorders involving the immune mechanism	Certain disorders involving the immune mechanism
D89	Diseases of the blood and blood-forming organs and certain disorders involving the immune mechanism	Certain disorders involving the immune mechanism
E00	Endocrine diseases	Thyroid gland / Thyroid hormone
E01	Endocrine diseases	Thyroid gland / Thyroid hormone
E02	Endocrine diseases	Thyroid gland / Thyroid hormone
E03	Endocrine diseases	Thyroid gland / Thyroid hormone
E04	Endocrine diseases	Thyroid gland / Thyroid hormone
E05	Endocrine diseases	Thyroid gland / Thyroid hormone
E06	Endocrine diseases	Thyroid gland / Thyroid hormone
E07	Endocrine diseases	Thyroid gland / Thyroid hormone
E08	Endocrine diseases	Diabetes mellitus
E09	Endocrine diseases	Diabetes mellitus
E10	Endocrine diseases	Diabetes mellitus
E11	Endocrine diseases	Diabetes mellitus
E12	Endocrine diseases	Diabetes mellitus
E13	Endocrine diseases	Diabetes mellitus
E14	Endocrine diseases	Diabetes mellitus
E15	Endocrine diseases	Other disorders of glucose regulation and pancreatic internal secretion
E16	Endocrine diseases	Other disorders of glucose regulation and pancreatic internal secretion
E20	Endocrine diseases	Parathyroid gland / PTH
E21	Endocrine diseases	Parathyroid gland / PTH
E22	Endocrine diseases	Pituitary gland / ADH, oxytocin, GH, ACTH, TSH, LH, FSH, prolactin
E23	Endocrine diseases	Pituitary gland / ADH, oxytocin, GH, ACTH, TSH, LH, FSH, prolactin
E24	Endocrine diseases	Adrenal gland / Aldosterone, cortisol, epinephrine, norepinephrine
E25	Endocrine diseases	Adrenal gland / Aldosterone, cortisol, epinephrine, norepinephrine
E26	Endocrine diseases	Adrenal gland / Aldosterone, cortisol, epinephrine, norepinephrine
E27	Endocrine diseases	Adrenal gland / Aldosterone, cortisol, epinephrine, norepinephrine
E28	Endocrine diseases	Gonads / Estrogen, androgens, testosterone, etc.
E29	Endocrine diseases	Gonads / Estrogen, androgens, testosterone, etc.
E30	Endocrine diseases	Gonads / Estrogen, androgens, testosterone, etc.
E31	Endocrine diseases	Other endocrine diseases
E32	Endocrine diseases	Other endocrine diseases
E33	Endocrine diseases	Other endocrine diseases
E34	Endocrine diseases	Other endocrine diseases
E35	Endocrine diseases	Other endocrine diseases
E36	Endocrine diseases	Intraoperative complications of endocrine system
E40	Nutritional diseases	Malnutrition
E41	Nutritional diseases	Malnutrition
E42	Nutritional diseases	Malnutrition
E43	Nutritional diseases	Malnutrition
E44	Nutritional diseases	Malnutrition
E45	Nutritional diseases	Malnutrition
E46	Nutritional diseases	Malnutrition
E50	Nutritional diseases	Other nutritional deficiencies
E51	Nutritional diseases	Other nutritional deficiencies
E52	Nutritional diseases	Other nutritional deficiencies
E53	Nutritional diseases	Other nutritional deficiencies
E54	Nutritional diseases	Other nutritional deficiencies
E55	Nutritional diseases	Other nutritional deficiencies
E56	Nutritional diseases	Other nutritional deficiencies
E57	Nutritional diseases	Other nutritional deficiencies
E58	Nutritional diseases	Other nutritional deficiencies
E59	Nutritional diseases	Other nutritional deficiencies
E60	Nutritional diseases	Other nutritional deficiencies
E61	Nutritional diseases	Other nutritional deficiencies
E62	Nutritional diseases	Other nutritional deficiencies
E63	Nutritional diseases	Other nutritional deficiencies
E64	Nutritional diseases	Other nutritional deficiencies
E65	Nutritional diseases	Obesity and other hyperalimentation
E66	Nutritional diseases	Obesity and other hyperalimentation
E67	Nutritional diseases	Obesity and other hyperalimentation
E68	Nutritional diseases	Obesity and other hyperalimentation
E70	Metabolic diseases	Amino-acids
E71	Metabolic diseases	Amino-acids
E72	Metabolic diseases	Amino-acids
E73	Metabolic diseases	Carbohydrates
E74	Metabolic diseases	Carbohydrates
E75	Metabolic diseases	Lipids
E76	Metabolic diseases	Combinations
E77	Metabolic diseases	Combinations
E78	Metabolic diseases	Combinations
E79	Metabolic diseases	Other metabolic disorders
E80	Metabolic diseases	Other metabolic disorders
E81	Metabolic diseases	Other metabolic disorders
E82	Metabolic diseases	Other metabolic disorders
E83	Metabolic diseases	Other metabolic disorders
E84	Metabolic diseases	Other metabolic disorders
E85	Metabolic diseases	Other metabolic disorders
E86	Metabolic diseases	Other metabolic disorders
E87	Metabolic diseases	Other metabolic disorders
E88	Metabolic diseases	Other metabolic disorders
E89	Metabolic diseases	Other metabolic disorders
E90	Metabolic diseases	Other metabolic disorders
F00	Mental and behavioural disorders	Organic, including symptomatic, mental disorders
F01	Mental and behavioural disorders	Organic, including symptomatic, mental disorders
F02	Mental and behavioural disorders	Organic, including symptomatic, mental disorders
F03	Mental and behavioural disorders	Organic, including symptomatic, mental disorders
F04	Mental and behavioural disorders	Organic, including symptomatic, mental disorders
F05	Mental and behavioural disorders	Organic, including symptomatic, mental disorders
F06	Mental and behavioural disorders	Organic, including symptomatic, mental disorders
F07	Mental and behavioural disorders	Organic, including symptomatic, mental disorders
F08	Mental and behavioural disorders	Organic, including symptomatic, mental disorders
F09	Mental and behavioural disorders	Organic, including symptomatic, mental disorders
F10	Mental and behavioural disorders	Mental and behavioural disorders due to psychoactive substance use
F11	Mental and behavioural disorders	Mental and behavioural disorders due to psychoactive substance use
F12	Mental and behavioural disorders	Mental and behavioural disorders due to psychoactive substance use
F13	Mental and behavioural disorders	Mental and behavioural disorders due to psychoactive substance use
F14	Mental and behavioural disorders	Mental and behavioural disorders due to psychoactive substance use
F15	Mental and behavioural disorders	Mental and behavioural disorders due to psychoactive substance use
F16	Mental and behavioural disorders	Mental and behavioural disorders due to psychoactive substance use
F17	Mental and behavioural disorders	Mental and behavioural disorders due to psychoactive substance use
F18	Mental and behavioural disorders	Mental and behavioural disorders due to psychoactive substance use
F19	Mental and behavioural disorders	Mental and behavioural disorders due to psychoactive substance use
F20	Mental and behavioural disorders	Schizophrenia, schizotypal and delusional disorders
F21	Mental and behavioural disorders	Schizophrenia, schizotypal and delusional disorders
F22	Mental and behavioural disorders	Schizophrenia, schizotypal and delusional disorders
F23	Mental and behavioural disorders	Schizophrenia, schizotypal and delusional disorders
F24	Mental and behavioural disorders	Schizophrenia, schizotypal and delusional disorders
F25	Mental and behavioural disorders	Schizophrenia, schizotypal and delusional disorders
F26	Mental and behavioural disorders	Schizophrenia, schizotypal and delusional disorders
F27	Mental and behavioural disorders	Schizophrenia, schizotypal and delusional disorders
F28	Mental and behavioural disorders	Schizophrenia, schizotypal and delusional disorders
F29	Mental and behavioural disorders	Schizophrenia, schizotypal and delusional disorders
F30	Mental and behavioural disorders	Mood (affective) disorders
F31	Mental and behavioural disorders	Mood (affective) disorders
F32	Mental and behavioural disorders	Mood (affective) disorders
F33	Mental and behavioural disorders	Mood (affective) disorders
F34	Mental and behavioural disorders	Mood (affective) disorders
F35	Mental and behavioural disorders	Mood (affective) disorders
F36	Mental and behavioural disorders	Mood (affective) disorders
F37	Mental and behavioural disorders	Mood (affective) disorders
F38	Mental and behavioural disorders	Mood (affective) disorders
F39	Mental and behavioural disorders	Mood (affective) disorders
F40	Mental and behavioural disorders	Neurotic, stress-related and somatoform disorders
F41	Mental and behavioural disorders	Neurotic, stress-related and somatoform disorders
F42	Mental and behavioural disorders	Neurotic, stress-related and somatoform disorders
F43	Mental and behavioural disorders	Neurotic, stress-related and somatoform disorders
F44	Mental and behavioural disorders	Neurotic, stress-related and somatoform disorders
F45	Mental and behavioural disorders	Neurotic, stress-related and somatoform disorders
F46	Mental and behavioural disorders	Neurotic, stress-related and somatoform disorders
F47	Mental and behavioural disorders	Neurotic, stress-related and somatoform disorders
F48	Mental and behavioural disorders	Neurotic, stress-related and somatoform disorders
F50	Mental and behavioural disorders	Behavioural syndromes associated with physiological disturbances and physical factors
F51	Mental and behavioural disorders	Behavioural syndromes associated with physiological disturbances and physical factors
F52	Mental and behavioural disorders	Behavioural syndromes associated with physiological disturbances and physical factors
F53	Mental and behavioural disorders	Behavioural syndromes associated with physiological disturbances and physical factors
F54	Mental and behavioural disorders	Behavioural syndromes associated with physiological disturbances and physical factors
F55	Mental and behavioural disorders	Behavioural syndromes associated with physiological disturbances and physical factors
F56	Mental and behavioural disorders	Behavioural syndromes associated with physiological disturbances and physical factors
F57	Mental and behavioural disorders	Behavioural syndromes associated with physiological disturbances and physical factors
F58	Mental and behavioural disorders	Behavioural syndromes associated with physiological disturbances and physical factors
F59	Mental and behavioural disorders	Behavioural syndromes associated with physiological disturbances and physical factors
F60	Mental and behavioural disorders	Disorders of adult personality and behaviour
F61	Mental and behavioural disorders	Disorders of adult personality and behaviour
F62	Mental and behavioural disorders	Disorders of adult personality and behaviour
F63	Mental and behavioural disorders	Disorders of adult personality and behaviour
F64	Mental and behavioural disorders	Disorders of adult personality and behaviour
F65	Mental and behavioural disorders	Disorders of adult personality and behaviour
F66	Mental and behavioural disorders	Disorders of adult personality and behaviour
F67	Mental and behavioural disorders	Disorders of adult personality and behaviour
F68	Mental and behavioural disorders	Disorders of adult personality and behaviour
F69	Mental and behavioural disorders	Disorders of adult personality and behaviour
F70	Mental and behavioural disorders	Mental retardation
F71	Mental and behavioural disorders	Mental retardation
F72	Mental and behavioural disorders	Mental retardation
F73	Mental and behavioural disorders	Mental retardation
F74	Mental and behavioural disorders	Mental retardation
F75	Mental and behavioural disorders	Mental retardation
F76	Mental and behavioural disorders	Mental retardation
F77	Mental and behavioural disorders	Mental retardation
F78	Mental and behavioural disorders	Mental retardation
F79	Mental and behavioural disorders	Mental retardation
F80	Mental and behavioural disorders	Disorders of psychological development
F81	Mental and behavioural disorders	Disorders of psychological development
F82	Mental and behavioural disorders	Disorders of psychological development
F83	Mental and behavioural disorders	Disorders of psychological development
F84	Mental and behavioural disorders	Disorders of psychological development
F85	Mental and behavioural disorders	Disorders of psychological development
F86	Mental and behavioural disorders	Disorders of psychological development
F87	Mental and behavioural disorders	Disorders of psychological development
F88	Mental and behavioural disorders	Disorders of psychological development
F89	Mental and behavioural disorders	Disorders of psychological development
F90	Mental and behavioural disorders	Behavioural and emotional disorders with onset usually occurring in childhood and adolescence
F91	Mental and behavioural disorders	Behavioural and emotional disorders with onset usually occurring in childhood and adolescence
F92	Mental and behavioural disorders	Behavioural and emotional disorders with onset usually occurring in childhood and adolescence
F93	Mental and behavioural disorders	Behavioural and emotional disorders with onset usually occurring in childhood and adolescence
F94	Mental and behavioural disorders	Behavioural and emotional disorders with onset usually occurring in childhood and adolescence
F95	Mental and behavioural disorders	Behavioural and emotional disorders with onset usually occurring in childhood and adolescence
F96	Mental and behavioural disorders	Behavioural and emotional disorders with onset usually occurring in childhood and adolescence
F97	Mental and behavioural disorders	Behavioural and emotional disorders with onset usually occurring in childhood and adolescence
F98	Mental and behavioural disorders	Behavioural and emotional disorders with onset usually occurring in childhood and adolescence
F99	Mental and behavioural disorders	Unspecified mental disorder
G00	Diseases of the nervous system	Inflammatory diseases of the central nervous system
G01	Diseases of the nervous system	Inflammatory diseases of the central nervous system
G02	Diseases of the nervous system	Inflammatory diseases of the central nervous system
G03	Diseases of the nervous system	Inflammatory diseases of the central nervous system
G04	Diseases of the nervous system	Inflammatory diseases of the central nervous system
G05	Diseases of the nervous system	Inflammatory diseases of the central nervous system
G06	Diseases of the nervous system	Inflammatory diseases of the central nervous system
G07	Diseases of the nervous system	Inflammatory diseases of the central nervous system
G08	Diseases of the nervous system	Inflammatory diseases of the central nervous system
G09	Diseases of the nervous system	Inflammatory diseases of the central nervous system
G10	Diseases of the nervous system	Systemic atrophies primarily affecting the central nervous system
G11	Diseases of the nervous system	Systemic atrophies primarily affecting the central nervous system
G12	Diseases of the nervous system	Systemic atrophies primarily affecting the central nervous system
G13	Diseases of the nervous system	Systemic atrophies primarily affecting the central nervous system
G14	Diseases of the nervous system	Systemic atrophies primarily affecting the central nervous system
G20	Diseases of the nervous system	Extrapyramidal and movement disorders
G21	Diseases of the nervous system	Extrapyramidal and movement disorders
G22	Diseases of the nervous system	Extrapyramidal and movement disorders
G23	Diseases of the nervous system	Extrapyramidal and movement disorders
G24	Diseases of the nervous system	Extrapyramidal and movement disorders
G25	Diseases of the nervous system	Extrapyramidal and movement disorders
G26	Diseases of the nervous system	Extrapyramidal and movement disorders
G30	Diseases of the nervous system	Other degenerative diseases of the nervous system
G31	Diseases of the nervous system	Other degenerative diseases of the nervous system
G32	Diseases of the nervous system	Other degenerative diseases of the nervous system
G35	Diseases of the nervous system	Demyelinating diseases of the central nervous system
G36	Diseases of the nervous system	Demyelinating diseases of the central nervous system
G37	Diseases of the nervous system	Demyelinating diseases of the central nervous system
G40	Diseases of the nervous system	Episodic and paroxysmal disorders
G41	Diseases of the nervous system	Episodic and paroxysmal disorders
G42	Diseases of the nervous system	Episodic and paroxysmal disorders
G43	Diseases of the nervous system	Episodic and paroxysmal disorders
G44	Diseases of the nervous system	Episodic and paroxysmal disorders
G45	Diseases of the nervous system	Episodic and paroxysmal disorders
G46	Diseases of the nervous system	Episodic and paroxysmal disorders
G47	Diseases of the nervous system	Episodic and paroxysmal disorders
G50	Diseases of the nervous system	Nerve, nerve root and plexus disorders
G51	Diseases of the nervous system	Nerve, nerve root and plexus disorders
G52	Diseases of the nervous system	Nerve, nerve root and plexus disorders
G53	Diseases of the nervous system	Nerve, nerve root and plexus disorders
G54	Diseases of the nervous system	Nerve, nerve root and plexus disorders
G55	Diseases of the nervous system	Nerve, nerve root and plexus disorders
G56	Diseases of the nervous system	Nerve, nerve root and plexus disorders
G57	Diseases of the nervous system	Nerve, nerve root and plexus disorders
G58	Diseases of the nervous system	Nerve, nerve root and plexus disorders
G59	Diseases of the nervous system	Nerve, nerve root and plexus disorders
G60	Diseases of the nervous system	Polyneuropathies and other disorders of the peripheral nervous system
G61	Diseases of the nervous system	Polyneuropathies and other disorders of the peripheral nervous system
G62	Diseases of the nervous system	Polyneuropathies and other disorders of the peripheral nervous system
G63	Diseases of the nervous system	Polyneuropathies and other disorders of the peripheral nervous system
G64	Diseases of the nervous system	Polyneuropathies and other disorders of the peripheral nervous system
G65	Diseases of the nervous system	Polyneuropathies and other disorders of the peripheral nervous system
G70	Diseases of the nervous system	Diseases of myoneural junction and muscle
G71	Diseases of the nervous system	Diseases of myoneural junction and muscle
G72	Diseases of the nervous system	Diseases of myoneural junction and muscle
G73	Diseases of the nervous system	Diseases of myoneural junction and muscle
G80	Diseases of the nervous system	Cerebral palsy and other paralytic syndromes
G81	Diseases of the nervous system	Cerebral palsy and other paralytic syndromes
G82	Diseases of the nervous system	Cerebral palsy and other paralytic syndromes
G83	Diseases of the nervous system	Cerebral palsy and other paralytic syndromes
G89	Diseases of the nervous system	Other disorders of the nervous system
G90	Diseases of the nervous system	Other disorders of the nervous system
G91	Diseases of the nervous system	Other disorders of the nervous system
G92	Diseases of the nervous system	Other disorders of the nervous system
G93	Diseases of the nervous system	Other disorders of the nervous system
G94	Diseases of the nervous system	Other disorders of the nervous system
G95	Diseases of the nervous system	Other disorders of the nervous system
G96	Diseases of the nervous system	Other disorders of the nervous system
G97	Diseases of the nervous system	Other disorders of the nervous system
G98	Diseases of the nervous system	Other disorders of the nervous system
G99	Diseases of the nervous system	Other disorders of the nervous system
H00	Diseases of the eye and adnexa	Disorders of eyelid, lacrimal system and orbit
H01	Diseases of the eye and adnexa	Disorders of eyelid, lacrimal system and orbit
H02	Diseases of the eye and adnexa	Disorders of eyelid, lacrimal system and orbit
H03	Diseases of the eye and adnexa	Disorders of eyelid, lacrimal system and orbit
H04	Diseases of the eye and adnexa	Disorders of eyelid, lacrimal system and orbit
H05	Diseases of the eye and adnexa	Disorders of eyelid, lacrimal system and orbit
H06	Diseases of the eye and adnexa	Disorders of eyelid, lacrimal system and orbit
H10	Diseases of the eye and adnexa	Disorders of conjunctiva
H11	Diseases of the eye and adnexa	Disorders of conjunctiva
H12	Diseases of the eye and adnexa	Disorders of conjunctiva
H13	Diseases of the eye and adnexa	Disorders of conjunctiva
H15	Diseases of the eye and adnexa	Disorders of sclera and cornea
H16	Diseases of the eye and adnexa	Disorders of sclera and cornea
H17	Diseases of the eye and adnexa	Disorders of sclera and cornea
H18	Diseases of the eye and adnexa	Disorders of sclera and cornea
H19	Diseases of the eye and adnexa	Disorders of sclera and cornea
H20	Diseases of the eye and adnexa	Disorders of iris and ciliary body
H21	Diseases of the eye and adnexa	Disorders of iris and ciliary body
H22	Diseases of the eye and adnexa	Disorders of iris and ciliary body
H25	Diseases of the eye and adnexa	Disorders of lens
H26	Diseases of the eye and adnexa	Disorders of lens
H27	Diseases of the eye and adnexa	Disorders of lens
H28	Diseases of the eye and adnexa	Disorders of lens
H30	Diseases of the eye and adnexa	Disorders of choroid and retina
H31	Diseases of the eye and adnexa	Disorders of choroid and retina
H32	Diseases of the eye and adnexa	Disorders of choroid and retina
H33	Diseases of the eye and adnexa	Disorders of choroid and retina
H34	Diseases of the eye and adnexa	Disorders of choroid and retina
H35	Diseases of the eye and adnexa	Disorders of choroid and retina
H36	Diseases of the eye and adnexa	Disorders of choroid and retina
H40	Diseases of the eye and adnexa	Glaucoma
H41	Diseases of the eye and adnexa	Glaucoma
H42	Diseases of the eye and adnexa	Glaucoma
H43	Diseases of the eye and adnexa	Disorders of vitreous body and globe
H44	Diseases of the eye and adnexa	Disorders of vitreous body and globe
H45	Diseases of the eye and adnexa	Disorders of vitreous body and globe
H46	Diseases of the eye and adnexa	Disorders of optic nerve and visual pathways
H47	Diseases of the eye and adnexa	Disorders of optic nerve and visual pathways
H48	Diseases of the eye and adnexa	Disorders of optic nerve and visual pathways
H49	Diseases of the eye and adnexa	Disorders of ocular muscles, binocular movement, accommodation and refraction
H50	Diseases of the eye and adnexa	Disorders of ocular muscles, binocular movement, accommodation and refraction
H51	Diseases of the eye and adnexa	Disorders of ocular muscles, binocular movement, accommodation and refraction
H52	Diseases of the eye and adnexa	Disorders of ocular muscles, binocular movement, accommodation and refraction
H53	Diseases of the eye and adnexa	Visual disturbances and blindness
H54	Diseases of the eye and adnexa	Visual disturbances and blindness
H55	Diseases of the eye and adnexa	Other disorders of eye and adnexa
H56	Diseases of the eye and adnexa	Other disorders of eye and adnexa
H57	Diseases of the eye and adnexa	Other disorders of eye and adnexa
H58	Diseases of the eye and adnexa	Other disorders of eye and adnexa
H59	Diseases of the eye and adnexa	Other disorders of eye and adnexa
H60	Diseases of the ear and mastoid process	Diseases of external ear
H61	Diseases of the ear and mastoid process	Diseases of external ear
H62	Diseases of the ear and mastoid process	Diseases of external ear
H65	Diseases of the ear and mastoid process	Diseases of middle ear and mastoid
H66	Diseases of the ear and mastoid process	Diseases of middle ear and mastoid
H67	Diseases of the ear and mastoid process	Diseases of middle ear and mastoid
H68	Diseases of the ear and mastoid process	Diseases of middle ear and mastoid
H69	Diseases of the ear and mastoid process	Diseases of middle ear and mastoid
H70	Diseases of the ear and mastoid process	Diseases of middle ear and mastoid
H71	Diseases of the ear and mastoid process	Diseases of middle ear and mastoid
H72	Diseases of the ear and mastoid process	Diseases of middle ear and mastoid
H73	Diseases of the ear and mastoid process	Diseases of middle ear and mastoid
H74	Diseases of the ear and mastoid process	Diseases of middle ear and mastoid
H75	Diseases of the ear and mastoid process	Diseases of middle ear and mastoid
H80	Diseases of the ear and mastoid process	Diseases of inner ear
H81	Diseases of the ear and mastoid process	Diseases of inner ear
H82	Diseases of the ear and mastoid process	Diseases of inner ear
H83	Diseases of the ear and mastoid process	Diseases of inner ear
H90	Diseases of the ear and mastoid process	Other disorders of ear
H91	Diseases of the ear and mastoid process	Other disorders of ear
H92	Diseases of the ear and mastoid process	Other disorders of ear
H93	Diseases of the ear and mastoid process	Other disorders of ear
H94	Diseases of the ear and mastoid process	Other disorders of ear
H95	Diseases of the ear and mastoid process	Other disorders of ear
I00	Diseases of the circulatory system	Acute rheumatic fever
I01	Diseases of the circulatory system	Acute rheumatic fever
I02	Diseases of the circulatory system	Acute rheumatic fever
I05	Diseases of the circulatory system	Chronic rheumatic heart diseases
I06	Diseases of the circulatory system	Chronic rheumatic heart diseases
I07	Diseases of the circulatory system	Chronic rheumatic heart diseases
I08	Diseases of the circulatory system	Chronic rheumatic heart diseases
I09	Diseases of the circulatory system	Chronic rheumatic heart diseases
I10	Diseases of the circulatory system	Hypertensive diseases
I11	Diseases of the circulatory system	Hypertensive diseases
I12	Diseases of the circulatory system	Hypertensive diseases
I13	Diseases of the circulatory system	Hypertensive diseases
I14	Diseases of the circulatory system	Hypertensive diseases
I15	Diseases of the circulatory system	Hypertensive diseases
I20	Diseases of the circulatory system	Ischemic heart diseases
I21	Diseases of the circulatory system	Ischemic heart diseases
I22	Diseases of the circulatory system	Ischemic heart diseases
I23	Diseases of the circulatory system	Ischemic heart diseases
I24	Diseases of the circulatory system	Ischemic heart diseases
I25	Diseases of the circulatory system	Ischemic heart diseases
I26	Diseases of the circulatory system	Pulmonary heart disease and diseases of pulmonary circulation
I27	Diseases of the circulatory system	Pulmonary heart disease and diseases of pulmonary circulation
I28	Diseases of the circulatory system	Pulmonary heart disease and diseases of pulmonary circulation
I30	Diseases of the circulatory system	Other forms of heart disease
I31	Diseases of the circulatory system	Other forms of heart disease
I32	Diseases of the circulatory system	Other forms of heart disease
I33	Diseases of the circulatory system	Other forms of heart disease
I34	Diseases of the circulatory system	Other forms of heart disease
I35	Diseases of the circulatory system	Other forms of heart disease
I36	Diseases of the circulatory system	Other forms of heart disease
I37	Diseases of the circulatory system	Other forms of heart disease
I38	Diseases of the circulatory system	Other forms of heart disease
I39	Diseases of the circulatory system	Other forms of heart disease
I40	Diseases of the circulatory system	Other forms of heart disease
I41	Diseases of the circulatory system	Other forms of heart disease
I42	Diseases of the circulatory system	Other forms of heart disease
I43	Diseases of the circulatory system	Other forms of heart disease
I44	Diseases of the circulatory system	Other forms of heart disease
I45	Diseases of the circulatory system	Other forms of heart disease
I46	Diseases of the circulatory system	Other forms of heart disease
I47	Diseases of the circulatory system	Other forms of heart disease
I48	Diseases of the circulatory system	Other forms of heart disease
I49	Diseases of the circulatory system	Other forms of heart disease
I50	Diseases of the circulatory system	Other forms of heart disease
I51	Diseases of the circulatory system	Other forms of heart disease
I52	Diseases of the circulatory system	Other forms of heart disease
I60	Diseases of the circulatory system	Cerebrovascular diseases
I61	Diseases of the circulatory system	Cerebrovascular diseases
I62	Diseases of the circulatory system	Cerebrovascular diseases
I63	Diseases of the circulatory system	Cerebrovascular diseases
I64	Diseases of the circulatory system	Cerebrovascular diseases
I65	Diseases of the circulatory system	Cerebrovascular diseases
I66	Diseases of the circulatory system	Cerebrovascular diseases
I67	Diseases of the circulatory system	Cerebrovascular diseases
I68	Diseases of the circulatory system	Cerebrovascular diseases
I69	Diseases of the circulatory system	Cerebrovascular diseases
I70	Diseases of the circulatory system	Diseases of arteries, arterioles and capillaries
I71	Diseases of the circulatory system	Diseases of arteries, arterioles and capillaries
I72	Diseases of the circulatory system	Diseases of arteries, arterioles and capillaries
I73	Diseases of the circulatory system	Diseases of arteries, arterioles and capillaries
I74	Diseases of the circulatory system	Diseases of arteries, arterioles and capillaries
I75	Diseases of the circulatory system	Diseases of arteries, arterioles and capillaries
I76	Diseases of the circulatory system	Diseases of arteries, arterioles and capillaries
I77	Diseases of the circulatory system	Diseases of arteries, arterioles and capillaries
I78	Diseases of the circulatory system	Diseases of arteries, arterioles and capillaries
I79	Diseases of the circulatory system	Diseases of arteries, arterioles and capillaries
I80	Diseases of the circulatory system	Diseases of veins, lymphatic vessels and lymph nodes, not elsewhere classified
I81	Diseases of the circulatory system	Diseases of veins, lymphatic vessels and lymph nodes, not elsewhere classified
I82	Diseases of the circulatory system	Diseases of veins, lymphatic vessels and lymph nodes, not elsewhere classified
I83	Diseases of the circulatory system	Diseases of veins, lymphatic vessels and lymph nodes, not elsewhere classified
I84	Diseases of the circulatory system	Diseases of veins, lymphatic vessels and lymph nodes, not elsewhere classified
I85	Diseases of the circulatory system	Diseases of veins, lymphatic vessels and lymph nodes, not elsewhere classified
I86	Diseases of the circulatory system	Diseases of veins, lymphatic vessels and lymph nodes, not elsewhere classified
I87	Diseases of the circulatory system	Diseases of veins, lymphatic vessels and lymph nodes, not elsewhere classified
I88	Diseases of the circulatory system	Diseases of veins, lymphatic vessels and lymph nodes, not elsewhere classified
I89	Diseases of the circulatory system	Diseases of veins, lymphatic vessels and lymph nodes, not elsewhere classified
I95	Diseases of the circulatory system	Other and unspecified disorders of the circulatory system
I96	Diseases of the circulatory system	Other and unspecified disorders of the circulatory system
I97	Diseases of the circulatory system	Other and unspecified disorders of the circulatory system
I98	Diseases of the circulatory system	Other and unspecified disorders of the circulatory system
I99	Diseases of the circulatory system	Other and unspecified disorders of the circulatory system
J00	Diseases of the respiratory system	Acute upper respiratory infections
J01	Diseases of the respiratory system	Acute upper respiratory infections
J02	Diseases of the respiratory system	Acute upper respiratory infections
J03	Diseases of the respiratory system	Acute upper respiratory infections
J04	Diseases of the respiratory system	Acute upper respiratory infections
J05	Diseases of the respiratory system	Acute upper respiratory infections
J06	Diseases of the respiratory system	Acute upper respiratory infections
J09	Diseases of the respiratory system	Influenza and Pneumonia
J10	Diseases of the respiratory system	Influenza and Pneumonia
J11	Diseases of the respiratory system	Influenza and Pneumonia
J12	Diseases of the respiratory system	Influenza and Pneumonia
J13	Diseases of the respiratory system	Influenza and Pneumonia
J14	Diseases of the respiratory system	Influenza and Pneumonia
J15	Diseases of the respiratory system	Influenza and Pneumonia
J16	Diseases of the respiratory system	Influenza and Pneumonia
J17	Diseases of the respiratory system	Influenza and Pneumonia
J18	Diseases of the respiratory system	Influenza and Pneumonia
J20	Diseases of the respiratory system	Other acute lower respiratory infections
J21	Diseases of the respiratory system	Other acute lower respiratory infections
J22	Diseases of the respiratory system	Other acute lower respiratory infections
J30	Diseases of the respiratory system	Other diseases of upper respiratory tract
J31	Diseases of the respiratory system	Other diseases of upper respiratory tract
J32	Diseases of the respiratory system	Other diseases of upper respiratory tract
J33	Diseases of the respiratory system	Other diseases of upper respiratory tract
J34	Diseases of the respiratory system	Other diseases of upper respiratory tract
J35	Diseases of the respiratory system	Other diseases of upper respiratory tract
J36	Diseases of the respiratory system	Other diseases of upper respiratory tract
J37	Diseases of the respiratory system	Other diseases of upper respiratory tract
J38	Diseases of the respiratory system	Other diseases of upper respiratory tract
J39	Diseases of the respiratory system	Other diseases of upper respiratory tract
J40	Diseases of the respiratory system	Chronic lower respiratory diseases
J41	Diseases of the respiratory system	Chronic lower respiratory diseases
J42	Diseases of the respiratory system	Chronic lower respiratory diseases
J43	Diseases of the respiratory system	Chronic lower respiratory diseases
J44	Diseases of the respiratory system	Chronic lower respiratory diseases
J45	Diseases of the respiratory system	Chronic lower respiratory diseases
J46	Diseases of the respiratory system	Chronic lower respiratory diseases
J47	Diseases of the respiratory system	Chronic lower respiratory diseases
J60	Diseases of the respiratory system	Lung diseases due to external agents
J61	Diseases of the respiratory system	Lung diseases due to external agents
J62	Diseases of the respiratory system	Lung diseases due to external agents
J63	Diseases of the respiratory system	Lung diseases due to external agents
J64	Diseases of the respiratory system	Lung diseases due to external agents
J65	Diseases of the respiratory system	Lung diseases due to external agents
J66	Diseases of the respiratory system	Lung diseases due to external agents
J67	Diseases of the respiratory system	Lung diseases due to external agents
J68	Diseases of the respiratory system	Lung diseases due to external agents
J69	Diseases of the respiratory system	Lung diseases due to external agents
J70	Diseases of the respiratory system	Lung diseases due to external agents
J80	Diseases of the respiratory system	Other respiratory diseases principally affecting the interstitium
J81	Diseases of the respiratory system	Other respiratory diseases principally affecting the interstitium
J82	Diseases of the respiratory system	Other respiratory diseases principally affecting the interstitium
J83	Diseases of the respiratory system	Other respiratory diseases principally affecting the interstitium
J84	Diseases of the respiratory system	Other respiratory diseases principally affecting the interstitium
J85	Diseases of the respiratory system	Suppurative and necrotic conditions of lower respiratory tract
J86	Diseases of the respiratory system	Suppurative and necrotic conditions of lower respiratory tract
J90	Diseases of the respiratory system	Other diseases of pleura
J91	Diseases of the respiratory system	Other diseases of pleura
J92	Diseases of the respiratory system	Other diseases of pleura
J93	Diseases of the respiratory system	Other diseases of pleura
J94	Diseases of the respiratory system	Other diseases of pleura
J95	Diseases of the respiratory system	Other diseases of the respiratory system
J96	Diseases of the respiratory system	Other diseases of the respiratory system
J97	Diseases of the respiratory system	Other diseases of the respiratory system
J98	Diseases of the respiratory system	Other diseases of the respiratory system
J99	Diseases of the respiratory system	Other diseases of the respiratory system
K00	Diseases of the digestive system	Diseases of oral cavity, salivary glands and jaws
K01	Diseases of the digestive system	Diseases of oral cavity, salivary glands and jaws
K02	Diseases of the digestive system	Diseases of oral cavity, salivary glands and jaws
K03	Diseases of the digestive system	Diseases of oral cavity, salivary glands and jaws
K04	Diseases of the digestive system	Diseases of oral cavity, salivary glands and jaws
K05	Diseases of the digestive system	Diseases of oral cavity, salivary glands and jaws
K06	Diseases of the digestive system	Diseases of oral cavity, salivary glands and jaws
K07	Diseases of the digestive system	Diseases of oral cavity, salivary glands and jaws
K08	Diseases of the digestive system	Diseases of oral cavity, salivary glands and jaws
K09	Diseases of the digestive system	Diseases of oral cavity, salivary glands and jaws
K10	Diseases of the digestive system	Diseases of oral cavity, salivary glands and jaws
K11	Diseases of the digestive system	Diseases of oral cavity, salivary glands and jaws
K12	Diseases of the digestive system	Diseases of oral cavity, salivary glands and jaws
K13	Diseases of the digestive system	Diseases of oral cavity, salivary glands and jaws
K14	Diseases of the digestive system	Diseases of oral cavity, salivary glands and jaws
K20	Diseases of the digestive system	Diseases of oesophagus, stomach and duodenum
K21	Diseases of the digestive system	Diseases of oesophagus, stomach and duodenum
K22	Diseases of the digestive system	Diseases of oesophagus, stomach and duodenum
K23	Diseases of the digestive system	Diseases of oesophagus, stomach and duodenum
K24	Diseases of the digestive system	Diseases of oesophagus, stomach and duodenum
K25	Diseases of the digestive system	Diseases of oesophagus, stomach and duodenum
K26	Diseases of the digestive system	Diseases of oesophagus, stomach and duodenum
K27	Diseases of the digestive system	Diseases of oesophagus, stomach and duodenum
K28	Diseases of the digestive system	Diseases of oesophagus, stomach and duodenum
K29	Diseases of the digestive system	Diseases of oesophagus, stomach and duodenum
K30	Diseases of the digestive system	Diseases of oesophagus, stomach and duodenum
K31	Diseases of the digestive system	Diseases of oesophagus, stomach and duodenum
K35	Diseases of the digestive system	Diseases of appendix
K36	Diseases of the digestive system	Diseases of appendix
K37	Diseases of the digestive system	Diseases of appendix
K38	Diseases of the digestive system	Diseases of appendix
K40	Diseases of the digestive system	Hernia
K41	Diseases of the digestive system	Hernia
K42	Diseases of the digestive system	Hernia
K43	Diseases of the digestive system	Hernia
K44	Diseases of the digestive system	Hernia
K45	Diseases of the digestive system	Hernia
K46	Diseases of the digestive system	Hernia
K50	Diseases of the digestive system	Noninfective enteritis and colitis
K51	Diseases of the digestive system	Noninfective enteritis and colitis
K52	Diseases of the digestive system	Noninfective enteritis and colitis
K55	Diseases of the digestive system	Other diseases of intestines
K56	Diseases of the digestive system	Other diseases of intestines
K57	Diseases of the digestive system	Other diseases of intestines
K58	Diseases of the digestive system	Other diseases of intestines
K59	Diseases of the digestive system	Other diseases of intestines
K60	Diseases of the digestive system	Other diseases of intestines
K61	Diseases of the digestive system	Other diseases of intestines
K62	Diseases of the digestive system	Other diseases of intestines
K63	Diseases of the digestive system	Other diseases of intestines
K64	Diseases of the digestive system	Other diseases of intestines
K65	Diseases of the digestive system	Diseases of peritoneum and retroperitoneum
K66	Diseases of the digestive system	Diseases of peritoneum and retroperitoneum
K67	Diseases of the digestive system	Diseases of peritoneum and retroperitoneum
K68	Diseases of the digestive system	Diseases of peritoneum and retroperitoneum
K70	Diseases of the digestive system	Diseases of liver
K71	Diseases of the digestive system	Diseases of liver
K72	Diseases of the digestive system	Diseases of liver
K73	Diseases of the digestive system	Diseases of liver
K74	Diseases of the digestive system	Diseases of liver
K75	Diseases of the digestive system	Diseases of liver
K76	Diseases of the digestive system	Diseases of liver
K77	Diseases of the digestive system	Diseases of liver
K80	Diseases of the digestive system	Disorders of gallbladder, biliary tract and pancreas
K81	Diseases of the digestive system	Disorders of gallbladder, biliary tract and pancreas
K82	Diseases of the digestive system	Disorders of gallbladder, biliary tract and pancreas
K83	Diseases of the digestive system	Disorders of gallbladder, biliary tract and pancreas
K84	Diseases of the digestive system	Disorders of gallbladder, biliary tract and pancreas
K85	Diseases of the digestive system	Disorders of gallbladder, biliary tract and pancreas
K86	Diseases of the digestive system	Disorders of gallbladder, biliary tract and pancreas
K87	Diseases of the digestive system	Disorders of gallbladder, biliary tract and pancreas
K90	Diseases of the digestive system	Other diseases of the digestive system
K91	Diseases of the digestive system	Other diseases of the digestive system
K92	Diseases of the digestive system	Other diseases of the digestive system
K93	Diseases of the digestive system	Other diseases of the digestive system
K94	Diseases of the digestive system	Other diseases of the digestive system
K95	Diseases of the digestive system	Other diseases of the digestive system
L00	Diseases of the skin and subcutaneous tissue	Infections of the skin and subcutaneous tissue
L01	Diseases of the skin and subcutaneous tissue	Infections of the skin and subcutaneous tissue
L02	Diseases of the skin and subcutaneous tissue	Infections of the skin and subcutaneous tissue
L03	Diseases of the skin and subcutaneous tissue	Infections of the skin and subcutaneous tissue
L04	Diseases of the skin and subcutaneous tissue	Infections of the skin and subcutaneous tissue
L05	Diseases of the skin and subcutaneous tissue	Infections of the skin and subcutaneous tissue
L06	Diseases of the skin and subcutaneous tissue	Infections of the skin and subcutaneous tissue
L07	Diseases of the skin and subcutaneous tissue	Infections of the skin and subcutaneous tissue
L08	Diseases of the skin and subcutaneous tissue	Infections of the skin and subcutaneous tissue
L10	Diseases of the skin and subcutaneous tissue	Bullous disorders
L11	Diseases of the skin and subcutaneous tissue	Bullous disorders
L12	Diseases of the skin and subcutaneous tissue	Bullous disorders
L13	Diseases of the skin and subcutaneous tissue	Bullous disorders
L14	Diseases of the skin and subcutaneous tissue	Bullous disorders
L20	Diseases of the skin and subcutaneous tissue	Dermatitis and eczema
L21	Diseases of the skin and subcutaneous tissue	Dermatitis and eczema
L22	Diseases of the skin and subcutaneous tissue	Dermatitis and eczema
L23	Diseases of the skin and subcutaneous tissue	Dermatitis and eczema
L24	Diseases of the skin and subcutaneous tissue	Dermatitis and eczema
L25	Diseases of the skin and subcutaneous tissue	Dermatitis and eczema
L26	Diseases of the skin and subcutaneous tissue	Dermatitis and eczema
L27	Diseases of the skin and subcutaneous tissue	Dermatitis and eczema
L28	Diseases of the skin and subcutaneous tissue	Dermatitis and eczema
L29	Diseases of the skin and subcutaneous tissue	Dermatitis and eczema
L30	Diseases of the skin and subcutaneous tissue	Dermatitis and eczema
L40	Diseases of the skin and subcutaneous tissue	Papulosquamous disorders
L41	Diseases of the skin and subcutaneous tissue	Papulosquamous disorders
L42	Diseases of the skin and subcutaneous tissue	Papulosquamous disorders
L43	Diseases of the skin and subcutaneous tissue	Papulosquamous disorders
L44	Diseases of the skin and subcutaneous tissue	Papulosquamous disorders
L45	Diseases of the skin and subcutaneous tissue	Papulosquamous disorders
L49	Diseases of the skin and subcutaneous tissue	Urticaria and erythema
L50	Diseases of the skin and subcutaneous tissue	Urticaria and erythema
L51	Diseases of the skin and subcutaneous tissue	Urticaria and erythema
L52	Diseases of the skin and subcutaneous tissue	Urticaria and erythema
L53	Diseases of the skin and subcutaneous tissue	Urticaria and erythema
L54	Diseases of the skin and subcutaneous tissue	Urticaria and erythema
L55	Diseases of the skin and subcutaneous tissue	Radiation-related disorders of the skin and subcutaneous tissue
L56	Diseases of the skin and subcutaneous tissue	Radiation-related disorders of the skin and subcutaneous tissue
L57	Diseases of the skin and subcutaneous tissue	Radiation-related disorders of the skin and subcutaneous tissue
L58	Diseases of the skin and subcutaneous tissue	Radiation-related disorders of the skin and subcutaneous tissue
L59	Diseases of the skin and subcutaneous tissue	Radiation-related disorders of the skin and subcutaneous tissue
L60	Diseases of the skin and subcutaneous tissue	Disorders of skin appendages
L61	Diseases of the skin and subcutaneous tissue	Disorders of skin appendages
L62	Diseases of the skin and subcutaneous tissue	Disorders of skin appendages
L63	Diseases of the skin and subcutaneous tissue	Disorders of skin appendages
L64	Diseases of the skin and subcutaneous tissue	Disorders of skin appendages
L65	Diseases of the skin and subcutaneous tissue	Disorders of skin appendages
L66	Diseases of the skin and subcutaneous tissue	Disorders of skin appendages
L67	Diseases of the skin and subcutaneous tissue	Disorders of skin appendages
L68	Diseases of the skin and subcutaneous tissue	Disorders of skin appendages
L69	Diseases of the skin and subcutaneous tissue	Disorders of skin appendages
L70	Diseases of the skin and subcutaneous tissue	Disorders of skin appendages
L71	Diseases of the skin and subcutaneous tissue	Disorders of skin appendages
L72	Diseases of the skin and subcutaneous tissue	Disorders of skin appendages
L73	Diseases of the skin and subcutaneous tissue	Disorders of skin appendages
L74	Diseases of the skin and subcutaneous tissue	Disorders of skin appendages
L75	Diseases of the skin and subcutaneous tissue	Disorders of skin appendages
L76	Diseases of the skin and subcutaneous tissue	Intraoperative and postprocedural complications of skin and subcutaneous tissue
L80	Diseases of the skin and subcutaneous tissue	Other disorders of the skin and subcutaneous tissue
L81	Diseases of the skin and subcutaneous tissue	Other disorders of the skin and subcutaneous tissue
L82	Diseases of the skin and subcutaneous tissue	Other disorders of the skin and subcutaneous tissue
L83	Diseases of the skin and subcutaneous tissue	Other disorders of the skin and subcutaneous tissue
L84	Diseases of the skin and subcutaneous tissue	Other disorders of the skin and subcutaneous tissue
L85	Diseases of the skin and subcutaneous tissue	Other disorders of the skin and subcutaneous tissue
L86	Diseases of the skin and subcutaneous tissue	Other disorders of the skin and subcutaneous tissue
L87	Diseases of the skin and subcutaneous tissue	Other disorders of the skin and subcutaneous tissue
L88	Diseases of the skin and subcutaneous tissue	Other disorders of the skin and subcutaneous tissue
L89	Diseases of the skin and subcutaneous tissue	Other disorders of the skin and subcutaneous tissue
L90	Diseases of the skin and subcutaneous tissue	Other disorders of the skin and subcutaneous tissue
L91	Diseases of the skin and subcutaneous tissue	Other disorders of the skin and subcutaneous tissue
L92	Diseases of the skin and subcutaneous tissue	Other disorders of the skin and subcutaneous tissue
L93	Diseases of the skin and subcutaneous tissue	Other disorders of the skin and subcutaneous tissue
L94	Diseases of the skin and subcutaneous tissue	Other disorders of the skin and subcutaneous tissue
L95	Diseases of the skin and subcutaneous tissue	Other disorders of the skin and subcutaneous tissue
L96	Diseases of the skin and subcutaneous tissue	Other disorders of the skin and subcutaneous tissue
L97	Diseases of the skin and subcutaneous tissue	Other disorders of the skin and subcutaneous tissue
L98	Diseases of the skin and subcutaneous tissue	Other disorders of the skin and subcutaneous tissue
L99	Diseases of the skin and subcutaneous tissue	Other disorders of the skin and subcutaneous tissue
M00	Diseases of the musculoskeletal system and connective tissue	Infectious arthropathies
M01	Diseases of the musculoskeletal system and connective tissue	Infectious arthropathies
M02	Diseases of the musculoskeletal system and connective tissue	Infectious arthropathies
M03	Diseases of the musculoskeletal system and connective tissue	Infectious arthropathies
M05	Diseases of the musculoskeletal system and connective tissue	Inflammatory polyarthropathies
M06	Diseases of the musculoskeletal system and connective tissue	Inflammatory polyarthropathies
M07	Diseases of the musculoskeletal system and connective tissue	Inflammatory polyarthropathies
M08	Diseases of the musculoskeletal system and connective tissue	Inflammatory polyarthropathies
M09	Diseases of the musculoskeletal system and connective tissue	Inflammatory polyarthropathies
M10	Diseases of the musculoskeletal system and connective tissue	Inflammatory polyarthropathies
M11	Diseases of the musculoskeletal system and connective tissue	Inflammatory polyarthropathies
M12	Diseases of the musculoskeletal system and connective tissue	Inflammatory polyarthropathies
M13	Diseases of the musculoskeletal system and connective tissue	Inflammatory polyarthropathies
M14	Diseases of the musculoskeletal system and connective tissue	Inflammatory polyarthropathies
M1A	Diseases of the musculoskeletal system and connective tissue	Inflammatory polyarthropathies
M15	Diseases of the musculoskeletal system and connective tissue	Arthrosis
M16	Diseases of the musculoskeletal system and connective tissue	Arthrosis
M17	Diseases of the musculoskeletal system and connective tissue	Arthrosis
M18	Diseases of the musculoskeletal system and connective tissue	Arthrosis
M19	Diseases of the musculoskeletal system and connective tissue	Arthrosis
M20	Diseases of the musculoskeletal system and connective tissue	Other joint disorders
M21	Diseases of the musculoskeletal system and connective tissue	Other joint disorders
M22	Diseases of the musculoskeletal system and connective tissue	Other joint disorders
M23	Diseases of the musculoskeletal system and connective tissue	Other joint disorders
M24	Diseases of the musculoskeletal system and connective tissue	Other joint disorders
M25	Diseases of the musculoskeletal system and connective tissue	Other joint disorders
M26	Diseases of the musculoskeletal system and connective tissue	Dentofacial anomalies (including malocclusion) and other disorders of jaw
M27	Diseases of the musculoskeletal system and connective tissue	Dentofacial anomalies (including malocclusion) and other disorders of jaw
M30	Diseases of the musculoskeletal system and connective tissue	Systemic connective tissue disorders
M31	Diseases of the musculoskeletal system and connective tissue	Systemic connective tissue disorders
M32	Diseases of the musculoskeletal system and connective tissue	Systemic connective tissue disorders
M33	Diseases of the musculoskeletal system and connective tissue	Systemic connective tissue disorders
M34	Diseases of the musculoskeletal system and connective tissue	Systemic connective tissue disorders
M35	Diseases of the musculoskeletal system and connective tissue	Systemic connective tissue disorders
M36	Diseases of the musculoskeletal system and connective tissue	Systemic connective tissue disorders
M40	Diseases of the musculoskeletal system and connective tissue	Deforming dorsopathies
M41	Diseases of the musculoskeletal system and connective tissue	Deforming dorsopathies
M42	Diseases of the musculoskeletal system and connective tissue	Deforming dorsopathies
M43	Diseases of the musculoskeletal system and connective tissue	Deforming dorsopathies
M45	Diseases of the musculoskeletal system and connective tissue	Spondylopathies
M46	Diseases of the musculoskeletal system and connective tissue	Spondylopathies
M47	Diseases of the musculoskeletal system and connective tissue	Spondylopathies
M48	Diseases of the musculoskeletal system and connective tissue	Spondylopathies
M49	Diseases of the musculoskeletal system and connective tissue	Spondylopathies
M50	Diseases of the musculoskeletal system and connective tissue	Other dorsopathies
M51	Diseases of the musculoskeletal system and connective tissue	Other dorsopathies
M52	Diseases of the musculoskeletal system and connective tissue	Other dorsopathies
M53	Diseases of the musculoskeletal system and connective tissue	Other dorsopathies
M54	Diseases of the musculoskeletal system and connective tissue	Other dorsopathies
M60	Diseases of the musculoskeletal system and connective tissue	Disorders of muscles
M61	Diseases of the musculoskeletal system and connective tissue	Disorders of muscles
M62	Diseases of the musculoskeletal system and connective tissue	Disorders of muscles
M63	Diseases of the musculoskeletal system and connective tissue	Disorders of muscles
M65	Diseases of the musculoskeletal system and connective tissue	Disorders of synovium and tendon
M66	Diseases of the musculoskeletal system and connective tissue	Disorders of synovium and tendon
M67	Diseases of the musculoskeletal system and connective tissue	Disorders of synovium and tendon
M68	Diseases of the musculoskeletal system and connective tissue	Disorders of synovium and tendon
M70	Diseases of the musculoskeletal system and connective tissue	Other soft tissue disorders
M71	Diseases of the musculoskeletal system and connective tissue	Other soft tissue disorders
M72	Diseases of the musculoskeletal system and connective tissue	Other soft tissue disorders
M73	Diseases of the musculoskeletal system and connective tissue	Other soft tissue disorders
M74	Diseases of the musculoskeletal system and connective tissue	Other soft tissue disorders
M75	Diseases of the musculoskeletal system and connective tissue	Other soft tissue disorders
M76	Diseases of the musculoskeletal system and connective tissue	Other soft tissue disorders
M77	Diseases of the musculoskeletal system and connective tissue	Other soft tissue disorders
M78	Diseases of the musculoskeletal system and connective tissue	Other soft tissue disorders
M79	Diseases of the musculoskeletal system and connective tissue	Other soft tissue disorders
M80	Diseases of the musculoskeletal system and connective tissue	Osteopathies
M81	Diseases of the musculoskeletal system and connective tissue	Osteopathies
M82	Diseases of the musculoskeletal system and connective tissue	Osteopathies
M83	Diseases of the musculoskeletal system and connective tissue	Osteopathies
M84	Diseases of the musculoskeletal system and connective tissue	Osteopathies
M85	Diseases of the musculoskeletal system and connective tissue	Osteopathies
M86	Diseases of the musculoskeletal system and connective tissue	Osteopathies
M87	Diseases of the musculoskeletal system and connective tissue	Osteopathies
M88	Diseases of the musculoskeletal system and connective tissue	Osteopathies
M89	Diseases of the musculoskeletal system and connective tissue	Osteopathies
M90	Diseases of the musculoskeletal system and connective tissue	Osteopathies
M91	Diseases of the musculoskeletal system and connective tissue	Chondropathies
M92	Diseases of the musculoskeletal system and connective tissue	Chondropathies
M93	Diseases of the musculoskeletal system and connective tissue	Chondropathies
M94	Diseases of the musculoskeletal system and connective tissue	Chondropathies
M95	Diseases of the musculoskeletal system and connective tissue	Other disorders of the musculoskeletal system and connective tissue
M96	Diseases of the musculoskeletal system and connective tissue	Other disorders of the musculoskeletal system and connective tissue
M97	Diseases of the musculoskeletal system and connective tissue	Other disorders of the musculoskeletal system and connective tissue
M98	Diseases of the musculoskeletal system and connective tissue	Other disorders of the musculoskeletal system and connective tissue
M99	Diseases of the musculoskeletal system and connective tissue	Other disorders of the musculoskeletal system and connective tissue
N00	Diseases of the genitourinary system: urinary system	Glomerular diseases
N01	Diseases of the genitourinary system: urinary system	Glomerular diseases
N02	Diseases of the genitourinary system: urinary system	Glomerular diseases
N03	Diseases of the genitourinary system: urinary system	Glomerular diseases
N04	Diseases of the genitourinary system: urinary system	Glomerular diseases
N05	Diseases of the genitourinary system: urinary system	Glomerular diseases
N06	Diseases of the genitourinary system: urinary system	Glomerular diseases
N07	Diseases of the genitourinary system: urinary system	Glomerular diseases
N08	Diseases of the genitourinary system: urinary system	Glomerular diseases
N10	Diseases of the genitourinary system: urinary system	Renal tubulo-interstitial diseases
N11	Diseases of the genitourinary system: urinary system	Renal tubulo-interstitial diseases
N12	Diseases of the genitourinary system: urinary system	Renal tubulo-interstitial diseases
N13	Diseases of the genitourinary system: urinary system	Renal tubulo-interstitial diseases
N14	Diseases of the genitourinary system: urinary system	Renal tubulo-interstitial diseases
N15	Diseases of the genitourinary system: urinary system	Renal tubulo-interstitial diseases
N16	Diseases of the genitourinary system: urinary system	Renal tubulo-interstitial diseases
N17	Diseases of the genitourinary system: urinary system	Renal failure
N18	Diseases of the genitourinary system: urinary system	Renal failure
N19	Diseases of the genitourinary system: urinary system	Renal failure
N20	Diseases of the genitourinary system: urinary system	Urolithiasis
N21	Diseases of the genitourinary system: urinary system	Urolithiasis
N22	Diseases of the genitourinary system: urinary system	Urolithiasis
N23	Diseases of the genitourinary system: urinary system	Urolithiasis
N25	Diseases of the genitourinary system: urinary system	Other disorders of kidney and ureter
N26	Diseases of the genitourinary system: urinary system	Other disorders of kidney and ureter
N27	Diseases of the genitourinary system: urinary system	Other disorders of kidney and ureter
N28	Diseases of the genitourinary system: urinary system	Other disorders of kidney and ureter
N29	Diseases of the genitourinary system: urinary system	Other disorders of kidney and ureter
N30	Diseases of the genitourinary system: urinary system	Other diseases of urinary system
N31	Diseases of the genitourinary system: urinary system	Other diseases of urinary system
N32	Diseases of the genitourinary system: urinary system	Other diseases of urinary system
N33	Diseases of the genitourinary system: urinary system	Other diseases of urinary system
N34	Diseases of the genitourinary system: urinary system	Other diseases of urinary system
N35	Diseases of the genitourinary system: urinary system	Other diseases of urinary system
N36	Diseases of the genitourinary system: urinary system	Other diseases of urinary system
N37	Diseases of the genitourinary system: urinary system	Other diseases of urinary system
N38	Diseases of the genitourinary system: urinary system	Other diseases of urinary system
N39	Diseases of the genitourinary system: urinary system	Other diseases of urinary system
N40	Diseases of the genitourinary system: pelvis, genitals and breasts	Diseases of male genital organs
N41	Diseases of the genitourinary system: pelvis, genitals and breasts	Diseases of male genital organs
N42	Diseases of the genitourinary system: pelvis, genitals and breasts	Diseases of male genital organs
N43	Diseases of the genitourinary system: pelvis, genitals and breasts	Diseases of male genital organs
N44	Diseases of the genitourinary system: pelvis, genitals and breasts	Diseases of male genital organs
N45	Diseases of the genitourinary system: pelvis, genitals and breasts	Diseases of male genital organs
N46	Diseases of the genitourinary system: pelvis, genitals and breasts	Diseases of male genital organs
N47	Diseases of the genitourinary system: pelvis, genitals and breasts	Diseases of male genital organs
N48	Diseases of the genitourinary system: pelvis, genitals and breasts	Diseases of male genital organs
N49	Diseases of the genitourinary system: pelvis, genitals and breasts	Diseases of male genital organs
N50	Diseases of the genitourinary system: pelvis, genitals and breasts	Diseases of male genital organs
N51	Diseases of the genitourinary system: pelvis, genitals and breasts	Diseases of male genital organs
N52	Diseases of the genitourinary system: pelvis, genitals and breasts	Diseases of male genital organs
N53	Diseases of the genitourinary system: pelvis, genitals and breasts	Diseases of male genital organs
N60	Diseases of the genitourinary system: pelvis, genitals and breasts	Disorders of breast
N61	Diseases of the genitourinary system: pelvis, genitals and breasts	Disorders of breast
N62	Diseases of the genitourinary system: pelvis, genitals and breasts	Disorders of breast
N63	Diseases of the genitourinary system: pelvis, genitals and breasts	Disorders of breast
N64	Diseases of the genitourinary system: pelvis, genitals and breasts	Disorders of breast
N65	Diseases of the genitourinary system: pelvis, genitals and breasts	Disorders of breast
N70	Diseases of the genitourinary system: pelvis, genitals and breasts	Inflammatory diseases of female pelvic organs
N71	Diseases of the genitourinary system: pelvis, genitals and breasts	Inflammatory diseases of female pelvic organs
N72	Diseases of the genitourinary system: pelvis, genitals and breasts	Inflammatory diseases of female pelvic organs
N73	Diseases of the genitourinary system: pelvis, genitals and breasts	Inflammatory diseases of female pelvic organs
N74	Diseases of the genitourinary system: pelvis, genitals and breasts	Inflammatory diseases of female pelvic organs
N75	Diseases of the genitourinary system: pelvis, genitals and breasts	Inflammatory diseases of female pelvic organs
N76	Diseases of the genitourinary system: pelvis, genitals and breasts	Inflammatory diseases of female pelvic organs
N77	Diseases of the genitourinary system: pelvis, genitals and breasts	Inflammatory diseases of female pelvic organs
N80	Diseases of the genitourinary system: pelvis, genitals and breasts	Noninflammatory disorders of female genital tract
N81	Diseases of the genitourinary system: pelvis, genitals and breasts	Noninflammatory disorders of female genital tract
N82	Diseases of the genitourinary system: pelvis, genitals and breasts	Noninflammatory disorders of female genital tract
N83	Diseases of the genitourinary system: pelvis, genitals and breasts	Noninflammatory disorders of female genital tract
N84	Diseases of the genitourinary system: pelvis, genitals and breasts	Noninflammatory disorders of female genital tract
N85	Diseases of the genitourinary system: pelvis, genitals and breasts	Noninflammatory disorders of female genital tract
N86	Diseases of the genitourinary system: pelvis, genitals and breasts	Noninflammatory disorders of female genital tract
N87	Diseases of the genitourinary system: pelvis, genitals and breasts	Noninflammatory disorders of female genital tract
N88	Diseases of the genitourinary system: pelvis, genitals and breasts	Noninflammatory disorders of female genital tract
N89	Diseases of the genitourinary system: pelvis, genitals and breasts	Noninflammatory disorders of female genital tract
N90	Diseases of the genitourinary system: pelvis, genitals and breasts	Noninflammatory disorders of female genital tract
N91	Diseases of the genitourinary system: pelvis, genitals and breasts	Noninflammatory disorders of female genital tract
N92	Diseases of the genitourinary system: pelvis, genitals and breasts	Noninflammatory disorders of female genital tract
N93	Diseases of the genitourinary system: pelvis, genitals and breasts	Noninflammatory disorders of female genital tract
N94	Diseases of the genitourinary system: pelvis, genitals and breasts	Noninflammatory disorders of female genital tract
N95	Diseases of the genitourinary system: pelvis, genitals and breasts	Noninflammatory disorders of female genital tract
N96	Diseases of the genitourinary system: pelvis, genitals and breasts	Noninflammatory disorders of female genital tract
N97	Diseases of the genitourinary system: pelvis, genitals and breasts	Noninflammatory disorders of female genital tract
N98	Diseases of the genitourinary system: pelvis, genitals and breasts	Noninflammatory disorders of female genital tract
N99	Diseases of the genitourinary system: pelvis, genitals and breasts	Other disorders of genitourinary tract
O00	Pregnancy, childbirth and the puerperium	Pregnancy with abortive outcome
O01	Pregnancy, childbirth and the puerperium	Pregnancy with abortive outcome
O02	Pregnancy, childbirth and the puerperium	Pregnancy with abortive outcome
O03	Pregnancy, childbirth and the puerperium	Pregnancy with abortive outcome
O04	Pregnancy, childbirth and the puerperium	Pregnancy with abortive outcome
O05	Pregnancy, childbirth and the puerperium	Pregnancy with abortive outcome
O06	Pregnancy, childbirth and the puerperium	Pregnancy with abortive outcome
O07	Pregnancy, childbirth and the puerperium	Pregnancy with abortive outcome
O08	Pregnancy, childbirth and the puerperium	Pregnancy with abortive outcome
O09	Pregnancy, childbirth and the puerperium	Supervision of high risk pregnancy
O10	Pregnancy, childbirth and the puerperium	Oedema, proteinuria and hypertensive disorders in pregnancy, childbirth and the puerperium
O11	Pregnancy, childbirth and the puerperium	Oedema, proteinuria and hypertensive disorders in pregnancy, childbirth and the puerperium
O12	Pregnancy, childbirth and the puerperium	Oedema, proteinuria and hypertensive disorders in pregnancy, childbirth and the puerperium
O13	Pregnancy, childbirth and the puerperium	Oedema, proteinuria and hypertensive disorders in pregnancy, childbirth and the puerperium
O14	Pregnancy, childbirth and the puerperium	Oedema, proteinuria and hypertensive disorders in pregnancy, childbirth and the puerperium
O15	Pregnancy, childbirth and the puerperium	Oedema, proteinuria and hypertensive disorders in pregnancy, childbirth and the puerperium
O16	Pregnancy, childbirth and the puerperium	Oedema, proteinuria and hypertensive disorders in pregnancy, childbirth and the puerperium
O20	Pregnancy, childbirth and the puerperium	Other maternal disorders predominantly related to pregnancy
O21	Pregnancy, childbirth and the puerperium	Other maternal disorders predominantly related to pregnancy
O22	Pregnancy, childbirth and the puerperium	Other maternal disorders predominantly related to pregnancy
O23	Pregnancy, childbirth and the puerperium	Other maternal disorders predominantly related to pregnancy
O24	Pregnancy, childbirth and the puerperium	Other maternal disorders predominantly related to pregnancy
O25	Pregnancy, childbirth and the puerperium	Other maternal disorders predominantly related to pregnancy
O26	Pregnancy, childbirth and the puerperium	Other maternal disorders predominantly related to pregnancy
O27	Pregnancy, childbirth and the puerperium	Other maternal disorders predominantly related to pregnancy
O28	Pregnancy, childbirth and the puerperium	Other maternal disorders predominantly related to pregnancy
O29	Pregnancy, childbirth and the puerperium	Other maternal disorders predominantly related to pregnancy
O30	Pregnancy, childbirth and the puerperium	Maternal care related to the fetus and amniotic cavity and possible delivery problems
O31	Pregnancy, childbirth and the puerperium	Maternal care related to the fetus and amniotic cavity and possible delivery problems
O32	Pregnancy, childbirth and the puerperium	Maternal care related to the fetus and amniotic cavity and possible delivery problems
O33	Pregnancy, childbirth and the puerperium	Maternal care related to the fetus and amniotic cavity and possible delivery problems
O34	Pregnancy, childbirth and the puerperium	Maternal care related to the fetus and amniotic cavity and possible delivery problems
O35	Pregnancy, childbirth and the puerperium	Maternal care related to the fetus and amniotic cavity and possible delivery problems
O36	Pregnancy, childbirth and the puerperium	Maternal care related to the fetus and amniotic cavity and possible delivery problems
O37	Pregnancy, childbirth and the puerperium	Maternal care related to the fetus and amniotic cavity and possible delivery problems
O38	Pregnancy, childbirth and the puerperium	Maternal care related to the fetus and amniotic cavity and possible delivery problems
O39	Pregnancy, childbirth and the puerperium	Maternal care related to the fetus and amniotic cavity and possible delivery problems
O40	Pregnancy, childbirth and the puerperium	Maternal care related to the fetus and amniotic cavity and possible delivery problems
O41	Pregnancy, childbirth and the puerperium	Maternal care related to the fetus and amniotic cavity and possible delivery problems
O42	Pregnancy, childbirth and the puerperium	Maternal care related to the fetus and amniotic cavity and possible delivery problems
O43	Pregnancy, childbirth and the puerperium	Maternal care related to the fetus and amniotic cavity and possible delivery problems
O44	Pregnancy, childbirth and the puerperium	Maternal care related to the fetus and amniotic cavity and possible delivery problems
O45	Pregnancy, childbirth and the puerperium	Maternal care related to the fetus and amniotic cavity and possible delivery problems
O46	Pregnancy, childbirth and the puerperium	Maternal care related to the fetus and amniotic cavity and possible delivery problems
O47	Pregnancy, childbirth and the puerperium	Maternal care related to the fetus and amniotic cavity and possible delivery problems
O48	Pregnancy, childbirth and the puerperium	Maternal care related to the fetus and amniotic cavity and possible delivery problems
O60	Pregnancy, childbirth and the puerperium	Complications of labour and delivery
O61	Pregnancy, childbirth and the puerperium	Complications of labour and delivery
O62	Pregnancy, childbirth and the puerperium	Complications of labour and delivery
O63	Pregnancy, childbirth and the puerperium	Complications of labour and delivery
O64	Pregnancy, childbirth and the puerperium	Complications of labour and delivery
O65	Pregnancy, childbirth and the puerperium	Complications of labour and delivery
O66	Pregnancy, childbirth and the puerperium	Complications of labour and delivery
O67	Pregnancy, childbirth and the puerperium	Complications of labour and delivery
O68	Pregnancy, childbirth and the puerperium	Complications of labour and delivery
O69	Pregnancy, childbirth and the puerperium	Complications of labour and delivery
O70	Pregnancy, childbirth and the puerperium	Complications of labour and delivery
O71	Pregnancy, childbirth and the puerperium	Complications of labour and delivery
O72	Pregnancy, childbirth and the puerperium	Complications of labour and delivery
O73	Pregnancy, childbirth and the puerperium	Complications of labour and delivery
O74	Pregnancy, childbirth and the puerperium	Complications of labour and delivery
O75	Pregnancy, childbirth and the puerperium	Complications of labour and delivery
O76	Pregnancy, childbirth and the puerperium	Complications of labour and delivery
O77	Pregnancy, childbirth and the puerperium	Complications of labour and delivery
O80	Pregnancy, childbirth and the puerperium	Delivery
O81	Pregnancy, childbirth and the puerperium	Delivery
O82	Pregnancy, childbirth and the puerperium	Delivery
O83	Pregnancy, childbirth and the puerperium	Delivery
O84	Pregnancy, childbirth and the puerperium	Delivery
O85	Pregnancy, childbirth and the puerperium	Complications predominantly related to the puerperium
O86	Pregnancy, childbirth and the puerperium	Complications predominantly related to the puerperium
O87	Pregnancy, childbirth and the puerperium	Complications predominantly related to the puerperium
O88	Pregnancy, childbirth and the puerperium	Complications predominantly related to the puerperium
O89	Pregnancy, childbirth and the puerperium	Complications predominantly related to the puerperium
O90	Pregnancy, childbirth and the puerperium	Complications predominantly related to the puerperium
O91	Pregnancy, childbirth and the puerperium	Complications predominantly related to the puerperium
O92	Pregnancy, childbirth and the puerperium	Complications predominantly related to the puerperium
O94	Pregnancy, childbirth and the puerperium	Other obstetric conditions, not elsewhere classified
O95	Pregnancy, childbirth and the puerperium	Other obstetric conditions, not elsewhere classified
O96	Pregnancy, childbirth and the puerperium	Other obstetric conditions, not elsewhere classified
O97	Pregnancy, childbirth and the puerperium	Other obstetric conditions, not elsewhere classified
O98	Pregnancy, childbirth and the puerperium	Other obstetric conditions, not elsewhere classified
O99	Pregnancy, childbirth and the puerperium	Other obstetric conditions, not elsewhere classified
O9A	Pregnancy, childbirth and the puerperium	Other obstetric conditions, not elsewhere classified
P00	Certain conditions originating in the perinatal period	Fetus and newborn affected by maternal factors and by complications of pregnancy, labour and delivery
P01	Certain conditions originating in the perinatal period	Fetus and newborn affected by maternal factors and by complications of pregnancy, labour and delivery
P02	Certain conditions originating in the perinatal period	Fetus and newborn affected by maternal factors and by complications of pregnancy, labour and delivery
P03	Certain conditions originating in the perinatal period	Fetus and newborn affected by maternal factors and by complications of pregnancy, labour and delivery
P04	Certain conditions originating in the perinatal period	Fetus and newborn affected by maternal factors and by complications of pregnancy, labour and delivery
P05	Certain conditions originating in the perinatal period	Disorders related to length of gestation and fetal growth
P06	Certain conditions originating in the perinatal period	Disorders related to length of gestation and fetal growth
P07	Certain conditions originating in the perinatal period	Disorders related to length of gestation and fetal growth
P08	Certain conditions originating in the perinatal period	Disorders related to length of gestation and fetal growth
P09	Certain conditions originating in the perinatal period	Abnormal findings on neonatal screening
P10	Certain conditions originating in the perinatal period	Birth trauma
P11	Certain conditions originating in the perinatal period	Birth trauma
P12	Certain conditions originating in the perinatal period	Birth trauma
P13	Certain conditions originating in the perinatal period	Birth trauma
P14	Certain conditions originating in the perinatal period	Birth trauma
P15	Certain conditions originating in the perinatal period	Birth trauma
P19	Certain conditions originating in the perinatal period	Respiratory and cardiovascular disorders specific to the perinatal period
P20	Certain conditions originating in the perinatal period	Respiratory and cardiovascular disorders specific to the perinatal period
P21	Certain conditions originating in the perinatal period	Respiratory and cardiovascular disorders specific to the perinatal period
P22	Certain conditions originating in the perinatal period	Respiratory and cardiovascular disorders specific to the perinatal period
P23	Certain conditions originating in the perinatal period	Respiratory and cardiovascular disorders specific to the perinatal period
P24	Certain conditions originating in the perinatal period	Respiratory and cardiovascular disorders specific to the perinatal period
P25	Certain conditions originating in the perinatal period	Respiratory and cardiovascular disorders specific to the perinatal period
P26	Certain conditions originating in the perinatal period	Respiratory and cardiovascular disorders specific to the perinatal period
P27	Certain conditions originating in the perinatal period	Respiratory and cardiovascular disorders specific to the perinatal period
P28	Certain conditions originating in the perinatal period	Respiratory and cardiovascular disorders specific to the perinatal period
P29	Certain conditions originating in the perinatal period	Respiratory and cardiovascular disorders specific to the perinatal period
P35	Certain conditions originating in the perinatal period	Infections specific to the perinatal period
P36	Certain conditions originating in the perinatal period	Infections specific to the perinatal period
P37	Certain conditions originating in the perinatal period	Infections specific to the perinatal period
P38	Certain conditions originating in the perinatal period	Infections specific to the perinatal period
P39	Certain conditions originating in the perinatal period	Infections specific to the perinatal period
P50	Certain conditions originating in the perinatal period	Haemorrhagic and haematological disorders of fetus and newborn
P51	Certain conditions originating in the perinatal period	Haemorrhagic and haematological disorders of fetus and newborn
P52	Certain conditions originating in the perinatal period	Haemorrhagic and haematological disorders of fetus and newborn
P53	Certain conditions originating in the perinatal period	Haemorrhagic and haematological disorders of fetus and newborn
P54	Certain conditions originating in the perinatal period	Haemorrhagic and haematological disorders of fetus and newborn
P55	Certain conditions originating in the perinatal period	Haemorrhagic and haematological disorders of fetus and newborn
P56	Certain conditions originating in the perinatal period	Haemorrhagic and haematological disorders of fetus and newborn
P57	Certain conditions originating in the perinatal period	Haemorrhagic and haematological disorders of fetus and newborn
P58	Certain conditions originating in the perinatal period	Haemorrhagic and haematological disorders of fetus and newborn
P59	Certain conditions originating in the perinatal period	Haemorrhagic and haematological disorders of fetus and newborn
P60	Certain conditions originating in the perinatal period	Haemorrhagic and haematological disorders of fetus and newborn
P61	Certain conditions originating in the perinatal period	Haemorrhagic and haematological disorders of fetus and newborn
P70	Certain conditions originating in the perinatal period	Transitory endocrine and metabolic disorders specific to fetus and newborn
P71	Certain conditions originating in the perinatal period	Transitory endocrine and metabolic disorders specific to fetus and newborn
P72	Certain conditions originating in the perinatal period	Transitory endocrine and metabolic disorders specific to fetus and newborn
P73	Certain conditions originating in the perinatal period	Transitory endocrine and metabolic disorders specific to fetus and newborn
P74	Certain conditions originating in the perinatal period	Transitory endocrine and metabolic disorders specific to fetus and newborn
P75	Certain conditions originating in the perinatal period	Digestive system disorders of fetus and newborn
P76	Certain conditions originating in the perinatal period	Digestive system disorders of fetus and newborn
P77	Certain conditions originating in the perinatal period	Digestive system disorders of fetus and newborn
P78	Certain conditions originating in the perinatal period	Digestive system disorders of fetus and newborn
P80	Certain conditions originating in the perinatal period	Conditions involving the integument and temperature regulation of fetus and newborn
P81	Certain conditions originating in the perinatal period	Conditions involving the integument and temperature regulation of fetus and newborn
P82	Certain conditions originating in the perinatal period	Conditions involving the integument and temperature regulation of fetus and newborn
P83	Certain conditions originating in the perinatal period	Conditions involving the integument and temperature regulation of fetus and newborn
P84	Certain conditions originating in the perinatal period	Other problems with newborn
P90	Certain conditions originating in the perinatal period	Other disorders originating in the perinatal period
P91	Certain conditions originating in the perinatal period	Other disorders originating in the perinatal period
P92	Certain conditions originating in the perinatal period	Other disorders originating in the perinatal period
P93	Certain conditions originating in the perinatal period	Other disorders originating in the perinatal period
P94	Certain conditions originating in the perinatal period	Other disorders originating in the perinatal period
P95	Certain conditions originating in the perinatal period	Other disorders originating in the perinatal period
P96	Certain conditions originating in the perinatal period	Other disorders originating in the perinatal period
Q00	Congenital malformations and deformations	nervous system
Q01	Congenital malformations and deformations	nervous system
Q02	Congenital malformations and deformations	nervous system
Q03	Congenital malformations and deformations	nervous system
Q04	Congenital malformations and deformations	nervous system
Q05	Congenital malformations and deformations	nervous system
Q06	Congenital malformations and deformations	nervous system
Q07	Congenital malformations and deformations	nervous system
Q10	Congenital malformations and deformations	eye, ear, face and neck
Q11	Congenital malformations and deformations	eye, ear, face and neck
Q12	Congenital malformations and deformations	eye, ear, face and neck
Q13	Congenital malformations and deformations	eye, ear, face and neck
Q14	Congenital malformations and deformations	eye, ear, face and neck
Q15	Congenital malformations and deformations	eye, ear, face and neck
Q16	Congenital malformations and deformations	eye, ear, face and neck
Q17	Congenital malformations and deformations	eye, ear, face and neck
Q18	Congenital malformations and deformations	eye, ear, face and neck
Q20	Congenital malformations and deformations	circulatory system
Q21	Congenital malformations and deformations	circulatory system
Q22	Congenital malformations and deformations	circulatory system
Q23	Congenital malformations and deformations	circulatory system
Q24	Congenital malformations and deformations	circulatory system
Q25	Congenital malformations and deformations	circulatory system
Q26	Congenital malformations and deformations	circulatory system
Q27	Congenital malformations and deformations	circulatory system
Q28	Congenital malformations and deformations	circulatory system
Q30	Congenital malformations and deformations	respiratory system
Q31	Congenital malformations and deformations	respiratory system
Q32	Congenital malformations and deformations	respiratory system
Q33	Congenital malformations and deformations	respiratory system
Q34	Congenital malformations and deformations	respiratory system
Q35	Congenital malformations and deformations	digestive system
Q36	Congenital malformations and deformations	digestive system
Q37	Congenital malformations and deformations	digestive system
Q38	Congenital malformations and deformations	digestive system
Q39	Congenital malformations and deformations	digestive system
Q40	Congenital malformations and deformations	digestive system
Q41	Congenital malformations and deformations	digestive system
Q42	Congenital malformations and deformations	digestive system
Q43	Congenital malformations and deformations	digestive system
Q44	Congenital malformations and deformations	digestive system
Q45	Congenital malformations and deformations	digestive system
Q50	Congenital malformations and deformations	genital organs
Q51	Congenital malformations and deformations	genital organs
Q52	Congenital malformations and deformations	genital organs
Q53	Congenital malformations and deformations	genital organs
Q54	Congenital malformations and deformations	genital organs
Q55	Congenital malformations and deformations	genital organs
Q56	Congenital malformations and deformations	genital organs
Q60	Congenital malformations and deformations	urinary system
Q61	Congenital malformations and deformations	urinary system
Q62	Congenital malformations and deformations	urinary system
Q63	Congenital malformations and deformations	urinary system
Q64	Congenital malformations and deformations	urinary system
Q65	Congenital malformations and deformations	musculoskeletal system
Q66	Congenital malformations and deformations	musculoskeletal system
Q67	Congenital malformations and deformations	musculoskeletal system
Q68	Congenital malformations and deformations	musculoskeletal system
Q69	Congenital malformations and deformations	musculoskeletal system
Q70	Congenital malformations and deformations	musculoskeletal system
Q71	Congenital malformations and deformations	musculoskeletal system
Q72	Congenital malformations and deformations	musculoskeletal system
Q73	Congenital malformations and deformations	musculoskeletal system
Q74	Congenital malformations and deformations	musculoskeletal system
Q75	Congenital malformations and deformations	musculoskeletal system
Q76	Congenital malformations and deformations	musculoskeletal system
Q77	Congenital malformations and deformations	musculoskeletal system
Q78	Congenital malformations and deformations	musculoskeletal system
Q79	Congenital malformations and deformations	musculoskeletal system
Q80	Congenital malformations and deformations	Other congenital malformations and deformations
Q81	Congenital malformations and deformations	Other congenital malformations and deformations
Q82	Congenital malformations and deformations	Other congenital malformations and deformations
Q83	Congenital malformations and deformations	Other congenital malformations and deformations
Q84	Congenital malformations and deformations	Other congenital malformations and deformations
Q85	Congenital malformations and deformations	Other congenital malformations and deformations
Q86	Congenital malformations and deformations	Other congenital malformations and deformations
Q87	Congenital malformations and deformations	Other congenital malformations and deformations
Q88	Congenital malformations and deformations	Other congenital malformations and deformations
Q89	Congenital malformations and deformations	Other congenital malformations and deformations
Q90	Chromosomal abnormalities, not elsewhere classified	Chromosomal abnormalities, not elsewhere classified
Q91	Chromosomal abnormalities, not elsewhere classified	Chromosomal abnormalities, not elsewhere classified
Q92	Chromosomal abnormalities, not elsewhere classified	Chromosomal abnormalities, not elsewhere classified
Q93	Chromosomal abnormalities, not elsewhere classified	Chromosomal abnormalities, not elsewhere classified
Q94	Chromosomal abnormalities, not elsewhere classified	Chromosomal abnormalities, not elsewhere classified
Q95	Chromosomal abnormalities, not elsewhere classified	Chromosomal abnormalities, not elsewhere classified
Q96	Chromosomal abnormalities, not elsewhere classified	Chromosomal abnormalities, not elsewhere classified
Q97	Chromosomal abnormalities, not elsewhere classified	Chromosomal abnormalities, not elsewhere classified
Q98	Chromosomal abnormalities, not elsewhere classified	Chromosomal abnormalities, not elsewhere classified
Q99	Chromosomal abnormalities, not elsewhere classified	Chromosomal abnormalities, not elsewhere classified
R00	Symptoms and signs	Circulatory and respiratory systems
R01	Symptoms and signs	Circulatory and respiratory systems
R02	Symptoms and signs	Circulatory and respiratory systems
R03	Symptoms and signs	Circulatory and respiratory systems
R04	Symptoms and signs	Circulatory and respiratory systems
R05	Symptoms and signs	Circulatory and respiratory systems
R06	Symptoms and signs	Circulatory and respiratory systems
R07	Symptoms and signs	Circulatory and respiratory systems
R08	Symptoms and signs	Circulatory and respiratory systems
R09	Symptoms and signs	Circulatory and respiratory systems
R10	Symptoms and signs	Digestive system and abdomen
R11	Symptoms and signs	Digestive system and abdomen
R12	Symptoms and signs	Digestive system and abdomen
R13	Symptoms and signs	Digestive system and abdomen
R14	Symptoms and signs	Digestive system and abdomen
R15	Symptoms and signs	Digestive system and abdomen
R16	Symptoms and signs	Digestive system and abdomen
R17	Symptoms and signs	Digestive system and abdomen
R18	Symptoms and signs	Digestive system and abdomen
R19	Symptoms and signs	Digestive system and abdomen
R20	Symptoms and signs	Skin and subcutaneous tissue
R21	Symptoms and signs	Skin and subcutaneous tissue
R22	Symptoms and signs	Skin and subcutaneous tissue
R23	Symptoms and signs	Skin and subcutaneous tissue
R25	Symptoms and signs	Nervous and musculoskeletal systems
R26	Symptoms and signs	Nervous and musculoskeletal systems
R27	Symptoms and signs	Nervous and musculoskeletal systems
R28	Symptoms and signs	Nervous and musculoskeletal systems
R29	Symptoms and signs	Nervous and musculoskeletal systems
R30	Symptoms and signs	Urinary system
R31	Symptoms and signs	Urinary system
R32	Symptoms and signs	Urinary system
R33	Symptoms and signs	Urinary system
R34	Symptoms and signs	Urinary system
R35	Symptoms and signs	Urinary system
R36	Symptoms and signs	Urinary system
R37	Symptoms and signs	Urinary system
R38	Symptoms and signs	Urinary system
R39	Symptoms and signs	Urinary system
R40	Symptoms and signs	Cognition, perception, emotional state and behaviour
R41	Symptoms and signs	Cognition, perception, emotional state and behaviour
R42	Symptoms and signs	Cognition, perception, emotional state and behaviour
R43	Symptoms and signs	Cognition, perception, emotional state and behaviour
R44	Symptoms and signs	Cognition, perception, emotional state and behaviour
R45	Symptoms and signs	Cognition, perception, emotional state and behaviour
R46	Symptoms and signs	Cognition, perception, emotional state and behaviour
R47	Symptoms and signs	Speech and voice
R48	Symptoms and signs	Speech and voice
R49	Symptoms and signs	Speech and voice
R50	Symptoms and signs	General symptoms and signs
R51	Symptoms and signs	General symptoms and signs
R52	Symptoms and signs	General symptoms and signs
R53	Symptoms and signs	General symptoms and signs
R54	Symptoms and signs	General symptoms and signs
R55	Symptoms and signs	General symptoms and signs
R56	Symptoms and signs	General symptoms and signs
R57	Symptoms and signs	General symptoms and signs
R58	Symptoms and signs	General symptoms and signs
R59	Symptoms and signs	General symptoms and signs
R60	Symptoms and signs	General symptoms and signs
R61	Symptoms and signs	General symptoms and signs
R62	Symptoms and signs	General symptoms and signs
R63	Symptoms and signs	General symptoms and signs
R64	Symptoms and signs	General symptoms and signs
R65	Symptoms and signs	General symptoms and signs
R66	Symptoms and signs	General symptoms and signs
R67	Symptoms and signs	General symptoms and signs
R68	Symptoms and signs	General symptoms and signs
R69	Symptoms and signs	General symptoms and signs
R70	Abnormal clinical and laboratory findings, not elsewhere classified	On examination of blood, without diagnosis
R71	Abnormal clinical and laboratory findings, not elsewhere classified	On examination of blood, without diagnosis
R72	Abnormal clinical and laboratory findings, not elsewhere classified	On examination of blood, without diagnosis
R73	Abnormal clinical and laboratory findings, not elsewhere classified	On examination of blood, without diagnosis
R74	Abnormal clinical and laboratory findings, not elsewhere classified	On examination of blood, without diagnosis
R75	Abnormal clinical and laboratory findings, not elsewhere classified	On examination of blood, without diagnosis
R76	Abnormal clinical and laboratory findings, not elsewhere classified	On examination of blood, without diagnosis
R77	Abnormal clinical and laboratory findings, not elsewhere classified	On examination of blood, without diagnosis
R78	Abnormal clinical and laboratory findings, not elsewhere classified	On examination of blood, without diagnosis
R79	Abnormal clinical and laboratory findings, not elsewhere classified	On examination of blood, without diagnosis
R80	Abnormal clinical and laboratory findings, not elsewhere classified	On examination of urine, without diagnosis
R81	Abnormal clinical and laboratory findings, not elsewhere classified	On examination of urine, without diagnosis
R82	Abnormal clinical and laboratory findings, not elsewhere classified	On examination of urine, without diagnosis
R83	Abnormal clinical and laboratory findings, not elsewhere classified	On examination of other body fluids, substances and tissues, without diagnosis
R84	Abnormal clinical and laboratory findings, not elsewhere classified	On examination of other body fluids, substances and tissues, without diagnosis
R85	Abnormal clinical and laboratory findings, not elsewhere classified	On examination of other body fluids, substances and tissues, without diagnosis
R86	Abnormal clinical and laboratory findings, not elsewhere classified	On examination of other body fluids, substances and tissues, without diagnosis
R87	Abnormal clinical and laboratory findings, not elsewhere classified	On examination of other body fluids, substances and tissues, without diagnosis
R88	Abnormal clinical and laboratory findings, not elsewhere classified	On examination of other body fluids, substances and tissues, without diagnosis
R89	Abnormal clinical and laboratory findings, not elsewhere classified	On examination of other body fluids, substances and tissues, without diagnosis
R90	Abnormal clinical and laboratory findings, not elsewhere classified	On diagnostic imaging and in function studies, without diagnosis
R91	Abnormal clinical and laboratory findings, not elsewhere classified	On diagnostic imaging and in function studies, without diagnosis
R92	Abnormal clinical and laboratory findings, not elsewhere classified	On diagnostic imaging and in function studies, without diagnosis
R93	Abnormal clinical and laboratory findings, not elsewhere classified	On diagnostic imaging and in function studies, without diagnosis
R94	Abnormal clinical and laboratory findings, not elsewhere classified	On diagnostic imaging and in function studies, without diagnosis
R95	Ill-defined and unknown causes of mortality	Ill-defined and unknown causes of mortality
R96	Ill-defined and unknown causes of mortality	Ill-defined and unknown causes of mortality
R97	Ill-defined and unknown causes of mortality	Ill-defined and unknown causes of mortality
R98	Ill-defined and unknown causes of mortality	Ill-defined and unknown causes of mortality
R99	Ill-defined and unknown causes of mortality	Ill-defined and unknown causes of mortality
S00	Injury	head
S01	Injury	head
S02	Injury	head
S03	Injury	head
S04	Injury	head
S05	Injury	head
S06	Injury	head
S07	Injury	head
S08	Injury	head
S09	Injury	head
S10	Injury	neck
S11	Injury	neck
S12	Injury	neck
S13	Injury	neck
S14	Injury	neck
S15	Injury	neck
S16	Injury	neck
S17	Injury	neck
S18	Injury	neck
S19	Injury	neck
S20	Injury	thorax
S21	Injury	thorax
S22	Injury	thorax
S23	Injury	thorax
S24	Injury	thorax
S25	Injury	thorax
S26	Injury	thorax
S27	Injury	thorax
S28	Injury	thorax
S29	Injury	thorax
S30	Injury	abdomen, lower back, lumbar spine and pelvis
S31	Injury	abdomen, lower back, lumbar spine and pelvis
S32	Injury	abdomen, lower back, lumbar spine and pelvis
S33	Injury	abdomen, lower back, lumbar spine and pelvis
S34	Injury	abdomen, lower back, lumbar spine and pelvis
S35	Injury	abdomen, lower back, lumbar spine and pelvis
S36	Injury	abdomen, lower back, lumbar spine and pelvis
S37	Injury	abdomen, lower back, lumbar spine and pelvis
S38	Injury	abdomen, lower back, lumbar spine and pelvis
S39	Injury	abdomen, lower back, lumbar spine and pelvis
S40	Injury	shoulder and upper arm
S41	Injury	shoulder and upper arm
S42	Injury	shoulder and upper arm
S43	Injury	shoulder and upper arm
S44	Injury	shoulder and upper arm
S45	Injury	shoulder and upper arm
S46	Injury	shoulder and upper arm
S47	Injury	shoulder and upper arm
S48	Injury	shoulder and upper arm
S49	Injury	shoulder and upper arm
S50	Injury	elbow and forearm
S51	Injury	elbow and forearm
S52	Injury	elbow and forearm
S53	Injury	elbow and forearm
S54	Injury	elbow and forearm
S55	Injury	elbow and forearm
S56	Injury	elbow and forearm
S57	Injury	elbow and forearm
S58	Injury	elbow and forearm
S59	Injury	elbow and forearm
S60	Injury	wrist and hand
S61	Injury	wrist and hand
S62	Injury	wrist and hand
S63	Injury	wrist and hand
S64	Injury	wrist and hand
S65	Injury	wrist and hand
S66	Injury	wrist and hand
S67	Injury	wrist and hand
S68	Injury	wrist and hand
S69	Injury	wrist and hand
S70	Injury	hip and thigh
S71	Injury	hip and thigh
S72	Injury	hip and thigh
S73	Injury	hip and thigh
S74	Injury	hip and thigh
S75	Injury	hip and thigh
S76	Injury	hip and thigh
S77	Injury	hip and thigh
S78	Injury	hip and thigh
S79	Injury	hip and thigh
S80	Injury	knee and lower leg
S81	Injury	knee and lower leg
S82	Injury	knee and lower leg
S83	Injury	knee and lower leg
S84	Injury	knee and lower leg
S85	Injury	knee and lower leg
S86	Injury	knee and lower leg
S87	Injury	knee and lower leg
S88	Injury	knee and lower leg
S89	Injury	knee and lower leg
S90	Injury	ankle and foot
S91	Injury	ankle and foot
S92	Injury	ankle and foot
S93	Injury	ankle and foot
S94	Injury	ankle and foot
S95	Injury	ankle and foot
S96	Injury	ankle and foot
S97	Injury	ankle and foot
S98	Injury	ankle and foot
S99	Injury	ankle and foot
T00	Injury	involving multiple body regions
T01	Injury	involving multiple body regions
T02	Injury	involving multiple body regions
T03	Injury	involving multiple body regions
T04	Injury	involving multiple body regions
T05	Injury	involving multiple body regions
T06	Injury	involving multiple body regions
T07	Injury	involving multiple body regions
T08	Injury	unspecified parts of trunk, limb or body region
T09	Injury	unspecified parts of trunk, limb or body region
T10	Injury	unspecified parts of trunk, limb or body region
T11	Injury	unspecified parts of trunk, limb or body region
T12	Injury	unspecified parts of trunk, limb or body region
T13	Injury	unspecified parts of trunk, limb or body region
T14	Injury	unspecified parts of trunk, limb or body region
T15	Poisoning and certain other consequences of external causes	Effects of foreign body entering through natural orifice
T16	Poisoning and certain other consequences of external causes	Effects of foreign body entering through natural orifice
T17	Poisoning and certain other consequences of external causes	Effects of foreign body entering through natural orifice
T18	Poisoning and certain other consequences of external causes	Effects of foreign body entering through natural orifice
T19	Poisoning and certain other consequences of external causes	Effects of foreign body entering through natural orifice
T20	Poisoning and certain other consequences of external causes	Burns and corrosions
T21	Poisoning and certain other consequences of external causes	Burns and corrosions
T22	Poisoning and certain other consequences of external causes	Burns and corrosions
T23	Poisoning and certain other consequences of external causes	Burns and corrosions
T24	Poisoning and certain other consequences of external causes	Burns and corrosions
T25	Poisoning and certain other consequences of external causes	Burns and corrosions
T26	Poisoning and certain other consequences of external causes	Burns and corrosions
T27	Poisoning and certain other consequences of external causes	Burns and corrosions
T28	Poisoning and certain other consequences of external causes	Burns and corrosions
T29	Poisoning and certain other consequences of external causes	Burns and corrosions
T30	Poisoning and certain other consequences of external causes	Burns and corrosions
T31	Poisoning and certain other consequences of external causes	Burns and corrosions
T32	Poisoning and certain other consequences of external causes	Burns and corrosions
T33	Poisoning and certain other consequences of external causes	Frostbite
T34	Poisoning and certain other consequences of external causes	Frostbite
T35	Poisoning and certain other consequences of external causes	Frostbite
T36	Poisoning and certain other consequences of external causes	Poisoning by drugs, medicaments and biological substances
T37	Poisoning and certain other consequences of external causes	Poisoning by drugs, medicaments and biological substances
T38	Poisoning and certain other consequences of external causes	Poisoning by drugs, medicaments and biological substances
T39	Poisoning and certain other consequences of external causes	Poisoning by drugs, medicaments and biological substances
T40	Poisoning and certain other consequences of external causes	Poisoning by drugs, medicaments and biological substances
T41	Poisoning and certain other consequences of external causes	Poisoning by drugs, medicaments and biological substances
T42	Poisoning and certain other consequences of external causes	Poisoning by drugs, medicaments and biological substances
T43	Poisoning and certain other consequences of external causes	Poisoning by drugs, medicaments and biological substances
T44	Poisoning and certain other consequences of external causes	Poisoning by drugs, medicaments and biological substances
T45	Poisoning and certain other consequences of external causes	Poisoning by drugs, medicaments and biological substances
T46	Poisoning and certain other consequences of external causes	Poisoning by drugs, medicaments and biological substances
T47	Poisoning and certain other consequences of external causes	Poisoning by drugs, medicaments and biological substances
T48	Poisoning and certain other consequences of external causes	Poisoning by drugs, medicaments and biological substances
T49	Poisoning and certain other consequences of external causes	Poisoning by drugs, medicaments and biological substances
T50	Poisoning and certain other consequences of external causes	Poisoning by drugs, medicaments and biological substances
T51	Poisoning and certain other consequences of external causes	Toxic effects of substances chiefly nonmedicinal as to source
T52	Poisoning and certain other consequences of external causes	Toxic effects of substances chiefly nonmedicinal as to source
T53	Poisoning and certain other consequences of external causes	Toxic effects of substances chiefly nonmedicinal as to source
T54	Poisoning and certain other consequences of external causes	Toxic effects of substances chiefly nonmedicinal as to source
T55	Poisoning and certain other consequences of external causes	Toxic effects of substances chiefly nonmedicinal as to source
T56	Poisoning and certain other consequences of external causes	Toxic effects of substances chiefly nonmedicinal as to source
T57	Poisoning and certain other consequences of external causes	Toxic effects of substances chiefly nonmedicinal as to source
T58	Poisoning and certain other consequences of external causes	Toxic effects of substances chiefly nonmedicinal as to source
T59	Poisoning and certain other consequences of external causes	Toxic effects of substances chiefly nonmedicinal as to source
T60	Poisoning and certain other consequences of external causes	Toxic effects of substances chiefly nonmedicinal as to source
T61	Poisoning and certain other consequences of external causes	Toxic effects of substances chiefly nonmedicinal as to source
T62	Poisoning and certain other consequences of external causes	Toxic effects of substances chiefly nonmedicinal as to source
T63	Poisoning and certain other consequences of external causes	Toxic effects of substances chiefly nonmedicinal as to source
T64	Poisoning and certain other consequences of external causes	Toxic effects of substances chiefly nonmedicinal as to source
T65	Poisoning and certain other consequences of external causes	Toxic effects of substances chiefly nonmedicinal as to source
T66	Poisoning and certain other consequences of external causes	Other and unspecified effects of external causes
T67	Poisoning and certain other consequences of external causes	Other and unspecified effects of external causes
T68	Poisoning and certain other consequences of external causes	Other and unspecified effects of external causes
T69	Poisoning and certain other consequences of external causes	Other and unspecified effects of external causes
T70	Poisoning and certain other consequences of external causes	Other and unspecified effects of external causes
T71	Poisoning and certain other consequences of external causes	Other and unspecified effects of external causes
T72	Poisoning and certain other consequences of external causes	Other and unspecified effects of external causes
T73	Poisoning and certain other consequences of external causes	Other and unspecified effects of external causes
T74	Poisoning and certain other consequences of external causes	Other and unspecified effects of external causes
T75	Poisoning and certain other consequences of external causes	Other and unspecified effects of external causes
T76	Poisoning and certain other consequences of external causes	Other and unspecified effects of external causes
T77	Poisoning and certain other consequences of external causes	Other and unspecified effects of external causes
T78	Poisoning and certain other consequences of external causes	Other and unspecified effects of external causes
T79	Poisoning and certain other consequences of external causes	Certain early complications of trauma
T80	Poisoning and certain other consequences of external causes	Complications of surgical and medical care, not elsewhere classified
T81	Poisoning and certain other consequences of external causes	Complications of surgical and medical care, not elsewhere classified
T82	Poisoning and certain other consequences of external causes	Complications of surgical and medical care, not elsewhere classified
T83	Poisoning and certain other consequences of external causes	Complications of surgical and medical care, not elsewhere classified
T84	Poisoning and certain other consequences of external causes	Complications of surgical and medical care, not elsewhere classified
T85	Poisoning and certain other consequences of external causes	Complications of surgical and medical care, not elsewhere classified
T86	Poisoning and certain other consequences of external causes	Complications of surgical and medical care, not elsewhere classified
T87	Poisoning and certain other consequences of external causes	Complications of surgical and medical care, not elsewhere classified
T88	Poisoning and certain other consequences of external causes	Complications of surgical and medical care, not elsewhere classified
T90	Poisoning and certain other consequences of external causes	Sequelae of injuries, of Poisoning and of other consequences of external causes
T91	Poisoning and certain other consequences of external causes	Sequelae of injuries, of Poisoning and of other consequences of external causes
T92	Poisoning and certain other consequences of external causes	Sequelae of injuries, of Poisoning and of other consequences of external causes
T93	Poisoning and certain other consequences of external causes	Sequelae of injuries, of Poisoning and of other consequences of external causes
T94	Poisoning and certain other consequences of external causes	Sequelae of injuries, of Poisoning and of other consequences of external causes
T95	Poisoning and certain other consequences of external causes	Sequelae of injuries, of Poisoning and of other consequences of external causes
T96	Poisoning and certain other consequences of external causes	Sequelae of injuries, of Poisoning and of other consequences of external causes
T97	Poisoning and certain other consequences of external causes	Sequelae of injuries, of Poisoning and of other consequences of external causes
T98	Poisoning and certain other consequences of external causes	Sequelae of injuries, of Poisoning and of other consequences of external causes
V00	External causes of morbidity and mortality	Accidents
V01	External causes of morbidity and mortality	Accidents
V02	External causes of morbidity and mortality	Accidents
V03	External causes of morbidity and mortality	Accidents
V04	External causes of morbidity and mortality	Accidents
V05	External causes of morbidity and mortality	Accidents
V06	External causes of morbidity and mortality	Accidents
V07	External causes of morbidity and mortality	Accidents
V08	External causes of morbidity and mortality	Accidents
V09	External causes of morbidity and mortality	Accidents
V10	External causes of morbidity and mortality	Accidents
V11	External causes of morbidity and mortality	Accidents
V12	External causes of morbidity and mortality	Accidents
V13	External causes of morbidity and mortality	Accidents
V14	External causes of morbidity and mortality	Accidents
V15	External causes of morbidity and mortality	Accidents
V16	External causes of morbidity and mortality	Accidents
V17	External causes of morbidity and mortality	Accidents
V18	External causes of morbidity and mortality	Accidents
V19	External causes of morbidity and mortality	Accidents
V20	External causes of morbidity and mortality	Accidents
V21	External causes of morbidity and mortality	Accidents
V22	External causes of morbidity and mortality	Accidents
V23	External causes of morbidity and mortality	Accidents
V24	External causes of morbidity and mortality	Accidents
V25	External causes of morbidity and mortality	Accidents
V26	External causes of morbidity and mortality	Accidents
V27	External causes of morbidity and mortality	Accidents
V28	External causes of morbidity and mortality	Accidents
V29	External causes of morbidity and mortality	Accidents
V30	External causes of morbidity and mortality	Accidents
V31	External causes of morbidity and mortality	Accidents
V32	External causes of morbidity and mortality	Accidents
V33	External causes of morbidity and mortality	Accidents
V34	External causes of morbidity and mortality	Accidents
V35	External causes of morbidity and mortality	Accidents
V36	External causes of morbidity and mortality	Accidents
V37	External causes of morbidity and mortality	Accidents
V38	External causes of morbidity and mortality	Accidents
V39	External causes of morbidity and mortality	Accidents
V40	External causes of morbidity and mortality	Accidents
V41	External causes of morbidity and mortality	Accidents
V42	External causes of morbidity and mortality	Accidents
V43	External causes of morbidity and mortality	Accidents
V44	External causes of morbidity and mortality	Accidents
V45	External causes of morbidity and mortality	Accidents
V46	External causes of morbidity and mortality	Accidents
V47	External causes of morbidity and mortality	Accidents
V48	External causes of morbidity and mortality	Accidents
V49	External causes of morbidity and mortality	Accidents
V50	External causes of morbidity and mortality	Accidents
V51	External causes of morbidity and mortality	Accidents
V52	External causes of morbidity and mortality	Accidents
V53	External causes of morbidity and mortality	Accidents
V54	External causes of morbidity and mortality	Accidents
V55	External causes of morbidity and mortality	Accidents
V56	External causes of morbidity and mortality	Accidents
V57	External causes of morbidity and mortality	Accidents
V58	External causes of morbidity and mortality	Accidents
V59	External causes of morbidity and mortality	Accidents
V60	External causes of morbidity and mortality	Accidents
V61	External causes of morbidity and mortality	Accidents
V62	External causes of morbidity and mortality	Accidents
V63	External causes of morbidity and mortality	Accidents
V64	External causes of morbidity and mortality	Accidents
V65	External causes of morbidity and mortality	Accidents
V66	External causes of morbidity and mortality	Accidents
V67	External causes of morbidity and mortality	Accidents
V68	External causes of morbidity and mortality	Accidents
V69	External causes of morbidity and mortality	Accidents
V70	External causes of morbidity and mortality	Accidents
V71	External causes of morbidity and mortality	Accidents
V72	External causes of morbidity and mortality	Accidents
V73	External causes of morbidity and mortality	Accidents
V74	External causes of morbidity and mortality	Accidents
V75	External causes of morbidity and mortality	Accidents
V76	External causes of morbidity and mortality	Accidents
V77	External causes of morbidity and mortality	Accidents
V78	External causes of morbidity and mortality	Accidents
V79	External causes of morbidity and mortality	Accidents
V80	External causes of morbidity and mortality	Accidents
V81	External causes of morbidity and mortality	Accidents
V82	External causes of morbidity and mortality	Accidents
V83	External causes of morbidity and mortality	Accidents
V84	External causes of morbidity and mortality	Accidents
V85	External causes of morbidity and mortality	Accidents
V86	External causes of morbidity and mortality	Accidents
V87	External causes of morbidity and mortality	Accidents
V88	External causes of morbidity and mortality	Accidents
V89	External causes of morbidity and mortality	Accidents
V90	External causes of morbidity and mortality	Accidents
V91	External causes of morbidity and mortality	Accidents
V92	External causes of morbidity and mortality	Accidents
V93	External causes of morbidity and mortality	Accidents
V94	External causes of morbidity and mortality	Accidents
V95	External causes of morbidity and mortality	Accidents
V96	External causes of morbidity and mortality	Accidents
V97	External causes of morbidity and mortality	Accidents
V98	External causes of morbidity and mortality	Accidents
V99	External causes of morbidity and mortality	Accidents
W00	External causes of morbidity and mortality	Accidents
W01	External causes of morbidity and mortality	Accidents
W02	External causes of morbidity and mortality	Accidents
W03	External causes of morbidity and mortality	Accidents
W04	External causes of morbidity and mortality	Accidents
W05	External causes of morbidity and mortality	Accidents
W06	External causes of morbidity and mortality	Accidents
W07	External causes of morbidity and mortality	Accidents
W08	External causes of morbidity and mortality	Accidents
W09	External causes of morbidity and mortality	Accidents
W10	External causes of morbidity and mortality	Accidents
W11	External causes of morbidity and mortality	Accidents
W12	External causes of morbidity and mortality	Accidents
W13	External causes of morbidity and mortality	Accidents
W14	External causes of morbidity and mortality	Accidents
W15	External causes of morbidity and mortality	Accidents
W16	External causes of morbidity and mortality	Accidents
W17	External causes of morbidity and mortality	Accidents
W18	External causes of morbidity and mortality	Accidents
W19	External causes of morbidity and mortality	Accidents
W20	External causes of morbidity and mortality	Accidents
W21	External causes of morbidity and mortality	Accidents
W22	External causes of morbidity and mortality	Accidents
W23	External causes of morbidity and mortality	Accidents
W24	External causes of morbidity and mortality	Accidents
W25	External causes of morbidity and mortality	Accidents
W26	External causes of morbidity and mortality	Accidents
W27	External causes of morbidity and mortality	Accidents
W28	External causes of morbidity and mortality	Accidents
W29	External causes of morbidity and mortality	Accidents
W30	External causes of morbidity and mortality	Accidents
W31	External causes of morbidity and mortality	Accidents
W32	External causes of morbidity and mortality	Accidents
W33	External causes of morbidity and mortality	Accidents
W34	External causes of morbidity and mortality	Accidents
W35	External causes of morbidity and mortality	Accidents
W36	External causes of morbidity and mortality	Accidents
W37	External causes of morbidity and mortality	Accidents
W38	External causes of morbidity and mortality	Accidents
W39	External causes of morbidity and mortality	Accidents
W40	External causes of morbidity and mortality	Accidents
W41	External causes of morbidity and mortality	Accidents
W42	External causes of morbidity and mortality	Accidents
W43	External causes of morbidity and mortality	Accidents
W44	External causes of morbidity and mortality	Accidents
W45	External causes of morbidity and mortality	Accidents
W46	External causes of morbidity and mortality	Accidents
W47	External causes of morbidity and mortality	Accidents
W48	External causes of morbidity and mortality	Accidents
W49	External causes of morbidity and mortality	Accidents
W50	External causes of morbidity and mortality	Accidents
W51	External causes of morbidity and mortality	Accidents
W52	External causes of morbidity and mortality	Accidents
W53	External causes of morbidity and mortality	Accidents
W54	External causes of morbidity and mortality	Accidents
W55	External causes of morbidity and mortality	Accidents
W56	External causes of morbidity and mortality	Accidents
W57	External causes of morbidity and mortality	Accidents
W58	External causes of morbidity and mortality	Accidents
W59	External causes of morbidity and mortality	Accidents
W60	External causes of morbidity and mortality	Accidents
W61	External causes of morbidity and mortality	Accidents
W62	External causes of morbidity and mortality	Accidents
W63	External causes of morbidity and mortality	Accidents
W64	External causes of morbidity and mortality	Accidents
W65	External causes of morbidity and mortality	Accidents
W66	External causes of morbidity and mortality	Accidents
W67	External causes of morbidity and mortality	Accidents
W68	External causes of morbidity and mortality	Accidents
W69	External causes of morbidity and mortality	Accidents
W70	External causes of morbidity and mortality	Accidents
W71	External causes of morbidity and mortality	Accidents
W72	External causes of morbidity and mortality	Accidents
W73	External causes of morbidity and mortality	Accidents
W74	External causes of morbidity and mortality	Accidents
W75	External causes of morbidity and mortality	Accidents
W76	External causes of morbidity and mortality	Accidents
W77	External causes of morbidity and mortality	Accidents
W78	External causes of morbidity and mortality	Accidents
W79	External causes of morbidity and mortality	Accidents
W80	External causes of morbidity and mortality	Accidents
W81	External causes of morbidity and mortality	Accidents
W82	External causes of morbidity and mortality	Accidents
W83	External causes of morbidity and mortality	Accidents
W84	External causes of morbidity and mortality	Accidents
W85	External causes of morbidity and mortality	Accidents
W86	External causes of morbidity and mortality	Accidents
W87	External causes of morbidity and mortality	Accidents
W88	External causes of morbidity and mortality	Accidents
W89	External causes of morbidity and mortality	Accidents
W90	External causes of morbidity and mortality	Accidents
W91	External causes of morbidity and mortality	Accidents
W92	External causes of morbidity and mortality	Accidents
W93	External causes of morbidity and mortality	Accidents
W94	External causes of morbidity and mortality	Accidents
W95	External causes of morbidity and mortality	Accidents
W96	External causes of morbidity and mortality	Accidents
W97	External causes of morbidity and mortality	Accidents
W98	External causes of morbidity and mortality	Accidents
W99	External causes of morbidity and mortality	Accidents
X00	External causes of morbidity and mortality	Accidents
X01	External causes of morbidity and mortality	Accidents
X02	External causes of morbidity and mortality	Accidents
X03	External causes of morbidity and mortality	Accidents
X04	External causes of morbidity and mortality	Accidents
X05	External causes of morbidity and mortality	Accidents
X06	External causes of morbidity and mortality	Accidents
X07	External causes of morbidity and mortality	Accidents
X08	External causes of morbidity and mortality	Accidents
X09	External causes of morbidity and mortality	Accidents
X10	External causes of morbidity and mortality	Accidents
X11	External causes of morbidity and mortality	Accidents
X12	External causes of morbidity and mortality	Accidents
X13	External causes of morbidity and mortality	Accidents
X14	External causes of morbidity and mortality	Accidents
X15	External causes of morbidity and mortality	Accidents
X16	External causes of morbidity and mortality	Accidents
X17	External causes of morbidity and mortality	Accidents
X18	External causes of morbidity and mortality	Accidents
X19	External causes of morbidity and mortality	Accidents
X20	External causes of morbidity and mortality	Accidents
X21	External causes of morbidity and mortality	Accidents
X22	External causes of morbidity and mortality	Accidents
X23	External causes of morbidity and mortality	Accidents
X24	External causes of morbidity and mortality	Accidents
X25	External causes of morbidity and mortality	Accidents
X26	External causes of morbidity and mortality	Accidents
X27	External causes of morbidity and mortality	Accidents
X28	External causes of morbidity and mortality	Accidents
X29	External causes of morbidity and mortality	Accidents
X30	External causes of morbidity and mortality	Accidents
X31	External causes of morbidity and mortality	Accidents
X32	External causes of morbidity and mortality	Accidents
X33	External causes of morbidity and mortality	Accidents
X34	External causes of morbidity and mortality	Accidents
X35	External causes of morbidity and mortality	Accidents
X36	External causes of morbidity and mortality	Accidents
X37	External causes of morbidity and mortality	Accidents
X38	External causes of morbidity and mortality	Accidents
X39	External causes of morbidity and mortality	Accidents
X40	External causes of morbidity and mortality	Accidents
X41	External causes of morbidity and mortality	Accidents
X42	External causes of morbidity and mortality	Accidents
X43	External causes of morbidity and mortality	Accidents
X44	External causes of morbidity and mortality	Accidents
X45	External causes of morbidity and mortality	Accidents
X46	External causes of morbidity and mortality	Accidents
X47	External causes of morbidity and mortality	Accidents
X48	External causes of morbidity and mortality	Accidents
X49	External causes of morbidity and mortality	Accidents
X50	External causes of morbidity and mortality	Accidents
X51	External causes of morbidity and mortality	Accidents
X52	External causes of morbidity and mortality	Accidents
X53	External causes of morbidity and mortality	Accidents
X54	External causes of morbidity and mortality	Accidents
X55	External causes of morbidity and mortality	Accidents
X56	External causes of morbidity and mortality	Accidents
X57	External causes of morbidity and mortality	Accidents
X58	External causes of morbidity and mortality	Accidents
X59	External causes of morbidity and mortality	Accidents
X60	External causes of morbidity and mortality	Intentional self-harm
X61	External causes of morbidity and mortality	Intentional self-harm
X62	External causes of morbidity and mortality	Intentional self-harm
X63	External causes of morbidity and mortality	Intentional self-harm
X64	External causes of morbidity and mortality	Intentional self-harm
X65	External causes of morbidity and mortality	Intentional self-harm
X66	External causes of morbidity and mortality	Intentional self-harm
X67	External causes of morbidity and mortality	Intentional self-harm
X68	External causes of morbidity and mortality	Intentional self-harm
X69	External causes of morbidity and mortality	Intentional self-harm
X70	External causes of morbidity and mortality	Intentional self-harm
X71	External causes of morbidity and mortality	Intentional self-harm
X72	External causes of morbidity and mortality	Intentional self-harm
X73	External causes of morbidity and mortality	Intentional self-harm
X74	External causes of morbidity and mortality	Intentional self-harm
X75	External causes of morbidity and mortality	Intentional self-harm
X76	External causes of morbidity and mortality	Intentional self-harm
X77	External causes of morbidity and mortality	Intentional self-harm
X78	External causes of morbidity and mortality	Intentional self-harm
X79	External causes of morbidity and mortality	Intentional self-harm
X80	External causes of morbidity and mortality	Intentional self-harm
X81	External causes of morbidity and mortality	Intentional self-harm
X82	External causes of morbidity and mortality	Intentional self-harm
X83	External causes of morbidity and mortality	Intentional self-harm
X84	External causes of morbidity and mortality	Intentional self-harm
X85	External causes of morbidity and mortality	Assault
X86	External causes of morbidity and mortality	Assault
X87	External causes of morbidity and mortality	Assault
X88	External causes of morbidity and mortality	Assault
X89	External causes of morbidity and mortality	Assault
[truncated: 263 more rows]
