# Supplementary material for: Measurable health effects associated with the daylight saving time shift
Source: PLoS Comput Biol. 2020 Jun 8;16(6):e1007927. doi: 10.1371/journal.pcbi.1007927 (PMC7302868; doi:10.1371/journal.pcbi.1007927)
Supplement: S2 Table — (CSV) [file pcbi.1007927.s003.csv]

	Condition	System	Relative Risk (Spring)	99.9% C.I. (Spring)	Spring Significant?	Relative Risk (Autumn)	99.9% C.I. (Autumn)	Autumn Significant?
0	On diagnostic imaging and in function studies, without diagnosis|abnormal clinical and laboratory findings, not elsewhere classified$F$0-10	abnormal clinical and laboratory findings, not elsewhere classified	0.9870071700949133	{'CI': array([0.91700996, 1.06543153]), 'Gelman-Rubin': 0.9999205479434534}	No	0.967159548902722	{'CI': array([0.90381687, 1.03616849]), 'Gelman-Rubin': 0.9998905849235067}	No
1	On diagnostic imaging and in function studies, without diagnosis|abnormal clinical and laboratory findings, not elsewhere classified$F$11-20	abnormal clinical and laboratory findings, not elsewhere classified	1.0028567613694002	{'CI': array([0.91696295, 1.0945002 ]), 'Gelman-Rubin': 1.0000446232724791}	No	0.973582898136638	{'CI': array([0.89782147, 1.0544103 ]), 'Gelman-Rubin': 0.999784821300284}	No
2	On diagnostic imaging and in function studies, without diagnosis|abnormal clinical and laboratory findings, not elsewhere classified$F$21-40	abnormal clinical and laboratory findings, not elsewhere classified	1.0135672334721055	{'CI': array([0.95980089, 1.06925317]), 'Gelman-Rubin': 0.9999749535189607}	No	1.018819889646642	{'CI': array([0.96542598, 1.07973718]), 'Gelman-Rubin': 0.9998010838014124}	No
3	On diagnostic imaging and in function studies, without diagnosis|abnormal clinical and laboratory findings, not elsewhere classified$F$41-60	abnormal clinical and laboratory findings, not elsewhere classified	0.9888376618722141	{'CI': array([0.95616303, 1.01983387]), 'Gelman-Rubin': 0.9999408765220419}	No	0.9923798918933128	{'CI': array([0.95890932, 1.02179119]), 'Gelman-Rubin': 0.9997987475343887}	No
4	On diagnostic imaging and in function studies, without diagnosis|abnormal clinical and laboratory findings, not elsewhere classified$F$61-	abnormal clinical and laboratory findings, not elsewhere classified	1.02570611039381	{'CI': array([0.9991238 , 1.05243727]), 'Gelman-Rubin': 1.000106693761508}	No	0.9688067991103526	{'CI': array([0.94017049, 0.99530218]), 'Gelman-Rubin': 1.0001199750184944}	Yes
5	On diagnostic imaging and in function studies, without diagnosis|abnormal clinical and laboratory findings, not elsewhere classified$M$0-10	abnormal clinical and laboratory findings, not elsewhere classified	1.0153288037493178	{'CI': array([0.94546636, 1.08481852]), 'Gelman-Rubin': 0.9998821503603214}	No	0.984206622613249	{'CI': array([0.92234973, 1.04898738]), 'Gelman-Rubin': 0.9998219869245554}	No
6	On diagnostic imaging and in function studies, without diagnosis|abnormal clinical and laboratory findings, not elsewhere classified$M$11-20	abnormal clinical and laboratory findings, not elsewhere classified	1.0606224772060238	{'CI': array([0.96941553, 1.14739755]), 'Gelman-Rubin': 0.9999545817635203}	No	1.017541037879188	{'CI': array([0.94075617, 1.09136093]), 'Gelman-Rubin': 0.9998988733512586}	No
7	On diagnostic imaging and in function studies, without diagnosis|abnormal clinical and laboratory findings, not elsewhere classified$M$21-40	abnormal clinical and laboratory findings, not elsewhere classified	1.0189065603000256	{'CI': array([0.96222399, 1.07753899]), 'Gelman-Rubin': 0.9999329073130441}	No	1.0383922108975918	{'CI': array([0.98308404, 1.0961802 ]), 'Gelman-Rubin': 0.9998136610239957}	No
8	On diagnostic imaging and in function studies, without diagnosis|abnormal clinical and laboratory findings, not elsewhere classified$M$41-60	abnormal clinical and laboratory findings, not elsewhere classified	1.0088466637542473	{'CI': array([0.98047751, 1.03960301]), 'Gelman-Rubin': 0.9997598894381933}	No	0.9970561036907281	{'CI': array([0.96652103, 1.02741535]), 'Gelman-Rubin': 0.9998398540036277}	No
9	On diagnostic imaging and in function studies, without diagnosis|abnormal clinical and laboratory findings, not elsewhere classified$M$61-	abnormal clinical and laboratory findings, not elsewhere classified	1.0344457791698696	{'CI': array([1.01074024, 1.06153778]), 'Gelman-Rubin': 0.9999112753493385}	Yes	0.9843411996828513	{'CI': array([0.95979206, 1.00912685]), 'Gelman-Rubin': 0.9998175114752185}	No
10	On examination of blood, without diagnosis|abnormal clinical and laboratory findings, not elsewhere classified$F$0-10	abnormal clinical and laboratory findings, not elsewhere classified	0.981026132429083	{'CI': array([0.89141573, 1.06802171]), 'Gelman-Rubin': 0.9999041736367813}	No	1.0373891785910725	{'CI': array([0.95195053, 1.1153851 ]), 'Gelman-Rubin': 0.9998895726485656}	No
11	On examination of blood, without diagnosis|abnormal clinical and laboratory findings, not elsewhere classified$F$11-20	abnormal clinical and laboratory findings, not elsewhere classified	0.9776878623085875	{'CI': array([0.89400267, 1.06944977]), 'Gelman-Rubin': 0.9997777617780209}	No	1.0175784081545725	{'CI': array([0.93589429, 1.09865567]), 'Gelman-Rubin': 0.9997747394654071}	No
12	On examination of blood, without diagnosis|abnormal clinical and laboratory findings, not elsewhere classified$F$21-40	abnormal clinical and laboratory findings, not elsewhere classified	0.9487830838975769	{'CI': array([0.89150122, 1.0107862 ]), 'Gelman-Rubin': 0.9999091823546348}	No	1.0106797972221204	{'CI': array([0.95513908, 1.07082424]), 'Gelman-Rubin': 1.000018713341554}	No
13	On examination of blood, without diagnosis|abnormal clinical and laboratory findings, not elsewhere classified$F$41-60	abnormal clinical and laboratory findings, not elsewhere classified	0.994703185571104	{'CI': array([0.95731808, 1.0339015 ]), 'Gelman-Rubin': 0.9999164649338594}	No	0.9848712265749491	{'CI': array([0.94684021, 1.02333322]), 'Gelman-Rubin': 1.0000118106601477}	No
14	On examination of blood, without diagnosis|abnormal clinical and laboratory findings, not elsewhere classified$F$61-	abnormal clinical and laboratory findings, not elsewhere classified	1.0028369509963089	{'CI': array([0.9657093 , 1.03948257]), 'Gelman-Rubin': 0.9999960115927453}	No	0.9782874136084672	{'CI': array([0.94160732, 1.01253861]), 'Gelman-Rubin': 0.999846281379689}	No
15	On examination of blood, without diagnosis|abnormal clinical and laboratory findings, not elsewhere classified$M$0-10	abnormal clinical and laboratory findings, not elsewhere classified	1.0604406912738273	{'CI': array([0.97562665, 1.14832126]), 'Gelman-Rubin': 0.9998438470188972}	No	0.9926920632303485	{'CI': array([0.92355563, 1.0753592 ]), 'Gelman-Rubin': 0.9998260803346778}	No
16	On examination of blood, without diagnosis|abnormal clinical and laboratory findings, not elsewhere classified$M$11-20	abnormal clinical and laboratory findings, not elsewhere classified	0.9928887589635925	{'CI': array([0.90267489, 1.09234373]), 'Gelman-Rubin': 0.9999972643533318}	No	1.0253367741815187	{'CI': array([0.94911138, 1.10789259]), 'Gelman-Rubin': 0.9998635482057856}	No
17	On examination of blood, without diagnosis|abnormal clinical and laboratory findings, not elsewhere classified$M$21-40	abnormal clinical and laboratory findings, not elsewhere classified	0.994340867352838	{'CI': array([0.92960627, 1.06886498]), 'Gelman-Rubin': 0.9998933421335484}	No	0.9747966043664005	{'CI': array([0.91635276, 1.03640604]), 'Gelman-Rubin': 0.9998307161051488}	No
18	On examination of blood, without diagnosis|abnormal clinical and laboratory findings, not elsewhere classified$M$41-60	abnormal clinical and laboratory findings, not elsewhere classified	1.0053720850824988	{'CI': array([0.97042203, 1.04137462]), 'Gelman-Rubin': 0.9999637899964211}	No	0.9908923895850182	{'CI': array([0.9534366 , 1.02956975]), 'Gelman-Rubin': 0.9999453211598279}	No
19	On examination of blood, without diagnosis|abnormal clinical and laboratory findings, not elsewhere classified$M$61-	abnormal clinical and laboratory findings, not elsewhere classified	1.027612095301689	{'CI': array([0.99448342, 1.06286192]), 'Gelman-Rubin': 0.9999038996528191}	No	0.989401337573687	{'CI': array([0.95574279, 1.02280519]), 'Gelman-Rubin': 0.9998896395154725}	No
20	On examination of other body fluids, substances and tissues, without diagnosis|abnormal clinical and laboratory findings, not elsewhere classified$F$41-60	abnormal clinical and laboratory findings, not elsewhere classified	1.00488566867856	{'CI': array([0.90784509, 1.10804681]), 'Gelman-Rubin': 0.9998165839663706}	No	1.034545393618884	{'CI': array([0.94655686, 1.12555802]), 'Gelman-Rubin': 0.999858027579409}	No
21	On examination of other body fluids, substances and tissues, without diagnosis|abnormal clinical and laboratory findings, not elsewhere classified$F$61-	abnormal clinical and laboratory findings, not elsewhere classified	1.003679156889098	{'CI': array([0.91119135, 1.10400847]), 'Gelman-Rubin': 0.9997852193773878}	No	1.0081071155904877	{'CI': array([0.91833625, 1.10134367]), 'Gelman-Rubin': 0.9998865440885435}	No
22	On examination of other body fluids, substances and tissues, without diagnosis|abnormal clinical and laboratory findings, not elsewhere classified$M$41-60	abnormal clinical and laboratory findings, not elsewhere classified	0.9970806097551947	{'CI': array([0.88996584, 1.10471225]), 'Gelman-Rubin': 0.9999698171893772}	No	0.9892649484360684	{'CI': array([0.90409935, 1.08627893]), 'Gelman-Rubin': 0.9999888050401439}	No
23	On examination of other body fluids, substances and tissues, without diagnosis|abnormal clinical and laboratory findings, not elsewhere classified$M$61-	abnormal clinical and laboratory findings, not elsewhere classified	1.0269328589871984	{'CI': array([0.92487011, 1.14016594]), 'Gelman-Rubin': 0.9997861684919234}	No	1.0017739716636533	{'CI': array([0.91310884, 1.09462747]), 'Gelman-Rubin': 0.9999089062002408}	No
24	On examination of urine, without diagnosis|abnormal clinical and laboratory findings, not elsewhere classified$F$21-40	abnormal clinical and laboratory findings, not elsewhere classified	0.9982799108318943	{'CI': array([0.90459582, 1.11207811]), 'Gelman-Rubin': 0.9999167482033354}	No	0.9885129746169856	{'CI': array([0.9073387 , 1.08729153]), 'Gelman-Rubin': 0.999769496036505}	No
25	On examination of urine, without diagnosis|abnormal clinical and laboratory findings, not elsewhere classified$F$41-60	abnormal clinical and laboratory findings, not elsewhere classified	1.0279540515879952	{'CI': array([0.93618015, 1.12904504]), 'Gelman-Rubin': 0.9999668938165793}	No	1.012856623736086	{'CI': array([0.93393151, 1.09760597]), 'Gelman-Rubin': 0.9998728908348147}	No
26	On examination of urine, without diagnosis|abnormal clinical and laboratory findings, not elsewhere classified$F$61-	abnormal clinical and laboratory findings, not elsewhere classified	0.9907661763093449	{'CI': array([0.90711986, 1.08555776]), 'Gelman-Rubin': 0.9998408814524135}	No	1.0112516976118342	{'CI': array([0.93079837, 1.0954136 ]), 'Gelman-Rubin': 0.9997693644054755}	No
27	On examination of urine, without diagnosis|abnormal clinical and laboratory findings, not elsewhere classified$M$21-40	abnormal clinical and laboratory findings, not elsewhere classified	1.0192571332923768	{'CI': array([0.91135007, 1.13781839]), 'Gelman-Rubin': 0.9998235355468726}	No	0.9929547255340256	{'CI': array([0.90417378, 1.09417407]), 'Gelman-Rubin': 0.9998153896526256}	No
28	On examination of urine, without diagnosis|abnormal clinical and laboratory findings, not elsewhere classified$M$41-60	abnormal clinical and laboratory findings, not elsewhere classified	1.0830806443104555	{'CI': array([0.9856376, 1.1932956]), 'Gelman-Rubin': 0.9998709240754096}	No	1.0102072459450755	{'CI': array([0.9295462 , 1.10222002]), 'Gelman-Rubin': 0.9997510932491799}	No
29	On examination of urine, without diagnosis|abnormal clinical and laboratory findings, not elsewhere classified$M$61-	abnormal clinical and laboratory findings, not elsewhere classified	1.0185585050272699	{'CI': array([0.93128778, 1.11285318]), 'Gelman-Rubin': 0.999908453618265}	No	0.9938490956772904	{'CI': array([0.91359882, 1.0749427 ]), 'Gelman-Rubin': 0.9998340850476751}	No
30	Certain zoonotic bacterial diseases|bacterial infections, and other intestinal infectious diseases, and stds$F$0-10	bacterial infections, and other intestinal infectious diseases, and stds	0.9484637660962957	{'CI': array([0.84467682, 1.06320613]), 'Gelman-Rubin': 1.0001022858884991}	No	0.9789173327801934	{'CI': array([0.89034428, 1.07398083]), 'Gelman-Rubin': 0.9998174662711323}	No
31	Certain zoonotic bacterial diseases|bacterial infections, and other intestinal infectious diseases, and stds$F$11-20	bacterial infections, and other intestinal infectious diseases, and stds	0.9915861712660157	{'CI': array([0.88671959, 1.10113989]), 'Gelman-Rubin': 0.9999356258932677}	No	0.9788856178595745	{'CI': array([0.90049094, 1.06360032]), 'Gelman-Rubin': 0.9998068691686959}	No
32	Certain zoonotic bacterial diseases|bacterial infections, and other intestinal infectious diseases, and stds$F$21-40	bacterial infections, and other intestinal infectious diseases, and stds	0.9568919658020084	{'CI': array([0.88701032, 1.04035494]), 'Gelman-Rubin': 0.999850771613148}	No	1.014513364442733	{'CI': array([0.9388469 , 1.09267642]), 'Gelman-Rubin': 0.9998496701695305}	No
33	Certain zoonotic bacterial diseases|bacterial infections, and other intestinal infectious diseases, and stds$F$41-60	bacterial infections, and other intestinal infectious diseases, and stds	1.05212403912229	{'CI': array([0.99691736, 1.10278488]), 'Gelman-Rubin': 0.9998195117963703}	No	0.991374140734673	{'CI': array([0.9387697 , 1.04439903]), 'Gelman-Rubin': 0.9997966790884323}	No
34	Certain zoonotic bacterial diseases|bacterial infections, and other intestinal infectious diseases, and stds$F$61-	bacterial infections, and other intestinal infectious diseases, and stds	0.976390290036764	{'CI': array([0.93713054, 1.01917986]), 'Gelman-Rubin': 1.000036924041594}	No	1.0119874531311739	{'CI': array([0.96835596, 1.0535769 ]), 'Gelman-Rubin': 0.9999233083325223}	No
35	Certain zoonotic bacterial diseases|bacterial infections, and other intestinal infectious diseases, and stds$M$0-10	bacterial infections, and other intestinal infectious diseases, and stds	0.9646602442407509	{'CI': array([0.86088102, 1.07364196]), 'Gelman-Rubin': 0.9997944754816511}	No	1.0069020426808029	{'CI': array([0.91679711, 1.10043807]), 'Gelman-Rubin': 0.9998346419198612}	No
36	Certain zoonotic bacterial diseases|bacterial infections, and other intestinal infectious diseases, and stds$M$11-20	bacterial infections, and other intestinal infectious diseases, and stds	0.9982621325150275	{'CI': array([0.89147051, 1.11148467]), 'Gelman-Rubin': 0.9997814211994653}	No	0.9987747407997489	{'CI': array([0.90750311, 1.09212 ]), 'Gelman-Rubin': 0.9998134667025238}	No
37	Certain zoonotic bacterial diseases|bacterial infections, and other intestinal infectious diseases, and stds$M$21-40	bacterial infections, and other intestinal infectious diseases, and stds	1.0490808422542923	{'CI': array([0.96121357, 1.13545108]), 'Gelman-Rubin': 0.9998307166145198}	No	0.985545952164929	{'CI': array([0.91375882, 1.0593887 ]), 'Gelman-Rubin': 0.9997741166362035}	No
38	Certain zoonotic bacterial diseases|bacterial infections, and other intestinal infectious diseases, and stds$M$41-60	bacterial infections, and other intestinal infectious diseases, and stds	0.9853185488667511	{'CI': array([0.93348882, 1.03841116]), 'Gelman-Rubin': 0.9999917301704329}	No	1.0013099329386843	{'CI': array([0.95460807, 1.05267128]), 'Gelman-Rubin': 1.0000563471957118}	No
39	Certain zoonotic bacterial diseases|bacterial infections, and other intestinal infectious diseases, and stds$M$61-	bacterial infections, and other intestinal infectious diseases, and stds	1.0402859240262678	{'CI': array([0.99823999, 1.08434108]), 'Gelman-Rubin': 0.9999938024743051}	No	1.0123242317617032	{'CI': array([0.97166455, 1.054253 ]), 'Gelman-Rubin': 1.0000560406047856}	No
40	Infections with a predominantly sexual mode of transmission|bacterial infections, and other intestinal infectious diseases, and stds$F$0-10	bacterial infections, and other intestinal infectious diseases, and stds	0.9483999327770085	{'CI': array([0.84156933, 1.05343549]), 'Gelman-Rubin': 1.0001736455293615}	No	0.9772857493383378	{'CI': array([0.88695427, 1.05959559]), 'Gelman-Rubin': 0.9997918032415801}	No
41	Infections with a predominantly sexual mode of transmission|bacterial infections, and other intestinal infectious diseases, and stds$F$11-20	bacterial infections, and other intestinal infectious diseases, and stds	0.9987078291846881	{'CI': array([0.8984677 , 1.10195644]), 'Gelman-Rubin': 0.9999950862744595}	No	0.9840162412062337	{'CI': array([0.90337009, 1.06194515]), 'Gelman-Rubin': 1.0002304165368694}	No
42	Infections with a predominantly sexual mode of transmission|bacterial infections, and other intestinal infectious diseases, and stds$F$21-40	bacterial infections, and other intestinal infectious diseases, and stds	0.968753116994686	{'CI': array([0.90354063, 1.03804533]), 'Gelman-Rubin': 0.9998510150532961}	No	1.0011485002764486	{'CI': array([0.93410676, 1.06429775]), 'Gelman-Rubin': 0.999971234691051}	No
43	Infections with a predominantly sexual mode of transmission|bacterial infections, and other intestinal infectious diseases, and stds$F$41-60	bacterial infections, and other intestinal infectious diseases, and stds	1.049597457284226	{'CI': array([0.99786122, 1.1005469 ]), 'Gelman-Rubin': 0.9997841246570982}	No	1.0017603474985772	{'CI': array([0.95432297, 1.05321098]), 'Gelman-Rubin': 0.9997950567260271}	No
44	Infections with a predominantly sexual mode of transmission|bacterial infections, and other intestinal infectious diseases, and stds$F$61-	bacterial infections, and other intestinal infectious diseases, and stds	0.9710995500500275	{'CI': array([0.92693714, 1.01136149]), 'Gelman-Rubin': 0.9997597643113121}	No	1.011423627292815	{'CI': array([0.96823907, 1.05469972]), 'Gelman-Rubin': 0.9999100800796866}	No
45	Infections with a predominantly sexual mode of transmission|bacterial infections, and other intestinal infectious diseases, and stds$M$0-10	bacterial infections, and other intestinal infectious diseases, and stds	0.9672859174869843	{'CI': array([0.8583818 , 1.07218551]), 'Gelman-Rubin': 0.9998351915280145}	No	1.0073634157451863	{'CI': array([0.9139828, 1.1038182]), 'Gelman-Rubin': 0.9998944983786314}	No
46	Infections with a predominantly sexual mode of transmission|bacterial infections, and other intestinal infectious diseases, and stds$M$11-20	bacterial infections, and other intestinal infectious diseases, and stds	0.9899664158233791	{'CI': array([0.88823655, 1.09814193]), 'Gelman-Rubin': 0.9998295410759357}	No	0.9937353845779189	{'CI': array([0.91413028, 1.08327118]), 'Gelman-Rubin': 0.9997596453723986}	No
47	Infections with a predominantly sexual mode of transmission|bacterial infections, and other intestinal infectious diseases, and stds$M$21-40	bacterial infections, and other intestinal infectious diseases, and stds	1.063074594403814	{'CI': array([0.9744887 , 1.15814138]), 'Gelman-Rubin': 0.9998507440727605}	No	0.9671756613810862	{'CI': array([0.89835737, 1.04286631]), 'Gelman-Rubin': 0.9998511962693688}	No
48	Infections with a predominantly sexual mode of transmission|bacterial infections, and other intestinal infectious diseases, and stds$M$41-60	bacterial infections, and other intestinal infectious diseases, and stds	0.9806515845953911	{'CI': array([0.92951959, 1.03012765]), 'Gelman-Rubin': 0.9998064583038674}	No	0.9998212284794346	{'CI': array([0.95260855, 1.05505566]), 'Gelman-Rubin': 0.9998297058437999}	No
49	Infections with a predominantly sexual mode of transmission|bacterial infections, and other intestinal infectious diseases, and stds$M$61-	bacterial infections, and other intestinal infectious diseases, and stds	1.0437887582616607	{'CI': array([0.9972654 , 1.08631831]), 'Gelman-Rubin': 0.9998331077627617}	No	1.0127977730631637	{'CI': array([0.9706448, 1.0552913]), 'Gelman-Rubin': 0.9998091278248179}	No
50	Intestinal infectious diseases|bacterial infections, and other intestinal infectious diseases, and stds$F$0-10	bacterial infections, and other intestinal infectious diseases, and stds	1.0340816611974493	{'CI': array([0.96105083, 1.11034544]), 'Gelman-Rubin': 0.9999254802283296}	No	0.9947120670206518	{'CI': array([0.91355469, 1.07577184]), 'Gelman-Rubin': 0.999924474171384}	No
51	Intestinal infectious diseases|bacterial infections, and other intestinal infectious diseases, and stds$F$11-20	bacterial infections, and other intestinal infectious diseases, and stds	0.945740398199463	{'CI': array([0.85812347, 1.04070291]), 'Gelman-Rubin': 0.9998218518087714}	No	0.9759059717831707	{'CI': array([0.89671025, 1.07271986]), 'Gelman-Rubin': 0.9998993752354437}	No
52	Intestinal infectious diseases|bacterial infections, and other intestinal infectious diseases, and stds$F$21-40	bacterial infections, and other intestinal infectious diseases, and stds	0.9322128443060942	{'CI': array([0.86975708, 0.99507163]), 'Gelman-Rubin': 0.9998822954582393}	Yes	0.9873574821617438	{'CI': array([0.92784026, 1.04906505]), 'Gelman-Rubin': 0.9999265713919978}	No
53	Intestinal infectious diseases|bacterial infections, and other intestinal infectious diseases, and stds$F$41-60	bacterial infections, and other intestinal infectious diseases, and stds	1.0494812603434118	{'CI': array([1.0079536 , 1.09075264]), 'Gelman-Rubin': 0.9998290504869126}	Yes	0.9752631837407908	{'CI': array([0.93605444, 1.01217829]), 'Gelman-Rubin': 0.9997614734628442}	No
54	Intestinal infectious diseases|bacterial infections, and other intestinal infectious diseases, and stds$F$61-	bacterial infections, and other intestinal infectious diseases, and stds	0.9815812278413715	{'CI': array([0.95034829, 1.01258333]), 'Gelman-Rubin': 0.9997902957061987}	No	1.0056570893726584	{'CI': array([0.9723124, 1.0415318]), 'Gelman-Rubin': 0.9998591345722715}	No
55	Intestinal infectious diseases|bacterial infections, and other intestinal infectious diseases, and stds$M$0-10	bacterial infections, and other intestinal infectious diseases, and stds	0.9960925253556846	{'CI': array([0.92233469, 1.06840279]), 'Gelman-Rubin': 0.9997876413521493}	No	1.017563510557209	{'CI': array([0.93752361, 1.09352323]), 'Gelman-Rubin': 0.9997640854569885}	No
56	Intestinal infectious diseases|bacterial infections, and other intestinal infectious diseases, and stds$M$11-20	bacterial infections, and other intestinal infectious diseases, and stds	1.0286625257497404	{'CI': array([0.93031773, 1.13335592]), 'Gelman-Rubin': 0.9999137839479962}	No	0.9930878641608943	{'CI': array([0.91421497, 1.07703268]), 'Gelman-Rubin': 0.9998019051784595}	No
57	Intestinal infectious diseases|bacterial infections, and other intestinal infectious diseases, and stds$M$21-40	bacterial infections, and other intestinal infectious diseases, and stds	1.0341349916966656	{'CI': array([0.96927667, 1.10581075]), 'Gelman-Rubin': 0.999918170440697}	No	1.004369350040856	{'CI': array([0.94304605, 1.07141863]), 'Gelman-Rubin': 0.9997862913537863}	No
58	Intestinal infectious diseases|bacterial infections, and other intestinal infectious diseases, and stds$M$41-60	bacterial infections, and other intestinal infectious diseases, and stds	0.981769461551525	{'CI': array([0.93879309, 1.02306976]), 'Gelman-Rubin': 0.999783941473276}	No	1.0024018594092747	{'CI': array([0.95983042, 1.0450782 ]), 'Gelman-Rubin': 1.000062606202989}	No
59	Intestinal infectious diseases|bacterial infections, and other intestinal infectious diseases, and stds$M$61-	bacterial infections, and other intestinal infectious diseases, and stds	1.0294121282778947	{'CI': array([0.9964286 , 1.06633707]), 'Gelman-Rubin': 0.9998997917819601}	No	0.9937714627522354	{'CI': array([0.95821644, 1.02650625]), 'Gelman-Rubin': 0.9997850650438583}	No
60	Other bacterial diseases|bacterial infections, and other intestinal infectious diseases, and stds$F$0-10	bacterial infections, and other intestinal infectious diseases, and stds	0.9679923890774412	{'CI': array([0.8900531 , 1.04482214]), 'Gelman-Rubin': 0.9999036446841633}	No	0.982844967120558	{'CI': array([0.91110723, 1.05746935]), 'Gelman-Rubin': 0.9997989389266209}	No
61	Other bacterial diseases|bacterial infections, and other intestinal infectious diseases, and stds$F$11-20	bacterial infections, and other intestinal infectious diseases, and stds	0.9970022016117257	{'CI': array([0.92019798, 1.0834939 ]), 'Gelman-Rubin': 0.9998820968174932}	No	0.9945083107378452	{'CI': array([0.9195687 , 1.06879428]), 'Gelman-Rubin': 0.9997699964990636}	No
62	Other bacterial diseases|bacterial infections, and other intestinal infectious diseases, and stds$F$21-40	bacterial infections, and other intestinal infectious diseases, and stds	0.9928614187357869	{'CI': array([0.94509393, 1.04604049]), 'Gelman-Rubin': 0.9999064218795959}	No	1.0046450364629054	{'CI': array([0.95620309, 1.04931868]), 'Gelman-Rubin': 0.9999063361867345}	No
63	Other bacterial diseases|bacterial infections, and other intestinal infectious diseases, and stds$F$41-60	bacterial infections, and other intestinal infectious diseases, and stds	1.025442778780062	{'CI': array([0.99698446, 1.05310623]), 'Gelman-Rubin': 0.9997777233395121}	No	1.0081507642560192	{'CI': array([0.98112581, 1.0390135 ]), 'Gelman-Rubin': 0.9998528657899098}	No
64	Other bacterial diseases|bacterial infections, and other intestinal infectious diseases, and stds$F$61-	bacterial infections, and other intestinal infectious diseases, and stds	1.0057108733729228	{'CI': array([0.97973998, 1.02909686]), 'Gelman-Rubin': 0.9998334583999112}	No	1.0106389917961238	{'CI': array([0.98376285, 1.03400095]), 'Gelman-Rubin': 0.9998488458224882}	No
65	Other bacterial diseases|bacterial infections, and other intestinal infectious diseases, and stds$M$0-10	bacterial infections, and other intestinal infectious diseases, and stds	0.967322303983208	{'CI': array([0.88865197, 1.03719137]), 'Gelman-Rubin': 0.9998170709774127}	No	1.0698359031245812	{'CI': array([0.99520082, 1.14130093]), 'Gelman-Rubin': 0.9998561468681567}	No
66	Other bacterial diseases|bacterial infections, and other intestinal infectious diseases, and stds$M$11-20	bacterial infections, and other intestinal infectious diseases, and stds	1.012264761536402	{'CI': array([0.93160608, 1.09350176]), 'Gelman-Rubin': 0.9997616616769873}	No	0.9801479925755562	{'CI': array([0.91011538, 1.05744803]), 'Gelman-Rubin': 0.9998643237837682}	No
67	Other bacterial diseases|bacterial infections, and other intestinal infectious diseases, and stds$M$21-40	bacterial infections, and other intestinal infectious diseases, and stds	1.042203321492838	{'CI': array([0.99278766, 1.10113316]), 'Gelman-Rubin': 0.9997897529438164}	No	0.9905411918359719	{'CI': array([0.94267538, 1.03672341]), 'Gelman-Rubin': 1.0001151670942552}	No
68	Other bacterial diseases|bacterial infections, and other intestinal infectious diseases, and stds$M$41-60	bacterial infections, and other intestinal infectious diseases, and stds	0.9752056160227829	{'CI': array([0.94836721, 1.00186796]), 'Gelman-Rubin': 0.9998652763946471}	No	1.0039477824478305	{'CI': array([0.97836574, 1.0311664 ]), 'Gelman-Rubin': 0.9998063230922744}	No
69	Other bacterial diseases|bacterial infections, and other intestinal infectious diseases, and stds$M$61-	bacterial infections, and other intestinal infectious diseases, and stds	1.0321834612055032	{'CI': array([1.00967309, 1.05521485]), 'Gelman-Rubin': 1.0000468233534197}	Yes	1.0008472069672596	{'CI': array([0.97536278, 1.02465903]), 'Gelman-Rubin': 0.999778743839338}	No
70	Tuberculosis|bacterial infections, and other intestinal infectious diseases, and stds$F$21-40	bacterial infections, and other intestinal infectious diseases, and stds	0.9804939862541971	{'CI': array([0.87017501, 1.09946603]), 'Gelman-Rubin': 0.9998278563336771}	No	0.9971276327752364	{'CI': array([0.90427603, 1.08677539]), 'Gelman-Rubin': 0.9997921162858666}	No
71	Tuberculosis|bacterial infections, and other intestinal infectious diseases, and stds$F$41-60	bacterial infections, and other intestinal infectious diseases, and stds	1.0466535899571712	{'CI': array([0.94846661, 1.14505107]), 'Gelman-Rubin': 0.9999561831405771}	No	1.0240264820564577	{'CI': array([0.93920469, 1.11558066]), 'Gelman-Rubin': 0.9998477900437217}	No
72	Tuberculosis|bacterial infections, and other intestinal infectious diseases, and stds$F$61-	bacterial infections, and other intestinal infectious diseases, and stds	1.0121024683016036	{'CI': array([0.90479305, 1.12226181]), 'Gelman-Rubin': 0.9998499626276528}	No	0.9881550599546253	{'CI': array([0.90705563, 1.07042055]), 'Gelman-Rubin': 0.9999655905191225}	No
73	Tuberculosis|bacterial infections, and other intestinal infectious diseases, and stds$M$21-40	bacterial infections, and other intestinal infectious diseases, and stds	0.9829186044286351	{'CI': array([0.8706289 , 1.09013278]), 'Gelman-Rubin': 1.000035198676725}	No	1.0011673605253524	{'CI': array([0.9096239 , 1.09833933]), 'Gelman-Rubin': 0.9997993864818168}	No
74	Tuberculosis|bacterial infections, and other intestinal infectious diseases, and stds$M$41-60	bacterial infections, and other intestinal infectious diseases, and stds	1.0552946695129921	{'CI': array([0.95075539, 1.15864108]), 'Gelman-Rubin': 0.9997783465403471}	No	0.9947216406400979	{'CI': array([0.90946082, 1.07956689]), 'Gelman-Rubin': 1.0000274238572775}	No
75	Tuberculosis|bacterial infections, and other intestinal infectious diseases, and stds$M$61-	bacterial infections, and other intestinal infectious diseases, and stds	1.0312831081014306	{'CI': array([0.94091042, 1.14360462]), 'Gelman-Rubin': 0.9997599984830166}	No	0.9748649762893642	{'CI': array([0.89635861, 1.05781646]), 'Gelman-Rubin': 1.0000366842044026}	No
76	Birth trauma|certain conditions originating in the perinatal period$F$0-10	certain conditions originating in the perinatal period	1.0057389647382666	{'CI': array([0.91419509, 1.09252133]), 'Gelman-Rubin': 0.9997686501568303}	No	1.0408124265490513	{'CI': array([0.95816502, 1.12957188]), 'Gelman-Rubin': 0.9998229718318801}	No
77	Birth trauma|certain conditions originating in the perinatal period$F$21-40	certain conditions originating in the perinatal period	1.0067977445899532	{'CI': array([0.90232053, 1.12540232]), 'Gelman-Rubin': 0.9998456508898289}	No	0.9808940449601282	{'CI': array([0.89460821, 1.06664168]), 'Gelman-Rubin': 0.999904287223048}	No
78	Birth trauma|certain conditions originating in the perinatal period$M$0-10	certain conditions originating in the perinatal period	1.0172636533221737	{'CI': array([0.92834652, 1.10525761]), 'Gelman-Rubin': 0.9998618180620168}	No	1.012404644595267	{'CI': array([0.93248667, 1.0925235 ]), 'Gelman-Rubin': 0.9998266947624378}	No
79	Conditions involving the integument and temperature regulation of fetus and newborn|certain conditions originating in the perinatal period$F$0-10	certain conditions originating in the perinatal period	0.9848945248577875	{'CI': array([0.90181255, 1.06602637]), 'Gelman-Rubin': 0.9998782373395555}	No	0.9944818517809098	{'CI': array([0.92272859, 1.07409459]), 'Gelman-Rubin': 0.9997991539295784}	No
80	Conditions involving the integument and temperature regulation of fetus and newborn|certain conditions originating in the perinatal period$F$21-40	certain conditions originating in the perinatal period	1.0264466864466344	{'CI': array([0.92770996, 1.14625735]), 'Gelman-Rubin': 0.9997930264270751}	No	1.0209904289477074	{'CI': array([0.93380351, 1.12179233]), 'Gelman-Rubin': 1.0000659491426604}	No
81	Conditions involving the integument and temperature regulation of fetus and newborn|certain conditions originating in the perinatal period$M$0-10	certain conditions originating in the perinatal period	0.9297246146946733	{'CI': array([0.86133075, 1.00825524]), 'Gelman-Rubin': 0.9997961212225536}	No	1.0072833281489817	{'CI': array([0.94202634, 1.07621494]), 'Gelman-Rubin': 0.9998755837839951}	No
82	Digestive system disorders of fetus and newborn|certain conditions originating in the perinatal period$F$0-10	certain conditions originating in the perinatal period	1.0508904745456875	{'CI': array([0.95790155, 1.15150124]), 'Gelman-Rubin': 0.9998737644261001}	No	1.0367574553826338	{'CI': array([0.95626341, 1.11252445]), 'Gelman-Rubin': 0.9998223394343351}	No
83	Digestive system disorders of fetus and newborn|certain conditions originating in the perinatal period$M$0-10	certain conditions originating in the perinatal period	1.0154608631485074	{'CI': array([0.92548923, 1.11104049]), 'Gelman-Rubin': 0.9997562759008873}	No	1.0162867617440774	{'CI': array([0.94842206, 1.08772821]), 'Gelman-Rubin': 0.999913712809416}	No
84	Disorders related to length of gestation and fetal growth|certain conditions originating in the perinatal period$F$0-10	certain conditions originating in the perinatal period	0.9961555235859023	{'CI': array([0.97515385, 1.0160982 ]), 'Gelman-Rubin': 0.9999109277413566}	No	0.9902780792893597	{'CI': array([0.96914709, 1.01277705]), 'Gelman-Rubin': 1.0001890430876752}	No
85	Disorders related to length of gestation and fetal growth|certain conditions originating in the perinatal period$F$21-40	certain conditions originating in the perinatal period	0.9762024724227465	{'CI': array([0.91790335, 1.0297656 ]), 'Gelman-Rubin': 0.9998038226592395}	No	0.9575269812616951	{'CI': array([0.90460222, 1.01064493]), 'Gelman-Rubin': 0.9997567529746461}	No
86	Disorders related to length of gestation and fetal growth|certain conditions originating in the perinatal period$F$41-60	certain conditions originating in the perinatal period	0.9861965613738892	{'CI': array([0.88910031, 1.09846667]), 'Gelman-Rubin': 0.9999013079961339}	No	0.9786458149652253	{'CI': array([0.89305812, 1.06688804]), 'Gelman-Rubin': 0.9998873599783336}	No
87	Disorders related to length of gestation and fetal growth|certain conditions originating in the perinatal period$M$0-10	certain conditions originating in the perinatal period	1.0047649145177788	{'CI': array([0.98551659, 1.02415193]), 'Gelman-Rubin': 0.9997796088282868}	No	0.9932289304340898	{'CI': array([0.97464313, 1.01712037]), 'Gelman-Rubin': 0.9999299056765906}	No
88	Disorders related to length of gestation and fetal growth|certain conditions originating in the perinatal period$M$21-40	certain conditions originating in the perinatal period	0.9467073576123931	{'CI': array([0.85901334, 1.05406672]), 'Gelman-Rubin': 0.99983490113896}	No	0.9840776017833301	{'CI': array([0.91374765, 1.06369395]), 'Gelman-Rubin': 1.0001001870547146}	No
89	Disorders related to length of gestation and fetal growth|certain conditions originating in the perinatal period$M$41-60	certain conditions originating in the perinatal period	0.9984108012840578	{'CI': array([0.88592202, 1.11573685]), 'Gelman-Rubin': 0.9999943948112298}	No	0.9927192612215588	{'CI': array([0.90543104, 1.08473451]), 'Gelman-Rubin': 0.9998251556563802}	No
90	Fetus and newborn affected by maternal factors and by complications of pregnancy, labour and delivery|certain conditions originating in the perinatal period$F$0-10	certain conditions originating in the perinatal period	0.980645357149565	{'CI': array([0.9392201 , 1.02294781]), 'Gelman-Rubin': 0.9997873567785681}	No	1.0051839500052084	{'CI': array([0.95995149, 1.04709269]), 'Gelman-Rubin': 0.999841910461253}	No
91	Fetus and newborn affected by maternal factors and by complications of pregnancy, labour and delivery|certain conditions originating in the perinatal period$F$21-40	certain conditions originating in the perinatal period	0.9846598339984327	{'CI': array([0.91749822, 1.0665224 ]), 'Gelman-Rubin': 0.9998548362186751}	No	0.9831626305523414	{'CI': array([0.9241897 , 1.05086688]), 'Gelman-Rubin': 0.9998840204836957}	No
92	Fetus and newborn affected by maternal factors and by complications of pregnancy, labour and delivery|certain conditions originating in the perinatal period$M$0-10	certain conditions originating in the perinatal period	0.9717780066320215	{'CI': array([0.92776495, 1.01065972]), 'Gelman-Rubin': 0.9998191523056563}	No	1.0104983596784163	{'CI': array([0.96998278, 1.05202086]), 'Gelman-Rubin': 0.9998490339751942}	No
93	Fetus and newborn affected by maternal factors and by complications of pregnancy, labour and delivery|certain conditions originating in the perinatal period$M$21-40	certain conditions originating in the perinatal period	0.998758369899345	{'CI': array([0.88586936, 1.11748899]), 'Gelman-Rubin': 0.9997716921269095}	No	1.0128647453964124	{'CI': array([0.92925077, 1.10716083]), 'Gelman-Rubin': 0.9997901820108495}	No
94	Haemorrhagic and haematological disorders of fetus and newborn|certain conditions originating in the perinatal period$F$0-10	certain conditions originating in the perinatal period	0.9909546306755548	{'CI': array([0.95614121, 1.02423031]), 'Gelman-Rubin': 0.9997943346769349}	No	1.0150003064644098	{'CI': array([0.97992472, 1.05270727]), 'Gelman-Rubin': 0.9999457559530915}	No
95	Haemorrhagic and haematological disorders of fetus and newborn|certain conditions originating in the perinatal period$F$21-40	certain conditions originating in the perinatal period	1.012113618847634	{'CI': array([0.93778577, 1.08184428]), 'Gelman-Rubin': 0.9998308191909031}	No	0.9473466390388795	{'CI': array([0.88507707, 1.015854 ]), 'Gelman-Rubin': 0.9998778655122607}	No
96	Haemorrhagic and haematological disorders of fetus and newborn|certain conditions originating in the perinatal period$M$0-10	certain conditions originating in the perinatal period	1.012648848576504	{'CI': array([0.98040343, 1.04600554]), 'Gelman-Rubin': 0.9998448973422742}	No	0.9800043088977769	{'CI': array([0.94685717, 1.01249465]), 'Gelman-Rubin': 0.9998379506455065}	No
97	Haemorrhagic and haematological disorders of fetus and newborn|certain conditions originating in the perinatal period$M$21-40	certain conditions originating in the perinatal period	0.9943605101980953	{'CI': array([0.89475725, 1.10362311]), 'Gelman-Rubin': 0.9997739509162884}	No	0.9789817817237965	{'CI': array([0.89024471, 1.06379964]), 'Gelman-Rubin': 0.9997800397734263}	No
98	Infections specific to the perinatal period|certain conditions originating in the perinatal period$F$0-10	certain conditions originating in the perinatal period	0.9583986194143637	{'CI': array([0.89679093, 1.02230216]), 'Gelman-Rubin': 0.9998061758090818}	No	1.0312744632372686	{'CI': array([0.9680202 , 1.10208525]), 'Gelman-Rubin': 0.9997678880280824}	No
99	Infections specific to the perinatal period|certain conditions originating in the perinatal period$F$21-40	certain conditions originating in the perinatal period	0.9647180404413164	{'CI': array([0.85612619, 1.07434835]), 'Gelman-Rubin': 0.9998859409742227}	No	0.9954953647570094	{'CI': array([0.90184459, 1.08415616]), 'Gelman-Rubin': 0.9998196199726292}	No
100	Infections specific to the perinatal period|certain conditions originating in the perinatal period$M$0-10	certain conditions originating in the perinatal period	0.9785773491588786	{'CI': array([0.92130496, 1.03568713]), 'Gelman-Rubin': 0.9998435643485925}	No	1.0155414735930175	{'CI': array([0.95959115, 1.07009246]), 'Gelman-Rubin': 0.9997924654851362}	No
101	Other disorders originating in the perinatal period|certain conditions originating in the perinatal period$F$0-10	certain conditions originating in the perinatal period	0.993696644741277	{'CI': array([0.94876385, 1.04421506]), 'Gelman-Rubin': 0.9997701414446132}	No	0.9945115396105504	{'CI': array([0.95037898, 1.04094464]), 'Gelman-Rubin': 0.9998602745826093}	No
102	Other disorders originating in the perinatal period|certain conditions originating in the perinatal period$F$21-40	certain conditions originating in the perinatal period	1.0167025284775666	{'CI': array([0.91886949, 1.12355717]), 'Gelman-Rubin': 0.9998430694576823}	No	0.9936891143541651	{'CI': array([0.91779919, 1.07671099]), 'Gelman-Rubin': 1.0000013935335539}	No
103	Other disorders originating in the perinatal period|certain conditions originating in the perinatal period$M$0-10	certain conditions originating in the perinatal period	0.9897586738834292	{'CI': array([0.94460893, 1.03524128]), 'Gelman-Rubin': 0.9998009408863667}	No	1.046457920756909	{'CI': array([1.00064477, 1.09045804]), 'Gelman-Rubin': 0.9997819730060298}	Yes
104	Other problems with newborn|certain conditions originating in the perinatal period$F$0-10	certain conditions originating in the perinatal period	0.9879089300381728	{'CI': array([0.88769783, 1.09738124]), 'Gelman-Rubin': 0.9998419106007201}	No	0.9923368475440609	{'CI': array([0.89660827, 1.07687171]), 'Gelman-Rubin': 0.9999046344492396}	No
105	Other problems with newborn|certain conditions originating in the perinatal period$M$0-10	certain conditions originating in the perinatal period	0.9785233394822082	{'CI': array([0.88690425, 1.07855127]), 'Gelman-Rubin': 0.9999844303959492}	No	0.9777309106140639	{'CI': array([0.8977544 , 1.07593072]), 'Gelman-Rubin': 0.9999716953597788}	No
106	Respiratory and cardiovascular disorders specific to the perinatal period|certain conditions originating in the perinatal period$F$0-10	certain conditions originating in the perinatal period	0.9975974382967678	{'CI': array([0.974682 , 1.02380752]), 'Gelman-Rubin': 0.9997955561420695}	No	1.0159168728141934	{'CI': array([0.99088127, 1.04006849]), 'Gelman-Rubin': 0.9997783820989757}	No
107	Respiratory and cardiovascular disorders specific to the perinatal period|certain conditions originating in the perinatal period$F$21-40	certain conditions originating in the perinatal period	0.9561682169619091	{'CI': array([0.89280641, 1.02524776]), 'Gelman-Rubin': 0.9997684512187506}	No	0.9511457845600422	{'CI': array([0.88796588, 1.00997165]), 'Gelman-Rubin': 0.9999352317853812}	No
108	Respiratory and cardiovascular disorders specific to the perinatal period|certain conditions originating in the perinatal period$F$41-60	certain conditions originating in the perinatal period	0.9982666648112078	{'CI': array([0.89000403, 1.1193291 ]), 'Gelman-Rubin': 0.999789828437767}	No	1.010077043611627	{'CI': array([0.9217592 , 1.11274741]), 'Gelman-Rubin': 0.9998312644923103}	No
109	Respiratory and cardiovascular disorders specific to the perinatal period|certain conditions originating in the perinatal period$M$0-10	certain conditions originating in the perinatal period	1.0003058933397977	{'CI': array([0.97982788, 1.02150155]), 'Gelman-Rubin': 1.000096361337658}	No	0.9984928160707326	{'CI': array([0.97605965, 1.02030845]), 'Gelman-Rubin': 0.9998415977988176}	No
110	Respiratory and cardiovascular disorders specific to the perinatal period|certain conditions originating in the perinatal period$M$21-40	certain conditions originating in the perinatal period	0.9713869664880922	{'CI': array([0.8589971 , 1.06637915]), 'Gelman-Rubin': 0.9998511039197886}	No	0.9937991317848294	{'CI': array([0.91132435, 1.07355189]), 'Gelman-Rubin': 0.999910740161044}	No
111	Respiratory and cardiovascular disorders specific to the perinatal period|certain conditions originating in the perinatal period$M$41-60	certain conditions originating in the perinatal period	0.9861875136110482	{'CI': array([0.87329289, 1.10782096]), 'Gelman-Rubin': 1.0000456178086137}	No	0.9820035781370805	{'CI': array([0.89191877, 1.07004951]), 'Gelman-Rubin': 1.000018913963432}	No
112	Transitory endocrine and metabolic disorders specific to fetus and newborn|certain conditions originating in the perinatal period$F$0-10	certain conditions originating in the perinatal period	1.0143430684742523	{'CI': array([0.95036805, 1.09045357]), 'Gelman-Rubin': 0.9999695180864939}	No	0.9699876553357002	{'CI': array([0.90842942, 1.03680155]), 'Gelman-Rubin': 0.9998407309136894}	No
113	Transitory endocrine and metabolic disorders specific to fetus and newborn|certain conditions originating in the perinatal period$F$21-40	certain conditions originating in the perinatal period	1.0377285282480118	{'CI': array([0.92615176, 1.15139207]), 'Gelman-Rubin': 0.9998855063664832}	No	1.0072317253664045	{'CI': array([0.91926121, 1.11020752]), 'Gelman-Rubin': 0.9997566697117788}	No
114	Transitory endocrine and metabolic disorders specific to fetus and newborn|certain conditions originating in the perinatal period$M$0-10	certain conditions originating in the perinatal period	0.9984813167335794	{'CI': array([0.93517096, 1.06573079]), 'Gelman-Rubin': 0.9998009489109879}	No	0.9928228940737771	{'CI': array([0.93795466, 1.05447786]), 'Gelman-Rubin': 0.9997947890817666}	No
115	Chromosomal abnormalities, not elsewhere classified|chromosomal abnormalities, not elsewhere classified$F$0-10	chromosomal abnormalities, not elsewhere classified	1.0593043098374726	{'CI': array([0.96841909, 1.17020211]), 'Gelman-Rubin': 0.9998675835780447}	No	1.0264968034693327	{'CI': array([0.94746674, 1.10689155]), 'Gelman-Rubin': 0.9998147257536669}	No
116	Chromosomal abnormalities, not elsewhere classified|chromosomal abnormalities, not elsewhere classified$M$0-10	chromosomal abnormalities, not elsewhere classified	0.9724584338275639	{'CI': array([0.87944246, 1.06517729]), 'Gelman-Rubin': 0.9998130992919722}	No	1.0100697186004284	{'CI': array([0.93075984, 1.09509204]), 'Gelman-Rubin': 0.9997942845789217}	No
117	Circulatory system|congenital malformations and deformations$F$0-10	congenital malformations and deformations	1.0194960837911506	{'CI': array([0.98184886, 1.06292771]), 'Gelman-Rubin': 0.9999182912491646}	No	1.0122619140190008	{'CI': array([0.97605285, 1.05218085]), 'Gelman-Rubin': 0.9998269457763972}	No
118	Circulatory system|congenital malformations and deformations$F$11-20	congenital malformations and deformations	0.9992750013342633	{'CI': array([0.90707101, 1.09708106]), 'Gelman-Rubin': 0.9998489954123017}	No	1.0043799066951413	{'CI': array([0.91509303, 1.09025673]), 'Gelman-Rubin': 0.9997644752326506}	No
119	Circulatory system|congenital malformations and deformations$F$21-40	congenital malformations and deformations	1.002064150390837	{'CI': array([0.92396296, 1.09390532]), 'Gelman-Rubin': 0.9999119409517437}	No	0.98144944480154	{'CI': array([0.91023304, 1.05217453]), 'Gelman-Rubin': 0.999899359315387}	No
120	Circulatory system|congenital malformations and deformations$F$41-60	congenital malformations and deformations	0.9932581443700446	{'CI': array([0.90944734, 1.08239256]), 'Gelman-Rubin': 0.9998248960095002}	No	0.984948422035015	{'CI': array([0.90861628, 1.06139583]), 'Gelman-Rubin': 0.9997760459863974}	No
121	Circulatory system|congenital malformations and deformations$F$61-	congenital malformations and deformations	1.0260193308399066	{'CI': array([0.94348789, 1.10836931]), 'Gelman-Rubin': 0.9997499817664007}	No	0.9625808310941957	{'CI': array([0.89299282, 1.03562212]), 'Gelman-Rubin': 1.0000210032794006}	No
122	Circulatory system|congenital malformations and deformations$M$0-10	congenital malformations and deformations	1.0205422896537126	{'CI': array([0.98277141, 1.06067564]), 'Gelman-Rubin': 0.9997772973238936}	No	1.0458067157772306	{'CI': array([1.00780255, 1.08376634]), 'Gelman-Rubin': 0.9997851657577483}	Yes
123	Circulatory system|congenital malformations and deformations$M$11-20	congenital malformations and deformations	1.0533880795333075	{'CI': array([0.95861995, 1.16357123]), 'Gelman-Rubin': 1.0000014760915459}	No	0.9566892977782482	{'CI': array([0.86958023, 1.03866429]), 'Gelman-Rubin': 0.9998646907305925}	No
124	Circulatory system|congenital malformations and deformations$M$21-40	congenital malformations and deformations	0.9668988997352098	{'CI': array([0.88690271, 1.05789954]), 'Gelman-Rubin': 0.9998242788601026}	No	0.9940532165437644	{'CI': array([0.91576908, 1.07368648]), 'Gelman-Rubin': 0.9997706841554277}	No
125	Circulatory system|congenital malformations and deformations$M$41-60	congenital malformations and deformations	0.9696717283241862	{'CI': array([0.89479822, 1.05150548]), 'Gelman-Rubin': 0.9998778113144251}	No	1.0178565980449086	{'CI': array([0.94668988, 1.09212968]), 'Gelman-Rubin': 1.0003814854693407}	No
126	Circulatory system|congenital malformations and deformations$M$61-	congenital malformations and deformations	1.0504559451588447	{'CI': array([0.96759333, 1.13572189]), 'Gelman-Rubin': 0.9997800706557192}	No	0.9768908094734681	{'CI': array([0.90544166, 1.04960259]), 'Gelman-Rubin': 0.9999055002568517}	No
127	Digestive system|congenital malformations and deformations$F$0-10	congenital malformations and deformations	0.9963450232747184	{'CI': array([0.91704408, 1.07627536]), 'Gelman-Rubin': 0.9998907109475245}	No	1.0196225395298808	{'CI': array([0.95180949, 1.0953492 ]), 'Gelman-Rubin': 0.999779371205014}	No
128	Digestive system|congenital malformations and deformations$F$21-40	congenital malformations and deformations	0.9743581205888664	{'CI': array([0.87082834, 1.07933851]), 'Gelman-Rubin': 0.9999342305342617}	No	1.0022535875958614	{'CI': array([0.90067521, 1.09422159]), 'Gelman-Rubin': 0.9997628464475696}	No
129	Digestive system|congenital malformations and deformations$F$41-60	congenital malformations and deformations	0.9674413488891711	{'CI': array([0.86212871, 1.07323411]), 'Gelman-Rubin': 0.9998030845217939}	No	1.0026564296256681	{'CI': array([0.9176631 , 1.08924679]), 'Gelman-Rubin': 0.9999448114933287}	No
130	Digestive system|congenital malformations and deformations$F$61-	congenital malformations and deformations	0.9929849728909378	{'CI': array([0.88703796, 1.10488713]), 'Gelman-Rubin': 0.9997960370242482}	No	1.006169290605722	{'CI': array([0.91330181, 1.09113579]), 'Gelman-Rubin': 0.999811550378356}	No
131	Digestive system|congenital malformations and deformations$M$0-10	congenital malformations and deformations	1.0377992595544514	{'CI': array([0.96615455, 1.10857341]), 'Gelman-Rubin': 0.9998374160085904}	No	1.031467534954363	{'CI': array([0.96922126, 1.09821205]), 'Gelman-Rubin': 0.9998070315212954}	No
132	Digestive system|congenital malformations and deformations$M$61-	congenital malformations and deformations	1.0274715525972173	{'CI': array([0.92219069, 1.14322527]), 'Gelman-Rubin': 1.0001832792074892}	No	1.021603062335104	{'CI': array([0.93202771, 1.12104662]), 'Gelman-Rubin': 0.9998522317385842}	No
133	Eye, ear, face and neck|congenital malformations and deformations$M$0-10	congenital malformations and deformations	0.983370326058824	{'CI': array([0.87596561, 1.09232664]), 'Gelman-Rubin': 0.9997764710662225}	No	1.012258086812387	{'CI': array([0.91949469, 1.10089008]), 'Gelman-Rubin': 0.9998179563033721}	No
134	Genital organs|congenital malformations and deformations$F$21-40	congenital malformations and deformations	1.0086740925347648	{'CI': array([0.89774765, 1.12406808]), 'Gelman-Rubin': 0.9998403042455379}	No	0.9864919937976958	{'CI': array([0.90252223, 1.07727483]), 'Gelman-Rubin': 0.9998332974276579}	No
135	Genital organs|congenital malformations and deformations$M$0-10	congenital malformations and deformations	1.0015379526251824	{'CI': array([0.91534583, 1.08887956]), 'Gelman-Rubin': 0.9999090457080086}	No	0.9794641988856927	{'CI': array([0.89900399, 1.0559542 ]), 'Gelman-Rubin': 0.9999343025424686}	No
136	Musculoskeletal system|congenital malformations and deformations$F$0-10	congenital malformations and deformations	1.0509326797536305	{'CI': array([0.9747644 , 1.13468812]), 'Gelman-Rubin': 0.9999271680709297}	No	1.0298625569837347	{'CI': array([0.95866232, 1.10219975]), 'Gelman-Rubin': 0.999775691073309}	No
137	Musculoskeletal system|congenital malformations and deformations$F$21-40	congenital malformations and deformations	1.0065959549807089	{'CI': array([0.90110998, 1.11173044]), 'Gelman-Rubin': 0.9997744246230307}	No	0.9814820966471942	{'CI': array([0.90122938, 1.07044768]), 'Gelman-Rubin': 0.9999830015279175}	No
138	Musculoskeletal system|congenital malformations and deformations$F$41-60	congenital malformations and deformations	0.9947044407682207	{'CI': array([0.91022051, 1.09304807]), 'Gelman-Rubin': 0.9998471790210224}	No	0.9921340080562335	{'CI': array([0.91643711, 1.06948027]), 'Gelman-Rubin': 0.9998531904608547}	No
139	Musculoskeletal system|congenital malformations and deformations$F$61-	congenital malformations and deformations	1.0271227739507105	{'CI': array([0.92966939, 1.12606696]), 'Gelman-Rubin': 0.9999306476634097}	No	0.9879936746524197	{'CI': array([0.90300404, 1.0687019 ]), 'Gelman-Rubin': 0.9998827666726315}	No
140	Musculoskeletal system|congenital malformations and deformations$M$0-10	congenital malformations and deformations	1.0076517297030985	{'CI': array([0.94040132, 1.08548713]), 'Gelman-Rubin': 1.0000143133265131}	No	1.0147814790639835	{'CI': array([0.94578335, 1.08507709]), 'Gelman-Rubin': 0.9998447050928612}	No
141	Musculoskeletal system|congenital malformations and deformations$M$41-60	congenital malformations and deformations	0.9897597815549164	{'CI': array([0.89334449, 1.090909 ]), 'Gelman-Rubin': 0.9998246882665154}	No	1.0170441725197266	{'CI': array([0.93609145, 1.102486 ]), 'Gelman-Rubin': 0.9997849071212989}	No
142	Musculoskeletal system|congenital malformations and deformations$M$61-	congenital malformations and deformations	1.0042647635815996	{'CI': array([0.89559289, 1.10763973]), 'Gelman-Rubin': 0.9998322457144608}	No	0.9966601473243203	{'CI': array([0.91332636, 1.08670325]), 'Gelman-Rubin': 0.9999630908050372}	No
143	Nervous system|congenital malformations and deformations$F$0-10	congenital malformations and deformations	0.9548910732924579	{'CI': array([0.85881916, 1.04064486]), 'Gelman-Rubin': 1.0002020066980621}	No	1.023461700296337	{'CI': array([0.94069361, 1.10376286]), 'Gelman-Rubin': 0.9999863677894671}	No
144	Nervous system|congenital malformations and deformations$F$11-20	congenital malformations and deformations	0.9689535828682496	{'CI': array([0.86108304, 1.07863298]), 'Gelman-Rubin': 0.9997645394420165}	No	1.0231556857369681	{'CI': array([0.93844897, 1.11392262]), 'Gelman-Rubin': 0.999819278750695}	No
145	Nervous system|congenital malformations and deformations$F$21-40	congenital malformations and deformations	0.9641837539987607	{'CI': array([0.84845279, 1.06425942]), 'Gelman-Rubin': 1.0000292691450008}	No	1.0201068790084082	{'CI': array([0.93229476, 1.1141207 ]), 'Gelman-Rubin': 0.9997871872846227}	No
146	Nervous system|congenital malformations and deformations$F$41-60	congenital malformations and deformations	1.011239422328399	{'CI': array([0.90004398, 1.1301145 ]), 'Gelman-Rubin': 0.9998300228939188}	No	0.987143940029429	{'CI': array([0.90175691, 1.07430339]), 'Gelman-Rubin': 0.9999206243101463}	No
147	Nervous system|congenital malformations and deformations$M$0-10	congenital malformations and deformations	0.9887457045586064	{'CI': array([0.89729532, 1.07664366]), 'Gelman-Rubin': 0.9999030562623761}	No	1.0113615801007656	{'CI': array([0.93479543, 1.091518 ]), 'Gelman-Rubin': 0.999825355836153}	No
148	Nervous system|congenital malformations and deformations$M$11-20	congenital malformations and deformations	1.0472881549206756	{'CI': array([0.92762352, 1.16458628]), 'Gelman-Rubin': 0.9999635564241574}	No	0.995828170861566	{'CI': array([0.9079006 , 1.09361815]), 'Gelman-Rubin': 0.9997951930221287}	No
149	Nervous system|congenital malformations and deformations$M$21-40	congenital malformations and deformations	1.003905140081939	{'CI': array([0.89525315, 1.11558883]), 'Gelman-Rubin': 0.9998271862892143}	No	1.0133321701154228	{'CI': array([0.91762955, 1.10873891]), 'Gelman-Rubin': 0.999761512104059}	No
150	Other congenital malformations and deformations|congenital malformations and deformations$F$0-10	congenital malformations and deformations	1.0231219473166537	{'CI': array([0.94996059, 1.10222216]), 'Gelman-Rubin': 0.9998173080425228}	No	1.034095246681111	{'CI': array([0.96467531, 1.1088049 ]), 'Gelman-Rubin': 0.9999507619988122}	No
151	Other congenital malformations and deformations|congenital malformations and deformations$F$21-40	congenital malformations and deformations	1.0139788199801034	{'CI': array([0.91541299, 1.13849889]), 'Gelman-Rubin': 0.9998056746517197}	No	0.9951546501665619	{'CI': array([0.91170359, 1.08024667]), 'Gelman-Rubin': 0.9999740223670756}	No
152	Other congenital malformations and deformations|congenital malformations and deformations$F$41-60	congenital malformations and deformations	1.0386452700377407	{'CI': array([0.92697458, 1.1490671 ]), 'Gelman-Rubin': 0.9998093360474574}	No	0.995679536403416	{'CI': array([0.90662928, 1.08125223]), 'Gelman-Rubin': 0.9998376474974099}	No
153	Other congenital malformations and deformations|congenital malformations and deformations$M$0-10	congenital malformations and deformations	0.9655615362657192	{'CI': array([0.89287025, 1.04334826]), 'Gelman-Rubin': 0.9999947620976436}	No	1.006588430010067	{'CI': array([0.93810822, 1.07803045]), 'Gelman-Rubin': 0.9997724281717623}	No
154	Other congenital malformations and deformations|congenital malformations and deformations$M$11-20	congenital malformations and deformations	1.0114295720211481	{'CI': array([0.90292125, 1.12467854]), 'Gelman-Rubin': 0.9997749997951796}	No	1.0063669632402847	{'CI': array([0.91214481, 1.09594887]), 'Gelman-Rubin': 0.999774573690314}	No
155	Other congenital malformations and deformations|congenital malformations and deformations$M$21-40	congenital malformations and deformations	0.996454514851713	{'CI': array([0.88665774, 1.10300124]), 'Gelman-Rubin': 0.9997852184982698}	No	0.9754832730071507	{'CI': array([0.87362548, 1.07056525]), 'Gelman-Rubin': 0.9999725204017947}	No
156	Respiratory system|congenital malformations and deformations$F$0-10	congenital malformations and deformations	1.0315435428105675	{'CI': array([0.939361 , 1.14064744]), 'Gelman-Rubin': 0.9999360757504718}	No	0.9970743460759441	{'CI': array([0.91192785, 1.07667298]), 'Gelman-Rubin': 1.0000935495285526}	No
157	Respiratory system|congenital malformations and deformations$M$0-10	congenital malformations and deformations	1.0220693412592305	{'CI': array([0.93564746, 1.11147703]), 'Gelman-Rubin': 0.9998986950344901}	No	0.9864890889198622	{'CI': array([0.9091902 , 1.06615054]), 'Gelman-Rubin': 0.9999712343960268}	No
158	Urinary system|congenital malformations and deformations$F$0-10	congenital malformations and deformations	0.9712756653525307	{'CI': array([0.87811107, 1.0731874 ]), 'Gelman-Rubin': 1.000091206633578}	No	1.0052283905490806	{'CI': array([0.92541643, 1.10371335]), 'Gelman-Rubin': 0.9998962966271953}	No
159	Urinary system|congenital malformations and deformations$F$21-40	congenital malformations and deformations	0.9884729730138649	{'CI': array([0.88460659, 1.09509101]), 'Gelman-Rubin': 0.9998137338951233}	No	0.9992076780759368	{'CI': array([0.90683444, 1.0925328 ]), 'Gelman-Rubin': 0.9997743006710677}	No
160	Urinary system|congenital malformations and deformations$F$41-60	congenital malformations and deformations	1.0567242785973037	{'CI': array([0.94893392, 1.17716311]), 'Gelman-Rubin': 1.0000915076933152}	No	1.0346322190895052	{'CI': array([0.94978555, 1.1255861 ]), 'Gelman-Rubin': 0.9997829392273243}	No
161	Urinary system|congenital malformations and deformations$F$61-	congenital malformations and deformations	0.951455991970357	{'CI': array([0.8576086 , 1.04734018]), 'Gelman-Rubin': 0.9999435888683817}	No	0.9848323748440277	{'CI': array([0.89336349, 1.07574165]), 'Gelman-Rubin': 0.9998037679269073}	No
162	Urinary system|congenital malformations and deformations$M$0-10	congenital malformations and deformations	0.9720326753392654	{'CI': array([0.88696448, 1.05610395]), 'Gelman-Rubin': 0.9998090127869564}	No	0.9839563737536767	{'CI': array([0.90862622, 1.06656708]), 'Gelman-Rubin': 0.999796092087128}	No
163	Urinary system|congenital malformations and deformations$M$41-60	congenital malformations and deformations	1.0272306232143142	{'CI': array([0.93145186, 1.13307566]), 'Gelman-Rubin': 0.9998985449941634}	No	0.9932903494919775	{'CI': array([0.91425858, 1.07284221]), 'Gelman-Rubin': 0.9997930056613918}	No
164	Urinary system|congenital malformations and deformations$M$61-	congenital malformations and deformations	0.9775025219586851	{'CI': array([0.87471925, 1.07168921]), 'Gelman-Rubin': 1.000043674223528}	No	1.0281343709330448	{'CI': array([0.94012896, 1.1159775 ]), 'Gelman-Rubin': 0.9998894525343749}	No
165	Aplastic and other anaemias|diseases of the blood and blood-forming organs and certain disorders involving the immune mechanism$F$0-10	diseases of the blood and blood-forming organs and certain disorders involving the immune mechanism	0.9863042621459901	{'CI': array([0.90854391, 1.06942795]), 'Gelman-Rubin': 0.9999846408140732}	No	0.9591207847826972	{'CI': array([0.88904418, 1.03183447]), 'Gelman-Rubin': 0.9998138358108516}	No
166	Aplastic and other anaemias|diseases of the blood and blood-forming organs and certain disorders involving the immune mechanism$F$11-20	diseases of the blood and blood-forming organs and certain disorders involving the immune mechanism	1.0151068318489995	{'CI': array([0.94381341, 1.09684935]), 'Gelman-Rubin': 0.999877433711584}	No	0.9733039610500414	{'CI': array([0.90579583, 1.03748152]), 'Gelman-Rubin': 0.9999170664439021}	No
167	Aplastic and other anaemias|diseases of the blood and blood-forming organs and certain disorders involving the immune mechanism$F$21-40	diseases of the blood and blood-forming organs and certain disorders involving the immune mechanism	0.987417568144688	{'CI': array([0.95173886, 1.0219908 ]), 'Gelman-Rubin': 1.0004987189231689}	No	0.9888463235290545	{'CI': array([0.95419629, 1.02504886]), 'Gelman-Rubin': 1.000220182979459}	No
168	Aplastic and other anaemias|diseases of the blood and blood-forming organs and certain disorders involving the immune mechanism$F$41-60	diseases of the blood and blood-forming organs and certain disorders involving the immune mechanism	0.9857925946442523	{'CI': array([0.9627701 , 1.01002413]), 'Gelman-Rubin': 1.0003297763919288}	No	0.9895558297700651	{'CI': array([0.9647653 , 1.01447357]), 'Gelman-Rubin': 0.9998131573095345}	No
169	Aplastic and other anaemias|diseases of the blood and blood-forming organs and certain disorders involving the immune mechanism$F$61-	diseases of the blood and blood-forming organs and certain disorders involving the immune mechanism	1.0039602933538652	{'CI': array([0.9840566 , 1.02313361]), 'Gelman-Rubin': 1.000053765077878}	No	1.0017459062187848	{'CI': array([0.98029177, 1.02237762]), 'Gelman-Rubin': 1.000096052173709}	No
170	Aplastic and other anaemias|diseases of the blood and blood-forming organs and certain disorders involving the immune mechanism$M$0-10	diseases of the blood and blood-forming organs and certain disorders involving the immune mechanism	1.0272629903023334	{'CI': array([0.95087774, 1.11610107]), 'Gelman-Rubin': 0.9998024331795535}	No	0.9981603832893982	{'CI': array([0.92534087, 1.07813528]), 'Gelman-Rubin': 0.9999649022866459}	No
171	Aplastic and other anaemias|diseases of the blood and blood-forming organs and certain disorders involving the immune mechanism$M$11-20	diseases of the blood and blood-forming organs and certain disorders involving the immune mechanism	0.9728443690166722	{'CI': array([0.89318226, 1.06313492]), 'Gelman-Rubin': 0.9998589079391603}	No	0.9948109883497578	{'CI': array([0.91234457, 1.07172243]), 'Gelman-Rubin': 0.9999417477255436}	No
172	Aplastic and other anaemias|diseases of the blood and blood-forming organs and certain disorders involving the immune mechanism$M$21-40	diseases of the blood and blood-forming organs and certain disorders involving the immune mechanism	0.9881090966060745	{'CI': array([0.93802248, 1.04277428]), 'Gelman-Rubin': 0.9998312086654971}	No	1.0127529295228934	{'CI': array([0.96104415, 1.06803958]), 'Gelman-Rubin': 0.9998198747594904}	No
173	Aplastic and other anaemias|diseases of the blood and blood-forming organs and certain disorders involving the immune mechanism$M$41-60	diseases of the blood and blood-forming organs and certain disorders involving the immune mechanism	1.006211806547295	{'CI': array([0.97874283, 1.03285523]), 'Gelman-Rubin': 0.999929714953231}	No	0.9958831033097337	{'CI': array([0.96986349, 1.02237045]), 'Gelman-Rubin': 1.0001859939157722}	No
174	Aplastic and other anaemias|diseases of the blood and blood-forming organs and certain disorders involving the immune mechanism$M$61-	diseases of the blood and blood-forming organs and certain disorders involving the immune mechanism	1.0185428544101167	{'CI': array([0.99693989, 1.04098033]), 'Gelman-Rubin': 1.0001659782192296}	No	1.0026416773701354	{'CI': array([0.9815575 , 1.02416909]), 'Gelman-Rubin': 0.9998839630438859}	No
175	Certain disorders involving the immune mechanism|diseases of the blood and blood-forming organs and certain disorders involving the immune mechanism$F$0-10	diseases of the blood and blood-forming organs and certain disorders involving the immune mechanism	0.9966123163736618	{'CI': array([0.89628837, 1.09865711]), 'Gelman-Rubin': 0.9998826435028123}	No	0.992669386763654	{'CI': array([0.89942832, 1.07943464]), 'Gelman-Rubin': 0.9997624088222458}	No
176	Certain disorders involving the immune mechanism|diseases of the blood and blood-forming organs and certain disorders involving the immune mechanism$F$11-20	diseases of the blood and blood-forming organs and certain disorders involving the immune mechanism	1.0089653248209745	{'CI': array([0.91185541, 1.11971144]), 'Gelman-Rubin': 0.9998582740398035}	No	1.01053398538859	{'CI': array([0.91999065, 1.10743262]), 'Gelman-Rubin': 0.9998002556831045}	No
177	Certain disorders involving the immune mechanism|diseases of the blood and blood-forming organs and certain disorders involving the immune mechanism$F$21-40	diseases of the blood and blood-forming organs and certain disorders involving the immune mechanism	0.9948005611464162	{'CI': array([0.9087788, 1.0866769]), 'Gelman-Rubin': 0.9998701799460608}	No	1.008667031144999	{'CI': array([0.93029616, 1.09105137]), 'Gelman-Rubin': 0.9997741048197758}	No
178	Certain disorders involving the immune mechanism|diseases of the blood and blood-forming organs and certain disorders involving the immune mechanism$F$41-60	diseases of the blood and blood-forming organs and certain disorders involving the immune mechanism	0.9754466332292185	{'CI': array([0.91284616, 1.04530151]), 'Gelman-Rubin': 0.999800545161779}	No	0.9725843538236415	{'CI': array([0.91071925, 1.03402807]), 'Gelman-Rubin': 0.9997792462138597}	No
179	Certain disorders involving the immune mechanism|diseases of the blood and blood-forming organs and certain disorders involving the immune mechanism$F$61-	diseases of the blood and blood-forming organs and certain disorders involving the immune mechanism	0.9806826529701234	{'CI': array([0.91453016, 1.06008474]), 'Gelman-Rubin': 0.9998480846090233}	No	0.9776260637831274	{'CI': array([0.90902234, 1.04343777]), 'Gelman-Rubin': 0.9997796760857162}	No
180	Certain disorders involving the immune mechanism|diseases of the blood and blood-forming organs and certain disorders involving the immune mechanism$M$0-10	diseases of the blood and blood-forming organs and certain disorders involving the immune mechanism	1.0075979218654054	{'CI': array([0.90988291, 1.10534998]), 'Gelman-Rubin': 1.0000607119508738}	No	0.9868346202904015	{'CI': array([0.90785779, 1.07357615]), 'Gelman-Rubin': 0.9998127630567822}	No
181	Certain disorders involving the immune mechanism|diseases of the blood and blood-forming organs and certain disorders involving the immune mechanism$M$11-20	diseases of the blood and blood-forming organs and certain disorders involving the immune mechanism	1.0366723766904649	{'CI': array([0.93036593, 1.15033942]), 'Gelman-Rubin': 0.9998540899010431}	No	1.0000056903618968	{'CI': array([0.91812907, 1.09878788]), 'Gelman-Rubin': 0.9999003891765801}	No
182	Certain disorders involving the immune mechanism|diseases of the blood and blood-forming organs and certain disorders involving the immune mechanism$M$21-40	diseases of the blood and blood-forming organs and certain disorders involving the immune mechanism	0.9654552072361979	{'CI': array([0.87598279, 1.0628716 ]), 'Gelman-Rubin': 1.0000394528311058}	No	1.004366717016339	{'CI': array([0.92229665, 1.08942136]), 'Gelman-Rubin': 0.9999342999547253}	No
183	Certain disorders involving the immune mechanism|diseases of the blood and blood-forming organs and certain disorders involving the immune mechanism$M$41-60	diseases of the blood and blood-forming organs and certain disorders involving the immune mechanism	1.0183476468498838	{'CI': array([0.9446201 , 1.08994292]), 'Gelman-Rubin': 0.9997832911893508}	No	0.958768576847207	{'CI': array([0.89315239, 1.02798701]), 'Gelman-Rubin': 1.00038432503986}	No
184	Certain disorders involving the immune mechanism|diseases of the blood and blood-forming organs and certain disorders involving the immune mechanism$M$61-	diseases of the blood and blood-forming organs and certain disorders involving the immune mechanism	1.1016448501322076	{'CI': array([1.01934024, 1.18776865]), 'Gelman-Rubin': 1.0002284024842192}	Yes	0.993383139020902	{'CI': array([0.92396308, 1.07096759]), 'Gelman-Rubin': 0.9998604606617333}	No
185	Coagulation defects, purpura and other haemorrhagic conditions|diseases of the blood and blood-forming organs and certain disorders involving the immune mechanism$F$0-10	diseases of the blood and blood-forming organs and certain disorders involving the immune mechanism	1.0181066540355328	{'CI': array([0.92497749, 1.11467621]), 'Gelman-Rubin': 0.999840584648535}	No	0.9841584343801875	{'CI': array([0.90293265, 1.06835017]), 'Gelman-Rubin': 0.9997732332926621}	No
186	Coagulation defects, purpura and other haemorrhagic conditions|diseases of the blood and blood-forming organs and certain disorders involving the immune mechanism$F$11-20	diseases of the blood and blood-forming organs and certain disorders involving the immune mechanism	0.986602192438487	{'CI': array([0.89375441, 1.08161725]), 'Gelman-Rubin': 0.9998844341870357}	No	0.9655843055750954	{'CI': array([0.88190847, 1.04349659]), 'Gelman-Rubin': 0.9999584053048388}	No
187	Coagulation defects, purpura and other haemorrhagic conditions|diseases of the blood and blood-forming organs and certain disorders involving the immune mechanism$F$21-40	diseases of the blood and blood-forming organs and certain disorders involving the immune mechanism	1.0274541013439118	{'CI': array([0.97356164, 1.08429377]), 'Gelman-Rubin': 1.0000381107689371}	No	0.9694929268197904	{'CI': array([0.91734458, 1.02013778]), 'Gelman-Rubin': 0.9999632634616115}	No
188	Coagulation defects, purpura and other haemorrhagic conditions|diseases of the blood and blood-forming organs and certain disorders involving the immune mechanism$F$41-60	diseases of the blood and blood-forming organs and certain disorders involving the immune mechanism	1.0068675264537656	{'CI': array([0.95892156, 1.05250873]), 'Gelman-Rubin': 0.9998442882285543}	No	1.0447246032785935	{'CI': array([0.99506886, 1.09350069]), 'Gelman-Rubin': 0.9997678625326624}	No
189	Coagulation defects, purpura and other haemorrhagic conditions|diseases of the blood and blood-forming organs and certain disorders involving the immune mechanism$F$61-	diseases of the blood and blood-forming organs and certain disorders involving the immune mechanism	0.9698544955088739	{'CI': array([0.92570267, 1.0133428 ]), 'Gelman-Rubin': 0.9998819136760959}	No	1.0201998972874744	{'CI': array([0.97540895, 1.06402936]), 'Gelman-Rubin': 0.9997749398371342}	No
190	Coagulation defects, purpura and other haemorrhagic conditions|diseases of the blood and blood-forming organs and certain disorders involving the immune mechanism$M$0-10	diseases of the blood and blood-forming organs and certain disorders involving the immune mechanism	1.0158890763448922	{'CI': array([0.92961233, 1.10495906]), 'Gelman-Rubin': 0.9999280104277963}	No	0.9994716633153764	{'CI': array([0.92665365, 1.0857843 ]), 'Gelman-Rubin': 0.9998667696520299}	No
191	Coagulation defects, purpura and other haemorrhagic conditions|diseases of the blood and blood-forming organs and certain disorders involving the immune mechanism$M$11-20	diseases of the blood and blood-forming organs and certain disorders involving the immune mechanism	0.9405191786220019	{'CI': array([0.84502086, 1.03913078]), 'Gelman-Rubin': 0.9998646423739461}	No	1.0454204688359778	{'CI': array([0.95276688, 1.13626882]), 'Gelman-Rubin': 1.00002416088218}	No
192	Coagulation defects, purpura and other haemorrhagic conditions|diseases of the blood and blood-forming organs and certain disorders involving the immune mechanism$M$21-40	diseases of the blood and blood-forming organs and certain disorders involving the immune mechanism	0.9768432119311521	{'CI': array([0.8937983 , 1.05516807]), 'Gelman-Rubin': 0.9999163407907928}	No	0.9940867139642484	{'CI': array([0.92654728, 1.06619918]), 'Gelman-Rubin': 1.0000089421161082}	No
193	Coagulation defects, purpura and other haemorrhagic conditions|diseases of the blood and blood-forming organs and certain disorders involving the immune mechanism$M$41-60	diseases of the blood and blood-forming organs and certain disorders involving the immune mechanism	0.9704977706293502	{'CI': array([0.92258374, 1.0142449 ]), 'Gelman-Rubin': 0.9998063435760051}	No	1.028591406522429	{'CI': array([0.9856069 , 1.07509832]), 'Gelman-Rubin': 0.9997874932801614}	No
194	Coagulation defects, purpura and other haemorrhagic conditions|diseases of the blood and blood-forming organs and certain disorders involving the immune mechanism$M$61-	diseases of the blood and blood-forming organs and certain disorders involving the immune mechanism	1.0126081820080273	{'CI': array([0.97133942, 1.05364849]), 'Gelman-Rubin': 0.9997852023254292}	No	1.0076537721821839	{'CI': array([0.9682623 , 1.04838687]), 'Gelman-Rubin': 1.0001064895740381}	No
195	Haemolytic anaemias|diseases of the blood and blood-forming organs and certain disorders involving the immune mechanism$F$0-10	diseases of the blood and blood-forming organs and certain disorders involving the immune mechanism	1.0159497236261177	{'CI': array([0.91919752, 1.11968825]), 'Gelman-Rubin': 0.9999321922205451}	No	0.9903461825932308	{'CI': array([0.90832017, 1.07174292]), 'Gelman-Rubin': 0.9998988312412175}	No
196	Haemolytic anaemias|diseases of the blood and blood-forming organs and certain disorders involving the immune mechanism$F$11-20	diseases of the blood and blood-forming organs and certain disorders involving the immune mechanism	0.9759360193468221	{'CI': array([0.88807567, 1.06932033]), 'Gelman-Rubin': 1.000066831616735}	No	1.0034639852543585	{'CI': array([0.92896069, 1.08490839]), 'Gelman-Rubin': 0.9999386987517943}	No
197	Haemolytic anaemias|diseases of the blood and blood-forming organs and certain disorders involving the immune mechanism$F$21-40	diseases of the blood and blood-forming organs and certain disorders involving the immune mechanism	1.0199086295670707	{'CI': array([0.9477784 , 1.09775046]), 'Gelman-Rubin': 0.9998193000430794}	No	0.9949844041456037	{'CI': array([0.9346001 , 1.06070731]), 'Gelman-Rubin': 0.99981071741004}	No
198	Haemolytic anaemias|diseases of the blood and blood-forming organs and certain disorders involving the immune mechanism$F$41-60	diseases of the blood and blood-forming organs and certain disorders involving the immune mechanism	0.9820753188861526	{'CI': array([0.90652807, 1.06469369]), 'Gelman-Rubin': 0.99981542167292}	No	1.0599783596093717	{'CI': array([0.98540007, 1.13945886]), 'Gelman-Rubin': 0.9997909828607212}	No
199	Haemolytic anaemias|diseases of the blood and blood-forming organs and certain disorders involving the immune mechanism$F$61-	diseases of the blood and blood-forming organs and certain disorders involving the immune mechanism	0.9944617566101066	{'CI': array([0.89989185, 1.09417309]), 'Gelman-Rubin': 0.999784782997348}	No	1.0154237108108206	{'CI': array([0.93604483, 1.10268522]), 'Gelman-Rubin': 1.0000854723737782}	No
200	Haemolytic anaemias|diseases of the blood and blood-forming organs and certain disorders involving the immune mechanism$M$0-10	diseases of the blood and blood-forming organs and certain disorders involving the immune mechanism	1.0149854092082944	{'CI': array([0.92193741, 1.1066431 ]), 'Gelman-Rubin': 0.9997983466236408}	No	0.9845627901046693	{'CI': array([0.91064975, 1.06828083]), 'Gelman-Rubin': 0.9998123877655091}	No
201	Haemolytic anaemias|diseases of the blood and blood-forming organs and certain disorders involving the immune mechanism$M$11-20	diseases of the blood and blood-forming organs and certain disorders involving the immune mechanism	1.037407320342677	{'CI': array([0.94720705, 1.13119807]), 'Gelman-Rubin': 1.0000107433691794}	No	1.0236882815703772	{'CI': array([0.94959103, 1.10774847]), 'Gelman-Rubin': 0.9997913798407227}	No
202	Haemolytic anaemias|diseases of the blood and blood-forming organs and certain disorders involving the immune mechanism$M$21-40	diseases of the blood and blood-forming organs and certain disorders involving the immune mechanism	1.0290883256181593	{'CI': array([0.95409478, 1.12074759]), 'Gelman-Rubin': 0.999841246790106}	No	1.0168900513279888	{'CI': array([0.93824853, 1.09827361]), 'Gelman-Rubin': 0.9998841679414121}	No
203	Haemolytic anaemias|diseases of the blood and blood-forming organs and certain disorders involving the immune mechanism$M$41-60	diseases of the blood and blood-forming organs and certain disorders involving the immune mechanism	0.9943714087809385	{'CI': array([0.90531569, 1.08736137]), 'Gelman-Rubin': 0.9998608175450195}	No	0.9921543760966616	{'CI': array([0.91024707, 1.06817275]), 'Gelman-Rubin': 0.9998767335802039}	No
204	Haemolytic anaemias|diseases of the blood and blood-forming organs and certain disorders involving the immune mechanism$M$61-	diseases of the blood and blood-forming organs and certain disorders involving the immune mechanism	1.053858821350087	{'CI': array([0.95134747, 1.16337771]), 'Gelman-Rubin': 0.9997846200899255}	No	1.0111383474532263	{'CI': array([0.92708842, 1.09663968]), 'Gelman-Rubin': 0.9997865863023452}	No
205	Intraoperative and postprocedural complications of the spleen|diseases of the blood and blood-forming organs and certain disorders involving the immune mechanism$F$21-40	diseases of the blood and blood-forming organs and certain disorders involving the immune mechanism	1.022318166384638	{'CI': array([0.92951618, 1.1199289 ]), 'Gelman-Rubin': 0.9998511162227519}	No	0.9948256957419986	{'CI': array([0.91954888, 1.07958051]), 'Gelman-Rubin': 0.999797029652159}	No
206	Intraoperative and postprocedural complications of the spleen|diseases of the blood and blood-forming organs and certain disorders involving the immune mechanism$F$41-60	diseases of the blood and blood-forming organs and certain disorders involving the immune mechanism	1.0146688811214013	{'CI': array([0.94397181, 1.08771572]), 'Gelman-Rubin': 0.9998558835796655}	No	1.0062405069341733	{'CI': array([0.93386504, 1.07445846]), 'Gelman-Rubin': 0.9997848941489206}	No
207	Intraoperative and postprocedural complications of the spleen|diseases of the blood and blood-forming organs and certain disorders involving the immune mechanism$F$61-	diseases of the blood and blood-forming organs and certain disorders involving the immune mechanism	0.9485970629813503	{'CI': array([0.86621341, 1.03401657]), 'Gelman-Rubin': 0.9997749074738956}	No	1.0226393411364625	{'CI': array([0.94963956, 1.09809926]), 'Gelman-Rubin': 0.9998038599583066}	No
208	Intraoperative and postprocedural complications of the spleen|diseases of the blood and blood-forming organs and certain disorders involving the immune mechanism$M$21-40	diseases of the blood and blood-forming organs and certain disorders involving the immune mechanism	1.0023845445640502	{'CI': array([0.90210544, 1.10257473]), 'Gelman-Rubin': 0.9999108314998053}	No	0.9918547769070861	{'CI': array([0.89925443, 1.08716883]), 'Gelman-Rubin': 0.9998641072982052}	No
209	Intraoperative and postprocedural complications of the spleen|diseases of the blood and blood-forming organs and certain disorders involving the immune mechanism$M$41-60	diseases of the blood and blood-forming organs and certain disorders involving the immune mechanism	0.9504800766970075	{'CI': array([0.87230651, 1.03374486]), 'Gelman-Rubin': 0.9998628654342357}	No	0.9722161164279819	{'CI': array([0.8951862 , 1.04108786]), 'Gelman-Rubin': 0.999760487689157}	No
210	Intraoperative and postprocedural complications of the spleen|diseases of the blood and blood-forming organs and certain disorders involving the immune mechanism$M$61-	diseases of the blood and blood-forming organs and certain disorders involving the immune mechanism	0.9605759587386014	{'CI': array([0.88413987, 1.03330873]), 'Gelman-Rubin': 0.9997685325197367}	No	0.9788850627463326	{'CI': array([0.91117337, 1.05157617]), 'Gelman-Rubin': 0.9997917130081726}	No
211	Nutritional anemias|diseases of the blood and blood-forming organs and certain disorders involving the immune mechanism$F$11-20	diseases of the blood and blood-forming organs and certain disorders involving the immune mechanism	0.9842680660413231	{'CI': array([0.89160758, 1.09224872]), 'Gelman-Rubin': 0.9998342899836149}	No	0.9969050345945683	{'CI': array([0.91215418, 1.08555593]), 'Gelman-Rubin': 0.9998045286083084}	No
212	Nutritional anemias|diseases of the blood and blood-forming organs and certain disorders involving the immune mechanism$F$21-40	diseases of the blood and blood-forming organs and certain disorders involving the immune mechanism	0.9905539129531247	{'CI': array([0.92747576, 1.05816794]), 'Gelman-Rubin': 0.9998325901460279}	No	1.010418053352677	{'CI': array([0.94721568, 1.07320465]), 'Gelman-Rubin': 0.9998086873052654}	No
213	Nutritional anemias|diseases of the blood and blood-forming organs and certain disorders involving the immune mechanism$F$41-60	diseases of the blood and blood-forming organs and certain disorders involving the immune mechanism	0.9890192979181185	{'CI': array([0.94349533, 1.03612609]), 'Gelman-Rubin': 0.9997693875286191}	No	0.9677884714322726	{'CI': array([0.92263789, 1.01648936]), 'Gelman-Rubin': 0.9998018287822295}	No
214	Nutritional anemias|diseases of the blood and blood-forming organs and certain disorders involving the immune mechanism$F$61-	diseases of the blood and blood-forming organs and certain disorders involving the immune mechanism	0.9938005601969856	{'CI': array([0.95381271, 1.03220472]), 'Gelman-Rubin': 0.9998644626326761}	No	1.0234434770445633	{'CI': array([0.98106613, 1.06772801]), 'Gelman-Rubin': 0.999899976466626}	No
215	Nutritional anemias|diseases of the blood and blood-forming organs and certain disorders involving the immune mechanism$M$0-10	diseases of the blood and blood-forming organs and certain disorders involving the immune mechanism	0.9852070705593523	{'CI': array([0.88254322, 1.08925573]), 'Gelman-Rubin': 0.9999490760407445}	No	1.012377043178347	{'CI': array([0.93016773, 1.10822648]), 'Gelman-Rubin': 0.9998344636897161}	No
216	Nutritional anemias|diseases of the blood and blood-forming organs and certain disorders involving the immune mechanism$M$21-40	diseases of the blood and blood-forming organs and certain disorders involving the immune mechanism	0.9990660132262318	{'CI': array([0.89899558, 1.09270065]), 'Gelman-Rubin': 0.9999041871626418}	No	0.9972622236662234	{'CI': array([0.9175177 , 1.07832182]), 'Gelman-Rubin': 0.9997896294648677}	No
217	Nutritional anemias|diseases of the blood and blood-forming organs and certain disorders involving the immune mechanism$M$41-60	diseases of the blood and blood-forming organs and certain disorders involving the immune mechanism	0.9738041300075875	{'CI': array([0.91842432, 1.03812245]), 'Gelman-Rubin': 0.9997724255078374}	No	1.032877246035904	{'CI': array([0.97663322, 1.08933606]), 'Gelman-Rubin': 0.9998155191359365}	No
218	Nutritional anemias|diseases of the blood and blood-forming organs and certain disorders involving the immune mechanism$M$61-	diseases of the blood and blood-forming organs and certain disorders involving the immune mechanism	0.9915005336950868	{'CI': array([0.94727663, 1.03762129]), 'Gelman-Rubin': 0.9998987405490937}	No	0.9980770833969652	{'CI': array([0.9553004 , 1.04573836]), 'Gelman-Rubin': 0.9998148506060731}	No
219	Other diseases of blood and blood-forming organs|diseases of the blood and blood-forming organs and certain disorders involving the immune mechanism$F$0-10	diseases of the blood and blood-forming organs and certain disorders involving the immune mechanism	0.9965701675827418	{'CI': array([0.91500304, 1.08859689]), 'Gelman-Rubin': 1.0000421814276246}	No	0.9962179455708833	{'CI': array([0.92309716, 1.07390105]), 'Gelman-Rubin': 0.9998429242162338}	No
220	Other diseases of blood and blood-forming organs|diseases of the blood and blood-forming organs and certain disorders involving the immune mechanism$F$11-20	diseases of the blood and blood-forming organs and certain disorders involving the immune mechanism	1.0385961963576533	{'CI': array([0.93987367, 1.13344129]), 'Gelman-Rubin': 0.9998301220190948}	No	0.9933053377269295	{'CI': array([0.92122419, 1.07676485]), 'Gelman-Rubin': 0.9997787822670573}	No
221	Other diseases of blood and blood-forming organs|diseases of the blood and blood-forming organs and certain disorders involving the immune mechanism$F$21-40	diseases of the blood and blood-forming organs and certain disorders involving the immune mechanism	0.9961228792946478	{'CI': array([0.94336444, 1.05170105]), 'Gelman-Rubin': 0.9999128314814367}	No	1.0194475317111797	{'CI': array([0.96573629, 1.07402656]), 'Gelman-Rubin': 0.9997884728575858}	No
222	Other diseases of blood and blood-forming organs|diseases of the blood and blood-forming organs and certain disorders involving the immune mechanism$F$41-60	diseases of the blood and blood-forming organs and certain disorders involving the immune mechanism	1.0062417559406498	{'CI': array([0.96663251, 1.04407196]), 'Gelman-Rubin': 0.999771089254866}	No	0.9992644849646413	{'CI': array([0.9628248 , 1.03533697]), 'Gelman-Rubin': 0.9998525422935521}	No
223	Other diseases of blood and blood-forming organs|diseases of the blood and blood-forming organs and certain disorders involving the immune mechanism$F$61-	diseases of the blood and blood-forming organs and certain disorders involving the immune mechanism	1.0112380597779502	{'CI': array([0.97365026, 1.04798671]), 'Gelman-Rubin': 0.9999217774611098}	No	0.9848049543256804	{'CI': array([0.94926073, 1.02078787]), 'Gelman-Rubin': 1.0001262329716003}	No
224	Other diseases of blood and blood-forming organs|diseases of the blood and blood-forming organs and certain disorders involving the immune mechanism$M$0-10	diseases of the blood and blood-forming organs and certain disorders involving the immune mechanism	1.0180149945077284	{'CI': array([0.94057103, 1.10141177]), 'Gelman-Rubin': 0.9998700251017509}	No	0.9796718596580561	{'CI': array([0.90779156, 1.05213423]), 'Gelman-Rubin': 0.9998211623960208}	No
225	Other diseases of blood and blood-forming organs|diseases of the blood and blood-forming organs and certain disorders involving the immune mechanism$M$11-20	diseases of the blood and blood-forming organs and certain disorders involving the immune mechanism	1.0142910530313647	{'CI': array([0.92962018, 1.09902158]), 'Gelman-Rubin': 0.999778531392147}	No	1.0166492904127686	{'CI': array([0.9490692, 1.091264 ]), 'Gelman-Rubin': 0.9998269811223438}	No
226	Other diseases of blood and blood-forming organs|diseases of the blood and blood-forming organs and certain disorders involving the immune mechanism$M$21-40	diseases of the blood and blood-forming organs and certain disorders involving the immune mechanism	1.0062988417086725	{'CI': array([0.94564581, 1.06656622]), 'Gelman-Rubin': 0.9998587731802042}	No	0.9956638251859251	{'CI': array([0.94060672, 1.05281839]), 'Gelman-Rubin': 1.0000821230593189}	No
227	Other diseases of blood and blood-forming organs|diseases of the blood and blood-forming organs and certain disorders involving the immune mechanism$M$41-60	diseases of the blood and blood-forming organs and certain disorders involving the immune mechanism	1.021414586108565	{'CI': array([0.98378423, 1.06162125]), 'Gelman-Rubin': 0.9998760170464749}	No	0.9980693047642654	{'CI': array([0.95834608, 1.03839342]), 'Gelman-Rubin': 0.9998601250170484}	No
228	Other diseases of blood and blood-forming organs|diseases of the blood and blood-forming organs and certain disorders involving the immune mechanism$M$61-	diseases of the blood and blood-forming organs and certain disorders involving the immune mechanism	1.0154268150933814	{'CI': array([0.98111169, 1.05324571]), 'Gelman-Rubin': 0.9999084709969802}	No	1.0074963004282453	{'CI': array([0.97076554, 1.05002144]), 'Gelman-Rubin': 0.9998557906587022}	No
229	Cerebrovascular diseases|diseases of the circulatory system$F$0-10	diseases of the circulatory system	0.9997634141481736	{'CI': array([0.90662342, 1.09228516]), 'Gelman-Rubin': 0.9997672108871661}	No	1.0224155847297778	{'CI': array([0.93323982, 1.10979902]), 'Gelman-Rubin': 1.0000106758997087}	No
230	Cerebrovascular diseases|diseases of the circulatory system$F$11-20	diseases of the circulatory system	0.9499925479363356	{'CI': array([0.85651099, 1.04530957]), 'Gelman-Rubin': 0.999751915522284}	No	0.9789329361210555	{'CI': array([0.89874102, 1.06370327]), 'Gelman-Rubin': 0.9998086565943303}	No
231	Cerebrovascular diseases|diseases of the circulatory system$F$21-40	diseases of the circulatory system	0.9499892139900112	{'CI': array([0.89831883, 1.00322078]), 'Gelman-Rubin': 0.999824977866928}	No	0.958984201346803	{'CI': array([0.91002367, 1.01428041]), 'Gelman-Rubin': 0.9998823062312951}	No
232	Cerebrovascular diseases|diseases of the circulatory system$F$41-60	diseases of the circulatory system	0.9867430817072288	{'CI': array([0.96298429, 1.01151277]), 'Gelman-Rubin': 1.0001037510530915}	No	1.010099439943155	{'CI': array([0.98104215, 1.03460732]), 'Gelman-Rubin': 0.9999839351628695}	No
233	Cerebrovascular diseases|diseases of the circulatory system$F$61-	diseases of the circulatory system	1.0054162397284483	{'CI': array([0.98806199, 1.02273117]), 'Gelman-Rubin': 0.9998877768300395}	No	0.9979216480971214	{'CI': array([0.97992183, 1.01777398]), 'Gelman-Rubin': 0.9999679859944303}	No
234	Cerebrovascular diseases|diseases of the circulatory system$M$0-10	diseases of the circulatory system	0.9852042027681429	{'CI': array([0.89648512, 1.07389158]), 'Gelman-Rubin': 0.9998361251768312}	No	1.0543756137531688	{'CI': array([0.9733052 , 1.13492659]), 'Gelman-Rubin': 0.9997772594713494}	No
235	Cerebrovascular diseases|diseases of the circulatory system$M$11-20	diseases of the circulatory system	0.9844943092880072	{'CI': array([0.90113524, 1.07427851]), 'Gelman-Rubin': 0.9999049011200266}	No	1.0399676957304125	{'CI': array([0.9543271 , 1.12034891]), 'Gelman-Rubin': 0.9998229895800086}	No
236	Cerebrovascular diseases|diseases of the circulatory system$M$21-40	diseases of the circulatory system	0.9188380665172168	{'CI': array([0.86700475, 0.97630554]), 'Gelman-Rubin': 0.9998792377367018}	Yes	0.9974900988690462	{'CI': array([0.94517301, 1.05040021]), 'Gelman-Rubin': 0.99986233178489}	No
237	Cerebrovascular diseases|diseases of the circulatory system$M$41-60	diseases of the circulatory system	0.9846132794974672	{'CI': array([0.96142279, 1.00910909]), 'Gelman-Rubin': 0.9998500882696505}	No	0.9980027509809604	{'CI': array([0.97409543, 1.02380219]), 'Gelman-Rubin': 0.9998277411116956}	No
238	Cerebrovascular diseases|diseases of the circulatory system$M$61-	diseases of the circulatory system	1.0151122461115178	{'CI': array([0.99724823, 1.03394844]), 'Gelman-Rubin': 0.9997966315455268}	No	1.0065609761188856	{'CI': array([0.98775806, 1.02647941]), 'Gelman-Rubin': 0.9998769657855531}	No
239	Chronic rheumatic heart diseases|diseases of the circulatory system$F$21-40	diseases of the circulatory system	0.9873424040294613	{'CI': array([0.88137513, 1.09670133]), 'Gelman-Rubin': 0.9999472794342144}	No	0.9986847637748437	{'CI': array([0.91573339, 1.08889484]), 'Gelman-Rubin': 1.0000140590425661}	No
240	Chronic rheumatic heart diseases|diseases of the circulatory system$F$41-60	diseases of the circulatory system	0.9636452199854743	{'CI': array([0.88621539, 1.04029335]), 'Gelman-Rubin': 0.9999487638812324}	No	0.9998263587115892	{'CI': array([0.92588268, 1.07513112]), 'Gelman-Rubin': 1.0000245981273623}	No
241	Chronic rheumatic heart diseases|diseases of the circulatory system$F$61-	diseases of the circulatory system	1.0163682573567454	{'CI': array([0.95839283, 1.06860491]), 'Gelman-Rubin': 0.9998744786420369}	No	0.9617154509830371	{'CI': array([0.90830937, 1.01903541]), 'Gelman-Rubin': 0.9998200303831476}	No
242	Chronic rheumatic heart diseases|diseases of the circulatory system$M$41-60	diseases of the circulatory system	1.0036851465352221	{'CI': array([0.93041414, 1.08581614]), 'Gelman-Rubin': 0.9997911549051345}	No	0.9836470493492376	{'CI': array([0.91426668, 1.054286 ]), 'Gelman-Rubin': 0.9998083884144507}	No
243	Chronic rheumatic heart diseases|diseases of the circulatory system$M$61-	diseases of the circulatory system	1.0374913265285042	{'CI': array([0.97491363, 1.1002749 ]), 'Gelman-Rubin': 0.9998389675458418}	No	0.9865462574673188	{'CI': array([0.92203212, 1.04584641]), 'Gelman-Rubin': 0.9997654323090293}	No
244	Diseases of arteries, arterioles and capillaries|diseases of the circulatory system$F$21-40	diseases of the circulatory system	1.0328216129766639	{'CI': array([0.94607818, 1.11858712]), 'Gelman-Rubin': 0.9999091461724527}	No	0.9783898911049639	{'CI': array([0.90824965, 1.05311967]), 'Gelman-Rubin': 0.9999043567981659}	No
245	Diseases of arteries, arterioles and capillaries|diseases of the circulatory system$F$41-60	diseases of the circulatory system	0.956353396777605	{'CI': array([0.91724437, 0.99538701]), 'Gelman-Rubin': 0.9997665359904303}	Yes	0.9836184574324316	{'CI': array([0.94266129, 1.02896115]), 'Gelman-Rubin': 0.9997946520208378}	No
246	Diseases of arteries, arterioles and capillaries|diseases of the circulatory system$F$61-	diseases of the circulatory system	1.0251361289552794	{'CI': array([0.992007 , 1.05749024]), 'Gelman-Rubin': 0.9999983356767947}	No	0.9860048128478525	{'CI': array([0.9568016, 1.0230237]), 'Gelman-Rubin': 1.0000793585877843}	No
247	Diseases of arteries, arterioles and capillaries|diseases of the circulatory system$M$21-40	diseases of the circulatory system	0.9745307632513381	{'CI': array([0.89170876, 1.05328602]), 'Gelman-Rubin': 0.9998470808165956}	No	1.0169698182612803	{'CI': array([0.93692745, 1.09014345]), 'Gelman-Rubin': 0.9998965703781352}	No
248	Diseases of arteries, arterioles and capillaries|diseases of the circulatory system$M$41-60	diseases of the circulatory system	0.9904485982907317	{'CI': array([0.95886868, 1.02474049]), 'Gelman-Rubin': 0.9999295360429916}	No	0.9964074746318217	{'CI': array([0.96200215, 1.03183762]), 'Gelman-Rubin': 1.000062921888162}	No
249	Diseases of arteries, arterioles and capillaries|diseases of the circulatory system$M$61-	diseases of the circulatory system	0.9889477610206042	{'CI': array([0.96390648, 1.01274101]), 'Gelman-Rubin': 0.9998025218022933}	No	1.0058716550106843	{'CI': array([0.97920924, 1.03404008]), 'Gelman-Rubin': 0.9998396525428914}	No
250	Diseases of veins, lymphatic vessels and lymph nodes, not elsewhere classified|diseases of the circulatory system$F$0-10	diseases of the circulatory system	0.9719000835007375	{'CI': array([0.87875195, 1.06681432]), 'Gelman-Rubin': 1.0000474111082156}	No	0.9979249878451995	{'CI': array([0.90837368, 1.08296197]), 'Gelman-Rubin': 0.999813686153392}	No
251	Diseases of veins, lymphatic vessels and lymph nodes, not elsewhere classified|diseases of the circulatory system$F$11-20	diseases of the circulatory system	0.9443073998728854	{'CI': array([0.85025686, 1.03243378]), 'Gelman-Rubin': 0.9999536058121608}	No	0.9943700464138545	{'CI': array([0.90759399, 1.07686921]), 'Gelman-Rubin': 0.9997828387507175}	No
252	Diseases of veins, lymphatic vessels and lymph nodes, not elsewhere classified|diseases of the circulatory system$F$21-40	diseases of the circulatory system	1.0265299994459602	{'CI': array([0.96609151, 1.0836065 ]), 'Gelman-Rubin': 0.9997926690252171}	No	1.0127685677963105	{'CI': array([0.95941002, 1.07188573]), 'Gelman-Rubin': 0.9999092476160535}	No
253	Diseases of veins, lymphatic vessels and lymph nodes, not elsewhere classified|diseases of the circulatory system$F$41-60	diseases of the circulatory system	1.0195604779783127	{'CI': array([0.98094493, 1.05823807]), 'Gelman-Rubin': 0.9998395883127417}	No	0.9952655822968884	{'CI': array([0.95805123, 1.03509002]), 'Gelman-Rubin': 0.9999570129870757}	No
254	Diseases of veins, lymphatic vessels and lymph nodes, not elsewhere classified|diseases of the circulatory system$F$61-	diseases of the circulatory system	1.02383016325966	{'CI': array([0.99251178, 1.05825422]), 'Gelman-Rubin': 1.0001125211028}	No	1.0079954608808963	{'CI': array([0.97165015, 1.0439056 ]), 'Gelman-Rubin': 0.9998009839611756}	No
255	Diseases of veins, lymphatic vessels and lymph nodes, not elsewhere classified|diseases of the circulatory system$M$0-10	diseases of the circulatory system	1.0027685692893737	{'CI': array([0.91200319, 1.09986615]), 'Gelman-Rubin': 0.999844444776222}	No	1.0418646120118442	{'CI': array([0.9592311, 1.1305508]), 'Gelman-Rubin': 0.9998909741576172}	No
256	Diseases of veins, lymphatic vessels and lymph nodes, not elsewhere classified|diseases of the circulatory system$M$11-20	diseases of the circulatory system	1.038608586451322	{'CI': array([0.93323153, 1.14263598]), 'Gelman-Rubin': 0.9999462045195324}	No	0.9880768942279722	{'CI': array([0.90606984, 1.07118956]), 'Gelman-Rubin': 1.000114471217999}	No
257	Diseases of veins, lymphatic vessels and lymph nodes, not elsewhere classified|diseases of the circulatory system$M$21-40	diseases of the circulatory system	1.0500503837918689	{'CI': array([0.98757549, 1.12532427]), 'Gelman-Rubin': 0.9998361820738693}	No	1.020667724976267	{'CI': array([0.96008204, 1.0835643 ]), 'Gelman-Rubin': 0.9998436477492919}	No
258	Diseases of veins, lymphatic vessels and lymph nodes, not elsewhere classified|diseases of the circulatory system$M$41-60	diseases of the circulatory system	1.0709062461105503	{'CI': array([1.03617333, 1.11227733]), 'Gelman-Rubin': 0.9998352546990229}	Yes	1.01385980054989	{'CI': array([0.98115508, 1.05249371]), 'Gelman-Rubin': 1.0000470973040083}	No
259	Diseases of veins, lymphatic vessels and lymph nodes, not elsewhere classified|diseases of the circulatory system$M$61-	diseases of the circulatory system	1.0280637696972768	{'CI': array([0.9938087 , 1.06392415]), 'Gelman-Rubin': 1.0001665161322493}	No	1.0018368123123322	{'CI': array([0.96812012, 1.04028399]), 'Gelman-Rubin': 0.9998752329829298}	No
260	Hypertensive diseases|diseases of the circulatory system$F$0-10	diseases of the circulatory system	0.9897369243701739	{'CI': array([0.89617026, 1.09182784]), 'Gelman-Rubin': 0.999998320549278}	No	0.9946352319696969	{'CI': array([0.91918183, 1.07492847]), 'Gelman-Rubin': 0.9997911119692341}	No
261	Hypertensive diseases|diseases of the circulatory system$F$11-20	diseases of the circulatory system	0.9501988415882333	{'CI': array([0.85900928, 1.05387872]), 'Gelman-Rubin': 0.9997991720058721}	No	0.9892316702931161	{'CI': array([0.90837855, 1.08215345]), 'Gelman-Rubin': 0.999775151407782}	No
262	Hypertensive diseases|diseases of the circulatory system$F$21-40	diseases of the circulatory system	0.9834289627620802	{'CI': array([0.94688876, 1.02313883]), 'Gelman-Rubin': 0.9998847072196352}	No	0.9953502078632094	{'CI': array([0.95448486, 1.0367243 ]), 'Gelman-Rubin': 0.9999029749391932}	No
263	Hypertensive diseases|diseases of the circulatory system$F$41-60	diseases of the circulatory system	0.9803819244683161	{'CI': array([0.96330276, 0.99764908]), 'Gelman-Rubin': 0.9998822673180306}	Yes	0.9945410886428903	{'CI': array([0.97570221, 1.01165416]), 'Gelman-Rubin': 0.9999738096785102}	No
264	Hypertensive diseases|diseases of the circulatory system$F$61-	diseases of the circulatory system	1.0065053220241402	{'CI': array([0.99339704, 1.02027974]), 'Gelman-Rubin': 0.9998498163386397}	No	0.9891992237348287	{'CI': array([0.97507651, 1.00247935]), 'Gelman-Rubin': 0.9999537017568321}	No
265	Hypertensive diseases|diseases of the circulatory system$M$0-10	diseases of the circulatory system	0.9727490116394734	{'CI': array([0.87760413, 1.06971748]), 'Gelman-Rubin': 0.9997570990641782}	No	1.0051032627757914	{'CI': array([0.92173466, 1.08722337]), 'Gelman-Rubin': 0.9999292515965691}	No
266	Hypertensive diseases|diseases of the circulatory system$M$11-20	diseases of the circulatory system	1.0040750329325838	{'CI': array([0.91548195, 1.10353641]), 'Gelman-Rubin': 0.9998930298772346}	No	0.989051416548401	{'CI': array([0.91054691, 1.06533469]), 'Gelman-Rubin': 0.999784536146278}	No
267	Hypertensive diseases|diseases of the circulatory system$M$21-40	diseases of the circulatory system	0.9949258011395926	{'CI': array([0.95256948, 1.03883177]), 'Gelman-Rubin': 0.9997871672857974}	No	1.0159445118385797	{'CI': array([0.97492873, 1.06111208]), 'Gelman-Rubin': 0.9999517005159588}	No
268	Hypertensive diseases|diseases of the circulatory system$M$41-60	diseases of the circulatory system	1.0044512766547822	{'CI': array([0.98758647, 1.02043735]), 'Gelman-Rubin': 0.9997693930488112}	No	1.0045027437519685	{'CI': array([0.98675424, 1.02084323]), 'Gelman-Rubin': 0.9997525933062748}	No
269	Hypertensive diseases|diseases of the circulatory system$M$61-	diseases of the circulatory system	1.0163028047354579	{'CI': array([1.00199127, 1.02941664]), 'Gelman-Rubin': 0.9998765045853767}	Yes	1.0064454289052565	{'CI': array([0.99258548, 1.02063021]), 'Gelman-Rubin': 0.9999820073331994}	No
270	Ischemic heart diseases|diseases of the circulatory system$F$21-40	diseases of the circulatory system	0.9880693491668057	{'CI': array([0.91872801, 1.07115953]), 'Gelman-Rubin': 0.9998886334713419}	No	1.0154832902280613	{'CI': array([0.94913648, 1.08750419]), 'Gelman-Rubin': 0.9998660764281054}	No
271	Ischemic heart diseases|diseases of the circulatory system$F$41-60	diseases of the circulatory system	0.9785618398381387	{'CI': array([0.95634348, 1.00025531]), 'Gelman-Rubin': 0.9999103807770623}	No	1.0191591912705087	{'CI': array([0.99565779, 1.04491884]), 'Gelman-Rubin': 0.9998195533029012}	No
272	Ischemic heart diseases|diseases of the circulatory system$F$61-	diseases of the circulatory system	1.0248189133790921	{'CI': array([1.00985621, 1.0412721 ]), 'Gelman-Rubin': 0.9997759075550235}	Yes	0.9945603213792288	{'CI': array([0.97839719, 1.01031323]), 'Gelman-Rubin': 0.999904544272058}	No
273	Ischemic heart diseases|diseases of the circulatory system$M$21-40	diseases of the circulatory system	0.9852763294975649	{'CI': array([0.93338082, 1.04652779]), 'Gelman-Rubin': 0.9998124146146283}	No	0.9665643633538501	{'CI': array([0.9148901 , 1.02286412]), 'Gelman-Rubin': 0.9997896555218801}	No
274	Ischemic heart diseases|diseases of the circulatory system$M$41-60	diseases of the circulatory system	1.01195081620301	{'CI': array([0.99554461, 1.02714477]), 'Gelman-Rubin': 0.9997841782855853}	No	0.9790303914876429	{'CI': array([0.96356315, 0.99532964]), 'Gelman-Rubin': 0.9999804435516501}	Yes
275	Ischemic heart diseases|diseases of the circulatory system$M$61-	diseases of the circulatory system	1.0170398813851966	{'CI': array([1.00419745, 1.02956034]), 'Gelman-Rubin': 1.0000488997894308}	Yes	0.9934836467779274	{'CI': array([0.97994081, 1.00656044]), 'Gelman-Rubin': 0.9998214381684024}	No
276	Other and unspecified disorders of the circulatory system|diseases of the circulatory system$F$0-10	diseases of the circulatory system	1.02916802736184	{'CI': array([0.93934948, 1.13046607]), 'Gelman-Rubin': 0.9999091610869716}	No	1.0065402212385335	{'CI': array([0.92881599, 1.09598339]), 'Gelman-Rubin': 0.9999665574591323}	No
277	Other and unspecified disorders of the circulatory system|diseases of the circulatory system$F$11-20	diseases of the circulatory system	1.0013420090048484	{'CI': array([0.90952278, 1.09958235]), 'Gelman-Rubin': 0.9999304993375417}	No	0.9841571185970363	{'CI': array([0.90553583, 1.06681328]), 'Gelman-Rubin': 0.9997922811826375}	No
278	Other and unspecified disorders of the circulatory system|diseases of the circulatory system$F$21-40	diseases of the circulatory system	1.0084521121900054	{'CI': array([0.94203318, 1.07755788]), 'Gelman-Rubin': 0.999898355053258}	No	1.0237434149191187	{'CI': array([0.96435684, 1.09160743]), 'Gelman-Rubin': 0.9999009314731783}	No
279	Other and unspecified disorders of the circulatory system|diseases of the circulatory system$F$41-60	diseases of the circulatory system	0.9954324952167863	{'CI': array([0.95501996, 1.0355312 ]), 'Gelman-Rubin': 1.0000083768857977}	No	0.9993957253860926	{'CI': array([0.95707868, 1.03981465]), 'Gelman-Rubin': 1.0001371549823794}	No
280	Other and unspecified disorders of the circulatory system|diseases of the circulatory system$F$61-	diseases of the circulatory system	1.0264234099379788	{'CI': array([0.98883157, 1.0637082 ]), 'Gelman-Rubin': 0.9998154146260733}	No	0.9748920288446751	{'CI': array([0.94194233, 1.01324341]), 'Gelman-Rubin': 0.999778819696777}	No
281	Other and unspecified disorders of the circulatory system|diseases of the circulatory system$M$0-10	diseases of the circulatory system	1.0247272534079648	{'CI': array([0.93897567, 1.11940347]), 'Gelman-Rubin': 0.9998956651779402}	No	0.9910086270235473	{'CI': array([0.90751183, 1.07376042]), 'Gelman-Rubin': 1.0002647296118654}	No
282	Other and unspecified disorders of the circulatory system|diseases of the circulatory system$M$11-20	diseases of the circulatory system	1.010635551005564	{'CI': array([0.90924875, 1.12000533]), 'Gelman-Rubin': 0.99985800557082}	No	0.9923819731936623	{'CI': array([0.90668887, 1.0813324 ]), 'Gelman-Rubin': 0.9998072411298667}	No
283	Other and unspecified disorders of the circulatory system|diseases of the circulatory system$M$21-40	diseases of the circulatory system	1.0083509920879241	{'CI': array([0.92128438, 1.10078999]), 'Gelman-Rubin': 0.9998260130560119}	No	0.9620259000456588	{'CI': array([0.89113135, 1.03076897]), 'Gelman-Rubin': 0.9997775726464101}	No
284	Other and unspecified disorders of the circulatory system|diseases of the circulatory system$M$41-60	diseases of the circulatory system	0.9741928297906965	{'CI': array([0.93572706, 1.01367012]), 'Gelman-Rubin': 0.9998719532952823}	No	1.0077358475884257	{'CI': array([0.96549738, 1.05070666]), 'Gelman-Rubin': 0.9998273520329372}	No
285	Other and unspecified disorders of the circulatory system|diseases of the circulatory system$M$61-	diseases of the circulatory system	1.0071115191301434	{'CI': array([0.97383303, 1.04163063]), 'Gelman-Rubin': 0.9998906098995662}	No	1.0113686432996276	{'CI': array([0.97808075, 1.04574625]), 'Gelman-Rubin': 0.9999245194227439}	No
286	Other forms of heart disease|diseases of the circulatory system$F$0-10	diseases of the circulatory system	1.0799527061368586	{'CI': array([1.01633625, 1.15041318]), 'Gelman-Rubin': 0.9999056417324071}	Yes	0.978550656076349	{'CI': array([0.9205859 , 1.03659761]), 'Gelman-Rubin': 1.0001451870553977}	No
287	Other forms of heart disease|diseases of the circulatory system$F$11-20	diseases of the circulatory system	0.9929937151710666	{'CI': array([0.91685198, 1.07365472]), 'Gelman-Rubin': 0.999883302803895}	No	1.0079329974966644	{'CI': array([0.93699674, 1.07787721]), 'Gelman-Rubin': 0.9998357142675397}	No
288	Other forms of heart disease|diseases of the circulatory system$F$21-40	diseases of the circulatory system	1.0141900171989997	{'CI': array([0.97276066, 1.05081624]), 'Gelman-Rubin': 0.9999369225816055}	No	0.9979855199550618	{'CI': array([0.962748 , 1.03909326]), 'Gelman-Rubin': 0.9999046477799212}	No
289	Other forms of heart disease|diseases of the circulatory system$F$41-60	diseases of the circulatory system	0.9727779390405676	{'CI': array([0.95627763, 0.99042759]), 'Gelman-Rubin': 1.0001453714674011}	Yes	0.9967447943771016	{'CI': array([0.97740873, 1.01633457]), 'Gelman-Rubin': 0.9999676134529157}	No
290	Other forms of heart disease|diseases of the circulatory system$F$61-	diseases of the circulatory system	1.0221970003785608	{'CI': array([1.01233218, 1.03407439]), 'Gelman-Rubin': 0.9999290179961541}	Yes	0.9715541125723739	{'CI': array([0.96058144, 0.98268011]), 'Gelman-Rubin': 0.9997620688676561}	Yes
291	Other forms of heart disease|diseases of the circulatory system$M$0-10	diseases of the circulatory system	1.022333108394519	{'CI': array([0.96513688, 1.08683612]), 'Gelman-Rubin': 0.9998146241293805}	No	0.9987923211272388	{'CI': array([0.94467521, 1.05546567]), 'Gelman-Rubin': 0.9997859645068756}	No
292	Other forms of heart disease|diseases of the circulatory system$M$11-20	diseases of the circulatory system	1.1230605972258363	{'CI': array([1.0433976 , 1.19605225]), 'Gelman-Rubin': 0.9998752603943035}	Yes	0.9553100854378801	{'CI': array([0.89656292, 1.0205136 ]), 'Gelman-Rubin': 0.9999290023691915}	No
293	Other forms of heart disease|diseases of the circulatory system$M$21-40	diseases of the circulatory system	1.0028471894228106	{'CI': array([0.96494618, 1.04256391]), 'Gelman-Rubin': 0.999796196477982}	No	1.017407286698036	{'CI': array([0.97912596, 1.06274085]), 'Gelman-Rubin': 0.9997731591025896}	No
294	Other forms of heart disease|diseases of the circulatory system$M$41-60	diseases of the circulatory system	1.004313156401642	{'CI': array([0.98990111, 1.01875656]), 'Gelman-Rubin': 1.000523053151392}	No	0.9957012000128391	{'CI': array([0.9795165 , 1.01026842]), 'Gelman-Rubin': 0.9998431757896342}	No
295	Other forms of heart disease|diseases of the circulatory system$M$61-	diseases of the circulatory system	1.0191339394969257	{'CI': array([1.00924026, 1.03049509]), 'Gelman-Rubin': 1.0000409024242787}	Yes	0.9941968023862765	{'CI': array([0.98374626, 1.00546013]), 'Gelman-Rubin': 1.0001066405434553}	No
296	Pulmonary heart disease and diseases of pulmonary circulation|diseases of the circulatory system$F$0-10	diseases of the circulatory system	1.02025698284938	{'CI': array([0.92154444, 1.12866431]), 'Gelman-Rubin': 0.9998357393097853}	No	0.9995831122252911	{'CI': array([0.91869854, 1.08591522]), 'Gelman-Rubin': 0.9998927884532995}	No
297	Pulmonary heart disease and diseases of pulmonary circulation|diseases of the circulatory system$F$11-20	diseases of the circulatory system	1.0103619541249815	{'CI': array([0.89702789, 1.12237659]), 'Gelman-Rubin': 1.0000277702363645}	No	1.0145014650305928	{'CI': array([0.92616702, 1.10992239]), 'Gelman-Rubin': 0.9998114548883905}	No
298	Pulmonary heart disease and diseases of pulmonary circulation|diseases of the circulatory system$F$21-40	diseases of the circulatory system	1.0541913566368986	{'CI': array([0.9897047 , 1.11964831]), 'Gelman-Rubin': 0.9999329161462996}	No	1.0294839012760957	{'CI': array([0.96431155, 1.1058921 ]), 'Gelman-Rubin': 0.9998166527121073}	No
299	Pulmonary heart disease and diseases of pulmonary circulation|diseases of the circulatory system$F$41-60	diseases of the circulatory system	1.0045106772953367	{'CI': array([0.96531224, 1.04912909]), 'Gelman-Rubin': 0.9999055784726159}	No	0.9777757138353658	{'CI': array([0.93526521, 1.01836738]), 'Gelman-Rubin': 0.9999350298517823}	No
300	Pulmonary heart disease and diseases of pulmonary circulation|diseases of the circulatory system$F$61-	diseases of the circulatory system	1.014796519124574	{'CI': array([0.97753569, 1.04934843]), 'Gelman-Rubin': 0.9998213235346423}	No	0.9683657033658294	{'CI': array([0.93065032, 1.00205261]), 'Gelman-Rubin': 0.999863967347843}	No
301	Pulmonary heart disease and diseases of pulmonary circulation|diseases of the circulatory system$M$0-10	diseases of the circulatory system	1.0293656931737563	{'CI': array([0.93316929, 1.13245932]), 'Gelman-Rubin': 1.0000057017516306}	No	1.0122309877554738	{'CI': array([0.92663545, 1.09792312]), 'Gelman-Rubin': 1.000044327126011}	No
302	Pulmonary heart disease and diseases of pulmonary circulation|diseases of the circulatory system$M$11-20	diseases of the circulatory system	1.0076442668501955	{'CI': array([0.89612786, 1.12709727]), 'Gelman-Rubin': 0.999820168369753}	No	0.9925888279138196	{'CI': array([0.89755014, 1.08529001]), 'Gelman-Rubin': 0.9998075926579216}	No
303	Pulmonary heart disease and diseases of pulmonary circulation|diseases of the circulatory system$M$21-40	diseases of the circulatory system	0.9979444881838133	{'CI': array([0.92444512, 1.08431469]), 'Gelman-Rubin': 0.999823036601013}	No	1.0246995741565248	{'CI': array([0.9521904 , 1.09810838]), 'Gelman-Rubin': 0.9999020276008359}	No
304	Pulmonary heart disease and diseases of pulmonary circulation|diseases of the circulatory system$M$41-60	diseases of the circulatory system	1.0604119995526802	{'CI': array([1.01551593, 1.10707346]), 'Gelman-Rubin': 0.9998478979311816}	Yes	1.0108758608983859	{'CI': array([0.96602912, 1.05345108]), 'Gelman-Rubin': 0.999815644413467}	No
305	Pulmonary heart disease and diseases of pulmonary circulation|diseases of the circulatory system$M$61-	diseases of the circulatory system	0.9981160922158443	{'CI': array([0.96202084, 1.03949122]), 'Gelman-Rubin': 0.9999064278326919}	No	0.9698578415044838	{'CI': array([0.9324886, 1.0105667]), 'Gelman-Rubin': 0.9999323907334478}	No
306	Diseases of appendix|diseases of the digestive system$F$0-10	diseases of the digestive system	0.9948691403652214	{'CI': array([0.90427737, 1.10068902]), 'Gelman-Rubin': 0.999880617074983}	No	1.0276288065674835	{'CI': array([0.94878673, 1.11166675]), 'Gelman-Rubin': 0.9998260117143378}	No
307	Diseases of appendix|diseases of the digestive system$F$11-20	diseases of the digestive system	0.999232986101108	{'CI': array([0.92170358, 1.07859857]), 'Gelman-Rubin': 0.9999146209725361}	No	1.0033896890414777	{'CI': array([0.93428946, 1.07514252]), 'Gelman-Rubin': 0.9998081372358179}	No
308	Diseases of appendix|diseases of the digestive system$F$21-40	diseases of the digestive system	0.9898773135698681	{'CI': array([0.92652124, 1.0560126 ]), 'Gelman-Rubin': 1.000121548626217}	No	1.0323937008895072	{'CI': array([0.96536843, 1.09860142]), 'Gelman-Rubin': 0.9998188633364039}	No
309	Diseases of appendix|diseases of the digestive system$F$41-60	diseases of the digestive system	0.9790629898591015	{'CI': array([0.92307889, 1.03750403]), 'Gelman-Rubin': 0.9998242817168952}	No	1.019480366179882	{'CI': array([0.96010992, 1.07947628]), 'Gelman-Rubin': 0.9998306749892729}	No
310	Diseases of appendix|diseases of the digestive system$F$61-	diseases of the digestive system	1.0354911070936688	{'CI': array([0.95231346, 1.12580202]), 'Gelman-Rubin': 0.9998087937900064}	No	1.0200221731604342	{'CI': array([0.9500788 , 1.09568899]), 'Gelman-Rubin': 1.0000454002381371}	No
311	Diseases of appendix|diseases of the digestive system$M$0-10	diseases of the digestive system	0.9936209479404599	{'CI': array([0.90632885, 1.08853102]), 'Gelman-Rubin': 0.9998641179468435}	No	1.0038570858226659	{'CI': array([0.92740958, 1.08137317]), 'Gelman-Rubin': 0.9998531599624861}	No
312	Diseases of appendix|diseases of the digestive system$M$11-20	diseases of the digestive system	0.9379868136705748	{'CI': array([0.86954168, 1.01173036]), 'Gelman-Rubin': 0.9997954927756829}	No	1.0427226536668575	{'CI': array([0.97703379, 1.11216338]), 'Gelman-Rubin': 0.9998078715922043}	No
313	Diseases of appendix|diseases of the digestive system$M$21-40	diseases of the digestive system	1.00868747258721	{'CI': array([0.94214733, 1.07151184]), 'Gelman-Rubin': 0.9998651153361893}	No	1.0057515546579223	{'CI': array([0.9491224 , 1.07192863]), 'Gelman-Rubin': 0.999852234611278}	No
314	Diseases of appendix|diseases of the digestive system$M$41-60	diseases of the digestive system	0.9845565937373045	{'CI': array([0.9267083 , 1.04647632]), 'Gelman-Rubin': 0.999865331192208}	No	0.9890937859423521	{'CI': array([0.93411338, 1.05130307]), 'Gelman-Rubin': 0.9998188047741975}	No
315	Diseases of appendix|diseases of the digestive system$M$61-	diseases of the digestive system	1.0811570536498392	{'CI': array([1.00055462, 1.18140717]), 'Gelman-Rubin': 0.9999238936793354}	Yes	1.0230558570332622	{'CI': array([0.94786054, 1.09966609]), 'Gelman-Rubin': 0.9998778505167896}	No
316	Diseases of liver|diseases of the digestive system$F$0-10	diseases of the digestive system	1.0275794033175187	{'CI': array([0.92099914, 1.1340705 ]), 'Gelman-Rubin': 0.999798865366224}	No	1.0089791223566316	{'CI': array([0.92745243, 1.10261541]), 'Gelman-Rubin': 0.9998462890456598}	No
317	Diseases of liver|diseases of the digestive system$F$11-20	diseases of the digestive system	0.9634538073085284	{'CI': array([0.87049212, 1.07325764]), 'Gelman-Rubin': 0.9999275073296068}	No	0.9895172017851221	{'CI': array([0.90601909, 1.0737124 ]), 'Gelman-Rubin': 0.9998783554547293}	No
318	Diseases of liver|diseases of the digestive system$F$21-40	diseases of the digestive system	0.9110744194816518	{'CI': array([0.84783417, 0.9733408 ]), 'Gelman-Rubin': 0.9997698801779188}	Yes	0.9500093629988537	{'CI': array([0.88435691, 1.0097175 ]), 'Gelman-Rubin': 0.9998367100324035}	No
319	Diseases of liver|diseases of the digestive system$F$41-60	diseases of the digestive system	1.007285608605032	{'CI': array([0.96720885, 1.0439684 ]), 'Gelman-Rubin': 0.999903273459225}	No	0.9930626630514264	{'CI': array([0.95591018, 1.03317345]), 'Gelman-Rubin': 0.9998066940889423}	No
320	Diseases of liver|diseases of the digestive system$F$61-	diseases of the digestive system	0.9401720341186407	{'CI': array([0.89650805, 0.98316794]), 'Gelman-Rubin': 0.9999779079069195}	Yes	1.0190660956883288	{'CI': array([0.97122838, 1.06585543]), 'Gelman-Rubin': 0.9997780633920106}	No
321	Diseases of liver|diseases of the digestive system$M$0-10	diseases of the digestive system	1.036285110210593	{'CI': array([0.93383458, 1.15625042]), 'Gelman-Rubin': 0.999769283819313}	No	0.9586762715922679	{'CI': array([0.87532232, 1.04672128]), 'Gelman-Rubin': 0.99997056435199}	No
322	Diseases of liver|diseases of the digestive system$M$11-20	diseases of the digestive system	0.9472398746978624	{'CI': array([0.8489763 , 1.05758411]), 'Gelman-Rubin': 0.9998334215443612}	No	1.0204619845278977	{'CI': array([0.9325178, 1.1167109]), 'Gelman-Rubin': 0.9998306601789646}	No
323	Diseases of liver|diseases of the digestive system$M$21-40	diseases of the digestive system	1.012892543783216	{'CI': array([0.94631472, 1.08750179]), 'Gelman-Rubin': 0.9998026057890024}	No	0.9898175071943104	{'CI': array([0.92819678, 1.05747192]), 'Gelman-Rubin': 0.9998204839708258}	No
324	Diseases of liver|diseases of the digestive system$M$41-60	diseases of the digestive system	0.9922100259538712	{'CI': array([0.95909442, 1.02600073]), 'Gelman-Rubin': 0.9998156429685224}	No	0.984792893465583	{'CI': array([0.95328921, 1.01710507]), 'Gelman-Rubin': 0.9998085419287112}	No
325	Diseases of liver|diseases of the digestive system$M$61-	diseases of the digestive system	1.0233286861951014	{'CI': array([0.97969785, 1.06446683]), 'Gelman-Rubin': 0.9999800527871665}	No	0.9827465891294446	{'CI': array([0.94377317, 1.02362105]), 'Gelman-Rubin': 0.999820906075904}	No
326	Diseases of oesophagus, stomach and duodenum|diseases of the digestive system$F$0-10	diseases of the digestive system	0.9924707552586188	{'CI': array([0.92470222, 1.06258924]), 'Gelman-Rubin': 1.0001683803971764}	No	1.00459899642004	{'CI': array([0.93625645, 1.07580712]), 'Gelman-Rubin': 0.9998147915265975}	No
327	Diseases of oesophagus, stomach and duodenum|diseases of the digestive system$F$11-20	diseases of the digestive system	0.9992744519083399	{'CI': array([0.92410087, 1.0834879 ]), 'Gelman-Rubin': 0.9997918122740718}	No	0.9996686343416706	{'CI': array([0.92765081, 1.07540893]), 'Gelman-Rubin': 0.9998113615679938}	No
328	Diseases of oesophagus, stomach and duodenum|diseases of the digestive system$F$21-40	diseases of the digestive system	1.0067645911928287	{'CI': array([0.96436742, 1.0521094 ]), 'Gelman-Rubin': 0.9998539476620167}	No	0.9746758836262761	{'CI': array([0.9267896 , 1.01713386]), 'Gelman-Rubin': 0.9998445929753138}	No
329	Diseases of oesophagus, stomach and duodenum|diseases of the digestive system$F$41-60	diseases of the digestive system	1.012769895322634	{'CI': array([0.98485807, 1.04145315]), 'Gelman-Rubin': 0.9999656585492369}	No	1.033382143311157	{'CI': array([1.00514301, 1.06502522]), 'Gelman-Rubin': 0.9999767956843664}	Yes
330	Diseases of oesophagus, stomach and duodenum|diseases of the digestive system$F$61-	diseases of the digestive system	1.004382156870509	{'CI': array([0.97736171, 1.03129132]), 'Gelman-Rubin': 0.9997700825118582}	No	1.0050859206948881	{'CI': array([0.97382123, 1.03585268]), 'Gelman-Rubin': 0.9998231613758726}	No
331	Diseases of oesophagus, stomach and duodenum|diseases of the digestive system$M$0-10	diseases of the digestive system	0.9892638632572266	{'CI': array([0.92828234, 1.05475049]), 'Gelman-Rubin': 0.9998006603185456}	No	0.9794782486482428	{'CI': array([0.91443476, 1.04476791]), 'Gelman-Rubin': 0.9997769508670412}	No
332	Diseases of oesophagus, stomach and duodenum|diseases of the digestive system$M$11-20	diseases of the digestive system	1.02422731298018	{'CI': array([0.93541324, 1.11591031]), 'Gelman-Rubin': 0.9998855584295102}	No	0.9871446036150257	{'CI': array([0.90903776, 1.06390703]), 'Gelman-Rubin': 0.9997964064529717}	No
333	Diseases of oesophagus, stomach and duodenum|diseases of the digestive system$M$21-40	diseases of the digestive system	0.9673293930091397	{'CI': array([0.91207118, 1.0187639 ]), 'Gelman-Rubin': 0.9999283383289734}	No	1.0216035102481564	{'CI': array([0.96931318, 1.07091209]), 'Gelman-Rubin': 1.0001292178826449}	No
334	Diseases of oesophagus, stomach and duodenum|diseases of the digestive system$M$41-60	diseases of the digestive system	0.9775717975773288	{'CI': array([0.94761151, 1.00893532]), 'Gelman-Rubin': 0.9998965418617193}	No	0.9803478330011542	{'CI': array([0.94917955, 1.01098474]), 'Gelman-Rubin': 0.9999734320567829}	No
335	Diseases of oesophagus, stomach and duodenum|diseases of the digestive system$M$61-	diseases of the digestive system	0.9880493774964401	{'CI': array([0.95812042, 1.01666134]), 'Gelman-Rubin': 0.9997555318002634}	No	1.0049797604800936	{'CI': array([0.97639241, 1.03606963]), 'Gelman-Rubin': 0.9998476594145721}	No
336	Diseases of oral cavity, salivary glands and jaws|diseases of the digestive system$F$0-10	diseases of the digestive system	1.002247276243722	{'CI': array([0.90273892, 1.10782003]), 'Gelman-Rubin': 0.9998753461749984}	No	1.0026975142063574	{'CI': array([0.91688513, 1.0915479 ]), 'Gelman-Rubin': 0.9997876616676908}	No
337	Diseases of oral cavity, salivary glands and jaws|diseases of the digestive system$F$11-20	diseases of the digestive system	0.9389049804022038	{'CI': array([0.84688462, 1.05424126]), 'Gelman-Rubin': 0.9997538274423892}	No	1.0149025481950706	{'CI': array([0.93080921, 1.10650546]), 'Gelman-Rubin': 0.9998925257599567}	No
338	Diseases of oral cavity, salivary glands and jaws|diseases of the digestive system$F$21-40	diseases of the digestive system	1.0134353087646903	{'CI': array([0.93477836, 1.09635984]), 'Gelman-Rubin': 0.999769415585562}	No	0.9923066425898233	{'CI': array([0.91442418, 1.07023848]), 'Gelman-Rubin': 0.9997804693166913}	No
339	Diseases of oral cavity, salivary glands and jaws|diseases of the digestive system$F$41-60	diseases of the digestive system	1.008234774131981	{'CI': array([0.93130684, 1.0870339 ]), 'Gelman-Rubin': 0.9997642301503574}	No	0.9969656666977084	{'CI': array([0.925941 , 1.06442296]), 'Gelman-Rubin': 0.9999481967251873}	No
340	Diseases of oral cavity, salivary glands and jaws|diseases of the digestive system$F$61-	diseases of the digestive system	0.9847555818775389	{'CI': array([0.90415026, 1.07104862]), 'Gelman-Rubin': 0.9999354033427308}	No	1.0111745533141603	{'CI': array([0.94058479, 1.08576653]), 'Gelman-Rubin': 0.9998325975175916}	No
341	Diseases of oral cavity, salivary glands and jaws|diseases of the digestive system$M$0-10	diseases of the digestive system	1.0192325470718928	{'CI': array([0.91595121, 1.11725705]), 'Gelman-Rubin': 0.9998342287465697}	No	1.0337035895629454	{'CI': array([0.9513176 , 1.13156974]), 'Gelman-Rubin': 0.9999564378602712}	No
342	Diseases of oral cavity, salivary glands and jaws|diseases of the digestive system$M$11-20	diseases of the digestive system	0.9746441097837244	{'CI': array([0.87780624, 1.07738706]), 'Gelman-Rubin': 0.9997828554658021}	No	0.9833404462034427	{'CI': array([0.88891251, 1.0714206 ]), 'Gelman-Rubin': 0.9997699930271812}	No
343	Diseases of oral cavity, salivary glands and jaws|diseases of the digestive system$M$21-40	diseases of the digestive system	1.0207067256923665	{'CI': array([0.9263943 , 1.11406733]), 'Gelman-Rubin': 0.999756368283427}	No	0.9920142050119876	{'CI': array([0.90764995, 1.07797643]), 'Gelman-Rubin': 0.9998619150014129}	No
344	Diseases of oral cavity, salivary glands and jaws|diseases of the digestive system$M$41-60	diseases of the digestive system	1.0017947313038693	{'CI': array([0.92991372, 1.07950297]), 'Gelman-Rubin': 0.999809751058717}	No	1.0051614146904293	{'CI': array([0.934216 , 1.0715656]), 'Gelman-Rubin': 0.9998185079950356}	No
345	Diseases of oral cavity, salivary glands and jaws|diseases of the digestive system$M$61-	diseases of the digestive system	1.0436498697072647	{'CI': array([0.95776945, 1.13798451]), 'Gelman-Rubin': 0.9999007590217867}	No	0.9701303160811119	{'CI': array([0.90226469, 1.0463533 ]), 'Gelman-Rubin': 0.9998592912978714}	No
346	Diseases of peritoneum and retroperitoneum|diseases of the digestive system$F$0-10	diseases of the digestive system	1.0450201364064846	{'CI': array([0.93754237, 1.1639031 ]), 'Gelman-Rubin': 0.999785097284892}	No	0.9981132982687898	{'CI': array([0.91394314, 1.08665601]), 'Gelman-Rubin': 0.9998265330822098}	No
347	Diseases of peritoneum and retroperitoneum|diseases of the digestive system$F$11-20	diseases of the digestive system	1.017147617115027	{'CI': array([0.92765929, 1.12303761]), 'Gelman-Rubin': 0.9998560198941058}	No	1.0044416308833226	{'CI': array([0.92073736, 1.09320857]), 'Gelman-Rubin': 0.999887983648622}	No
348	Diseases of peritoneum and retroperitoneum|diseases of the digestive system$F$21-40	diseases of the digestive system	0.9809626654077344	{'CI': array([0.92203847, 1.0407238 ]), 'Gelman-Rubin': 0.9998806211357818}	No	0.9903124527478306	{'CI': array([0.93669611, 1.04838603]), 'Gelman-Rubin': 0.9998277983216762}	No
349	Diseases of peritoneum and retroperitoneum|diseases of the digestive system$F$41-60	diseases of the digestive system	0.981018005405771	{'CI': array([0.93967526, 1.01992969]), 'Gelman-Rubin': 1.000003431626962}	No	0.9658201970219203	{'CI': array([0.92291871, 1.00425791]), 'Gelman-Rubin': 0.9997641508120536}	No
350	Diseases of peritoneum and retroperitoneum|diseases of the digestive system$F$61-	diseases of the digestive system	1.0054184494339724	{'CI': array([0.95499174, 1.0538463 ]), 'Gelman-Rubin': 1.0002106974388034}	No	1.0194252774687869	{'CI': array([0.97213403, 1.06814293]), 'Gelman-Rubin': 0.9998254341649666}	No
351	Diseases of peritoneum and retroperitoneum|diseases of the digestive system$M$0-10	diseases of the digestive system	1.005975212643632	{'CI': array([0.90209441, 1.10877917]), 'Gelman-Rubin': 0.9999147775649244}	No	1.0152306110866158	{'CI': array([0.92876148, 1.11193198]), 'Gelman-Rubin': 0.999889117505581}	No
352	Diseases of peritoneum and retroperitoneum|diseases of the digestive system$M$11-20	diseases of the digestive system	0.9924091465869883	{'CI': array([0.89876774, 1.09297232]), 'Gelman-Rubin': 0.9998460815045144}	No	1.0075461178857792	{'CI': array([0.92402478, 1.08845055]), 'Gelman-Rubin': 0.9999044417911488}	No
353	Diseases of peritoneum and retroperitoneum|diseases of the digestive system$M$21-40	diseases of the digestive system	1.0061380105561297	{'CI': array([0.93387989, 1.08048589]), 'Gelman-Rubin': 0.9999357954826622}	No	1.012152465559373	{'CI': array([0.93709508, 1.07972814]), 'Gelman-Rubin': 0.9998270283669256}	No
354	Diseases of peritoneum and retroperitoneum|diseases of the digestive system$M$41-60	diseases of the digestive system	1.0155110229179607	{'CI': array([0.96510008, 1.06375967]), 'Gelman-Rubin': 0.9998425458938489}	No	1.0000467266913267	{'CI': array([0.95533708, 1.04503805]), 'Gelman-Rubin': 0.9997738389480445}	No
355	Diseases of peritoneum and retroperitoneum|diseases of the digestive system$M$61-	diseases of the digestive system	1.0304330322225779	{'CI': array([0.98190991, 1.0820084 ]), 'Gelman-Rubin': 0.9999596326962416}	No	0.9978970668158411	{'CI': array([0.94563685, 1.05108139]), 'Gelman-Rubin': 0.9997952290842724}	No
356	Disorders of gallbladder, biliary tract and pancreas|diseases of the digestive system$F$0-10	diseases of the digestive system	0.9931359644105461	{'CI': array([0.89509894, 1.09526857]), 'Gelman-Rubin': 0.9998976069541885}	No	1.0147946250669564	{'CI': array([0.93455228, 1.10514292]), 'Gelman-Rubin': 0.999839291797705}	No
357	Disorders of gallbladder, biliary tract and pancreas|diseases of the digestive system$F$11-20	diseases of the digestive system	1.0091914432575355	{'CI': array([0.9398071 , 1.08353867]), 'Gelman-Rubin': 0.9998294102656354}	No	0.9905375586294847	{'CI': array([0.92638731, 1.05305077]), 'Gelman-Rubin': 0.9998329385051526}	No
358	Disorders of gallbladder, biliary tract and pancreas|diseases of the digestive system$F$21-40	diseases of the digestive system	0.9400461348580748	{'CI': array([0.91059151, 0.96824681]), 'Gelman-Rubin': 0.999922663941082}	Yes	0.9918406341910827	{'CI': array([0.95820597, 1.02523987]), 'Gelman-Rubin': 0.9999685996781311}	No
359	Disorders of gallbladder, biliary tract and pancreas|diseases of the digestive system$F$41-60	diseases of the digestive system	1.015251812493765	{'CI': array([0.9905774 , 1.04187995]), 'Gelman-Rubin': 0.9998975187917728}	No	1.03104173520507	{'CI': array([1.00409161, 1.05842923]), 'Gelman-Rubin': 0.9998002320701713}	Yes
360	Disorders of gallbladder, biliary tract and pancreas|diseases of the digestive system$F$61-	diseases of the digestive system	1.0178210457686054	{'CI': array([0.99101033, 1.04698284]), 'Gelman-Rubin': 0.9999211111475133}	No	0.9951358760221221	{'CI': array([0.96522497, 1.02493207]), 'Gelman-Rubin': 0.9998638335812833}	No
361	Disorders of gallbladder, biliary tract and pancreas|diseases of the digestive system$M$0-10	diseases of the digestive system	1.0404596807006292	{'CI': array([0.94166259, 1.14768464]), 'Gelman-Rubin': 0.9997611468996744}	No	0.9678247168798347	{'CI': array([0.88079823, 1.05124353]), 'Gelman-Rubin': 0.9998637422487345}	No
362	Disorders of gallbladder, biliary tract and pancreas|diseases of the digestive system$M$11-20	diseases of the digestive system	1.0098323082866083	{'CI': array([0.92542019, 1.10591205]), 'Gelman-Rubin': 0.9998548441875453}	No	1.0107386211059424	{'CI': array([0.93576493, 1.08267756]), 'Gelman-Rubin': 0.9999401859904773}	No
363	Disorders of gallbladder, biliary tract and pancreas|diseases of the digestive system$M$21-40	diseases of the digestive system	0.994333884852234	{'CI': array([0.9482655, 1.0404181]), 'Gelman-Rubin': 0.9997714238197611}	No	1.0039817504184232	{'CI': array([0.95633772, 1.05036013]), 'Gelman-Rubin': 0.9999225251335461}	No
364	Disorders of gallbladder, biliary tract and pancreas|diseases of the digestive system$M$41-60	diseases of the digestive system	0.9967214073441526	{'CI': array([0.96854275, 1.02244733]), 'Gelman-Rubin': 0.9997545955097007}	No	0.9622488659293489	{'CI': array([0.93655255, 0.99154352]), 'Gelman-Rubin': 0.9998838752485}	Yes
365	Disorders of gallbladder, biliary tract and pancreas|diseases of the digestive system$M$61-	diseases of the digestive system	1.0136923295518918	{'CI': array([0.98488693, 1.04292663]), 'Gelman-Rubin': 1.0001466427414432}	No	1.0117233079444414	{'CI': array([0.9815926, 1.0401827]), 'Gelman-Rubin': 0.9999761730361169}	No
366	Hernia|diseases of the digestive system$F$0-10	diseases of the digestive system	1.0179557653752278	{'CI': array([0.91218916, 1.13289196]), 'Gelman-Rubin': 0.9999121366725595}	No	1.0135669120649218	{'CI': array([0.92432761, 1.10764073]), 'Gelman-Rubin': 0.999813190443398}	No
367	Hernia|diseases of the digestive system$F$21-40	diseases of the digestive system	1.0515587509274644	{'CI': array([0.97762296, 1.13518245]), 'Gelman-Rubin': 1.0002889110381672}	No	0.9942666874052939	{'CI': array([0.92623399, 1.06513609]), 'Gelman-Rubin': 0.9998035291747775}	No
368	Hernia|diseases of the digestive system$F$41-60	diseases of the digestive system	0.9853807006267645	{'CI': array([0.93096169, 1.03503706]), 'Gelman-Rubin': 1.0001154526170435}	No	0.9860166760642625	{'CI': array([0.9402449 , 1.03500977]), 'Gelman-Rubin': 0.9999719374914784}	No
369	Hernia|diseases of the digestive system$F$61-	diseases of the digestive system	1.023335987231067	{'CI': array([0.97597379, 1.07887739]), 'Gelman-Rubin': 1.0000382597626527}	No	0.9819707361822771	{'CI': array([0.93142967, 1.02946339]), 'Gelman-Rubin': 0.9997822433810563}	No
370	Hernia|diseases of the digestive system$M$0-10	diseases of the digestive system	0.9801342663798742	{'CI': array([0.87811948, 1.07685095]), 'Gelman-Rubin': 0.9999635314945456}	No	0.9999867525301608	{'CI': array([0.9078391 , 1.08524882]), 'Gelman-Rubin': 0.9998148836265868}	No
371	Hernia|diseases of the digestive system$M$21-40	diseases of the digestive system	0.9892766917460668	{'CI': array([0.89998576, 1.08065401]), 'Gelman-Rubin': 0.9998009479425145}	No	1.012385144448666	{'CI': array([0.93782643, 1.08984668]), 'Gelman-Rubin': 0.9998755916980078}	No
372	Hernia|diseases of the digestive system$M$41-60	diseases of the digestive system	0.9859281368009436	{'CI': array([0.9308219 , 1.04775736]), 'Gelman-Rubin': 0.9998738543874283}	No	0.9492210697755835	{'CI': array([0.89659268, 1.00583136]), 'Gelman-Rubin': 1.0001792237267197}	No
373	Hernia|diseases of the digestive system$M$61-	diseases of the digestive system	0.9801164500657498	{'CI': array([0.92457728, 1.03748168]), 'Gelman-Rubin': 0.9997609034334396}	No	0.963651764388745	{'CI': array([0.9125139 , 1.01404155]), 'Gelman-Rubin': 0.9997657963870399}	No
374	Noninfective enteritis and colitis|diseases of the digestive system$F$0-10	diseases of the digestive system	1.0294986919250315	{'CI': array([0.96534488, 1.09556036]), 'Gelman-Rubin': 0.9999542315620693}	No	0.9800017293118044	{'CI': array([0.914578 , 1.05120476]), 'Gelman-Rubin': 0.9998510218949291}	No
375	Noninfective enteritis and colitis|diseases of the digestive system$F$11-20	diseases of the digestive system	0.9769278906286264	{'CI': array([0.90892533, 1.0439165 ]), 'Gelman-Rubin': 0.9998294488321336}	No	1.0022807876148705	{'CI': array([0.93956914, 1.06274639]), 'Gelman-Rubin': 0.9999144851891862}	No
376	Noninfective enteritis and colitis|diseases of the digestive system$F$21-40	diseases of the digestive system	1.0015587425913153	{'CI': array([0.96323524, 1.04212828]), 'Gelman-Rubin': 0.9997589403946462}	No	1.0079283793703973	{'CI': array([0.96899009, 1.04624196]), 'Gelman-Rubin': 0.9998207182030936}	No
377	Noninfective enteritis and colitis|diseases of the digestive system$F$41-60	diseases of the digestive system	0.9793093410260334	{'CI': array([0.95355444, 1.00768601]), 'Gelman-Rubin': 0.9998038810163212}	No	1.0214135741182753	{'CI': array([0.99343518, 1.04791087]), 'Gelman-Rubin': 0.9998058768325688}	No
378	Noninfective enteritis and colitis|diseases of the digestive system$F$61-	diseases of the digestive system	1.0274860972347282	{'CI': array([1.00064449, 1.05243375]), 'Gelman-Rubin': 0.9999487347081614}	Yes	0.9634672571882283	{'CI': array([0.93484117, 0.98843573]), 'Gelman-Rubin': 0.999905271296462}	Yes
379	Noninfective enteritis and colitis|diseases of the digestive system$M$0-10	diseases of the digestive system	1.0618677009859083	{'CI': array([1.00064671, 1.12979936]), 'Gelman-Rubin': 1.000130211797079}	Yes	0.9852792213059877	{'CI': array([0.92028902, 1.05395234]), 'Gelman-Rubin': 0.9997591660755334}	No
380	Noninfective enteritis and colitis|diseases of the digestive system$M$11-20	diseases of the digestive system	1.0332614125800499	{'CI': array([0.96670896, 1.10652695]), 'Gelman-Rubin': 0.9999401134180016}	No	1.0054941864484976	{'CI': array([0.93931006, 1.07389182]), 'Gelman-Rubin': 0.9998133917133772}	No
381	Noninfective enteritis and colitis|diseases of the digestive system$M$21-40	diseases of the digestive system	1.022885691845233	{'CI': array([0.97690237, 1.07149439]), 'Gelman-Rubin': 0.9998951008224269}	No	0.9959572931090548	{'CI': array([0.95065271, 1.03907384]), 'Gelman-Rubin': 0.9999380123334654}	No
382	Noninfective enteritis and colitis|diseases of the digestive system$M$41-60	diseases of the digestive system	1.0040734941096512	{'CI': array([0.97126428, 1.03571259]), 'Gelman-Rubin': 1.0002039614632676}	No	0.9955524556077023	{'CI': array([0.96277355, 1.03052677]), 'Gelman-Rubin': 0.9999591222207351}	No
383	Noninfective enteritis and colitis|diseases of the digestive system$M$61-	diseases of the digestive system	0.9917213873278465	{'CI': array([0.95836019, 1.02288284]), 'Gelman-Rubin': 1.0000059042003542}	No	0.9867222983448058	{'CI': array([0.95657291, 1.01824972]), 'Gelman-Rubin': 0.9999475917094549}	No
384	Other diseases of intestines|diseases of the digestive system$F$0-10	diseases of the digestive system	1.0405970193865433	{'CI': array([0.96511347, 1.12158532]), 'Gelman-Rubin': 1.0000427382758812}	No	1.0133369877192788	{'CI': array([0.94665368, 1.08500574]), 'Gelman-Rubin': 0.9998161101002613}	No
385	Other diseases of intestines|diseases of the digestive system$F$11-20	diseases of the digestive system	1.0373286767536098	{'CI': array([0.96518681, 1.12680883]), 'Gelman-Rubin': 0.9997988316257952}	No	1.025269737586603	{'CI': array([0.95799479, 1.09918608]), 'Gelman-Rubin': 0.9999355039200866}	No
386	Other diseases of intestines|diseases of the digestive system$F$21-40	diseases of the digestive system	0.9713415901606176	{'CI': array([0.93541646, 1.00950519]), 'Gelman-Rubin': 0.99977202831048}	No	1.0181926322496906	{'CI': array([0.97988609, 1.06121531]), 'Gelman-Rubin': 0.9998553881721758}	No
387	Other diseases of intestines|diseases of the digestive system$F$41-60	diseases of the digestive system	0.9856677097641221	{'CI': array([0.96423562, 1.00694924]), 'Gelman-Rubin': 0.9999411597298309}	No	1.0038376491982504	{'CI': array([0.98066769, 1.02711401]), 'Gelman-Rubin': 0.9998666498901688}	No
388	Other diseases of intestines|diseases of the digestive system$F$61-	diseases of the digestive system	1.0212720472108172	{'CI': array([1.00163739, 1.04198005]), 'Gelman-Rubin': 0.9999132046300039}	Yes	0.9825358936783908	{'CI': array([0.96185027, 1.0006133 ]), 'Gelman-Rubin': 0.9998873125089713}	No
389	Other diseases of intestines|diseases of the digestive system$M$0-10	diseases of the digestive system	0.9893782663939623	{'CI': array([0.9226482 , 1.06586278]), 'Gelman-Rubin': 0.999887391722175}	No	1.019150482338384	{'CI': array([0.95342955, 1.08452286]), 'Gelman-Rubin': 0.9998151285975105}	No
390	Other diseases of intestines|diseases of the digestive system$M$11-20	diseases of the digestive system	1.048938937704398	{'CI': array([0.97571464, 1.13612944]), 'Gelman-Rubin': 0.9997690775564321}	No	1.0337405874682277	{'CI': array([0.96800336, 1.10468886]), 'Gelman-Rubin': 0.9999879729739946}	No
391	Other diseases of intestines|diseases of the digestive system$M$21-40	diseases of the digestive system	1.0145455540657988	{'CI': array([0.97186141, 1.06339744]), 'Gelman-Rubin': 0.9998763576851512}	No	1.0111609124529712	{'CI': array([0.9708207 , 1.05638336]), 'Gelman-Rubin': 0.99986861085514}	No
392	Other diseases of intestines|diseases of the digestive system$M$41-60	diseases of the digestive system	0.9837113369442012	{'CI': array([0.95986014, 1.00702694]), 'Gelman-Rubin': 0.9999519413107067}	No	0.9949778695988996	{'CI': array([0.9707681 , 1.02031445]), 'Gelman-Rubin': 0.9999691867282898}	No
393	Other diseases of intestines|diseases of the digestive system$M$61-	diseases of the digestive system	1.0192902878241912	{'CI': array([0.99613608, 1.04170105]), 'Gelman-Rubin': 1.0001730490416034}	No	1.0049805394588245	{'CI': array([0.98314937, 1.02948833]), 'Gelman-Rubin': 0.9997688939585633}	No
394	Other diseases of the digestive system|diseases of the digestive system$F$0-10	diseases of the digestive system	1.011267153272884	{'CI': array([0.93007281, 1.10651536]), 'Gelman-Rubin': 0.9999366376579563}	No	0.9887683290400222	{'CI': array([0.91788916, 1.06140206]), 'Gelman-Rubin': 0.9999425916975581}	No
395	Other diseases of the digestive system|diseases of the digestive system$F$11-20	diseases of the digestive system	0.9472283857290092	{'CI': array([0.85514112, 1.03938826]), 'Gelman-Rubin': 0.9999797124116835}	No	0.9751636244742689	{'CI': array([0.89305943, 1.05304582]), 'Gelman-Rubin': 0.999818535376481}	No
396	Other diseases of the digestive system|diseases of the digestive system$F$21-40	diseases of the digestive system	0.9936129914289331	{'CI': array([0.93946279, 1.05047993]), 'Gelman-Rubin': 0.9998847435279331}	No	1.0151822166159712	{'CI': array([0.96137783, 1.0676918 ]), 'Gelman-Rubin': 0.9998892092812861}	No
397	Other diseases of the digestive system|diseases of the digestive system$F$41-60	diseases of the digestive system	0.9923638786065567	{'CI': array([0.95755224, 1.02772363]), 'Gelman-Rubin': 0.9998439545000081}	No	0.9848210710506557	{'CI': array([0.95105343, 1.01730798]), 'Gelman-Rubin': 0.9999436283666102}	No
398	Other diseases of the digestive system|diseases of the digestive system$F$61-	diseases of the digestive system	1.0165140240136705	{'CI': array([0.98892981, 1.04515463]), 'Gelman-Rubin': 0.9999035065875342}	No	0.9873708838092756	{'CI': array([0.9615191, 1.0165488]), 'Gelman-Rubin': 0.9997742525866902}	No
399	Other diseases of the digestive system|diseases of the digestive system$M$0-10	diseases of the digestive system	1.0143368234028678	{'CI': array([0.93722872, 1.10908625]), 'Gelman-Rubin': 0.9998652866587384}	No	0.9568593312717141	{'CI': array([0.89402139, 1.02575034]), 'Gelman-Rubin': 0.9998760817984819}	No
400	Other diseases of the digestive system|diseases of the digestive system$M$11-20	diseases of the digestive system	0.9907496763568591	{'CI': array([0.89851108, 1.08335711]), 'Gelman-Rubin': 1.0000692111276588}	No	0.968472224074859	{'CI': array([0.89317459, 1.04809966]), 'Gelman-Rubin': 0.9998421669433357}	No
401	Other diseases of the digestive system|diseases of the digestive system$M$21-40	diseases of the digestive system	1.0284532842722116	{'CI': array([0.96695153, 1.0977498 ]), 'Gelman-Rubin': 0.9997690383404363}	No	0.9995441083822109	{'CI': array([0.93856643, 1.0665412 ]), 'Gelman-Rubin': 0.9998069519866924}	No
402	Other diseases of the digestive system|diseases of the digestive system$M$41-60	diseases of the digestive system	1.011086766879139	{'CI': array([0.97785109, 1.04559992]), 'Gelman-Rubin': 0.9999601790306606}	No	0.9845349485056448	{'CI': array([0.95114833, 1.01879237]), 'Gelman-Rubin': 0.9997764763027699}	No
403	Other diseases of the digestive system|diseases of the digestive system$M$61-	diseases of the digestive system	1.0098454415824818	{'CI': array([0.9829167, 1.0359259]), 'Gelman-Rubin': 0.9998802597591206}	No	0.9925371061853598	{'CI': array([0.96677645, 1.019795 ]), 'Gelman-Rubin': 0.9997784532778036}	No
404	Diseases of inner ear|diseases of the ear and mastoid process$F$21-40	diseases of the ear and mastoid process	1.0231225144224747	{'CI': array([0.90160056, 1.13924325]), 'Gelman-Rubin': 0.9998286915577987}	No	1.0090505283456168	{'CI': array([0.91767232, 1.09933959]), 'Gelman-Rubin': 0.9998416619364735}	No
405	Diseases of inner ear|diseases of the ear and mastoid process$F$41-60	diseases of the ear and mastoid process	0.9531789604860081	{'CI': array([0.86311655, 1.04838081]), 'Gelman-Rubin': 0.9998175012101808}	No	1.0084010867107662	{'CI': array([0.93088476, 1.09696087]), 'Gelman-Rubin': 0.9999877194559722}	No
406	Diseases of inner ear|diseases of the ear and mastoid process$F$61-	diseases of the ear and mastoid process	0.9616091587429526	{'CI': array([0.87000096, 1.04718676]), 'Gelman-Rubin': 1.0000676766426533}	No	1.0201838967456438	{'CI': array([0.9418689 , 1.10487504]), 'Gelman-Rubin': 0.9998028365140429}	No
407	Diseases of inner ear|diseases of the ear and mastoid process$M$41-60	diseases of the ear and mastoid process	0.9918650905430866	{'CI': array([0.89450779, 1.09720276]), 'Gelman-Rubin': 1.000066956244203}	No	0.9946818161847042	{'CI': array([0.90777178, 1.08181926]), 'Gelman-Rubin': 0.999798670842451}	No
408	Diseases of inner ear|diseases of the ear and mastoid process$M$61-	diseases of the ear and mastoid process	1.0090497185957543	{'CI': array([0.90760767, 1.10951303]), 'Gelman-Rubin': 0.999797959124609}	No	0.9963814541019401	{'CI': array([0.91939588, 1.08736918]), 'Gelman-Rubin': 0.9998303216102259}	No
409	Diseases of middle ear and mastoid|diseases of the ear and mastoid process$F$0-10	diseases of the ear and mastoid process	1.0289604608367005	{'CI': array([0.94751216, 1.11583111]), 'Gelman-Rubin': 0.9998163824529785}	No	0.9952966324129242	{'CI': array([0.91691767, 1.07965292]), 'Gelman-Rubin': 0.9999400604419122}	No
410	Diseases of middle ear and mastoid|diseases of the ear and mastoid process$F$21-40	diseases of the ear and mastoid process	0.9637494213327866	{'CI': array([0.86459181, 1.07127732]), 'Gelman-Rubin': 0.9998801170552358}	No	1.0273412495407583	{'CI': array([0.93928605, 1.13945599]), 'Gelman-Rubin': 0.9997900299892424}	No
411	Diseases of middle ear and mastoid|diseases of the ear and mastoid process$F$41-60	diseases of the ear and mastoid process	1.0233370523452598	{'CI': array([0.92260111, 1.13164219]), 'Gelman-Rubin': 0.9998967439243912}	No	0.9730701143413939	{'CI': array([0.89029474, 1.0630739 ]), 'Gelman-Rubin': 1.000047978949345}	No
412	Diseases of middle ear and mastoid|diseases of the ear and mastoid process$F$61-	diseases of the ear and mastoid process	0.9614346124909556	{'CI': array([0.85702929, 1.0684663 ]), 'Gelman-Rubin': 0.999803919958639}	No	0.9791374834019627	{'CI': array([0.8915279 , 1.06179585]), 'Gelman-Rubin': 0.9997923412130048}	No
413	Diseases of middle ear and mastoid|diseases of the ear and mastoid process$M$0-10	diseases of the ear and mastoid process	0.9983447837128072	{'CI': array([0.92650736, 1.0793854 ]), 'Gelman-Rubin': 0.9998573847482564}	No	0.9940620902152099	{'CI': array([0.91568951, 1.07028449]), 'Gelman-Rubin': 0.9998978200933424}	No
414	Diseases of middle ear and mastoid|diseases of the ear and mastoid process$M$41-60	diseases of the ear and mastoid process	1.0299862587825963	{'CI': array([0.9248086, 1.1497945]), 'Gelman-Rubin': 0.9998348205039648}	No	0.9873808288397049	{'CI': array([0.89847046, 1.07768295]), 'Gelman-Rubin': 0.9998448523363156}	No
415	Diseases of middle ear and mastoid|diseases of the ear and mastoid process$M$61-	diseases of the ear and mastoid process	1.0006860526290413	{'CI': array([0.89316071, 1.11226727]), 'Gelman-Rubin': 0.9999790380905687}	No	0.9941905747902398	{'CI': array([0.90327475, 1.08806812]), 'Gelman-Rubin': 0.9997830787294397}	No
416	Other disorders of ear|diseases of the ear and mastoid process$F$0-10	diseases of the ear and mastoid process	1.0064956932189741	{'CI': array([0.90557509, 1.11673566]), 'Gelman-Rubin': 0.9999420748928289}	No	1.011111328868521	{'CI': array([0.92326849, 1.1007276 ]), 'Gelman-Rubin': 0.9998566798672067}	No
417	Other disorders of ear|diseases of the ear and mastoid process$F$21-40	diseases of the ear and mastoid process	1.0084071387986557	{'CI': array([0.9266907 , 1.09722467]), 'Gelman-Rubin': 0.9998222328926331}	No	0.9851142699901135	{'CI': array([0.90534059, 1.07168655]), 'Gelman-Rubin': 0.9999964651379156}	No
418	Other disorders of ear|diseases of the ear and mastoid process$F$41-60	diseases of the ear and mastoid process	1.0202349531141564	{'CI': array([0.94628496, 1.10428643]), 'Gelman-Rubin': 0.9998351223892761}	No	0.9970607792924663	{'CI': array([0.92929283, 1.06126835]), 'Gelman-Rubin': 0.9997645028097032}	No
419	Other disorders of ear|diseases of the ear and mastoid process$F$61-	diseases of the ear and mastoid process	0.9768322167247488	{'CI': array([0.90785215, 1.05923838]), 'Gelman-Rubin': 0.9998795087750408}	No	1.008217627750452	{'CI': array([0.94061899, 1.08425711]), 'Gelman-Rubin': 1.0001135073806815}	No
420	Other disorders of ear|diseases of the ear and mastoid process$M$0-10	diseases of the ear and mastoid process	0.991689970163655	{'CI': array([0.8933425 , 1.09183871]), 'Gelman-Rubin': 0.9999324415892444}	No	0.9643380379654448	{'CI': array([0.87439415, 1.04892613]), 'Gelman-Rubin': 0.9998018943450443}	No
421	Other disorders of ear|diseases of the ear and mastoid process$M$21-40	diseases of the ear and mastoid process	1.0007446692750583	{'CI': array([0.89539866, 1.10524176]), 'Gelman-Rubin': 0.9999354213281167}	No	0.9890069237542409	{'CI': array([0.90655 , 1.07680411]), 'Gelman-Rubin': 0.99978673256444}	No
422	Other disorders of ear|diseases of the ear and mastoid process$M$41-60	diseases of the ear and mastoid process	0.9462056134502961	{'CI': array([0.86874178, 1.02287638]), 'Gelman-Rubin': 0.9998782829807875}	No	0.97366924743073	{'CI': array([0.90792447, 1.04058157]), 'Gelman-Rubin': 0.9998772374520071}	No
423	Other disorders of ear|diseases of the ear and mastoid process$M$61-	diseases of the ear and mastoid process	0.9829358587760109	{'CI': array([0.90929106, 1.05378781]), 'Gelman-Rubin': 0.9998299360584576}	No	0.996352477801299	{'CI': array([0.92765998, 1.0760951 ]), 'Gelman-Rubin': 0.9999066816007969}	No
424	Disorders of choroid and retina|diseases of the eye and adnexa$F$0-10	diseases of the eye and adnexa	1.0120433259108361	{'CI': array([0.92839174, 1.10933809]), 'Gelman-Rubin': 0.9997999574902284}	No	0.9753905411121973	{'CI': array([0.90071511, 1.0496505 ]), 'Gelman-Rubin': 0.9998377447111434}	No
425	Disorders of choroid and retina|diseases of the eye and adnexa$F$61-	diseases of the eye and adnexa	0.9956179340704351	{'CI': array([0.89876967, 1.10749963]), 'Gelman-Rubin': 0.9998472927689045}	No	0.976324181852225	{'CI': array([0.8941629 , 1.06215058]), 'Gelman-Rubin': 0.9999305553897481}	No
426	Disorders of choroid and retina|diseases of the eye and adnexa$M$0-10	diseases of the eye and adnexa	1.0033370157868289	{'CI': array([0.91655239, 1.09676597]), 'Gelman-Rubin': 0.9998102240224798}	No	1.014814829321893	{'CI': array([0.94235876, 1.0981336 ]), 'Gelman-Rubin': 0.999777543219997}	No
427	Disorders of choroid and retina|diseases of the eye and adnexa$M$41-60	diseases of the eye and adnexa	0.9906376737951998	{'CI': array([0.88153506, 1.10818308]), 'Gelman-Rubin': 0.9999086233859688}	No	0.9994437874781907	{'CI': array([0.9095174 , 1.08951326]), 'Gelman-Rubin': 0.9999957453856119}	No
428	Disorders of choroid and retina|diseases of the eye and adnexa$M$61-	diseases of the eye and adnexa	0.9833195589494139	{'CI': array([0.88179577, 1.08538189]), 'Gelman-Rubin': 0.9998836092433181}	No	0.9928578411156868	{'CI': array([0.90070843, 1.07687298]), 'Gelman-Rubin': 0.9998231883315893}	No
429	Disorders of conjunctiva|diseases of the eye and adnexa$F$61-	diseases of the eye and adnexa	1.0012416636010188	{'CI': array([0.89538787, 1.11422739]), 'Gelman-Rubin': 0.9998522148618507}	No	1.0065306058734087	{'CI': array([0.91406142, 1.10210222]), 'Gelman-Rubin': 0.9998875946153277}	No
430	Disorders of conjunctiva|diseases of the eye and adnexa$M$61-	diseases of the eye and adnexa	1.036423422429538	{'CI': array([0.92707661, 1.1411256 ]), 'Gelman-Rubin': 0.9998594164214542}	No	1.011560168619125	{'CI': array([0.91362763, 1.10202409]), 'Gelman-Rubin': 1.0000614430850099}	No
431	Disorders of eyelid, lacrimal system and orbit|diseases of the eye and adnexa$F$0-10	diseases of the eye and adnexa	0.9772540571729781	{'CI': array([0.87901075, 1.09462202]), 'Gelman-Rubin': 0.9997647336631904}	No	1.017007939279342	{'CI': array([0.92650363, 1.11725408]), 'Gelman-Rubin': 0.999866357474779}	No
432	Disorders of eyelid, lacrimal system and orbit|diseases of the eye and adnexa$F$21-40	diseases of the eye and adnexa	1.0253526116561804	{'CI': array([0.91447982, 1.14252387]), 'Gelman-Rubin': 0.9998203002221848}	No	0.9833243326536601	{'CI': array([0.89273342, 1.07001309]), 'Gelman-Rubin': 0.9998749591222533}	No
433	Disorders of eyelid, lacrimal system and orbit|diseases of the eye and adnexa$F$41-60	diseases of the eye and adnexa	0.9685637372491035	{'CI': array([0.86929696, 1.07199055]), 'Gelman-Rubin': 0.9999112913036192}	No	0.9995178032604508	{'CI': array([0.91444292, 1.08721395]), 'Gelman-Rubin': 0.9998233540596613}	No
434	Disorders of eyelid, lacrimal system and orbit|diseases of the eye and adnexa$F$61-	diseases of the eye and adnexa	0.9918157750360931	{'CI': array([0.88844104, 1.10982146]), 'Gelman-Rubin': 0.9999161195151002}	No	1.0118989914184024	{'CI': array([0.92661283, 1.10431018]), 'Gelman-Rubin': 0.9997962563435729}	No
435	Disorders of eyelid, lacrimal system and orbit|diseases of the eye and adnexa$M$0-10	diseases of the eye and adnexa	0.9573909939880834	{'CI': array([0.85515534, 1.06310215]), 'Gelman-Rubin': 0.9999972123092372}	No	1.03737504411191	{'CI': array([0.94970202, 1.1266302 ]), 'Gelman-Rubin': 0.9999894354515357}	No
436	Disorders of eyelid, lacrimal system and orbit|diseases of the eye and adnexa$M$41-60	diseases of the eye and adnexa	0.9510775571759692	{'CI': array([0.84180205, 1.06840004]), 'Gelman-Rubin': 0.9998361962515071}	No	0.9833278364482521	{'CI': array([0.89964707, 1.0733534 ]), 'Gelman-Rubin': 0.9998448554481828}	No
437	Disorders of eyelid, lacrimal system and orbit|diseases of the eye and adnexa$M$61-	diseases of the eye and adnexa	0.9878844937409264	{'CI': array([0.87180063, 1.10223929]), 'Gelman-Rubin': 0.9998173748351215}	No	1.0069541389003862	{'CI': array([0.91132778, 1.09494511]), 'Gelman-Rubin': 0.9998626439619653}	No
438	Disorders of optic nerve and visual pathways|diseases of the eye and adnexa$F$41-60	diseases of the eye and adnexa	0.9829601580685674	{'CI': array([0.88090462, 1.08969058]), 'Gelman-Rubin': 0.999960125213302}	No	1.0024293037568348	{'CI': array([0.91390953, 1.09459215]), 'Gelman-Rubin': 1.0000163101058437}	No
439	Glaucoma|diseases of the eye and adnexa$F$61-	diseases of the eye and adnexa	0.9863396021993132	{'CI': array([0.89844022, 1.08086495]), 'Gelman-Rubin': 0.9998960951681376}	No	0.9719330251617979	{'CI': array([0.89657947, 1.05682919]), 'Gelman-Rubin': 1.000008109966627}	No
440	Glaucoma|diseases of the eye and adnexa$M$61-	diseases of the eye and adnexa	1.016833264918908	{'CI': array([0.91439564, 1.11891156]), 'Gelman-Rubin': 0.9998261184057042}	No	1.0179958835837828	{'CI': array([0.9340968 , 1.10763738]), 'Gelman-Rubin': 0.9998687047674387}	No
441	Other disorders of eye and adnexa|diseases of the eye and adnexa$F$21-40	diseases of the eye and adnexa	1.0257124662102395	{'CI': array([0.93246913, 1.12419625]), 'Gelman-Rubin': 0.9998353954623711}	No	0.9954928579940768	{'CI': array([0.91797549, 1.07495898]), 'Gelman-Rubin': 0.9998783751132163}	No
442	Other disorders of eye and adnexa|diseases of the eye and adnexa$F$41-60	diseases of the eye and adnexa	1.0175016205460135	{'CI': array([0.94355617, 1.09184286]), 'Gelman-Rubin': 0.9998537314077578}	No	1.0024810781771616	{'CI': array([0.92607029, 1.07404798]), 'Gelman-Rubin': 0.9998874341533676}	No
443	Other disorders of eye and adnexa|diseases of the eye and adnexa$F$61-	diseases of the eye and adnexa	0.9542005670117183	{'CI': array([0.87997011, 1.03748463]), 'Gelman-Rubin': 0.999819649744797}	No	1.0166594400829876	{'CI': array([0.95034132, 1.09545423]), 'Gelman-Rubin': 0.9998390359436509}	No
444	Other disorders of eye and adnexa|diseases of the eye and adnexa$M$0-10	diseases of the eye and adnexa	0.99815409564849	{'CI': array([0.89661251, 1.10975265]), 'Gelman-Rubin': 0.9998335230728702}	No	0.9946484109955742	{'CI': array([0.9077233 , 1.08677673]), 'Gelman-Rubin': 0.9997642746197352}	No
445	Other disorders of eye and adnexa|diseases of the eye and adnexa$M$21-40	diseases of the eye and adnexa	1.0099003219924358	{'CI': array([0.9071204 , 1.12146852]), 'Gelman-Rubin': 0.9999553527958207}	No	0.9907333114719341	{'CI': array([0.9027758 , 1.07590262]), 'Gelman-Rubin': 0.9998198148855985}	No
446	Other disorders of eye and adnexa|diseases of the eye and adnexa$M$41-60	diseases of the eye and adnexa	0.9460226966522011	{'CI': array([0.87580597, 1.02684627]), 'Gelman-Rubin': 0.9998698444264296}	No	0.9683788086916829	{'CI': array([0.8999797 , 1.04457609]), 'Gelman-Rubin': 1.0000344801772223}	No
447	Other disorders of eye and adnexa|diseases of the eye and adnexa$M$61-	diseases of the eye and adnexa	0.9645258997742836	{'CI': array([0.89139419, 1.04897499]), 'Gelman-Rubin': 0.999765213338812}	No	0.9749465037390491	{'CI': array([0.90784933, 1.04488562]), 'Gelman-Rubin': 0.9999969933194048}	No
448	Visual disturbances and blindness|diseases of the eye and adnexa$F$21-40	diseases of the eye and adnexa	0.9926812252631058	{'CI': array([0.89680801, 1.09388025]), 'Gelman-Rubin': 0.9998351727793419}	No	0.9761294066873327	{'CI': array([0.89758161, 1.05607695]), 'Gelman-Rubin': 0.9999447092924326}	No
449	Visual disturbances and blindness|diseases of the eye and adnexa$F$41-60	diseases of the eye and adnexa	0.9721384820295546	{'CI': array([0.89065939, 1.06821263]), 'Gelman-Rubin': 0.9998192025709502}	No	0.9746458283161954	{'CI': array([0.90839156, 1.05120509]), 'Gelman-Rubin': 0.9997993988523048}	No
450	Visual disturbances and blindness|diseases of the eye and adnexa$F$61-	diseases of the eye and adnexa	0.9953707687780362	{'CI': array([0.91263113, 1.08606911]), 'Gelman-Rubin': 1.0001252584730975}	No	1.004949141771651	{'CI': array([0.91880192, 1.08721587]), 'Gelman-Rubin': 0.9998272345736742}	No
451	Visual disturbances and blindness|diseases of the eye and adnexa$M$21-40	diseases of the eye and adnexa	0.9821693427472359	{'CI': array([0.87566804, 1.0787321 ]), 'Gelman-Rubin': 0.9998741409615877}	No	0.9549240263007017	{'CI': array([0.86835801, 1.03940325]), 'Gelman-Rubin': 0.9997772436661059}	No
452	Visual disturbances and blindness|diseases of the eye and adnexa$M$41-60	diseases of the eye and adnexa	1.0208654682389287	{'CI': array([0.93988862, 1.11099331]), 'Gelman-Rubin': 0.9997991989804993}	No	0.9840706027761865	{'CI': array([0.90726528, 1.06434732]), 'Gelman-Rubin': 0.9999119991752937}	No
453	Visual disturbances and blindness|diseases of the eye and adnexa$M$61-	diseases of the eye and adnexa	0.9869292174731216	{'CI': array([0.90724132, 1.08155563]), 'Gelman-Rubin': 0.999765769526108}	No	0.9975652716632313	{'CI': array([0.91987185, 1.07532064]), 'Gelman-Rubin': 0.9998681614774204}	No
454	Diseases of male genital organs|diseases of the genitourinary system: pelvis, genitals and breasts$F$21-40	diseases of the genitourinary system: pelvis, genitals and breasts	1.0123038420983648	{'CI': array([0.90312858, 1.12138359]), 'Gelman-Rubin': 0.9998814415473588}	No	0.992607094613168	{'CI': array([0.90421678, 1.07871203]), 'Gelman-Rubin': 0.9998266391814505}	No
455	Diseases of male genital organs|diseases of the genitourinary system: pelvis, genitals and breasts$M$0-10	diseases of the genitourinary system: pelvis, genitals and breasts	0.9914495638515788	{'CI': array([0.92574545, 1.06290272]), 'Gelman-Rubin': 0.999923933651817}	No	1.0149339666945516	{'CI': array([0.94946317, 1.08563663]), 'Gelman-Rubin': 1.0000895676325328}	No
456	Diseases of male genital organs|diseases of the genitourinary system: pelvis, genitals and breasts$M$11-20	diseases of the genitourinary system: pelvis, genitals and breasts	1.0121772508101352	{'CI': array([0.90835973, 1.12322407]), 'Gelman-Rubin': 0.9998365725022403}	No	0.9925422512090574	{'CI': array([0.9097718 , 1.08629262]), 'Gelman-Rubin': 0.9998166926382325}	No
457	Diseases of male genital organs|diseases of the genitourinary system: pelvis, genitals and breasts$M$21-40	diseases of the genitourinary system: pelvis, genitals and breasts	1.0632841133410402	{'CI': array([0.97703807, 1.16221581]), 'Gelman-Rubin': 1.000034174299772}	No	0.9965959774725661	{'CI': array([0.91992324, 1.0798343 ]), 'Gelman-Rubin': 0.9999432798245445}	No
458	Diseases of male genital organs|diseases of the genitourinary system: pelvis, genitals and breasts$M$41-60	diseases of the genitourinary system: pelvis, genitals and breasts	1.017853321930983	{'CI': array([0.96469451, 1.07536188]), 'Gelman-Rubin': 1.0000258691569994}	No	0.9500862307506673	{'CI': array([0.89674395, 1.00361386]), 'Gelman-Rubin': 0.999822359456206}	No
459	Diseases of male genital organs|diseases of the genitourinary system: pelvis, genitals and breasts$M$61-	diseases of the genitourinary system: pelvis, genitals and breasts	1.0194819879158654	{'CI': array([0.98131055, 1.06201558]), 'Gelman-Rubin': 0.9997960059943322}	No	1.0248444991611225	{'CI': array([0.98509854, 1.06747072]), 'Gelman-Rubin': 0.9999040525511256}	No
460	Disorders of breast|diseases of the genitourinary system: pelvis, genitals and breasts$F$21-40	diseases of the genitourinary system: pelvis, genitals and breasts	1.0405300409242593	{'CI': array([0.95011845, 1.14298253]), 'Gelman-Rubin': 0.9999744818120626}	No	0.999508448449148	{'CI': array([0.92466951, 1.08171819]), 'Gelman-Rubin': 0.9999277013560228}	No
461	Disorders of breast|diseases of the genitourinary system: pelvis, genitals and breasts$F$41-60	diseases of the genitourinary system: pelvis, genitals and breasts	0.9941044988053537	{'CI': array([0.91979551, 1.06767344]), 'Gelman-Rubin': 0.9997616464708947}	No	0.9892558698735788	{'CI': array([0.925223 , 1.05482415]), 'Gelman-Rubin': 0.9998838596556114}	No
462	Disorders of breast|diseases of the genitourinary system: pelvis, genitals and breasts$F$61-	diseases of the genitourinary system: pelvis, genitals and breasts	0.9754107040963862	{'CI': array([0.88047796, 1.06518333]), 'Gelman-Rubin': 0.9998605619212917}	No	0.9961154139693027	{'CI': array([0.92111169, 1.07865335]), 'Gelman-Rubin': 0.9998420478045009}	No
463	Inflammatory diseases of female pelvic organs|diseases of the genitourinary system: pelvis, genitals and breasts$F$11-20	diseases of the genitourinary system: pelvis, genitals and breasts	1.009732779323906	{'CI': array([0.91149081, 1.11074369]), 'Gelman-Rubin': 0.9998710082831156}	No	1.0191870357862427	{'CI': array([0.937497 , 1.10580566]), 'Gelman-Rubin': 0.9998318259303075}	No
464	Inflammatory diseases of female pelvic organs|diseases of the genitourinary system: pelvis, genitals and breasts$F$21-40	diseases of the genitourinary system: pelvis, genitals and breasts	1.0020431050158132	{'CI': array([0.94482724, 1.06353105]), 'Gelman-Rubin': 0.9998920619491244}	No	0.9587876371320956	{'CI': array([0.91011988, 1.01503801]), 'Gelman-Rubin': 0.9998645476858905}	No
465	Inflammatory diseases of female pelvic organs|diseases of the genitourinary system: pelvis, genitals and breasts$F$41-60	diseases of the genitourinary system: pelvis, genitals and breasts	0.9980900182944812	{'CI': array([0.94720038, 1.05821892]), 'Gelman-Rubin': 0.9998667333555349}	No	0.9626986248363217	{'CI': array([0.91103585, 1.01635696]), 'Gelman-Rubin': 0.9997797058757605}	No
466	Inflammatory diseases of female pelvic organs|diseases of the genitourinary system: pelvis, genitals and breasts$F$61-	diseases of the genitourinary system: pelvis, genitals and breasts	0.9571680417698787	{'CI': array([0.86309593, 1.04453386]), 'Gelman-Rubin': 0.9998671682873085}	No	0.9993302401320833	{'CI': array([0.92539073, 1.07809678]), 'Gelman-Rubin': 0.9998226828681401}	No
467	Noninflammatory disorders of female genital tract|diseases of the genitourinary system: pelvis, genitals and breasts$F$11-20	diseases of the genitourinary system: pelvis, genitals and breasts	0.9840233797331578	{'CI': array([0.90527722, 1.07331877]), 'Gelman-Rubin': 0.9998063263763807}	No	1.0055765756778257	{'CI': array([0.93354352, 1.08007859]), 'Gelman-Rubin': 0.9999473801141309}	No
468	Noninflammatory disorders of female genital tract|diseases of the genitourinary system: pelvis, genitals and breasts$F$21-40	diseases of the genitourinary system: pelvis, genitals and breasts	1.0244728701763801	{'CI': array([0.99254221, 1.05593647]), 'Gelman-Rubin': 0.9998419730139059}	No	0.9470470311251018	{'CI': array([0.91609191, 0.97750033]), 'Gelman-Rubin': 0.9998692581058186}	Yes
469	Noninflammatory disorders of female genital tract|diseases of the genitourinary system: pelvis, genitals and breasts$F$41-60	diseases of the genitourinary system: pelvis, genitals and breasts	0.9834209347465896	{'CI': array([0.95783193, 1.0075034 ]), 'Gelman-Rubin': 0.9997810829936741}	No	0.9384313617791444	{'CI': array([0.91575514, 0.96315044]), 'Gelman-Rubin': 0.9998424528849255}	Yes
470	Noninflammatory disorders of female genital tract|diseases of the genitourinary system: pelvis, genitals and breasts$F$61-	diseases of the genitourinary system: pelvis, genitals and breasts	0.9511177553020977	{'CI': array([0.90339751, 1.00063126]), 'Gelman-Rubin': 0.9998776965922436}	No	1.0256328906345744	{'CI': array([0.97411264, 1.07214772]), 'Gelman-Rubin': 0.9998001429463665}	No
471	Other disorders of genitourinary tract|diseases of the genitourinary system: pelvis, genitals and breasts$F$21-40	diseases of the genitourinary system: pelvis, genitals and breasts	0.997335702767022	{'CI': array([0.92490196, 1.06801282]), 'Gelman-Rubin': 0.9998606721265443}	No	0.979670858853399	{'CI': array([0.92090077, 1.04921479]), 'Gelman-Rubin': 0.9998752023739678}	No
472	Other disorders of genitourinary tract|diseases of the genitourinary system: pelvis, genitals and breasts$F$41-60	diseases of the genitourinary system: pelvis, genitals and breasts	1.00193025866386	{'CI': array([0.95000422, 1.06198184]), 'Gelman-Rubin': 0.9997940583782945}	No	0.9942650450374114	{'CI': array([0.94524568, 1.04474031]), 'Gelman-Rubin': 0.9998298004590517}	No
473	Other disorders of genitourinary tract|diseases of the genitourinary system: pelvis, genitals and breasts$F$61-	diseases of the genitourinary system: pelvis, genitals and breasts	0.9687247771872978	{'CI': array([0.90284269, 1.0348757 ]), 'Gelman-Rubin': 0.9998846534344358}	No	1.0138643734699813	{'CI': array([0.95275884, 1.07693088]), 'Gelman-Rubin': 0.9997813681770938}	No
474	Other disorders of genitourinary tract|diseases of the genitourinary system: pelvis, genitals and breasts$M$21-40	diseases of the genitourinary system: pelvis, genitals and breasts	0.9956090021102246	{'CI': array([0.89778608, 1.09765022]), 'Gelman-Rubin': 0.999832151312471}	No	1.00582569864837	{'CI': array([0.92468381, 1.09973926]), 'Gelman-Rubin': 0.9997856267660186}	No
475	Other disorders of genitourinary tract|diseases of the genitourinary system: pelvis, genitals and breasts$M$41-60	diseases of the genitourinary system: pelvis, genitals and breasts	0.9682656472320831	{'CI': array([0.90315243, 1.03710973]), 'Gelman-Rubin': 1.0001018011582532}	No	0.9822724630476513	{'CI': array([0.91477064, 1.04943716]), 'Gelman-Rubin': 0.9999019567274511}	No
476	Other disorders of genitourinary tract|diseases of the genitourinary system: pelvis, genitals and breasts$M$61-	diseases of the genitourinary system: pelvis, genitals and breasts	0.9742516098325577	{'CI': array([0.91081361, 1.0473734 ]), 'Gelman-Rubin': 0.9998346130491628}	No	0.9774191051541392	{'CI': array([0.91158362, 1.04972332]), 'Gelman-Rubin': 0.9998124763260133}	No
477	Glomerular diseases|diseases of the genitourinary system: urinary system$F$0-10	diseases of the genitourinary system: urinary system	0.9921905141346112	{'CI': array([0.87868485, 1.10039059]), 'Gelman-Rubin': 0.9999701860340173}	No	0.9948466164592319	{'CI': array([0.90616284, 1.08411058]), 'Gelman-Rubin': 0.9997796034780797}	No
478	Glomerular diseases|diseases of the genitourinary system: urinary system$F$11-20	diseases of the genitourinary system: urinary system	0.9587439990200153	{'CI': array([0.84980246, 1.08282312]), 'Gelman-Rubin': 0.9997796716578645}	No	1.0136466652918152	{'CI': array([0.92425739, 1.1185497 ]), 'Gelman-Rubin': 0.9998551057062394}	No
479	Glomerular diseases|diseases of the genitourinary system: urinary system$F$21-40	diseases of the genitourinary system: urinary system	1.0325260381796755	{'CI': array([0.93451014, 1.13632399]), 'Gelman-Rubin': 0.9997911873230984}	No	0.9895031032617209	{'CI': array([0.91165037, 1.07121548]), 'Gelman-Rubin': 0.9998912209092078}	No
480	Glomerular diseases|diseases of the genitourinary system: urinary system$F$41-60	diseases of the genitourinary system: urinary system	1.033681143511855	{'CI': array([0.94629649, 1.1319684 ]), 'Gelman-Rubin': 0.999756667194146}	No	0.9945907658065698	{'CI': array([0.9104916 , 1.07520721]), 'Gelman-Rubin': 0.9997889493193429}	No
481	Glomerular diseases|diseases of the genitourinary system: urinary system$F$61-	diseases of the genitourinary system: urinary system	1.007059313469132	{'CI': array([0.91229309, 1.11052549]), 'Gelman-Rubin': 0.9999081232271023}	No	0.9801250561643439	{'CI': array([0.89588066, 1.06265091]), 'Gelman-Rubin': 0.999971363093319}	No
482	Glomerular diseases|diseases of the genitourinary system: urinary system$M$0-10	diseases of the genitourinary system: urinary system	1.026691043595833	{'CI': array([0.92046022, 1.14876272]), 'Gelman-Rubin': 0.9998834614034249}	No	0.9795037294633268	{'CI': array([0.88378913, 1.06618316]), 'Gelman-Rubin': 1.0000018369981876}	No
483	Glomerular diseases|diseases of the genitourinary system: urinary system$M$21-40	diseases of the genitourinary system: urinary system	0.9556431684227585	{'CI': array([0.84530617, 1.06686818]), 'Gelman-Rubin': 0.9997884631211446}	No	0.996593297339423	{'CI': array([0.90890243, 1.08697461]), 'Gelman-Rubin': 0.9997849502758324}	No
484	Glomerular diseases|diseases of the genitourinary system: urinary system$M$41-60	diseases of the genitourinary system: urinary system	1.008150536966792	{'CI': array([0.9201227 , 1.10448398]), 'Gelman-Rubin': 0.9997550149624804}	No	1.0344495909888352	{'CI': array([0.95445526, 1.11662309]), 'Gelman-Rubin': 0.9997538887098698}	No
485	Glomerular diseases|diseases of the genitourinary system: urinary system$M$61-	diseases of the genitourinary system: urinary system	0.996715934254873	{'CI': array([0.9066733 , 1.09536323]), 'Gelman-Rubin': 0.9997729803207291}	No	1.0271692550550333	{'CI': array([0.94775063, 1.12858532]), 'Gelman-Rubin': 0.9998290441728356}	No
486	Other diseases of urinary system|diseases of the genitourinary system: urinary system$F$0-10	diseases of the genitourinary system: urinary system	0.9925977202842111	{'CI': array([0.90950947, 1.07273956]), 'Gelman-Rubin': 1.0001296485758633}	No	1.0282715014336448	{'CI': array([0.95672807, 1.10733085]), 'Gelman-Rubin': 0.9999102043093185}	No
487	Other diseases of urinary system|diseases of the genitourinary system: urinary system$F$11-20	diseases of the genitourinary system: urinary system	1.0000578401947264	{'CI': array([0.91784472, 1.08917748]), 'Gelman-Rubin': 0.9998742444685631}	No	0.9871985701997614	{'CI': array([0.91751354, 1.05844778]), 'Gelman-Rubin': 0.9999952056308954}	No
488	Other diseases of urinary system|diseases of the genitourinary system: urinary system$F$21-40	diseases of the genitourinary system: urinary system	0.9640279194763614	{'CI': array([0.91427715, 1.01361622]), 'Gelman-Rubin': 0.9997556800746387}	No	1.0093133896657271	{'CI': array([0.95465419, 1.06214977]), 'Gelman-Rubin': 0.9999532136319829}	No
489	Other diseases of urinary system|diseases of the genitourinary system: urinary system$F$41-60	diseases of the genitourinary system: urinary system	0.9941698237480031	{'CI': array([0.96018804, 1.0297029 ]), 'Gelman-Rubin': 1.0000414885761226}	No	0.9955255370745375	{'CI': array([0.96095466, 1.03220144]), 'Gelman-Rubin': 1.0000331303058076}	No
490	Other diseases of urinary system|diseases of the genitourinary system: urinary system$F$61-	diseases of the genitourinary system: urinary system	1.0123220269042223	{'CI': array([0.99199342, 1.03516718]), 'Gelman-Rubin': 1.000063235271655}	No	0.9955409431330814	{'CI': array([0.97336966, 1.01860911]), 'Gelman-Rubin': 0.9998064204782261}	No
491	Other diseases of urinary system|diseases of the genitourinary system: urinary system$M$0-10	diseases of the genitourinary system: urinary system	0.9801334334357351	{'CI': array([0.88244304, 1.0754417 ]), 'Gelman-Rubin': 0.9999193666463649}	No	0.9998406242505362	{'CI': array([0.92113794, 1.08324284]), 'Gelman-Rubin': 1.0002421448970995}	No
492	Other diseases of urinary system|diseases of the genitourinary system: urinary system$M$11-20	diseases of the genitourinary system: urinary system	1.0368119697394238	{'CI': array([0.92239102, 1.13940358]), 'Gelman-Rubin': 0.9997909286911132}	No	0.9916745779869474	{'CI': array([0.90731673, 1.07256487]), 'Gelman-Rubin': 0.9998901176287418}	No
493	Other diseases of urinary system|diseases of the genitourinary system: urinary system$M$21-40	diseases of the genitourinary system: urinary system	1.0445566896183394	{'CI': array([0.96711783, 1.13153859]), 'Gelman-Rubin': 0.9998599590188282}	No	1.0111082478763136	{'CI': array([0.94481262, 1.08568273]), 'Gelman-Rubin': 0.9999453357359469}	No
494	Other diseases of urinary system|diseases of the genitourinary system: urinary system$M$41-60	diseases of the genitourinary system: urinary system	1.0357611752518399	{'CI': array([0.98344665, 1.08284919]), 'Gelman-Rubin': 0.9998800365418086}	No	1.0135692213558436	{'CI': array([0.9680503 , 1.05855913]), 'Gelman-Rubin': 0.9999555415329219}	No
495	Other diseases of urinary system|diseases of the genitourinary system: urinary system$M$61-	diseases of the genitourinary system: urinary system	1.0219847011592016	{'CI': array([0.99385177, 1.05311127]), 'Gelman-Rubin': 1.000036047103335}	No	0.9877945529337226	{'CI': array([0.95840959, 1.01790218]), 'Gelman-Rubin': 0.99980931230406}	No
496	Other disorders of kidney and ureter|diseases of the genitourinary system: urinary system$F$21-40	diseases of the genitourinary system: urinary system	0.9678134523923831	{'CI': array([0.87760486, 1.05572751]), 'Gelman-Rubin': 0.9997524347257986}	No	1.0076604719889475	{'CI': array([0.93126981, 1.08623199]), 'Gelman-Rubin': 0.9998679116527569}	No
497	Other disorders of kidney and ureter|diseases of the genitourinary system: urinary system$F$41-60	diseases of the genitourinary system: urinary system	1.0177496372950545	{'CI': array([0.95253794, 1.08102672]), 'Gelman-Rubin': 1.0001197880590353}	No	1.010723989024179	{'CI': array([0.9531693 , 1.07165745]), 'Gelman-Rubin': 0.9998944079073615}	No
498	Other disorders of kidney and ureter|diseases of the genitourinary system: urinary system$F$61-	diseases of the genitourinary system: urinary system	0.9873346732392411	{'CI': array([0.94231891, 1.03116347]), 'Gelman-Rubin': 0.999862436094681}	No	1.008950806757872	{'CI': array([0.96819432, 1.05562801]), 'Gelman-Rubin': 0.9997635591998313}	No
499	Other disorders of kidney and ureter|diseases of the genitourinary system: urinary system$M$0-10	diseases of the genitourinary system: urinary system	0.9971790945961411	{'CI': array([0.89971321, 1.10377093]), 'Gelman-Rubin': 0.9998041841765384}	No	0.9767313340890493	{'CI': array([0.89418659, 1.06276716]), 'Gelman-Rubin': 0.9999668554374025}	No
500	Other disorders of kidney and ureter|diseases of the genitourinary system: urinary system$M$11-20	diseases of the genitourinary system: urinary system	1.010235853640973	{'CI': array([0.90397692, 1.13091101]), 'Gelman-Rubin': 0.9998423674824908}	No	0.9936480243035023	{'CI': array([0.9081005 , 1.08880937]), 'Gelman-Rubin': 0.9998162448146884}	No
501	Other disorders of kidney and ureter|diseases of the genitourinary system: urinary system$M$21-40	diseases of the genitourinary system: urinary system	0.9884796979873076	{'CI': array([0.90171846, 1.08433052]), 'Gelman-Rubin': 0.9998362667712017}	No	1.0083968708217539	{'CI': array([0.93034808, 1.08513618]), 'Gelman-Rubin': 0.9998345352699065}	No
502	Other disorders of kidney and ureter|diseases of the genitourinary system: urinary system$M$41-60	diseases of the genitourinary system: urinary system	1.0322346922345857	{'CI': array([0.97750615, 1.08767238]), 'Gelman-Rubin': 0.9997772884219019}	No	1.014332770184062	{'CI': array([0.95867066, 1.06697053]), 'Gelman-Rubin': 0.9999350095585967}	No
503	Other disorders of kidney and ureter|diseases of the genitourinary system: urinary system$M$61-	diseases of the genitourinary system: urinary system	1.009378856773525	{'CI': array([0.96863003, 1.04817709]), 'Gelman-Rubin': 0.999959132512879}	No	1.0099526000935766	{'CI': array([0.96851156, 1.05220204]), 'Gelman-Rubin': 0.9997808937844581}	No
504	Renal failure|diseases of the genitourinary system: urinary system$F$0-10	diseases of the genitourinary system: urinary system	0.9885139956857946	{'CI': array([0.89119934, 1.10496408]), 'Gelman-Rubin': 0.9999151706650098}	No	1.0132589456777832	{'CI': array([0.93856112, 1.1016868 ]), 'Gelman-Rubin': 0.9997942477311702}	No
505	Renal failure|diseases of the genitourinary system: urinary system$F$11-20	diseases of the genitourinary system: urinary system	0.9710324673795597	{'CI': array([0.88443658, 1.05669907]), 'Gelman-Rubin': 0.9998149369428749}	No	0.9924794376240528	{'CI': array([0.91698099, 1.07304783]), 'Gelman-Rubin': 0.9998592034367538}	No
506	Renal failure|diseases of the genitourinary system: urinary system$F$21-40	diseases of the genitourinary system: urinary system	1.0089466283613768	{'CI': array([0.95879266, 1.05912677]), 'Gelman-Rubin': 0.9997957234210496}	No	1.000136482477786	{'CI': array([0.94749607, 1.05474016]), 'Gelman-Rubin': 0.9999489530665583}	No
507	Renal failure|diseases of the genitourinary system: urinary system$F$41-60	diseases of the genitourinary system: urinary system	1.003300523986946	{'CI': array([0.98018313, 1.02773371]), 'Gelman-Rubin': 0.9999987635272434}	No	1.0118489532205754	{'CI': array([0.98772192, 1.03891849]), 'Gelman-Rubin': 1.0000461718438476}	No
508	Renal failure|diseases of the genitourinary system: urinary system$F$61-	diseases of the genitourinary system: urinary system	1.0171800767042232	{'CI': array([1.00032719, 1.03377375]), 'Gelman-Rubin': 0.9999830214276351}	Yes	1.0011535458635594	{'CI': array([0.98432383, 1.01971761]), 'Gelman-Rubin': 0.9997747884700902}	No
509	Renal failure|diseases of the genitourinary system: urinary system$M$0-10	diseases of the genitourinary system: urinary system	0.9667788684404776	{'CI': array([0.88039708, 1.0524949 ]), 'Gelman-Rubin': 0.999886619649215}	No	1.018725252295225	{'CI': array([0.94272273, 1.10063022]), 'Gelman-Rubin': 0.9999759067009791}	No
510	Renal failure|diseases of the genitourinary system: urinary system$M$11-20	diseases of the genitourinary system: urinary system	1.0068527400682457	{'CI': array([0.9187815 , 1.09487602]), 'Gelman-Rubin': 0.9999177742328867}	No	1.023488133062313	{'CI': array([0.9468059 , 1.10674787]), 'Gelman-Rubin': 0.9998875274789507}	No
511	Renal failure|diseases of the genitourinary system: urinary system$M$21-40	diseases of the genitourinary system: urinary system	1.0102635392411699	{'CI': array([0.96442923, 1.05858736]), 'Gelman-Rubin': 0.9999239869903936}	No	1.0302760495344105	{'CI': array([0.98438926, 1.08120561]), 'Gelman-Rubin': 0.9998593444168523}	No
512	Renal failure|diseases of the genitourinary system: urinary system$M$41-60	diseases of the genitourinary system: urinary system	1.0217653863314493	{'CI': array([1.00312351, 1.0443181 ]), 'Gelman-Rubin': 0.999909730057095}	Yes	1.0040404124213698	{'CI': array([0.98302002, 1.02343779]), 'Gelman-Rubin': 0.9998761865855648}	No
513	Renal failure|diseases of the genitourinary system: urinary system$M$61-	diseases of the genitourinary system: urinary system	1.0178958368420286	{'CI': array([1.00223615, 1.03332039]), 'Gelman-Rubin': 0.9998922885536345}	Yes	1.006646296762782	{'CI': array([0.98994305, 1.02328811]), 'Gelman-Rubin': 0.9998900898563505}	No
514	Renal tubulo-interstitial diseases|diseases of the genitourinary system: urinary system$F$0-10	diseases of the genitourinary system: urinary system	0.9582575901017342	{'CI': array([0.87898213, 1.0316321 ]), 'Gelman-Rubin': 1.000027872404153}	No	1.0419202686031548	{'CI': array([0.96768968, 1.12278624]), 'Gelman-Rubin': 0.999910797087465}	No
515	Renal tubulo-interstitial diseases|diseases of the genitourinary system: urinary system$F$11-20	diseases of the genitourinary system: urinary system	0.9162002663970784	{'CI': array([0.8464221 , 0.99101968]), 'Gelman-Rubin': 0.9997779204690848}	Yes	0.9547631297105743	{'CI': array([0.89123682, 1.02278787]), 'Gelman-Rubin': 0.9998273932446199}	No
516	Renal tubulo-interstitial diseases|diseases of the genitourinary system: urinary system$F$21-40	diseases of the genitourinary system: urinary system	0.9556829171284317	{'CI': array([0.91251179, 0.996868 ]), 'Gelman-Rubin': 0.9997581688835964}	Yes	0.9956872198709003	{'CI': array([0.95665847, 1.03842658]), 'Gelman-Rubin': 0.9998629991993493}	No
517	Renal tubulo-interstitial diseases|diseases of the genitourinary system: urinary system$F$41-60	diseases of the genitourinary system: urinary system	0.9848492391074489	{'CI': array([0.94568476, 1.02110622]), 'Gelman-Rubin': 0.9998415417165528}	No	1.019672352085269	{'CI': array([0.98019881, 1.05908237]), 'Gelman-Rubin': 0.9997861000194816}	No
518	Renal tubulo-interstitial diseases|diseases of the genitourinary system: urinary system$F$61-	diseases of the genitourinary system: urinary system	1.0158974574039774	{'CI': array([0.97491231, 1.05644363]), 'Gelman-Rubin': 0.9998621450900299}	No	1.0198976088707985	{'CI': array([0.97777341, 1.05894556]), 'Gelman-Rubin': 0.9998205268084704}	No
519	Renal tubulo-interstitial diseases|diseases of the genitourinary system: urinary system$M$0-10	diseases of the genitourinary system: urinary system	1.039455944783178	{'CI': array([0.95675404, 1.13493537]), 'Gelman-Rubin': 1.0000553609125575}	No	0.9947852278923934	{'CI': array([0.92029461, 1.06865442]), 'Gelman-Rubin': 0.9999167405976269}	No
520	Renal tubulo-interstitial diseases|diseases of the genitourinary system: urinary system$M$11-20	diseases of the genitourinary system: urinary system	1.0109766286219675	{'CI': array([0.91538155, 1.12343078]), 'Gelman-Rubin': 0.9999150086879585}	No	0.9971490003275347	{'CI': array([0.91535158, 1.08987623]), 'Gelman-Rubin': 0.9997885035700007}	No
521	Renal tubulo-interstitial diseases|diseases of the genitourinary system: urinary system$M$21-40	diseases of the genitourinary system: urinary system	1.0240691129496213	{'CI': array([0.9555329 , 1.09619668]), 'Gelman-Rubin': 0.9997614789147062}	No	1.0596471061868769	{'CI': array([0.99495961, 1.12966058]), 'Gelman-Rubin': 0.9997524910147261}	No
522	Renal tubulo-interstitial diseases|diseases of the genitourinary system: urinary system$M$41-60	diseases of the genitourinary system: urinary system	1.0125090376807893	{'CI': array([0.97080368, 1.05505915]), 'Gelman-Rubin': 0.9998220121479523}	No	1.0214252689080316	{'CI': array([0.97842979, 1.0697212 ]), 'Gelman-Rubin': 0.9998788661265225}	No
523	Renal tubulo-interstitial diseases|diseases of the genitourinary system: urinary system$M$61-	diseases of the genitourinary system: urinary system	0.993797502196658	{'CI': array([0.95326171, 1.03726871]), 'Gelman-Rubin': 0.9998914053146698}	No	0.9973613490113478	{'CI': array([0.95684253, 1.036248 ]), 'Gelman-Rubin': 0.9998256021441798}	No
524	Urolithiasis|diseases of the genitourinary system: urinary system$F$11-20	diseases of the genitourinary system: urinary system	0.9466082484513629	{'CI': array([0.85901443, 1.04832574]), 'Gelman-Rubin': 0.999768517490289}	No	0.9762462840998563	{'CI': array([0.89656162, 1.06200989]), 'Gelman-Rubin': 0.9998663789809213}	No
525	Urolithiasis|diseases of the genitourinary system: urinary system$F$21-40	diseases of the genitourinary system: urinary system	0.9991998231948848	{'CI': array([0.93797362, 1.0626013 ]), 'Gelman-Rubin': 0.9998087584382921}	No	1.0100400214207554	{'CI': array([0.94894489, 1.06323613]), 'Gelman-Rubin': 0.9997542183816981}	No
526	Urolithiasis|diseases of the genitourinary system: urinary system$F$41-60	diseases of the genitourinary system: urinary system	1.0140335703909427	{'CI': array([0.96227835, 1.06765766]), 'Gelman-Rubin': 0.9998783658946131}	No	1.009282925626514	{'CI': array([0.9550958 , 1.06269011]), 'Gelman-Rubin': 0.9997553393897153}	No
527	Urolithiasis|diseases of the genitourinary system: urinary system$F$61-	diseases of the genitourinary system: urinary system	1.016224744516283	{'CI': array([0.95489662, 1.08286511]), 'Gelman-Rubin': 0.99986866005823}	No	0.9943436546605424	{'CI': array([0.93294981, 1.05766311]), 'Gelman-Rubin': 0.9998516806850704}	No
528	Urolithiasis|diseases of the genitourinary system: urinary system$M$11-20	diseases of the genitourinary system: urinary system	0.995080482008137	{'CI': array([0.88931798, 1.1163242 ]), 'Gelman-Rubin': 0.9998148314345597}	No	0.9900150091703044	{'CI': array([0.90454788, 1.08343608]), 'Gelman-Rubin': 0.9997849176504591}	No
529	Urolithiasis|diseases of the genitourinary system: urinary system$M$21-40	diseases of the genitourinary system: urinary system	1.0124484439221986	{'CI': array([0.93479039, 1.08949065]), 'Gelman-Rubin': 0.9999368584079643}	No	1.0268294525905697	{'CI': array([0.95726333, 1.10531501]), 'Gelman-Rubin': 1.0000580200254385}	No
530	Urolithiasis|diseases of the genitourinary system: urinary system$M$41-60	diseases of the genitourinary system: urinary system	1.001060988062559	{'CI': array([0.94952956, 1.05463592]), 'Gelman-Rubin': 0.9999390551755847}	No	1.034105924355457	{'CI': array([0.98214891, 1.08627261]), 'Gelman-Rubin': 0.9998133999163241}	No
531	Urolithiasis|diseases of the genitourinary system: urinary system$M$61-	diseases of the genitourinary system: urinary system	0.9649670748555176	{'CI': array([0.91006695, 1.02002059]), 'Gelman-Rubin': 1.0000163737473104}	No	1.0003102679612228	{'CI': array([0.94461055, 1.05341379]), 'Gelman-Rubin': 0.9998146876629147}	No
532	Arthrosis|diseases of the musculoskeletal system and connective tissue$F$21-40	diseases of the musculoskeletal system and connective tissue	0.9935393082817628	{'CI': array([0.90570023, 1.08670143]), 'Gelman-Rubin': 0.9999837497145423}	No	1.023916438754679	{'CI': array([0.9495668 , 1.10726958]), 'Gelman-Rubin': 0.9998748474958029}	No
533	Arthrosis|diseases of the musculoskeletal system and connective tissue$F$41-60	diseases of the musculoskeletal system and connective tissue	0.9856343913361029	{'CI': array([0.95754532, 1.01534822]), 'Gelman-Rubin': 0.9998287061424872}	No	0.970909346513795	{'CI': array([0.94137106, 0.99719497]), 'Gelman-Rubin': 1.0001171953053298}	Yes
534	Arthrosis|diseases of the musculoskeletal system and connective tissue$F$61-	diseases of the musculoskeletal system and connective tissue	0.986805444229788	{'CI': array([0.96257041, 1.00951196]), 'Gelman-Rubin': 0.9997851048416956}	No	1.0060314475111978	{'CI': array([0.98302665, 1.02844029]), 'Gelman-Rubin': 0.9998490078692309}	No
535	Arthrosis|diseases of the musculoskeletal system and connective tissue$M$21-40	diseases of the musculoskeletal system and connective tissue	0.9877995064833864	{'CI': array([0.88974039, 1.08790268]), 'Gelman-Rubin': 0.9998028591432656}	No	1.0092070138620683	{'CI': array([0.92918274, 1.08936708]), 'Gelman-Rubin': 0.99986219889748}	No
536	Arthrosis|diseases of the musculoskeletal system and connective tissue$M$41-60	diseases of the musculoskeletal system and connective tissue	0.977540188948383	{'CI': array([0.94459489, 1.01019416]), 'Gelman-Rubin': 0.999837033245682}	No	0.9983154389924691	{'CI': array([0.96869455, 1.02785943]), 'Gelman-Rubin': 0.9997563255847246}	No
537	Arthrosis|diseases of the musculoskeletal system and connective tissue$M$61-	diseases of the musculoskeletal system and connective tissue	0.9819743992078154	{'CI': array([0.95537427, 1.00990492]), 'Gelman-Rubin': 0.999779483849744}	No	1.0070005217943676	{'CI': array([0.98038904, 1.03160329]), 'Gelman-Rubin': 0.9998176362864459}	No
538	Chondropathies|diseases of the musculoskeletal system and connective tissue$F$41-60	diseases of the musculoskeletal system and connective tissue	1.007054113010178	{'CI': array([0.92095814, 1.09876339]), 'Gelman-Rubin': 0.9999289549819398}	No	0.9908858873751021	{'CI': array([0.91074323, 1.0744612 ]), 'Gelman-Rubin': 0.9998004068309919}	No
539	Chondropathies|diseases of the musculoskeletal system and connective tissue$F$61-	diseases of the musculoskeletal system and connective tissue	1.0176119547795495	{'CI': array([0.93857711, 1.10931375]), 'Gelman-Rubin': 0.9998059284761525}	No	1.011194173077568	{'CI': array([0.9385033 , 1.08363039]), 'Gelman-Rubin': 1.0000209952001733}	No
540	Chondropathies|diseases of the musculoskeletal system and connective tissue$M$41-60	diseases of the musculoskeletal system and connective tissue	0.982344551571306	{'CI': array([0.88923267, 1.08480114]), 'Gelman-Rubin': 0.9997972611925602}	No	0.9854096382293521	{'CI': array([0.90945346, 1.06803834]), 'Gelman-Rubin': 0.9997718978248301}	No
541	Chondropathies|diseases of the musculoskeletal system and connective tissue$M$61-	diseases of the musculoskeletal system and connective tissue	0.9818569596410504	{'CI': array([0.89373848, 1.08241587]), 'Gelman-Rubin': 1.0002019232405917}	No	1.0342078018918675	{'CI': array([0.95218843, 1.12541081]), 'Gelman-Rubin': 0.9998988105786306}	No
542	Deforming dorsopathies|diseases of the musculoskeletal system and connective tissue$F$11-20	diseases of the musculoskeletal system and connective tissue	0.98190011746627	{'CI': array([0.88157045, 1.08680714]), 'Gelman-Rubin': 0.9998337484868836}	No	0.9751229770344585	{'CI': array([0.89633154, 1.0670888 ]), 'Gelman-Rubin': 0.9999681151888891}	No
543	Deforming dorsopathies|diseases of the musculoskeletal system and connective tissue$F$21-40	diseases of the musculoskeletal system and connective tissue	0.991319015105038	{'CI': array([0.90138864, 1.08932185]), 'Gelman-Rubin': 0.9999201032959294}	No	1.0244146065685487	{'CI': array([0.94698658, 1.10857037]), 'Gelman-Rubin': 0.9997552824039432}	No
544	Deforming dorsopathies|diseases of the musculoskeletal system and connective tissue$F$41-60	diseases of the musculoskeletal system and connective tissue	0.9826529946864256	{'CI': array([0.92159653, 1.0539762 ]), 'Gelman-Rubin': 0.9997980730384362}	No	0.983945374855383	{'CI': array([0.92788236, 1.04651331]), 'Gelman-Rubin': 0.9998438293827472}	No
545	Deforming dorsopathies|diseases of the musculoskeletal system and connective tissue$F$61-	diseases of the musculoskeletal system and connective tissue	0.9857548819394191	{'CI': array([0.92115169, 1.05706971]), 'Gelman-Rubin': 0.9997925852671237}	No	0.9671782112474023	{'CI': array([0.89886266, 1.03109861]), 'Gelman-Rubin': 0.9997835285829448}	No
546	Deforming dorsopathies|diseases of the musculoskeletal system and connective tissue$M$11-20	diseases of the musculoskeletal system and connective tissue	1.0158215637751478	{'CI': array([0.91652403, 1.12110005]), 'Gelman-Rubin': 0.9997879433296739}	No	1.0035284102582058	{'CI': array([0.92346284, 1.09093114]), 'Gelman-Rubin': 0.9998383906000943}	No
547	Deforming dorsopathies|diseases of the musculoskeletal system and connective tissue$M$21-40	diseases of the musculoskeletal system and connective tissue	1.011582794480638	{'CI': array([0.9096105 , 1.12196693]), 'Gelman-Rubin': 0.9999275975452016}	No	0.9739195719465701	{'CI': array([0.89095722, 1.06565572]), 'Gelman-Rubin': 0.9997840265373108}	No
548	Deforming dorsopathies|diseases of the musculoskeletal system and connective tissue$M$41-60	diseases of the musculoskeletal system and connective tissue	1.044111841055924	{'CI': array([0.96478731, 1.13592975]), 'Gelman-Rubin': 0.9997798385693413}	No	1.0004463360058864	{'CI': array([0.93535291, 1.07442524]), 'Gelman-Rubin': 0.9999624154708994}	No
549	Deforming dorsopathies|diseases of the musculoskeletal system and connective tissue$M$61-	diseases of the musculoskeletal system and connective tissue	0.9941153687784051	{'CI': array([0.9182099 , 1.08142815]), 'Gelman-Rubin': 0.9998438826475585}	No	1.009439266376787	{'CI': array([0.93805613, 1.08492005]), 'Gelman-Rubin': 0.999949878461844}	No
550	Dentofacial anomalies (including malocclusion) and other disorders of jaw|diseases of the musculoskeletal system and connective tissue$F$41-60	diseases of the musculoskeletal system and connective tissue	0.9887434346815105	{'CI': array([0.87031012, 1.1065572 ]), 'Gelman-Rubin': 0.9999333486645736}	No	1.0063339606750283	{'CI': array([0.91656721, 1.09778947]), 'Gelman-Rubin': 0.9997624859897661}	No
551	Disorders of muscles|diseases of the musculoskeletal system and connective tissue$F$0-10	diseases of the musculoskeletal system and connective tissue	1.0117313691103944	{'CI': array([0.89997827, 1.12005466]), 'Gelman-Rubin': 0.9997913385937321}	No	1.0084061126176158	{'CI': array([0.92060591, 1.10751312]), 'Gelman-Rubin': 0.9998847752246433}	No
552	Disorders of muscles|diseases of the musculoskeletal system and connective tissue$F$11-20	diseases of the musculoskeletal system and connective tissue	1.0119671042672223	{'CI': array([0.91108276, 1.12164623]), 'Gelman-Rubin': 0.9997616908464958}	No	0.9788582319753413	{'CI': array([0.89286051, 1.0663121 ]), 'Gelman-Rubin': 0.9999797974305371}	No
553	Disorders of muscles|diseases of the musculoskeletal system and connective tissue$F$21-40	diseases of the musculoskeletal system and connective tissue	0.995832200771049	{'CI': array([0.91810642, 1.07506916]), 'Gelman-Rubin': 0.9999686143639226}	No	0.9839379503956868	{'CI': array([0.9104409 , 1.05193985]), 'Gelman-Rubin': 0.9999063118480153}	No
554	Disorders of muscles|diseases of the musculoskeletal system and connective tissue$F$41-60	diseases of the musculoskeletal system and connective tissue	0.9850099158638738	{'CI': array([0.92732104, 1.04109842]), 'Gelman-Rubin': 0.9997839578800017}	No	1.022204579580897	{'CI': array([0.96099782, 1.07645373]), 'Gelman-Rubin': 1.0000688554767314}	No
555	Disorders of muscles|diseases of the musculoskeletal system and connective tissue$F$61-	diseases of the musculoskeletal system and connective tissue	0.9863557502793193	{'CI': array([0.93627435, 1.04118599]), 'Gelman-Rubin': 0.9997547891055454}	No	0.9905117573167435	{'CI': array([0.94367946, 1.04010581]), 'Gelman-Rubin': 0.9997700225312375}	No
556	Disorders of muscles|diseases of the musculoskeletal system and connective tissue$M$0-10	diseases of the musculoskeletal system and connective tissue	1.0056185886693751	{'CI': array([0.90491621, 1.1114919 ]), 'Gelman-Rubin': 0.9998705224424167}	No	1.0041377730748207	{'CI': array([0.91475096, 1.08875526]), 'Gelman-Rubin': 0.9997944584133304}	No
557	Disorders of muscles|diseases of the musculoskeletal system and connective tissue$M$11-20	diseases of the musculoskeletal system and connective tissue	1.016930886677894	{'CI': array([0.92327611, 1.11793707]), 'Gelman-Rubin': 0.9998114131296767}	No	1.027539805020704	{'CI': array([0.94184377, 1.11979985]), 'Gelman-Rubin': 0.9998974365271794}	No
558	Disorders of muscles|diseases of the musculoskeletal system and connective tissue$M$21-40	diseases of the musculoskeletal system and connective tissue	0.9994603383437497	{'CI': array([0.92244407, 1.08627362]), 'Gelman-Rubin': 0.9999849506090794}	No	1.0400558529513428	{'CI': array([0.96315256, 1.11891593]), 'Gelman-Rubin': 0.9998928874079481}	No
559	Disorders of muscles|diseases of the musculoskeletal system and connective tissue$M$41-60	diseases of the musculoskeletal system and connective tissue	1.0103706025755177	{'CI': array([0.94505922, 1.07088693]), 'Gelman-Rubin': 0.9997935438923733}	No	1.0503086558378834	{'CI': array([0.99165779, 1.11156107]), 'Gelman-Rubin': 0.9998168279537938}	No
560	Disorders of muscles|diseases of the musculoskeletal system and connective tissue$M$61-	diseases of the musculoskeletal system and connective tissue	0.9827167528920504	{'CI': array([0.93244596, 1.03567254]), 'Gelman-Rubin': 0.9999548416759739}	No	1.0163068376060254	{'CI': array([0.95984351, 1.07093567]), 'Gelman-Rubin': 0.9998790756741495}	No
561	Disorders of synovium and tendon|diseases of the musculoskeletal system and connective tissue$F$41-60	diseases of the musculoskeletal system and connective tissue	0.9903260373927508	{'CI': array([0.88903457, 1.08770995]), 'Gelman-Rubin': 0.9997934180169287}	No	0.9961637035586892	{'CI': array([0.91582842, 1.08075619]), 'Gelman-Rubin': 0.999881338471611}	No
562	Disorders of synovium and tendon|diseases of the musculoskeletal system and connective tissue$F$61-	diseases of the musculoskeletal system and connective tissue	1.004885360051232	{'CI': array([0.90645863, 1.09637312]), 'Gelman-Rubin': 0.9997704334982983}	No	0.9876319910389835	{'CI': array([0.90338333, 1.07899054]), 'Gelman-Rubin': 0.9999439195296848}	No
563	Disorders of synovium and tendon|diseases of the musculoskeletal system and connective tissue$M$41-60	diseases of the musculoskeletal system and connective tissue	0.9705147591810678	{'CI': array([0.87468866, 1.06602808]), 'Gelman-Rubin': 0.9998295479115367}	No	0.9861990092080577	{'CI': array([0.89809709, 1.06985968]), 'Gelman-Rubin': 0.9998275639373948}	No
564	Disorders of synovium and tendon|diseases of the musculoskeletal system and connective tissue$M$61-	diseases of the musculoskeletal system and connective tissue	0.9848056807207726	{'CI': array([0.89629969, 1.0832559 ]), 'Gelman-Rubin': 0.9997576838754366}	No	0.9617932793269455	{'CI': array([0.88039756, 1.04106935]), 'Gelman-Rubin': 1.0000043336274398}	No
565	Infectious arthropathies|diseases of the musculoskeletal system and connective tissue$F$0-10	diseases of the musculoskeletal system and connective tissue	0.9943425004588834	{'CI': array([0.89478917, 1.10235326]), 'Gelman-Rubin': 0.9997598037484495}	No	1.0049051278333765	{'CI': array([0.91630718, 1.10372832]), 'Gelman-Rubin': 1.0004326692738268}	No
566	Infectious arthropathies|diseases of the musculoskeletal system and connective tissue$F$11-20	diseases of the musculoskeletal system and connective tissue	0.9988733222795417	{'CI': array([0.88839727, 1.13113699]), 'Gelman-Rubin': 0.9998460586052372}	No	1.0222830717885396	{'CI': array([0.9300049 , 1.11198687]), 'Gelman-Rubin': 0.9998823855792961}	No
567	Infectious arthropathies|diseases of the musculoskeletal system and connective tissue$F$21-40	diseases of the musculoskeletal system and connective tissue	0.9806883949673983	{'CI': array([0.87091858, 1.08366549]), 'Gelman-Rubin': 0.9999291405869122}	No	1.0050337645753933	{'CI': array([0.9203742 , 1.09669239]), 'Gelman-Rubin': 0.9998823604653013}	No
568	Infectious arthropathies|diseases of the musculoskeletal system and connective tissue$F$41-60	diseases of the musculoskeletal system and connective tissue	0.9880480628015113	{'CI': array([0.90617546, 1.08116869]), 'Gelman-Rubin': 0.9997734536212012}	No	0.9842171918901675	{'CI': array([0.91805958, 1.05341155]), 'Gelman-Rubin': 0.9999089030374794}	No
569	Infectious arthropathies|diseases of the musculoskeletal system and connective tissue$F$61-	diseases of the musculoskeletal system and connective tissue	1.0281017114800453	{'CI': array([0.95369768, 1.11462745]), 'Gelman-Rubin': 0.9998146751880964}	No	1.0369845750862772	{'CI': array([0.95731634, 1.11468956]), 'Gelman-Rubin': 0.9997959403286159}	No
570	Infectious arthropathies|diseases of the musculoskeletal system and connective tissue$M$0-10	diseases of the musculoskeletal system and connective tissue	1.0601829461678334	{'CI': array([0.95529575, 1.16951645]), 'Gelman-Rubin': 0.9999590205234364}	No	1.0008592803648224	{'CI': array([0.91562591, 1.08223194]), 'Gelman-Rubin': 0.999934829633486}	No
571	Infectious arthropathies|diseases of the musculoskeletal system and connective tissue$M$11-20	diseases of the musculoskeletal system and connective tissue	1.038888236566272	{'CI': array([0.93218897, 1.1512438 ]), 'Gelman-Rubin': 0.9998129632324481}	No	1.0022197849931767	{'CI': array([0.91528644, 1.09192168]), 'Gelman-Rubin': 0.9998044515407775}	No
572	Infectious arthropathies|diseases of the musculoskeletal system and connective tissue$M$21-40	diseases of the musculoskeletal system and connective tissue	0.9468077885920488	{'CI': array([0.85305581, 1.050387 ]), 'Gelman-Rubin': 0.9999147554426823}	No	1.006515034122405	{'CI': array([0.92245924, 1.10160531]), 'Gelman-Rubin': 0.9997641681596006}	No
573	Infectious arthropathies|diseases of the musculoskeletal system and connective tissue$M$41-60	diseases of the musculoskeletal system and connective tissue	0.9970767974871472	{'CI': array([0.92817461, 1.06954994]), 'Gelman-Rubin': 0.9998859896564459}	No	0.9746963506996947	{'CI': array([0.91039407, 1.03881687]), 'Gelman-Rubin': 0.9998048141733502}	No
574	Infectious arthropathies|diseases of the musculoskeletal system and connective tissue$M$61-	diseases of the musculoskeletal system and connective tissue	1.0424304123001915	{'CI': array([0.96141749, 1.12028954]), 'Gelman-Rubin': 0.9999078834594978}	No	0.961954538586003	{'CI': array([0.89202164, 1.02724437]), 'Gelman-Rubin': 0.9997846142844393}	No
575	Inflammatory polyarthropathies|diseases of the musculoskeletal system and connective tissue$F$21-40	diseases of the musculoskeletal system and connective tissue	1.0103370642663163	{'CI': array([0.91730211, 1.10099173]), 'Gelman-Rubin': 1.0000172904774507}	No	1.0136420831447452	{'CI': array([0.93451821, 1.09891352]), 'Gelman-Rubin': 0.9997707880033866}	No
576	Inflammatory polyarthropathies|diseases of the musculoskeletal system and connective tissue$F$41-60	diseases of the musculoskeletal system and connective tissue	0.9926227605756214	{'CI': array([0.93124908, 1.05174883]), 'Gelman-Rubin': 0.9998552110755407}	No	0.9873623514296443	{'CI': array([0.93336397, 1.04347228]), 'Gelman-Rubin': 0.9999480219675562}	No
577	Inflammatory polyarthropathies|diseases of the musculoskeletal system and connective tissue$F$61-	diseases of the musculoskeletal system and connective tissue	0.972545543754908	{'CI': array([0.92883668, 1.02246857]), 'Gelman-Rubin': 0.9999567675914278}	No	0.9978329817470043	{'CI': array([0.95158033, 1.04639865]), 'Gelman-Rubin': 0.9998677895150737}	No
578	Inflammatory polyarthropathies|diseases of the musculoskeletal system and connective tissue$M$21-40	diseases of the musculoskeletal system and connective tissue	0.9980329847789469	{'CI': array([0.90111892, 1.09584488]), 'Gelman-Rubin': 0.9998233707050347}	No	1.0305570121484473	{'CI': array([0.94471563, 1.1227519 ]), 'Gelman-Rubin': 0.9997920971341667}	No
579	Inflammatory polyarthropathies|diseases of the musculoskeletal system and connective tissue$M$41-60	diseases of the musculoskeletal system and connective tissue	0.9424874962095929	{'CI': array([0.89219093, 0.99843472]), 'Gelman-Rubin': 0.9998513407604326}	Yes	1.0109307974108217	{'CI': array([0.95860948, 1.06289624]), 'Gelman-Rubin': 1.0000596884199604}	No
580	Inflammatory polyarthropathies|diseases of the musculoskeletal system and connective tissue$M$61-	diseases of the musculoskeletal system and connective tissue	0.9897231821166147	{'CI': array([0.93908636, 1.0433953 ]), 'Gelman-Rubin': 0.9999734245742266}	No	0.9852242012419111	{'CI': array([0.93168841, 1.03193838]), 'Gelman-Rubin': 0.9998204564266584}	No
581	Osteopathies|diseases of the musculoskeletal system and connective tissue$F$0-10	diseases of the musculoskeletal system and connective tissue	0.9338316921336991	{'CI': array([0.81980261, 1.03673897]), 'Gelman-Rubin': 0.9999334201919639}	No	1.033024823613819	{'CI': array([0.94821315, 1.12356865]), 'Gelman-Rubin': 0.9999008594259607}	No
582	Osteopathies|diseases of the musculoskeletal system and connective tissue$F$11-20	diseases of the musculoskeletal system and connective tissue	0.9702485443025763	{'CI': array([0.86760169, 1.0727694 ]), 'Gelman-Rubin': 0.9998910308851604}	No	0.9806166278640119	{'CI': array([0.88713554, 1.06477199]), 'Gelman-Rubin': 1.000003899259179}	No
583	Osteopathies|diseases of the musculoskeletal system and connective tissue$F$21-40	diseases of the musculoskeletal system and connective tissue	1.0014686469655012	{'CI': array([0.91549862, 1.09812727]), 'Gelman-Rubin': 0.9997904054723316}	No	0.996012649538305	{'CI': array([0.92217922, 1.07600486]), 'Gelman-Rubin': 0.9998224514748624}	No
584	Osteopathies|diseases of the musculoskeletal system and connective tissue$F$41-60	diseases of the musculoskeletal system and connective tissue	0.9583089867327114	{'CI': array([0.908457 , 1.00507545]), 'Gelman-Rubin': 0.999948108007249}	No	1.0041470301841775	{'CI': array([0.95615787, 1.05298438]), 'Gelman-Rubin': 0.9999397542777376}	No
585	Osteopathies|diseases of the musculoskeletal system and connective tissue$F$61-	diseases of the musculoskeletal system and connective tissue	0.9913570311581896	{'CI': array([0.95514212, 1.03124607]), 'Gelman-Rubin': 0.9999777042516532}	No	1.01469128116005	{'CI': array([0.97421852, 1.05520627]), 'Gelman-Rubin': 0.9998622509691957}	No
586	Osteopathies|diseases of the musculoskeletal system and connective tissue$M$0-10	diseases of the musculoskeletal system and connective tissue	1.0792693850370934	{'CI': array([0.97619117, 1.19704906]), 'Gelman-Rubin': 0.9998275089829578}	No	0.9917822819904599	{'CI': array([0.91049228, 1.07951951]), 'Gelman-Rubin': 0.9997726545275621}	No
587	Osteopathies|diseases of the musculoskeletal system and connective tissue$M$11-20	diseases of the musculoskeletal system and connective tissue	0.9527107449704889	{'CI': array([0.85643511, 1.04660411]), 'Gelman-Rubin': 0.999770267184551}	No	1.0213220240641734	{'CI': array([0.93136094, 1.10722527]), 'Gelman-Rubin': 0.9997964416014453}	No
588	Osteopathies|diseases of the musculoskeletal system and connective tissue$M$21-40	diseases of the musculoskeletal system and connective tissue	0.9806894401379109	{'CI': array([0.90816327, 1.06112994]), 'Gelman-Rubin': 0.9998748065570646}	No	1.005585227385764	{'CI': array([0.94049561, 1.07415277]), 'Gelman-Rubin': 0.9997899246044558}	No
589	Osteopathies|diseases of the musculoskeletal system and connective tissue$M$41-60	diseases of the musculoskeletal system and connective tissue	1.0008633066290447	{'CI': array([0.95558759, 1.04606291]), 'Gelman-Rubin': 1.000168545734963}	No	1.0019406116627216	{'CI': array([0.95906615, 1.04527708]), 'Gelman-Rubin': 0.9997758175758872}	No
590	Osteopathies|diseases of the musculoskeletal system and connective tissue$M$61-	diseases of the musculoskeletal system and connective tissue	1.0002519908699	{'CI': array([0.95731776, 1.04477414]), 'Gelman-Rubin': 0.9997524224857588}	No	1.0007692617947446	{'CI': array([0.95482582, 1.04532823]), 'Gelman-Rubin': 0.9998399901522765}	No
591	Other disorders of the musculoskeletal system and connective tissue|diseases of the musculoskeletal system and connective tissue$F$11-20	diseases of the musculoskeletal system and connective tissue	0.9808685600435602	{'CI': array([0.87763918, 1.08791275]), 'Gelman-Rubin': 0.9997922091329048}	No	1.0008920144901778	{'CI': array([0.91200547, 1.09160563]), 'Gelman-Rubin': 0.9998373427640708}	No
592	Other disorders of the musculoskeletal system and connective tissue|diseases of the musculoskeletal system and connective tissue$F$21-40	diseases of the musculoskeletal system and connective tissue	1.0445644231152265	{'CI': array([0.96501001, 1.12254964]), 'Gelman-Rubin': 0.9998949129845496}	No	1.006026662073838	{'CI': array([0.94425747, 1.07284432]), 'Gelman-Rubin': 0.9997882191514157}	No
593	Other disorders of the musculoskeletal system and connective tissue|diseases of the musculoskeletal system and connective tissue$F$41-60	diseases of the musculoskeletal system and connective tissue	0.9971915774622339	{'CI': array([0.95484172, 1.04256864]), 'Gelman-Rubin': 0.9998325643180428}	No	1.0004506983682389	{'CI': array([0.96018793, 1.04611187]), 'Gelman-Rubin': 0.9998726405610852}	No
594	Other disorders of the musculoskeletal system and connective tissue|diseases of the musculoskeletal system and connective tissue$F$61-	diseases of the musculoskeletal system and connective tissue	0.9977166811769947	{'CI': array([0.95153599, 1.04571354]), 'Gelman-Rubin': 0.9998402180486117}	No	1.012191559960604	{'CI': array([0.97006111, 1.05585539]), 'Gelman-Rubin': 0.999991544682988}	No
595	Other disorders of the musculoskeletal system and connective tissue|diseases of the musculoskeletal system and connective tissue$M$0-10	diseases of the musculoskeletal system and connective tissue	1.0023294050423628	{'CI': array([0.89711314, 1.11314944]), 'Gelman-Rubin': 0.9997836412928608}	No	1.0017186096188369	{'CI': array([0.90680562, 1.09848382]), 'Gelman-Rubin': 0.999846268058172}	No
596	Other disorders of the musculoskeletal system and connective tissue|diseases of the musculoskeletal system and connective tissue$M$11-20	diseases of the musculoskeletal system and connective tissue	0.9981285436954583	{'CI': array([0.89872321, 1.10474947]), 'Gelman-Rubin': 0.9998376848356008}	No	0.9773769450319385	{'CI': array([0.89068984, 1.0720463 ]), 'Gelman-Rubin': 0.9998158499217147}	No
597	Other disorders of the musculoskeletal system and connective tissue|diseases of the musculoskeletal system and connective tissue$M$21-40	diseases of the musculoskeletal system and connective tissue	1.003747154093027	{'CI': array([0.9251032 , 1.08235131]), 'Gelman-Rubin': 1.0000158931354295}	No	1.0022370396188374	{'CI': array([0.92341142, 1.07387118]), 'Gelman-Rubin': 0.9998547543521913}	No
598	Other disorders of the musculoskeletal system and connective tissue|diseases of the musculoskeletal system and connective tissue$M$41-60	diseases of the musculoskeletal system and connective tissue	0.9683306662085172	{'CI': array([0.92242512, 1.01352515]), 'Gelman-Rubin': 0.9999581489001226}	No	1.0056489169798533	{'CI': array([0.9623057 , 1.05302835]), 'Gelman-Rubin': 1.000054218623753}	No
599	Other disorders of the musculoskeletal system and connective tissue|diseases of the musculoskeletal system and connective tissue$M$61-	diseases of the musculoskeletal system and connective tissue	0.9899344171426286	{'CI': array([0.94284722, 1.03777961]), 'Gelman-Rubin': 0.9999136127012662}	No	1.0048459154847016	{'CI': array([0.96073886, 1.05198939]), 'Gelman-Rubin': 0.9998413684876227}	No
600	Other dorsopathies|diseases of the musculoskeletal system and connective tissue$F$0-10	diseases of the musculoskeletal system and connective tissue	0.9972190716121522	{'CI': array([0.88202177, 1.11193124]), 'Gelman-Rubin': 0.9999236496623781}	No	1.0139760174072805	{'CI': array([0.91965367, 1.11310677]), 'Gelman-Rubin': 0.9998742753306414}	No
601	Other dorsopathies|diseases of the musculoskeletal system and connective tissue$F$11-20	diseases of the musculoskeletal system and connective tissue	0.9758048751497044	{'CI': array([0.8940019 , 1.06428011]), 'Gelman-Rubin': 0.9997696963792653}	No	0.9707044094391077	{'CI': array([0.89574324, 1.04125774]), 'Gelman-Rubin': 0.999847314247988}	No
602	Other dorsopathies|diseases of the musculoskeletal system and connective tissue$F$21-40	diseases of the musculoskeletal system and connective tissue	1.0028802338633924	{'CI': array([0.95803868, 1.0458831 ]), 'Gelman-Rubin': 0.9998023502351742}	No	1.011206931152427	{'CI': array([0.96585118, 1.0530431 ]), 'Gelman-Rubin': 0.9999785463598976}	No
603	Other dorsopathies|diseases of the musculoskeletal system and connective tissue$F$41-60	diseases of the musculoskeletal system and connective tissue	1.008129710469715	{'CI': array([0.97986874, 1.0422192 ]), 'Gelman-Rubin': 1.0000771343779442}	No	1.0105880831415244	{'CI': array([0.97861146, 1.03837064]), 'Gelman-Rubin': 0.9997868153118765}	No
604	Other dorsopathies|diseases of the musculoskeletal system and connective tissue$F$61-	diseases of the musculoskeletal system and connective tissue	1.0129713087233392	{'CI': array([0.98040988, 1.041305 ]), 'Gelman-Rubin': 0.9997729696280603}	No	0.9839668317100753	{'CI': array([0.95542627, 1.01425688]), 'Gelman-Rubin': 0.9999670937409998}	No
605	Other dorsopathies|diseases of the musculoskeletal system and connective tissue$M$0-10	diseases of the musculoskeletal system and connective tissue	0.9726301823643353	{'CI': array([0.86316824, 1.08387449]), 'Gelman-Rubin': 0.9998194123801143}	No	1.0128399812939215	{'CI': array([0.92786323, 1.10621586]), 'Gelman-Rubin': 0.9997728154256412}	No
606	Other dorsopathies|diseases of the musculoskeletal system and connective tissue$M$11-20	diseases of the musculoskeletal system and connective tissue	1.0032428110581504	{'CI': array([0.91518052, 1.09385149]), 'Gelman-Rubin': 0.9997557710700062}	No	0.9980003385838612	{'CI': array([0.91291181, 1.07716076]), 'Gelman-Rubin': 0.999929110935819}	No
607	Other dorsopathies|diseases of the musculoskeletal system and connective tissue$M$21-40	diseases of the musculoskeletal system and connective tissue	1.004107915760872	{'CI': array([0.95123054, 1.05798585]), 'Gelman-Rubin': 0.9999149389812255}	No	0.9977663220391801	{'CI': array([0.94890992, 1.05328824]), 'Gelman-Rubin': 1.0000529705757841}	No
608	Other dorsopathies|diseases of the musculoskeletal system and connective tissue$M$41-60	diseases of the musculoskeletal system and connective tissue	0.9901171121290392	{'CI': array([0.9613494 , 1.02006713]), 'Gelman-Rubin': 1.000034742469826}	No	1.0163277709598726	{'CI': array([0.98178775, 1.04916149]), 'Gelman-Rubin': 0.9997841637102243}	No
609	Other dorsopathies|diseases of the musculoskeletal system and connective tissue$M$61-	diseases of the musculoskeletal system and connective tissue	1.0029449374081172	{'CI': array([0.96971842, 1.03841454]), 'Gelman-Rubin': 0.9999433025028986}	No	1.0051666125373497	{'CI': array([0.97220699, 1.04125468]), 'Gelman-Rubin': 0.9997998359031128}	No
610	Other joint disorders|diseases of the musculoskeletal system and connective tissue$F$0-10	diseases of the musculoskeletal system and connective tissue	0.9921774843893911	{'CI': array([0.89190722, 1.10001858]), 'Gelman-Rubin': 0.9998346335095506}	No	0.9992804064177513	{'CI': array([0.92142406, 1.08474 ]), 'Gelman-Rubin': 1.0000031607399098}	No
611	Other joint disorders|diseases of the musculoskeletal system and connective tissue$F$11-20	diseases of the musculoskeletal system and connective tissue	1.0019499250165576	{'CI': array([0.91811854, 1.10378737]), 'Gelman-Rubin': 1.0002326739392005}	No	1.0069108654597334	{'CI': array([0.92862977, 1.09213955]), 'Gelman-Rubin': 0.9998187532665672}	No
612	Other joint disorders|diseases of the musculoskeletal system and connective tissue$F$21-40	diseases of the musculoskeletal system and connective tissue	0.976639668032418	{'CI': array([0.90282462, 1.05202686]), 'Gelman-Rubin': 0.9999517674768383}	No	1.0113716063665643	{'CI': array([0.94234034, 1.08132269]), 'Gelman-Rubin': 0.9997645417338893}	No
613	Other joint disorders|diseases of the musculoskeletal system and connective tissue$F$41-60	diseases of the musculoskeletal system and connective tissue	0.9944026114126681	{'CI': array([0.94947483, 1.0377851 ]), 'Gelman-Rubin': 0.9998511200337453}	No	1.0010139631919643	{'CI': array([0.95851489, 1.04219374]), 'Gelman-Rubin': 0.9997738603047095}	No
614	Other joint disorders|diseases of the musculoskeletal system and connective tissue$F$61-	diseases of the musculoskeletal system and connective tissue	1.012328186435844	{'CI': array([0.98047467, 1.05068944]), 'Gelman-Rubin': 0.9998212664418614}	No	1.0079913919785508	{'CI': array([0.97636012, 1.04083312]), 'Gelman-Rubin': 0.9997770377633358}	No
615	Other joint disorders|diseases of the musculoskeletal system and connective tissue$M$0-10	diseases of the musculoskeletal system and connective tissue	1.0321410694766464	{'CI': array([0.93080913, 1.1376875 ]), 'Gelman-Rubin': 0.9999396308228184}	No	0.9972406995174524	{'CI': array([0.91130916, 1.08734453]), 'Gelman-Rubin': 0.9998057266563124}	No
616	Other joint disorders|diseases of the musculoskeletal system and connective tissue$M$11-20	diseases of the musculoskeletal system and connective tissue	1.0045114907476507	{'CI': array([0.91322012, 1.10029751]), 'Gelman-Rubin': 0.9997882292166868}	No	1.0054058581974537	{'CI': array([0.92534448, 1.09119947]), 'Gelman-Rubin': 0.9999255960801188}	No
617	Other joint disorders|diseases of the musculoskeletal system and connective tissue$M$21-40	diseases of the musculoskeletal system and connective tissue	0.9695336522171403	{'CI': array([0.89336238, 1.03733422]), 'Gelman-Rubin': 0.9998066914493646}	No	0.995909154794444	{'CI': array([0.9271254 , 1.06300674]), 'Gelman-Rubin': 1.0000010201622975}	No
618	Other joint disorders|diseases of the musculoskeletal system and connective tissue$M$41-60	diseases of the musculoskeletal system and connective tissue	1.0278028023161345	{'CI': array([0.97917198, 1.07549016]), 'Gelman-Rubin': 0.9998560862321638}	No	1.0019926504620085	{'CI': array([0.95781033, 1.04290894]), 'Gelman-Rubin': 0.9999971838261664}	No
619	Other joint disorders|diseases of the musculoskeletal system and connective tissue$M$61-	diseases of the musculoskeletal system and connective tissue	0.9926398418165079	{'CI': array([0.95158999, 1.03391685]), 'Gelman-Rubin': 1.0000160669067613}	No	1.0021428061203048	{'CI': array([0.9615426 , 1.04227141]), 'Gelman-Rubin': 0.9997864583118897}	No
620	Other soft tissue disorders|diseases of the musculoskeletal system and connective tissue$F$0-10	diseases of the musculoskeletal system and connective tissue	0.9843118214529561	{'CI': array([0.88853949, 1.08930082]), 'Gelman-Rubin': 0.9997779433278426}	No	1.0025980954705815	{'CI': array([0.91532911, 1.09136443]), 'Gelman-Rubin': 0.9997823016603371}	No
621	Other soft tissue disorders|diseases of the musculoskeletal system and connective tissue$F$11-20	diseases of the musculoskeletal system and connective tissue	0.9937786999790068	{'CI': array([0.89311438, 1.08806971]), 'Gelman-Rubin': 0.9998090775876809}	No	0.9851932323601641	{'CI': array([0.91060386, 1.06541676]), 'Gelman-Rubin': 0.999851659290597}	No
622	Other soft tissue disorders|diseases of the musculoskeletal system and connective tissue$F$21-40	diseases of the musculoskeletal system and connective tissue	1.0115574259072897	{'CI': array([0.95387439, 1.07627189]), 'Gelman-Rubin': 0.9999627548711125}	No	1.0189043498925632	{'CI': array([0.96086336, 1.07554329]), 'Gelman-Rubin': 0.9999490604969437}	No
623	Other soft tissue disorders|diseases of the musculoskeletal system and connective tissue$F$41-60	diseases of the musculoskeletal system and connective tissue	1.003044630283419	{'CI': array([0.96760003, 1.03822192]), 'Gelman-Rubin': 0.999828662640866}	No	1.0017085229574065	{'CI': array([0.96253308, 1.041062 ]), 'Gelman-Rubin': 1.0001660683157363}	No
624	Other soft tissue disorders|diseases of the musculoskeletal system and connective tissue$F$61-	diseases of the musculoskeletal system and connective tissue	1.0407405134881311	{'CI': array([1.00580151, 1.0794349 ]), 'Gelman-Rubin': 0.9997856520667326}	Yes	0.9769432766052006	{'CI': array([0.94465634, 1.01260352]), 'Gelman-Rubin': 1.0002653193565423}	No
625	Other soft tissue disorders|diseases of the musculoskeletal system and connective tissue$M$0-10	diseases of the musculoskeletal system and connective tissue	0.9789544282927635	{'CI': array([0.87454021, 1.08047824]), 'Gelman-Rubin': 0.9997769005934887}	No	0.9863634468370637	{'CI': array([0.89902315, 1.07842323]), 'Gelman-Rubin': 0.9998153348129505}	No
626	Other soft tissue disorders|diseases of the musculoskeletal system and connective tissue$M$11-20	diseases of the musculoskeletal system and connective tissue	1.0528485914986823	{'CI': array([0.96377386, 1.14818659]), 'Gelman-Rubin': 1.0000317098465312}	No	1.0400278747947722	{'CI': array([0.95374937, 1.12748275]), 'Gelman-Rubin': 0.9999733448066227}	No
627	Other soft tissue disorders|diseases of the musculoskeletal system and connective tissue$M$21-40	diseases of the musculoskeletal system and connective tissue	1.015334054460665	{'CI': array([0.94235353, 1.0809454 ]), 'Gelman-Rubin': 0.9998646950810939}	No	1.0056610047493333	{'CI': array([0.94569605, 1.069151 ]), 'Gelman-Rubin': 0.9998133234293177}	No
628	Other soft tissue disorders|diseases of the musculoskeletal system and connective tissue$M$41-60	diseases of the musculoskeletal system and connective tissue	0.9902777244725992	{'CI': array([0.95000192, 1.03082189]), 'Gelman-Rubin': 1.0002389409709984}	No	0.9903658592764204	{'CI': array([0.95016256, 1.03176337]), 'Gelman-Rubin': 0.9998888044054544}	No
629	Other soft tissue disorders|diseases of the musculoskeletal system and connective tissue$M$61-	diseases of the musculoskeletal system and connective tissue	1.0175375753508547	{'CI': array([0.98203516, 1.05557188]), 'Gelman-Rubin': 1.0000072692191015}	No	0.9831309896695749	{'CI': array([0.94041674, 1.02156783]), 'Gelman-Rubin': 0.9997833602153277}	No
630	Spondylopathies|diseases of the musculoskeletal system and connective tissue$F$21-40	diseases of the musculoskeletal system and connective tissue	1.00119780929907	{'CI': array([0.92523724, 1.09020818]), 'Gelman-Rubin': 0.9999072396350743}	No	1.0075482081465337	{'CI': array([0.93338539, 1.0815033 ]), 'Gelman-Rubin': 0.9997659968822494}	No
631	Spondylopathies|diseases of the musculoskeletal system and connective tissue$F$41-60	diseases of the musculoskeletal system and connective tissue	0.9967691633009408	{'CI': array([0.95656508, 1.03737197]), 'Gelman-Rubin': 0.9997835532103563}	No	1.0043145127928297	{'CI': array([0.96742757, 1.0448287 ]), 'Gelman-Rubin': 0.9999010616823117}	No
632	Spondylopathies|diseases of the musculoskeletal system and connective tissue$F$61-	diseases of the musculoskeletal system and connective tissue	1.023229835086174	{'CI': array([0.9794682 , 1.05952049]), 'Gelman-Rubin': 1.0000504927373972}	No	1.0128402673711574	{'CI': array([0.97518837, 1.04973195]), 'Gelman-Rubin': 0.9997854438277123}	No
633	Spondylopathies|diseases of the musculoskeletal system and connective tissue$M$21-40	diseases of the musculoskeletal system and connective tissue	0.9775260716346937	{'CI': array([0.89763607, 1.06098326]), 'Gelman-Rubin': 0.9999666109795942}	No	1.0112900470759498	{'CI': array([0.94109092, 1.09126259]), 'Gelman-Rubin': 1.0000743493251747}	No
634	Spondylopathies|diseases of the musculoskeletal system and connective tissue$M$41-60	diseases of the musculoskeletal system and connective tissue	1.0153112758837768	{'CI': array([0.97270592, 1.05667738]), 'Gelman-Rubin': 0.9998335526729655}	No	0.9979970966405223	{'CI': array([0.95772422, 1.04061641]), 'Gelman-Rubin': 0.9998732065277097}	No
635	Spondylopathies|diseases of the musculoskeletal system and connective tissue$M$61-	diseases of the musculoskeletal system and connective tissue	0.9898775487616361	{'CI': array([0.95171481, 1.02761568]), 'Gelman-Rubin': 0.9998987097029509}	No	1.016401998178952	{'CI': array([0.97661201, 1.05760864]), 'Gelman-Rubin': 0.9998804083111692}	No
636	Systemic connective tissue disorders|diseases of the musculoskeletal system and connective tissue$F$0-10	diseases of the musculoskeletal system and connective tissue	0.9995022498099612	{'CI': array([0.89477134, 1.1047155 ]), 'Gelman-Rubin': 0.9998318944384939}	No	0.9896184459115025	{'CI': array([0.9031039 , 1.07415377]), 'Gelman-Rubin': 0.9997771629594971}	No
637	Systemic connective tissue disorders|diseases of the musculoskeletal system and connective tissue$F$11-20	diseases of the musculoskeletal system and connective tissue	0.9948707410564157	{'CI': array([0.89883583, 1.0995979 ]), 'Gelman-Rubin': 0.9998471469863083}	No	0.9628182793898756	{'CI': array([0.87979654, 1.04983646]), 'Gelman-Rubin': 1.000020162036245}	No
638	Systemic connective tissue disorders|diseases of the musculoskeletal system and connective tissue$F$21-40	diseases of the musculoskeletal system and connective tissue	0.9795313264463671	{'CI': array([0.91127414, 1.05563988]), 'Gelman-Rubin': 0.9997587832161102}	No	1.0070737144201383	{'CI': array([0.94660556, 1.08513619]), 'Gelman-Rubin': 0.9998524880857675}	No
639	Systemic connective tissue disorders|diseases of the musculoskeletal system and connective tissue$F$41-60	diseases of the musculoskeletal system and connective tissue	0.9608111975256567	{'CI': array([0.90423184, 1.01594178]), 'Gelman-Rubin': 0.9998988930702721}	No	1.0053057388075726	{'CI': array([0.9524562, 1.0624622]), 'Gelman-Rubin': 0.9997539267918686}	No
640	Systemic connective tissue disorders|diseases of the musculoskeletal system and connective tissue$F$61-	diseases of the musculoskeletal system and connective tissue	1.0110623065586613	{'CI': array([0.94814862, 1.07767592]), 'Gelman-Rubin': 0.9998193533510776}	No	0.9725708937534326	{'CI': array([0.91530024, 1.0327629 ]), 'Gelman-Rubin': 0.999870492282874}	No
641	Systemic connective tissue disorders|diseases of the musculoskeletal system and connective tissue$M$0-10	diseases of the musculoskeletal system and connective tissue	0.9954914280911907	{'CI': array([0.88865014, 1.09684625]), 'Gelman-Rubin': 1.0000717677790556}	No	1.0069870668910068	{'CI': array([0.92178478, 1.11536931]), 'Gelman-Rubin': 0.9997698424206025}	No
642	Systemic connective tissue disorders|diseases of the musculoskeletal system and connective tissue$M$21-40	diseases of the musculoskeletal system and connective tissue	1.0198539980799581	{'CI': array([0.91782657, 1.13360108]), 'Gelman-Rubin': 0.9999989984029085}	No	1.0189071888717023	{'CI': array([0.92739985, 1.10735961]), 'Gelman-Rubin': 0.9998511857619536}	No
643	Systemic connective tissue disorders|diseases of the musculoskeletal system and connective tissue$M$41-60	diseases of the musculoskeletal system and connective tissue	0.9754952081186833	{'CI': array([0.8959538 , 1.05066008]), 'Gelman-Rubin': 0.9998908875170291}	No	1.011144683618895	{'CI': array([0.94009361, 1.08200421]), 'Gelman-Rubin': 0.9998027280631154}	No
644	Systemic connective tissue disorders|diseases of the musculoskeletal system and connective tissue$M$61-	diseases of the musculoskeletal system and connective tissue	1.0688200995908168	{'CI': array([0.98770541, 1.16178376]), 'Gelman-Rubin': 1.0000090746853059}	No	0.9966863660167383	{'CI': array([0.92927172, 1.07449309]), 'Gelman-Rubin': 0.9997799701930321}	No
645	Cerebral palsy and other paralytic syndromes|diseases of the nervous system$F$0-10	diseases of the nervous system	1.044813097981746	{'CI': array([0.94626514, 1.14589832]), 'Gelman-Rubin': 1.0000743138818686}	No	1.0158155245418474	{'CI': array([0.93152605, 1.10483505]), 'Gelman-Rubin': 0.9999222880966504}	No
646	Cerebral palsy and other paralytic syndromes|diseases of the nervous system$F$11-20	diseases of the nervous system	1.062957126754654	{'CI': array([0.96389923, 1.17165643]), 'Gelman-Rubin': 0.9998772614313088}	No	0.9919322219265119	{'CI': array([0.91365881, 1.08040275]), 'Gelman-Rubin': 0.9998615606588148}	No
647	Cerebral palsy and other paralytic syndromes|diseases of the nervous system$F$21-40	diseases of the nervous system	0.9783015071299765	{'CI': array([0.89300237, 1.05856543]), 'Gelman-Rubin': 0.9998551250814502}	No	1.0046092042212242	{'CI': array([0.93175533, 1.08452737]), 'Gelman-Rubin': 1.0000344964874992}	No
648	Cerebral palsy and other paralytic syndromes|diseases of the nervous system$F$41-60	diseases of the nervous system	0.9389069387541876	{'CI': array([0.88473233, 0.99686994]), 'Gelman-Rubin': 0.9998098310880899}	Yes	1.02757951560579	{'CI': array([0.97061866, 1.08350943]), 'Gelman-Rubin': 1.0000026281474592}	No
649	Cerebral palsy and other paralytic syndromes|diseases of the nervous system$F$61-	diseases of the nervous system	0.9923274622623736	{'CI': array([0.93242788, 1.04867793]), 'Gelman-Rubin': 0.9997507291038024}	No	1.0225716233877769	{'CI': array([0.96519692, 1.08932331]), 'Gelman-Rubin': 0.9998451568863547}	No
650	Cerebral palsy and other paralytic syndromes|diseases of the nervous system$M$0-10	diseases of the nervous system	1.0285649660535818	{'CI': array([0.93304029, 1.13249291]), 'Gelman-Rubin': 0.999781977512214}	No	0.9678454885033355	{'CI': array([0.8887985 , 1.05302256]), 'Gelman-Rubin': 0.9999134525420874}	No
651	Cerebral palsy and other paralytic syndromes|diseases of the nervous system$M$11-20	diseases of the nervous system	1.004332146239262	{'CI': array([0.91980319, 1.08949419]), 'Gelman-Rubin': 0.9998398813792682}	No	1.0005118638944817	{'CI': array([0.91907936, 1.07834186]), 'Gelman-Rubin': 0.999811771427301}	No
652	Cerebral palsy and other paralytic syndromes|diseases of the nervous system$M$21-40	diseases of the nervous system	0.9921301348997725	{'CI': array([0.91239994, 1.066104 ]), 'Gelman-Rubin': 0.9998283688914584}	No	0.9697377545063405	{'CI': array([0.90273894, 1.04075966]), 'Gelman-Rubin': 0.9998793898346371}	No
653	Cerebral palsy and other paralytic syndromes|diseases of the nervous system$M$41-60	diseases of the nervous system	0.9912912563818707	{'CI': array([0.94166603, 1.04536299]), 'Gelman-Rubin': 0.99983411325601}	No	1.0121721699633583	{'CI': array([0.96418107, 1.06379349]), 'Gelman-Rubin': 0.999884245047508}	No
654	Cerebral palsy and other paralytic syndromes|diseases of the nervous system$M$61-	diseases of the nervous system	1.0444283343664276	{'CI': array([0.98606573, 1.10404372]), 'Gelman-Rubin': 0.9997681883029245}	No	1.0237178962951514	{'CI': array([0.97199139, 1.07956599]), 'Gelman-Rubin': 1.0000295085939377}	No
655	Demyelinating diseases of the central nervous system|diseases of the nervous system$F$11-20	diseases of the nervous system	1.0532802715167724	{'CI': array([0.94403919, 1.17203665]), 'Gelman-Rubin': 0.999913410678987}	No	0.9899745629330053	{'CI': array([0.89709554, 1.07809339]), 'Gelman-Rubin': 0.9998712096926718}	No
656	Demyelinating diseases of the central nervous system|diseases of the nervous system$F$21-40	diseases of the nervous system	0.9977679093218734	{'CI': array([0.92109886, 1.08463183]), 'Gelman-Rubin': 0.9997761538731191}	No	1.038796913067283	{'CI': array([0.95709459, 1.11804435]), 'Gelman-Rubin': 1.0000788843146964}	No
657	Demyelinating diseases of the central nervous system|diseases of the nervous system$F$41-60	diseases of the nervous system	0.9844493619547181	{'CI': array([0.92670781, 1.04442996]), 'Gelman-Rubin': 0.999822418288813}	No	1.0425892691415997	{'CI': array([0.97871736, 1.10115783]), 'Gelman-Rubin': 0.9997879257738742}	No
658	Demyelinating diseases of the central nervous system|diseases of the nervous system$F$61-	diseases of the nervous system	0.9758270974389602	{'CI': array([0.90360189, 1.05889816]), 'Gelman-Rubin': 0.9999473398023103}	No	1.0078110341556008	{'CI': array([0.93661722, 1.0804605 ]), 'Gelman-Rubin': 0.9998439826111047}	No
659	Demyelinating diseases of the central nervous system|diseases of the nervous system$M$21-40	diseases of the nervous system	1.0507090962916636	{'CI': array([0.94501746, 1.15794481]), 'Gelman-Rubin': 0.9998711305058123}	No	0.992900400054513	{'CI': array([0.91449125, 1.08321704]), 'Gelman-Rubin': 0.9998317343995267}	No
660	Demyelinating diseases of the central nervous system|diseases of the nervous system$M$41-60	diseases of the nervous system	1.0047739256882031	{'CI': array([0.91672819, 1.0840024 ]), 'Gelman-Rubin': 0.999862124470859}	No	1.0270444999215353	{'CI': array([0.95205854, 1.10398506]), 'Gelman-Rubin': 0.9999152597342389}	No
661	Demyelinating diseases of the central nervous system|diseases of the nervous system$M$61-	diseases of the nervous system	1.0104917480281417	{'CI': array([0.91966609, 1.10395125]), 'Gelman-Rubin': 0.999849007580825}	No	0.9727019788207976	{'CI': array([0.8965342 , 1.05034892]), 'Gelman-Rubin': 0.9997957610683711}	No
662	Diseases of myoneural junction and muscle|diseases of the nervous system$F$21-40	diseases of the nervous system	1.0242565380470678	{'CI': array([0.91475463, 1.13264001]), 'Gelman-Rubin': 0.9998366775867364}	No	0.9695855991016027	{'CI': array([0.88575156, 1.05961916]), 'Gelman-Rubin': 0.9998414139579302}	No
663	Diseases of myoneural junction and muscle|diseases of the nervous system$F$41-60	diseases of the nervous system	1.0058070458337858	{'CI': array([0.92110176, 1.08643522]), 'Gelman-Rubin': 0.9998955042932819}	No	1.0301470086158673	{'CI': array([0.94862417, 1.10390878]), 'Gelman-Rubin': 0.9998863580284122}	No
664	Diseases of myoneural junction and muscle|diseases of the nervous system$F$61-	diseases of the nervous system	1.0568286897962438	{'CI': array([0.96932533, 1.13978008]), 'Gelman-Rubin': 0.9998654060970725}	No	1.0102508359640696	{'CI': array([0.93502314, 1.08876044]), 'Gelman-Rubin': 0.9998064638894165}	No
665	Diseases of myoneural junction and muscle|diseases of the nervous system$M$11-20	diseases of the nervous system	1.0146100999545544	{'CI': array([0.90934662, 1.13987793]), 'Gelman-Rubin': 0.9998390777899726}	No	1.009574412991036	{'CI': array([0.91981378, 1.10596661]), 'Gelman-Rubin': 0.9997966006673606}	No
666	Diseases of myoneural junction and muscle|diseases of the nervous system$M$21-40	diseases of the nervous system	1.0280689949872113	{'CI': array([0.91471222, 1.14255516]), 'Gelman-Rubin': 0.9998506300241511}	No	1.0374202312657257	{'CI': array([0.95173692, 1.13224745]), 'Gelman-Rubin': 0.9998329263183551}	No
667	Diseases of myoneural junction and muscle|diseases of the nervous system$M$41-60	diseases of the nervous system	1.0437957772176663	{'CI': array([0.94558785, 1.13485508]), 'Gelman-Rubin': 0.9998047475019151}	No	1.0189070389268575	{'CI': array([0.93305975, 1.09962567]), 'Gelman-Rubin': 0.9998960519465484}	No
668	Diseases of myoneural junction and muscle|diseases of the nervous system$M$61-	diseases of the nervous system	1.0405040791148346	{'CI': array([0.96754103, 1.12214181]), 'Gelman-Rubin': 0.9998602319641892}	No	0.9925100814785041	{'CI': array([0.91529808, 1.06233512]), 'Gelman-Rubin': 0.9998318871877999}	No
669	Episodic and paroxysmal disorders|diseases of the nervous system$F$0-10	diseases of the nervous system	1.0143536516749383	{'CI': array([0.94791515, 1.08182983]), 'Gelman-Rubin': 0.999758456486012}	No	1.0197816983036072	{'CI': array([0.96004651, 1.09198014]), 'Gelman-Rubin': 0.999826949335883}	No
670	Episodic and paroxysmal disorders|diseases of the nervous system$F$11-20	diseases of the nervous system	0.9512430905043622	{'CI': array([0.90059258, 1.00754706]), 'Gelman-Rubin': 0.999794169548246}	No	0.9870682092286387	{'CI': array([0.93380508, 1.04548181]), 'Gelman-Rubin': 0.9998103415777698}	No
671	Episodic and paroxysmal disorders|diseases of the nervous system$F$21-40	diseases of the nervous system	0.9776944224831859	{'CI': array([0.94100764, 1.01151931]), 'Gelman-Rubin': 1.0000316719289737}	No	1.0012213942024193	{'CI': array([0.96637788, 1.03619693]), 'Gelman-Rubin': 0.9997665569858297}	No
672	Episodic and paroxysmal disorders|diseases of the nervous system$F$41-60	diseases of the nervous system	0.9788231250687324	{'CI': array([0.954524 , 1.00739055]), 'Gelman-Rubin': 0.9998033766612411}	No	0.9773382078403466	{'CI': array([0.95338232, 1.00705604]), 'Gelman-Rubin': 0.9999481322517886}	No
673	Episodic and paroxysmal disorders|diseases of the nervous system$F$61-	diseases of the nervous system	1.0105551505435926	{'CI': array([0.98095567, 1.04113048]), 'Gelman-Rubin': 0.9998652405808482}	No	0.991642753337815	{'CI': array([0.96472895, 1.02318734]), 'Gelman-Rubin': 0.9998042001688068}	No
674	Episodic and paroxysmal disorders|diseases of the nervous system$M$0-10	diseases of the nervous system	1.0095229118339157	{'CI': array([0.93926161, 1.07401514]), 'Gelman-Rubin': 0.9998129291052776}	No	1.0294961347166665	{'CI': array([0.96385014, 1.09287099]), 'Gelman-Rubin': 0.9998171170658242}	No
675	Episodic and paroxysmal disorders|diseases of the nervous system$M$11-20	diseases of the nervous system	0.9901217805681899	{'CI': array([0.92831704, 1.05277682]), 'Gelman-Rubin': 0.9998863006901113}	No	1.0047871682217377	{'CI': array([0.94448234, 1.06774969]), 'Gelman-Rubin': 0.999856590622637}	No
676	Episodic and paroxysmal disorders|diseases of the nervous system$M$21-40	diseases of the nervous system	0.9972152019485097	{'CI': array([0.95156846, 1.05055076]), 'Gelman-Rubin': 0.9997785874429692}	No	1.020033983401852	{'CI': array([0.97506427, 1.07014322]), 'Gelman-Rubin': 0.9999243414218083}	No
677	Episodic and paroxysmal disorders|diseases of the nervous system$M$41-60	diseases of the nervous system	1.0057064756934768	{'CI': array([0.97276538, 1.03588121]), 'Gelman-Rubin': 1.0002238577782505}	No	1.0094455950167522	{'CI': array([0.97873259, 1.03947589]), 'Gelman-Rubin': 0.9999476684808883}	No
678	Episodic and paroxysmal disorders|diseases of the nervous system$M$61-	diseases of the nervous system	0.9861075165616019	{'CI': array([0.95716839, 1.01871764]), 'Gelman-Rubin': 1.0000943853698707}	No	0.988525518609586	{'CI': array([0.95467684, 1.01837189]), 'Gelman-Rubin': 0.9999681118759479}	No
679	Extrapyramidal and movement disorders|diseases of the nervous system$F$21-40	diseases of the nervous system	1.008396904720231	{'CI': array([0.90627271, 1.11867749]), 'Gelman-Rubin': 0.9999520402822691}	No	1.0023190900754182	{'CI': array([0.91597857, 1.09792459]), 'Gelman-Rubin': 0.9998898377979448}	No
680	Extrapyramidal and movement disorders|diseases of the nervous system$F$41-60	diseases of the nervous system	0.9464819771596653	{'CI': array([0.85812894, 1.0334236 ]), 'Gelman-Rubin': 0.9998586797665276}	No	1.0109447706954704	{'CI': array([0.927172 , 1.08750957]), 'Gelman-Rubin': 0.9999067321861687}	No
681	Extrapyramidal and movement disorders|diseases of the nervous system$F$61-	diseases of the nervous system	0.9836090041448218	{'CI': array([0.92583183, 1.04550038]), 'Gelman-Rubin': 0.9999358417093211}	No	0.9973953298810071	{'CI': array([0.94369125, 1.05363913]), 'Gelman-Rubin': 0.9998788938283133}	No
682	Extrapyramidal and movement disorders|diseases of the nervous system$M$21-40	diseases of the nervous system	0.9882464516292693	{'CI': array([0.87402361, 1.10827587]), 'Gelman-Rubin': 0.9997956802889038}	No	0.9966439795475402	{'CI': array([0.9074367 , 1.09651139]), 'Gelman-Rubin': 0.999944318046254}	No
683	Extrapyramidal and movement disorders|diseases of the nervous system$M$41-60	diseases of the nervous system	1.0069931593545955	{'CI': array([0.92076456, 1.09915262]), 'Gelman-Rubin': 0.9997529945556147}	No	1.022120170383728	{'CI': array([0.94378307, 1.10571315]), 'Gelman-Rubin': 0.999826969065142}	No
684	Extrapyramidal and movement disorders|diseases of the nervous system$M$61-	diseases of the nervous system	1.0240074227945977	{'CI': array([0.96644163, 1.07971839]), 'Gelman-Rubin': 1.0000030265607793}	No	1.0046877459621	{'CI': array([0.94868212, 1.05947829]), 'Gelman-Rubin': 0.9998901890587991}	No
685	Inflammatory diseases of the central nervous system|diseases of the nervous system$F$0-10	diseases of the nervous system	1.0015106204104345	{'CI': array([0.9040609 , 1.10814893]), 'Gelman-Rubin': 0.9998134176209895}	No	0.9764135474057595	{'CI': array([0.88606408, 1.05546766]), 'Gelman-Rubin': 0.9997959555199664}	No
686	Inflammatory diseases of the central nervous system|diseases of the nervous system$F$11-20	diseases of the nervous system	1.0265444507474666	{'CI': array([0.93192428, 1.13354176]), 'Gelman-Rubin': 1.000033419482171}	No	1.018874584955938	{'CI': array([0.9383803 , 1.10580451]), 'Gelman-Rubin': 1.000017753344189}	No
687	Inflammatory diseases of the central nervous system|diseases of the nervous system$F$21-40	diseases of the nervous system	0.9186852955762923	{'CI': array([0.8498435, 0.998116 ]), 'Gelman-Rubin': 1.0000345716947576}	Yes	0.986050367109022	{'CI': array([0.92410826, 1.0498528 ]), 'Gelman-Rubin': 0.9999728647582062}	No
688	Inflammatory diseases of the central nervous system|diseases of the nervous system$F$41-60	diseases of the nervous system	0.9970564244656122	{'CI': array([0.93687293, 1.06310903]), 'Gelman-Rubin': 0.9997799300187974}	No	0.9948578038670306	{'CI': array([0.93782912, 1.04776595]), 'Gelman-Rubin': 1.0000034821175279}	No
689	Inflammatory diseases of the central nervous system|diseases of the nervous system$F$61-	diseases of the nervous system	0.9885227083858582	{'CI': array([0.91994036, 1.06302212]), 'Gelman-Rubin': 0.9999411669024587}	No	0.9593139857174291	{'CI': array([0.89180159, 1.02842118]), 'Gelman-Rubin': 0.9998995504140838}	No
690	Inflammatory diseases of the central nervous system|diseases of the nervous system$M$0-10	diseases of the nervous system	0.9658393351073286	{'CI': array([0.87229884, 1.05235825]), 'Gelman-Rubin': 0.9998029166736552}	No	1.052065063624022	{'CI': array([0.97321272, 1.13324914]), 'Gelman-Rubin': 0.9999823225569652}	No
691	Inflammatory diseases of the central nervous system|diseases of the nervous system$M$11-20	diseases of the nervous system	0.9939322919779571	{'CI': array([0.90561069, 1.10064862]), 'Gelman-Rubin': 0.9998172296238214}	No	1.0037060104575166	{'CI': array([0.92638266, 1.0877369 ]), 'Gelman-Rubin': 0.9998243695082424}	No
692	Inflammatory diseases of the central nervous system|diseases of the nervous system$M$21-40	diseases of the nervous system	1.0787088177532769	{'CI': array([0.99811533, 1.16350106]), 'Gelman-Rubin': 0.9998609801469703}	No	0.9736481317623801	{'CI': array([0.90608157, 1.04190963]), 'Gelman-Rubin': 0.9998117072181001}	No
693	Inflammatory diseases of the central nervous system|diseases of the nervous system$M$41-60	diseases of the nervous system	0.9814606283736973	{'CI': array([0.92604901, 1.03748261]), 'Gelman-Rubin': 0.9999481859693325}	No	1.01827258326799	{'CI': array([0.96431597, 1.07431649]), 'Gelman-Rubin': 0.9999955294566458}	No
694	Inflammatory diseases of the central nervous system|diseases of the nervous system$M$61-	diseases of the nervous system	0.9912095474597296	{'CI': array([0.92633572, 1.06714972]), 'Gelman-Rubin': 0.9997740714268706}	No	1.028682096752511	{'CI': array([0.9667161 , 1.09736779]), 'Gelman-Rubin': 0.9999148437369736}	No
695	Nerve, nerve root and plexus disorders|diseases of the nervous system$F$21-40	diseases of the nervous system	0.9732206202270205	{'CI': array([0.87675363, 1.06640826]), 'Gelman-Rubin': 0.99976408730636}	No	1.0238662889849697	{'CI': array([0.93919554, 1.10656814]), 'Gelman-Rubin': 0.9999408944419371}	No
696	Nerve, nerve root and plexus disorders|diseases of the nervous system$F$41-60	diseases of the nervous system	0.9989275294749264	{'CI': array([0.92573277, 1.08042883]), 'Gelman-Rubin': 1.0000160877999897}	No	1.0080228340338153	{'CI': array([0.94068481, 1.0792608 ]), 'Gelman-Rubin': 0.999803018271544}	No
697	Nerve, nerve root and plexus disorders|diseases of the nervous system$F$61-	diseases of the nervous system	0.9944522300364891	{'CI': array([0.91854433, 1.08104004]), 'Gelman-Rubin': 0.9998342476123284}	No	0.997618104245005	{'CI': array([0.92238129, 1.07309398]), 'Gelman-Rubin': 0.999869440516813}	No
698	Nerve, nerve root and plexus disorders|diseases of the nervous system$M$21-40	diseases of the nervous system	1.0318084904174123	{'CI': array([0.93138521, 1.14060075]), 'Gelman-Rubin': 0.9998173770871874}	No	1.0078360786053333	{'CI': array([0.91641076, 1.09574065]), 'Gelman-Rubin': 0.9997723009097521}	No
699	Nerve, nerve root and plexus disorders|diseases of the nervous system$M$41-60	diseases of the nervous system	1.00564316022548	{'CI': array([0.92795083, 1.08773914]), 'Gelman-Rubin': 1.000027278590752}	No	0.9931247109454138	{'CI': array([0.91977848, 1.0698459 ]), 'Gelman-Rubin': 0.9997566152355528}	No
700	Nerve, nerve root and plexus disorders|diseases of the nervous system$M$61-	diseases of the nervous system	0.9925780237668693	{'CI': array([0.91528282, 1.07650428]), 'Gelman-Rubin': 0.999807541965521}	No	1.035426704908019	{'CI': array([0.95732934, 1.12008908]), 'Gelman-Rubin': 0.9998327976203407}	No
701	Other degenerative diseases of the nervous system|diseases of the nervous system$F$41-60	diseases of the nervous system	1.0212768236292065	{'CI': array([0.90728152, 1.11736955]), 'Gelman-Rubin': 0.9998071352990349}	No	0.9996372135014742	{'CI': array([0.91878156, 1.09937531]), 'Gelman-Rubin': 0.999842783555701}	No
702	Other degenerative diseases of the nervous system|diseases of the nervous system$F$61-	diseases of the nervous system	0.9865497215431929	{'CI': array([0.94018942, 1.04024466]), 'Gelman-Rubin': 0.9999003324470789}	No	1.0273286751380895	{'CI': array([0.97562005, 1.08111518]), 'Gelman-Rubin': 1.0000453174711774}	No
703	Other degenerative diseases of the nervous system|diseases of the nervous system$M$41-60	diseases of the nervous system	0.9869242788455267	{'CI': array([0.89199641, 1.08815783]), 'Gelman-Rubin': 0.9998241609867976}	No	1.0136295481913593	{'CI': array([0.93369134, 1.10536855]), 'Gelman-Rubin': 0.9997531886874947}	No
704	Other degenerative diseases of the nervous system|diseases of the nervous system$M$61-	diseases of the nervous system	0.9956767466116601	{'CI': array([0.94666283, 1.04928701]), 'Gelman-Rubin': 0.9997757402461951}	No	0.9927539291604726	{'CI': array([0.93710349, 1.04393468]), 'Gelman-Rubin': 0.9998862243099805}	No
705	Other disorders of the nervous system|diseases of the nervous system$F$0-10	diseases of the nervous system	0.9701040196379641	{'CI': array([0.90004274, 1.03948588]), 'Gelman-Rubin': 0.9998645094010591}	No	0.9659325651814882	{'CI': array([0.89771818, 1.03655944]), 'Gelman-Rubin': 0.9997790110786127}	No
706	Other disorders of the nervous system|diseases of the nervous system$F$11-20	diseases of the nervous system	0.998093882658328	{'CI': array([0.93627273, 1.06577722]), 'Gelman-Rubin': 0.999801941968486}	No	1.0145816462142907	{'CI': array([0.95629114, 1.07718808]), 'Gelman-Rubin': 0.999838465060234}	No
707	Other disorders of the nervous system|diseases of the nervous system$F$21-40	diseases of the nervous system	0.9696360543364606	{'CI': array([0.93520463, 1.00586396]), 'Gelman-Rubin': 0.9998513703428054}	No	0.9804882064177081	{'CI': array([0.94613555, 1.01379079]), 'Gelman-Rubin': 0.999871868146691}	No
708	Other disorders of the nervous system|diseases of the nervous system$F$41-60	diseases of the nervous system	0.9910669257761068	{'CI': array([0.96777385, 1.01624124]), 'Gelman-Rubin': 0.9998334545466551}	No	0.9682686053165164	{'CI': array([0.94292755, 0.99236061]), 'Gelman-Rubin': 0.999858602387292}	Yes
709	Other disorders of the nervous system|diseases of the nervous system$F$61-	diseases of the nervous system	1.0061290713054258	{'CI': array([0.98528997, 1.02931957]), 'Gelman-Rubin': 0.9998643062757929}	No	0.9949187651636141	{'CI': array([0.9710084 , 1.01698621]), 'Gelman-Rubin': 0.9998971821199223}	No
710	Other disorders of the nervous system|diseases of the nervous system$M$0-10	diseases of the nervous system	0.9936990559007013	{'CI': array([0.93199658, 1.05882326]), 'Gelman-Rubin': 1.0000375368503318}	No	1.0242725359276694	{'CI': array([0.96601963, 1.08839905]), 'Gelman-Rubin': 0.999943678822109}	No
711	Other disorders of the nervous system|diseases of the nervous system$M$11-20	diseases of the nervous system	0.9901889364700778	{'CI': array([0.9267911 , 1.05688146]), 'Gelman-Rubin': 0.9999066051727029}	No	1.0233938268277396	{'CI': array([0.95970418, 1.08677624]), 'Gelman-Rubin': 0.9999835514315876}	No
712	Other disorders of the nervous system|diseases of the nervous system$M$21-40	diseases of the nervous system	1.03867035129291	{'CI': array([0.98407345, 1.08928152]), 'Gelman-Rubin': 1.0006885282433882}	No	1.0092095206828091	{'CI': array([0.9642423 , 1.05704747]), 'Gelman-Rubin': 1.0002478062396265}	No
713	Other disorders of the nervous system|diseases of the nervous system$M$41-60	diseases of the nervous system	1.0056740979581722	{'CI': array([0.97859873, 1.03437975]), 'Gelman-Rubin': 0.9998868941160808}	No	0.9971395322196106	{'CI': array([0.97034156, 1.02434418]), 'Gelman-Rubin': 0.9999125986079173}	No
714	Other disorders of the nervous system|diseases of the nervous system$M$61-	diseases of the nervous system	1.0090057638624081	{'CI': array([0.98563847, 1.03047764]), 'Gelman-Rubin': 0.9998914446652226}	No	0.9937369312968822	{'CI': array([0.97052242, 1.01605543]), 'Gelman-Rubin': 0.9998799876018711}	No
715	Polyneuropathies and other disorders of the peripheral nervous system|diseases of the nervous system$F$21-40	diseases of the nervous system	1.0386113016422538	{'CI': array([0.93675772, 1.14861645]), 'Gelman-Rubin': 0.9999703745535468}	No	1.0174141212995482	{'CI': array([0.93937898, 1.10774098]), 'Gelman-Rubin': 0.9997630207221102}	No
716	Polyneuropathies and other disorders of the peripheral nervous system|diseases of the nervous system$F$41-60	diseases of the nervous system	0.9765587089060738	{'CI': array([0.90062997, 1.05585898]), 'Gelman-Rubin': 0.9997831993725181}	No	0.985888285870984	{'CI': array([0.91726421, 1.05586719]), 'Gelman-Rubin': 0.9999184906019767}	No
717	Polyneuropathies and other disorders of the peripheral nervous system|diseases of the nervous system$F$61-	diseases of the nervous system	1.0083052493176146	{'CI': array([0.93608573, 1.0822789 ]), 'Gelman-Rubin': 1.0002014469503762}	No	0.97239422891529	{'CI': array([0.90677526, 1.04024507]), 'Gelman-Rubin': 0.9997673589351258}	No
718	Polyneuropathies and other disorders of the peripheral nervous system|diseases of the nervous system$M$21-40	diseases of the nervous system	1.054725514964106	{'CI': array([0.95262779, 1.16246032]), 'Gelman-Rubin': 0.9998048029847506}	No	0.9872098377248013	{'CI': array([0.90064475, 1.07505849]), 'Gelman-Rubin': 0.9998763345349944}	No
719	Polyneuropathies and other disorders of the peripheral nervous system|diseases of the nervous system$M$41-60	diseases of the nervous system	1.0139937983294944	{'CI': array([0.93899247, 1.08578214]), 'Gelman-Rubin': 0.999829116560398}	No	1.0256155070976003	{'CI': array([0.95584181, 1.09464759]), 'Gelman-Rubin': 0.9997803277120085}	No
720	Polyneuropathies and other disorders of the peripheral nervous system|diseases of the nervous system$M$61-	diseases of the nervous system	1.0376647247735187	{'CI': array([0.96803818, 1.11212599]), 'Gelman-Rubin': 0.9998902622993284}	No	1.016258341947533	{'CI': array([0.9399476 , 1.08882351]), 'Gelman-Rubin': 0.9998728735592496}	No
721	Systemic atrophies primarily affecting the central nervous system|diseases of the nervous system$F$41-60	diseases of the nervous system	1.0084220270563542	{'CI': array([0.90358132, 1.11945889]), 'Gelman-Rubin': 0.9998529362651485}	No	1.0040603008964688	{'CI': array([0.91469539, 1.08974009]), 'Gelman-Rubin': 0.9998945606296946}	No
722	Systemic atrophies primarily affecting the central nervous system|diseases of the nervous system$F$61-	diseases of the nervous system	0.9937706128796024	{'CI': array([0.8896875 , 1.09234719]), 'Gelman-Rubin': 0.9998380990288596}	No	0.9859972552465803	{'CI': array([0.90020591, 1.06939009]), 'Gelman-Rubin': 0.9997898385977493}	No
723	Systemic atrophies primarily affecting the central nervous system|diseases of the nervous system$M$41-60	diseases of the nervous system	0.981248600501145	{'CI': array([0.87405536, 1.08936651]), 'Gelman-Rubin': 0.999793912630589}	No	1.0175101966332714	{'CI': array([0.93431397, 1.10816572]), 'Gelman-Rubin': 0.999782344198595}	No
724	Systemic atrophies primarily affecting the central nervous system|diseases of the nervous system$M$61-	diseases of the nervous system	1.0065217111610145	{'CI': array([0.90211092, 1.10707957]), 'Gelman-Rubin': 0.9998854736195194}	No	0.9874074317960759	{'CI': array([0.89959003, 1.07746442]), 'Gelman-Rubin': 0.9998188326737465}	No
725	Acute upper respiratory infections|diseases of the respiratory system$F$0-10	diseases of the respiratory system	1.000344581985243	{'CI': array([0.9254714 , 1.07689135]), 'Gelman-Rubin': 0.9999394549995303}	No	1.0271484005983047	{'CI': array([0.95556454, 1.09985363]), 'Gelman-Rubin': 1.0000955784161776}	No
726	Acute upper respiratory infections|diseases of the respiratory system$F$11-20	diseases of the respiratory system	1.0091623301665833	{'CI': array([0.91693175, 1.10140367]), 'Gelman-Rubin': 0.9998678083746777}	No	1.0062281898844219	{'CI': array([0.92896522, 1.09521541]), 'Gelman-Rubin': 0.9998690182466662}	No
727	Acute upper respiratory infections|diseases of the respiratory system$F$21-40	diseases of the respiratory system	0.9743875019815901	{'CI': array([0.89612246, 1.05279031]), 'Gelman-Rubin': 0.9998388535279374}	No	0.9567075772382265	{'CI': array([0.88540276, 1.03517901]), 'Gelman-Rubin': 0.9997940269881548}	No
728	Acute upper respiratory infections|diseases of the respiratory system$F$41-60	diseases of the respiratory system	0.9937232484855703	{'CI': array([0.92509143, 1.06886078]), 'Gelman-Rubin': 0.9998509877042421}	No	1.0067288713842109	{'CI': array([0.93316221, 1.07968404]), 'Gelman-Rubin': 0.9998756418953298}	No
729	Acute upper respiratory infections|diseases of the respiratory system$F$61-	diseases of the respiratory system	0.9776848638197286	{'CI': array([0.90464215, 1.05969522]), 'Gelman-Rubin': 0.9997955479412813}	No	1.0372706526477191	{'CI': array([0.96825907, 1.11698673]), 'Gelman-Rubin': 0.9998089240150885}	No
730	Acute upper respiratory infections|diseases of the respiratory system$M$0-10	diseases of the respiratory system	0.9840738538073578	{'CI': array([0.91680673, 1.05466251]), 'Gelman-Rubin': 0.9999906448296081}	No	0.9854878185808044	{'CI': array([0.92014773, 1.04782568]), 'Gelman-Rubin': 0.9998935826021226}	No
731	Acute upper respiratory infections|diseases of the respiratory system$M$11-20	diseases of the respiratory system	1.0105109314040719	{'CI': array([0.92467451, 1.1036059 ]), 'Gelman-Rubin': 0.9998014532388868}	No	1.0131105721140383	{'CI': array([0.93816707, 1.09528784]), 'Gelman-Rubin': 0.9998385884415893}	No
732	Acute upper respiratory infections|diseases of the respiratory system$M$21-40	diseases of the respiratory system	0.9977297082927038	{'CI': array([0.91299193, 1.09160627]), 'Gelman-Rubin': 0.9998479799238532}	No	0.9815680134764758	{'CI': array([0.90575151, 1.06245665]), 'Gelman-Rubin': 0.9998554724715706}	No
733	Acute upper respiratory infections|diseases of the respiratory system$M$41-60	diseases of the respiratory system	1.0441374216301063	{'CI': array([0.95918352, 1.13077745]), 'Gelman-Rubin': 0.9997901262842956}	No	0.9952941357814323	{'CI': array([0.92305986, 1.07221278]), 'Gelman-Rubin': 0.9998023907563941}	No
734	Acute upper respiratory infections|diseases of the respiratory system$M$61-	diseases of the respiratory system	0.9876004813131743	{'CI': array([0.90606366, 1.06619624]), 'Gelman-Rubin': 0.9999400373274215}	No	0.9889876087448265	{'CI': array([0.91550577, 1.0648824 ]), 'Gelman-Rubin': 0.9999290179227239}	No
735	Chronic lower respiratory diseases|diseases of the respiratory system$F$0-10	diseases of the respiratory system	1.0111355148057055	{'CI': array([0.95469334, 1.07315711]), 'Gelman-Rubin': 0.9998823250609017}	No	1.0903722517859764	{'CI': array([1.03285623, 1.14987417]), 'Gelman-Rubin': 0.9998203751756061}	Yes
736	Chronic lower respiratory diseases|diseases of the respiratory system$F$11-20	diseases of the respiratory system	0.9962387010725287	{'CI': array([0.92772049, 1.06904554]), 'Gelman-Rubin': 0.9997720700524577}	No	1.0331626772806835	{'CI': array([0.97190413, 1.09744955]), 'Gelman-Rubin': 0.999910814709667}	No
737	Chronic lower respiratory diseases|diseases of the respiratory system$F$21-40	diseases of the respiratory system	0.9569935638398499	{'CI': array([0.91563514, 1.00316049]), 'Gelman-Rubin': 0.9998029379286753}	No	1.0067894638619037	{'CI': array([0.96425527, 1.04555368]), 'Gelman-Rubin': 0.9999466370729618}	No
738	Chronic lower respiratory diseases|diseases of the respiratory system$F$41-60	diseases of the respiratory system	0.9847592927464819	{'CI': array([0.96362325, 1.00658253]), 'Gelman-Rubin': 1.0001267820106317}	No	1.0177505009141996	{'CI': array([0.99499649, 1.04265067]), 'Gelman-Rubin': 0.9998961507195947}	No
739	Chronic lower respiratory diseases|diseases of the respiratory system$F$61-	diseases of the respiratory system	0.9984183016784564	{'CI': array([0.98245539, 1.01509772]), 'Gelman-Rubin': 0.9998939790238607}	No	0.9838364774579863	{'CI': array([0.96610025, 1.00336673]), 'Gelman-Rubin': 0.9997807097667007}	No
740	Chronic lower respiratory diseases|diseases of the respiratory system$M$0-10	diseases of the respiratory system	0.994134258547312	{'CI': array([0.94515416, 1.04398132]), 'Gelman-Rubin': 0.9999845444105606}	No	1.0426036164482528	{'CI': array([0.99705355, 1.09531257]), 'Gelman-Rubin': 1.0000748931454078}	No
741	Chronic lower respiratory diseases|diseases of the respiratory system$M$11-20	diseases of the respiratory system	1.008992331613208	{'CI': array([0.93918191, 1.08861975]), 'Gelman-Rubin': 1.000085998724368}	No	1.0209752420592644	{'CI': array([0.95175383, 1.08651395]), 'Gelman-Rubin': 0.9998181869429565}	No
742	Chronic lower respiratory diseases|diseases of the respiratory system$M$21-40	diseases of the respiratory system	0.9633020643297028	{'CI': array([0.90420678, 1.02855461]), 'Gelman-Rubin': 0.9998235325628273}	No	1.0152162169744288	{'CI': array([0.95382938, 1.07490661]), 'Gelman-Rubin': 0.9998705473981806}	No
743	Chronic lower respiratory diseases|diseases of the respiratory system$M$41-60	diseases of the respiratory system	1.0143156844137382	{'CI': array([0.98587502, 1.04317357]), 'Gelman-Rubin': 0.9997982704399438}	No	1.0061721872192892	{'CI': array([0.9764736 , 1.03821094]), 'Gelman-Rubin': 0.9997957390976705}	No
744	Chronic lower respiratory diseases|diseases of the respiratory system$M$61-	diseases of the respiratory system	1.0193021923022583	{'CI': array([1.00011951, 1.03650125]), 'Gelman-Rubin': 0.9998948534630104}	Yes	0.9892152494098784	{'CI': array([0.96975767, 1.00917769]), 'Gelman-Rubin': 1.0001089998525212}	No
745	Influenza and pneumonia|diseases of the respiratory system$F$0-10	diseases of the respiratory system	1.0060940753300907	{'CI': array([0.96048871, 1.05245593]), 'Gelman-Rubin': 1.0000370356901023}	No	1.006783968923952	{'CI': array([0.95531915, 1.05902778]), 'Gelman-Rubin': 0.9997822837971583}	No
746	Influenza and pneumonia|diseases of the respiratory system$F$11-20	diseases of the respiratory system	0.9830293847629299	{'CI': array([0.9152237 , 1.05281416]), 'Gelman-Rubin': 0.9998716398333891}	No	1.0065986626393904	{'CI': array([0.94106263, 1.07542649]), 'Gelman-Rubin': 0.9998014004688204}	No
747	Influenza and pneumonia|diseases of the respiratory system$F$21-40	diseases of the respiratory system	0.9989664839765815	{'CI': array([0.96040479, 1.0397174 ]), 'Gelman-Rubin': 0.9999485263994}	No	1.0293595003193172	{'CI': array([0.98219754, 1.0763635 ]), 'Gelman-Rubin': 0.9997852986207726}	No
748	Influenza and pneumonia|diseases of the respiratory system$F$41-60	diseases of the respiratory system	0.9806634201536637	{'CI': array([0.95855936, 1.00227383]), 'Gelman-Rubin': 0.9998019808153537}	No	1.006383312991278	{'CI': array([0.98198133, 1.03317203]), 'Gelman-Rubin': 1.0001257544135356}	No
749	Influenza and pneumonia|diseases of the respiratory system$F$61-	diseases of the respiratory system	1.0143936892584746	{'CI': array([0.99841838, 1.03144743]), 'Gelman-Rubin': 1.000010007818447}	No	0.9876761483962054	{'CI': array([0.96926618, 1.0064895 ]), 'Gelman-Rubin': 1.0001469385342876}	No
750	Influenza and pneumonia|diseases of the respiratory system$M$0-10	diseases of the respiratory system	0.9541358947124652	{'CI': array([0.90804121, 0.99283372]), 'Gelman-Rubin': 0.9998231346400257}	Yes	1.0222100787213153	{'CI': array([0.97453135, 1.06984443]), 'Gelman-Rubin': 1.0001175315632138}	No
751	Influenza and pneumonia|diseases of the respiratory system$M$11-20	diseases of the respiratory system	1.0123187643932674	{'CI': array([0.95039645, 1.07979911]), 'Gelman-Rubin': 1.0000384146719574}	No	1.0123300113134286	{'CI': array([0.95351752, 1.08022728]), 'Gelman-Rubin': 0.9998876457949638}	No
752	Influenza and pneumonia|diseases of the respiratory system$M$21-40	diseases of the respiratory system	0.9599396616489254	{'CI': array([0.91935764, 1.00432525]), 'Gelman-Rubin': 0.9997934906875849}	No	0.9522789662841683	{'CI': array([0.90782009, 0.9949215 ]), 'Gelman-Rubin': 0.9997577539329333}	Yes
753	Influenza and pneumonia|diseases of the respiratory system$M$41-60	diseases of the respiratory system	0.9956052937821942	{'CI': array([0.9711553 , 1.01866503]), 'Gelman-Rubin': 0.9999431881285583}	No	0.9938234442400048	{'CI': array([0.9693481 , 1.01942001]), 'Gelman-Rubin': 0.9997783677667185}	No
754	Influenza and pneumonia|diseases of the respiratory system$M$61-	diseases of the respiratory system	1.0156573812995888	{'CI': array([0.99942011, 1.03110215]), 'Gelman-Rubin': 0.9998565724926198}	No	0.9892207771928951	{'CI': array([0.97057084, 1.00894099]), 'Gelman-Rubin': 0.9997954483101824}	No
755	Lung diseases due to external agents|diseases of the respiratory system$F$0-10	diseases of the respiratory system	0.9931814014532687	{'CI': array([0.89088582, 1.11304121]), 'Gelman-Rubin': 0.999873075607017}	No	0.9916262497778339	{'CI': array([0.88391741, 1.09052076]), 'Gelman-Rubin': 0.9999069104958297}	No
756	Lung diseases due to external agents|diseases of the respiratory system$F$11-20	diseases of the respiratory system	1.0152172473290164	{'CI': array([0.91361716, 1.12921807]), 'Gelman-Rubin': 0.9997608453798672}	No	1.003702634191053	{'CI': array([0.91614751, 1.09623455]), 'Gelman-Rubin': 1.0003742744791841}	No
757	Lung diseases due to external agents|diseases of the respiratory system$F$21-40	diseases of the respiratory system	1.0036563346375567	{'CI': array([0.90687515, 1.12442883]), 'Gelman-Rubin': 0.9998141414807914}	No	1.0093257649065648	{'CI': array([0.92484199, 1.09695115]), 'Gelman-Rubin': 0.9998314662825616}	No
758	Lung diseases due to external agents|diseases of the respiratory system$F$41-60	diseases of the respiratory system	1.0385303280680258	{'CI': array([0.96845367, 1.11967703]), 'Gelman-Rubin': 0.9998879881301777}	No	1.0031762939776072	{'CI': array([0.93647399, 1.0786171 ]), 'Gelman-Rubin': 0.9998499466480201}	No
759	Lung diseases due to external agents|diseases of the respiratory system$F$61-	diseases of the respiratory system	0.9917645201156711	{'CI': array([0.93872281, 1.0424457 ]), 'Gelman-Rubin': 0.9998299678155893}	No	1.024912949266079	{'CI': array([0.96956916, 1.0776918 ]), 'Gelman-Rubin': 0.9998880219557046}	No
760	Lung diseases due to external agents|diseases of the respiratory system$M$11-20	diseases of the respiratory system	0.9971860207623593	{'CI': array([0.89722162, 1.10906207]), 'Gelman-Rubin': 0.9999433805517911}	No	0.9822277775710407	{'CI': array([0.89709281, 1.07979419]), 'Gelman-Rubin': 1.0001954070798595}	No
761	Lung diseases due to external agents|diseases of the respiratory system$M$21-40	diseases of the respiratory system	1.0614334006399215	{'CI': array([0.96069518, 1.16382241]), 'Gelman-Rubin': 0.999856235266501}	No	0.9998431034513009	{'CI': array([0.9191172 , 1.08864401]), 'Gelman-Rubin': 0.9998955240446552}	No
762	Lung diseases due to external agents|diseases of the respiratory system$M$41-60	diseases of the respiratory system	1.0181721633221998	{'CI': array([0.94980423, 1.08394246]), 'Gelman-Rubin': 0.9998533849546191}	No	0.9914118948328028	{'CI': array([0.9240136 , 1.05891933]), 'Gelman-Rubin': 0.9999829797857529}	No
763	Lung diseases due to external agents|diseases of the respiratory system$M$61-	diseases of the respiratory system	0.9996749854746372	{'CI': array([0.95294094, 1.04499834]), 'Gelman-Rubin': 0.9998607674479101}	No	1.0020953762627107	{'CI': array([0.95233913, 1.04944857]), 'Gelman-Rubin': 0.9997985846789442}	No
764	Other acute lower respiratory infections|diseases of the respiratory system$F$0-10	diseases of the respiratory system	1.026066580576441	{'CI': array([0.97554267, 1.08010384]), 'Gelman-Rubin': 0.9997896351172323}	No	0.9770866899829113	{'CI': array([0.91620283, 1.04008992]), 'Gelman-Rubin': 0.9999375777994086}	No
765	Other acute lower respiratory infections|diseases of the respiratory system$F$11-20	diseases of the respiratory system	0.9993104171740189	{'CI': array([0.89449188, 1.10693496]), 'Gelman-Rubin': 0.9998214265222625}	No	1.0081524157636221	{'CI': array([0.90847633, 1.10162652]), 'Gelman-Rubin': 0.9999165664313604}	No
766	Other acute lower respiratory infections|diseases of the respiratory system$F$21-40	diseases of the respiratory system	1.0147413771717242	{'CI': array([0.92870454, 1.10968655]), 'Gelman-Rubin': 0.9998122257092953}	No	1.0109392259524599	{'CI': array([0.92592828, 1.09175955]), 'Gelman-Rubin': 0.9997757482016756}	No
767	Other acute lower respiratory infections|diseases of the respiratory system$F$41-60	diseases of the respiratory system	1.0246680255231768	{'CI': array([0.96203672, 1.09188116]), 'Gelman-Rubin': 0.9997619446872583}	No	1.032795449734703	{'CI': array([0.96181325, 1.10266125]), 'Gelman-Rubin': 0.9998111501576498}	No
768	Other acute lower respiratory infections|diseases of the respiratory system$F$61-	diseases of the respiratory system	1.0193098573921655	{'CI': array([0.96979206, 1.07119255]), 'Gelman-Rubin': 0.9997774210514127}	No	0.9834994522146223	{'CI': array([0.9270312 , 1.04337092]), 'Gelman-Rubin': 1.0000199369968803}	No
769	Other acute lower respiratory infections|diseases of the respiratory system$M$0-10	diseases of the respiratory system	0.9384393155985686	{'CI': array([0.89554919, 0.98213744]), 'Gelman-Rubin': 0.9997935397772645}	Yes	0.9811502663925805	{'CI': array([0.9306158 , 1.03911783]), 'Gelman-Rubin': 0.9999564443247566}	No
770	Other acute lower respiratory infections|diseases of the respiratory system$M$11-20	diseases of the respiratory system	0.9909474824803665	{'CI': array([0.88829735, 1.09843881]), 'Gelman-Rubin': 0.9998865635274827}	No	1.0038992320854212	{'CI': array([0.9133218 , 1.09659394]), 'Gelman-Rubin': 0.999831926524928}	No
771	Other acute lower respiratory infections|diseases of the respiratory system$M$21-40	diseases of the respiratory system	0.9616514577241445	{'CI': array([0.86394332, 1.0613438 ]), 'Gelman-Rubin': 0.9999137425182757}	No	0.9797268817309671	{'CI': array([0.89949103, 1.06742961]), 'Gelman-Rubin': 0.9999246906783763}	No
772	Other acute lower respiratory infections|diseases of the respiratory system$M$41-60	diseases of the respiratory system	1.0304000929717922	{'CI': array([0.9539373 , 1.11214113]), 'Gelman-Rubin': 0.9998295230353295}	No	1.0068336952826729	{'CI': array([0.93211338, 1.08498326]), 'Gelman-Rubin': 0.9998184369193873}	No
773	Other acute lower respiratory infections|diseases of the respiratory system$M$61-	diseases of the respiratory system	0.9874674273893482	{'CI': array([0.93288179, 1.04452349]), 'Gelman-Rubin': 1.00002921792223}	No	1.0313413976436046	{'CI': array([0.9699731 , 1.10019449]), 'Gelman-Rubin': 1.0000128960661778}	No
774	Other diseases of pleura|diseases of the respiratory system$F$0-10	diseases of the respiratory system	0.9966918117912367	{'CI': array([0.90970172, 1.08492967]), 'Gelman-Rubin': 0.9999615061814293}	No	1.0081887023374738	{'CI': array([0.93342636, 1.08749626]), 'Gelman-Rubin': 0.9997719664157995}	No
775	Other diseases of pleura|diseases of the respiratory system$F$11-20	diseases of the respiratory system	1.0439711304053998	{'CI': array([0.9591779 , 1.13693203]), 'Gelman-Rubin': 0.999816479969095}	No	0.9831137170759364	{'CI': array([0.90441273, 1.06291385]), 'Gelman-Rubin': 0.9997680067643209}	No
776	Other diseases of pleura|diseases of the respiratory system$F$21-40	diseases of the respiratory system	1.0101585273528555	{'CI': array([0.95012177, 1.07932581]), 'Gelman-Rubin': 0.9998772929971782}	No	1.0379421325537215	{'CI': array([0.97727048, 1.09647563]), 'Gelman-Rubin': 0.9997709101100409}	No
777	Other diseases of pleura|diseases of the respiratory system$F$41-60	diseases of the respiratory system	0.9634438005244624	{'CI': array([0.93079474, 0.99609576]), 'Gelman-Rubin': 1.0000069833561684}	Yes	1.0019873672109338	{'CI': array([0.96905798, 1.03510081]), 'Gelman-Rubin': 0.9998779743274469}	No
778	Other diseases of pleura|diseases of the respiratory system$F$61-	diseases of the respiratory system	0.9999641198183314	{'CI': array([0.97638202, 1.02584563]), 'Gelman-Rubin': 0.9997666980539825}	No	0.9884824855742109	{'CI': array([0.96118623, 1.01199958]), 'Gelman-Rubin': 0.9998734383578676}	No
779	Other diseases of pleura|diseases of the respiratory system$M$0-10	diseases of the respiratory system	0.9624020664379731	{'CI': array([0.88633319, 1.04284358]), 'Gelman-Rubin': 0.9998740843249262}	No	1.0050149706234532	{'CI': array([0.93293002, 1.07655146]), 'Gelman-Rubin': 0.9998506024553706}	No
780	Other diseases of pleura|diseases of the respiratory system$M$11-20	diseases of the respiratory system	1.0139514626585417	{'CI': array([0.94368248, 1.08842429]), 'Gelman-Rubin': 0.9997667903342431}	No	0.9572110557604736	{'CI': array([0.8902073 , 1.02468516]), 'Gelman-Rubin': 0.9997972300985375}	No
781	Other diseases of pleura|diseases of the respiratory system$M$21-40	diseases of the respiratory system	0.9766948148204309	{'CI': array([0.91997764, 1.0348517 ]), 'Gelman-Rubin': 0.9999052857504204}	No	0.9735250772964463	{'CI': array([0.91731405, 1.03189985]), 'Gelman-Rubin': 0.9997814057359856}	No
782	Other diseases of pleura|diseases of the respiratory system$M$41-60	diseases of the respiratory system	0.9875847194315818	{'CI': array([0.95675467, 1.02003438]), 'Gelman-Rubin': 0.999949188223959}	No	0.988674255075918	{'CI': array([0.95860974, 1.02127241]), 'Gelman-Rubin': 0.999974728801824}	No
783	Other diseases of pleura|diseases of the respiratory system$M$61-	diseases of the respiratory system	1.019367029222004	{'CI': array([0.99585026, 1.04326589]), 'Gelman-Rubin': 1.0000539699101343}	No	0.9904793078158365	{'CI': array([0.96465956, 1.01719364]), 'Gelman-Rubin': 0.9997975383103493}	No
784	Other diseases of the respiratory system|diseases of the respiratory system$F$0-10	diseases of the respiratory system	0.9905948555742574	{'CI': array([0.94004939, 1.04100311]), 'Gelman-Rubin': 0.9998766973255727}	No	0.9955963395071395	{'CI': array([0.94776611, 1.04596753]), 'Gelman-Rubin': 0.999807949156262}	No
785	Other diseases of the respiratory system|diseases of the respiratory system$F$11-20	diseases of the respiratory system	0.9865779681146756	{'CI': array([0.92136121, 1.05968527]), 'Gelman-Rubin': 0.999959198664339}	No	0.9985577695813248	{'CI': array([0.93557009, 1.06602381]), 'Gelman-Rubin': 0.9999079166845735}	No
786	Other diseases of the respiratory system|diseases of the respiratory system$F$21-40	diseases of the respiratory system	1.0169904646473995	{'CI': array([0.97585157, 1.05774965]), 'Gelman-Rubin': 0.9997522028098322}	No	1.0103595368464968	{'CI': array([0.97139496, 1.0519401 ]), 'Gelman-Rubin': 1.0001063734223128}	No
787	Other diseases of the respiratory system|diseases of the respiratory system$F$41-60	diseases of the respiratory system	0.9929132124428063	{'CI': array([0.97330625, 1.01263513]), 'Gelman-Rubin': 0.9999946892173017}	No	0.9898048191193348	{'CI': array([0.96890321, 1.01083892]), 'Gelman-Rubin': 0.9998060446630906}	No
788	Other diseases of the respiratory system|diseases of the respiratory system$F$61-	diseases of the respiratory system	1.0158490400770046	{'CI': array([0.99829578, 1.03178919]), 'Gelman-Rubin': 0.9997503873382618}	No	0.9847253307450886	{'CI': array([0.96756658, 1.00260763]), 'Gelman-Rubin': 1.0000323508889262}	No
789	Other diseases of the respiratory system|diseases of the respiratory system$M$0-10	diseases of the respiratory system	0.9908022901672767	{'CI': array([0.94609057, 1.03516395]), 'Gelman-Rubin': 0.9998339578573859}	No	0.9725600667062493	{'CI': array([0.93104123, 1.01831643]), 'Gelman-Rubin': 0.9998866846428207}	No
790	Other diseases of the respiratory system|diseases of the respiratory system$M$11-20	diseases of the respiratory system	0.9695878103162905	{'CI': array([0.91401576, 1.02782325]), 'Gelman-Rubin': 0.9998842920074122}	No	1.0490420773147497	{'CI': array([0.99079712, 1.1156448 ]), 'Gelman-Rubin': 0.9998997935873163}	No
791	Other diseases of the respiratory system|diseases of the respiratory system$M$21-40	diseases of the respiratory system	1.0034527857560156	{'CI': array([0.96218037, 1.04357187]), 'Gelman-Rubin': 0.9997983323680854}	No	0.9817740336324841	{'CI': array([0.94319362, 1.02218486]), 'Gelman-Rubin': 1.0000197166696445}	No
792	Other diseases of the respiratory system|diseases of the respiratory system$M$41-60	diseases of the respiratory system	1.003038768020365	{'CI': array([0.98544491, 1.02043815]), 'Gelman-Rubin': 0.9998709388426849}	No	0.9760655586810738	{'CI': array([0.95568553, 0.99452529]), 'Gelman-Rubin': 1.0001172514215269}	Yes
793	Other diseases of the respiratory system|diseases of the respiratory system$M$61-	diseases of the respiratory system	1.0111119663039754	{'CI': array([0.99673498, 1.028325 ]), 'Gelman-Rubin': 0.9999280025998909}	No	0.987084818314611	{'CI': array([0.97231178, 1.00270418]), 'Gelman-Rubin': 1.0001201517745242}	No
794	Other diseases of upper respiratory tract|diseases of the respiratory system$F$0-10	diseases of the respiratory system	0.980086775554503	{'CI': array([0.8949473 , 1.06105882]), 'Gelman-Rubin': 0.9999240365412085}	No	1.0410796626839407	{'CI': array([0.96371483, 1.12135794]), 'Gelman-Rubin': 0.9997671933548585}	No
795	Other diseases of upper respiratory tract|diseases of the respiratory system$F$11-20	diseases of the respiratory system	1.0063558245407973	{'CI': array([0.91783353, 1.09996482]), 'Gelman-Rubin': 1.0000184380422312}	No	1.0065433591376374	{'CI': array([0.92888301, 1.08258095]), 'Gelman-Rubin': 0.9998398650515844}	No
796	Other diseases of upper respiratory tract|diseases of the respiratory system$F$21-40	diseases of the respiratory system	0.990066945562936	{'CI': array([0.91695214, 1.07212849]), 'Gelman-Rubin': 0.9998394146951656}	No	1.0017012735349455	{'CI': array([0.93145918, 1.07845671]), 'Gelman-Rubin': 0.9998826223187289}	No
797	Other diseases of upper respiratory tract|diseases of the respiratory system$F$41-60	diseases of the respiratory system	0.9917807180505344	{'CI': array([0.92785125, 1.0505763 ]), 'Gelman-Rubin': 0.9998275051170671}	No	1.016224296596382	{'CI': array([0.95608274, 1.07939809]), 'Gelman-Rubin': 0.9999228804912387}	No
798	Other diseases of upper respiratory tract|diseases of the respiratory system$F$61-	diseases of the respiratory system	1.0264564273728802	{'CI': array([0.95412847, 1.09633743]), 'Gelman-Rubin': 0.9999258856418876}	No	0.993409228571926	{'CI': array([0.92807071, 1.06300298]), 'Gelman-Rubin': 0.999838102874743}	No
799	Other diseases of upper respiratory tract|diseases of the respiratory system$M$0-10	diseases of the respiratory system	0.9810731363275399	{'CI': array([0.90795546, 1.05247512]), 'Gelman-Rubin': 0.9998766840468406}	No	0.9915135317692162	{'CI': array([0.92582147, 1.06075732]), 'Gelman-Rubin': 1.0000163159509894}	No
800	Other diseases of upper respiratory tract|diseases of the respiratory system$M$11-20	diseases of the respiratory system	0.9692377666353174	{'CI': array([0.87895224, 1.05805684]), 'Gelman-Rubin': 1.0000000439561896}	No	0.9927370278930807	{'CI': array([0.91876348, 1.07488775]), 'Gelman-Rubin': 0.9997869512288027}	No
801	Other diseases of upper respiratory tract|diseases of the respiratory system$M$21-40	diseases of the respiratory system	0.9811041475569643	{'CI': array([0.89708755, 1.07585491]), 'Gelman-Rubin': 0.9998663024959638}	No	1.0215348313925967	{'CI': array([0.94705327, 1.09842728]), 'Gelman-Rubin': 0.9998980419097846}	No
802	Other diseases of upper respiratory tract|diseases of the respiratory system$M$41-60	diseases of the respiratory system	1.0392494046038914	{'CI': array([0.97600923, 1.11616232]), 'Gelman-Rubin': 0.9998382088245348}	No	0.9899132460252692	{'CI': array([0.91812371, 1.0554139 ]), 'Gelman-Rubin': 0.9998039169754656}	No
803	Other diseases of upper respiratory tract|diseases of the respiratory system$M$61-	diseases of the respiratory system	1.014849048181533	{'CI': array([0.9407463 , 1.08895858]), 'Gelman-Rubin': 1.000105600458185}	No	1.0310960127578737	{'CI': array([0.96238822, 1.10428119]), 'Gelman-Rubin': 0.9998047447019033}	No
804	Other respiratory diseases principally affecting the interstitium|diseases of the respiratory system$F$0-10	diseases of the respiratory system	1.0668723935539137	{'CI': array([0.98749661, 1.1535195 ]), 'Gelman-Rubin': 0.9999397395697099}	No	1.0198157466364495	{'CI': array([0.94598813, 1.09460171]), 'Gelman-Rubin': 0.9997839107981416}	No
805	Other respiratory diseases principally affecting the interstitium|diseases of the respiratory system$F$11-20	diseases of the respiratory system	0.9689947559272851	{'CI': array([0.87165572, 1.0722429 ]), 'Gelman-Rubin': 0.9997878806333069}	No	0.9598766107528498	{'CI': array([0.87662912, 1.04118349]), 'Gelman-Rubin': 0.9997823251588661}	No
806	Other respiratory diseases principally affecting the interstitium|diseases of the respiratory system$F$21-40	diseases of the respiratory system	0.9959255330481765	{'CI': array([0.92867541, 1.06527692]), 'Gelman-Rubin': 0.9998582482618282}	No	1.0308850940043768	{'CI': array([0.96608521, 1.10422414]), 'Gelman-Rubin': 0.9997527552306089}	No
807	Other respiratory diseases principally affecting the interstitium|diseases of the respiratory system$F$41-60	diseases of the respiratory system	1.0352639729407185	{'CI': array([0.99148997, 1.07817349]), 'Gelman-Rubin': 0.9999840130865006}	No	1.0038435408122557	{'CI': array([0.96490352, 1.04528744]), 'Gelman-Rubin': 1.0000183071100572}	No
808	Other respiratory diseases principally affecting the interstitium|diseases of the respiratory system$F$61-	diseases of the respiratory system	1.0195731488755277	{'CI': array([0.98903404, 1.05082608]), 'Gelman-Rubin': 0.9999257999070801}	No	0.9780835513342823	{'CI': array([0.94489545, 1.01020026]), 'Gelman-Rubin': 1.0000380271759979}	No
809	Other respiratory diseases principally affecting the interstitium|diseases of the respiratory system$M$0-10	diseases of the respiratory system	1.0206611266750525	{'CI': array([0.9515348 , 1.09349293]), 'Gelman-Rubin': 0.9999716951898513}	No	1.001190753165181	{'CI': array([0.93463202, 1.08414971]), 'Gelman-Rubin': 0.999767273882409}	No
810	Other respiratory diseases principally affecting the interstitium|diseases of the respiratory system$M$11-20	diseases of the respiratory system	1.0124643732637155	{'CI': array([0.91147324, 1.11069995]), 'Gelman-Rubin': 0.9998690394473829}	No	1.0197976762532357	{'CI': array([0.93423414, 1.10881003]), 'Gelman-Rubin': 0.9998365246681397}	No
811	Other respiratory diseases principally affecting the interstitium|diseases of the respiratory system$M$21-40	diseases of the respiratory system	0.9485268544077073	{'CI': array([0.87961614, 1.02459998]), 'Gelman-Rubin': 0.9997798694175715}	No	0.9927202721560281	{'CI': array([0.92269807, 1.06390616]), 'Gelman-Rubin': 0.9997948577372846}	No
812	Other respiratory diseases principally affecting the interstitium|diseases of the respiratory system$M$41-60	diseases of the respiratory system	0.9855422798347564	{'CI': array([0.94611234, 1.02761207]), 'Gelman-Rubin': 0.9998723065421825}	No	0.9894580149178134	{'CI': array([0.94919056, 1.03011897]), 'Gelman-Rubin': 0.9997871038393307}	No
813	Other respiratory diseases principally affecting the interstitium|diseases of the respiratory system$M$61-	diseases of the respiratory system	1.0257191721011207	{'CI': array([0.99561929, 1.05686506]), 'Gelman-Rubin': 0.9998298427809059}	No	0.9867628995986628	{'CI': array([0.95406701, 1.01947794]), 'Gelman-Rubin': 0.9998277621891549}	No
814	Suppurative and necrotic conditions of lower respiratory tract|diseases of the respiratory system$F$0-10	diseases of the respiratory system	1.014309627428476	{'CI': array([0.90414453, 1.12699825]), 'Gelman-Rubin': 0.9997961968479968}	No	1.0055065303362487	{'CI': array([0.92509993, 1.09942188]), 'Gelman-Rubin': 0.9997679466253279}	No
815	Suppurative and necrotic conditions of lower respiratory tract|diseases of the respiratory system$F$21-40	diseases of the respiratory system	0.9622813718845498	{'CI': array([0.86407995, 1.06070765]), 'Gelman-Rubin': 0.9998688929879356}	No	1.0159780749718061	{'CI': array([0.92272171, 1.10187719]), 'Gelman-Rubin': 0.9997683429926443}	No
816	Suppurative and necrotic conditions of lower respiratory tract|diseases of the respiratory system$F$41-60	diseases of the respiratory system	0.9890018436115794	{'CI': array([0.91282903, 1.07236613]), 'Gelman-Rubin': 0.9998515148211844}	No	1.0040780614974225	{'CI': array([0.93101233, 1.08885451]), 'Gelman-Rubin': 0.9998708955309668}	No
817	Suppurative and necrotic conditions of lower respiratory tract|diseases of the respiratory system$F$61-	diseases of the respiratory system	1.0115259040810998	{'CI': array([0.93153659, 1.10259947]), 'Gelman-Rubin': 0.9999210383070637}	No	0.9909405640733681	{'CI': array([0.91588502, 1.06710075]), 'Gelman-Rubin': 0.9997926629827874}	No
818	Suppurative and necrotic conditions of lower respiratory tract|diseases of the respiratory system$M$0-10	diseases of the respiratory system	1.0037494791741532	{'CI': array([0.90700705, 1.12008473]), 'Gelman-Rubin': 0.9998742197829291}	No	1.0109661128795182	{'CI': array([0.92298664, 1.11012274]), 'Gelman-Rubin': 0.999874345454269}	No
819	Suppurative and necrotic conditions of lower respiratory tract|diseases of the respiratory system$M$21-40	diseases of the respiratory system	0.9734817208050471	{'CI': array([0.87736511, 1.08339129]), 'Gelman-Rubin': 0.9998362433293272}	No	1.01122515478849	{'CI': array([0.92669928, 1.10058309]), 'Gelman-Rubin': 0.9999191511299621}	No
820	Suppurative and necrotic conditions of lower respiratory tract|diseases of the respiratory system$M$41-60	diseases of the respiratory system	1.0353502595250212	{'CI': array([0.96452939, 1.11455849]), 'Gelman-Rubin': 1.0001387680083678}	No	0.9982370683577262	{'CI': array([0.9335442 , 1.07349638]), 'Gelman-Rubin': 0.9997952355162919}	No
821	Suppurative and necrotic conditions of lower respiratory tract|diseases of the respiratory system$M$61-	diseases of the respiratory system	0.9623457420062195	{'CI': array([0.89018636, 1.03684136]), 'Gelman-Rubin': 0.9999340611480495}	No	0.9833003146508393	{'CI': array([0.9126688, 1.0509288]), 'Gelman-Rubin': 1.0000583072919904}	No
822	Dermatitis and eczema|diseases of the skin and subcutaneous tissue$F$0-10	diseases of the skin and subcutaneous tissue	1.0084102945244244	{'CI': array([0.90746525, 1.10936588]), 'Gelman-Rubin': 0.9997645029850891}	No	0.9900427160885545	{'CI': array([0.90081926, 1.07641635]), 'Gelman-Rubin': 1.0001517464787084}	No
823	Dermatitis and eczema|diseases of the skin and subcutaneous tissue$F$11-20	diseases of the skin and subcutaneous tissue	0.9736712972472804	{'CI': array([0.86651633, 1.07964452]), 'Gelman-Rubin': 0.9997604252049078}	No	1.0056339242874066	{'CI': array([0.91343378, 1.09859063]), 'Gelman-Rubin': 1.000047592175143}	No
824	Dermatitis and eczema|diseases of the skin and subcutaneous tissue$F$21-40	diseases of the skin and subcutaneous tissue	0.9754587736782787	{'CI': array([0.88547199, 1.08183845]), 'Gelman-Rubin': 0.999763276327491}	No	0.9947766865241406	{'CI': array([0.90345383, 1.07903797]), 'Gelman-Rubin': 0.9997880877917421}	No
825	Dermatitis and eczema|diseases of the skin and subcutaneous tissue$F$41-60	diseases of the skin and subcutaneous tissue	1.0305295291346908	{'CI': array([0.93007395, 1.12715602]), 'Gelman-Rubin': 0.9998791320852004}	No	1.0005785051603733	{'CI': array([0.9203324 , 1.07706063]), 'Gelman-Rubin': 0.9997975908227135}	No
826	Dermatitis and eczema|diseases of the skin and subcutaneous tissue$F$61-	diseases of the skin and subcutaneous tissue	0.991896888772033	{'CI': array([0.89355766, 1.08379518]), 'Gelman-Rubin': 0.9999657193615006}	No	0.9826954086761317	{'CI': array([0.89947384, 1.0706383 ]), 'Gelman-Rubin': 0.9997789673603483}	No
827	Dermatitis and eczema|diseases of the skin and subcutaneous tissue$M$0-10	diseases of the skin and subcutaneous tissue	1.0111694963472677	{'CI': array([0.91109555, 1.11710034]), 'Gelman-Rubin': 0.999811499769606}	No	1.014380507401058	{'CI': array([0.93077083, 1.10221038]), 'Gelman-Rubin': 0.9997842311973563}	No
828	Dermatitis and eczema|diseases of the skin and subcutaneous tissue$M$11-20	diseases of the skin and subcutaneous tissue	1.0007151631885434	{'CI': array([0.89538635, 1.11523514]), 'Gelman-Rubin': 0.9997894928386947}	No	1.0065278796099735	{'CI': array([0.92274646, 1.10149139]), 'Gelman-Rubin': 1.0000480658323103}	No
829	Dermatitis and eczema|diseases of the skin and subcutaneous tissue$M$21-40	diseases of the skin and subcutaneous tissue	0.9998459435874454	{'CI': array([0.89193814, 1.11947125]), 'Gelman-Rubin': 0.9998718767353989}	No	0.9988881703180159	{'CI': array([0.9091311 , 1.09511123]), 'Gelman-Rubin': 0.9998424849260937}	No
830	Dermatitis and eczema|diseases of the skin and subcutaneous tissue$M$41-60	diseases of the skin and subcutaneous tissue	0.9815365549484181	{'CI': array([0.89189228, 1.08706075]), 'Gelman-Rubin': 0.9998804197785631}	No	0.9828006007681869	{'CI': array([0.90584411, 1.06493331]), 'Gelman-Rubin': 0.9999947924583704}	No
831	Dermatitis and eczema|diseases of the skin and subcutaneous tissue$M$61-	diseases of the skin and subcutaneous tissue	0.9984711104985515	{'CI': array([0.89614626, 1.09576249]), 'Gelman-Rubin': 0.99984207520203}	No	0.9674774413758563	{'CI': array([0.88859633, 1.05697211]), 'Gelman-Rubin': 0.9998124639882531}	No
832	Disorders of skin appendages|diseases of the skin and subcutaneous tissue$F$11-20	diseases of the skin and subcutaneous tissue	1.0140789751330943	{'CI': array([0.90431989, 1.1285768 ]), 'Gelman-Rubin': 0.9998541337836276}	No	0.9919474166529668	{'CI': array([0.90819209, 1.08491981]), 'Gelman-Rubin': 0.9998483171439579}	No
833	Disorders of skin appendages|diseases of the skin and subcutaneous tissue$F$21-40	diseases of the skin and subcutaneous tissue	0.9882007925529814	{'CI': array([0.87938267, 1.09827392]), 'Gelman-Rubin': 0.9999094418859144}	No	1.0154440454277416	{'CI': array([0.92410964, 1.10662736]), 'Gelman-Rubin': 0.9998912597600843}	No
834	Disorders of skin appendages|diseases of the skin and subcutaneous tissue$F$41-60	diseases of the skin and subcutaneous tissue	1.001044736297723	{'CI': array([0.9044585 , 1.12518663]), 'Gelman-Rubin': 0.9999528634817811}	No	1.0062991367302703	{'CI': array([0.9166116 , 1.10371218]), 'Gelman-Rubin': 0.999829569227605}	No
835	Disorders of skin appendages|diseases of the skin and subcutaneous tissue$M$11-20	diseases of the skin and subcutaneous tissue	1.004037786996645	{'CI': array([0.88395366, 1.13673435]), 'Gelman-Rubin': 0.9999644954460033}	No	0.9885293459192083	{'CI': array([0.89925361, 1.08661103]), 'Gelman-Rubin': 0.999789858495668}	No
836	Disorders of skin appendages|diseases of the skin and subcutaneous tissue$M$41-60	diseases of the skin and subcutaneous tissue	0.9796780578137033	{'CI': array([0.87450843, 1.09121778]), 'Gelman-Rubin': 0.999902924453616}	No	0.9962101168176791	{'CI': array([0.91524046, 1.08473921]), 'Gelman-Rubin': 0.9998387402227251}	No
837	Infections of the skin and subcutaneous tissue|diseases of the skin and subcutaneous tissue$F$0-10	diseases of the skin and subcutaneous tissue	0.977978473465565	{'CI': array([0.90417819, 1.05855892]), 'Gelman-Rubin': 0.999788525181991}	No	0.9783587014634133	{'CI': array([0.91174919, 1.05759684]), 'Gelman-Rubin': 0.9998640327619376}	No
838	Infections of the skin and subcutaneous tissue|diseases of the skin and subcutaneous tissue$F$11-20	diseases of the skin and subcutaneous tissue	0.9337429773752502	{'CI': array([0.8537316 , 1.01537973]), 'Gelman-Rubin': 0.9997824052676569}	No	1.0284958505604171	{'CI': array([0.95373635, 1.10694672]), 'Gelman-Rubin': 0.9998463346372944}	No
839	Infections of the skin and subcutaneous tissue|diseases of the skin and subcutaneous tissue$F$21-40	diseases of the skin and subcutaneous tissue	1.003841992947808	{'CI': array([0.95572963, 1.06130386]), 'Gelman-Rubin': 0.9997639848548581}	No	1.023236428614486	{'CI': array([0.97248375, 1.07492379]), 'Gelman-Rubin': 0.9998014315377853}	No
840	Infections of the skin and subcutaneous tissue|diseases of the skin and subcutaneous tissue$F$41-60	diseases of the skin and subcutaneous tissue	0.9702262024355484	{'CI': array([0.94007208, 0.99928764]), 'Gelman-Rubin': 0.9998423135980269}	Yes	0.9990069952418242	{'CI': array([0.96639815, 1.02754521]), 'Gelman-Rubin': 1.0001281972556482}	No
841	Infections of the skin and subcutaneous tissue|diseases of the skin and subcutaneous tissue$F$61-	diseases of the skin and subcutaneous tissue	1.0025179580399268	{'CI': array([0.97013076, 1.03311804]), 'Gelman-Rubin': 1.0000686629086735}	No	0.9899511209182629	{'CI': array([0.95920208, 1.02072131]), 'Gelman-Rubin': 0.9997709215401593}	No
842	Infections of the skin and subcutaneous tissue|diseases of the skin and subcutaneous tissue$M$0-10	diseases of the skin and subcutaneous tissue	1.021562956168094	{'CI': array([0.95120518, 1.0978064 ]), 'Gelman-Rubin': 0.9997842702233882}	No	1.0299147908801098	{'CI': array([0.96040126, 1.1000899 ]), 'Gelman-Rubin': 0.9998238140736294}	No
843	Infections of the skin and subcutaneous tissue|diseases of the skin and subcutaneous tissue$M$11-20	diseases of the skin and subcutaneous tissue	1.011921371192961	{'CI': array([0.93378253, 1.0914817 ]), 'Gelman-Rubin': 0.9998674894631685}	No	0.9740405789876082	{'CI': array([0.91183312, 1.04871601]), 'Gelman-Rubin': 0.9997572044086448}	No
844	Infections of the skin and subcutaneous tissue|diseases of the skin and subcutaneous tissue$M$21-40	diseases of the skin and subcutaneous tissue	0.9808095685329205	{'CI': array([0.93444577, 1.02826234]), 'Gelman-Rubin': 0.999793585319693}	No	0.9991934408623836	{'CI': array([0.95403646, 1.04440474]), 'Gelman-Rubin': 0.9998060847331086}	No
845	Infections of the skin and subcutaneous tissue|diseases of the skin and subcutaneous tissue$M$41-60	diseases of the skin and subcutaneous tissue	0.9886829267900866	{'CI': array([0.95976814, 1.01842662]), 'Gelman-Rubin': 0.9998391991652712}	No	1.0004763270814758	{'CI': array([0.9722845 , 1.02780454]), 'Gelman-Rubin': 0.9997963320912636}	No
846	Infections of the skin and subcutaneous tissue|diseases of the skin and subcutaneous tissue$M$61-	diseases of the skin and subcutaneous tissue	1.0190989252202944	{'CI': array([0.98941157, 1.05409105]), 'Gelman-Rubin': 0.9998608763805806}	No	0.9813604910827506	{'CI': array([0.95323708, 1.01089635]), 'Gelman-Rubin': 1.00006615481574}	No
847	Intraoperative and postprocedural complications of skin and subcutaneous tissue|diseases of the skin and subcutaneous tissue$F$21-40	diseases of the skin and subcutaneous tissue	1.026070534084738	{'CI': array([0.93691473, 1.11813224]), 'Gelman-Rubin': 0.9997684792221329}	No	0.9948977661463363	{'CI': array([0.92158431, 1.07467374]), 'Gelman-Rubin': 0.9999424489183653}	No
848	Intraoperative and postprocedural complications of skin and subcutaneous tissue|diseases of the skin and subcutaneous tissue$F$41-60	diseases of the skin and subcutaneous tissue	0.9975314416026213	{'CI': array([0.92442929, 1.07224327]), 'Gelman-Rubin': 0.9999261156515282}	No	1.0053854787224958	{'CI': array([0.93890874, 1.07223509]), 'Gelman-Rubin': 0.9999335898919686}	No
849	Intraoperative and postprocedural complications of skin and subcutaneous tissue|diseases of the skin and subcutaneous tissue$F$61-	diseases of the skin and subcutaneous tissue	0.9541435044876077	{'CI': array([0.87357121, 1.03286025]), 'Gelman-Rubin': 0.9998144300688465}	No	1.0268202378661058	{'CI': array([0.95702446, 1.10690514]), 'Gelman-Rubin': 1.0000021989385597}	No
850	Intraoperative and postprocedural complications of skin and subcutaneous tissue|diseases of the skin and subcutaneous tissue$M$21-40	diseases of the skin and subcutaneous tissue	1.0057726666451758	{'CI': array([0.90868908, 1.12319212]), 'Gelman-Rubin': 0.9997632979744423}	No	0.9973914534120906	{'CI': array([0.90370413, 1.0847642 ]), 'Gelman-Rubin': 1.000018228301786}	No
851	Intraoperative and postprocedural complications of skin and subcutaneous tissue|diseases of the skin and subcutaneous tissue$M$41-60	diseases of the skin and subcutaneous tissue	0.9459950873979568	{'CI': array([0.87504133, 1.02382464]), 'Gelman-Rubin': 0.9998302472469807}	No	0.962941240306466	{'CI': array([0.89348258, 1.03057711]), 'Gelman-Rubin': 0.9998833549869192}	No
852	Intraoperative and postprocedural complications of skin and subcutaneous tissue|diseases of the skin and subcutaneous tissue$M$61-	diseases of the skin and subcutaneous tissue	0.9651390395135939	{'CI': array([0.8886655 , 1.04072901]), 'Gelman-Rubin': 0.9999556754499259}	No	0.980605488940908	{'CI': array([0.91243397, 1.05273506]), 'Gelman-Rubin': 0.9998167185756862}	No
853	Other disorders of the skin and subcutaneous tissue|diseases of the skin and subcutaneous tissue$F$0-10	diseases of the skin and subcutaneous tissue	0.9719590805797167	{'CI': array([0.86781891, 1.07680159]), 'Gelman-Rubin': 0.9998263251270906}	No	0.9965734957350274	{'CI': array([0.90281466, 1.08500728]), 'Gelman-Rubin': 0.9997798821901681}	No
854	Other disorders of the skin and subcutaneous tissue|diseases of the skin and subcutaneous tissue$F$11-20	diseases of the skin and subcutaneous tissue	0.9477927194744605	{'CI': array([0.85286896, 1.04628611]), 'Gelman-Rubin': 0.9998122129637962}	No	1.0120042105938285	{'CI': array([0.91873728, 1.10703866]), 'Gelman-Rubin': 0.9999431600313065}	No
855	Other disorders of the skin and subcutaneous tissue|diseases of the skin and subcutaneous tissue$F$21-40	diseases of the skin and subcutaneous tissue	1.0037732675974804	{'CI': array([0.929393 , 1.07272625]), 'Gelman-Rubin': 0.9997629745096706}	No	1.0105385041175268	{'CI': array([0.94231976, 1.07802095]), 'Gelman-Rubin': 0.9997710378521405}	No
856	Other disorders of the skin and subcutaneous tissue|diseases of the skin and subcutaneous tissue$F$41-60	diseases of the skin and subcutaneous tissue	0.9911359247949145	{'CI': array([0.94618089, 1.03408241]), 'Gelman-Rubin': 0.9999191067508656}	No	0.9969144358689496	{'CI': array([0.95670593, 1.0415817 ]), 'Gelman-Rubin': 0.9999107846636675}	No
857	Other disorders of the skin and subcutaneous tissue|diseases of the skin and subcutaneous tissue$F$61-	diseases of the skin and subcutaneous tissue	0.9719308558368767	{'CI': array([0.93608384, 1.00521204]), 'Gelman-Rubin': 1.0001923728041668}	No	1.0080479793944046	{'CI': array([0.97023556, 1.04577845]), 'Gelman-Rubin': 0.9998496629480916}	No
858	Other disorders of the skin and subcutaneous tissue|diseases of the skin and subcutaneous tissue$M$0-10	diseases of the skin and subcutaneous tissue	1.0115633714334824	{'CI': array([0.91345208, 1.11102842]), 'Gelman-Rubin': 0.9998444455161145}	No	0.9978453244727824	{'CI': array([0.91667209, 1.08287201]), 'Gelman-Rubin': 0.9999020058203412}	No
859	Other disorders of the skin and subcutaneous tissue|diseases of the skin and subcutaneous tissue$M$11-20	diseases of the skin and subcutaneous tissue	0.9660565283317085	{'CI': array([0.87029565, 1.06599358]), 'Gelman-Rubin': 0.9998213327457077}	No	0.9845664855255134	{'CI': array([0.90787876, 1.06944759]), 'Gelman-Rubin': 1.0000942138130695}	No
860	Other disorders of the skin and subcutaneous tissue|diseases of the skin and subcutaneous tissue$M$21-40	diseases of the skin and subcutaneous tissue	0.9475321147893528	{'CI': array([0.87631102, 1.01989599]), 'Gelman-Rubin': 0.9997777904511389}	No	1.0134851378639642	{'CI': array([0.94713427, 1.08158827]), 'Gelman-Rubin': 0.9998827997433516}	No
861	Other disorders of the skin and subcutaneous tissue|diseases of the skin and subcutaneous tissue$M$41-60	diseases of the skin and subcutaneous tissue	0.9648947310994077	{'CI': array([0.9274994 , 1.00777174]), 'Gelman-Rubin': 1.0000154564513117}	No	0.9856248257050771	{'CI': array([0.94431811, 1.02664583]), 'Gelman-Rubin': 0.9999352819028744}	No
862	Other disorders of the skin and subcutaneous tissue|diseases of the skin and subcutaneous tissue$M$61-	diseases of the skin and subcutaneous tissue	0.9990768277128137	{'CI': array([0.96283961, 1.03540248]), 'Gelman-Rubin': 0.9997751911029894}	No	1.0152541476598114	{'CI': array([0.97607478, 1.05185633]), 'Gelman-Rubin': 0.9998385334104694}	No
863	Papulosquamous disorders|diseases of the skin and subcutaneous tissue$F$21-40	diseases of the skin and subcutaneous tissue	1.001988279833039	{'CI': array([0.88457731, 1.11325172]), 'Gelman-Rubin': 0.9999698216671884}	No	0.9991167524821494	{'CI': array([0.90716749, 1.08924111]), 'Gelman-Rubin': 0.9999305934316478}	No
864	Papulosquamous disorders|diseases of the skin and subcutaneous tissue$F$41-60	diseases of the skin and subcutaneous tissue	1.018279658585791	{'CI': array([0.91984512, 1.12759462]), 'Gelman-Rubin': 0.9999991378615979}	No	1.0113034198036883	{'CI': array([0.93210585, 1.10370325]), 'Gelman-Rubin': 0.9998354158114503}	No
865	Papulosquamous disorders|diseases of the skin and subcutaneous tissue$F$61-	diseases of the skin and subcutaneous tissue	1.0129433873672786	{'CI': array([0.91094086, 1.11733325]), 'Gelman-Rubin': 0.9999161418771224}	No	1.0228719371341952	{'CI': array([0.93969605, 1.11382178]), 'Gelman-Rubin': 0.999859154640324}	No
866	Papulosquamous disorders|diseases of the skin and subcutaneous tissue$M$41-60	diseases of the skin and subcutaneous tissue	0.9798954923829755	{'CI': array([0.88330998, 1.08143615]), 'Gelman-Rubin': 0.9997523516049709}	No	1.010099943754647	{'CI': array([0.92734661, 1.1010939 ]), 'Gelman-Rubin': 0.9999109874682801}	No
867	Papulosquamous disorders|diseases of the skin and subcutaneous tissue$M$61-	diseases of the skin and subcutaneous tissue	1.023180363835342	{'CI': array([0.92238661, 1.12974059]), 'Gelman-Rubin': 0.9999495973565444}	No	1.0063305991718337	{'CI': array([0.91878457, 1.09714362]), 'Gelman-Rubin': 0.9998952557773891}	No
868	Urticaria and erythema|diseases of the skin and subcutaneous tissue$F$21-40	diseases of the skin and subcutaneous tissue	0.9607473004679198	{'CI': array([0.85431981, 1.0696507 ]), 'Gelman-Rubin': 0.9998067441105489}	No	0.9913395190381542	{'CI': array([0.88864447, 1.07704109]), 'Gelman-Rubin': 0.9997784765701734}	No
869	Urticaria and erythema|diseases of the skin and subcutaneous tissue$F$41-60	diseases of the skin and subcutaneous tissue	1.0224313326660495	{'CI': array([0.92041034, 1.13687727]), 'Gelman-Rubin': 0.9997560849207376}	No	0.9698286405492712	{'CI': array([0.88409884, 1.05443889]), 'Gelman-Rubin': 0.9997889642098775}	No
870	Urticaria and erythema|diseases of the skin and subcutaneous tissue$F$61-	diseases of the skin and subcutaneous tissue	0.99623936958169	{'CI': array([0.88850846, 1.11241965]), 'Gelman-Rubin': 0.9997757869220408}	No	0.9835857955532137	{'CI': array([0.89711448, 1.06997558]), 'Gelman-Rubin': 0.9998886199247723}	No
871	Urticaria and erythema|diseases of the skin and subcutaneous tissue$M$0-10	diseases of the skin and subcutaneous tissue	0.9791426644691775	{'CI': array([0.87329167, 1.09408774]), 'Gelman-Rubin': 0.9998111367476481}	No	1.0001981193082001	{'CI': array([0.91245195, 1.09317422]), 'Gelman-Rubin': 0.9998432134837556}	No
872	Urticaria and erythema|diseases of the skin and subcutaneous tissue$M$41-60	diseases of the skin and subcutaneous tissue	0.9683180357230714	{'CI': array([0.86234646, 1.08157897]), 'Gelman-Rubin': 0.9998056736082681}	No	1.0028200861938803	{'CI': array([0.91173597, 1.0929986 ]), 'Gelman-Rubin': 0.9999098998122506}	No
873	Urticaria and erythema|diseases of the skin and subcutaneous tissue$M$61-	diseases of the skin and subcutaneous tissue	0.9386945935602097	{'CI': array([0.83403778, 1.05381452]), 'Gelman-Rubin': 0.9998247316607501}	No	1.0180870787623908	{'CI': array([0.92723484, 1.11449541]), 'Gelman-Rubin': 1.0001607421267347}	No
874	Adrenal gland / aldosterone, cortisol, epinephrine, norepinephrine|endocrine diseases$F$21-40	endocrine diseases	0.9562514718795372	{'CI': array([0.86684354, 1.05588653]), 'Gelman-Rubin': 0.9997868443929071}	No	0.9996509504675555	{'CI': array([0.91386269, 1.08317472]), 'Gelman-Rubin': 0.9998691920123809}	No
875	Adrenal gland / aldosterone, cortisol, epinephrine, norepinephrine|endocrine diseases$F$41-60	endocrine diseases	1.0072805466138912	{'CI': array([0.92320644, 1.08927341]), 'Gelman-Rubin': 0.9999475850714036}	No	1.0509676742361918	{'CI': array([0.97069766, 1.12583159]), 'Gelman-Rubin': 0.9997708538147712}	No
876	Adrenal gland / aldosterone, cortisol, epinephrine, norepinephrine|endocrine diseases$F$61-	endocrine diseases	0.9917647287858327	{'CI': array([0.90764396, 1.07432315]), 'Gelman-Rubin': 0.9998776872725762}	No	0.9967791363693088	{'CI': array([0.92410594, 1.07123844]), 'Gelman-Rubin': 0.9998290764558972}	No
877	Adrenal gland / aldosterone, cortisol, epinephrine, norepinephrine|endocrine diseases$M$0-10	endocrine diseases	0.9983676017714765	{'CI': array([0.8866804 , 1.10617875]), 'Gelman-Rubin': 0.9998414255846715}	No	0.9992443513771397	{'CI': array([0.90526935, 1.10232348]), 'Gelman-Rubin': 0.9998910360170474}	No
878	Adrenal gland / aldosterone, cortisol, epinephrine, norepinephrine|endocrine diseases$M$21-40	endocrine diseases	0.9783569986410969	{'CI': array([0.86459464, 1.08585948]), 'Gelman-Rubin': 0.9998733353895546}	No	1.0070838398665205	{'CI': array([0.9206504 , 1.09741775]), 'Gelman-Rubin': 0.9999096104988435}	No
879	Adrenal gland / aldosterone, cortisol, epinephrine, norepinephrine|endocrine diseases$M$41-60	endocrine diseases	0.9933345117579773	{'CI': array([0.90157165, 1.08594235]), 'Gelman-Rubin': 0.9997868117668671}	No	1.0037905306295822	{'CI': array([0.92068444, 1.08333058]), 'Gelman-Rubin': 0.9999793134237069}	No
880	Adrenal gland / aldosterone, cortisol, epinephrine, norepinephrine|endocrine diseases$M$61-	endocrine diseases	1.0487250833025719	{'CI': array([0.95383953, 1.14096428]), 'Gelman-Rubin': 1.0002666848488424}	No	1.0138980700427644	{'CI': array([0.93460064, 1.09764709]), 'Gelman-Rubin': 0.9998389698087784}	No
881	Diabetes mellitus|endocrine diseases$F$0-10	endocrine diseases	1.007213728274339	{'CI': array([0.91702073, 1.09406782]), 'Gelman-Rubin': 0.9998192957350817}	No	1.0067509287343075	{'CI': array([0.93175644, 1.08380798]), 'Gelman-Rubin': 0.9998312716209788}	No
882	Diabetes mellitus|endocrine diseases$F$11-20	endocrine diseases	0.9372018142359644	{'CI': array([0.86866316, 1.00265542]), 'Gelman-Rubin': 0.99977091448255}	No	0.9892535277716007	{'CI': array([0.93187616, 1.05200627]), 'Gelman-Rubin': 0.9997853518699029}	No
883	Diabetes mellitus|endocrine diseases$F$21-40	endocrine diseases	1.0393905506401218	{'CI': array([1.00271358, 1.07669808]), 'Gelman-Rubin': 0.9998325197497758}	Yes	1.0271309084366909	{'CI': array([0.98677046, 1.06463453]), 'Gelman-Rubin': 0.9998540837723957}	No
884	Diabetes mellitus|endocrine diseases$F$41-60	endocrine diseases	0.9949956538680991	{'CI': array([0.97709318, 1.01528719]), 'Gelman-Rubin': 0.9998902758434594}	No	0.9868873350762525	{'CI': array([0.96783469, 1.00725436]), 'Gelman-Rubin': 0.9999290912787901}	No
885	Diabetes mellitus|endocrine diseases$F$61-	endocrine diseases	1.000157887026669	{'CI': array([0.98402872, 1.01764665]), 'Gelman-Rubin': 0.9999658380643198}	No	0.9930152622095675	{'CI': array([0.97522678, 1.01190487]), 'Gelman-Rubin': 0.999898546905262}	No
886	Diabetes mellitus|endocrine diseases$M$0-10	endocrine diseases	0.9460776029313092	{'CI': array([0.86266305, 1.03018674]), 'Gelman-Rubin': 0.9997737330590064}	No	0.9639746636292985	{'CI': array([0.88929597, 1.04689234]), 'Gelman-Rubin': 0.9998095959693267}	No
887	Diabetes mellitus|endocrine diseases$M$11-20	endocrine diseases	0.9515272363679497	{'CI': array([0.87964669, 1.02990514]), 'Gelman-Rubin': 0.9998775430950958}	No	1.0719767726176208	{'CI': array([0.99556157, 1.1442188 ]), 'Gelman-Rubin': 0.9998923776131603}	No
888	Diabetes mellitus|endocrine diseases$M$21-40	endocrine diseases	1.0191127441530505	{'CI': array([0.97792249, 1.06797872]), 'Gelman-Rubin': 1.0001523327738442}	No	1.004962918839738	{'CI': array([0.96319115, 1.05275823]), 'Gelman-Rubin': 0.9999301849672309}	No
889	Diabetes mellitus|endocrine diseases$M$41-60	endocrine diseases	1.0039696487733603	{'CI': array([0.98631401, 1.02183588]), 'Gelman-Rubin': 0.9999718558438551}	No	0.9972621749892706	{'CI': array([0.97881582, 1.01627704]), 'Gelman-Rubin': 0.9997589789476079}	No
890	Diabetes mellitus|endocrine diseases$M$61-	endocrine diseases	1.0096800649094002	{'CI': array([0.99351796, 1.02599717]), 'Gelman-Rubin': 0.9997998115025165}	No	1.0087935753621782	{'CI': array([0.99124803, 1.02513418]), 'Gelman-Rubin': 0.9998134490348566}	No
891	Gonads / estrogen, androgens, testosterone, etc.|endocrine diseases$F$21-40	endocrine diseases	1.0134959430033068	{'CI': array([0.92471137, 1.10791781]), 'Gelman-Rubin': 0.9999073535115859}	No	1.0022003203687997	{'CI': array([0.92455451, 1.07937709]), 'Gelman-Rubin': 0.999900340595029}	No
892	Gonads / estrogen, androgens, testosterone, etc.|endocrine diseases$M$41-60	endocrine diseases	1.0058140622083533	{'CI': array([0.89698446, 1.11118881]), 'Gelman-Rubin': 0.9998712236168089}	No	1.008382274542387	{'CI': array([0.91905544, 1.09859042]), 'Gelman-Rubin': 1.000136531337896}	No
893	Intraoperative complications of endocrine system|endocrine diseases$F$21-40	endocrine diseases	1.0262460439198942	{'CI': array([0.93916232, 1.12070406]), 'Gelman-Rubin': 0.9998398339486106}	No	0.9949455720301783	{'CI': array([0.91672259, 1.07882562]), 'Gelman-Rubin': 0.9999393957443566}	No
894	Intraoperative complications of endocrine system|endocrine diseases$F$41-60	endocrine diseases	0.9979386840743212	{'CI': array([0.92500158, 1.07791374]), 'Gelman-Rubin': 0.9999389654303213}	No	1.0052014640153797	{'CI': array([0.9399943 , 1.07523845]), 'Gelman-Rubin': 0.999896682083356}	No
895	Intraoperative complications of endocrine system|endocrine diseases$F$61-	endocrine diseases	0.9541240360885229	{'CI': array([0.87807748, 1.04432606]), 'Gelman-Rubin': 0.999784126317924}	No	1.0269597061605849	{'CI': array([0.94978307, 1.09859884]), 'Gelman-Rubin': 0.9997603310784381}	No
896	Intraoperative complications of endocrine system|endocrine diseases$M$21-40	endocrine diseases	1.0057770652414797	{'CI': array([0.90911276, 1.11428996]), 'Gelman-Rubin': 0.9998900868517349}	No	0.9973289982544202	{'CI': array([0.90419454, 1.08912003]), 'Gelman-Rubin': 0.9998671033985432}	No
897	Intraoperative complications of endocrine system|endocrine diseases$M$41-60	endocrine diseases	0.9461510840491074	{'CI': array([0.87329093, 1.0291691 ]), 'Gelman-Rubin': 1.0000802938381053}	No	0.9628258159575246	{'CI': array([0.89301019, 1.03813005]), 'Gelman-Rubin': 0.9998339169739705}	No
898	Intraoperative complications of endocrine system|endocrine diseases$M$61-	endocrine diseases	0.9653013820429585	{'CI': array([0.88602585, 1.03997837]), 'Gelman-Rubin': 0.9997612683089173}	No	0.9804211502299464	{'CI': array([0.89857357, 1.05371679]), 'Gelman-Rubin': 0.9999124081077095}	No
899	Other disorders of glucose regulation and pancreatic internal secretion|endocrine diseases$F$0-10	endocrine diseases	1.011829322845581	{'CI': array([0.90327232, 1.12133567]), 'Gelman-Rubin': 0.9998005102037333}	No	0.9938526557830565	{'CI': array([0.90792401, 1.08250243]), 'Gelman-Rubin': 0.999831502357096}	No
900	Other disorders of glucose regulation and pancreatic internal secretion|endocrine diseases$F$21-40	endocrine diseases	0.9602791619300277	{'CI': array([0.86228615, 1.05524895]), 'Gelman-Rubin': 0.9998796895942467}	No	0.9970130655140984	{'CI': array([0.91270781, 1.09131138]), 'Gelman-Rubin': 0.9998726434659608}	No
901	Other disorders of glucose regulation and pancreatic internal secretion|endocrine diseases$F$41-60	endocrine diseases	0.9640881372741894	{'CI': array([0.88205519, 1.05793143]), 'Gelman-Rubin': 0.9998927301247568}	No	0.987758236855525	{'CI': array([0.90532929, 1.0741419 ]), 'Gelman-Rubin': 0.9997872685255942}	No
902	Other disorders of glucose regulation and pancreatic internal secretion|endocrine diseases$F$61-	endocrine diseases	1.0188086374383134	{'CI': array([0.9333311, 1.100597 ]), 'Gelman-Rubin': 0.9997583043979393}	No	0.9518249030602375	{'CI': array([0.88105836, 1.0203809 ]), 'Gelman-Rubin': 1.0002729921343443}	No
903	Other disorders of glucose regulation and pancreatic internal secretion|endocrine diseases$M$0-10	endocrine diseases	0.9401747876230654	{'CI': array([0.83646875, 1.04769107]), 'Gelman-Rubin': 0.999811538635269}	No	0.9913489599980184	{'CI': array([0.9041633 , 1.07719711]), 'Gelman-Rubin': 0.9997551936820905}	No
904	Other disorders of glucose regulation and pancreatic internal secretion|endocrine diseases$M$41-60	endocrine diseases	0.9567640173560835	{'CI': array([0.87004267, 1.04943274]), 'Gelman-Rubin': 0.9998165019207919}	No	0.9646139755814074	{'CI': array([0.88468686, 1.04780114]), 'Gelman-Rubin': 0.9997864847120068}	No
905	Other disorders of glucose regulation and pancreatic internal secretion|endocrine diseases$M$61-	endocrine diseases	1.0733065687773413	{'CI': array([0.99200415, 1.16712122]), 'Gelman-Rubin': 0.9998235458133833}	No	1.0217797829222341	{'CI': array([0.94526821, 1.09735279]), 'Gelman-Rubin': 0.9998136437578127}	No
906	Other endocrine diseases|endocrine diseases$F$41-60	endocrine diseases	1.016535719772583	{'CI': array([0.91896845, 1.12874496]), 'Gelman-Rubin': 0.9998021130145187}	No	0.9833234273962742	{'CI': array([0.89978959, 1.07536353]), 'Gelman-Rubin': 0.9998266409391304}	No
907	Other endocrine diseases|endocrine diseases$F$61-	endocrine diseases	0.9934642142688558	{'CI': array([0.89186783, 1.09381053]), 'Gelman-Rubin': 0.9999853410342728}	No	0.9904726598164956	{'CI': array([0.9057298 , 1.08714557]), 'Gelman-Rubin': 0.9997901836560934}	No
908	Other endocrine diseases|endocrine diseases$M$41-60	endocrine diseases	1.0200199907121048	{'CI': array([0.91741358, 1.12941763]), 'Gelman-Rubin': 0.9999441805074192}	No	1.0054536792771473	{'CI': array([0.92067029, 1.09732688]), 'Gelman-Rubin': 0.9998063034654369}	No
909	Other endocrine diseases|endocrine diseases$M$61-	endocrine diseases	1.0165388856540014	{'CI': array([0.90316121, 1.13201782]), 'Gelman-Rubin': 0.9998177805529426}	No	1.0102855818392837	{'CI': array([0.92810361, 1.10950657]), 'Gelman-Rubin': 0.9997925060287228}	No
910	Parathyroid gland / pth|endocrine diseases$F$41-60	endocrine diseases	0.9804851578994611	{'CI': array([0.89111354, 1.07911278]), 'Gelman-Rubin': 0.9998887904780902}	No	0.998704140947787	{'CI': array([0.91459672, 1.08345509]), 'Gelman-Rubin': 0.9999122598534872}	No
911	Parathyroid gland / pth|endocrine diseases$F$61-	endocrine diseases	0.9637034037733867	{'CI': array([0.87274957, 1.0571256 ]), 'Gelman-Rubin': 0.9998237806746595}	No	0.9996760344033863	{'CI': array([0.92480223, 1.07868648]), 'Gelman-Rubin': 0.9997896244289913}	No
912	Parathyroid gland / pth|endocrine diseases$M$41-60	endocrine diseases	0.9723697184933342	{'CI': array([0.86736449, 1.07962427]), 'Gelman-Rubin': 0.9998408571059716}	No	1.0003766232398317	{'CI': array([0.91641961, 1.09272872]), 'Gelman-Rubin': 0.9998323804960167}	No
913	Parathyroid gland / pth|endocrine diseases$M$61-	endocrine diseases	1.0179359967694819	{'CI': array([0.91196983, 1.13207213]), 'Gelman-Rubin': 0.999875345018725}	No	0.998852098386998	{'CI': array([0.91739535, 1.09164972]), 'Gelman-Rubin': 0.9999019081295227}	No
914	Pituitary gland / adh, oxytocin, gh, acth, tsh, lh, fsh, prolactin|endocrine diseases$F$11-20	endocrine diseases	1.019089411046226	{'CI': array([0.90913571, 1.13480117]), 'Gelman-Rubin': 0.9998308035937931}	No	1.014774623897388	{'CI': array([0.91821048, 1.11150345]), 'Gelman-Rubin': 0.9997756844794232}	No
915	Pituitary gland / adh, oxytocin, gh, acth, tsh, lh, fsh, prolactin|endocrine diseases$F$21-40	endocrine diseases	0.9853024085419992	{'CI': array([0.89138798, 1.09365725]), 'Gelman-Rubin': 0.9998242200045755}	No	0.9907967179545456	{'CI': array([0.90808657, 1.07756377]), 'Gelman-Rubin': 0.9997646887841282}	No
916	Pituitary gland / adh, oxytocin, gh, acth, tsh, lh, fsh, prolactin|endocrine diseases$F$41-60	endocrine diseases	1.0073686557686237	{'CI': array([0.90796732, 1.11057573]), 'Gelman-Rubin': 0.9998163296902497}	No	0.9776671715774893	{'CI': array([0.89994753, 1.06288684]), 'Gelman-Rubin': 0.9998131814789196}	No
917	Pituitary gland / adh, oxytocin, gh, acth, tsh, lh, fsh, prolactin|endocrine diseases$F$61-	endocrine diseases	1.0312179795504919	{'CI': array([0.94580893, 1.12973236]), 'Gelman-Rubin': 0.9998727998639988}	No	0.9964832365461092	{'CI': array([0.92663846, 1.07805972]), 'Gelman-Rubin': 0.9997911817599651}	No
918	Pituitary gland / adh, oxytocin, gh, acth, tsh, lh, fsh, prolactin|endocrine diseases$M$0-10	endocrine diseases	1.001528290907717	{'CI': array([0.89078873, 1.10918706]), 'Gelman-Rubin': 0.9997811930023105}	No	1.006870856737806	{'CI': array([0.91499658, 1.09826378]), 'Gelman-Rubin': 0.9997712364803946}	No
919	Pituitary gland / adh, oxytocin, gh, acth, tsh, lh, fsh, prolactin|endocrine diseases$M$11-20	endocrine diseases	1.001617366817578	{'CI': array([0.88556955, 1.11251106]), 'Gelman-Rubin': 0.9998825601757173}	No	0.9934237731216706	{'CI': array([0.90716444, 1.08618236]), 'Gelman-Rubin': 0.9998376280677962}	No
920	Pituitary gland / adh, oxytocin, gh, acth, tsh, lh, fsh, prolactin|endocrine diseases$M$21-40	endocrine diseases	0.9715819358356574	{'CI': array([0.86305662, 1.09285314]), 'Gelman-Rubin': 0.999833025708239}	No	0.9795319936201876	{'CI': array([0.89201796, 1.07432583]), 'Gelman-Rubin': 1.0002608813297331}	No
921	Pituitary gland / adh, oxytocin, gh, acth, tsh, lh, fsh, prolactin|endocrine diseases$M$41-60	endocrine diseases	1.0133255206474139	{'CI': array([0.91977539, 1.11242459]), 'Gelman-Rubin': 0.9999079705262985}	No	1.0094923776351654	{'CI': array([0.92829322, 1.09578801]), 'Gelman-Rubin': 0.999908358435458}	No
922	Pituitary gland / adh, oxytocin, gh, acth, tsh, lh, fsh, prolactin|endocrine diseases$M$61-	endocrine diseases	0.9678280629951227	{'CI': array([0.87791703, 1.06048663]), 'Gelman-Rubin': 0.9998994929552261}	No	1.0313557888453329	{'CI': array([0.95628657, 1.11978151]), 'Gelman-Rubin': 0.9999459199367693}	No
923	Thyroid gland / thyroid hormone|endocrine diseases$F$0-10	endocrine diseases	1.0164777311126583	{'CI': array([0.91338415, 1.13203593]), 'Gelman-Rubin': 0.9997919067452438}	No	1.011658927440959	{'CI': array([0.92162354, 1.11112841]), 'Gelman-Rubin': 0.9998814436959762}	No
924	Thyroid gland / thyroid hormone|endocrine diseases$F$11-20	endocrine diseases	1.008830600691984	{'CI': array([0.9061333, 1.1068831]), 'Gelman-Rubin': 0.9998632967949452}	No	0.9848624204989446	{'CI': array([0.9064242 , 1.06840884]), 'Gelman-Rubin': 0.9998127472784433}	No
925	Thyroid gland / thyroid hormone|endocrine diseases$F$21-40	endocrine diseases	0.9842990743107655	{'CI': array([0.9379684 , 1.03314331]), 'Gelman-Rubin': 0.9998929886308436}	No	0.984525721397724	{'CI': array([0.93939986, 1.03007784]), 'Gelman-Rubin': 0.999807174163949}	No
926	Thyroid gland / thyroid hormone|endocrine diseases$F$41-60	endocrine diseases	0.9859210556793887	{'CI': array([0.95785625, 1.01660392]), 'Gelman-Rubin': 1.000011630634436}	No	0.9812339769114002	{'CI': array([0.95328767, 1.01570441]), 'Gelman-Rubin': 0.9997631626169153}	No
927	Thyroid gland / thyroid hormone|endocrine diseases$F$61-	endocrine diseases	1.0186092194287433	{'CI': array([0.99041643, 1.04646486]), 'Gelman-Rubin': 0.9998696346590983}	No	0.981545823583503	{'CI': array([0.95583567, 1.0078267 ]), 'Gelman-Rubin': 0.9998447426059025}	No
928	Thyroid gland / thyroid hormone|endocrine diseases$M$0-10	endocrine diseases	0.9911345952225925	{'CI': array([0.89161904, 1.09895289]), 'Gelman-Rubin': 0.9999165841813389}	No	0.9909883694553648	{'CI': array([0.90998438, 1.08280348]), 'Gelman-Rubin': 0.9998326505188975}	No
929	Thyroid gland / thyroid hormone|endocrine diseases$M$11-20	endocrine diseases	1.0067661583724068	{'CI': array([0.89923101, 1.1206412 ]), 'Gelman-Rubin': 0.9997911166133255}	No	1.0054361177642017	{'CI': array([0.91252266, 1.09662923]), 'Gelman-Rubin': 0.9999173868148646}	No
930	Thyroid gland / thyroid hormone|endocrine diseases$M$21-40	endocrine diseases	0.9608609533624456	{'CI': array([0.87598188, 1.05146037]), 'Gelman-Rubin': 0.9998464042292573}	No	1.0229649199057569	{'CI': array([0.94164513, 1.10242939]), 'Gelman-Rubin': 0.9999096436815526}	No
931	Thyroid gland / thyroid hormone|endocrine diseases$M$41-60	endocrine diseases	1.0163374479994607	{'CI': array([0.96467931, 1.07312123]), 'Gelman-Rubin': 0.9998006866514373}	No	0.9973430849262124	{'CI': array([0.9413417 , 1.04944467]), 'Gelman-Rubin': 1.0001749394629145}	No
932	Thyroid gland / thyroid hormone|endocrine diseases$M$61-	endocrine diseases	1.0321287929282614	{'CI': array([0.98913134, 1.07867865]), 'Gelman-Rubin': 0.9998355547142393}	No	0.9957179778793211	{'CI': array([0.95143047, 1.04512281]), 'Gelman-Rubin': 0.9998156351952782}	No
933	Accidents|external causes of morbidity and mortality$F$0-10	external causes of morbidity and mortality	0.9891741224970562	{'CI': array([0.88591141, 1.11205674]), 'Gelman-Rubin': 0.9998377767983613}	No	1.010143949450316	{'CI': array([0.9192521 , 1.09702361]), 'Gelman-Rubin': 0.9999121320721173}	No
934	Accidents|external causes of morbidity and mortality$F$11-20	external causes of morbidity and mortality	1.0094260275097795	{'CI': array([0.92009437, 1.11933992]), 'Gelman-Rubin': 0.9999592045548089}	No	1.01434839780596	{'CI': array([0.93266516, 1.10138811]), 'Gelman-Rubin': 0.9998184543020838}	No
935	Accidents|external causes of morbidity and mortality$F$21-40	external causes of morbidity and mortality	1.0164352052982843	{'CI': array([0.92060181, 1.11557303]), 'Gelman-Rubin': 0.9998346742468229}	No	0.9792025641098477	{'CI': array([0.89982733, 1.05733863]), 'Gelman-Rubin': 1.000093109374293}	No
936	Accidents|external causes of morbidity and mortality$F$41-60	external causes of morbidity and mortality	1.0192628675803832	{'CI': array([0.94567674, 1.09897277]), 'Gelman-Rubin': 0.9998557355760457}	No	0.9991731635378301	{'CI': array([0.93267937, 1.0661799 ]), 'Gelman-Rubin': 0.9998068528714135}	No
937	Accidents|external causes of morbidity and mortality$F$61-	external causes of morbidity and mortality	0.9818881950586198	{'CI': array([0.92701285, 1.03775761]), 'Gelman-Rubin': 0.9999079149758303}	No	0.9960479587069507	{'CI': array([0.94336941, 1.04874756]), 'Gelman-Rubin': 0.9998261862213089}	No
938	Accidents|external causes of morbidity and mortality$M$0-10	external causes of morbidity and mortality	1.0344159956283427	{'CI': array([0.92820741, 1.1550283 ]), 'Gelman-Rubin': 0.9998283071686537}	No	1.0150244468628036	{'CI': array([0.92906069, 1.10359711]), 'Gelman-Rubin': 0.9999262448595758}	No
939	Accidents|external causes of morbidity and mortality$M$11-20	external causes of morbidity and mortality	1.0331018748017975	{'CI': array([0.94543829, 1.13392195]), 'Gelman-Rubin': 0.9997617243247745}	No	1.0410647495342162	{'CI': array([0.96568424, 1.12416824]), 'Gelman-Rubin': 0.999918727381066}	No
940	Accidents|external causes of morbidity and mortality$M$21-40	external causes of morbidity and mortality	1.05315616904271	{'CI': array([0.96912698, 1.14363527]), 'Gelman-Rubin': 1.000132775052754}	No	1.0141793488838338	{'CI': array([0.94583391, 1.09086749]), 'Gelman-Rubin': 0.9997770466113036}	No
941	Accidents|external causes of morbidity and mortality$M$41-60	external causes of morbidity and mortality	1.0214249112086835	{'CI': array([0.95747382, 1.09400936]), 'Gelman-Rubin': 1.0000944250617398}	No	0.9825480543544184	{'CI': array([0.92033786, 1.04847215]), 'Gelman-Rubin': 0.999870469892648}	No
942	Accidents|external causes of morbidity and mortality$M$61-	external causes of morbidity and mortality	0.982590920523535	{'CI': array([0.91556255, 1.05077121]), 'Gelman-Rubin': 0.999837003926461}	No	1.0073503770606467	{'CI': array([0.94917432, 1.07274191]), 'Gelman-Rubin': 0.9997579651513865}	No
943	Body mass index (bmi)|external causes of morbidity and mortality$F$21-40	external causes of morbidity and mortality	1.0087625088802286	{'CI': array([0.93407019, 1.07958423]), 'Gelman-Rubin': 0.9998464411845593}	No	0.9627668557338548	{'CI': array([0.88980727, 1.02822276]), 'Gelman-Rubin': 0.9999856040729362}	No
944	Body mass index (bmi)|external causes of morbidity and mortality$F$41-60	external causes of morbidity and mortality	0.9571799455300628	{'CI': array([0.89887025, 1.02041015]), 'Gelman-Rubin': 0.9997747265006495}	No	0.9621511394837593	{'CI': array([0.90386681, 1.01867997]), 'Gelman-Rubin': 0.9999240423980138}	No
945	Body mass index (bmi)|external causes of morbidity and mortality$F$61-	external causes of morbidity and mortality	0.9754037395617359	{'CI': array([0.88991852, 1.05652502]), 'Gelman-Rubin': 1.0000040443726177}	No	1.027273801578426	{'CI': array([0.94556404, 1.10400162]), 'Gelman-Rubin': 0.999774350994869}	No
946	Body mass index (bmi)|external causes of morbidity and mortality$M$21-40	external causes of morbidity and mortality	1.0081510304254115	{'CI': array([0.91560956, 1.10637763]), 'Gelman-Rubin': 0.9999361714171013}	No	0.9750779394496365	{'CI': array([0.89408604, 1.06216598]), 'Gelman-Rubin': 1.0001136328306397}	No
947	Body mass index (bmi)|external causes of morbidity and mortality$M$41-60	external causes of morbidity and mortality	0.9991965387116782	{'CI': array([0.91844594, 1.07521517]), 'Gelman-Rubin': 0.9999739475513422}	No	0.9839863123625398	{'CI': array([0.91795371, 1.05886408]), 'Gelman-Rubin': 0.9997775110421993}	No
948	Body mass index (bmi)|external causes of morbidity and mortality$M$61-	external causes of morbidity and mortality	0.9894555664906345	{'CI': array([0.89659835, 1.085329 ]), 'Gelman-Rubin': 0.9998833739680536}	No	0.9908687059941639	{'CI': array([0.91065174, 1.07109069]), 'Gelman-Rubin': 0.9997676239882523}	No
949	Persons encountering health services for examination and investigation|external causes of morbidity and mortality$F$0-10	external causes of morbidity and mortality	0.9769482535103331	{'CI': array([0.93083643, 1.02408694]), 'Gelman-Rubin': 0.9998093395083585}	No	1.0429983112291488	{'CI': array([0.99393541, 1.09495973]), 'Gelman-Rubin': 0.9997789467786868}	No
950	Persons encountering health services for examination and investigation|external causes of morbidity and mortality$F$11-20	external causes of morbidity and mortality	0.996413929565469	{'CI': array([0.9066283 , 1.08469858]), 'Gelman-Rubin': 0.9997809170861202}	No	1.004266080769292	{'CI': array([0.93066738, 1.08088415]), 'Gelman-Rubin': 0.9998198209714696}	No
951	Persons encountering health services for examination and investigation|external causes of morbidity and mortality$F$21-40	external causes of morbidity and mortality	0.968205944309584	{'CI': array([0.91921044, 1.01724572]), 'Gelman-Rubin': 0.9999070120395014}	No	0.9776973233275988	{'CI': array([0.93316427, 1.02328456]), 'Gelman-Rubin': 1.0000870905758494}	No
952	Persons encountering health services for examination and investigation|external causes of morbidity and mortality$F$41-60	external causes of morbidity and mortality	0.9915909692781089	{'CI': array([0.95418508, 1.03031869]), 'Gelman-Rubin': 0.9997694170861505}	No	1.0090217023918837	{'CI': array([0.97143819, 1.04881657]), 'Gelman-Rubin': 0.9998045583055527}	No
953	Persons encountering health services for examination and investigation|external causes of morbidity and mortality$F$61-	external causes of morbidity and mortality	1.0390448516688067	{'CI': array([1.00144322, 1.07990131]), 'Gelman-Rubin': 0.9999690287698829}	Yes	0.9799850583826818	{'CI': array([0.94210312, 1.01996031]), 'Gelman-Rubin': 0.9999766657464028}	No
954	Persons encountering health services for examination and investigation|external causes of morbidity and mortality$M$0-10	external causes of morbidity and mortality	1.0064998545754305	{'CI': array([0.96051638, 1.04970369]), 'Gelman-Rubin': 0.9998420560803888}	No	1.0277235619772107	{'CI': array([0.98419834, 1.07890915]), 'Gelman-Rubin': 0.9997711657285947}	No
955	Persons encountering health services for examination and investigation|external causes of morbidity and mortality$M$11-20	external causes of morbidity and mortality	0.9745543873200324	{'CI': array([0.88567137, 1.05700232]), 'Gelman-Rubin': 0.9998227253435229}	No	0.974098394274251	{'CI': array([0.89757058, 1.05263542]), 'Gelman-Rubin': 0.9997860887595323}	No
956	Persons encountering health services for examination and investigation|external causes of morbidity and mortality$M$21-40	external causes of morbidity and mortality	1.0055018333604167	{'CI': array([0.93382678, 1.07212554]), 'Gelman-Rubin': 1.0000561407367679}	No	0.9944569366799062	{'CI': array([0.92788867, 1.05361795]), 'Gelman-Rubin': 0.999867590402872}	No
957	Persons encountering health services for examination and investigation|external causes of morbidity and mortality$M$41-60	external causes of morbidity and mortality	0.9682808013049728	{'CI': array([0.93176084, 1.00515928]), 'Gelman-Rubin': 1.0000002250771693}	No	0.9805198811854836	{'CI': array([0.9440272 , 1.02003235]), 'Gelman-Rubin': 0.9999375940288755}	No
958	Persons encountering health services for examination and investigation|external causes of morbidity and mortality$M$61-	external causes of morbidity and mortality	1.0075364910755908	{'CI': array([0.96790313, 1.04548596]), 'Gelman-Rubin': 0.9998274577916512}	No	0.9944837043768183	{'CI': array([0.95668191, 1.03190008]), 'Gelman-Rubin': 0.9999323703340117}	No
959	Persons encountering health services for specific procedures and health care|external causes of morbidity and mortality$F$0-10	external causes of morbidity and mortality	0.9760991103367547	{'CI': array([0.92478875, 1.02844069]), 'Gelman-Rubin': 0.9999404186288217}	No	0.9953000124921627	{'CI': array([0.95012089, 1.04776799]), 'Gelman-Rubin': 0.9998469283261482}	No
960	Persons encountering health services for specific procedures and health care|external causes of morbidity and mortality$F$11-20	external causes of morbidity and mortality	0.9907657486510252	{'CI': array([0.92524553, 1.05783017]), 'Gelman-Rubin': 1.0000687889399895}	No	0.9781720523627893	{'CI': array([0.91831442, 1.03765872]), 'Gelman-Rubin': 0.9998174569911268}	No
961	Persons encountering health services for specific procedures and health care|external causes of morbidity and mortality$F$21-40	external causes of morbidity and mortality	0.9612876448571189	{'CI': array([0.92125931, 0.99823813]), 'Gelman-Rubin': 0.9998170226157524}	Yes	0.9925866936521788	{'CI': array([0.95685253, 1.03328241]), 'Gelman-Rubin': 0.999889944775361}	No
962	Persons encountering health services for specific procedures and health care|external causes of morbidity and mortality$F$41-60	external causes of morbidity and mortality	0.9794968915928998	{'CI': array([0.95480774, 1.0022163 ]), 'Gelman-Rubin': 0.9997885613167142}	No	1.0054227438220469	{'CI': array([0.98070495, 1.02936079]), 'Gelman-Rubin': 0.9998780422787589}	No
963	Persons encountering health services for specific procedures and health care|external causes of morbidity and mortality$F$61-	external causes of morbidity and mortality	1.0078492755051716	{'CI': array([0.98260216, 1.03073939]), 'Gelman-Rubin': 0.9999324096494319}	No	0.993130865108677	{'CI': array([0.97039743, 1.01979523]), 'Gelman-Rubin': 0.999969091621607}	No
964	Persons encountering health services for specific procedures and health care|external causes of morbidity and mortality$M$0-10	external causes of morbidity and mortality	0.9888316689290548	{'CI': array([0.95917911, 1.01763357]), 'Gelman-Rubin': 0.9999371700070127}	No	1.020035005930193	{'CI': array([0.98900165, 1.04796521]), 'Gelman-Rubin': 0.9997544785428273}	No
965	Persons encountering health services for specific procedures and health care|external causes of morbidity and mortality$M$11-20	external causes of morbidity and mortality	0.9838893929219481	{'CI': array([0.92949066, 1.0467957 ]), 'Gelman-Rubin': 0.9998480728317478}	No	1.0043806382200355	{'CI': array([0.94954434, 1.05732547]), 'Gelman-Rubin': 0.9998805655009131}	No
966	Persons encountering health services for specific procedures and health care|external causes of morbidity and mortality$M$21-40	external causes of morbidity and mortality	1.0023997036877237	{'CI': array([0.96060502, 1.04838776]), 'Gelman-Rubin': 0.9998694852224688}	No	0.9855314173153552	{'CI': array([0.94537365, 1.02991748]), 'Gelman-Rubin': 1.000328363516147}	No
967	Persons encountering health services for specific procedures and health care|external causes of morbidity and mortality$M$41-60	external causes of morbidity and mortality	0.9980762060273733	{'CI': array([0.97572099, 1.022634 ]), 'Gelman-Rubin': 1.0000565335825995}	No	0.9911334304745496	{'CI': array([0.9678452 , 1.01355461]), 'Gelman-Rubin': 0.9999769910560629}	No
968	Persons encountering health services for specific procedures and health care|external causes of morbidity and mortality$M$61-	external causes of morbidity and mortality	0.9955173976219289	{'CI': array([0.97183506, 1.01797627]), 'Gelman-Rubin': 0.9997649727326986}	No	1.0055254184889686	{'CI': array([0.98194083, 1.028052 ]), 'Gelman-Rubin': 0.9999102024040943}	No
969	Persons encountering health services in circumstances related to reproduction|external causes of morbidity and mortality$F$0-10	external causes of morbidity and mortality	0.9788768465361141	{'CI': array([0.9619318 , 0.99598865]), 'Gelman-Rubin': 0.9998292229267106}	Yes	1.0261976800198742	{'CI': array([1.00793378, 1.04398642]), 'Gelman-Rubin': 0.999947218875613}	Yes
970	Persons encountering health services in circumstances related to reproduction|external causes of morbidity and mortality$F$11-20	external causes of morbidity and mortality	1.0132417139895258	{'CI': array([0.95823966, 1.07310157]), 'Gelman-Rubin': 0.9998975173703829}	No	0.989806936639201	{'CI': array([0.93600641, 1.04069253]), 'Gelman-Rubin': 0.9997785092404764}	No
971	Persons encountering health services in circumstances related to reproduction|external causes of morbidity and mortality$F$21-40	external causes of morbidity and mortality	0.9941238431559851	{'CI': array([0.97984406, 1.00729134]), 'Gelman-Rubin': 0.9997824680609739}	No	1.0058519737480274	{'CI': array([0.99066011, 1.01998603]), 'Gelman-Rubin': 0.9999025361147729}	No
972	Persons encountering health services in circumstances related to reproduction|external causes of morbidity and mortality$F$41-60	external causes of morbidity and mortality	0.9917028128605622	{'CI': array([0.92547404, 1.05994665]), 'Gelman-Rubin': 1.0000949459341348}	No	1.0132400138425868	{'CI': array([0.95168514, 1.07594453]), 'Gelman-Rubin': 0.9997787071639794}	No
973	Persons encountering health services in circumstances related to reproduction|external causes of morbidity and mortality$M$0-10	external causes of morbidity and mortality	1.0031348970629252	{'CI': array([0.98677204, 1.01950555]), 'Gelman-Rubin': 0.9998708235233718}	No	1.02042823209002	{'CI': array([1.0045754 , 1.03686751]), 'Gelman-Rubin': 0.999769021942355}	Yes
974	Persons encountering health services in circumstances related to reproduction|external causes of morbidity and mortality$M$21-40	external causes of morbidity and mortality	1.0044857066107544	{'CI': array([0.93114377, 1.07902442]), 'Gelman-Rubin': 0.9998249809679032}	No	1.0114821043465352	{'CI': array([0.94922585, 1.07385997]), 'Gelman-Rubin': 0.9998514696712484}	No
975	Persons encountering health services in circumstances related to reproduction|external causes of morbidity and mortality$M$41-60	external causes of morbidity and mortality	1.0104579538815452	{'CI': array([0.90302216, 1.11215226]), 'Gelman-Rubin': 0.9997640477485076}	No	0.9836350630123587	{'CI': array([0.90231784, 1.07012756]), 'Gelman-Rubin': 0.9998952659662645}	No
976	Persons encountering health services in other circumstances|external causes of morbidity and mortality$F$0-10	external causes of morbidity and mortality	0.9949487159332582	{'CI': array([0.88733712, 1.1192806 ]), 'Gelman-Rubin': 0.9998429842804759}	No	1.002117660540365	{'CI': array([0.91863861, 1.10711226]), 'Gelman-Rubin': 0.9998166574547681}	No
977	Persons encountering health services in other circumstances|external causes of morbidity and mortality$F$11-20	external causes of morbidity and mortality	1.0328765589619218	{'CI': array([0.92255585, 1.13792724]), 'Gelman-Rubin': 0.9998278184909465}	No	1.0190240157409418	{'CI': array([0.93318811, 1.10649557]), 'Gelman-Rubin': 0.9997734771142635}	No
978	Persons encountering health services in other circumstances|external causes of morbidity and mortality$F$21-40	external causes of morbidity and mortality	1.0220119459393244	{'CI': array([0.9236014 , 1.15142429]), 'Gelman-Rubin': 0.9997890498685436}	No	0.9985903873191107	{'CI': array([0.91124832, 1.08636169]), 'Gelman-Rubin': 0.9998860224331041}	No
979	Persons encountering health services in other circumstances|external causes of morbidity and mortality$F$41-60	external causes of morbidity and mortality	0.9929199902541844	{'CI': array([0.89288917, 1.11392188]), 'Gelman-Rubin': 1.0001857672382846}	No	0.9874643877340967	{'CI': array([0.90351873, 1.07314241]), 'Gelman-Rubin': 0.9998058053642755}	No
980	Persons encountering health services in other circumstances|external causes of morbidity and mortality$F$61-	external causes of morbidity and mortality	1.0022127264982432	{'CI': array([0.89739473, 1.12313238]), 'Gelman-Rubin': 0.9998757725737863}	No	0.9982209290798334	{'CI': array([0.91276239, 1.09993307]), 'Gelman-Rubin': 0.9999201990392708}	No
981	Persons encountering health services in other circumstances|external causes of morbidity and mortality$M$0-10	external causes of morbidity and mortality	0.9935461643722285	{'CI': array([0.88274793, 1.10903311]), 'Gelman-Rubin': 0.9998131569344963}	No	1.0076350282980762	{'CI': array([0.90982951, 1.09748272]), 'Gelman-Rubin': 0.9997864449054958}	No
982	Persons encountering health services in other circumstances|external causes of morbidity and mortality$M$11-20	external causes of morbidity and mortality	0.991075912864336	{'CI': array([0.88139096, 1.09661303]), 'Gelman-Rubin': 0.9998396178516936}	No	0.9843493402709789	{'CI': array([0.89197663, 1.07000902]), 'Gelman-Rubin': 0.9998251472243076}	No
983	Persons encountering health services in other circumstances|external causes of morbidity and mortality$M$21-40	external causes of morbidity and mortality	0.9721162449205619	{'CI': array([0.86016819, 1.09203194]), 'Gelman-Rubin': 0.9997839828734193}	No	1.0248451499379119	{'CI': array([0.93439855, 1.12209858]), 'Gelman-Rubin': 0.9998369975009832}	No
984	Persons encountering health services in other circumstances|external causes of morbidity and mortality$M$41-60	external causes of morbidity and mortality	0.9598408431302845	{'CI': array([0.85733153, 1.05660125]), 'Gelman-Rubin': 0.9999012595515524}	No	0.9960996902694829	{'CI': array([0.91031517, 1.09549597]), 'Gelman-Rubin': 0.9998595263789035}	No
985	Persons encountering health services in other circumstances|external causes of morbidity and mortality$M$61-	external causes of morbidity and mortality	1.0029661629627102	{'CI': array([0.89115595, 1.11446256]), 'Gelman-Rubin': 0.9999510600774846}	No	0.99363204133883	{'CI': array([0.90383841, 1.0829883 ]), 'Gelman-Rubin': 0.9998304095414855}	No
986	Persons with potential health hazards related to communicable diseases|external causes of morbidity and mortality$F$0-10	external causes of morbidity and mortality	0.9776250181221732	{'CI': array([0.93504767, 1.01764148]), 'Gelman-Rubin': 0.9997875569495568}	No	1.0465833917391067	{'CI': array([1.00418143, 1.09114484]), 'Gelman-Rubin': 1.0000426264290376}	Yes
987	Persons with potential health hazards related to communicable diseases|external causes of morbidity and mortality$F$11-20	external causes of morbidity and mortality	0.9993354116201717	{'CI': array([0.89661496, 1.09678792]), 'Gelman-Rubin': 1.0000972692483707}	No	1.0195269520097987	{'CI': array([0.94139482, 1.09932722]), 'Gelman-Rubin': 0.9998561562833228}	No
988	Persons with potential health hazards related to communicable diseases|external causes of morbidity and mortality$F$21-40	external causes of morbidity and mortality	1.0084666977743135	{'CI': array([0.96586292, 1.04778645]), 'Gelman-Rubin': 0.9998042948402586}	No	0.9983748745489405	{'CI': array([0.96404592, 1.03712955]), 'Gelman-Rubin': 0.9998564835314463}	No
989	Persons with potential health hazards related to communicable diseases|external causes of morbidity and mortality$F$41-60	external causes of morbidity and mortality	0.9244817947923483	{'CI': array([0.83366384, 1.01277049]), 'Gelman-Rubin': 0.9997678127096499}	No	0.9866902523266441	{'CI': array([0.89982375, 1.06378035]), 'Gelman-Rubin': 1.0000001787263668}	No
990	Persons with potential health hazards related to communicable diseases|external causes of morbidity and mortality$F$61-	external causes of morbidity and mortality	0.9773618824692617	{'CI': array([0.8874109 , 1.07356209]), 'Gelman-Rubin': 0.9999224023562842}	No	1.0057715486984429	{'CI': array([0.92566943, 1.09131586]), 'Gelman-Rubin': 0.9998207059292269}	No
991	Persons with potential health hazards related to communicable diseases|external causes of morbidity and mortality$M$0-10	external causes of morbidity and mortality	1.001736747998093	{'CI': array([0.95833227, 1.04416673]), 'Gelman-Rubin': 1.0003155808761655}	No	1.0099233555585383	{'CI': array([0.96605946, 1.05336147]), 'Gelman-Rubin': 1.0000055388178795}	No
992	Persons with potential health hazards related to communicable diseases|external causes of morbidity and mortality$M$21-40	external causes of morbidity and mortality	1.0247612729373505	{'CI': array([0.93071338, 1.11846856]), 'Gelman-Rubin': 0.9999520192278248}	No	1.0026141711011352	{'CI': array([0.93112473, 1.07907913]), 'Gelman-Rubin': 0.9998220455289112}	No
993	Persons with potential health hazards related to communicable diseases|external causes of morbidity and mortality$M$41-60	external causes of morbidity and mortality	0.9859567503988884	{'CI': array([0.89849829, 1.07268622]), 'Gelman-Rubin': 1.0000714262235024}	No	0.9588964977602729	{'CI': array([0.88575507, 1.03653772]), 'Gelman-Rubin': 0.9999773385165802}	No
994	Persons with potential health hazards related to communicable diseases|external causes of morbidity and mortality$M$61-	external causes of morbidity and mortality	0.9630388638895214	{'CI': array([0.86380525, 1.06537225]), 'Gelman-Rubin': 1.0000010150502643}	No	1.0072017748810416	{'CI': array([0.93255556, 1.09289895]), 'Gelman-Rubin': 0.9999098860026552}	No
995	Persons with potential health hazards related to family and personal history and certain conditions influencing health status|external causes of morbidity and mortality$F$0-10	external causes of morbidity and mortality	1.0648043429607998	{'CI': array([0.99837832, 1.13315676]), 'Gelman-Rubin': 0.9997746498669892}	No	1.023949208449669	{'CI': array([0.96303113, 1.08587606]), 'Gelman-Rubin': 0.9999833579078454}	No
996	Persons with potential health hazards related to family and personal history and certain conditions influencing health status|external causes of morbidity and mortality$F$11-20	external causes of morbidity and mortality	0.9283961117479277	{'CI': array([0.86364955, 0.9936387 ]), 'Gelman-Rubin': 0.9999582749833545}	Yes	1.0116847507440574	{'CI': array([0.95403838, 1.0726234 ]), 'Gelman-Rubin': 0.9999229595202755}	No
997	Persons with potential health hazards related to family and personal history and certain conditions influencing health status|external causes of morbidity and mortality$F$21-40	external causes of morbidity and mortality	0.9784242828592601	{'CI': array([0.9404397 , 1.01443053]), 'Gelman-Rubin': 1.00023909185172}	No	0.9786704088008756	{'CI': array([0.94302996, 1.01745858]), 'Gelman-Rubin': 0.9999789832910556}	No
998	Persons with potential health hazards related to family and personal history and certain conditions influencing health status|external causes of morbidity and mortality$F$41-60	external causes of morbidity and mortality	0.9875236668210282	{'CI': array([0.96381852, 1.01297985]), 'Gelman-Rubin': 0.9997544438736934}	No	0.9800841489843513	{'CI': array([0.9566152 , 1.00454413]), 'Gelman-Rubin': 0.9997954757095502}	No
999	Persons with potential health hazards related to family and personal history and certain conditions influencing health status|external causes of morbidity and mortality$F$61-	external causes of morbidity and mortality	1.0208281714501062	{'CI': array([0.99589317, 1.04462077]), 'Gelman-Rubin': 0.999822059980595}	No	0.970343680831731	{'CI': array([0.94332088, 0.99564604]), 'Gelman-Rubin': 0.9997900007999855}	Yes
1000	Persons with potential health hazards related to family and personal history and certain conditions influencing health status|external causes of morbidity and mortality$M$0-10	external causes of morbidity and mortality	1.0101735346984833	{'CI': array([0.9494485 , 1.07236682]), 'Gelman-Rubin': 0.9998817121682917}	No	0.9867815631379043	{'CI': array([0.92884967, 1.04608035]), 'Gelman-Rubin': 0.9998037498202045}	No
1001	Persons with potential health hazards related to family and personal history and certain conditions influencing health status|external causes of morbidity and mortality$M$11-20	external causes of morbidity and mortality	0.9776255897426298	{'CI': array([0.91423598, 1.04976979]), 'Gelman-Rubin': 0.9998786895160853}	No	0.9813705323981587	{'CI': array([0.91848325, 1.04649552]), 'Gelman-Rubin': 0.9999182448465411}	No
1002	Persons with potential health hazards related to family and personal history and certain conditions influencing health status|external causes of morbidity and mortality$M$21-40	external causes of morbidity and mortality	0.9802845498055153	{'CI': array([0.93608568, 1.03444887]), 'Gelman-Rubin': 0.999760518113248}	No	1.0037426804335785	{'CI': array([0.95196554, 1.05251939]), 'Gelman-Rubin': 0.9997596232138908}	No
1003	Persons with potential health hazards related to family and personal history and certain conditions influencing health status|external causes of morbidity and mortality$M$41-60	external causes of morbidity and mortality	1.0030302500935695	{'CI': array([0.9793722 , 1.02837986]), 'Gelman-Rubin': 0.9999038674432167}	No	0.994686096560508	{'CI': array([0.9708828 , 1.02232753]), 'Gelman-Rubin': 0.999893551390697}	No
1004	Persons with potential health hazards related to family and personal history and certain conditions influencing health status|external causes of morbidity and mortality$M$61-	external causes of morbidity and mortality	1.0135196279758243	{'CI': array([0.99048801, 1.03949109]), 'Gelman-Rubin': 0.999845679055534}	No	0.9925235183744842	{'CI': array([0.97037824, 1.01666965]), 'Gelman-Rubin': 0.9998058716652414}	No
1005	Persons with potential health hazards related to socioeconomic and psychosocial circumstances|external causes of morbidity and mortality$F$11-20	external causes of morbidity and mortality	1.0151815767237578	{'CI': array([0.91678741, 1.14074619]), 'Gelman-Rubin': 0.9997736593476678}	No	0.9946459880699823	{'CI': array([0.90990376, 1.08887826]), 'Gelman-Rubin': 0.9998291952534657}	No
1006	Persons with potential health hazards related to socioeconomic and psychosocial circumstances|external causes of morbidity and mortality$F$21-40	external causes of morbidity and mortality	1.0289655586104267	{'CI': array([0.93070022, 1.14271754]), 'Gelman-Rubin': 0.9998637672570095}	No	1.0130318670326073	{'CI': array([0.92328307, 1.10091435]), 'Gelman-Rubin': 0.9998138162163385}	No
1007	Persons with potential health hazards related to socioeconomic and psychosocial circumstances|external causes of morbidity and mortality$F$41-60	external causes of morbidity and mortality	0.9888394838467937	{'CI': array([0.8749058 , 1.10391615]), 'Gelman-Rubin': 0.9998827171403972}	No	0.9924077059755344	{'CI': array([0.90478705, 1.08055756]), 'Gelman-Rubin': 0.9997862363821219}	No
1008	Persons with potential health hazards related to socioeconomic and psychosocial circumstances|external causes of morbidity and mortality$M$11-20	external causes of morbidity and mortality	0.9671950878096843	{'CI': array([0.85931406, 1.07823835]), 'Gelman-Rubin': 0.9997879866178594}	No	0.9905871025188988	{'CI': array([0.90594949, 1.08826365]), 'Gelman-Rubin': 1.0000166952263323}	No
1009	Persons with potential health hazards related to socioeconomic and psychosocial circumstances|external causes of morbidity and mortality$M$41-60	external causes of morbidity and mortality	1.0064878790680256	{'CI': array([0.90340736, 1.13268225]), 'Gelman-Rubin': 0.9997907260030668}	No	0.997250654886694	{'CI': array([0.90520438, 1.09492163]), 'Gelman-Rubin': 0.9998338577939385}	No
1010	Resistance to antimicrobial drugs|external causes of morbidity and mortality$F$41-60	external causes of morbidity and mortality	1.0713880749897546	{'CI': array([0.96840566, 1.18893987]), 'Gelman-Rubin': 0.9998075317909042}	No	0.9702381644282262	{'CI': array([0.88697635, 1.05609885]), 'Gelman-Rubin': 0.9999507982836144}	No
1011	Resistance to antimicrobial drugs|external causes of morbidity and mortality$F$61-	external causes of morbidity and mortality	0.9944738146349685	{'CI': array([0.89495286, 1.10130882]), 'Gelman-Rubin': 0.9998638644878447}	No	1.0227915965961998	{'CI': array([0.94279661, 1.12256159]), 'Gelman-Rubin': 0.9999546075445553}	No
1012	Resistance to antimicrobial drugs|external causes of morbidity and mortality$M$41-60	external causes of morbidity and mortality	0.9990932765935748	{'CI': array([0.89435662, 1.11369837]), 'Gelman-Rubin': 1.00000768995236}	No	1.0101562112611506	{'CI': array([0.92736058, 1.09463726]), 'Gelman-Rubin': 0.9997797583397184}	No
1013	Resistance to antimicrobial drugs|external causes of morbidity and mortality$M$61-	external causes of morbidity and mortality	1.0324423109351226	{'CI': array([0.91950869, 1.13889145]), 'Gelman-Rubin': 0.9998787243215259}	No	0.9956893789318434	{'CI': array([0.91303065, 1.07771056]), 'Gelman-Rubin': 0.9997743569574535}	No
1014	Supplementary factors related to causes of morbidity and mortality classified elsewhere|external causes of morbidity and mortality$F$11-20	external causes of morbidity and mortality	1.0062279901871698	{'CI': array([0.88819281, 1.12972374]), 'Gelman-Rubin': 0.9998355874641249}	No	0.9964139430409817	{'CI': array([0.90215401, 1.10891894]), 'Gelman-Rubin': 0.999813685108502}	No
1015	Supplementary factors related to causes of morbidity and mortality classified elsewhere|external causes of morbidity and mortality$F$21-40	external causes of morbidity and mortality	0.985038478144449	{'CI': array([0.86963078, 1.09837321]), 'Gelman-Rubin': 0.9997693061313756}	No	0.9899717560377328	{'CI': array([0.89421879, 1.08399427]), 'Gelman-Rubin': 0.9997836730835384}	No
1016	Supplementary factors related to causes of morbidity and mortality classified elsewhere|external causes of morbidity and mortality$F$41-60	external causes of morbidity and mortality	1.0210556564918025	{'CI': array([0.92096815, 1.13733637]), 'Gelman-Rubin': 0.9998452819673411}	No	0.9860046544907302	{'CI': array([0.90422141, 1.07340994]), 'Gelman-Rubin': 1.000281961728899}	No
1017	Supplementary factors related to causes of morbidity and mortality classified elsewhere|external causes of morbidity and mortality$F$61-	external causes of morbidity and mortality	1.019217900888153	{'CI': array([0.91067622, 1.11779254]), 'Gelman-Rubin': 0.9997848457502109}	No	1.0116301708729727	{'CI': array([0.9341205 , 1.09591253]), 'Gelman-Rubin': 0.9997616238197132}	No
1018	Supplementary factors related to causes of morbidity and mortality classified elsewhere|external causes of morbidity and mortality$M$11-20	external causes of morbidity and mortality	1.0227232059022373	{'CI': array([0.92116551, 1.13800469]), 'Gelman-Rubin': 0.999869949637593}	No	0.9932799738366915	{'CI': array([0.91006481, 1.08798051]), 'Gelman-Rubin': 0.9999092826329088}	No
1019	Supplementary factors related to causes of morbidity and mortality classified elsewhere|external causes of morbidity and mortality$M$21-40	external causes of morbidity and mortality	0.9932766630345726	{'CI': array([0.88963777, 1.1042129 ]), 'Gelman-Rubin': 0.9997880482673296}	No	0.9956444212315305	{'CI': array([0.90830298, 1.08544142]), 'Gelman-Rubin': 0.9999722638705002}	No
1020	Supplementary factors related to causes of morbidity and mortality classified elsewhere|external causes of morbidity and mortality$M$41-60	external causes of morbidity and mortality	1.004665011124768	{'CI': array([0.89458518, 1.10736105]), 'Gelman-Rubin': 0.9998692375501912}	No	1.0013453046495528	{'CI': array([0.91494382, 1.08950507]), 'Gelman-Rubin': 0.999987531160492}	No
1021	Supplementary factors related to causes of morbidity and mortality classified elsewhere|external causes of morbidity and mortality$M$61-	external causes of morbidity and mortality	0.9973681970170153	{'CI': array([0.89967292, 1.10949096]), 'Gelman-Rubin': 0.9997685065428278}	No	1.0097553493566187	{'CI': array([0.92969336, 1.1022711 ]), 'Gelman-Rubin': 0.9998331146673737}	No
1022	Surgical and other medical procedures as the cause of abnormal reaction of the patient, or of later complication, without mention of misadventure at the time of the procedure|external causes of morbidity and mortality$F$41-60	external causes of morbidity and mortality	0.9928837372620559	{'CI': array([0.89678916, 1.09710462]), 'Gelman-Rubin': 0.999819123951425}	No	1.016417603579208	{'CI': array([0.93317448, 1.11255187]), 'Gelman-Rubin': 0.9998667079674989}	No
1023	Surgical and other medical procedures as the cause of abnormal reaction of the patient, or of later complication, without mention of misadventure at the time of the procedure|external causes of morbidity and mortality$F$61-	external causes of morbidity and mortality	0.9908458578799039	{'CI': array([0.88104891, 1.10683081]), 'Gelman-Rubin': 0.9997707883101418}	No	0.9766019507805124	{'CI': array([0.89200043, 1.06337224]), 'Gelman-Rubin': 0.9998625169744303}	No
1024	Surgical and other medical procedures as the cause of abnormal reaction of the patient, or of later complication, without mention of misadventure at the time of the procedure|external causes of morbidity and mortality$M$41-60	external causes of morbidity and mortality	0.9864888287860544	{'CI': array([0.87409707, 1.09757601]), 'Gelman-Rubin': 0.9998480371259584}	No	0.9968450592891949	{'CI': array([0.91268903, 1.08213317]), 'Gelman-Rubin': 0.9998399349727863}	No
1025	Surgical and other medical procedures as the cause of abnormal reaction of the patient, or of later complication, without mention of misadventure at the time of the procedure|external causes of morbidity and mortality$M$61-	external causes of morbidity and mortality	1.0053996104463034	{'CI': array([0.90198276, 1.11495039]), 'Gelman-Rubin': 0.9997603040526697}	No	1.0114139710607866	{'CI': array([0.92274083, 1.10287667]), 'Gelman-Rubin': 0.9999210650867215}	No
1026	Ill-defined and unknown causes of mortality|ill-defined and unknown causes of mortality$F$21-40	ill-defined and unknown causes of mortality	1.0471222579615644	{'CI': array([0.95503166, 1.142897 ]), 'Gelman-Rubin': 1.0001654106510867}	No	1.005663297577883	{'CI': array([0.92698109, 1.09213012]), 'Gelman-Rubin': 0.9997844237811488}	No
1027	Ill-defined and unknown causes of mortality|ill-defined and unknown causes of mortality$F$41-60	ill-defined and unknown causes of mortality	1.0121800717937788	{'CI': array([0.93161464, 1.09293239]), 'Gelman-Rubin': 0.9998040876690321}	No	0.9745240891482271	{'CI': array([0.89486688, 1.05796992]), 'Gelman-Rubin': 0.9998739179639984}	No
1028	Ill-defined and unknown causes of mortality|ill-defined and unknown causes of mortality$F$61-	ill-defined and unknown causes of mortality	0.9771994517507663	{'CI': array([0.90152572, 1.05310265]), 'Gelman-Rubin': 0.9997831069998596}	No	1.022090294232666	{'CI': array([0.94854778, 1.10372096]), 'Gelman-Rubin': 0.9998697562107429}	No
1029	Ill-defined and unknown causes of mortality|ill-defined and unknown causes of mortality$M$0-10	ill-defined and unknown causes of mortality	0.9941099316813813	{'CI': array([0.89729531, 1.08978154]), 'Gelman-Rubin': 0.9998723690288746}	No	0.9930068912038147	{'CI': array([0.90617078, 1.0938916 ]), 'Gelman-Rubin': 0.9999170535447487}	No
1030	Ill-defined and unknown causes of mortality|ill-defined and unknown causes of mortality$M$21-40	ill-defined and unknown causes of mortality	1.0053340709010106	{'CI': array([0.9103671 , 1.11890189]), 'Gelman-Rubin': 0.9998892470609857}	No	0.9938618827177103	{'CI': array([0.90552769, 1.09799418]), 'Gelman-Rubin': 0.9998324379354868}	No
1031	Ill-defined and unknown causes of mortality|ill-defined and unknown causes of mortality$M$41-60	ill-defined and unknown causes of mortality	0.9792126857485954	{'CI': array([0.88772533, 1.0600798 ]), 'Gelman-Rubin': 0.9997856970641461}	No	0.9882294609652696	{'CI': array([0.91081377, 1.06843809]), 'Gelman-Rubin': 0.9999389789343827}	No
1032	Ill-defined and unknown causes of mortality|ill-defined and unknown causes of mortality$M$61-	ill-defined and unknown causes of mortality	0.9976316935023594	{'CI': array([0.91962976, 1.07051647]), 'Gelman-Rubin': 0.9999117687690506}	No	0.9695456685064221	{'CI': array([0.89574871, 1.04123073]), 'Gelman-Rubin': 0.9998422611466539}	No
1033	Mycoses|infections caused by fungi, protozoans, worms, and infestations$F$0-10	infections caused by fungi, protozoans, worms, and infestations	0.9240116956999287	{'CI': array([0.82817587, 1.02209325]), 'Gelman-Rubin': 1.000081568851269}	No	0.9701631173551168	{'CI': array([0.88518393, 1.05313619]), 'Gelman-Rubin': 0.9997807430067795}	No
1034	Mycoses|infections caused by fungi, protozoans, worms, and infestations$F$11-20	infections caused by fungi, protozoans, worms, and infestations	1.002177314553394	{'CI': array([0.90666048, 1.10560617]), 'Gelman-Rubin': 0.9999703797028273}	No	0.9891452789891207	{'CI': array([0.89426385, 1.06900145]), 'Gelman-Rubin': 0.9998477674164612}	No
1035	Mycoses|infections caused by fungi, protozoans, worms, and infestations$F$21-40	infections caused by fungi, protozoans, worms, and infestations	0.9708187813045439	{'CI': array([0.90812411, 1.03882839]), 'Gelman-Rubin': 0.999846298923897}	No	1.030001927365151	{'CI': array([0.965691 , 1.10273587]), 'Gelman-Rubin': 0.9998267750097406}	No
1036	Mycoses|infections caused by fungi, protozoans, worms, and infestations$F$41-60	infections caused by fungi, protozoans, worms, and infestations	1.0518900984029633	{'CI': array([1.00860751, 1.09459203]), 'Gelman-Rubin': 0.999869239607042}	Yes	0.9901978106054287	{'CI': array([0.94769072, 1.03145681]), 'Gelman-Rubin': 0.9998060709882843}	No
1037	Mycoses|infections caused by fungi, protozoans, worms, and infestations$F$61-	infections caused by fungi, protozoans, worms, and infestations	0.9824492984692763	{'CI': array([0.94810158, 1.01741605]), 'Gelman-Rubin': 0.9999028493449124}	No	1.0049074996063365	{'CI': array([0.96675467, 1.0426733 ]), 'Gelman-Rubin': 1.0000205913382794}	No
1038	Mycoses|infections caused by fungi, protozoans, worms, and infestations$M$0-10	infections caused by fungi, protozoans, worms, and infestations	0.9608016613949292	{'CI': array([0.87288452, 1.07067831]), 'Gelman-Rubin': 1.0001047091709119}	No	1.0169731702420226	{'CI': array([0.94042507, 1.10595481]), 'Gelman-Rubin': 0.9999559416783074}	No
1039	Mycoses|infections caused by fungi, protozoans, worms, and infestations$M$11-20	infections caused by fungi, protozoans, worms, and infestations	0.99160524994879	{'CI': array([0.88934111, 1.09281017]), 'Gelman-Rubin': 0.9999194180113998}	No	0.9996321262970947	{'CI': array([0.91425711, 1.08080234]), 'Gelman-Rubin': 0.9999520138847771}	No
1040	Mycoses|infections caused by fungi, protozoans, worms, and infestations$M$21-40	infections caused by fungi, protozoans, worms, and infestations	1.058754629898381	{'CI': array([0.98755141, 1.13415592]), 'Gelman-Rubin': 0.9999877901514448}	No	0.9734325951468998	{'CI': array([0.90463463, 1.04504491]), 'Gelman-Rubin': 0.9998190025241998}	No
1041	Mycoses|infections caused by fungi, protozoans, worms, and infestations$M$41-60	infections caused by fungi, protozoans, worms, and infestations	0.9797184334258974	{'CI': array([0.93761501, 1.02524619]), 'Gelman-Rubin': 0.9999884528798628}	No	0.998415633314064	{'CI': array([0.95175026, 1.04073291]), 'Gelman-Rubin': 0.9997955152005933}	No
1042	Mycoses|infections caused by fungi, protozoans, worms, and infestations$M$61-	infections caused by fungi, protozoans, worms, and infestations	1.0362965037137584	{'CI': array([1.00002083, 1.07469876]), 'Gelman-Rubin': 1.0003060377464819}	Yes	1.0277332380884665	{'CI': array([0.99204018, 1.06537458]), 'Gelman-Rubin': 0.9999784705739692}	No
1043	Pediculosis, acariasis and other infestations|infections caused by fungi, protozoans, worms, and infestations$F$41-60	infections caused by fungi, protozoans, worms, and infestations	0.9940126082643869	{'CI': array([0.88962017, 1.11421428]), 'Gelman-Rubin': 0.9998570475794538}	No	0.9922896279253234	{'CI': array([0.89710543, 1.08083432]), 'Gelman-Rubin': 0.9999042131007355}	No
1044	Pediculosis, acariasis and other infestations|infections caused by fungi, protozoans, worms, and infestations$F$61-	infections caused by fungi, protozoans, worms, and infestations	0.9865395411284749	{'CI': array([0.86923646, 1.09748489]), 'Gelman-Rubin': 0.9997726208858135}	No	0.9930517289351657	{'CI': array([0.90277432, 1.07976574]), 'Gelman-Rubin': 0.9998361240897532}	No
1045	Pediculosis, acariasis and other infestations|infections caused by fungi, protozoans, worms, and infestations$M$41-60	infections caused by fungi, protozoans, worms, and infestations	0.980697332893219	{'CI': array([0.88308371, 1.09145368]), 'Gelman-Rubin': 0.9999921736543385}	No	1.0054071254289816	{'CI': array([0.9179721 , 1.09574059]), 'Gelman-Rubin': 0.999972329010636}	No
1046	Pediculosis, acariasis and other infestations|infections caused by fungi, protozoans, worms, and infestations$M$61-	infections caused by fungi, protozoans, worms, and infestations	0.9922656639432563	{'CI': array([0.88671996, 1.10437998]), 'Gelman-Rubin': 0.9997977066738736}	No	1.0115139437904364	{'CI': array([0.92882287, 1.10929356]), 'Gelman-Rubin': 0.9998857718216679}	No
1047	Protozoal diseases|infections caused by fungi, protozoans, worms, and infestations$F$21-40	infections caused by fungi, protozoans, worms, and infestations	0.9832245211213991	{'CI': array([0.87332245, 1.09256176]), 'Gelman-Rubin': 0.9997739248524561}	No	0.9990443515527528	{'CI': array([0.91192075, 1.09418314]), 'Gelman-Rubin': 0.99991095499895}	No
1048	Protozoal diseases|infections caused by fungi, protozoans, worms, and infestations$F$41-60	infections caused by fungi, protozoans, worms, and infestations	0.996286910704498	{'CI': array([0.89535567, 1.10947844]), 'Gelman-Rubin': 0.9999308156549238}	No	0.9959488706008561	{'CI': array([0.91853035, 1.08274041]), 'Gelman-Rubin': 0.9998847272785462}	No
1049	Protozoal diseases|infections caused by fungi, protozoans, worms, and infestations$F$61-	infections caused by fungi, protozoans, worms, and infestations	0.9997889733514967	{'CI': array([0.88174715, 1.10143617]), 'Gelman-Rubin': 0.9997706921196122}	No	0.9924814703731104	{'CI': array([0.89911878, 1.07691769]), 'Gelman-Rubin': 0.9998114488673039}	No
1050	Protozoal diseases|infections caused by fungi, protozoans, worms, and infestations$M$21-40	infections caused by fungi, protozoans, worms, and infestations	0.9876221897048874	{'CI': array([0.87951463, 1.1018527 ]), 'Gelman-Rubin': 0.9999231495133885}	No	0.9964694922430485	{'CI': array([0.91288614, 1.09289719]), 'Gelman-Rubin': 0.9999874061327592}	No
1051	Protozoal diseases|infections caused by fungi, protozoans, worms, and infestations$M$41-60	infections caused by fungi, protozoans, worms, and infestations	0.9935092215781425	{'CI': array([0.89478335, 1.08752674]), 'Gelman-Rubin': 0.9998348245780698}	No	0.9981535007837685	{'CI': array([0.91615478, 1.08472838]), 'Gelman-Rubin': 0.9998922663678007}	No
1052	Protozoal diseases|infections caused by fungi, protozoans, worms, and infestations$M$61-	infections caused by fungi, protozoans, worms, and infestations	0.9851874894324228	{'CI': array([0.88222865, 1.09417362]), 'Gelman-Rubin': 1.0000108921023474}	No	1.0282327883700213	{'CI': array([0.93824997, 1.1184478 ]), 'Gelman-Rubin': 0.999923070457088}	No
1053	Abdomen, lower back, lumbar spine and pelvis|injury$F$0-10	injury	0.9467218279658237	{'CI': array([0.84620784, 1.05421665]), 'Gelman-Rubin': 0.9997949092823445}	No	1.0032439890388403	{'CI': array([0.92341266, 1.09520319]), 'Gelman-Rubin': 0.9997606564512618}	No
1054	Abdomen, lower back, lumbar spine and pelvis|injury$F$11-20	injury	0.9877014180625967	{'CI': array([0.90483418, 1.06888801]), 'Gelman-Rubin': 0.9998100407565406}	No	0.9805293401941496	{'CI': array([0.90998255, 1.06126808]), 'Gelman-Rubin': 0.9998076616988615}	No
1055	Abdomen, lower back, lumbar spine and pelvis|injury$F$21-40	injury	1.0201959442143045	{'CI': array([0.94714835, 1.0952182 ]), 'Gelman-Rubin': 0.9998546609396032}	No	0.9492316421793264	{'CI': array([0.88594595, 1.01321113]), 'Gelman-Rubin': 0.9998789064503746}	No
1056	Abdomen, lower back, lumbar spine and pelvis|injury$F$41-60	injury	1.0636445654939124	{'CI': array([1.01494273, 1.11799846]), 'Gelman-Rubin': 1.000322662309303}	Yes	0.9800117397153265	{'CI': array([0.93014389, 1.03031868]), 'Gelman-Rubin': 1.000055816857248}	No
1057	Abdomen, lower back, lumbar spine and pelvis|injury$F$61-	injury	1.016151113743912	{'CI': array([0.97569477, 1.05667738]), 'Gelman-Rubin': 0.9998385622274424}	No	1.0301896627378695	{'CI': array([0.98733018, 1.06880151]), 'Gelman-Rubin': 1.000101838544992}	No
1058	Abdomen, lower back, lumbar spine and pelvis|injury$M$0-10	injury	1.0557383004892902	{'CI': array([0.95507544, 1.16143364]), 'Gelman-Rubin': 0.999834572522007}	No	1.0031885384099954	{'CI': array([0.91467404, 1.08538879]), 'Gelman-Rubin': 0.9999072940181213}	No
1059	Abdomen, lower back, lumbar spine and pelvis|injury$M$11-20	injury	1.0507106893638332	{'CI': array([0.98020493, 1.13095161]), 'Gelman-Rubin': 0.9997526985366504}	No	1.0278012189556816	{'CI': array([0.96051526, 1.09297427]), 'Gelman-Rubin': 0.9997678315266416}	No
1060	Abdomen, lower back, lumbar spine and pelvis|injury$M$21-40	injury	1.011421827933125	{'CI': array([0.95171604, 1.07846168]), 'Gelman-Rubin': 0.9997953786181585}	No	0.9886420956224354	{'CI': array([0.93237297, 1.04868716]), 'Gelman-Rubin': 0.9998422060776342}	No
1061	Abdomen, lower back, lumbar spine and pelvis|injury$M$41-60	injury	1.0443437724863234	{'CI': array([0.99958462, 1.09497448]), 'Gelman-Rubin': 0.9999174829733081}	No	0.9981691009239219	{'CI': array([0.95166988, 1.0434697 ]), 'Gelman-Rubin': 1.0001257798959866}	No
1062	Abdomen, lower back, lumbar spine and pelvis|injury$M$61-	injury	1.0519773386301385	{'CI': array([1.00347788, 1.10171209]), 'Gelman-Rubin': 0.9999834459300252}	Yes	0.9759384912650916	{'CI': array([0.93000207, 1.02452133]), 'Gelman-Rubin': 0.999853622738195}	No
1063	Ankle and foot|injury$F$0-10	injury	0.9639990699843431	{'CI': array([0.86124576, 1.07153945]), 'Gelman-Rubin': 0.9998565779967457}	No	0.9908825460021816	{'CI': array([0.90339016, 1.08223062]), 'Gelman-Rubin': 0.9997835327863182}	No
1064	Ankle and foot|injury$F$11-20	injury	0.9971038228233895	{'CI': array([0.9004578 , 1.09819545]), 'Gelman-Rubin': 0.9998520982387864}	No	1.0199669854584017	{'CI': array([0.93399657, 1.11271739]), 'Gelman-Rubin': 0.9998385789842859}	No
1065	Ankle and foot|injury$F$21-40	injury	0.9594647218034458	{'CI': array([0.87750535, 1.05038964]), 'Gelman-Rubin': 0.9998317029926613}	No	0.9868251069517547	{'CI': array([0.91526763, 1.06603274]), 'Gelman-Rubin': 0.9998504234534497}	No
1066	Ankle and foot|injury$F$41-60	injury	0.992354324970731	{'CI': array([0.93019587, 1.05968801]), 'Gelman-Rubin': 1.0001372869563174}	No	0.973032727024263	{'CI': array([0.91381237, 1.03728328]), 'Gelman-Rubin': 0.9997633628781186}	No
1067	Ankle and foot|injury$F$61-	injury	1.020753396892816	{'CI': array([0.95618667, 1.09068701]), 'Gelman-Rubin': 0.9999698168651578}	No	1.0230010183394982	{'CI': array([0.96767649, 1.08537405]), 'Gelman-Rubin': 0.9999003551628398}	No
1068	Ankle and foot|injury$M$0-10	injury	1.008142629334526	{'CI': array([0.89414491, 1.12097537]), 'Gelman-Rubin': 0.9997976400103209}	No	1.0238141454481788	{'CI': array([0.92809192, 1.12086164]), 'Gelman-Rubin': 0.9998929147840577}	No
1069	Ankle and foot|injury$M$11-20	injury	1.0552175376963886	{'CI': array([0.96447559, 1.15972438]), 'Gelman-Rubin': 1.000006192043775}	No	1.0043911832956018	{'CI': array([0.91973999, 1.08753278]), 'Gelman-Rubin': 0.9998609824546423}	No
1070	Ankle and foot|injury$M$21-40	injury	0.9956886493480934	{'CI': array([0.91150502, 1.07917349]), 'Gelman-Rubin': 0.999761714023142}	No	1.0095254657154389	{'CI': array([0.93831374, 1.08419453]), 'Gelman-Rubin': 0.999826755533916}	No
1071	Ankle and foot|injury$M$41-60	injury	0.9880374841221672	{'CI': array([0.92558652, 1.05580694]), 'Gelman-Rubin': 0.999805917380095}	No	0.9843505390781156	{'CI': array([0.92717579, 1.05115938]), 'Gelman-Rubin': 1.000048122083065}	No
1072	Ankle and foot|injury$M$61-	injury	0.9829950188378851	{'CI': array([0.9156374 , 1.04956318]), 'Gelman-Rubin': 0.9999343988233974}	No	1.008839154034911	{'CI': array([0.94605283, 1.07281905]), 'Gelman-Rubin': 0.9997686636052814}	No
1073	Elbow and forearm|injury$F$0-10	injury	0.9513195834491589	{'CI': array([0.84857795, 1.05546913]), 'Gelman-Rubin': 0.9997598746014246}	No	1.005129210133011	{'CI': array([0.9211916, 1.0953573]), 'Gelman-Rubin': 0.9998604968506164}	No
1074	Elbow and forearm|injury$F$11-20	injury	0.9976472174974861	{'CI': array([0.90018899, 1.09756898]), 'Gelman-Rubin': 0.9997821654960954}	No	0.984906770465078	{'CI': array([0.89987407, 1.071958 ]), 'Gelman-Rubin': 0.9998794166884798}	No
1075	Elbow and forearm|injury$F$21-40	injury	0.9963415051932399	{'CI': array([0.90315972, 1.0899677 ]), 'Gelman-Rubin': 0.9998374823343197}	No	1.0040483387835328	{'CI': array([0.91473313, 1.08161954]), 'Gelman-Rubin': 0.9998158554356432}	No
1076	Elbow and forearm|injury$F$41-60	injury	1.0331343091085794	{'CI': array([0.95957293, 1.11053094]), 'Gelman-Rubin': 0.9997942736493669}	No	1.0028832530848266	{'CI': array([0.93363651, 1.07095283]), 'Gelman-Rubin': 0.9997896038856605}	No
1077	Elbow and forearm|injury$F$61-	injury	1.0546543517926583	{'CI': array([0.9871794 , 1.12750072]), 'Gelman-Rubin': 0.9998790366350199}	No	1.0034816908918638	{'CI': array([0.94165281, 1.06702352]), 'Gelman-Rubin': 0.9998862299059403}	No
1078	Elbow and forearm|injury$M$0-10	injury	0.9961744202240632	{'CI': array([0.8864471 , 1.09513358]), 'Gelman-Rubin': 0.9997767929140852}	No	1.0129412367826252	{'CI': array([0.92894004, 1.09994716]), 'Gelman-Rubin': 0.9998001165587378}	No
1079	Elbow and forearm|injury$M$11-20	injury	1.0282170024988966	{'CI': array([0.93637071, 1.1236643 ]), 'Gelman-Rubin': 0.9998339490544894}	No	1.0408737161443558	{'CI': array([0.96886821, 1.1215442 ]), 'Gelman-Rubin': 1.0000744512684838}	No
1080	Elbow and forearm|injury$M$21-40	injury	0.9839353434023765	{'CI': array([0.90508698, 1.07481889]), 'Gelman-Rubin': 0.9998515016286345}	No	1.0019231612979533	{'CI': array([0.93023768, 1.07786269]), 'Gelman-Rubin': 0.9999364365788866}	No
1081	Elbow and forearm|injury$M$41-60	injury	1.0628117431944744	{'CI': array([0.99095716, 1.15160843]), 'Gelman-Rubin': 0.9997569176845208}	No	0.9999239707355448	{'CI': array([0.93914862, 1.06951784]), 'Gelman-Rubin': 0.9998762644755668}	No
1082	Elbow and forearm|injury$M$61-	injury	1.0106637612068043	{'CI': array([0.92759194, 1.09226049]), 'Gelman-Rubin': 0.9998626434625719}	No	1.025302365766416	{'CI': array([0.95105112, 1.09441635]), 'Gelman-Rubin': 0.9998607268632597}	No
1083	Head|injury$F$0-10	injury	0.9403615275680628	{'CI': array([0.85769843, 1.02277411]), 'Gelman-Rubin': 0.9997663423750092}	No	1.004800424886081	{'CI': array([0.92835753, 1.08461576]), 'Gelman-Rubin': 0.9998277258849396}	No
1084	Head|injury$F$11-20	injury	0.9934548010321939	{'CI': array([0.92454434, 1.06777912]), 'Gelman-Rubin': 0.9998889585151961}	No	1.031855274081561	{'CI': array([0.96805334, 1.103552 ]), 'Gelman-Rubin': 0.9997878253844988}	No
1085	Head|injury$F$21-40	injury	0.9616383206113667	{'CI': array([0.90137653, 1.02479042]), 'Gelman-Rubin': 0.9997962023220329}	No	0.9722490908752561	{'CI': array([0.91696577, 1.03216878]), 'Gelman-Rubin': 0.9998126738245042}	No
1086	Head|injury$F$41-60	injury	1.0586258177720564	{'CI': array([1.0073631 , 1.10471523]), 'Gelman-Rubin': 0.9997705629825784}	Yes	0.9947601089480826	{'CI': array([0.94736238, 1.03969132]), 'Gelman-Rubin': 0.9997631893737972}	No
1087	Head|injury$F$61-	injury	1.0197629242815218	{'CI': array([0.97748497, 1.06119255]), 'Gelman-Rubin': 1.0000551038225207}	No	0.9789603738664217	{'CI': array([0.93946761, 1.01444299]), 'Gelman-Rubin': 1.0005997568302336}	No
1088	Head|injury$M$0-10	injury	1.085683025218426	{'CI': array([1.01212152, 1.16727546]), 'Gelman-Rubin': 0.9998080337921461}	Yes	1.0086727357858347	{'CI': array([0.94276389, 1.08448865]), 'Gelman-Rubin': 0.9997888242439485}	No
1089	Head|injury$M$11-20	injury	1.0355043340769645	{'CI': array([0.98553359, 1.0943351 ]), 'Gelman-Rubin': 0.9997617140645992}	No	1.080558740501499	{'CI': array([1.02817424, 1.13332939]), 'Gelman-Rubin': 0.9998354085797414}	Yes
1090	Head|injury$M$21-40	injury	0.9980131458197762	{'CI': array([0.95504768, 1.0470682 ]), 'Gelman-Rubin': 0.9998525672964143}	No	1.0016957047101493	{'CI': array([0.95405139, 1.04533785]), 'Gelman-Rubin': 0.9998851443922255}	No
1091	Head|injury$M$41-60	injury	1.0013508193299514	{'CI': array([0.96059923, 1.04233923]), 'Gelman-Rubin': 0.9999130358450077}	No	1.0200342880985684	{'CI': array([0.98341055, 1.05838944]), 'Gelman-Rubin': 0.9998168907829078}	No
1092	Head|injury$M$61-	injury	1.006256063727536	{'CI': array([0.97032573, 1.04531052]), 'Gelman-Rubin': 0.9998785927374142}	No	1.0236835118037246	{'CI': array([0.98410745, 1.06152969]), 'Gelman-Rubin': 0.9998109155307813}	No
1093	Hip and thigh|injury$F$0-10	injury	1.009276447782886	{'CI': array([0.90754513, 1.11675525]), 'Gelman-Rubin': 0.9997810087011831}	No	1.020210734324329	{'CI': array([0.93424435, 1.10817443]), 'Gelman-Rubin': 0.9997509930846736}	No
1094	Hip and thigh|injury$F$11-20	injury	1.0813494867860718	{'CI': array([0.96710276, 1.19871652]), 'Gelman-Rubin': 1.000117868501001}	No	1.013633588687306	{'CI': array([0.93452116, 1.09808619]), 'Gelman-Rubin': 0.9999666669343668}	No
1095	Hip and thigh|injury$F$21-40	injury	0.9919339495546968	{'CI': array([0.90555554, 1.08731072]), 'Gelman-Rubin': 0.9998391383396035}	No	0.9918615838836349	{'CI': array([0.91875076, 1.06845243]), 'Gelman-Rubin': 1.0000850719954184}	No
1096	Hip and thigh|injury$F$41-60	injury	0.9997933017822813	{'CI': array([0.9440715 , 1.05985961]), 'Gelman-Rubin': 0.9999343800969084}	No	1.039376575349404	{'CI': array([0.98341187, 1.10029116]), 'Gelman-Rubin': 0.9998036138842082}	No
1097	Hip and thigh|injury$F$61-	injury	1.0039806148046249	{'CI': array([0.97793651, 1.03158658]), 'Gelman-Rubin': 1.0000336506694614}	No	0.9989680973480837	{'CI': array([0.9714687 , 1.02879953]), 'Gelman-Rubin': 0.9999171301563974}	No
1098	Hip and thigh|injury$M$0-10	injury	1.03457034177875	{'CI': array([0.93848388, 1.13850763]), 'Gelman-Rubin': 0.9997701809850609}	No	1.0168705590274278	{'CI': array([0.93756715, 1.10222973]), 'Gelman-Rubin': 0.9998120220967177}	No
1099	Hip and thigh|injury$M$11-20	injury	0.9909415866185792	{'CI': array([0.9044742 , 1.07743853]), 'Gelman-Rubin': 0.9998008049986303}	No	1.0229906688626738	{'CI': array([0.94993378, 1.09550077]), 'Gelman-Rubin': 0.9997807236050085}	No
1100	Hip and thigh|injury$M$21-40	injury	0.9939937612433168	{'CI': array([0.91856828, 1.07475383]), 'Gelman-Rubin': 0.9998069164584166}	No	0.9917622568494211	{'CI': array([0.92533556, 1.0616871 ]), 'Gelman-Rubin': 0.9997631670438148}	No
1101	Hip and thigh|injury$M$41-60	injury	1.0252285370905714	{'CI': array([0.97002155, 1.09351366]), 'Gelman-Rubin': 0.9998800420798024}	No	0.9928346206374202	{'CI': array([0.93638067, 1.04703725]), 'Gelman-Rubin': 0.999822432038086}	No
1102	Hip and thigh|injury$M$61-	injury	0.9670230636402875	{'CI': array([0.93140328, 1.00332522]), 'Gelman-Rubin': 0.9998765336343038}	No	0.9894733974555099	{'CI': array([0.95035434, 1.02861042]), 'Gelman-Rubin': 0.9997738101857006}	No
1103	Involving multiple body regions|injury$F$11-20	injury	1.0216985625812818	{'CI': array([0.91528387, 1.15852743]), 'Gelman-Rubin': 0.9998038561635587}	No	0.9912658717811105	{'CI': array([0.90952898, 1.07994273]), 'Gelman-Rubin': 0.9998726000081705}	No
1104	Involving multiple body regions|injury$F$21-40	injury	0.9920278218408874	{'CI': array([0.88161327, 1.1035693 ]), 'Gelman-Rubin': 1.0000619109150524}	No	1.0009823306747048	{'CI': array([0.91981344, 1.09454944]), 'Gelman-Rubin': 1.0000505766039745}	No
1105	Involving multiple body regions|injury$F$41-60	injury	0.9805262045115372	{'CI': array([0.88294997, 1.08528668]), 'Gelman-Rubin': 1.0000188243689485}	No	1.0045290343498	{'CI': array([0.92142386, 1.09156846]), 'Gelman-Rubin': 0.999778554205052}	No
1106	Involving multiple body regions|injury$F$61-	injury	1.0249040635855637	{'CI': array([0.91739749, 1.1328282 ]), 'Gelman-Rubin': 0.9997836865444749}	No	0.9888101272555331	{'CI': array([0.90056746, 1.07818443]), 'Gelman-Rubin': 0.9999156260308779}	No
1107	Involving multiple body regions|injury$M$11-20	injury	1.014896231081406	{'CI': array([0.90941704, 1.12626111]), 'Gelman-Rubin': 0.9999182501249468}	No	1.0128562175383073	{'CI': array([0.93142599, 1.10761196]), 'Gelman-Rubin': 0.9997651759643816}	No
1108	Involving multiple body regions|injury$M$21-40	injury	0.9951708421113507	{'CI': array([0.89322667, 1.09533312]), 'Gelman-Rubin': 0.9997906108187499}	No	0.9919805616668017	{'CI': array([0.90384174, 1.08244002]), 'Gelman-Rubin': 0.9998485173835943}	No
1109	Involving multiple body regions|injury$M$41-60	injury	0.9940789419644592	{'CI': array([0.90425221, 1.09486146]), 'Gelman-Rubin': 0.9998893389701504}	No	1.0058410694510982	{'CI': array([0.92768702, 1.08229656]), 'Gelman-Rubin': 0.9998193139070234}	No
1110	Involving multiple body regions|injury$M$61-	injury	1.029506376699384	{'CI': array([0.92737765, 1.14383617]), 'Gelman-Rubin': 0.9998296761489093}	No	1.0193074852765918	{'CI': array([0.93650259, 1.10849045]), 'Gelman-Rubin': 0.999995184274449}	No
1111	Knee and lower leg|injury$F$0-10	injury	0.9670434758226779	{'CI': array([0.86865937, 1.08435636]), 'Gelman-Rubin': 0.9997971756072462}	No	1.002690931314546	{'CI': array([0.91443414, 1.09748831]), 'Gelman-Rubin': 0.9997983181190891}	No
1112	Knee and lower leg|injury$F$11-20	injury	0.9806266379318203	{'CI': array([0.88903525, 1.07069561]), 'Gelman-Rubin': 0.9998923517959618}	No	1.056703217077547	{'CI': array([0.97694104, 1.13906299]), 'Gelman-Rubin': 0.9999029309105979}	No
1113	Knee and lower leg|injury$F$21-40	injury	0.9766601732107972	{'CI': array([0.90676131, 1.05581578]), 'Gelman-Rubin': 0.9998570059914729}	No	1.0371484276892005	{'CI': array([0.96167942, 1.10662095]), 'Gelman-Rubin': 0.9998005186601661}	No
1114	Knee and lower leg|injury$F$41-60	injury	0.9868265764447813	{'CI': array([0.94067579, 1.03640621]), 'Gelman-Rubin': 0.9997825056261934}	No	1.0122430556182647	{'CI': array([0.96459969, 1.06380908]), 'Gelman-Rubin': 0.9999591370600933}	No
1115	Knee and lower leg|injury$F$61-	injury	1.0398815830288473	{'CI': array([0.99203097, 1.08896445]), 'Gelman-Rubin': 0.9999062284503769}	No	0.9983408215174862	{'CI': array([0.9558717 , 1.04782115]), 'Gelman-Rubin': 0.9998036023102461}	No
1116	Knee and lower leg|injury$M$0-10	injury	1.0245982196701036	{'CI': array([0.92158281, 1.14518015]), 'Gelman-Rubin': 0.9998253503912015}	No	1.0395728819235301	{'CI': array([0.9479944 , 1.12883614]), 'Gelman-Rubin': 0.9998429668698287}	No
1117	Knee and lower leg|injury$M$11-20	injury	1.0319674879221483	{'CI': array([0.95414337, 1.11449504]), 'Gelman-Rubin': 0.9998550568046874}	No	1.0021904619789812	{'CI': array([0.93104252, 1.06945562]), 'Gelman-Rubin': 0.9997566436312366}	No
1118	Knee and lower leg|injury$M$21-40	injury	1.0149021821120214	{'CI': array([0.94842165, 1.08383066]), 'Gelman-Rubin': 0.9997925496612411}	No	1.0301135375449029	{'CI': array([0.97071734, 1.09022705]), 'Gelman-Rubin': 0.9997946481771725}	No
1119	Knee and lower leg|injury$M$41-60	injury	1.0303326791675347	{'CI': array([0.97902532, 1.08164296]), 'Gelman-Rubin': 0.9999925720549542}	No	0.9704411565303985	{'CI': array([0.9236188, 1.0167446]), 'Gelman-Rubin': 0.9997896651394064}	No
1120	Knee and lower leg|injury$M$61-	injury	1.0248509604859422	{'CI': array([0.96472191, 1.08426802]), 'Gelman-Rubin': 0.999862454712997}	No	1.0054992826573517	{'CI': array([0.95289773, 1.0643795 ]), 'Gelman-Rubin': 0.9998005769568991}	No
1121	Neck|injury$F$0-10	injury	0.9634578227021285	{'CI': array([0.86344352, 1.06713577]), 'Gelman-Rubin': 0.9999156659969382}	No	1.0169647367471026	{'CI': array([0.93099074, 1.10975707]), 'Gelman-Rubin': 0.9997977610023014}	No
1122	Neck|injury$F$11-20	injury	0.9926767164696232	{'CI': array([0.89738909, 1.09620937]), 'Gelman-Rubin': 0.9997930260373109}	No	1.0191924484077084	{'CI': array([0.93288554, 1.10648545]), 'Gelman-Rubin': 0.9997928976313144}	No
1123	Neck|injury$F$21-40	injury	1.015650034850915	{'CI': array([0.93202522, 1.09814389]), 'Gelman-Rubin': 0.9998198939748354}	No	0.9871837676258252	{'CI': array([0.91341101, 1.06118941]), 'Gelman-Rubin': 0.9999175465249861}	No
1124	Neck|injury$F$41-60	injury	1.0358244823838492	{'CI': array([0.96534379, 1.10898612]), 'Gelman-Rubin': 0.9999184397976503}	No	1.0269318485827716	{'CI': array([0.96355814, 1.09050916]), 'Gelman-Rubin': 0.9999641133200116}	No
1125	Neck|injury$F$61-	injury	1.0083179779258222	{'CI': array([0.95654472, 1.06964464]), 'Gelman-Rubin': 0.9997900453983372}	No	0.9914861591327315	{'CI': array([0.93785059, 1.04180274]), 'Gelman-Rubin': 0.9998163863935083}	No
1126	Neck|injury$M$0-10	injury	1.04085334428067	{'CI': array([0.935575 , 1.16061569]), 'Gelman-Rubin': 0.9997995831035144}	No	0.9906656455149191	{'CI': array([0.90522571, 1.08731847]), 'Gelman-Rubin': 0.9999142273577307}	No
1127	Neck|injury$M$11-20	injury	1.0192813347505638	{'CI': array([0.94202047, 1.10619365]), 'Gelman-Rubin': 0.9997531609866637}	No	1.0288562267588	{'CI': array([0.9493411 , 1.10913841]), 'Gelman-Rubin': 0.9998119284188154}	No
1128	Neck|injury$M$21-40	injury	1.0080662452708002	{'CI': array([0.93497168, 1.0880112 ]), 'Gelman-Rubin': 0.9998871772895507}	No	1.011322490576648	{'CI': array([0.95082793, 1.08184885]), 'Gelman-Rubin': 0.999906358356561}	No
1129	Neck|injury$M$41-60	injury	1.0423536395100375	{'CI': array([0.98164408, 1.10402961]), 'Gelman-Rubin': 0.9999393474605773}	No	1.0184216202499727	{'CI': array([0.95584828, 1.07641494]), 'Gelman-Rubin': 1.0002854909047072}	No
1130	Neck|injury$M$61-	injury	1.0329073551203605	{'CI': array([0.97486437, 1.09765407]), 'Gelman-Rubin': 1.0000563105645075}	No	0.9726983616567805	{'CI': array([0.91605006, 1.03263761]), 'Gelman-Rubin': 0.9997983432104168}	No
1131	Shoulder and upper arm|injury$F$0-10	injury	0.9589792439063999	{'CI': array([0.85911568, 1.0699014 ]), 'Gelman-Rubin': 0.9998925720381708}	No	0.996554914492009	{'CI': array([0.91376067, 1.09432903]), 'Gelman-Rubin': 1.000086677477555}	No
1132	Shoulder and upper arm|injury$F$11-20	injury	0.9971247537989152	{'CI': array([0.89522408, 1.09962353]), 'Gelman-Rubin': 0.9998757199099201}	No	0.9935348213023372	{'CI': array([0.91093653, 1.07940139]), 'Gelman-Rubin': 0.9998407209706232}	No
1133	Shoulder and upper arm|injury$F$21-40	injury	0.9936118471140455	{'CI': array([0.90637937, 1.07981433]), 'Gelman-Rubin': 0.999799836554455}	No	0.9900814146763666	{'CI': array([0.91473911, 1.07312826]), 'Gelman-Rubin': 0.9999223620909173}	No
1134	Shoulder and upper arm|injury$F$41-60	injury	0.9685087581236113	{'CI': array([0.90313134, 1.03747569]), 'Gelman-Rubin': 0.999815472698459}	No	1.005487018740015	{'CI': array([0.94115201, 1.06734183]), 'Gelman-Rubin': 0.9998969140008757}	No
1135	Shoulder and upper arm|injury$F$61-	injury	1.0399412892373021	{'CI': array([0.98782454, 1.09014432]), 'Gelman-Rubin': 0.9998453033552914}	No	0.9743521258977371	{'CI': array([0.92706533, 1.02255177]), 'Gelman-Rubin': 0.9998087339636177}	No
1136	Shoulder and upper arm|injury$M$0-10	injury	1.0107098955908835	{'CI': array([0.91511224, 1.1178386 ]), 'Gelman-Rubin': 0.9997646243493465}	No	1.0195775335783748	{'CI': array([0.93807054, 1.10432892]), 'Gelman-Rubin': 0.999832075455888}	No
1137	Shoulder and upper arm|injury$M$11-20	injury	1.0227394725736325	{'CI': array([0.92871827, 1.11667052]), 'Gelman-Rubin': 0.9999856024178988}	No	1.0244990719138742	{'CI': array([0.94338726, 1.11328023]), 'Gelman-Rubin': 1.0000046718370044}	No
1138	Shoulder and upper arm|injury$M$21-40	injury	1.015083102526952	{'CI': array([0.93105847, 1.11070424]), 'Gelman-Rubin': 0.9998604636548124}	No	0.9535320486936611	{'CI': array([0.88071994, 1.01929182]), 'Gelman-Rubin': 0.9998070312050857}	No
1139	Shoulder and upper arm|injury$M$41-60	injury	1.0411544054260664	{'CI': array([0.9745189 , 1.11559052]), 'Gelman-Rubin': 0.9997978637744975}	No	1.0190302586524864	{'CI': array([0.95592588, 1.08343799]), 'Gelman-Rubin': 0.9999001556085837}	No
1140	Shoulder and upper arm|injury$M$61-	injury	0.9689089311186787	{'CI': array([0.90467772, 1.03585243]), 'Gelman-Rubin': 0.9997842111876563}	No	1.0537089849537604	{'CI': array([0.99321711, 1.11859679]), 'Gelman-Rubin': 0.9998086729810655}	No
1141	Thorax|injury$F$0-10	injury	0.9491317054450452	{'CI': array([0.84902288, 1.05290712]), 'Gelman-Rubin': 0.9998117360905733}	No	1.0086548459229447	{'CI': array([0.92242409, 1.10157052]), 'Gelman-Rubin': 0.999867188906526}	No
1142	Thorax|injury$F$11-20	injury	1.0937146595091434	{'CI': array([0.99624277, 1.20498316]), 'Gelman-Rubin': 0.9998893492696763}	No	0.9948724350534963	{'CI': array([0.91146803, 1.07224325]), 'Gelman-Rubin': 0.9998743979685939}	No
1143	Thorax|injury$F$21-40	injury	0.9681239989683884	{'CI': array([0.89820491, 1.04213096]), 'Gelman-Rubin': 0.9997607533160454}	No	0.99951789865789	{'CI': array([0.93265098, 1.07062312]), 'Gelman-Rubin': 0.9998690002393703}	No
1144	Thorax|injury$F$41-60	injury	1.0106843859403682	{'CI': array([0.95895664, 1.066457 ]), 'Gelman-Rubin': 0.9999557450996335}	No	0.997124335690688	{'CI': array([0.94245566, 1.05544236]), 'Gelman-Rubin': 0.9997707194864223}	No
1145	Thorax|injury$F$61-	injury	1.0194908220062342	{'CI': array([0.97407101, 1.06736958]), 'Gelman-Rubin': 0.999934400201973}	No	1.0079502788038854	{'CI': array([0.962204 , 1.05540443]), 'Gelman-Rubin': 0.9998166547591488}	No
1146	Thorax|injury$M$0-10	injury	1.0595213865243085	{'CI': array([0.95147522, 1.17222519]), 'Gelman-Rubin': 0.9998288185093017}	No	1.0002100393313786	{'CI': array([0.91274709, 1.08982529]), 'Gelman-Rubin': 0.9999513840539126}	No
1147	Thorax|injury$M$11-20	injury	1.0503190705221828	{'CI': array([0.96776135, 1.13422354]), 'Gelman-Rubin': 0.9998595745491895}	No	1.0428361435025864	{'CI': array([0.97277647, 1.11945543]), 'Gelman-Rubin': 0.9997996251043247}	No
1148	Thorax|injury$M$21-40	injury	1.013945114438169	{'CI': array([0.94513879, 1.06981339]), 'Gelman-Rubin': 1.0000974846885406}	No	1.000462344067616	{'CI': array([0.94447375, 1.05854668]), 'Gelman-Rubin': 1.0000370178609632}	No
1149	Thorax|injury$M$41-60	injury	1.0436831121943464	{'CI': array([0.98977597, 1.0936841 ]), 'Gelman-Rubin': 0.9998508961589757}	No	1.0058625226923499	{'CI': array([0.96222798, 1.04652903]), 'Gelman-Rubin': 0.9997915344392295}	No
1150	Thorax|injury$M$61-	injury	1.0603580529196464	{'CI': array([1.0144419 , 1.10844629]), 'Gelman-Rubin': 0.9997630288967372}	Yes	1.0083117691397023	{'CI': array([0.95990097, 1.05841007]), 'Gelman-Rubin': 0.9998852310048604}	No
1151	Unspecified parts of trunk, limb or body region|injury$F$11-20	injury	1.0234030838129826	{'CI': array([0.91366158, 1.14091291]), 'Gelman-Rubin': 0.9998563876318843}	No	0.9843882980988327	{'CI': array([0.89432588, 1.08764556]), 'Gelman-Rubin': 0.9998081999842249}	No
1152	Unspecified parts of trunk, limb or body region|injury$F$21-40	injury	0.9429918702367174	{'CI': array([0.83850034, 1.04626247]), 'Gelman-Rubin': 1.0000097283100646}	No	1.0014313805104305	{'CI': array([0.9108731 , 1.08869738]), 'Gelman-Rubin': 0.999781118977569}	No
1153	Unspecified parts of trunk, limb or body region|injury$F$41-60	injury	1.0049496109226683	{'CI': array([0.90594433, 1.09990179]), 'Gelman-Rubin': 0.9998024075131902}	No	1.015751237188708	{'CI': array([0.93759011, 1.10163558]), 'Gelman-Rubin': 0.9999036462283712}	No
1154	Unspecified parts of trunk, limb or body region|injury$F$61-	injury	1.050261522261044	{'CI': array([0.9650747, 1.1371393]), 'Gelman-Rubin': 0.9997772749943665}	No	1.0036350415425845	{'CI': array([0.93461671, 1.08053903]), 'Gelman-Rubin': 0.9998982954319179}	No
1155	Unspecified parts of trunk, limb or body region|injury$M$11-20	injury	1.0081365386280157	{'CI': array([0.90639789, 1.11766469]), 'Gelman-Rubin': 0.9998614969929065}	No	1.0221183089545052	{'CI': array([0.9413889 , 1.11172443]), 'Gelman-Rubin': 0.9998122487366156}	No
1156	Unspecified parts of trunk, limb or body region|injury$M$21-40	injury	0.9947497325235882	{'CI': array([0.88585739, 1.09182874]), 'Gelman-Rubin': 0.9998673083764902}	No	1.0080609181813505	{'CI': array([0.93056236, 1.09388831]), 'Gelman-Rubin': 0.9998926510209304}	No
1157	Unspecified parts of trunk, limb or body region|injury$M$41-60	injury	0.9785071571976824	{'CI': array([0.88864006, 1.07434399]), 'Gelman-Rubin': 0.9998294023154888}	No	1.0042022040148464	{'CI': array([0.92889958, 1.08736773]), 'Gelman-Rubin': 0.9998164176418987}	No
1158	Unspecified parts of trunk, limb or body region|injury$M$61-	injury	1.0015906155923586	{'CI': array([0.91399894, 1.09177262]), 'Gelman-Rubin': 1.0000152640064517}	No	0.991355066283553	{'CI': array([0.91405419, 1.07465833]), 'Gelman-Rubin': 0.9997523683855051}	No
1159	Wrist and hand|injury$F$0-10	injury	0.9449142324472525	{'CI': array([0.84601363, 1.05960073]), 'Gelman-Rubin': 1.000052992307204}	No	1.000479637481364	{'CI': array([0.91206736, 1.09338181]), 'Gelman-Rubin': 0.9998940690749085}	No
1160	Wrist and hand|injury$F$11-20	injury	1.0064324642063462	{'CI': array([0.90846861, 1.10735866]), 'Gelman-Rubin': 0.9998088313307242}	No	1.0040586476534619	{'CI': array([0.92178734, 1.09734244]), 'Gelman-Rubin': 0.9998659161979596}	No
1161	Wrist and hand|injury$F$21-40	injury	1.0156671297007867	{'CI': array([0.91599054, 1.12221357]), 'Gelman-Rubin': 0.9999189671217822}	No	0.9872897663215907	{'CI': array([0.91059701, 1.06826848]), 'Gelman-Rubin': 0.9997567913251942}	No
1162	Wrist and hand|injury$F$41-60	injury	0.9670242554820039	{'CI': array([0.90219124, 1.04885662]), 'Gelman-Rubin': 0.9999601389269923}	No	0.9926140139860758	{'CI': array([0.91847974, 1.05692552]), 'Gelman-Rubin': 1.0001841741564401}	No
1163	Wrist and hand|injury$F$61-	injury	1.0248122139410785	{'CI': array([0.95081921, 1.09231454]), 'Gelman-Rubin': 1.0001529439930272}	No	1.0037495205346896	{'CI': array([0.94168714, 1.07067526]), 'Gelman-Rubin': 1.0000072874534383}	No
1164	Wrist and hand|injury$M$0-10	injury	1.0168284925428823	{'CI': array([0.90332409, 1.13164997]), 'Gelman-Rubin': 0.9999040789217334}	No	0.9928212311224559	{'CI': array([0.90077676, 1.08516602]), 'Gelman-Rubin': 0.9997786818922691}	No
1165	Wrist and hand|injury$M$11-20	injury	1.105006546720206	{'CI': array([1.01065432, 1.20545245]), 'Gelman-Rubin': 0.999865060641684}	Yes	0.9882488923264746	{'CI': array([0.91408961, 1.06327761]), 'Gelman-Rubin': 0.9998255423431718}	No
1166	Wrist and hand|injury$M$21-40	injury	1.0402042415977337	{'CI': array([0.95198884, 1.12640798]), 'Gelman-Rubin': 1.0001773326432626}	No	1.0179808861251045	{'CI': array([0.94428188, 1.09672805]), 'Gelman-Rubin': 0.9998315248155452}	No
1167	Wrist and hand|injury$M$41-60	injury	1.0225562898051537	{'CI': array([0.9549124 , 1.10014973]), 'Gelman-Rubin': 0.9997817543739556}	No	1.009045893668598	{'CI': array([0.94549976, 1.07810349]), 'Gelman-Rubin': 0.999919371533793}	No
1168	Wrist and hand|injury$M$61-	injury	0.967194382462667	{'CI': array([0.89746789, 1.05241065]), 'Gelman-Rubin': 0.9999801488901583}	No	1.036060111647799	{'CI': array([0.9652474 , 1.10746402]), 'Gelman-Rubin': 0.9997847177898516}	No
1169	Behavioural and emotional disorders with onset usually occurring in childhood and adolescence|mental and behavioural disorders$F$0-10	mental and behavioural disorders	0.9476695247772383	{'CI': array([0.853881 , 1.05787121]), 'Gelman-Rubin': 0.9999064705548742}	No	0.9835988155691345	{'CI': array([0.89802894, 1.07759094]), 'Gelman-Rubin': 0.9997642341217079}	No
1170	Behavioural and emotional disorders with onset usually occurring in childhood and adolescence|mental and behavioural disorders$F$11-20	mental and behavioural disorders	1.0047769990033029	{'CI': array([0.9408194 , 1.07082736]), 'Gelman-Rubin': 0.999808568911974}	No	1.0093117781115197	{'CI': array([0.95006312, 1.07185015]), 'Gelman-Rubin': 0.9998855843743818}	No
1171	Behavioural and emotional disorders with onset usually occurring in childhood and adolescence|mental and behavioural disorders$F$21-40	mental and behavioural disorders	0.9951399918226872	{'CI': array([0.89275092, 1.09868629]), 'Gelman-Rubin': 0.9998343781415074}	No	1.0052008639316952	{'CI': array([0.92125884, 1.09065072]), 'Gelman-Rubin': 0.9998828804645084}	No
1172	Behavioural and emotional disorders with onset usually occurring in childhood and adolescence|mental and behavioural disorders$F$41-60	mental and behavioural disorders	0.9817168492576653	{'CI': array([0.88096704, 1.09248007]), 'Gelman-Rubin': 0.9998911932470513}	No	1.00118384101762	{'CI': array([0.91546256, 1.09218992]), 'Gelman-Rubin': 0.9998042118321012}	No
1173	Behavioural and emotional disorders with onset usually occurring in childhood and adolescence|mental and behavioural disorders$M$0-10	mental and behavioural disorders	1.0350452566503199	{'CI': array([0.95182308, 1.12317705]), 'Gelman-Rubin': 0.9999261636501267}	No	0.9823564288311393	{'CI': array([0.90794011, 1.06418341]), 'Gelman-Rubin': 0.999917371402212}	No
1174	Behavioural and emotional disorders with onset usually occurring in childhood and adolescence|mental and behavioural disorders$M$11-20	mental and behavioural disorders	0.9707717570563829	{'CI': array([0.91515194, 1.02810797]), 'Gelman-Rubin': 0.9997961063443238}	No	0.9912643628604914	{'CI': array([0.93161451, 1.04378164]), 'Gelman-Rubin': 0.9997569972398539}	No
1175	Behavioural and emotional disorders with onset usually occurring in childhood and adolescence|mental and behavioural disorders$M$21-40	mental and behavioural disorders	1.0247653448466647	{'CI': array([0.92738064, 1.12831453]), 'Gelman-Rubin': 0.9999273417325469}	No	0.995870594781304	{'CI': array([0.91516539, 1.07932988]), 'Gelman-Rubin': 0.9998531883456006}	No
1176	Behavioural and emotional disorders with onset usually occurring in childhood and adolescence|mental and behavioural disorders$M$41-60	mental and behavioural disorders	0.9909198495642179	{'CI': array([0.88962315, 1.10427835]), 'Gelman-Rubin': 0.9997929594395715}	No	1.003644322970738	{'CI': array([0.90794673, 1.08927715]), 'Gelman-Rubin': 0.9997709003054583}	No
1177	Behavioural syndromes associated with physiological disturbances and physical factors|mental and behavioural disorders$F$11-20	mental and behavioural disorders	1.0451995711976778	{'CI': array([0.97563053, 1.11528479]), 'Gelman-Rubin': 0.9998200915713171}	No	1.0155577186278637	{'CI': array([0.95486879, 1.08367988]), 'Gelman-Rubin': 1.0000764615937212}	No
1178	Behavioural syndromes associated with physiological disturbances and physical factors|mental and behavioural disorders$F$21-40	mental and behavioural disorders	1.0103055399086083	{'CI': array([0.93757144, 1.08361246]), 'Gelman-Rubin': 0.9997817329108053}	No	0.9952288572773597	{'CI': array([0.93207958, 1.06883002]), 'Gelman-Rubin': 0.9998440647580545}	No
1179	Behavioural syndromes associated with physiological disturbances and physical factors|mental and behavioural disorders$F$41-60	mental and behavioural disorders	0.9736984252143571	{'CI': array([0.89046459, 1.06167816]), 'Gelman-Rubin': 0.9998837965512698}	No	1.0115895246357267	{'CI': array([0.93220435, 1.09778472]), 'Gelman-Rubin': 0.9998719169446659}	No
1180	Behavioural syndromes associated with physiological disturbances and physical factors|mental and behavioural disorders$F$61-	mental and behavioural disorders	0.9971827524776727	{'CI': array([0.8895159 , 1.11626098]), 'Gelman-Rubin': 0.9998653098390899}	No	1.0040793173794929	{'CI': array([0.9117061 , 1.09566198]), 'Gelman-Rubin': 0.9998959813360296}	No
1181	Behavioural syndromes associated with physiological disturbances and physical factors|mental and behavioural disorders$M$11-20	mental and behavioural disorders	0.9849736512973285	{'CI': array([0.89367098, 1.07517679]), 'Gelman-Rubin': 0.999953862953141}	No	1.0342540093123924	{'CI': array([0.94976702, 1.12377591]), 'Gelman-Rubin': 0.9997764965217025}	No
1182	Behavioural syndromes associated with physiological disturbances and physical factors|mental and behavioural disorders$M$21-40	mental and behavioural disorders	1.000551526020959	{'CI': array([0.90855378, 1.09154384]), 'Gelman-Rubin': 0.9998449612090132}	No	0.9877403272076032	{'CI': array([0.9139241, 1.0685031]), 'Gelman-Rubin': 0.9997599696448747}	No
1183	Behavioural syndromes associated with physiological disturbances and physical factors|mental and behavioural disorders$M$41-60	mental and behavioural disorders	1.0409562632615619	{'CI': array([0.93693932, 1.15869202]), 'Gelman-Rubin': 0.9998593812364193}	No	0.9951503899250119	{'CI': array([0.91454463, 1.07562623]), 'Gelman-Rubin': 0.9997710615111364}	No
1184	Disorders of adult personality and behaviour|mental and behavioural disorders$F$11-20	mental and behavioural disorders	0.9938339003717598	{'CI': array([0.89961205, 1.08516453]), 'Gelman-Rubin': 0.999870336810708}	No	1.0041345680507647	{'CI': array([0.92903838, 1.08682427]), 'Gelman-Rubin': 0.999974084132169}	No
1185	Disorders of adult personality and behaviour|mental and behavioural disorders$F$21-40	mental and behavioural disorders	1.0048824674103534	{'CI': array([0.90656873, 1.09378523]), 'Gelman-Rubin': 0.9998078814875074}	No	1.0133449533851226	{'CI': array([0.93222959, 1.09072614]), 'Gelman-Rubin': 0.9998712423383401}	No
1186	Disorders of adult personality and behaviour|mental and behavioural disorders$F$41-60	mental and behavioural disorders	1.0555159509118086	{'CI': array([0.96291792, 1.14908284]), 'Gelman-Rubin': 1.0000196388570604}	No	1.0099346264942055	{'CI': array([0.93625961, 1.09091829]), 'Gelman-Rubin': 0.9998341002452721}	No
1187	Disorders of adult personality and behaviour|mental and behavioural disorders$F$61-	mental and behavioural disorders	0.9644086395839717	{'CI': array([0.86559284, 1.07188187]), 'Gelman-Rubin': 0.9997792128056147}	No	1.0166384102639732	{'CI': array([0.93235293, 1.11215132]), 'Gelman-Rubin': 0.9999246244291117}	No
1188	Disorders of adult personality and behaviour|mental and behavioural disorders$M$0-10	mental and behavioural disorders	0.9727268574751151	{'CI': array([0.86803791, 1.08356444]), 'Gelman-Rubin': 1.0000139833595658}	No	0.9945559848951983	{'CI': array([0.9125203 , 1.08459272]), 'Gelman-Rubin': 0.9997873038797972}	No
[truncated: 446 more rows]
