# Supplementary material for: Measurable health effects associated with the daylight saving time shift
Source: PLoS Comput Biol. 2020 Jun 8;16(6):e1007927. doi: 10.1371/journal.pcbi.1007927 (PMC7302868; doi:10.1371/journal.pcbi.1007927)
Supplement: S3 Table — (CSV) [file pcbi.1007927.s004.csv]

	Condition	System	Relative Risk (Spring)	99.9% C.I. (Spring)	Spring Significant?	Relative Risk (Autumn)	99.9% C.I. (Autumn)	Autumn Significant?
0	On diagnostic imaging and in function studies, without diagnosis|abnormal clinical and laboratory findings, not elsewhere classified$F$0-10	abnormal clinical and laboratory findings, not elsewhere classified	0.9791072541409724	{'CI': array([0.92280056, 1.04982598]), 'Gelman-Rubin': 0.9999084867277345}	No	0.9988322041455706	{'CI': array([0.92460359, 1.08120779]), 'Gelman-Rubin': 0.9998197852303039}	No
1	On diagnostic imaging and in function studies, without diagnosis|abnormal clinical and laboratory findings, not elsewhere classified$F$11-20	abnormal clinical and laboratory findings, not elsewhere classified	1.0074614814648952	{'CI': array([0.92898838, 1.08333544]), 'Gelman-Rubin': 0.9999531096914076}	No	1.0019434839920451	{'CI': array([0.91259822, 1.09902783]), 'Gelman-Rubin': 0.9998045578204654}	No
2	On diagnostic imaging and in function studies, without diagnosis|abnormal clinical and laboratory findings, not elsewhere classified$F$21-40	abnormal clinical and laboratory findings, not elsewhere classified	0.9825571935236933	{'CI': array([0.92932645, 1.03237834]), 'Gelman-Rubin': 0.9998777280243113}	No	0.9944570116113381	{'CI': array([0.94061703, 1.05576346]), 'Gelman-Rubin': 1.0000216604288674}	No
3	On diagnostic imaging and in function studies, without diagnosis|abnormal clinical and laboratory findings, not elsewhere classified$F$41-60	abnormal clinical and laboratory findings, not elsewhere classified	0.9853926070104604	{'CI': array([0.95444113, 1.01773377]), 'Gelman-Rubin': 1.0001496970273427}	No	0.9897793066737692	{'CI': array([0.9543178 , 1.02186076]), 'Gelman-Rubin': 0.9997854020603508}	No
4	On diagnostic imaging and in function studies, without diagnosis|abnormal clinical and laboratory findings, not elsewhere classified$F$61-	abnormal clinical and laboratory findings, not elsewhere classified	0.997251916995744	{'CI': array([0.97307362, 1.02298411]), 'Gelman-Rubin': 1.0000742468039991}	No	0.9836242004501068	{'CI': array([0.95615853, 1.01044651]), 'Gelman-Rubin': 0.9999484591431439}	No
5	On diagnostic imaging and in function studies, without diagnosis|abnormal clinical and laboratory findings, not elsewhere classified$M$0-10	abnormal clinical and laboratory findings, not elsewhere classified	0.9542999798856386	{'CI': array([0.9000772 , 1.01288297]), 'Gelman-Rubin': 1.0002716420423117}	No	1.0075205534469163	{'CI': array([0.93767064, 1.07793787]), 'Gelman-Rubin': 0.9997758655860169}	No
6	On diagnostic imaging and in function studies, without diagnosis|abnormal clinical and laboratory findings, not elsewhere classified$M$11-20	abnormal clinical and laboratory findings, not elsewhere classified	1.0061893747962052	{'CI': array([0.93529596, 1.07760684]), 'Gelman-Rubin': 0.9999354163229219}	No	0.9924603241424762	{'CI': array([0.89339352, 1.09118841]), 'Gelman-Rubin': 0.9997693635699526}	No
7	On diagnostic imaging and in function studies, without diagnosis|abnormal clinical and laboratory findings, not elsewhere classified$M$21-40	abnormal clinical and laboratory findings, not elsewhere classified	0.9742595217407197	{'CI': array([0.92351168, 1.02698583]), 'Gelman-Rubin': 0.999795228811482}	No	1.0061562405706288	{'CI': array([0.95001798, 1.07377531]), 'Gelman-Rubin': 0.9998216307164947}	No
8	On diagnostic imaging and in function studies, without diagnosis|abnormal clinical and laboratory findings, not elsewhere classified$M$41-60	abnormal clinical and laboratory findings, not elsewhere classified	1.0145022241157646	{'CI': array([0.98496516, 1.04300487]), 'Gelman-Rubin': 0.9998370094840214}	No	0.9926528560448903	{'CI': array([0.96133149, 1.02743612]), 'Gelman-Rubin': 0.9999953183034576}	No
9	On diagnostic imaging and in function studies, without diagnosis|abnormal clinical and laboratory findings, not elsewhere classified$M$61-	abnormal clinical and laboratory findings, not elsewhere classified	1.0168044392897073	{'CI': array([0.99123823, 1.04289007]), 'Gelman-Rubin': 0.9999938522365294}	No	1.006277638143641	{'CI': array([0.97632701, 1.03172748]), 'Gelman-Rubin': 0.9997928537811677}	No
10	On examination of blood, without diagnosis|abnormal clinical and laboratory findings, not elsewhere classified$F$0-10	abnormal clinical and laboratory findings, not elsewhere classified	0.9918591403927409	{'CI': array([0.9221871 , 1.06238297]), 'Gelman-Rubin': 0.999854928091534}	No	1.078515648060086	{'CI': array([0.96829283, 1.18805275]), 'Gelman-Rubin': 0.9998600805307757}	No
11	On examination of blood, without diagnosis|abnormal clinical and laboratory findings, not elsewhere classified$F$11-20	abnormal clinical and laboratory findings, not elsewhere classified	1.0236508202219634	{'CI': array([0.95308396, 1.10762586]), 'Gelman-Rubin': 0.999842113831395}	No	1.0253705385332346	{'CI': array([0.91137031, 1.12919172]), 'Gelman-Rubin': 0.9998365599045199}	No
12	On examination of blood, without diagnosis|abnormal clinical and laboratory findings, not elsewhere classified$F$21-40	abnormal clinical and laboratory findings, not elsewhere classified	0.9927724550061052	{'CI': array([0.94090312, 1.05024998]), 'Gelman-Rubin': 0.9998963252369628}	No	1.0284082706070696	{'CI': array([0.97159452, 1.0957626 ]), 'Gelman-Rubin': 1.000118811613629}	No
13	On examination of blood, without diagnosis|abnormal clinical and laboratory findings, not elsewhere classified$F$41-60	abnormal clinical and laboratory findings, not elsewhere classified	0.9758756090761596	{'CI': array([0.93638278, 1.01333127]), 'Gelman-Rubin': 0.9998354565801125}	No	0.9718175144967913	{'CI': array([0.92924214, 1.01232333]), 'Gelman-Rubin': 1.0000682721538423}	No
14	On examination of blood, without diagnosis|abnormal clinical and laboratory findings, not elsewhere classified$F$61-	abnormal clinical and laboratory findings, not elsewhere classified	1.0113446410394662	{'CI': array([0.97739351, 1.04746875]), 'Gelman-Rubin': 0.9999307260070694}	No	0.9549399278565699	{'CI': array([0.92040583, 0.99022214]), 'Gelman-Rubin': 0.9998686553889898}	Yes
15	On examination of blood, without diagnosis|abnormal clinical and laboratory findings, not elsewhere classified$M$0-10	abnormal clinical and laboratory findings, not elsewhere classified	1.0203321615790797	{'CI': array([0.94239099, 1.09216672]), 'Gelman-Rubin': 0.9998601309561579}	No	1.0590457146772292	{'CI': array([0.96060612, 1.16059985]), 'Gelman-Rubin': 0.9998228230839148}	No
16	On examination of blood, without diagnosis|abnormal clinical and laboratory findings, not elsewhere classified$M$11-20	abnormal clinical and laboratory findings, not elsewhere classified	0.9916681275328239	{'CI': array([0.91428869, 1.07503609]), 'Gelman-Rubin': 0.9997871682307131}	No	0.9046281742162039	{'CI': array([0.80551893, 1.00005387]), 'Gelman-Rubin': 0.9998332755307253}	No
17	On examination of blood, without diagnosis|abnormal clinical and laboratory findings, not elsewhere classified$M$21-40	abnormal clinical and laboratory findings, not elsewhere classified	0.9838594396568584	{'CI': array([0.92533886, 1.04266326]), 'Gelman-Rubin': 0.9999712982192007}	No	0.9550457295714301	{'CI': array([0.88866901, 1.02333211]), 'Gelman-Rubin': 0.999837641931096}	No
18	On examination of blood, without diagnosis|abnormal clinical and laboratory findings, not elsewhere classified$M$41-60	abnormal clinical and laboratory findings, not elsewhere classified	1.003225674982145	{'CI': array([0.96908564, 1.03996473]), 'Gelman-Rubin': 0.999804140709364}	No	0.9866136401334069	{'CI': array([0.94737222, 1.02937763]), 'Gelman-Rubin': 0.9999539341868754}	No
19	On examination of blood, without diagnosis|abnormal clinical and laboratory findings, not elsewhere classified$M$61-	abnormal clinical and laboratory findings, not elsewhere classified	0.9881506571250238	{'CI': array([0.95526636, 1.02290434]), 'Gelman-Rubin': 0.9999330394759128}	No	0.991815023513083	{'CI': array([0.95071029, 1.02737881]), 'Gelman-Rubin': 0.9997682621884186}	No
20	On examination of other body fluids, substances and tissues, without diagnosis|abnormal clinical and laboratory findings, not elsewhere classified$F$21-40	abnormal clinical and laboratory findings, not elsewhere classified	0.9885292306366049	{'CI': array([0.90316516, 1.07399019]), 'Gelman-Rubin': 0.9998283161444024}	No	0.979773743632162	{'CI': array([0.86200083, 1.10968067]), 'Gelman-Rubin': 0.9998738811018275}	No
21	On examination of other body fluids, substances and tissues, without diagnosis|abnormal clinical and laboratory findings, not elsewhere classified$F$41-60	abnormal clinical and laboratory findings, not elsewhere classified	0.9899270434921386	{'CI': array([0.91606986, 1.0682403 ]), 'Gelman-Rubin': 0.9997709696943488}	No	0.9810252928061084	{'CI': array([0.8670904 , 1.10250606]), 'Gelman-Rubin': 0.9997861230136855}	No
22	On examination of other body fluids, substances and tissues, without diagnosis|abnormal clinical and laboratory findings, not elsewhere classified$F$61-	abnormal clinical and laboratory findings, not elsewhere classified	1.034417875084645	{'CI': array([0.94858986, 1.1222078 ]), 'Gelman-Rubin': 0.9998458244149284}	No	0.9848342161995794	{'CI': array([0.87216777, 1.11181493]), 'Gelman-Rubin': 0.9998921081725971}	No
23	On examination of other body fluids, substances and tissues, without diagnosis|abnormal clinical and laboratory findings, not elsewhere classified$M$41-60	abnormal clinical and laboratory findings, not elsewhere classified	1.0028831203503281	{'CI': array([0.9249456 , 1.09071795]), 'Gelman-Rubin': 0.9998193016009147}	No	1.0349515222865475	{'CI': array([0.91293125, 1.17926561]), 'Gelman-Rubin': 0.9999401186293192}	No
24	On examination of other body fluids, substances and tissues, without diagnosis|abnormal clinical and laboratory findings, not elsewhere classified$M$61-	abnormal clinical and laboratory findings, not elsewhere classified	1.009825670224688	{'CI': array([0.92675227, 1.09836175]), 'Gelman-Rubin': 0.9999238426310639}	No	0.9798637386034779	{'CI': array([0.85372341, 1.09670049]), 'Gelman-Rubin': 0.999806393125131}	No
25	On examination of urine, without diagnosis|abnormal clinical and laboratory findings, not elsewhere classified$F$21-40	abnormal clinical and laboratory findings, not elsewhere classified	1.0028100828393147	{'CI': array([0.92292563, 1.08608566]), 'Gelman-Rubin': 0.9998067571655876}	No	0.9907723852977216	{'CI': array([0.87842679, 1.11472984]), 'Gelman-Rubin': 0.9998063941164554}	No
26	On examination of urine, without diagnosis|abnormal clinical and laboratory findings, not elsewhere classified$F$41-60	abnormal clinical and laboratory findings, not elsewhere classified	0.9915811259253672	{'CI': array([0.91288013, 1.07250968]), 'Gelman-Rubin': 1.0000176441571036}	No	0.9687575944838942	{'CI': array([0.85534573, 1.0909949 ]), 'Gelman-Rubin': 0.9997871873420198}	No
27	On examination of urine, without diagnosis|abnormal clinical and laboratory findings, not elsewhere classified$F$61-	abnormal clinical and laboratory findings, not elsewhere classified	1.0300271542353026	{'CI': array([0.96169639, 1.10811071]), 'Gelman-Rubin': 0.999773268198742}	No	0.9635115267107806	{'CI': array([0.84242975, 1.08208817]), 'Gelman-Rubin': 0.9997562268903052}	No
28	On examination of urine, without diagnosis|abnormal clinical and laboratory findings, not elsewhere classified$M$21-40	abnormal clinical and laboratory findings, not elsewhere classified	1.0113873419664332	{'CI': array([0.92363152, 1.09902949]), 'Gelman-Rubin': 0.9999563643708664}	No	0.9879605760906939	{'CI': array([0.86372613, 1.12399097]), 'Gelman-Rubin': 0.9997968559121093}	No
29	On examination of urine, without diagnosis|abnormal clinical and laboratory findings, not elsewhere classified$M$41-60	abnormal clinical and laboratory findings, not elsewhere classified	0.9885633404338672	{'CI': array([0.91139085, 1.07078712]), 'Gelman-Rubin': 0.9999639326872398}	No	0.9644304580429428	{'CI': array([0.8465692, 1.0747627]), 'Gelman-Rubin': 1.000009609698828}	No
30	On examination of urine, without diagnosis|abnormal clinical and laboratory findings, not elsewhere classified$M$61-	abnormal clinical and laboratory findings, not elsewhere classified	1.0252454003652647	{'CI': array([0.95422427, 1.10597276]), 'Gelman-Rubin': 0.9998821380897441}	No	0.911705085930916	{'CI': array([0.81094457, 1.01684078]), 'Gelman-Rubin': 0.9998016653735088}	No
31	Certain zoonotic bacterial diseases|bacterial infections, and other intestinal infectious diseases, and stds$F$0-10	bacterial infections, and other intestinal infectious diseases, and stds	0.9865580207010707	{'CI': array([0.90915938, 1.07686754]), 'Gelman-Rubin': 0.9998275287477809}	No	0.998252695736402	{'CI': array([0.87989229, 1.13393811]), 'Gelman-Rubin': 0.999791619252673}	No
32	Certain zoonotic bacterial diseases|bacterial infections, and other intestinal infectious diseases, and stds$F$11-20	bacterial infections, and other intestinal infectious diseases, and stds	1.023387801318251	{'CI': array([0.93931133, 1.11137984]), 'Gelman-Rubin': 0.9997855728840972}	No	0.9276908566567208	{'CI': array([0.81120171, 1.06413359]), 'Gelman-Rubin': 0.9997857070461105}	No
33	Certain zoonotic bacterial diseases|bacterial infections, and other intestinal infectious diseases, and stds$F$21-40	bacterial infections, and other intestinal infectious diseases, and stds	0.9986509090123733	{'CI': array([0.93214077, 1.06707302]), 'Gelman-Rubin': 0.9997649428957355}	No	0.9384999750155575	{'CI': array([0.85836788, 1.02438794]), 'Gelman-Rubin': 0.99982030991194}	No
34	Certain zoonotic bacterial diseases|bacterial infections, and other intestinal infectious diseases, and stds$F$41-60	bacterial infections, and other intestinal infectious diseases, and stds	1.0050260631619383	{'CI': array([0.96029888, 1.05778171]), 'Gelman-Rubin': 0.9998815396752}	No	0.94382160876131	{'CI': array([0.88923844, 1.00051985]), 'Gelman-Rubin': 0.9997774717472292}	No
35	Certain zoonotic bacterial diseases|bacterial infections, and other intestinal infectious diseases, and stds$F$61-	bacterial infections, and other intestinal infectious diseases, and stds	0.9849331464168677	{'CI': array([0.94280364, 1.02892668]), 'Gelman-Rubin': 0.9998772436473864}	No	0.9482413030942853	{'CI': array([0.90843122, 0.99628125]), 'Gelman-Rubin': 0.999820966510417}	Yes
36	Certain zoonotic bacterial diseases|bacterial infections, and other intestinal infectious diseases, and stds$M$0-10	bacterial infections, and other intestinal infectious diseases, and stds	1.0127221930090289	{'CI': array([0.93387884, 1.10298443]), 'Gelman-Rubin': 0.9999334498349691}	No	1.0227736341692688	{'CI': array([0.90722106, 1.16069426]), 'Gelman-Rubin': 0.9999346498062474}	No
37	Certain zoonotic bacterial diseases|bacterial infections, and other intestinal infectious diseases, and stds$M$11-20	bacterial infections, and other intestinal infectious diseases, and stds	1.0081850863877952	{'CI': array([0.920108 , 1.10094941]), 'Gelman-Rubin': 0.9998032237713769}	No	0.9326714665497605	{'CI': array([0.81362854, 1.0622955 ]), 'Gelman-Rubin': 0.9998967368759181}	No
38	Certain zoonotic bacterial diseases|bacterial infections, and other intestinal infectious diseases, and stds$M$21-40	bacterial infections, and other intestinal infectious diseases, and stds	0.9887579969259482	{'CI': array([0.91989936, 1.06501087]), 'Gelman-Rubin': 0.999818909303533}	No	1.0454659737156669	{'CI': array([0.95399336, 1.14945447]), 'Gelman-Rubin': 0.9998444312794811}	No
39	Certain zoonotic bacterial diseases|bacterial infections, and other intestinal infectious diseases, and stds$M$41-60	bacterial infections, and other intestinal infectious diseases, and stds	1.0135668086833662	{'CI': array([0.96306165, 1.06268845]), 'Gelman-Rubin': 0.9998074319688884}	No	0.9754354994448645	{'CI': array([0.92012098, 1.02987985]), 'Gelman-Rubin': 0.9998075206928347}	No
40	Certain zoonotic bacterial diseases|bacterial infections, and other intestinal infectious diseases, and stds$M$61-	bacterial infections, and other intestinal infectious diseases, and stds	1.0009971725171027	{'CI': array([0.96096603, 1.04139517]), 'Gelman-Rubin': 1.0001967323918155}	No	0.9744228263139262	{'CI': array([0.93039336, 1.01622078]), 'Gelman-Rubin': 0.9998107731708231}	No
41	Infections with a predominantly sexual mode of transmission|bacterial infections, and other intestinal infectious diseases, and stds$F$0-10	bacterial infections, and other intestinal infectious diseases, and stds	0.9873045962499409	{'CI': array([0.89658822, 1.07295075]), 'Gelman-Rubin': 0.9997908788270671}	No	0.9864930258008544	{'CI': array([0.86113461, 1.12176844]), 'Gelman-Rubin': 0.9998632620203699}	No
42	Infections with a predominantly sexual mode of transmission|bacterial infections, and other intestinal infectious diseases, and stds$F$11-20	bacterial infections, and other intestinal infectious diseases, and stds	1.023958975854538	{'CI': array([0.94494659, 1.11027366]), 'Gelman-Rubin': 0.999814198822551}	No	0.9486249589229516	{'CI': array([0.84514759, 1.06447208]), 'Gelman-Rubin': 0.9998393344400777}	No
43	Infections with a predominantly sexual mode of transmission|bacterial infections, and other intestinal infectious diseases, and stds$F$21-40	bacterial infections, and other intestinal infectious diseases, and stds	1.0037253575457292	{'CI': array([0.94589108, 1.0663683 ]), 'Gelman-Rubin': 0.9999108146070464}	No	0.9673053409924197	{'CI': array([0.89815878, 1.0374342 ]), 'Gelman-Rubin': 0.9997760683206149}	No
44	Infections with a predominantly sexual mode of transmission|bacterial infections, and other intestinal infectious diseases, and stds$F$41-60	bacterial infections, and other intestinal infectious diseases, and stds	1.0039414173420853	{'CI': array([0.95570066, 1.05689907]), 'Gelman-Rubin': 0.9999917519384133}	No	0.9542757926427776	{'CI': array([0.90015891, 1.00642961]), 'Gelman-Rubin': 0.9997521554616535}	No
45	Infections with a predominantly sexual mode of transmission|bacterial infections, and other intestinal infectious diseases, and stds$F$61-	bacterial infections, and other intestinal infectious diseases, and stds	0.9846982537686724	{'CI': array([0.94569487, 1.02656875]), 'Gelman-Rubin': 0.9999829096189298}	No	0.9483378739578662	{'CI': array([0.90628078, 0.99091833]), 'Gelman-Rubin': 0.9997900003092576}	Yes
46	Infections with a predominantly sexual mode of transmission|bacterial infections, and other intestinal infectious diseases, and stds$M$0-10	bacterial infections, and other intestinal infectious diseases, and stds	1.0114576127239838	{'CI': array([0.93497593, 1.10516892]), 'Gelman-Rubin': 0.9998368266000925}	No	1.0123092888252612	{'CI': array([0.88622353, 1.13480788]), 'Gelman-Rubin': 1.0000965279732872}	No
47	Infections with a predominantly sexual mode of transmission|bacterial infections, and other intestinal infectious diseases, and stds$M$11-20	bacterial infections, and other intestinal infectious diseases, and stds	1.0026652662597202	{'CI': array([0.91531954, 1.0942482 ]), 'Gelman-Rubin': 0.9998967107196669}	No	0.9411297082356049	{'CI': array([0.81282495, 1.06611049]), 'Gelman-Rubin': 0.9997842912030455}	No
48	Infections with a predominantly sexual mode of transmission|bacterial infections, and other intestinal infectious diseases, and stds$M$21-40	bacterial infections, and other intestinal infectious diseases, and stds	0.9896097619054738	{'CI': array([0.91857803, 1.06279877]), 'Gelman-Rubin': 0.999855564992028}	No	1.052822264264756	{'CI': array([0.96222361, 1.15020663]), 'Gelman-Rubin': 0.9998124252189083}	No
49	Infections with a predominantly sexual mode of transmission|bacterial infections, and other intestinal infectious diseases, and stds$M$41-60	bacterial infections, and other intestinal infectious diseases, and stds	1.0123214258837476	{'CI': array([0.96368546, 1.05990645]), 'Gelman-Rubin': 0.9999308465244822}	No	0.9666501829724786	{'CI': array([0.91237501, 1.01786989]), 'Gelman-Rubin': 0.9997515651937843}	No
50	Infections with a predominantly sexual mode of transmission|bacterial infections, and other intestinal infectious diseases, and stds$M$61-	bacterial infections, and other intestinal infectious diseases, and stds	1.002882215534829	{'CI': array([0.96190425, 1.04302822]), 'Gelman-Rubin': 0.999922159781529}	No	0.9757840544061275	{'CI': array([0.93185053, 1.01648878]), 'Gelman-Rubin': 1.0000189066084724}	No
51	Intestinal infectious diseases|bacterial infections, and other intestinal infectious diseases, and stds$F$0-10	bacterial infections, and other intestinal infectious diseases, and stds	0.9871975788480144	{'CI': array([0.92270747, 1.05508168]), 'Gelman-Rubin': 0.9997887715485865}	No	1.0208676086477975	{'CI': array([0.91945679, 1.11759091]), 'Gelman-Rubin': 0.9997569489291195}	No
52	Intestinal infectious diseases|bacterial infections, and other intestinal infectious diseases, and stds$F$11-20	bacterial infections, and other intestinal infectious diseases, and stds	1.0214651830224784	{'CI': array([0.94474824, 1.10241365]), 'Gelman-Rubin': 0.9997884907310506}	No	0.9628088275782376	{'CI': array([0.86718481, 1.07225527]), 'Gelman-Rubin': 0.9999596571524216}	No
53	Intestinal infectious diseases|bacterial infections, and other intestinal infectious diseases, and stds$F$21-40	bacterial infections, and other intestinal infectious diseases, and stds	1.0023339255220172	{'CI': array([0.94715548, 1.06091288]), 'Gelman-Rubin': 1.0003407513429727}	No	0.956546595987411	{'CI': array([0.89753908, 1.01605755]), 'Gelman-Rubin': 0.9998437977486077}	No
54	Intestinal infectious diseases|bacterial infections, and other intestinal infectious diseases, and stds$F$41-60	bacterial infections, and other intestinal infectious diseases, and stds	1.0030330499348856	{'CI': array([0.96482743, 1.04117109]), 'Gelman-Rubin': 0.9998184282448679}	No	0.9711228811314869	{'CI': array([0.93229773, 1.01484829]), 'Gelman-Rubin': 0.9998501790964976}	No
55	Intestinal infectious diseases|bacterial infections, and other intestinal infectious diseases, and stds$F$61-	bacterial infections, and other intestinal infectious diseases, and stds	0.9949299537283419	{'CI': array([0.96384635, 1.02784055]), 'Gelman-Rubin': 0.999851086705564}	No	0.9808606002875491	{'CI': array([0.9459973 , 1.01724926]), 'Gelman-Rubin': 0.9999608213074425}	No
56	Intestinal infectious diseases|bacterial infections, and other intestinal infectious diseases, and stds$M$0-10	bacterial infections, and other intestinal infectious diseases, and stds	1.0142114757370773	{'CI': array([0.95186918, 1.08712433]), 'Gelman-Rubin': 0.9998177156532133}	No	1.0198432640670312	{'CI': array([0.93413463, 1.11540145]), 'Gelman-Rubin': 0.9999185510183839}	No
57	Intestinal infectious diseases|bacterial infections, and other intestinal infectious diseases, and stds$M$11-20	bacterial infections, and other intestinal infectious diseases, and stds	1.0072163741954545	{'CI': array([0.92604599, 1.08680319]), 'Gelman-Rubin': 0.9998290898543601}	No	0.9893072842514782	{'CI': array([0.87608954, 1.09728418]), 'Gelman-Rubin': 0.9997688998505114}	No
58	Intestinal infectious diseases|bacterial infections, and other intestinal infectious diseases, and stds$M$21-40	bacterial infections, and other intestinal infectious diseases, and stds	0.9976432817423699	{'CI': array([0.93343569, 1.06344188]), 'Gelman-Rubin': 0.9998460395939629}	No	1.0532156720462975	{'CI': array([0.97434274, 1.13675101]), 'Gelman-Rubin': 1.0000863110892848}	No
59	Intestinal infectious diseases|bacterial infections, and other intestinal infectious diseases, and stds$M$41-60	bacterial infections, and other intestinal infectious diseases, and stds	1.005457189214808	{'CI': array([0.96484327, 1.04918402]), 'Gelman-Rubin': 0.9999146097487125}	No	0.9828806706809593	{'CI': array([0.9382691 , 1.02711674]), 'Gelman-Rubin': 1.0000417161225532}	No
60	Intestinal infectious diseases|bacterial infections, and other intestinal infectious diseases, and stds$M$61-	bacterial infections, and other intestinal infectious diseases, and stds	1.0125848118368987	{'CI': array([0.97882484, 1.04675413]), 'Gelman-Rubin': 0.999798377384719}	No	0.9902190694954349	{'CI': array([0.95444501, 1.02665009]), 'Gelman-Rubin': 0.9997597991638034}	No
61	Other bacterial diseases|bacterial infections, and other intestinal infectious diseases, and stds$F$0-10	bacterial infections, and other intestinal infectious diseases, and stds	0.9647723447242693	{'CI': array([0.89687138, 1.03712791]), 'Gelman-Rubin': 0.9998892876665144}	No	0.9370263877460419	{'CI': array([0.85710147, 1.02419293]), 'Gelman-Rubin': 0.9999653372145791}	No
62	Other bacterial diseases|bacterial infections, and other intestinal infectious diseases, and stds$F$11-20	bacterial infections, and other intestinal infectious diseases, and stds	1.0371504751539014	{'CI': array([0.96798271, 1.11838103]), 'Gelman-Rubin': 0.9999363363674985}	No	0.9242318893680627	{'CI': array([0.83630623, 1.00939086]), 'Gelman-Rubin': 0.999814413861405}	No
63	Other bacterial diseases|bacterial infections, and other intestinal infectious diseases, and stds$F$21-40	bacterial infections, and other intestinal infectious diseases, and stds	1.004216673923236	{'CI': array([0.95802431, 1.05080674]), 'Gelman-Rubin': 0.9997837682879087}	No	0.965301357966133	{'CI': array([0.9156461, 1.0153702]), 'Gelman-Rubin': 0.9998495764340941}	No
64	Other bacterial diseases|bacterial infections, and other intestinal infectious diseases, and stds$F$41-60	bacterial infections, and other intestinal infectious diseases, and stds	0.9875361761704455	{'CI': array([0.95789042, 1.01520085]), 'Gelman-Rubin': 0.999811483805982}	No	0.9484961406021389	{'CI': array([0.92036699, 0.97593548]), 'Gelman-Rubin': 0.9998438905594096}	Yes
65	Other bacterial diseases|bacterial infections, and other intestinal infectious diseases, and stds$F$61-	bacterial infections, and other intestinal infectious diseases, and stds	0.9991781333330002	{'CI': array([0.97517549, 1.02090544]), 'Gelman-Rubin': 0.9998116046760108}	No	0.9711074614377446	{'CI': array([0.94564174, 0.9968674 ]), 'Gelman-Rubin': 0.9997846357863535}	Yes
66	Other bacterial diseases|bacterial infections, and other intestinal infectious diseases, and stds$M$0-10	bacterial infections, and other intestinal infectious diseases, and stds	1.0257237450260246	{'CI': array([0.96121733, 1.09787004]), 'Gelman-Rubin': 0.9998050426131186}	No	1.1020159914497598	{'CI': array([1.0182574 , 1.18928071]), 'Gelman-Rubin': 0.9997753033310808}	Yes
67	Other bacterial diseases|bacterial infections, and other intestinal infectious diseases, and stds$M$11-20	bacterial infections, and other intestinal infectious diseases, and stds	0.9729992087618743	{'CI': array([0.9089665 , 1.04414547]), 'Gelman-Rubin': 0.9999886783594403}	No	0.9294424361648332	{'CI': array([0.84469684, 1.00885752]), 'Gelman-Rubin': 0.9999736363496416}	No
68	Other bacterial diseases|bacterial infections, and other intestinal infectious diseases, and stds$M$21-40	bacterial infections, and other intestinal infectious diseases, and stds	1.0153829226116857	{'CI': array([0.96808049, 1.06682136]), 'Gelman-Rubin': 0.9999160073961951}	No	1.010673867030875	{'CI': array([0.95983764, 1.06298462]), 'Gelman-Rubin': 0.9998810944255334}	No
69	Other bacterial diseases|bacterial infections, and other intestinal infectious diseases, and stds$M$41-60	bacterial infections, and other intestinal infectious diseases, and stds	1.006719737099732	{'CI': array([0.98027665, 1.03475792]), 'Gelman-Rubin': 0.9998820271329363}	No	0.9801478297036985	{'CI': array([0.94827563, 1.00691555]), 'Gelman-Rubin': 0.9998896358944915}	No
70	Other bacterial diseases|bacterial infections, and other intestinal infectious diseases, and stds$M$61-	bacterial infections, and other intestinal infectious diseases, and stds	1.0179822235493179	{'CI': array([0.99303126, 1.04019357]), 'Gelman-Rubin': 0.999816474598268}	No	0.9754015311645927	{'CI': array([0.95203881, 0.99862725]), 'Gelman-Rubin': 0.9998190528619956}	Yes
71	Tuberculosis|bacterial infections, and other intestinal infectious diseases, and stds$F$21-40	bacterial infections, and other intestinal infectious diseases, and stds	1.004890044119538	{'CI': array([0.92156351, 1.09815875]), 'Gelman-Rubin': 0.9998630761298362}	No	1.050206789318451	{'CI': array([0.92400501, 1.18105093]), 'Gelman-Rubin': 0.9997735453676015}	No
72	Tuberculosis|bacterial infections, and other intestinal infectious diseases, and stds$F$41-60	bacterial infections, and other intestinal infectious diseases, and stds	0.9740807943137832	{'CI': array([0.89325081, 1.05687238]), 'Gelman-Rubin': 0.9999911691130772}	No	0.9989309931853143	{'CI': array([0.88194804, 1.12226839]), 'Gelman-Rubin': 0.9998539930259941}	No
73	Tuberculosis|bacterial infections, and other intestinal infectious diseases, and stds$F$61-	bacterial infections, and other intestinal infectious diseases, and stds	0.9987216012891865	{'CI': array([0.91825869, 1.07846552]), 'Gelman-Rubin': 0.9998592414374482}	No	0.9970607804516927	{'CI': array([0.88300229, 1.12247022]), 'Gelman-Rubin': 0.9997825457289788}	No
74	Tuberculosis|bacterial infections, and other intestinal infectious diseases, and stds$M$21-40	bacterial infections, and other intestinal infectious diseases, and stds	0.9996850756598314	{'CI': array([0.91933838, 1.09011251]), 'Gelman-Rubin': 0.9998020923976697}	No	0.968772899214712	{'CI': array([0.8492339, 1.0941331]), 'Gelman-Rubin': 0.9999826568165665}	No
75	Tuberculosis|bacterial infections, and other intestinal infectious diseases, and stds$M$41-60	bacterial infections, and other intestinal infectious diseases, and stds	0.9800573111513535	{'CI': array([0.89415496, 1.06044591]), 'Gelman-Rubin': 0.9998594746554602}	No	1.0077148522240456	{'CI': array([0.88656327, 1.12724418]), 'Gelman-Rubin': 0.9999855993853239}	No
76	Tuberculosis|bacterial infections, and other intestinal infectious diseases, and stds$M$61-	bacterial infections, and other intestinal infectious diseases, and stds	0.994155952017553	{'CI': array([0.91041407, 1.07244527]), 'Gelman-Rubin': 1.0000164824558075}	No	0.96707232225592	{'CI': array([0.8634238 , 1.08386098]), 'Gelman-Rubin': 0.9998254085308198}	No
77	Birth trauma|certain conditions originating in the perinatal period$F$0-10	certain conditions originating in the perinatal period	0.983755285936738	{'CI': array([0.91095763, 1.06460911]), 'Gelman-Rubin': 0.9998913981796976}	No	1.0008062974686303	{'CI': array([0.90375506, 1.11192064]), 'Gelman-Rubin': 0.9998127431193846}	No
78	Birth trauma|certain conditions originating in the perinatal period$F$21-40	certain conditions originating in the perinatal period	1.0174263815917697	{'CI': array([0.91909418, 1.10175729]), 'Gelman-Rubin': 0.9998132771830363}	No	1.0004674396474704	{'CI': array([0.87928371, 1.14978611]), 'Gelman-Rubin': 0.9997727102908701}	No
79	Birth trauma|certain conditions originating in the perinatal period$M$0-10	certain conditions originating in the perinatal period	1.0022516825104415	{'CI': array([0.92687864, 1.07265923]), 'Gelman-Rubin': 0.999824063853572}	No	1.0138907180684122	{'CI': array([0.92721216, 1.10457976]), 'Gelman-Rubin': 0.999829677165969}	No
80	Conditions involving the integument and temperature regulation of fetus and newborn|certain conditions originating in the perinatal period$F$0-10	certain conditions originating in the perinatal period	1.0058211800953463	{'CI': array([0.93421401, 1.08199804]), 'Gelman-Rubin': 0.9997777266837382}	No	1.0123698679651478	{'CI': array([0.92569219, 1.10947022]), 'Gelman-Rubin': 0.9999428367056965}	No
81	Conditions involving the integument and temperature regulation of fetus and newborn|certain conditions originating in the perinatal period$F$21-40	certain conditions originating in the perinatal period	0.9982048228783098	{'CI': array([0.92233484, 1.08257441]), 'Gelman-Rubin': 0.9998582997014326}	No	1.0002924593206521	{'CI': array([0.87426445, 1.12860879]), 'Gelman-Rubin': 0.9997911534489033}	No
82	Conditions involving the integument and temperature regulation of fetus and newborn|certain conditions originating in the perinatal period$M$0-10	certain conditions originating in the perinatal period	1.028523803818802	{'CI': array([0.9660638 , 1.09584459]), 'Gelman-Rubin': 0.999931556202338}	No	1.059751652257218	{'CI': array([0.97947661, 1.14155645]), 'Gelman-Rubin': 0.9998199314763553}	No
83	Digestive system disorders of fetus and newborn|certain conditions originating in the perinatal period$F$0-10	certain conditions originating in the perinatal period	0.991898215328402	{'CI': array([0.92197941, 1.06530998]), 'Gelman-Rubin': 0.9997818676818067}	No	1.014995504401127	{'CI': array([0.91442941, 1.11995922]), 'Gelman-Rubin': 0.9998243515642403}	No
84	Digestive system disorders of fetus and newborn|certain conditions originating in the perinatal period$M$0-10	certain conditions originating in the perinatal period	1.0144182815400262	{'CI': array([0.94469074, 1.08872399]), 'Gelman-Rubin': 0.9999569620105156}	No	1.0696259778340163	{'CI': array([0.9758784 , 1.16433336]), 'Gelman-Rubin': 0.9998279742539173}	No
85	Disorders related to length of gestation and fetal growth|certain conditions originating in the perinatal period$F$0-10	certain conditions originating in the perinatal period	0.9961772828861997	{'CI': array([0.9759174 , 1.01754137]), 'Gelman-Rubin': 1.0000543476536004}	No	1.0524842079939676	{'CI': array([1.02895671, 1.07425153]), 'Gelman-Rubin': 0.9997861902119567}	Yes
86	Disorders related to length of gestation and fetal growth|certain conditions originating in the perinatal period$F$21-40	certain conditions originating in the perinatal period	0.9588293582585321	{'CI': array([0.90725824, 1.01175678]), 'Gelman-Rubin': 1.000085396731334}	No	0.9865147232035709	{'CI': array([0.93105649, 1.04631325]), 'Gelman-Rubin': 0.9998070646582573}	No
87	Disorders related to length of gestation and fetal growth|certain conditions originating in the perinatal period$F$41-60	certain conditions originating in the perinatal period	0.9649003583088231	{'CI': array([0.87365428, 1.04837148]), 'Gelman-Rubin': 0.9999007686553112}	No	0.9934426623242311	{'CI': array([0.8685685 , 1.11815873]), 'Gelman-Rubin': 0.999908830209917}	No
88	Disorders related to length of gestation and fetal growth|certain conditions originating in the perinatal period$M$0-10	certain conditions originating in the perinatal period	1.0092287848642112	{'CI': array([0.99022812, 1.03088614]), 'Gelman-Rubin': 0.999944511078956}	No	1.0728206092687242	{'CI': array([1.04914239, 1.09590188]), 'Gelman-Rubin': 0.9998693079912887}	Yes
89	Disorders related to length of gestation and fetal growth|certain conditions originating in the perinatal period$M$21-40	certain conditions originating in the perinatal period	0.9751431609196662	{'CI': array([0.89991719, 1.04919797]), 'Gelman-Rubin': 0.9999767168537046}	No	0.9995886073512137	{'CI': array([0.9068317 , 1.09564175]), 'Gelman-Rubin': 0.9998461662047532}	No
90	Disorders related to length of gestation and fetal growth|certain conditions originating in the perinatal period$M$41-60	certain conditions originating in the perinatal period	1.0199598375120908	{'CI': array([0.93630985, 1.10990778]), 'Gelman-Rubin': 0.9999746214918555}	No	1.0167682916329763	{'CI': array([0.8794836, 1.1555971]), 'Gelman-Rubin': 0.999901855079012}	No
91	Fetus and newborn affected by maternal factors and by complications of pregnancy, labour and delivery|certain conditions originating in the perinatal period$F$0-10	certain conditions originating in the perinatal period	0.9882553336125453	{'CI': array([0.945438 , 1.02529793]), 'Gelman-Rubin': 0.9998146908957879}	No	1.0568991564266996	{'CI': array([1.01261067, 1.10369498]), 'Gelman-Rubin': 0.999779768459939}	Yes
92	Fetus and newborn affected by maternal factors and by complications of pregnancy, labour and delivery|certain conditions originating in the perinatal period$F$21-40	certain conditions originating in the perinatal period	1.017181520041998	{'CI': array([0.95734833, 1.08304428]), 'Gelman-Rubin': 0.9997658359660812}	No	0.9887067401857853	{'CI': array([0.91753381, 1.06498591]), 'Gelman-Rubin': 0.9998182933185145}	No
93	Fetus and newborn affected by maternal factors and by complications of pregnancy, labour and delivery|certain conditions originating in the perinatal period$M$0-10	certain conditions originating in the perinatal period	1.0002080900862258	{'CI': array([0.9605626 , 1.03706245]), 'Gelman-Rubin': 0.9998609853919125}	No	1.0531566289843202	{'CI': array([1.01039671, 1.09829894]), 'Gelman-Rubin': 0.9998024597332849}	Yes
94	Fetus and newborn affected by maternal factors and by complications of pregnancy, labour and delivery|certain conditions originating in the perinatal period$M$21-40	certain conditions originating in the perinatal period	0.9863195947467885	{'CI': array([0.89320135, 1.07246704]), 'Gelman-Rubin': 0.9997711759872558}	No	1.0202176018473736	{'CI': array([0.90090943, 1.14191083]), 'Gelman-Rubin': 0.9999479356107113}	No
95	Haemorrhagic and haematological disorders of fetus and newborn|certain conditions originating in the perinatal period$F$0-10	certain conditions originating in the perinatal period	1.023060964270595	{'CI': array([0.98716063, 1.05883206]), 'Gelman-Rubin': 1.0004420826112517}	No	1.0666562140921967	{'CI': array([1.03169055, 1.10807056]), 'Gelman-Rubin': 0.9997928536860007}	Yes
96	Haemorrhagic and haematological disorders of fetus and newborn|certain conditions originating in the perinatal period$F$21-40	certain conditions originating in the perinatal period	1.0112964219351708	{'CI': array([0.94945918, 1.07760721]), 'Gelman-Rubin': 0.99976331787722}	No	0.9786651634354308	{'CI': array([0.90107596, 1.0619708 ]), 'Gelman-Rubin': 0.999884355250155}	No
97	Haemorrhagic and haematological disorders of fetus and newborn|certain conditions originating in the perinatal period$M$0-10	certain conditions originating in the perinatal period	0.9984769984788039	{'CI': array([0.96466549, 1.02885095]), 'Gelman-Rubin': 0.9998243430614232}	No	1.048789536614677	{'CI': array([1.01416964, 1.08712683]), 'Gelman-Rubin': 0.9998634948925942}	Yes
98	Haemorrhagic and haematological disorders of fetus and newborn|certain conditions originating in the perinatal period$M$21-40	certain conditions originating in the perinatal period	0.997113703752299	{'CI': array([0.92188172, 1.08880365]), 'Gelman-Rubin': 0.9998811025065435}	No	1.011505981307931	{'CI': array([0.90712583, 1.13805058]), 'Gelman-Rubin': 0.9998918893267671}	No
99	Infections specific to the perinatal period|certain conditions originating in the perinatal period$F$0-10	certain conditions originating in the perinatal period	1.0029026060349095	{'CI': array([0.94826416, 1.06259398]), 'Gelman-Rubin': 0.9999958828737798}	No	1.002879014435587	{'CI': array([0.9358098 , 1.07163943]), 'Gelman-Rubin': 0.999920290993899}	No
100	Infections specific to the perinatal period|certain conditions originating in the perinatal period$F$21-40	certain conditions originating in the perinatal period	0.992122634751104	{'CI': array([0.91110738, 1.07620047]), 'Gelman-Rubin': 0.9998957302323466}	No	0.9625243433285776	{'CI': array([0.84653902, 1.09124954]), 'Gelman-Rubin': 0.9998210201386484}	No
101	Infections specific to the perinatal period|certain conditions originating in the perinatal period$M$0-10	certain conditions originating in the perinatal period	1.0025643585479225	{'CI': array([0.95048292, 1.05350884]), 'Gelman-Rubin': 0.9998573801939561}	No	1.0143861493108	{'CI': array([0.95283322, 1.07545044]), 'Gelman-Rubin': 0.9998546994381504}	No
102	Other disorders originating in the perinatal period|certain conditions originating in the perinatal period$F$0-10	certain conditions originating in the perinatal period	0.9831680447645649	{'CI': array([0.93827397, 1.03101538]), 'Gelman-Rubin': 0.9999148681307434}	No	1.0089175582470922	{'CI': array([0.9548756 , 1.06062436]), 'Gelman-Rubin': 1.0001350046977078}	No
103	Other disorders originating in the perinatal period|certain conditions originating in the perinatal period$F$21-40	certain conditions originating in the perinatal period	1.0193733441118042	{'CI': array([0.94806019, 1.09444914]), 'Gelman-Rubin': 0.9997668019566859}	No	1.0149181425486407	{'CI': array([0.91160254, 1.12241061]), 'Gelman-Rubin': 0.9999317762309277}	No
104	Other disorders originating in the perinatal period|certain conditions originating in the perinatal period$M$0-10	certain conditions originating in the perinatal period	1.0097205896083667	{'CI': array([0.96782539, 1.0529686 ]), 'Gelman-Rubin': 0.9999424308556346}	No	1.0567972590747752	{'CI': array([1.00789636, 1.10282554]), 'Gelman-Rubin': 0.9998659871321878}	Yes
105	Other disorders originating in the perinatal period|certain conditions originating in the perinatal period$M$21-40	certain conditions originating in the perinatal period	1.0001730406760565	{'CI': array([0.91733285, 1.09410437]), 'Gelman-Rubin': 0.9998053991902873}	No	0.973166352988705	{'CI': array([0.85427059, 1.09586482]), 'Gelman-Rubin': 1.0000698011871454}	No
106	Other problems with newborn|certain conditions originating in the perinatal period$F$0-10	certain conditions originating in the perinatal period	0.9840586469090385	{'CI': array([0.90378634, 1.06248996]), 'Gelman-Rubin': 0.9998307322406126}	No	1.0704066512052781	{'CI': array([0.94350882, 1.19821342]), 'Gelman-Rubin': 0.9997930093235853}	No
107	Other problems with newborn|certain conditions originating in the perinatal period$M$0-10	certain conditions originating in the perinatal period	1.0045526339577382	{'CI': array([0.92687109, 1.10080475]), 'Gelman-Rubin': 0.9999025058467944}	No	1.0753624648255067	{'CI': array([0.95405873, 1.19883099]), 'Gelman-Rubin': 0.9999282772407487}	No
108	Respiratory and cardiovascular disorders specific to the perinatal period|certain conditions originating in the perinatal period$F$0-10	certain conditions originating in the perinatal period	1.005473600765076	{'CI': array([0.98187556, 1.0309798 ]), 'Gelman-Rubin': 0.9999815666976141}	No	1.0721243662721547	{'CI': array([1.04660484, 1.09927026]), 'Gelman-Rubin': 0.9999416886854042}	Yes
109	Respiratory and cardiovascular disorders specific to the perinatal period|certain conditions originating in the perinatal period$F$21-40	certain conditions originating in the perinatal period	1.00029109875397	{'CI': array([0.93922539, 1.06292575]), 'Gelman-Rubin': 0.9997996660037841}	No	0.9561932971757895	{'CI': array([0.89196982, 1.0295409 ]), 'Gelman-Rubin': 1.0001576190090056}	No
110	Respiratory and cardiovascular disorders specific to the perinatal period|certain conditions originating in the perinatal period$F$41-60	certain conditions originating in the perinatal period	0.9902197653650316	{'CI': array([0.90559952, 1.08097111]), 'Gelman-Rubin': 0.9998655865740111}	No	1.0080623670672146	{'CI': array([0.88213471, 1.15136818]), 'Gelman-Rubin': 0.9998186837472215}	No
111	Respiratory and cardiovascular disorders specific to the perinatal period|certain conditions originating in the perinatal period$M$0-10	certain conditions originating in the perinatal period	1.0201661552720755	{'CI': array([0.99923765, 1.04237785]), 'Gelman-Rubin': 0.9999089458802781}	No	1.0492863039495992	{'CI': array([1.02642452, 1.07119009]), 'Gelman-Rubin': 0.9998658921195501}	Yes
112	Respiratory and cardiovascular disorders specific to the perinatal period|certain conditions originating in the perinatal period$M$21-40	certain conditions originating in the perinatal period	0.9891743981511198	{'CI': array([0.9071451 , 1.06776389]), 'Gelman-Rubin': 0.99994118854573}	No	1.032196552306856	{'CI': array([0.92040755, 1.14848479]), 'Gelman-Rubin': 0.999954582788405}	No
113	Respiratory and cardiovascular disorders specific to the perinatal period|certain conditions originating in the perinatal period$M$41-60	certain conditions originating in the perinatal period	1.0141304609014894	{'CI': array([0.93135812, 1.10583231]), 'Gelman-Rubin': 0.9999821780928801}	No	1.0128867755909228	{'CI': array([0.87263227, 1.14300817]), 'Gelman-Rubin': 0.9997556751777632}	No
114	Transitory endocrine and metabolic disorders specific to fetus and newborn|certain conditions originating in the perinatal period$F$0-10	certain conditions originating in the perinatal period	1.0326410434102462	{'CI': array([0.97258275, 1.10298918]), 'Gelman-Rubin': 0.9998508488730478}	No	1.0163905496567858	{'CI': array([0.94093603, 1.091463 ]), 'Gelman-Rubin': 0.9997740158392461}	No
115	Transitory endocrine and metabolic disorders specific to fetus and newborn|certain conditions originating in the perinatal period$F$21-40	certain conditions originating in the perinatal period	1.0096497161903106	{'CI': array([0.92707086, 1.09504345]), 'Gelman-Rubin': 0.9997725752820702}	No	0.9971729156430901	{'CI': array([0.88384475, 1.11910493]), 'Gelman-Rubin': 1.0000730836851528}	No
116	Transitory endocrine and metabolic disorders specific to fetus and newborn|certain conditions originating in the perinatal period$M$0-10	certain conditions originating in the perinatal period	1.0547024226333044	{'CI': array([0.99515218, 1.11495261]), 'Gelman-Rubin': 0.9997796460050291}	No	1.0347293205849522	{'CI': array([0.96888408, 1.09818 ]), 'Gelman-Rubin': 0.9997529965347562}	No
117	Chromosomal abnormalities, not elsewhere classified|chromosomal abnormalities, not elsewhere classified$F$0-10	chromosomal abnormalities, not elsewhere classified	0.9779049369616049	{'CI': array([0.89858333, 1.05884242]), 'Gelman-Rubin': 0.9997519759708315}	No	0.9924297228722533	{'CI': array([0.89123765, 1.0939395 ]), 'Gelman-Rubin': 1.0000448202763894}	No
118	Chromosomal abnormalities, not elsewhere classified|chromosomal abnormalities, not elsewhere classified$M$0-10	chromosomal abnormalities, not elsewhere classified	0.9945533698190497	{'CI': array([0.91895182, 1.07124225]), 'Gelman-Rubin': 0.9998507170369357}	No	1.0347838454041727	{'CI': array([0.93771707, 1.1514933 ]), 'Gelman-Rubin': 0.9999151173162566}	No
119	Circulatory system|congenital malformations and deformations$F$0-10	congenital malformations and deformations	0.9971491511029181	{'CI': array([0.96026064, 1.03828298]), 'Gelman-Rubin': 0.9998897497684943}	No	1.028029664339814	{'CI': array([0.98947663, 1.06780809]), 'Gelman-Rubin': 0.9998231338687654}	No
120	Circulatory system|congenital malformations and deformations$F$11-20	congenital malformations and deformations	0.9577231250994098	{'CI': array([0.87794 , 1.03575245]), 'Gelman-Rubin': 0.9997615275761168}	No	0.9851984398726651	{'CI': array([0.88036627, 1.10046279]), 'Gelman-Rubin': 1.0000967081748229}	No
121	Circulatory system|congenital malformations and deformations$F$21-40	congenital malformations and deformations	0.9916096776701724	{'CI': array([0.91832544, 1.06238718]), 'Gelman-Rubin': 0.9998071224021247}	No	0.9771939051424835	{'CI': array([0.88642428, 1.07243194]), 'Gelman-Rubin': 0.9997741340438948}	No
122	Circulatory system|congenital malformations and deformations$F$41-60	congenital malformations and deformations	1.0575541555461612	{'CI': array([0.98817862, 1.13160968]), 'Gelman-Rubin': 0.9999375423649451}	No	0.9691895693471858	{'CI': array([0.88046727, 1.07158954]), 'Gelman-Rubin': 0.9998049212659211}	No
123	Circulatory system|congenital malformations and deformations$F$61-	congenital malformations and deformations	1.0166913169655	{'CI': array([0.94994947, 1.09200016]), 'Gelman-Rubin': 0.9998927885913977}	No	1.0178348687128365	{'CI': array([0.92783787, 1.11694078]), 'Gelman-Rubin': 0.9999008097209059}	No
124	Circulatory system|congenital malformations and deformations$M$0-10	congenital malformations and deformations	0.9973724603172813	{'CI': array([0.9569505 , 1.03449095]), 'Gelman-Rubin': 1.0000321961460554}	No	1.0381695459806475	{'CI': array([0.99895702, 1.07974124]), 'Gelman-Rubin': 0.9997918272301294}	No
125	Circulatory system|congenital malformations and deformations$M$11-20	congenital malformations and deformations	1.0238634526333608	{'CI': array([0.94309952, 1.10535397]), 'Gelman-Rubin': 0.9997763589864708}	No	0.9873456103752117	{'CI': array([0.87889289, 1.10430977]), 'Gelman-Rubin': 0.9998300572555003}	No
126	Circulatory system|congenital malformations and deformations$M$21-40	congenital malformations and deformations	0.9839714873451854	{'CI': array([0.91188529, 1.05777857]), 'Gelman-Rubin': 0.999921813752951}	No	1.0252209717186649	{'CI': array([0.92700856, 1.13567034]), 'Gelman-Rubin': 1.0001253653460325}	No
127	Circulatory system|congenital malformations and deformations$M$41-60	congenital malformations and deformations	1.030369252505138	{'CI': array([0.96691679, 1.10810746]), 'Gelman-Rubin': 0.9997557188410001}	No	0.9807724833134391	{'CI': array([0.8923722, 1.0734247]), 'Gelman-Rubin': 0.9999300827334583}	No
128	Circulatory system|congenital malformations and deformations$M$61-	congenital malformations and deformations	1.0122398820083311	{'CI': array([0.93933285, 1.08432806]), 'Gelman-Rubin': 0.9999768383248394}	No	1.0464195534010994	{'CI': array([0.95338638, 1.14492608]), 'Gelman-Rubin': 0.99978116484398}	No
129	Digestive system|congenital malformations and deformations$F$0-10	congenital malformations and deformations	0.9948663041940589	{'CI': array([0.92566372, 1.06171337]), 'Gelman-Rubin': 0.9997937082028542}	No	1.0880116275344822	{'CI': array([1.00438452, 1.17340273]), 'Gelman-Rubin': 0.9999088246173818}	Yes
130	Digestive system|congenital malformations and deformations$F$21-40	congenital malformations and deformations	0.9992815859854444	{'CI': array([0.92637501, 1.08511321]), 'Gelman-Rubin': 0.9999064609195581}	No	0.9660745368177394	{'CI': array([0.85032871, 1.0818129 ]), 'Gelman-Rubin': 0.9997900162750486}	No
131	Digestive system|congenital malformations and deformations$F$41-60	congenital malformations and deformations	0.9951465175549413	{'CI': array([0.90887709, 1.0849857 ]), 'Gelman-Rubin': 0.9998012761096268}	No	1.0156214109194335	{'CI': array([0.89696467, 1.12978106]), 'Gelman-Rubin': 0.9998340751841028}	No
132	Digestive system|congenital malformations and deformations$F$61-	congenital malformations and deformations	1.0089960800673279	{'CI': array([0.91982891, 1.09295713]), 'Gelman-Rubin': 0.9998977059780272}	No	1.017933095360385	{'CI': array([0.88689703, 1.14562384]), 'Gelman-Rubin': 0.9998951078778899}	No
133	Digestive system|congenital malformations and deformations$M$0-10	congenital malformations and deformations	1.02999002995045	{'CI': array([0.96395991, 1.09448504]), 'Gelman-Rubin': 0.9997714702020336}	No	1.0529514425208772	{'CI': array([0.97681167, 1.13448301]), 'Gelman-Rubin': 0.9998907001584108}	No
134	Digestive system|congenital malformations and deformations$M$41-60	congenital malformations and deformations	1.0125857989594649	{'CI': array([0.91681744, 1.10142365]), 'Gelman-Rubin': 0.9999204402850723}	No	0.991451030958977	{'CI': array([0.85702484, 1.12818809]), 'Gelman-Rubin': 0.9998141023578332}	No
135	Digestive system|congenital malformations and deformations$M$61-	congenital malformations and deformations	1.0148210256990928	{'CI': array([0.93219007, 1.1021627 ]), 'Gelman-Rubin': 0.9998597530505907}	No	1.0047966092658702	{'CI': array([0.87559307, 1.13102794]), 'Gelman-Rubin': 0.9997898320984382}	No
136	Eye, ear, face and neck|congenital malformations and deformations$M$0-10	congenital malformations and deformations	1.0041351947488704	{'CI': array([0.91661188, 1.09714503]), 'Gelman-Rubin': 0.9998951953089339}	No	1.0092876760777827	{'CI': array([0.8806576 , 1.14539603]), 'Gelman-Rubin': 0.9998881392950657}	No
137	Genital organs|congenital malformations and deformations$M$0-10	congenital malformations and deformations	1.0031721276121282	{'CI': array([0.92996264, 1.07436659]), 'Gelman-Rubin': 0.9997804877879718}	No	1.0171769147608871	{'CI': array([0.9145272 , 1.11256241]), 'Gelman-Rubin': 0.9998222542548936}	No
138	Musculoskeletal system|congenital malformations and deformations$F$0-10	congenital malformations and deformations	1.004210446588029	{'CI': array([0.94043196, 1.07292301]), 'Gelman-Rubin': 0.9999662380129878}	No	1.0344622084839425	{'CI': array([0.94098881, 1.1265258 ]), 'Gelman-Rubin': 1.0000556127787172}	No
139	Musculoskeletal system|congenital malformations and deformations$F$21-40	congenital malformations and deformations	1.0128867253013643	{'CI': array([0.93117142, 1.0921392 ]), 'Gelman-Rubin': 0.9997649613106896}	No	1.0058312724359533	{'CI': array([0.8942376 , 1.13630974]), 'Gelman-Rubin': 0.9997796314921977}	No
140	Musculoskeletal system|congenital malformations and deformations$F$41-60	congenital malformations and deformations	0.9985708831039863	{'CI': array([0.92682013, 1.07660554]), 'Gelman-Rubin': 0.9997644014913023}	No	1.0197838756713002	{'CI': array([0.91555767, 1.12385978]), 'Gelman-Rubin': 0.9998010669977785}	No
141	Musculoskeletal system|congenital malformations and deformations$F$61-	congenital malformations and deformations	1.01215543146847	{'CI': array([0.93188649, 1.0905608 ]), 'Gelman-Rubin': 0.9998169066033844}	No	1.0046911496374862	{'CI': array([0.90658815, 1.10580557]), 'Gelman-Rubin': 0.999777764797986}	No
142	Musculoskeletal system|congenital malformations and deformations$M$0-10	congenital malformations and deformations	0.9900645505998177	{'CI': array([0.91794818, 1.06001538]), 'Gelman-Rubin': 0.9997669708338386}	No	1.0081166223210078	{'CI': array([0.92687365, 1.09856509]), 'Gelman-Rubin': 0.999948207413266}	No
143	Musculoskeletal system|congenital malformations and deformations$M$11-20	congenital malformations and deformations	0.9925640040721244	{'CI': array([0.91650516, 1.07666714]), 'Gelman-Rubin': 0.9998208774926329}	No	0.951335703150684	{'CI': array([0.8217853 , 1.07867511]), 'Gelman-Rubin': 0.9997999159553355}	No
144	Musculoskeletal system|congenital malformations and deformations$M$41-60	congenital malformations and deformations	0.9979301510015369	{'CI': array([0.91499149, 1.07473136]), 'Gelman-Rubin': 0.999915880788209}	No	0.9544287192000376	{'CI': array([0.8499343 , 1.07057536]), 'Gelman-Rubin': 0.9998193210105679}	No
145	Musculoskeletal system|congenital malformations and deformations$M$61-	congenital malformations and deformations	1.0015985923474566	{'CI': array([0.92051009, 1.08439425]), 'Gelman-Rubin': 0.9997759628598922}	No	1.0216947970425614	{'CI': array([0.90965128, 1.14515113]), 'Gelman-Rubin': 0.9997907373294094}	No
146	Nervous system|congenital malformations and deformations$F$0-10	congenital malformations and deformations	0.9835410442249893	{'CI': array([0.91223599, 1.05780791]), 'Gelman-Rubin': 0.9999586788778774}	No	1.0847812517997693	{'CI': array([0.99004736, 1.19100531]), 'Gelman-Rubin': 0.9998440031569907}	No
147	Nervous system|congenital malformations and deformations$F$11-20	congenital malformations and deformations	1.0105186480141064	{'CI': array([0.93170139, 1.10538726]), 'Gelman-Rubin': 1.0000079501427366}	No	1.0177557578410559	{'CI': array([0.89309612, 1.15061019]), 'Gelman-Rubin': 0.999901611034593}	No
148	Nervous system|congenital malformations and deformations$F$21-40	congenital malformations and deformations	0.9766378924138254	{'CI': array([0.88626817, 1.06085281]), 'Gelman-Rubin': 0.999762172110886}	No	1.0162314081054882	{'CI': array([0.89944318, 1.15264809]), 'Gelman-Rubin': 0.9998205766397656}	No
149	Nervous system|congenital malformations and deformations$F$41-60	congenital malformations and deformations	0.9932650147591016	{'CI': array([0.91712822, 1.07904588]), 'Gelman-Rubin': 0.9999196313244832}	No	1.0123928029452356	{'CI': array([0.88573399, 1.15042742]), 'Gelman-Rubin': 0.9998272557984504}	No
150	Nervous system|congenital malformations and deformations$M$0-10	congenital malformations and deformations	0.9814538469750659	{'CI': array([0.90916934, 1.05950814]), 'Gelman-Rubin': 0.9997870361414967}	No	0.9954742086845805	{'CI': array([0.89117279, 1.10050109]), 'Gelman-Rubin': 0.999781167580259}	No
151	Nervous system|congenital malformations and deformations$M$11-20	congenital malformations and deformations	1.0094893761877863	{'CI': array([0.91798595, 1.09686221]), 'Gelman-Rubin': 1.0000357444959325}	No	1.0064652521321993	{'CI': array([0.87726567, 1.15625369]), 'Gelman-Rubin': 0.9998713013981091}	No
152	Other congenital malformations and deformations|congenital malformations and deformations$F$0-10	congenital malformations and deformations	0.9883764357462546	{'CI': array([0.9210336 , 1.05724818]), 'Gelman-Rubin': 0.9998336358605223}	No	1.0310216858702959	{'CI': array([0.94006409, 1.12262083]), 'Gelman-Rubin': 0.9998640982885423}	No
153	Other congenital malformations and deformations|congenital malformations and deformations$F$21-40	congenital malformations and deformations	0.9932202046537909	{'CI': array([0.90426457, 1.0781698 ]), 'Gelman-Rubin': 0.9998044932000877}	No	0.9655449229469252	{'CI': array([0.85980393, 1.08117227]), 'Gelman-Rubin': 0.99991348228457}	No
154	Other congenital malformations and deformations|congenital malformations and deformations$M$0-10	congenital malformations and deformations	0.987097534443823	{'CI': array([0.92196168, 1.05691019]), 'Gelman-Rubin': 1.0000120371057974}	No	1.0703706198678105	{'CI': array([0.98358559, 1.16270775]), 'Gelman-Rubin': 0.9997852435401949}	No
155	Other congenital malformations and deformations|congenital malformations and deformations$M$21-40	congenital malformations and deformations	0.9965600016070602	{'CI': array([0.92180022, 1.08609282]), 'Gelman-Rubin': 0.9998428540275024}	No	0.9732256651656882	{'CI': array([0.85346597, 1.11196677]), 'Gelman-Rubin': 0.9998484409350595}	No
156	Respiratory system|congenital malformations and deformations$F$0-10	congenital malformations and deformations	1.001928856143637	{'CI': array([0.92764731, 1.07557038]), 'Gelman-Rubin': 0.9998191641492951}	No	1.0146253610377756	{'CI': array([0.90475728, 1.12595575]), 'Gelman-Rubin': 0.999988869534952}	No
157	Respiratory system|congenital malformations and deformations$M$0-10	congenital malformations and deformations	0.9984854963258366	{'CI': array([0.92456635, 1.07353647]), 'Gelman-Rubin': 0.9998498095255558}	No	1.0069052159911471	{'CI': array([0.90585775, 1.1102594 ]), 'Gelman-Rubin': 0.9998933172746662}	No
158	Urinary system|congenital malformations and deformations$F$0-10	congenital malformations and deformations	1.0019629247018145	{'CI': array([0.92655917, 1.08737846]), 'Gelman-Rubin': 0.9998294265110077}	No	0.9691500828657287	{'CI': array([0.86228052, 1.08934519]), 'Gelman-Rubin': 0.9997798152123485}	No
159	Urinary system|congenital malformations and deformations$F$21-40	congenital malformations and deformations	1.0126817290561023	{'CI': array([0.92782913, 1.10775065]), 'Gelman-Rubin': 0.9999809794855303}	No	0.9892133035813345	{'CI': array([0.86237158, 1.12045999]), 'Gelman-Rubin': 0.9998499688956323}	No
160	Urinary system|congenital malformations and deformations$F$41-60	congenital malformations and deformations	0.99932365887273	{'CI': array([0.92129853, 1.08185437]), 'Gelman-Rubin': 1.0000353514002427}	No	0.9827013527627871	{'CI': array([0.87422235, 1.1002656 ]), 'Gelman-Rubin': 0.9998857412139889}	No
161	Urinary system|congenital malformations and deformations$F$61-	congenital malformations and deformations	0.9949688896616337	{'CI': array([0.91130977, 1.07644652]), 'Gelman-Rubin': 0.9998332054814627}	No	1.0087949333060497	{'CI': array([0.89885722, 1.12942361]), 'Gelman-Rubin': 0.9998782898862335}	No
162	Urinary system|congenital malformations and deformations$M$0-10	congenital malformations and deformations	0.9902115214996227	{'CI': array([0.91830658, 1.06321249]), 'Gelman-Rubin': 0.9997710610526443}	No	1.0178335510117156	{'CI': array([0.92207327, 1.11627215]), 'Gelman-Rubin': 0.999820196905479}	No
163	Urinary system|congenital malformations and deformations$M$41-60	congenital malformations and deformations	1.0004704885578162	{'CI': array([0.91864379, 1.09057569]), 'Gelman-Rubin': 1.0002874859164799}	No	0.9652897198659588	{'CI': array([0.84982808, 1.0789961 ]), 'Gelman-Rubin': 0.9997668129641802}	No
164	Urinary system|congenital malformations and deformations$M$61-	congenital malformations and deformations	0.9940327074119732	{'CI': array([0.92093659, 1.08497124]), 'Gelman-Rubin': 0.9999537967191061}	No	0.9546179221407893	{'CI': array([0.85276731, 1.07658042]), 'Gelman-Rubin': 0.9998776626509402}	No
165	Aplastic and other anaemias|diseases of the blood and blood-forming organs and certain disorders involving the immune mechanism$F$0-10	diseases of the blood and blood-forming organs and certain disorders involving the immune mechanism	0.9621650272965467	{'CI': array([0.89406695, 1.03568332]), 'Gelman-Rubin': 0.9997657515190745}	No	1.0013304899085789	{'CI': array([0.9090034 , 1.10009811]), 'Gelman-Rubin': 0.9998277151013836}	No
166	Aplastic and other anaemias|diseases of the blood and blood-forming organs and certain disorders involving the immune mechanism$F$11-20	diseases of the blood and blood-forming organs and certain disorders involving the immune mechanism	1.0321541999800337	{'CI': array([0.96746849, 1.1042022 ]), 'Gelman-Rubin': 0.9999223299316232}	No	1.000049550940033	{'CI': array([0.91911166, 1.08461802]), 'Gelman-Rubin': 0.9998904791889011}	No
167	Aplastic and other anaemias|diseases of the blood and blood-forming organs and certain disorders involving the immune mechanism$F$21-40	diseases of the blood and blood-forming organs and certain disorders involving the immune mechanism	0.9947572435691544	{'CI': array([0.96289882, 1.03076035]), 'Gelman-Rubin': 0.9998991607591978}	No	0.983534392033655	{'CI': array([0.94739913, 1.01945672]), 'Gelman-Rubin': 0.9998607269426972}	No
168	Aplastic and other anaemias|diseases of the blood and blood-forming organs and certain disorders involving the immune mechanism$F$41-60	diseases of the blood and blood-forming organs and certain disorders involving the immune mechanism	1.0025117445392802	{'CI': array([0.97858102, 1.02723168]), 'Gelman-Rubin': 0.9998169281147546}	No	0.9942105851522779	{'CI': array([0.96848923, 1.02151394]), 'Gelman-Rubin': 0.9997670562314839}	No
169	Aplastic and other anaemias|diseases of the blood and blood-forming organs and certain disorders involving the immune mechanism$F$61-	diseases of the blood and blood-forming organs and certain disorders involving the immune mechanism	1.0038052080520241	{'CI': array([0.9851828 , 1.02411179]), 'Gelman-Rubin': 1.0001229017054964}	No	0.9829146274872789	{'CI': array([0.96163784, 1.00404905]), 'Gelman-Rubin': 0.9999271620983571}	No
170	Aplastic and other anaemias|diseases of the blood and blood-forming organs and certain disorders involving the immune mechanism$M$0-10	diseases of the blood and blood-forming organs and certain disorders involving the immune mechanism	0.9890491401291436	{'CI': array([0.92546157, 1.05629705]), 'Gelman-Rubin': 0.9999856950759545}	No	1.0763059824720373	{'CI': array([0.98833039, 1.17102489]), 'Gelman-Rubin': 0.9998063634282469}	No
171	Aplastic and other anaemias|diseases of the blood and blood-forming organs and certain disorders involving the immune mechanism$M$11-20	diseases of the blood and blood-forming organs and certain disorders involving the immune mechanism	1.000906011040494	{'CI': array([0.92706571, 1.0695206 ]), 'Gelman-Rubin': 0.9997665539089101}	No	0.9950023290141037	{'CI': array([0.90845891, 1.09093375]), 'Gelman-Rubin': 0.999931054759418}	No
172	Aplastic and other anaemias|diseases of the blood and blood-forming organs and certain disorders involving the immune mechanism$M$21-40	diseases of the blood and blood-forming organs and certain disorders involving the immune mechanism	0.9443615655510031	{'CI': array([0.90044709, 0.99405725]), 'Gelman-Rubin': 0.9999576075033247}	Yes	0.9703453549447127	{'CI': array([0.91390255, 1.0327031 ]), 'Gelman-Rubin': 0.9999709199919985}	No
173	Aplastic and other anaemias|diseases of the blood and blood-forming organs and certain disorders involving the immune mechanism$M$41-60	diseases of the blood and blood-forming organs and certain disorders involving the immune mechanism	0.9904969713514442	{'CI': array([0.96358679, 1.01463164]), 'Gelman-Rubin': 1.0000491545586283}	No	0.997464999046365	{'CI': array([0.96811368, 1.02590574]), 'Gelman-Rubin': 0.9998720163436784}	No
174	Aplastic and other anaemias|diseases of the blood and blood-forming organs and certain disorders involving the immune mechanism$M$61-	diseases of the blood and blood-forming organs and certain disorders involving the immune mechanism	1.0171067902613864	{'CI': array([0.99612685, 1.03716991]), 'Gelman-Rubin': 0.9999768787392083}	No	0.9889780611792159	{'CI': array([0.9658401 , 1.01137988]), 'Gelman-Rubin': 0.9998671222112397}	No
175	Certain disorders involving the immune mechanism|diseases of the blood and blood-forming organs and certain disorders involving the immune mechanism$F$0-10	diseases of the blood and blood-forming organs and certain disorders involving the immune mechanism	0.987169555025602	{'CI': array([0.90936906, 1.06328812]), 'Gelman-Rubin': 0.9998475070914657}	No	0.999917457654214	{'CI': array([0.88511019, 1.11695538]), 'Gelman-Rubin': 0.9999046539838268}	No
176	Certain disorders involving the immune mechanism|diseases of the blood and blood-forming organs and certain disorders involving the immune mechanism$F$11-20	diseases of the blood and blood-forming organs and certain disorders involving the immune mechanism	0.9921099263102663	{'CI': array([0.91126311, 1.07714524]), 'Gelman-Rubin': 0.9997733248078249}	No	1.0156118654993604	{'CI': array([0.90361916, 1.14465244]), 'Gelman-Rubin': 0.9997810657487552}	No
177	Certain disorders involving the immune mechanism|diseases of the blood and blood-forming organs and certain disorders involving the immune mechanism$F$21-40	diseases of the blood and blood-forming organs and certain disorders involving the immune mechanism	1.0181661432140356	{'CI': array([0.94169672, 1.09647096]), 'Gelman-Rubin': 0.9998703547252334}	No	0.9424554185066437	{'CI': array([0.85129623, 1.05605312]), 'Gelman-Rubin': 0.9998672548587311}	No
178	Certain disorders involving the immune mechanism|diseases of the blood and blood-forming organs and certain disorders involving the immune mechanism$F$41-60	diseases of the blood and blood-forming organs and certain disorders involving the immune mechanism	1.0166889079114991	{'CI': array([0.95605279, 1.07730799]), 'Gelman-Rubin': 0.9998382681839028}	No	0.9500586173524753	{'CI': array([0.88457251, 1.02324933]), 'Gelman-Rubin': 0.9998178830482616}	No
179	Certain disorders involving the immune mechanism|diseases of the blood and blood-forming organs and certain disorders involving the immune mechanism$F$61-	diseases of the blood and blood-forming organs and certain disorders involving the immune mechanism	1.0342423139666217	{'CI': array([0.97446093, 1.09974186]), 'Gelman-Rubin': 0.999889833122916}	No	0.992566218079531	{'CI': array([0.91707027, 1.07302395]), 'Gelman-Rubin': 0.9998001466032657}	No
180	Certain disorders involving the immune mechanism|diseases of the blood and blood-forming organs and certain disorders involving the immune mechanism$M$0-10	diseases of the blood and blood-forming organs and certain disorders involving the immune mechanism	0.9916359511974557	{'CI': array([0.91348855, 1.06834304]), 'Gelman-Rubin': 0.9999188334645343}	No	0.9938134750679175	{'CI': array([0.88115482, 1.11764077]), 'Gelman-Rubin': 0.9997986995450163}	No
181	Certain disorders involving the immune mechanism|diseases of the blood and blood-forming organs and certain disorders involving the immune mechanism$M$11-20	diseases of the blood and blood-forming organs and certain disorders involving the immune mechanism	1.0059860981940572	{'CI': array([0.92008552, 1.09182144]), 'Gelman-Rubin': 0.9998440957903433}	No	0.9548207576508988	{'CI': array([0.84798829, 1.07551209]), 'Gelman-Rubin': 0.9998267133402834}	No
182	Certain disorders involving the immune mechanism|diseases of the blood and blood-forming organs and certain disorders involving the immune mechanism$M$21-40	diseases of the blood and blood-forming organs and certain disorders involving the immune mechanism	0.9965159866321436	{'CI': array([0.91073576, 1.07523951]), 'Gelman-Rubin': 0.9998758757290429}	No	1.0094737265221656	{'CI': array([0.90000757, 1.12951751]), 'Gelman-Rubin': 0.9998433744791362}	No
183	Certain disorders involving the immune mechanism|diseases of the blood and blood-forming organs and certain disorders involving the immune mechanism$M$41-60	diseases of the blood and blood-forming organs and certain disorders involving the immune mechanism	0.9936143245226038	{'CI': array([0.9317858, 1.060795 ]), 'Gelman-Rubin': 0.9997787906012241}	No	1.022913784816928	{'CI': array([0.93841833, 1.11422426]), 'Gelman-Rubin': 0.9998078509202725}	No
184	Certain disorders involving the immune mechanism|diseases of the blood and blood-forming organs and certain disorders involving the immune mechanism$M$61-	diseases of the blood and blood-forming organs and certain disorders involving the immune mechanism	0.9983764222973507	{'CI': array([0.9290889 , 1.06336898]), 'Gelman-Rubin': 0.999864024925675}	No	0.9921418790186621	{'CI': array([0.90496804, 1.07876686]), 'Gelman-Rubin': 0.9997550475507228}	No
185	Coagulation defects, purpura and other haemorrhagic conditions|diseases of the blood and blood-forming organs and certain disorders involving the immune mechanism$F$0-10	diseases of the blood and blood-forming organs and certain disorders involving the immune mechanism	0.9905161815065516	{'CI': array([0.91797559, 1.0678192 ]), 'Gelman-Rubin': 0.9998677595444776}	No	0.9817030508304376	{'CI': array([0.87250498, 1.08940359]), 'Gelman-Rubin': 0.9997879507200947}	No
186	Coagulation defects, purpura and other haemorrhagic conditions|diseases of the blood and blood-forming organs and certain disorders involving the immune mechanism$F$11-20	diseases of the blood and blood-forming organs and certain disorders involving the immune mechanism	0.9913129337712642	{'CI': array([0.9147954 , 1.06914588]), 'Gelman-Rubin': 0.9997859508269001}	No	0.9894482413364705	{'CI': array([0.87988782, 1.09329423]), 'Gelman-Rubin': 0.9997763837903105}	No
187	Coagulation defects, purpura and other haemorrhagic conditions|diseases of the blood and blood-forming organs and certain disorders involving the immune mechanism$F$21-40	diseases of the blood and blood-forming organs and certain disorders involving the immune mechanism	0.981116972802931	{'CI': array([0.92892896, 1.03221539]), 'Gelman-Rubin': 0.9998178713975804}	No	0.9918526077193911	{'CI': array([0.93143374, 1.05035575]), 'Gelman-Rubin': 0.9998411019726567}	No
188	Coagulation defects, purpura and other haemorrhagic conditions|diseases of the blood and blood-forming organs and certain disorders involving the immune mechanism$F$41-60	diseases of the blood and blood-forming organs and certain disorders involving the immune mechanism	0.9849464577093783	{'CI': array([0.94501141, 1.0258963 ]), 'Gelman-Rubin': 0.9997744679052567}	No	1.0309238947676411	{'CI': array([0.98153135, 1.08017761]), 'Gelman-Rubin': 0.9998627862712711}	No
189	Coagulation defects, purpura and other haemorrhagic conditions|diseases of the blood and blood-forming organs and certain disorders involving the immune mechanism$F$61-	diseases of the blood and blood-forming organs and certain disorders involving the immune mechanism	0.997497818883605	{'CI': array([0.95542624, 1.03886894]), 'Gelman-Rubin': 0.9998069338251858}	No	0.9830048628645086	{'CI': array([0.93847103, 1.03161431]), 'Gelman-Rubin': 0.9998092350134401}	No
190	Coagulation defects, purpura and other haemorrhagic conditions|diseases of the blood and blood-forming organs and certain disorders involving the immune mechanism$M$0-10	diseases of the blood and blood-forming organs and certain disorders involving the immune mechanism	0.9959601206562954	{'CI': array([0.92406587, 1.07266606]), 'Gelman-Rubin': 0.9997863377640741}	No	0.994574976076654	{'CI': array([0.89782038, 1.10061806]), 'Gelman-Rubin': 0.9997872409403824}	No
191	Coagulation defects, purpura and other haemorrhagic conditions|diseases of the blood and blood-forming organs and certain disorders involving the immune mechanism$M$11-20	diseases of the blood and blood-forming organs and certain disorders involving the immune mechanism	0.9958901108487626	{'CI': array([0.92245375, 1.07572553]), 'Gelman-Rubin': 0.999906735712615}	No	0.9883634787179323	{'CI': array([0.87363423, 1.09593683]), 'Gelman-Rubin': 0.9997598781857056}	No
192	Coagulation defects, purpura and other haemorrhagic conditions|diseases of the blood and blood-forming organs and certain disorders involving the immune mechanism$M$21-40	diseases of the blood and blood-forming organs and certain disorders involving the immune mechanism	1.0337354821860878	{'CI': array([0.96731322, 1.10611031]), 'Gelman-Rubin': 0.9998745901495966}	No	0.9658357362054524	{'CI': array([0.88987406, 1.05665479]), 'Gelman-Rubin': 0.9998332126379516}	No
193	Coagulation defects, purpura and other haemorrhagic conditions|diseases of the blood and blood-forming organs and certain disorders involving the immune mechanism$M$41-60	diseases of the blood and blood-forming organs and certain disorders involving the immune mechanism	0.991286598176716	{'CI': array([0.94846144, 1.03247056]), 'Gelman-Rubin': 0.9998684846934577}	No	1.0207653757727002	{'CI': array([0.96879997, 1.07371593]), 'Gelman-Rubin': 1.000033047321212}	No
194	Coagulation defects, purpura and other haemorrhagic conditions|diseases of the blood and blood-forming organs and certain disorders involving the immune mechanism$M$61-	diseases of the blood and blood-forming organs and certain disorders involving the immune mechanism	1.044598535576699	{'CI': array([1.00418249, 1.08429859]), 'Gelman-Rubin': 0.9998620955977616}	Yes	0.9841332243098928	{'CI': array([0.94376274, 1.02689722]), 'Gelman-Rubin': 1.0000569446696455}	No
195	Haemolytic anaemias|diseases of the blood and blood-forming organs and certain disorders involving the immune mechanism$F$0-10	diseases of the blood and blood-forming organs and certain disorders involving the immune mechanism	1.0348853511625566	{'CI': array([0.95536564, 1.11632136]), 'Gelman-Rubin': 0.9997823484059497}	No	1.0014707207791347	{'CI': array([0.90313287, 1.11094417]), 'Gelman-Rubin': 0.9998134905555222}	No
196	Haemolytic anaemias|diseases of the blood and blood-forming organs and certain disorders involving the immune mechanism$F$11-20	diseases of the blood and blood-forming organs and certain disorders involving the immune mechanism	0.9923798114676344	{'CI': array([0.91601433, 1.06259804]), 'Gelman-Rubin': 0.9997806434900909}	No	0.9645502487390841	{'CI': array([0.87448882, 1.05838734]), 'Gelman-Rubin': 0.9998108115017666}	No
197	Haemolytic anaemias|diseases of the blood and blood-forming organs and certain disorders involving the immune mechanism$F$21-40	diseases of the blood and blood-forming organs and certain disorders involving the immune mechanism	0.9770109277153711	{'CI': array([0.91690846, 1.04002683]), 'Gelman-Rubin': 0.9998357682515229}	No	1.0117135024209178	{'CI': array([0.93548917, 1.0887712 ]), 'Gelman-Rubin': 1.0001293549642254}	No
198	Haemolytic anaemias|diseases of the blood and blood-forming organs and certain disorders involving the immune mechanism$F$41-60	diseases of the blood and blood-forming organs and certain disorders involving the immune mechanism	0.9842663515709908	{'CI': array([0.91194264, 1.05520109]), 'Gelman-Rubin': 0.9999367600448439}	No	1.0142803306910846	{'CI': array([0.92971306, 1.10780999]), 'Gelman-Rubin': 1.0000268174408724}	No
199	Haemolytic anaemias|diseases of the blood and blood-forming organs and certain disorders involving the immune mechanism$F$61-	diseases of the blood and blood-forming organs and certain disorders involving the immune mechanism	1.0006362704913423	{'CI': array([0.92605333, 1.08452379]), 'Gelman-Rubin': 0.9999458431559964}	No	0.9836085496197415	{'CI': array([0.87939605, 1.09294866]), 'Gelman-Rubin': 0.9999861712419653}	No
200	Haemolytic anaemias|diseases of the blood and blood-forming organs and certain disorders involving the immune mechanism$M$0-10	diseases of the blood and blood-forming organs and certain disorders involving the immune mechanism	0.999692388147991	{'CI': array([0.92591266, 1.07839889]), 'Gelman-Rubin': 0.9997874544017066}	No	1.0215493401508247	{'CI': array([0.9183137 , 1.12991827]), 'Gelman-Rubin': 0.9999648939599273}	No
201	Haemolytic anaemias|diseases of the blood and blood-forming organs and certain disorders involving the immune mechanism$M$11-20	diseases of the blood and blood-forming organs and certain disorders involving the immune mechanism	1.043209626213259	{'CI': array([0.96933619, 1.12114382]), 'Gelman-Rubin': 0.9999653984779379}	No	0.9931446818881986	{'CI': array([0.89694296, 1.09702754]), 'Gelman-Rubin': 0.9998142083129161}	No
202	Haemolytic anaemias|diseases of the blood and blood-forming organs and certain disorders involving the immune mechanism$M$21-40	diseases of the blood and blood-forming organs and certain disorders involving the immune mechanism	1.0182625102986114	{'CI': array([0.94409896, 1.0880857 ]), 'Gelman-Rubin': 1.0000086455794628}	No	1.0064505465735234	{'CI': array([0.91540926, 1.09860497]), 'Gelman-Rubin': 0.9999457088466446}	No
203	Haemolytic anaemias|diseases of the blood and blood-forming organs and certain disorders involving the immune mechanism$M$41-60	diseases of the blood and blood-forming organs and certain disorders involving the immune mechanism	0.9765047627332833	{'CI': array([0.90790226, 1.06276588]), 'Gelman-Rubin': 0.9998348703199965}	No	0.9331923250593982	{'CI': array([0.84692133, 1.03507445]), 'Gelman-Rubin': 0.9997754521336778}	No
204	Haemolytic anaemias|diseases of the blood and blood-forming organs and certain disorders involving the immune mechanism$M$61-	diseases of the blood and blood-forming organs and certain disorders involving the immune mechanism	1.009326124826114	{'CI': array([0.92571591, 1.08628417]), 'Gelman-Rubin': 0.9998028400284679}	No	1.05729660690129	{'CI': array([0.94511256, 1.18520464]), 'Gelman-Rubin': 0.9997807844869679}	No
205	Intraoperative and postprocedural complications of the spleen|diseases of the blood and blood-forming organs and certain disorders involving the immune mechanism$F$21-40	diseases of the blood and blood-forming organs and certain disorders involving the immune mechanism	1.0171770416196577	{'CI': array([0.94206975, 1.09373557]), 'Gelman-Rubin': 0.9998102122687229}	No	0.9947592314443039	{'CI': array([0.89174926, 1.11061811]), 'Gelman-Rubin': 1.0000928121663157}	No
206	Intraoperative and postprocedural complications of the spleen|diseases of the blood and blood-forming organs and certain disorders involving the immune mechanism$F$41-60	diseases of the blood and blood-forming organs and certain disorders involving the immune mechanism	1.0211065855884818	{'CI': array([0.95652801, 1.09008821]), 'Gelman-Rubin': 0.9999214116369812}	No	0.9904002537426116	{'CI': array([0.90782783, 1.07158171]), 'Gelman-Rubin': 0.9999506245341706}	No
207	Intraoperative and postprocedural complications of the spleen|diseases of the blood and blood-forming organs and certain disorders involving the immune mechanism$F$61-	diseases of the blood and blood-forming organs and certain disorders involving the immune mechanism	0.9985001176661155	{'CI': array([0.92690044, 1.07117714]), 'Gelman-Rubin': 1.0001198803770721}	No	0.9786432069060157	{'CI': array([0.8924129 , 1.07950011]), 'Gelman-Rubin': 0.9999280083232336}	No
208	Intraoperative and postprocedural complications of the spleen|diseases of the blood and blood-forming organs and certain disorders involving the immune mechanism$M$21-40	diseases of the blood and blood-forming organs and certain disorders involving the immune mechanism	1.0082242483270254	{'CI': array([0.92117935, 1.08838687]), 'Gelman-Rubin': 0.9998325543201038}	No	1.0052415860303687	{'CI': array([0.88602109, 1.13025008]), 'Gelman-Rubin': 1.0000398786842442}	No
209	Intraoperative and postprocedural complications of the spleen|diseases of the blood and blood-forming organs and certain disorders involving the immune mechanism$M$41-60	diseases of the blood and blood-forming organs and certain disorders involving the immune mechanism	0.9740748886279903	{'CI': array([0.90904281, 1.0383761 ]), 'Gelman-Rubin': 0.9998047999103093}	No	1.0013495106740824	{'CI': array([0.91079223, 1.0928112 ]), 'Gelman-Rubin': 0.9998913997412537}	No
210	Intraoperative and postprocedural complications of the spleen|diseases of the blood and blood-forming organs and certain disorders involving the immune mechanism$M$61-	diseases of the blood and blood-forming organs and certain disorders involving the immune mechanism	0.9801665327387422	{'CI': array([0.91474011, 1.05318605]), 'Gelman-Rubin': 0.9998683335395546}	No	1.042842763276133	{'CI': array([0.94910525, 1.13456372]), 'Gelman-Rubin': 0.9998376723863471}	No
211	Nutritional anemias|diseases of the blood and blood-forming organs and certain disorders involving the immune mechanism$F$11-20	diseases of the blood and blood-forming organs and certain disorders involving the immune mechanism	0.9973554853799469	{'CI': array([0.90661528, 1.07960287]), 'Gelman-Rubin': 0.9997790414140774}	No	0.9597663396785069	{'CI': array([0.83819163, 1.07650298]), 'Gelman-Rubin': 0.9997936153342913}	No
212	Nutritional anemias|diseases of the blood and blood-forming organs and certain disorders involving the immune mechanism$F$21-40	diseases of the blood and blood-forming organs and certain disorders involving the immune mechanism	0.9607375739692492	{'CI': array([0.90756452, 1.01472391]), 'Gelman-Rubin': 0.9999263316327484}	No	0.9985973136424254	{'CI': array([0.93201042, 1.07734512]), 'Gelman-Rubin': 0.9999349035773948}	No
213	Nutritional anemias|diseases of the blood and blood-forming organs and certain disorders involving the immune mechanism$F$41-60	diseases of the blood and blood-forming organs and certain disorders involving the immune mechanism	0.9784617937954597	{'CI': array([0.93497787, 1.02177772]), 'Gelman-Rubin': 0.9998117708266984}	No	0.9603807937661248	{'CI': array([0.90982207, 1.00969412]), 'Gelman-Rubin': 0.9998044203605352}	No
214	Nutritional anemias|diseases of the blood and blood-forming organs and certain disorders involving the immune mechanism$F$61-	diseases of the blood and blood-forming organs and certain disorders involving the immune mechanism	0.9829176552488506	{'CI': array([0.94679502, 1.02046213]), 'Gelman-Rubin': 0.999763070458692}	No	1.0285881886056352	{'CI': array([0.98811534, 1.07700404]), 'Gelman-Rubin': 0.9997964563713622}	No
215	Nutritional anemias|diseases of the blood and blood-forming organs and certain disorders involving the immune mechanism$M$0-10	diseases of the blood and blood-forming organs and certain disorders involving the immune mechanism	0.9901882358470366	{'CI': array([0.89922862, 1.08203639]), 'Gelman-Rubin': 0.9998370572947333}	No	0.9757043697618827	{'CI': array([0.84079916, 1.09788246]), 'Gelman-Rubin': 0.9997776279948419}	No
216	Nutritional anemias|diseases of the blood and blood-forming organs and certain disorders involving the immune mechanism$M$21-40	diseases of the blood and blood-forming organs and certain disorders involving the immune mechanism	1.0005046924176353	{'CI': array([0.93197347, 1.07963951]), 'Gelman-Rubin': 0.9997538689400531}	No	0.9924354846748359	{'CI': array([0.8923524 , 1.09730194]), 'Gelman-Rubin': 0.9997776329876453}	No
217	Nutritional anemias|diseases of the blood and blood-forming organs and certain disorders involving the immune mechanism$M$41-60	diseases of the blood and blood-forming organs and certain disorders involving the immune mechanism	1.0160101419113952	{'CI': array([0.96309245, 1.07291756]), 'Gelman-Rubin': 1.0002534578908455}	No	0.99568248351921	{'CI': array([0.93261581, 1.06262638]), 'Gelman-Rubin': 0.9997896353171014}	No
218	Nutritional anemias|diseases of the blood and blood-forming organs and certain disorders involving the immune mechanism$M$61-	diseases of the blood and blood-forming organs and certain disorders involving the immune mechanism	0.9924372793307799	{'CI': array([0.94956566, 1.03374012]), 'Gelman-Rubin': 0.9999092272959477}	No	0.9882091091016073	{'CI': array([0.93693369, 1.03317687]), 'Gelman-Rubin': 0.9999138808955418}	No
219	Other diseases of blood and blood-forming organs|diseases of the blood and blood-forming organs and certain disorders involving the immune mechanism$F$0-10	diseases of the blood and blood-forming organs and certain disorders involving the immune mechanism	1.0171757366756184	{'CI': array([0.95077837, 1.09053773]), 'Gelman-Rubin': 0.9998286281346139}	No	0.96378087352375	{'CI': array([0.87793042, 1.05343489]), 'Gelman-Rubin': 0.9998255896848468}	No
220	Other diseases of blood and blood-forming organs|diseases of the blood and blood-forming organs and certain disorders involving the immune mechanism$F$11-20	diseases of the blood and blood-forming organs and certain disorders involving the immune mechanism	1.0196558891969576	{'CI': array([0.94264969, 1.10124486]), 'Gelman-Rubin': 0.9998001599216481}	No	0.9981701943838125	{'CI': array([0.90724281, 1.09906566]), 'Gelman-Rubin': 0.9999174417354022}	No
221	Other diseases of blood and blood-forming organs|diseases of the blood and blood-forming organs and certain disorders involving the immune mechanism$F$21-40	diseases of the blood and blood-forming organs and certain disorders involving the immune mechanism	0.9946032575179832	{'CI': array([0.94218415, 1.04685141]), 'Gelman-Rubin': 0.9999354539275301}	No	0.9758470389940045	{'CI': array([0.91556539, 1.03386132]), 'Gelman-Rubin': 0.9999088430306767}	No
222	Other diseases of blood and blood-forming organs|diseases of the blood and blood-forming organs and certain disorders involving the immune mechanism$F$41-60	diseases of the blood and blood-forming organs and certain disorders involving the immune mechanism	1.001400715233509	{'CI': array([0.96664568, 1.03913006]), 'Gelman-Rubin': 0.999843604896774}	No	0.9920990218237997	{'CI': array([0.95468272, 1.03246882]), 'Gelman-Rubin': 0.9999012526448896}	No
223	Other diseases of blood and blood-forming organs|diseases of the blood and blood-forming organs and certain disorders involving the immune mechanism$F$61-	diseases of the blood and blood-forming organs and certain disorders involving the immune mechanism	1.0259204558575283	{'CI': array([0.99260711, 1.06098851]), 'Gelman-Rubin': 0.9999167434177749}	No	1.030568486666707	{'CI': array([0.9944346 , 1.07124982]), 'Gelman-Rubin': 1.0001527891295763}	No
224	Other diseases of blood and blood-forming organs|diseases of the blood and blood-forming organs and certain disorders involving the immune mechanism$M$0-10	diseases of the blood and blood-forming organs and certain disorders involving the immune mechanism	0.9747231470168131	{'CI': array([0.90931611, 1.04219762]), 'Gelman-Rubin': 0.9997654066424433}	No	1.0436398535413345	{'CI': array([0.96107573, 1.14329257]), 'Gelman-Rubin': 0.9998611035218755}	No
225	Other diseases of blood and blood-forming organs|diseases of the blood and blood-forming organs and certain disorders involving the immune mechanism$M$11-20	diseases of the blood and blood-forming organs and certain disorders involving the immune mechanism	0.9839211531057682	{'CI': array([0.91016362, 1.05137143]), 'Gelman-Rubin': 0.9999555694121741}	No	0.9626129333888039	{'CI': array([0.86948696, 1.05476124]), 'Gelman-Rubin': 0.9998065405229443}	No
226	Other diseases of blood and blood-forming organs|diseases of the blood and blood-forming organs and certain disorders involving the immune mechanism$M$21-40	diseases of the blood and blood-forming organs and certain disorders involving the immune mechanism	1.0095711556069604	{'CI': array([0.95525972, 1.06987848]), 'Gelman-Rubin': 1.0001226754815822}	No	1.004394319595529	{'CI': array([0.94407073, 1.06714433]), 'Gelman-Rubin': 0.9999670951519953}	No
227	Other diseases of blood and blood-forming organs|diseases of the blood and blood-forming organs and certain disorders involving the immune mechanism$M$41-60	diseases of the blood and blood-forming organs and certain disorders involving the immune mechanism	0.9986607886044893	{'CI': array([0.95746212, 1.03483956]), 'Gelman-Rubin': 1.0002627302461533}	No	0.9911287281143097	{'CI': array([0.95238279, 1.03181104]), 'Gelman-Rubin': 0.9999901035577956}	No
228	Other diseases of blood and blood-forming organs|diseases of the blood and blood-forming organs and certain disorders involving the immune mechanism$M$61-	diseases of the blood and blood-forming organs and certain disorders involving the immune mechanism	1.0155617606625755	{'CI': array([0.98244181, 1.05046044]), 'Gelman-Rubin': 0.9998388173731647}	No	0.9605455255850194	{'CI': array([0.922645 , 0.99787277]), 'Gelman-Rubin': 1.0000246533836366}	Yes
229	Cerebrovascular diseases|diseases of the circulatory system$F$0-10	diseases of the circulatory system	0.9830795450114167	{'CI': array([0.89884844, 1.06003441]), 'Gelman-Rubin': 1.000004778774489}	No	0.9682282463182939	{'CI': array([0.87269933, 1.07918059]), 'Gelman-Rubin': 0.9998657007657914}	No
230	Cerebrovascular diseases|diseases of the circulatory system$F$11-20	diseases of the circulatory system	0.9821647504049519	{'CI': array([0.90978084, 1.05911281]), 'Gelman-Rubin': 0.9998414301579682}	No	0.9729272118735535	{'CI': array([0.87463585, 1.08260218]), 'Gelman-Rubin': 1.000247860288487}	No
231	Cerebrovascular diseases|diseases of the circulatory system$F$21-40	diseases of the circulatory system	0.9929849986379007	{'CI': array([0.94522793, 1.04312204]), 'Gelman-Rubin': 0.9999077109464954}	No	0.9719934961975274	{'CI': array([0.91746458, 1.03342416]), 'Gelman-Rubin': 0.9998356082640066}	No
232	Cerebrovascular diseases|diseases of the circulatory system$F$41-60	diseases of the circulatory system	1.0110212603177668	{'CI': array([0.98631031, 1.03606937]), 'Gelman-Rubin': 0.999874704913613}	No	0.9978659348144168	{'CI': array([0.97328978, 1.02615252]), 'Gelman-Rubin': 0.9998664708221509}	No
233	Cerebrovascular diseases|diseases of the circulatory system$F$61-	diseases of the circulatory system	0.9874350085812766	{'CI': array([0.97034631, 1.00616956]), 'Gelman-Rubin': 0.9997690475552361}	No	1.0149958953294964	{'CI': array([0.9957554, 1.0335613]), 'Gelman-Rubin': 0.9998296295037086}	No
234	Cerebrovascular diseases|diseases of the circulatory system$M$0-10	diseases of the circulatory system	1.0227044670096996	{'CI': array([0.94246931, 1.10580319]), 'Gelman-Rubin': 0.9998671873388929}	No	1.0054756741771311	{'CI': array([0.89593745, 1.10593151]), 'Gelman-Rubin': 0.9997793880176793}	No
235	Cerebrovascular diseases|diseases of the circulatory system$M$11-20	diseases of the circulatory system	0.9864465016210585	{'CI': array([0.91992062, 1.06220231]), 'Gelman-Rubin': 0.999772666036647}	No	1.0305809481255963	{'CI': array([0.93240957, 1.1401973 ]), 'Gelman-Rubin': 0.9999741453154426}	No
236	Cerebrovascular diseases|diseases of the circulatory system$M$21-40	diseases of the circulatory system	0.9681136169329424	{'CI': array([0.91738513, 1.02058996]), 'Gelman-Rubin': 0.9997671817292231}	No	1.0166811044365762	{'CI': array([0.95744755, 1.08276183]), 'Gelman-Rubin': 0.9997918811207629}	No
237	Cerebrovascular diseases|diseases of the circulatory system$M$41-60	diseases of the circulatory system	0.9842751097882113	{'CI': array([0.96197983, 1.00566723]), 'Gelman-Rubin': 0.9998523512016603}	No	1.0162613931979003	{'CI': array([0.99291332, 1.04348297]), 'Gelman-Rubin': 1.0001048066364275}	No
238	Cerebrovascular diseases|diseases of the circulatory system$M$61-	diseases of the circulatory system	0.9909634247813098	{'CI': array([0.97352084, 1.01015925]), 'Gelman-Rubin': 0.9998901915835271}	No	0.9947075499686454	{'CI': array([0.97550608, 1.01543095]), 'Gelman-Rubin': 0.9998847912550881}	No
239	Chronic rheumatic heart diseases|diseases of the circulatory system$F$21-40	diseases of the circulatory system	0.978144871384986	{'CI': array([0.89559729, 1.05695017]), 'Gelman-Rubin': 0.9999089144212091}	No	0.9647491179619	{'CI': array([0.84478181, 1.08886728]), 'Gelman-Rubin': 0.9997802119693538}	No
240	Chronic rheumatic heart diseases|diseases of the circulatory system$F$41-60	diseases of the circulatory system	1.012797316651893	{'CI': array([0.94689797, 1.08668345]), 'Gelman-Rubin': 0.9997705329188764}	No	0.9733982742343723	{'CI': array([0.8915236 , 1.06630577]), 'Gelman-Rubin': 0.9999602205513167}	No
241	Chronic rheumatic heart diseases|diseases of the circulatory system$F$61-	diseases of the circulatory system	0.9990256428744915	{'CI': array([0.94855122, 1.05124028]), 'Gelman-Rubin': 0.9997568669859068}	No	0.9735384265102964	{'CI': array([0.91052666, 1.03339874]), 'Gelman-Rubin': 0.9999841764130022}	No
242	Chronic rheumatic heart diseases|diseases of the circulatory system$M$41-60	diseases of the circulatory system	1.0028392210651684	{'CI': array([0.92872137, 1.0722712 ]), 'Gelman-Rubin': 0.9997912832572282}	No	0.9842080085639672	{'CI': array([0.89893381, 1.08557228]), 'Gelman-Rubin': 0.9997775689602212}	No
243	Chronic rheumatic heart diseases|diseases of the circulatory system$M$61-	diseases of the circulatory system	1.0155002051099074	{'CI': array([0.96018973, 1.07377088]), 'Gelman-Rubin': 0.9998688425814356}	No	1.0109577758641348	{'CI': array([0.94325476, 1.08117027]), 'Gelman-Rubin': 0.9998845456773201}	No
244	Diseases of arteries, arterioles and capillaries|diseases of the circulatory system$F$21-40	diseases of the circulatory system	1.028378370737824	{'CI': array([0.95798717, 1.10641868]), 'Gelman-Rubin': 0.9998781964881029}	No	0.9644814123589128	{'CI': array([0.87640692, 1.05670607]), 'Gelman-Rubin': 1.0000259818719086}	No
245	Diseases of arteries, arterioles and capillaries|diseases of the circulatory system$F$41-60	diseases of the circulatory system	1.0230117169333748	{'CI': array([0.98205695, 1.06266473]), 'Gelman-Rubin': 0.9997738901318814}	No	0.9819218142506856	{'CI': array([0.93918485, 1.02801804]), 'Gelman-Rubin': 0.999841973189725}	No
246	Diseases of arteries, arterioles and capillaries|diseases of the circulatory system$F$61-	diseases of the circulatory system	0.9886423859840769	{'CI': array([0.95897145, 1.01721291]), 'Gelman-Rubin': 0.9998130468720762}	No	1.0264851496245422	{'CI': array([0.98750355, 1.06138329]), 'Gelman-Rubin': 0.9999195195080952}	No
247	Diseases of arteries, arterioles and capillaries|diseases of the circulatory system$M$21-40	diseases of the circulatory system	0.9834484403954407	{'CI': array([0.91255215, 1.0535246 ]), 'Gelman-Rubin': 0.9998956355158006}	No	1.0212425617980183	{'CI': array([0.93034633, 1.11172062]), 'Gelman-Rubin': 0.9998867451679592}	No
248	Diseases of arteries, arterioles and capillaries|diseases of the circulatory system$M$41-60	diseases of the circulatory system	0.9734984875407846	{'CI': array([0.93971302, 1.00650422]), 'Gelman-Rubin': 1.0000066387307665}	No	1.0007740589361753	{'CI': array([0.96516877, 1.03769961]), 'Gelman-Rubin': 0.9997817868954766}	No
249	Diseases of arteries, arterioles and capillaries|diseases of the circulatory system$M$61-	diseases of the circulatory system	1.0090264851045698	{'CI': array([0.98455367, 1.03365931]), 'Gelman-Rubin': 0.9999170236599988}	No	0.9835573516898665	{'CI': array([0.95723474, 1.01120557]), 'Gelman-Rubin': 0.9998410327752346}	No
250	Diseases of veins, lymphatic vessels and lymph nodes, not elsewhere classified|diseases of the circulatory system$F$0-10	diseases of the circulatory system	0.9854112535774799	{'CI': array([0.90426248, 1.06587123]), 'Gelman-Rubin': 0.9998656480332132}	No	1.0318924306485189	{'CI': array([0.92414569, 1.15265174]), 'Gelman-Rubin': 0.9999341626127152}	No
251	Diseases of veins, lymphatic vessels and lymph nodes, not elsewhere classified|diseases of the circulatory system$F$11-20	diseases of the circulatory system	1.020842451745097	{'CI': array([0.94708294, 1.10248548]), 'Gelman-Rubin': 0.9998543444217846}	No	1.0228946657717177	{'CI': array([0.91210897, 1.13546242]), 'Gelman-Rubin': 0.9998274129357749}	No
252	Diseases of veins, lymphatic vessels and lymph nodes, not elsewhere classified|diseases of the circulatory system$F$21-40	diseases of the circulatory system	1.0224402924065776	{'CI': array([0.96830804, 1.07670139]), 'Gelman-Rubin': 0.9997668306713288}	No	0.984043968509116	{'CI': array([0.92613076, 1.04610002]), 'Gelman-Rubin': 0.9997800855308328}	No
253	Diseases of veins, lymphatic vessels and lymph nodes, not elsewhere classified|diseases of the circulatory system$F$41-60	diseases of the circulatory system	0.9958573789519789	{'CI': array([0.96098789, 1.03404828]), 'Gelman-Rubin': 0.9998760695464792}	No	1.0419176017508824	{'CI': array([1.00017987, 1.08285417]), 'Gelman-Rubin': 1.0000034263042115}	Yes
254	Diseases of veins, lymphatic vessels and lymph nodes, not elsewhere classified|diseases of the circulatory system$F$61-	diseases of the circulatory system	0.9991871909585976	{'CI': array([0.96621365, 1.03187029]), 'Gelman-Rubin': 0.999790045066543}	No	0.986972493502122	{'CI': array([0.95218786, 1.02346102]), 'Gelman-Rubin': 0.9997692063125865}	No
255	Diseases of veins, lymphatic vessels and lymph nodes, not elsewhere classified|diseases of the circulatory system$M$0-10	diseases of the circulatory system	0.9805355912570433	{'CI': array([0.90538904, 1.06386987]), 'Gelman-Rubin': 0.9999406907485207}	No	1.0785678867823814	{'CI': array([0.96815094, 1.19574687]), 'Gelman-Rubin': 0.999822349112944}	No
256	Diseases of veins, lymphatic vessels and lymph nodes, not elsewhere classified|diseases of the circulatory system$M$11-20	diseases of the circulatory system	1.0142372674137743	{'CI': array([0.93834563, 1.09010184]), 'Gelman-Rubin': 0.99976442021886}	No	0.9568614265065186	{'CI': array([0.85580206, 1.06918499]), 'Gelman-Rubin': 0.999914706207032}	No
257	Diseases of veins, lymphatic vessels and lymph nodes, not elsewhere classified|diseases of the circulatory system$M$21-40	diseases of the circulatory system	1.0027326393871132	{'CI': array([0.94492039, 1.06528551]), 'Gelman-Rubin': 0.9998914506158512}	No	0.9727459333326164	{'CI': array([0.90339104, 1.0379691 ]), 'Gelman-Rubin': 0.9998779094613165}	No
258	Diseases of veins, lymphatic vessels and lymph nodes, not elsewhere classified|diseases of the circulatory system$M$41-60	diseases of the circulatory system	0.97820463941578	{'CI': array([0.94185595, 1.01300556]), 'Gelman-Rubin': 0.9998644827903177}	No	0.9952793924052884	{'CI': array([0.96156156, 1.03272489]), 'Gelman-Rubin': 0.9998001551089091}	No
259	Diseases of veins, lymphatic vessels and lymph nodes, not elsewhere classified|diseases of the circulatory system$M$61-	diseases of the circulatory system	1.0039077267262129	{'CI': array([0.96884374, 1.03832475]), 'Gelman-Rubin': 0.9999230543112928}	No	0.964106556110456	{'CI': array([0.92947545, 1.00094773]), 'Gelman-Rubin': 1.0000581672400415}	No
260	Hypertensive diseases|diseases of the circulatory system$F$0-10	diseases of the circulatory system	0.9931724530123596	{'CI': array([0.91753475, 1.07183578]), 'Gelman-Rubin': 0.9999085530369412}	No	0.9914807485844458	{'CI': array([0.87992207, 1.11488 ]), 'Gelman-Rubin': 0.9997757816978987}	No
261	Hypertensive diseases|diseases of the circulatory system$F$11-20	diseases of the circulatory system	1.0047852920171267	{'CI': array([0.92404713, 1.0933579 ]), 'Gelman-Rubin': 0.9999647763067999}	No	0.9611870114473771	{'CI': array([0.85964628, 1.06994897]), 'Gelman-Rubin': 0.999835942107369}	No
262	Hypertensive diseases|diseases of the circulatory system$F$21-40	diseases of the circulatory system	1.0109695585661431	{'CI': array([0.97323641, 1.05351434]), 'Gelman-Rubin': 1.0005075642224068}	No	0.9893149559379144	{'CI': array([0.94907252, 1.03254735]), 'Gelman-Rubin': 0.9997980773971193}	No
263	Hypertensive diseases|diseases of the circulatory system$F$41-60	diseases of the circulatory system	1.0080647156376537	{'CI': array([0.99113187, 1.02579489]), 'Gelman-Rubin': 1.0001251778006168}	No	0.9924633222067939	{'CI': array([0.97591794, 1.01077908]), 'Gelman-Rubin': 1.0001512798736987}	No
264	Hypertensive diseases|diseases of the circulatory system$F$61-	diseases of the circulatory system	1.0172368339127742	{'CI': array([1.00587128, 1.03054494]), 'Gelman-Rubin': 0.9999230616130581}	Yes	0.976892864060925	{'CI': array([0.96323427, 0.98976926]), 'Gelman-Rubin': 0.9998543439716401}	Yes
265	Hypertensive diseases|diseases of the circulatory system$M$0-10	diseases of the circulatory system	1.0203863931278807	{'CI': array([0.94294537, 1.09968175]), 'Gelman-Rubin': 1.0002080441310677}	No	0.9577847792242529	{'CI': array([0.85242317, 1.06654809]), 'Gelman-Rubin': 0.9998104910588054}	No
266	Hypertensive diseases|diseases of the circulatory system$M$11-20	diseases of the circulatory system	1.005491721591079	{'CI': array([0.93086352, 1.08434117]), 'Gelman-Rubin': 0.9998166928061553}	No	0.9846228918228267	{'CI': array([0.88074699, 1.10454654]), 'Gelman-Rubin': 0.9998787082478985}	No
267	Hypertensive diseases|diseases of the circulatory system$M$21-40	diseases of the circulatory system	0.9728500767184544	{'CI': array([0.93320613, 1.01013916]), 'Gelman-Rubin': 0.999827620342626}	No	1.0002822456713343	{'CI': array([0.95399112, 1.04272797]), 'Gelman-Rubin': 0.9998894362568678}	No
268	Hypertensive diseases|diseases of the circulatory system$M$41-60	diseases of the circulatory system	1.0052607714286594	{'CI': array([0.98858306, 1.02144673]), 'Gelman-Rubin': 0.9998562322211458}	No	0.9932466190080603	{'CI': array([0.97593529, 1.01118873]), 'Gelman-Rubin': 1.0000560091466968}	No
269	Hypertensive diseases|diseases of the circulatory system$M$61-	diseases of the circulatory system	1.0070869031465333	{'CI': array([0.99246073, 1.01977794]), 'Gelman-Rubin': 1.0002544022866489}	No	0.9961580445481351	{'CI': array([0.98244244, 1.01087672]), 'Gelman-Rubin': 0.9999718374546505}	No
270	Ischemic heart diseases|diseases of the circulatory system$F$21-40	diseases of the circulatory system	1.024930695679357	{'CI': array([0.95826344, 1.0908436 ]), 'Gelman-Rubin': 0.9999610527748063}	No	0.9853296273922796	{'CI': array([0.90805782, 1.06855116]), 'Gelman-Rubin': 0.9997874937318693}	No
271	Ischemic heart diseases|diseases of the circulatory system$F$41-60	diseases of the circulatory system	0.9625482076867425	{'CI': array([0.94017914, 0.98213471]), 'Gelman-Rubin': 0.9999062952293281}	Yes	1.029540221242308	{'CI': array([1.00318048, 1.05435645]), 'Gelman-Rubin': 0.9997610310812778}	Yes
272	Ischemic heart diseases|diseases of the circulatory system$F$61-	diseases of the circulatory system	1.007519894090084	{'CI': array([0.992007 , 1.02265358]), 'Gelman-Rubin': 0.9997755147419752}	No	0.9932406985936525	{'CI': array([0.97587141, 1.00997359]), 'Gelman-Rubin': 0.99994991451564}	No
273	Ischemic heart diseases|diseases of the circulatory system$M$21-40	diseases of the circulatory system	0.996556806339376	{'CI': array([0.94303416, 1.05616181]), 'Gelman-Rubin': 0.9999419522299839}	No	1.0246061257291765	{'CI': array([0.9584536 , 1.08592441]), 'Gelman-Rubin': 0.999868862458507}	No
274	Ischemic heart diseases|diseases of the circulatory system$M$41-60	diseases of the circulatory system	0.9943862265738989	{'CI': array([0.97975055, 1.00958358]), 'Gelman-Rubin': 1.0001231315050518}	No	1.0133873261462467	{'CI': array([0.99567885, 1.02969409]), 'Gelman-Rubin': 0.9998472271757757}	No
275	Ischemic heart diseases|diseases of the circulatory system$M$61-	diseases of the circulatory system	1.0092901440118927	{'CI': array([0.99761525, 1.02207887]), 'Gelman-Rubin': 0.9997589914186157}	No	1.0122755642414227	{'CI': array([0.9984306 , 1.02573849]), 'Gelman-Rubin': 0.9998635270772828}	No
276	Other and unspecified disorders of the circulatory system|diseases of the circulatory system$F$0-10	diseases of the circulatory system	0.9886074458289242	{'CI': array([0.91212338, 1.06780953]), 'Gelman-Rubin': 0.9998358495589036}	No	1.0191267382500144	{'CI': array([0.90890269, 1.1353647 ]), 'Gelman-Rubin': 0.9998998171560503}	No
277	Other and unspecified disorders of the circulatory system|diseases of the circulatory system$F$11-20	diseases of the circulatory system	1.0084750598209637	{'CI': array([0.92478942, 1.09503684]), 'Gelman-Rubin': 0.999974321532389}	No	0.9569354901195137	{'CI': array([0.84032873, 1.07013817]), 'Gelman-Rubin': 0.9998434303943305}	No
278	Other and unspecified disorders of the circulatory system|diseases of the circulatory system$F$21-40	diseases of the circulatory system	1.0017147269156004	{'CI': array([0.94006605, 1.06087123]), 'Gelman-Rubin': 0.9998585826813431}	No	1.0014920123725812	{'CI': array([0.93272911, 1.07619586]), 'Gelman-Rubin': 0.9997591613079039}	No
279	Other and unspecified disorders of the circulatory system|diseases of the circulatory system$F$41-60	diseases of the circulatory system	1.0038795095128936	{'CI': array([0.96698595, 1.04241347]), 'Gelman-Rubin': 0.9997869593252401}	No	0.9917911776002604	{'CI': array([0.9513422 , 1.03798021]), 'Gelman-Rubin': 0.9999681397926715}	No
280	Other and unspecified disorders of the circulatory system|diseases of the circulatory system$F$61-	diseases of the circulatory system	1.0207911451406215	{'CI': array([0.98524631, 1.05277922]), 'Gelman-Rubin': 1.000095941491389}	No	1.0064765872269772	{'CI': array([0.96994729, 1.04252556]), 'Gelman-Rubin': 0.9999323935242022}	No
281	Other and unspecified disorders of the circulatory system|diseases of the circulatory system$M$0-10	diseases of the circulatory system	1.0149833159040833	{'CI': array([0.94386753, 1.1041342 ]), 'Gelman-Rubin': 0.999886221892124}	No	0.9960514948509247	{'CI': array([0.89138206, 1.10787301]), 'Gelman-Rubin': 0.9998144850110662}	No
282	Other and unspecified disorders of the circulatory system|diseases of the circulatory system$M$11-20	diseases of the circulatory system	1.0037513681948913	{'CI': array([0.91923216, 1.09022311]), 'Gelman-Rubin': 1.0000028561285463}	No	0.9786258270164628	{'CI': array([0.86525073, 1.10304076]), 'Gelman-Rubin': 0.9998121244483104}	No
283	Other and unspecified disorders of the circulatory system|diseases of the circulatory system$M$21-40	diseases of the circulatory system	0.9644204842684593	{'CI': array([0.89367376, 1.03326151]), 'Gelman-Rubin': 1.0000259941226866}	No	1.0012431981508871	{'CI': array([0.91755783, 1.09199877]), 'Gelman-Rubin': 0.9998549353015095}	No
284	Other and unspecified disorders of the circulatory system|diseases of the circulatory system$M$41-60	diseases of the circulatory system	0.9609366282714453	{'CI': array([0.91987805, 1.00137473]), 'Gelman-Rubin': 0.9998199092055057}	No	1.0034687319334694	{'CI': array([0.95649407, 1.04864943]), 'Gelman-Rubin': 0.9998341251037265}	No
285	Other and unspecified disorders of the circulatory system|diseases of the circulatory system$M$61-	diseases of the circulatory system	1.0151096497340053	{'CI': array([0.9832346, 1.0454791]), 'Gelman-Rubin': 0.9998605963330116}	No	0.9759786046883988	{'CI': array([0.94252228, 1.01041346]), 'Gelman-Rubin': 0.9998273000401728}	No
286	Other forms of heart disease|diseases of the circulatory system$F$0-10	diseases of the circulatory system	1.0307978477984134	{'CI': array([0.96970433, 1.09608292]), 'Gelman-Rubin': 0.9999562160409747}	No	1.0413342428129515	{'CI': array([0.96736814, 1.11338986]), 'Gelman-Rubin': 0.9999302373200069}	No
287	Other forms of heart disease|diseases of the circulatory system$F$11-20	diseases of the circulatory system	1.025301706593353	{'CI': array([0.96130516, 1.08922948]), 'Gelman-Rubin': 1.0000580292470491}	No	1.0287694323473071	{'CI': array([0.95295301, 1.11593566]), 'Gelman-Rubin': 1.0000320414347723}	No
288	Other forms of heart disease|diseases of the circulatory system$F$21-40	diseases of the circulatory system	0.9860049114318243	{'CI': array([0.94634932, 1.02364899]), 'Gelman-Rubin': 0.9998043673362799}	No	0.9709916912445571	{'CI': array([0.9325513 , 1.01162813]), 'Gelman-Rubin': 0.9999010361928409}	No
289	Other forms of heart disease|diseases of the circulatory system$F$41-60	diseases of the circulatory system	0.9894908914012613	{'CI': array([0.97189869, 1.00713162]), 'Gelman-Rubin': 0.9998433719109814}	No	1.001145512486059	{'CI': array([0.98133069, 1.02152792]), 'Gelman-Rubin': 0.9998724430868619}	No
290	Other forms of heart disease|diseases of the circulatory system$F$61-	diseases of the circulatory system	1.0025929439504042	{'CI': array([0.99230112, 1.01381023]), 'Gelman-Rubin': 0.9998664123257041}	No	0.9980290797733596	{'CI': array([0.98646672, 1.00975656]), 'Gelman-Rubin': 0.9999295434719596}	No
291	Other forms of heart disease|diseases of the circulatory system$M$0-10	diseases of the circulatory system	1.0370994483496936	{'CI': array([0.98183817, 1.09587859]), 'Gelman-Rubin': 0.9998051604062198}	No	1.0249779566741597	{'CI': array([0.96265814, 1.09708841]), 'Gelman-Rubin': 0.9997877563467622}	No
292	Other forms of heart disease|diseases of the circulatory system$M$11-20	diseases of the circulatory system	1.0182518240112473	{'CI': array([0.95652081, 1.07712257]), 'Gelman-Rubin': 0.9998677054310552}	No	1.018489872284155	{'CI': array([0.94395746, 1.08903224]), 'Gelman-Rubin': 0.9998013026791042}	No
293	Other forms of heart disease|diseases of the circulatory system$M$21-40	diseases of the circulatory system	0.9614520166665066	{'CI': array([0.92426369, 0.9997012 ]), 'Gelman-Rubin': 0.9999217834633619}	Yes	1.0381056509479927	{'CI': array([0.99759028, 1.08135052]), 'Gelman-Rubin': 0.9998370297156479}	No
294	Other forms of heart disease|diseases of the circulatory system$M$41-60	diseases of the circulatory system	0.9907669412618755	{'CI': array([0.97747899, 1.00572995]), 'Gelman-Rubin': 0.9998444011724793}	No	0.9999242128049233	{'CI': array([0.98399495, 1.0155763 ]), 'Gelman-Rubin': 1.000078228142474}	No
295	Other forms of heart disease|diseases of the circulatory system$M$61-	diseases of the circulatory system	1.0009458988893976	{'CI': array([0.99099207, 1.01095249]), 'Gelman-Rubin': 0.9999347268275267}	No	1.003968301660739	{'CI': array([0.99301307, 1.01464822]), 'Gelman-Rubin': 0.9998937579966874}	No
296	Pulmonary heart disease and diseases of pulmonary circulation|diseases of the circulatory system$F$0-10	diseases of the circulatory system	1.0197123922087108	{'CI': array([0.93919383, 1.10317636]), 'Gelman-Rubin': 0.9998568329464279}	No	0.989721595607799	{'CI': array([0.87499017, 1.11444509]), 'Gelman-Rubin': 0.9997863487130908}	No
297	Pulmonary heart disease and diseases of pulmonary circulation|diseases of the circulatory system$F$11-20	diseases of the circulatory system	0.9945865729787561	{'CI': array([0.91236752, 1.07533887]), 'Gelman-Rubin': 0.9998389196132985}	No	1.0304558816745155	{'CI': array([0.90529944, 1.15735373]), 'Gelman-Rubin': 0.9998007539849088}	No
298	Pulmonary heart disease and diseases of pulmonary circulation|diseases of the circulatory system$F$21-40	diseases of the circulatory system	1.0170871010958475	{'CI': array([0.95679689, 1.0786136 ]), 'Gelman-Rubin': 0.9998035556491454}	No	1.0505341629731175	{'CI': array([0.9794138, 1.1230786]), 'Gelman-Rubin': 0.9997808078222391}	No
299	Pulmonary heart disease and diseases of pulmonary circulation|diseases of the circulatory system$F$41-60	diseases of the circulatory system	1.0010546204866562	{'CI': array([0.96329165, 1.04333599]), 'Gelman-Rubin': 0.999763618372028}	No	1.0169936716784664	{'CI': array([0.97384966, 1.06324757]), 'Gelman-Rubin': 0.99979791559613}	No
300	Pulmonary heart disease and diseases of pulmonary circulation|diseases of the circulatory system$F$61-	diseases of the circulatory system	1.0035960904157772	{'CI': array([0.97139009, 1.03989289]), 'Gelman-Rubin': 0.9998642233670055}	No	0.9762556126290878	{'CI': array([0.93958677, 1.01541745]), 'Gelman-Rubin': 1.0000559376732818}	No
301	Pulmonary heart disease and diseases of pulmonary circulation|diseases of the circulatory system$M$0-10	diseases of the circulatory system	0.9992202669296647	{'CI': array([0.91875597, 1.0792081 ]), 'Gelman-Rubin': 1.0000813550728112}	No	1.0380831705394988	{'CI': array([0.93250339, 1.15448535]), 'Gelman-Rubin': 0.9998525282754279}	No
302	Pulmonary heart disease and diseases of pulmonary circulation|diseases of the circulatory system$M$11-20	diseases of the circulatory system	0.9849955534211097	{'CI': array([0.90293362, 1.07406433]), 'Gelman-Rubin': 0.999789656944556}	No	1.0152643900622258	{'CI': array([0.88605005, 1.16103869]), 'Gelman-Rubin': 0.9998153649002313}	No
303	Pulmonary heart disease and diseases of pulmonary circulation|diseases of the circulatory system$M$21-40	diseases of the circulatory system	0.9876640761367438	{'CI': array([0.92097718, 1.05854488]), 'Gelman-Rubin': 1.0000570181154154}	No	0.9755696743405264	{'CI': array([0.89763038, 1.05588377]), 'Gelman-Rubin': 0.9999511291200726}	No
304	Pulmonary heart disease and diseases of pulmonary circulation|diseases of the circulatory system$M$41-60	diseases of the circulatory system	0.9930555428330211	{'CI': array([0.95273899, 1.03526603]), 'Gelman-Rubin': 0.9997796963798169}	No	0.9839322810125832	{'CI': array([0.93806985, 1.03006584]), 'Gelman-Rubin': 0.9998109604813805}	No
305	Pulmonary heart disease and diseases of pulmonary circulation|diseases of the circulatory system$M$61-	diseases of the circulatory system	1.0145566131725992	{'CI': array([0.97648873, 1.05326858]), 'Gelman-Rubin': 0.9999626047534046}	No	0.9788938199617426	{'CI': array([0.9374601 , 1.02120955]), 'Gelman-Rubin': 0.9999432051090401}	No
306	Diseases of appendix|diseases of the digestive system$F$0-10	diseases of the digestive system	1.0265684518031044	{'CI': array([0.9500306 , 1.10738433]), 'Gelman-Rubin': 0.9998348354294538}	No	0.9869361312501435	{'CI': array([0.88206716, 1.09799278]), 'Gelman-Rubin': 0.9998037058704933}	No
307	Diseases of appendix|diseases of the digestive system$F$11-20	diseases of the digestive system	1.0072435663968988	{'CI': array([0.94299658, 1.07793017]), 'Gelman-Rubin': 0.9998765774261456}	No	1.0189244071506587	{'CI': array([0.93199789, 1.108015 ]), 'Gelman-Rubin': 0.9997741254027069}	No
308	Diseases of appendix|diseases of the digestive system$F$21-40	diseases of the digestive system	1.0401644501201512	{'CI': array([0.98181448, 1.09703413]), 'Gelman-Rubin': 1.0000523203466616}	No	0.9931282420680374	{'CI': array([0.9245268 , 1.06887551]), 'Gelman-Rubin': 0.9999877056861356}	No
309	Diseases of appendix|diseases of the digestive system$F$41-60	diseases of the digestive system	0.9761347807860329	{'CI': array([0.92055482, 1.02868103]), 'Gelman-Rubin': 0.999785138188112}	No	0.9546285564596168	{'CI': array([0.89528016, 1.02176741]), 'Gelman-Rubin': 0.9998312664917234}	No
310	Diseases of appendix|diseases of the digestive system$F$61-	diseases of the digestive system	0.9763488463235844	{'CI': array([0.91225803, 1.0442255 ]), 'Gelman-Rubin': 0.9998754251518135}	No	1.0373668346222757	{'CI': array([0.94121685, 1.12785472]), 'Gelman-Rubin': 0.9999716503620752}	No
311	Diseases of appendix|diseases of the digestive system$M$0-10	diseases of the digestive system	0.9798665550635498	{'CI': array([0.91171204, 1.05875723]), 'Gelman-Rubin': 0.9998971949882486}	No	0.9162565301959691	{'CI': array([0.83205619, 1.01623955]), 'Gelman-Rubin': 0.9998052401084112}	No
312	Diseases of appendix|diseases of the digestive system$M$11-20	diseases of the digestive system	0.9808111533664714	{'CI': array([0.922013 , 1.04138408]), 'Gelman-Rubin': 0.9997714271269768}	No	1.0395997889946689	{'CI': array([0.96501143, 1.1172369 ]), 'Gelman-Rubin': 0.999763042015198}	No
313	Diseases of appendix|diseases of the digestive system$M$21-40	diseases of the digestive system	0.9894645653431003	{'CI': array([0.93383057, 1.05202232]), 'Gelman-Rubin': 0.9997876202621745}	No	0.995015879077554	{'CI': array([0.93289584, 1.06583248]), 'Gelman-Rubin': 0.9997663988816166}	No
314	Diseases of appendix|diseases of the digestive system$M$41-60	diseases of the digestive system	1.0036468031609451	{'CI': array([0.94889594, 1.06294108]), 'Gelman-Rubin': 0.9998130704061768}	No	1.0277760382450325	{'CI': array([0.95617152, 1.09259813]), 'Gelman-Rubin': 0.9998207185837623}	No
315	Diseases of appendix|diseases of the digestive system$M$61-	diseases of the digestive system	1.0080431571593385	{'CI': array([0.93885033, 1.07604427]), 'Gelman-Rubin': 0.9998778489033848}	No	1.0489045689808083	{'CI': array([0.95660686, 1.14231516]), 'Gelman-Rubin': 0.9998183506245231}	No
316	Diseases of liver|diseases of the digestive system$F$0-10	diseases of the digestive system	1.0132083795012663	{'CI': array([0.93199851, 1.09800357]), 'Gelman-Rubin': 0.9998540237064522}	No	0.9965640607716654	{'CI': array([0.88026041, 1.12175364]), 'Gelman-Rubin': 0.9998649266828059}	No
317	Diseases of liver|diseases of the digestive system$F$11-20	diseases of the digestive system	1.0007033494606319	{'CI': array([0.92812702, 1.0916295 ]), 'Gelman-Rubin': 0.9997925079413127}	No	1.01180116755372	{'CI': array([0.89534356, 1.13700255]), 'Gelman-Rubin': 0.9997773391196589}	No
318	Diseases of liver|diseases of the digestive system$F$21-40	diseases of the digestive system	1.0069390621272916	{'CI': array([0.93909803, 1.06877114]), 'Gelman-Rubin': 1.0000253402885075}	No	0.9913389656546484	{'CI': array([0.91868659, 1.06388859]), 'Gelman-Rubin': 0.9999709020892505}	No
319	Diseases of liver|diseases of the digestive system$F$41-60	diseases of the digestive system	0.9773329117385614	{'CI': array([0.94459306, 1.01418304]), 'Gelman-Rubin': 0.9998520748501397}	No	0.9844169836781069	{'CI': array([0.94604061, 1.02209211]), 'Gelman-Rubin': 0.9998799649457257}	No
320	Diseases of liver|diseases of the digestive system$F$61-	diseases of the digestive system	1.028149238510097	{'CI': array([0.98523288, 1.07255068]), 'Gelman-Rubin': 0.9998638690916218}	No	0.9488095905693825	{'CI': array([0.90491877, 0.99812529]), 'Gelman-Rubin': 0.9998349930089222}	Yes
321	Diseases of liver|diseases of the digestive system$M$0-10	diseases of the digestive system	0.9805049548312782	{'CI': array([0.89835857, 1.06170189]), 'Gelman-Rubin': 0.9997907376642678}	No	0.9955372134934126	{'CI': array([0.88030277, 1.12156974]), 'Gelman-Rubin': 0.9997776697339525}	No
322	Diseases of liver|diseases of the digestive system$M$11-20	diseases of the digestive system	0.9911821602924441	{'CI': array([0.90650049, 1.0763743 ]), 'Gelman-Rubin': 0.9998138784692568}	No	1.036535705231045	{'CI': array([0.91422445, 1.17397992]), 'Gelman-Rubin': 0.9998106709911176}	No
323	Diseases of liver|diseases of the digestive system$M$21-40	diseases of the digestive system	1.0147942003668933	{'CI': array([0.95338042, 1.07940027]), 'Gelman-Rubin': 0.9999907021115646}	No	1.0184549489641064	{'CI': array([0.94830135, 1.09540469]), 'Gelman-Rubin': 0.9998205594961247}	No
324	Diseases of liver|diseases of the digestive system$M$41-60	diseases of the digestive system	0.997690973973164	{'CI': array([0.96527178, 1.02729154]), 'Gelman-Rubin': 0.9999156783290775}	No	1.0215664441120267	{'CI': array([0.98888558, 1.05752003]), 'Gelman-Rubin': 0.9997769464316097}	No
325	Diseases of liver|diseases of the digestive system$M$61-	diseases of the digestive system	1.0210052999060406	{'CI': array([0.98327664, 1.06109071]), 'Gelman-Rubin': 0.999865452821577}	No	0.9900138616363835	{'CI': array([0.9403255 , 1.03277878]), 'Gelman-Rubin': 0.9997634252478377}	No
326	Diseases of oesophagus, stomach and duodenum|diseases of the digestive system$F$0-10	diseases of the digestive system	0.9944076927845076	{'CI': array([0.93090849, 1.05706953]), 'Gelman-Rubin': 0.9998694751190375}	No	1.0278509161907272	{'CI': array([0.95104824, 1.11482028]), 'Gelman-Rubin': 0.9997709303099954}	No
327	Diseases of oesophagus, stomach and duodenum|diseases of the digestive system$F$11-20	diseases of the digestive system	0.9808905802739275	{'CI': array([0.91651079, 1.05227215]), 'Gelman-Rubin': 0.9997607258227583}	No	0.9385509765985227	{'CI': array([0.85572782, 1.02140565]), 'Gelman-Rubin': 0.9998107240048105}	No
328	Diseases of oesophagus, stomach and duodenum|diseases of the digestive system$F$21-40	diseases of the digestive system	1.00596982848656	{'CI': array([0.96581552, 1.0473698 ]), 'Gelman-Rubin': 0.9998974503136269}	No	0.9962306476447197	{'CI': array([0.95551682, 1.04350146]), 'Gelman-Rubin': 0.9998456915693065}	No
329	Diseases of oesophagus, stomach and duodenum|diseases of the digestive system$F$41-60	diseases of the digestive system	1.0183713331635518	{'CI': array([0.98992227, 1.04769912]), 'Gelman-Rubin': 0.9998582029871456}	No	0.9770459034763143	{'CI': array([0.94739079, 1.00680088]), 'Gelman-Rubin': 0.9998772333614364}	No
330	Diseases of oesophagus, stomach and duodenum|diseases of the digestive system$F$61-	diseases of the digestive system	1.0040246564137618	{'CI': array([0.97813553, 1.03129536]), 'Gelman-Rubin': 0.9998872001544191}	No	0.985311144069302	{'CI': array([0.95709654, 1.01597352]), 'Gelman-Rubin': 0.9998961729760022}	No
331	Diseases of oesophagus, stomach and duodenum|diseases of the digestive system$M$0-10	diseases of the digestive system	1.008806585815587	{'CI': array([0.95141879, 1.07112686]), 'Gelman-Rubin': 0.999918950228195}	No	1.0075549007912457	{'CI': array([0.93989395, 1.08625876]), 'Gelman-Rubin': 0.9999472223524423}	No
332	Diseases of oesophagus, stomach and duodenum|diseases of the digestive system$M$11-20	diseases of the digestive system	1.0562957312793528	{'CI': array([0.98028197, 1.13755858]), 'Gelman-Rubin': 0.9997778666320664}	No	0.967678780899168	{'CI': array([0.8589593 , 1.06510869]), 'Gelman-Rubin': 0.9999896942583856}	No
333	Diseases of oesophagus, stomach and duodenum|diseases of the digestive system$M$21-40	diseases of the digestive system	0.9833609225006953	{'CI': array([0.93375495, 1.029974 ]), 'Gelman-Rubin': 0.9998084653207456}	No	0.9775697396483779	{'CI': array([0.92572484, 1.03817366]), 'Gelman-Rubin': 0.9999781943050409}	No
334	Diseases of oesophagus, stomach and duodenum|diseases of the digestive system$M$41-60	diseases of the digestive system	1.019932042094176	{'CI': array([0.98991698, 1.05440697]), 'Gelman-Rubin': 0.9999879437867522}	No	1.0346600798424683	{'CI': array([0.99721674, 1.0677225 ]), 'Gelman-Rubin': 0.9999292601095288}	No
335	Diseases of oesophagus, stomach and duodenum|diseases of the digestive system$M$61-	diseases of the digestive system	1.0121576863109742	{'CI': array([0.98504985, 1.04055125]), 'Gelman-Rubin': 0.999950821733633}	No	0.9878984333091562	{'CI': array([0.95673209, 1.02082422]), 'Gelman-Rubin': 0.999943451937381}	No
336	Diseases of oral cavity, salivary glands and jaws|diseases of the digestive system$F$0-10	diseases of the digestive system	1.016931870085603	{'CI': array([0.93807037, 1.11213624]), 'Gelman-Rubin': 0.9998453452125015}	No	0.9789482583215878	{'CI': array([0.85370825, 1.09731339]), 'Gelman-Rubin': 1.0001722519738323}	No
337	Diseases of oral cavity, salivary glands and jaws|diseases of the digestive system$F$11-20	diseases of the digestive system	1.0200077022937806	{'CI': array([0.93652213, 1.1034802 ]), 'Gelman-Rubin': 0.9997733122772474}	No	0.9618258751172457	{'CI': array([0.8527764 , 1.08697811]), 'Gelman-Rubin': 0.9999614405215506}	No
338	Diseases of oral cavity, salivary glands and jaws|diseases of the digestive system$F$21-40	diseases of the digestive system	1.0138284316871877	{'CI': array([0.93473181, 1.08795004]), 'Gelman-Rubin': 0.9999176080058795}	No	1.0216043222100204	{'CI': array([0.92001081, 1.1162884 ]), 'Gelman-Rubin': 1.0000082197521942}	No
339	Diseases of oral cavity, salivary glands and jaws|diseases of the digestive system$F$41-60	diseases of the digestive system	1.0224718180155663	{'CI': array([0.96262039, 1.08471126]), 'Gelman-Rubin': 1.00035602304591}	No	0.9872251650666017	{'CI': array([0.91069726, 1.07540786]), 'Gelman-Rubin': 0.9998213888101525}	No
340	Diseases of oral cavity, salivary glands and jaws|diseases of the digestive system$F$61-	diseases of the digestive system	1.0299496615212773	{'CI': array([0.95534765, 1.10741046]), 'Gelman-Rubin': 0.9998377535212506}	No	0.9741531076709401	{'CI': array([0.89283837, 1.0808141 ]), 'Gelman-Rubin': 0.9997827429848714}	No
341	Diseases of oral cavity, salivary glands and jaws|diseases of the digestive system$M$0-10	diseases of the digestive system	0.9978042339406986	{'CI': array([0.92158831, 1.07728183]), 'Gelman-Rubin': 0.9998128154726857}	No	1.0531104804188596	{'CI': array([0.94180383, 1.17063536]), 'Gelman-Rubin': 0.9998289372218246}	No
342	Diseases of oral cavity, salivary glands and jaws|diseases of the digestive system$M$11-20	diseases of the digestive system	0.9997081863296358	{'CI': array([0.92511374, 1.0783113 ]), 'Gelman-Rubin': 0.9998200501113488}	No	0.9799625466988368	{'CI': array([0.86650164, 1.09463666]), 'Gelman-Rubin': 0.9998429635203199}	No
343	Diseases of oral cavity, salivary glands and jaws|diseases of the digestive system$M$21-40	diseases of the digestive system	0.9955316897998511	{'CI': array([0.9215 , 1.07261479]), 'Gelman-Rubin': 0.9997829611383571}	No	1.0044032388708755	{'CI': array([0.90271962, 1.10878964]), 'Gelman-Rubin': 1.0001524024045527}	No
344	Diseases of oral cavity, salivary glands and jaws|diseases of the digestive system$M$41-60	diseases of the digestive system	0.986742672356359	{'CI': array([0.91833166, 1.05368989]), 'Gelman-Rubin': 0.9998962560465329}	No	1.0186486735658506	{'CI': array([0.93179748, 1.11108052]), 'Gelman-Rubin': 0.9998394572305718}	No
345	Diseases of oral cavity, salivary glands and jaws|diseases of the digestive system$M$61-	diseases of the digestive system	1.0502229051184766	{'CI': array([0.9734524 , 1.13417683]), 'Gelman-Rubin': 0.9998660072906389}	No	1.0005156368407524	{'CI': array([0.90253294, 1.10068918]), 'Gelman-Rubin': 1.0001862862857633}	No
346	Diseases of peritoneum and retroperitoneum|diseases of the digestive system$F$0-10	diseases of the digestive system	1.0122512675007964	{'CI': array([0.9314667 , 1.09980994]), 'Gelman-Rubin': 0.9997938740508935}	No	0.9902477572884809	{'CI': array([0.87418553, 1.12553426]), 'Gelman-Rubin': 0.9998386626888095}	No
347	Diseases of peritoneum and retroperitoneum|diseases of the digestive system$F$11-20	diseases of the digestive system	1.021472544791018	{'CI': array([0.94089601, 1.11174797]), 'Gelman-Rubin': 0.9999528222326183}	No	0.9690889333871668	{'CI': array([0.85605375, 1.09332397]), 'Gelman-Rubin': 0.9998171878971792}	No
348	Diseases of peritoneum and retroperitoneum|diseases of the digestive system$F$21-40	diseases of the digestive system	0.9773361321428166	{'CI': array([0.92474339, 1.03441838]), 'Gelman-Rubin': 1.000594095897831}	No	1.0036660158312332	{'CI': array([0.93812716, 1.07405536]), 'Gelman-Rubin': 0.9997972700536635}	No
349	Diseases of peritoneum and retroperitoneum|diseases of the digestive system$F$41-60	diseases of the digestive system	0.9789203947428787	{'CI': array([0.93992712, 1.01718901]), 'Gelman-Rubin': 0.9999072039714377}	No	1.0149367095760256	{'CI': array([0.96911873, 1.06087168]), 'Gelman-Rubin': 0.999990144392424}	No
350	Diseases of peritoneum and retroperitoneum|diseases of the digestive system$F$61-	diseases of the digestive system	1.0180835523967944	{'CI': array([0.97146494, 1.06812449]), 'Gelman-Rubin': 1.0001222327803312}	No	0.9654102902642221	{'CI': array([0.91470317, 1.01809674]), 'Gelman-Rubin': 0.999867747780241}	No
351	Diseases of peritoneum and retroperitoneum|diseases of the digestive system$M$0-10	diseases of the digestive system	1.0107678615746103	{'CI': array([0.92830033, 1.09658762]), 'Gelman-Rubin': 0.9998732114180253}	No	0.989048655058935	{'CI': array([0.87514489, 1.11081886]), 'Gelman-Rubin': 0.9998051921792324}	No
352	Diseases of peritoneum and retroperitoneum|diseases of the digestive system$M$11-20	diseases of the digestive system	1.0188728019731892	{'CI': array([0.94315319, 1.10236192]), 'Gelman-Rubin': 0.9997896570261441}	No	0.9476614742495618	{'CI': array([0.84345495, 1.04979102]), 'Gelman-Rubin': 0.9998172290533173}	No
353	Diseases of peritoneum and retroperitoneum|diseases of the digestive system$M$21-40	diseases of the digestive system	1.0223567010081125	{'CI': array([0.95661573, 1.0873509 ]), 'Gelman-Rubin': 0.9998161563839643}	No	1.0564111234595597	{'CI': array([0.9802186 , 1.14441462]), 'Gelman-Rubin': 0.9999919214957814}	No
354	Diseases of peritoneum and retroperitoneum|diseases of the digestive system$M$41-60	diseases of the digestive system	0.9925023497186356	{'CI': array([0.94768376, 1.03896415]), 'Gelman-Rubin': 0.9997735417783767}	No	1.036412736639261	{'CI': array([0.98791245, 1.08767074]), 'Gelman-Rubin': 0.9997867939344499}	No
355	Diseases of peritoneum and retroperitoneum|diseases of the digestive system$M$61-	diseases of the digestive system	1.021347924477407	{'CI': array([0.97454458, 1.06982185]), 'Gelman-Rubin': 0.999923855452158}	No	1.022585159516457	{'CI': array([0.96238138, 1.07912789]), 'Gelman-Rubin': 0.9998521370476566}	No
356	Disorders of gallbladder, biliary tract and pancreas|diseases of the digestive system$F$0-10	diseases of the digestive system	0.9829016515014825	{'CI': array([0.89702613, 1.05776279]), 'Gelman-Rubin': 0.9998675378573639}	No	0.9636950994717038	{'CI': array([0.85714249, 1.07133794]), 'Gelman-Rubin': 0.9999078028421711}	No
357	Disorders of gallbladder, biliary tract and pancreas|diseases of the digestive system$F$11-20	diseases of the digestive system	1.054549525378762	{'CI': array([0.99099617, 1.12170922]), 'Gelman-Rubin': 0.999915643028527}	No	1.0183331638800022	{'CI': array([0.9454938 , 1.09616118]), 'Gelman-Rubin': 0.9999630408826092}	No
358	Disorders of gallbladder, biliary tract and pancreas|diseases of the digestive system$F$21-40	diseases of the digestive system	1.0197291128218349	{'CI': array([0.98706652, 1.05108087]), 'Gelman-Rubin': 1.000243645714546}	No	1.0060312143767542	{'CI': array([0.97480927, 1.04140522]), 'Gelman-Rubin': 0.9998696191024529}	No
359	Disorders of gallbladder, biliary tract and pancreas|diseases of the digestive system$F$41-60	diseases of the digestive system	1.0079934484900517	{'CI': array([0.98463926, 1.03314779]), 'Gelman-Rubin': 0.9998470749529768}	No	0.9778531199128931	{'CI': array([0.95159516, 1.0059637 ]), 'Gelman-Rubin': 0.9998633152590937}	No
360	Disorders of gallbladder, biliary tract and pancreas|diseases of the digestive system$F$61-	diseases of the digestive system	1.0131648218182037	{'CI': array([0.98630716, 1.04307563]), 'Gelman-Rubin': 0.9998249606883994}	No	1.040511987035123	{'CI': array([1.00932019, 1.07247069]), 'Gelman-Rubin': 1.0001756641881712}	Yes
361	Disorders of gallbladder, biliary tract and pancreas|diseases of the digestive system$M$0-10	diseases of the digestive system	1.0222016789365063	{'CI': array([0.94587347, 1.10781643]), 'Gelman-Rubin': 0.9999350402131152}	No	0.9928221704648094	{'CI': array([0.87985239, 1.10930255]), 'Gelman-Rubin': 0.9998613416655664}	No
362	Disorders of gallbladder, biliary tract and pancreas|diseases of the digestive system$M$11-20	diseases of the digestive system	1.0200202221325687	{'CI': array([0.94680711, 1.09563349]), 'Gelman-Rubin': 0.9998743954594265}	No	0.9332464797744331	{'CI': array([0.83723575, 1.02359865]), 'Gelman-Rubin': 0.9997943444420746}	No
363	Disorders of gallbladder, biliary tract and pancreas|diseases of the digestive system$M$21-40	diseases of the digestive system	0.9939068856421899	{'CI': array([0.95124923, 1.03920757]), 'Gelman-Rubin': 0.9997999007263709}	No	1.0700359039439788	{'CI': array([1.02182139, 1.121759 ]), 'Gelman-Rubin': 1.0002315137565017}	Yes
364	Disorders of gallbladder, biliary tract and pancreas|diseases of the digestive system$M$41-60	diseases of the digestive system	1.0270022524435363	{'CI': array([1.00076115, 1.05359913]), 'Gelman-Rubin': 0.9997762022347582}	Yes	0.9919605335372663	{'CI': array([0.96400215, 1.02005373]), 'Gelman-Rubin': 0.9997851581482726}	No
365	Disorders of gallbladder, biliary tract and pancreas|diseases of the digestive system$M$61-	diseases of the digestive system	1.0138268928426595	{'CI': array([0.98651746, 1.04129325]), 'Gelman-Rubin': 0.9997965120432135}	No	1.0144901707364282	{'CI': array([0.98157741, 1.04211842]), 'Gelman-Rubin': 0.9997504815527624}	No
366	Hernia|diseases of the digestive system$F$0-10	diseases of the digestive system	0.9839791466234689	{'CI': array([0.89445769, 1.06667757]), 'Gelman-Rubin': 0.9999121603519319}	No	1.026672258282999	{'CI': array([0.89487409, 1.16936718]), 'Gelman-Rubin': 0.9998860938591323}	No
367	Hernia|diseases of the digestive system$F$21-40	diseases of the digestive system	0.9980230618259058	{'CI': array([0.93273658, 1.06469486]), 'Gelman-Rubin': 0.9999044406298607}	No	1.038977554548496	{'CI': array([0.94871968, 1.13210205]), 'Gelman-Rubin': 0.999922286322555}	No
368	Hernia|diseases of the digestive system$F$41-60	diseases of the digestive system	1.019816645037341	{'CI': array([0.97421219, 1.07356894]), 'Gelman-Rubin': 0.9998891750802112}	No	0.965285247563194	{'CI': array([0.91637018, 1.02207064]), 'Gelman-Rubin': 0.999825461397204}	No
369	Hernia|diseases of the digestive system$F$61-	diseases of the digestive system	1.0491294598194547	{'CI': array([1.0039054 , 1.09707334]), 'Gelman-Rubin': 0.999872815661445}	Yes	1.0072031291371804	{'CI': array([0.95483747, 1.06041089]), 'Gelman-Rubin': 0.9998130567848901}	No
370	Hernia|diseases of the digestive system$M$0-10	diseases of the digestive system	0.9974612088250481	{'CI': array([0.92125016, 1.07552701]), 'Gelman-Rubin': 0.9998939146537748}	No	1.0395759035477203	{'CI': array([0.92401485, 1.16080814]), 'Gelman-Rubin': 0.9999047706589447}	No
371	Hernia|diseases of the digestive system$M$21-40	diseases of the digestive system	1.0248900863732944	{'CI': array([0.94983422, 1.10432845]), 'Gelman-Rubin': 0.9999177061791131}	No	0.9671622331950682	{'CI': array([0.8699306 , 1.07323993]), 'Gelman-Rubin': 0.9998102973242334}	No
372	Hernia|diseases of the digestive system$M$41-60	diseases of the digestive system	1.0386031110382496	{'CI': array([0.98549336, 1.09351826]), 'Gelman-Rubin': 0.9999295123489832}	No	1.0378945423054098	{'CI': array([0.97782173, 1.10063068]), 'Gelman-Rubin': 0.9998319194911872}	No
373	Hernia|diseases of the digestive system$M$61-	diseases of the digestive system	1.0047404757498954	{'CI': array([0.95386501, 1.06176812]), 'Gelman-Rubin': 0.9997714606702938}	No	1.0082657954883314	{'CI': array([0.9486838 , 1.06968284]), 'Gelman-Rubin': 1.0002616428278683}	No
374	Noninfective enteritis and colitis|diseases of the digestive system$F$0-10	diseases of the digestive system	0.9891320833266651	{'CI': array([0.93100508, 1.05099152]), 'Gelman-Rubin': 0.9998894675805499}	No	1.0613654603957585	{'CI': array([0.97314322, 1.16234963]), 'Gelman-Rubin': 0.9999096516541144}	No
375	Noninfective enteritis and colitis|diseases of the digestive system$F$11-20	diseases of the digestive system	1.0279345548705756	{'CI': array([0.96347237, 1.09184551]), 'Gelman-Rubin': 0.9997640286533594}	No	0.9726805706499688	{'CI': array([0.90062086, 1.04742608]), 'Gelman-Rubin': 1.0000165033296617}	No
376	Noninfective enteritis and colitis|diseases of the digestive system$F$21-40	diseases of the digestive system	1.0133905673778936	{'CI': array([0.97725867, 1.05414018]), 'Gelman-Rubin': 0.9999025950780867}	No	0.9872602546456446	{'CI': array([0.94401718, 1.02699246]), 'Gelman-Rubin': 0.9998383510151463}	No
377	Noninfective enteritis and colitis|diseases of the digestive system$F$41-60	diseases of the digestive system	0.9808784411676755	{'CI': array([0.95630676, 1.00734682]), 'Gelman-Rubin': 0.9997860788033609}	No	1.0014074082318762	{'CI': array([0.9698903 , 1.02944386]), 'Gelman-Rubin': 0.9999446652888894}	No
378	Noninfective enteritis and colitis|diseases of the digestive system$F$61-	diseases of the digestive system	1.001184479227725	{'CI': array([0.97693428, 1.02650755]), 'Gelman-Rubin': 0.9998566586121447}	No	0.9933223311157068	{'CI': array([0.96657597, 1.01933574]), 'Gelman-Rubin': 0.9999884978201435}	No
379	Noninfective enteritis and colitis|diseases of the digestive system$M$0-10	diseases of the digestive system	1.0108919605550264	{'CI': array([0.94722091, 1.07156629]), 'Gelman-Rubin': 0.99982166834805}	No	1.1121630972840744	{'CI': array([1.02618909, 1.2166241 ]), 'Gelman-Rubin': 1.000013883333744}	Yes
380	Noninfective enteritis and colitis|diseases of the digestive system$M$11-20	diseases of the digestive system	1.0209627063581552	{'CI': array([0.96283639, 1.07892887]), 'Gelman-Rubin': 0.999934129128938}	No	0.9670692327428431	{'CI': array([0.8968349 , 1.04177764]), 'Gelman-Rubin': 0.9998029764283203}	No
381	Noninfective enteritis and colitis|diseases of the digestive system$M$21-40	diseases of the digestive system	1.0380666806337007	{'CI': array([0.9936969 , 1.08328957]), 'Gelman-Rubin': 0.999833339298938}	No	0.9911566852849407	{'CI': array([0.94717871, 1.04163061]), 'Gelman-Rubin': 0.9999041187881051}	No
382	Noninfective enteritis and colitis|diseases of the digestive system$M$41-60	diseases of the digestive system	1.0435971098420163	{'CI': array([1.01061911, 1.07540927]), 'Gelman-Rubin': 0.9998449700285935}	Yes	0.9773645103028606	{'CI': array([0.94548655, 1.01240782]), 'Gelman-Rubin': 0.9999122781037153}	No
383	Noninfective enteritis and colitis|diseases of the digestive system$M$61-	diseases of the digestive system	0.9946432712798526	{'CI': array([0.96476768, 1.02766608]), 'Gelman-Rubin': 1.0001323392140282}	No	1.005618817954098	{'CI': array([0.97351334, 1.03896115]), 'Gelman-Rubin': 0.9999134278951797}	No
384	Other diseases of intestines|diseases of the digestive system$F$0-10	diseases of the digestive system	0.9900537132501133	{'CI': array([0.92859356, 1.05687019]), 'Gelman-Rubin': 1.000213460892681}	No	1.0645230888446522	{'CI': array([0.97678968, 1.14795239]), 'Gelman-Rubin': 0.999768042996972}	No
385	Other diseases of intestines|diseases of the digestive system$F$11-20	diseases of the digestive system	1.031359264334905	{'CI': array([0.96712469, 1.10013948]), 'Gelman-Rubin': 0.9997746777478919}	No	1.0135470981698007	{'CI': array([0.93031707, 1.09436893]), 'Gelman-Rubin': 1.000052207350322}	No
386	Other diseases of intestines|diseases of the digestive system$F$21-40	diseases of the digestive system	0.9943271649519969	{'CI': array([0.95142485, 1.03217693]), 'Gelman-Rubin': 0.9998734394340856}	No	1.0207040914401064	{'CI': array([0.97690822, 1.06425746]), 'Gelman-Rubin': 1.000044079163071}	No
387	Other diseases of intestines|diseases of the digestive system$F$41-60	diseases of the digestive system	0.9928168272420463	{'CI': array([0.97009735, 1.01296341]), 'Gelman-Rubin': 1.0001249707625195}	No	1.0035204964324904	{'CI': array([0.98017105, 1.02591331]), 'Gelman-Rubin': 0.9998313436430349}	No
388	Other diseases of intestines|diseases of the digestive system$F$61-	diseases of the digestive system	0.9875959321452187	{'CI': array([0.96854958, 1.00625418]), 'Gelman-Rubin': 0.9999139495128685}	No	0.9964495815161493	{'CI': array([0.9756172 , 1.01753852]), 'Gelman-Rubin': 0.9997672406773408}	No
389	Other diseases of intestines|diseases of the digestive system$M$0-10	diseases of the digestive system	0.9958322687010743	{'CI': array([0.93217485, 1.05698742]), 'Gelman-Rubin': 0.9997691111770517}	No	1.0295576258604093	{'CI': array([0.95099737, 1.10548227]), 'Gelman-Rubin': 0.9999166855774194}	No
390	Other diseases of intestines|diseases of the digestive system$M$11-20	diseases of the digestive system	1.0152815036247367	{'CI': array([0.95339879, 1.08409864]), 'Gelman-Rubin': 1.0000205697153992}	No	0.9578571534561061	{'CI': array([0.88344565, 1.04227637]), 'Gelman-Rubin': 1.0001064630369472}	No
391	Other diseases of intestines|diseases of the digestive system$M$21-40	diseases of the digestive system	1.0491034870508205	{'CI': array([1.00749894, 1.09204212]), 'Gelman-Rubin': 0.9999036809723625}	Yes	1.0106783792520657	{'CI': array([0.96020756, 1.05780633]), 'Gelman-Rubin': 0.9999018897615586}	No
392	Other diseases of intestines|diseases of the digestive system$M$41-60	diseases of the digestive system	1.0238823096505234	{'CI': array([1.00094655, 1.04715092]), 'Gelman-Rubin': 0.9997830560087752}	Yes	0.9809449767556546	{'CI': array([0.95411135, 1.00710647]), 'Gelman-Rubin': 0.9999208160613527}	No
393	Other diseases of intestines|diseases of the digestive system$M$61-	diseases of the digestive system	0.9902752008993568	{'CI': array([0.96884837, 1.01241579]), 'Gelman-Rubin': 0.9998174983886473}	No	1.003613135215309	{'CI': array([0.97924568, 1.02669015]), 'Gelman-Rubin': 0.9998352782020956}	No
394	Other diseases of the digestive system|diseases of the digestive system$F$0-10	diseases of the digestive system	0.9497245023011699	{'CI': array([0.87606527, 1.01885205]), 'Gelman-Rubin': 0.9999345509948886}	No	0.9959104666283682	{'CI': array([0.90845951, 1.08980797]), 'Gelman-Rubin': 1.0003168751516962}	No
395	Other diseases of the digestive system|diseases of the digestive system$F$11-20	diseases of the digestive system	1.0174781117608862	{'CI': array([0.94518925, 1.0943209 ]), 'Gelman-Rubin': 0.9998368714216139}	No	0.9693234846823006	{'CI': array([0.86286755, 1.07465212]), 'Gelman-Rubin': 0.999890003946235}	No
396	Other diseases of the digestive system|diseases of the digestive system$F$21-40	diseases of the digestive system	1.0098644273387227	{'CI': array([0.95777681, 1.06101532]), 'Gelman-Rubin': 0.9998751082505858}	No	0.968051633906019	{'CI': array([0.90990221, 1.0194942 ]), 'Gelman-Rubin': 0.999785545610448}	No
397	Other diseases of the digestive system|diseases of the digestive system$F$41-60	diseases of the digestive system	1.018964260899238	{'CI': array([0.98625975, 1.05332702]), 'Gelman-Rubin': 0.9998192485350861}	No	0.9869625795037863	{'CI': array([0.95106261, 1.02304497]), 'Gelman-Rubin': 0.9999471796489708}	No
398	Other diseases of the digestive system|diseases of the digestive system$F$61-	diseases of the digestive system	1.0121325079594223	{'CI': array([0.98637122, 1.04069507]), 'Gelman-Rubin': 0.9999496621845602}	No	0.9821780691450839	{'CI': array([0.95323481, 1.01072351]), 'Gelman-Rubin': 0.999819211648377}	No
399	Other diseases of the digestive system|diseases of the digestive system$M$0-10	diseases of the digestive system	0.9849845454129627	{'CI': array([0.91737896, 1.0529502 ]), 'Gelman-Rubin': 0.9999672160664832}	No	0.9974690531360809	{'CI': array([0.91026767, 1.08451706]), 'Gelman-Rubin': 0.9997903380168273}	No
400	Other diseases of the digestive system|diseases of the digestive system$M$11-20	diseases of the digestive system	1.0183248365469992	{'CI': array([0.93952998, 1.08837372]), 'Gelman-Rubin': 0.9998525770003289}	No	0.9672439657951879	{'CI': array([0.86714608, 1.07546964]), 'Gelman-Rubin': 0.999858206806596}	No
401	Other diseases of the digestive system|diseases of the digestive system$M$21-40	diseases of the digestive system	0.9949890479818277	{'CI': array([0.9392334 , 1.05012362]), 'Gelman-Rubin': 0.9997857056313113}	No	0.9776597676659318	{'CI': array([0.91023499, 1.04265845]), 'Gelman-Rubin': 0.9999349416961724}	No
402	Other diseases of the digestive system|diseases of the digestive system$M$41-60	diseases of the digestive system	0.9958883511032582	{'CI': array([0.96635445, 1.0301922 ]), 'Gelman-Rubin': 1.0000708462286347}	No	1.0112127818876149	{'CI': array([0.97679366, 1.05022767]), 'Gelman-Rubin': 0.9998007410583049}	No
403	Other diseases of the digestive system|diseases of the digestive system$M$61-	diseases of the digestive system	1.017857695017216	{'CI': array([0.99159571, 1.04383308]), 'Gelman-Rubin': 0.9999130957510719}	No	1.0066267083561289	{'CI': array([0.97835276, 1.03579326]), 'Gelman-Rubin': 0.999901550019806}	No
404	Diseases of inner ear|diseases of the ear and mastoid process$F$41-60	diseases of the ear and mastoid process	0.9924505303811706	{'CI': array([0.91673888, 1.0658749 ]), 'Gelman-Rubin': 0.9998713984194345}	No	1.0107225425567066	{'CI': array([0.8883772, 1.1162051]), 'Gelman-Rubin': 0.9998748981706567}	No
405	Diseases of inner ear|diseases of the ear and mastoid process$F$61-	diseases of the ear and mastoid process	0.9705375107388019	{'CI': array([0.90046675, 1.04793915]), 'Gelman-Rubin': 0.9998205274740775}	No	1.0721048664991082	{'CI': array([0.96976119, 1.17162542]), 'Gelman-Rubin': 0.9999800830627787}	No
406	Diseases of inner ear|diseases of the ear and mastoid process$M$41-60	diseases of the ear and mastoid process	0.9798970357717817	{'CI': array([0.89936768, 1.06480664]), 'Gelman-Rubin': 0.9999358266117588}	No	1.0192299035580805	{'CI': array([0.90071467, 1.15838558]), 'Gelman-Rubin': 0.9997720643797527}	No
407	Diseases of inner ear|diseases of the ear and mastoid process$M$61-	diseases of the ear and mastoid process	0.9979771879897454	{'CI': array([0.92057071, 1.08054937]), 'Gelman-Rubin': 0.9998556978215017}	No	0.9788177403743924	{'CI': array([0.87271437, 1.10220607]), 'Gelman-Rubin': 0.9997978839088544}	No
408	Diseases of middle ear and mastoid|diseases of the ear and mastoid process$F$0-10	diseases of the ear and mastoid process	1.041569433852083	{'CI': array([0.96815336, 1.12274615]), 'Gelman-Rubin': 0.9997705445499453}	No	1.02502359502836	{'CI': array([0.92030743, 1.13964084]), 'Gelman-Rubin': 1.0001618742474443}	No
409	Diseases of middle ear and mastoid|diseases of the ear and mastoid process$F$21-40	diseases of the ear and mastoid process	0.9921231924952723	{'CI': array([0.90880791, 1.08521824]), 'Gelman-Rubin': 1.000340999101821}	No	0.9869627905521791	{'CI': array([0.86259583, 1.11801501]), 'Gelman-Rubin': 0.9998287447161489}	No
410	Diseases of middle ear and mastoid|diseases of the ear and mastoid process$F$41-60	diseases of the ear and mastoid process	0.9937947630972095	{'CI': array([0.91035889, 1.07672511]), 'Gelman-Rubin': 1.0000069968235028}	No	0.9444834794596678	{'CI': array([0.82088964, 1.0649513 ]), 'Gelman-Rubin': 0.9999563298021872}	No
411	Diseases of middle ear and mastoid|diseases of the ear and mastoid process$F$61-	diseases of the ear and mastoid process	1.0165007491447728	{'CI': array([0.94352091, 1.0999272 ]), 'Gelman-Rubin': 0.9997633292013872}	No	0.9855781347235454	{'CI': array([0.87378314, 1.11124631]), 'Gelman-Rubin': 0.9997980695176196}	No
412	Diseases of middle ear and mastoid|diseases of the ear and mastoid process$M$0-10	diseases of the ear and mastoid process	0.999611058983462	{'CI': array([0.93463619, 1.06939583]), 'Gelman-Rubin': 0.9997888917586861}	No	0.9956294820825392	{'CI': array([0.89644105, 1.09448178]), 'Gelman-Rubin': 0.9997712662039939}	No
413	Diseases of middle ear and mastoid|diseases of the ear and mastoid process$M$41-60	diseases of the ear and mastoid process	0.9850399697247797	{'CI': array([0.90704058, 1.06136497]), 'Gelman-Rubin': 0.9999127963581338}	No	0.9597855040937833	{'CI': array([0.83938573, 1.0853949 ]), 'Gelman-Rubin': 0.9998867057399461}	No
414	Diseases of middle ear and mastoid|diseases of the ear and mastoid process$M$61-	diseases of the ear and mastoid process	1.02940369124308	{'CI': array([0.95130268, 1.11945986]), 'Gelman-Rubin': 0.9998257478358498}	No	1.009202514653324	{'CI': array([0.87200708, 1.1491615 ]), 'Gelman-Rubin': 0.9999772102496125}	No
415	Other disorders of ear|diseases of the ear and mastoid process$F$0-10	diseases of the ear and mastoid process	0.9947278540441991	{'CI': array([0.91588424, 1.0744917 ]), 'Gelman-Rubin': 0.9998163007701129}	No	1.0002529441008867	{'CI': array([0.88835957, 1.12245678]), 'Gelman-Rubin': 0.9998323878447894}	No
416	Other disorders of ear|diseases of the ear and mastoid process$F$11-20	diseases of the ear and mastoid process	0.9967084280686532	{'CI': array([0.91388643, 1.08003079]), 'Gelman-Rubin': 0.9998024694979123}	No	0.9696485499927945	{'CI': array([0.83949212, 1.09810239]), 'Gelman-Rubin': 0.9999078233113268}	No
417	Other disorders of ear|diseases of the ear and mastoid process$F$21-40	diseases of the ear and mastoid process	1.027200861119015	{'CI': array([0.95852901, 1.10327685]), 'Gelman-Rubin': 0.9998859305776292}	No	1.0049144719926209	{'CI': array([0.90694311, 1.11218714]), 'Gelman-Rubin': 0.9998534583560345}	No
418	Other disorders of ear|diseases of the ear and mastoid process$F$41-60	diseases of the ear and mastoid process	1.0217828674477083	{'CI': array([0.95186602, 1.08318357]), 'Gelman-Rubin': 0.9999524586612507}	No	1.0020382921492872	{'CI': array([0.92755306, 1.08117101]), 'Gelman-Rubin': 0.9998943998000833}	No
419	Other disorders of ear|diseases of the ear and mastoid process$F$61-	diseases of the ear and mastoid process	0.9934536513974052	{'CI': array([0.9264179 , 1.06064249]), 'Gelman-Rubin': 0.9998271145923769}	No	0.9581708897608235	{'CI': array([0.8816084 , 1.03907299]), 'Gelman-Rubin': 0.9998984206266917}	No
420	Other disorders of ear|diseases of the ear and mastoid process$M$0-10	diseases of the ear and mastoid process	1.0095169148598613	{'CI': array([0.92947619, 1.09746191]), 'Gelman-Rubin': 0.9998682149902978}	No	0.9857924832152792	{'CI': array([0.87736208, 1.10123186]), 'Gelman-Rubin': 0.9999404871476839}	No
421	Other disorders of ear|diseases of the ear and mastoid process$M$21-40	diseases of the ear and mastoid process	1.009182189365884	{'CI': array([0.9311182 , 1.08817283]), 'Gelman-Rubin': 0.9999105779314346}	No	1.0007064833802342	{'CI': array([0.88930135, 1.12040274]), 'Gelman-Rubin': 0.9997883190026747}	No
422	Other disorders of ear|diseases of the ear and mastoid process$M$41-60	diseases of the ear and mastoid process	0.9885828975209162	{'CI': array([0.91696296, 1.05058195]), 'Gelman-Rubin': 0.9998817244085113}	No	0.9976628620939979	{'CI': array([0.90816491, 1.08874772]), 'Gelman-Rubin': 1.0000385734972213}	No
423	Other disorders of ear|diseases of the ear and mastoid process$M$61-	diseases of the ear and mastoid process	0.9889801588170982	{'CI': array([0.92881794, 1.05423642]), 'Gelman-Rubin': 0.999879244593114}	No	1.0323779492545306	{'CI': array([0.95305128, 1.1190933 ]), 'Gelman-Rubin': 0.999776657123999}	No
424	Disorders of choroid and retina|diseases of the eye and adnexa$F$0-10	diseases of the eye and adnexa	0.9938542362811322	{'CI': array([0.9213475 , 1.06816503]), 'Gelman-Rubin': 0.999872908188826}	No	1.0565614518365778	{'CI': array([0.96539097, 1.15828685]), 'Gelman-Rubin': 0.9997859446000497}	No
425	Disorders of choroid and retina|diseases of the eye and adnexa$F$61-	diseases of the eye and adnexa	0.9966648240583851	{'CI': array([0.91721566, 1.07794642]), 'Gelman-Rubin': 0.999782852235172}	No	0.9534829992567391	{'CI': array([0.84874765, 1.06985515]), 'Gelman-Rubin': 0.9998378858191601}	No
426	Disorders of choroid and retina|diseases of the eye and adnexa$M$0-10	diseases of the eye and adnexa	1.0098758789951938	{'CI': array([0.93240076, 1.08674654]), 'Gelman-Rubin': 0.9999327384727578}	No	1.0395347891832623	{'CI': array([0.94292995, 1.13151849]), 'Gelman-Rubin': 0.9997851788489241}	No
427	Disorders of choroid and retina|diseases of the eye and adnexa$M$41-60	diseases of the eye and adnexa	0.993592587919521	{'CI': array([0.90930509, 1.08211028]), 'Gelman-Rubin': 0.9998829352909192}	No	1.0093177905916066	{'CI': array([0.88444197, 1.13990514]), 'Gelman-Rubin': 0.9997705204666135}	No
428	Disorders of choroid and retina|diseases of the eye and adnexa$M$61-	diseases of the eye and adnexa	0.9970763616640573	{'CI': array([0.92068328, 1.076875 ]), 'Gelman-Rubin': 0.9998254549475452}	No	1.0086746014078718	{'CI': array([0.89666137, 1.13004416]), 'Gelman-Rubin': 0.9997575018767862}	No
429	Disorders of conjunctiva|diseases of the eye and adnexa$F$61-	diseases of the eye and adnexa	1.0036000611740992	{'CI': array([0.9199567 , 1.09919345]), 'Gelman-Rubin': 0.9997948109286023}	No	1.0103277192854971	{'CI': array([0.89081841, 1.1424966 ]), 'Gelman-Rubin': 0.9997562163816377}	No
430	Disorders of conjunctiva|diseases of the eye and adnexa$M$61-	diseases of the eye and adnexa	1.0031094020714124	{'CI': array([0.92453483, 1.0886564 ]), 'Gelman-Rubin': 0.999770165431874}	No	0.9971860414615606	{'CI': array([0.86363881, 1.12863699]), 'Gelman-Rubin': 0.9997561780605364}	No
431	Disorders of eyelid, lacrimal system and orbit|diseases of the eye and adnexa$F$0-10	diseases of the eye and adnexa	0.9832586263535905	{'CI': array([0.90070566, 1.06241306]), 'Gelman-Rubin': 0.9998723828261983}	No	1.0398265175431363	{'CI': array([0.91145572, 1.17529623]), 'Gelman-Rubin': 0.9998158807227192}	No
432	Disorders of eyelid, lacrimal system and orbit|diseases of the eye and adnexa$F$21-40	diseases of the eye and adnexa	0.9834462096897651	{'CI': array([0.89763916, 1.07304762]), 'Gelman-Rubin': 0.9998158432819213}	No	0.9659818555164235	{'CI': array([0.84766202, 1.1005588 ]), 'Gelman-Rubin': 0.9998371609082561}	No
433	Disorders of eyelid, lacrimal system and orbit|diseases of the eye and adnexa$F$41-60	diseases of the eye and adnexa	1.002233844202562	{'CI': array([0.91914726, 1.08822909]), 'Gelman-Rubin': 1.0000544283078963}	No	1.0002621279160981	{'CI': array([0.87492046, 1.11552257]), 'Gelman-Rubin': 0.9998309759628874}	No
434	Disorders of eyelid, lacrimal system and orbit|diseases of the eye and adnexa$F$61-	diseases of the eye and adnexa	1.0041758430101726	{'CI': array([0.91198801, 1.08688094]), 'Gelman-Rubin': 0.9998024323433661}	No	0.9777642777546484	{'CI': array([0.84692166, 1.1191647 ]), 'Gelman-Rubin': 0.9998030892659602}	No
435	Disorders of eyelid, lacrimal system and orbit|diseases of the eye and adnexa$M$0-10	diseases of the eye and adnexa	0.9885596155033752	{'CI': array([0.90118397, 1.07657357]), 'Gelman-Rubin': 0.9998819216116231}	No	1.0145562596550874	{'CI': array([0.89511039, 1.14135398]), 'Gelman-Rubin': 0.9998593925879005}	No
436	Disorders of eyelid, lacrimal system and orbit|diseases of the eye and adnexa$M$41-60	diseases of the eye and adnexa	0.9811281402799623	{'CI': array([0.88401684, 1.06973626]), 'Gelman-Rubin': 0.9998177902211852}	No	1.0478306472463221	{'CI': array([0.92079711, 1.17316148]), 'Gelman-Rubin': 1.0000140826545751}	No
437	Disorders of eyelid, lacrimal system and orbit|diseases of the eye and adnexa$M$61-	diseases of the eye and adnexa	1.0251543541442207	{'CI': array([0.94377158, 1.11785006]), 'Gelman-Rubin': 1.0000397265025611}	No	0.9616405255542041	{'CI': array([0.84363811, 1.09044332]), 'Gelman-Rubin': 0.9999584305058553}	No
438	Disorders of optic nerve and visual pathways|diseases of the eye and adnexa$F$21-40	diseases of the eye and adnexa	0.9931782117039969	{'CI': array([0.9113637 , 1.08591408]), 'Gelman-Rubin': 1.000001287374665}	No	1.0131668703208678	{'CI': array([0.89283909, 1.15124547]), 'Gelman-Rubin': 0.9998600854371463}	No
439	Disorders of optic nerve and visual pathways|diseases of the eye and adnexa$F$41-60	diseases of the eye and adnexa	1.0001647916688667	{'CI': array([0.90702386, 1.08209753]), 'Gelman-Rubin': 0.9997594991502278}	No	1.011759070285978	{'CI': array([0.8799025 , 1.14055847]), 'Gelman-Rubin': 0.9998018455889475}	No
440	Glaucoma|diseases of the eye and adnexa$F$61-	diseases of the eye and adnexa	1.0242767552026157	{'CI': array([0.94553043, 1.10081833]), 'Gelman-Rubin': 0.9998486908916098}	No	1.021163480943219	{'CI': array([0.92415936, 1.13204593]), 'Gelman-Rubin': 0.9999951912526668}	No
441	Glaucoma|diseases of the eye and adnexa$M$61-	diseases of the eye and adnexa	1.025333408031355	{'CI': array([0.94215524, 1.10019436]), 'Gelman-Rubin': 1.0000663948878812}	No	1.007746007529647	{'CI': array([0.90126942, 1.12081755]), 'Gelman-Rubin': 0.999796498979824}	No
442	Other disorders of eye and adnexa|diseases of the eye and adnexa$F$21-40	diseases of the eye and adnexa	1.0191962992283143	{'CI': array([0.94114653, 1.09721783]), 'Gelman-Rubin': 0.9999242929652582}	No	0.9680583512233402	{'CI': array([0.87224475, 1.0595307 ]), 'Gelman-Rubin': 1.0001152475788375}	No
443	Other disorders of eye and adnexa|diseases of the eye and adnexa$F$41-60	diseases of the eye and adnexa	1.0253457019634018	{'CI': array([0.96039883, 1.09146634]), 'Gelman-Rubin': 0.9997597279718425}	No	0.9788667964106882	{'CI': array([0.8968178 , 1.05958447]), 'Gelman-Rubin': 0.9998675105550098}	No
444	Other disorders of eye and adnexa|diseases of the eye and adnexa$F$61-	diseases of the eye and adnexa	1.0020371049606531	{'CI': array([0.92867882, 1.07894118]), 'Gelman-Rubin': 0.9997711251088319}	No	0.9742215452750916	{'CI': array([0.88939533, 1.06115752]), 'Gelman-Rubin': 0.9999590522161198}	No
445	Other disorders of eye and adnexa|diseases of the eye and adnexa$M$0-10	diseases of the eye and adnexa	0.9898186305786948	{'CI': array([0.9079922 , 1.07100643]), 'Gelman-Rubin': 0.9999277007614588}	No	0.9688245804376735	{'CI': array([0.85416211, 1.10118857]), 'Gelman-Rubin': 0.9997861634997205}	No
446	Other disorders of eye and adnexa|diseases of the eye and adnexa$M$21-40	diseases of the eye and adnexa	1.0021298811921653	{'CI': array([0.92240623, 1.08579774]), 'Gelman-Rubin': 0.9997790358725495}	No	0.9982710763131765	{'CI': array([0.88959593, 1.11490794]), 'Gelman-Rubin': 0.9999193327941253}	No
447	Other disorders of eye and adnexa|diseases of the eye and adnexa$M$41-60	diseases of the eye and adnexa	0.973461695995611	{'CI': array([0.90967274, 1.04347674]), 'Gelman-Rubin': 0.9997875078981527}	No	1.0262323509564308	{'CI': array([0.93514844, 1.11398831]), 'Gelman-Rubin': 0.9997691958612583}	No
448	Other disorders of eye and adnexa|diseases of the eye and adnexa$M$61-	diseases of the eye and adnexa	0.9824041092219532	{'CI': array([0.91615513, 1.04638723]), 'Gelman-Rubin': 0.9997911028981772}	No	1.0375607327861718	{'CI': array([0.95981518, 1.13403101]), 'Gelman-Rubin': 0.9998847114322985}	No
449	Visual disturbances and blindness|diseases of the eye and adnexa$F$11-20	diseases of the eye and adnexa	0.9953834973820097	{'CI': array([0.90550128, 1.08553943]), 'Gelman-Rubin': 1.0001295393361072}	No	0.9582212535932287	{'CI': array([0.82583728, 1.08234549]), 'Gelman-Rubin': 0.9997515798868992}	No
450	Visual disturbances and blindness|diseases of the eye and adnexa$F$21-40	diseases of the eye and adnexa	0.9885258296583302	{'CI': array([0.91502436, 1.07871461]), 'Gelman-Rubin': 1.0000016654158506}	No	1.056189581612909	{'CI': array([0.9441379 , 1.17620572]), 'Gelman-Rubin': 0.9997633215717304}	No
451	Visual disturbances and blindness|diseases of the eye and adnexa$F$41-60	diseases of the eye and adnexa	0.9809862090054298	{'CI': array([0.90810326, 1.06684007]), 'Gelman-Rubin': 0.9998387959033332}	No	1.0078846579593104	{'CI': array([0.915281 , 1.10146414]), 'Gelman-Rubin': 0.9997639667128965}	No
452	Visual disturbances and blindness|diseases of the eye and adnexa$F$61-	diseases of the eye and adnexa	1.027842431369604	{'CI': array([0.95463904, 1.10033121]), 'Gelman-Rubin': 0.9998607600919225}	No	0.9900059393829957	{'CI': array([0.90065218, 1.09036068]), 'Gelman-Rubin': 0.9998782916674663}	No
453	Visual disturbances and blindness|diseases of the eye and adnexa$M$21-40	diseases of the eye and adnexa	0.9730055595218234	{'CI': array([0.89558858, 1.05853504]), 'Gelman-Rubin': 1.000042873709589}	No	0.9201877384796615	{'CI': array([0.81584444, 1.03382954]), 'Gelman-Rubin': 0.9998878138875822}	No
454	Visual disturbances and blindness|diseases of the eye and adnexa$M$41-60	diseases of the eye and adnexa	0.9992252066762323	{'CI': array([0.92398239, 1.07246653]), 'Gelman-Rubin': 1.0001277450485875}	No	1.0363310205534138	{'CI': array([0.93956214, 1.1358501 ]), 'Gelman-Rubin': 0.9998205124071662}	No
455	Visual disturbances and blindness|diseases of the eye and adnexa$M$61-	diseases of the eye and adnexa	0.9866317661448059	{'CI': array([0.91702586, 1.06074047]), 'Gelman-Rubin': 1.0000099497452775}	No	0.9825388628269873	{'CI': array([0.89188291, 1.08596789]), 'Gelman-Rubin': 1.0000100041363431}	No
456	Diseases of male genital organs|diseases of the genitourinary system: pelvis, genitals and breasts$F$21-40	diseases of the genitourinary system: pelvis, genitals and breasts	1.0033247799881806	{'CI': array([0.92480603, 1.08850905]), 'Gelman-Rubin': 0.9998066045530363}	No	0.9223929996984417	{'CI': array([0.81042481, 1.05354931]), 'Gelman-Rubin': 0.999790933282875}	No
457	Diseases of male genital organs|diseases of the genitourinary system: pelvis, genitals and breasts$M$0-10	diseases of the genitourinary system: pelvis, genitals and breasts	0.9951328311485927	{'CI': array([0.93305963, 1.06200716]), 'Gelman-Rubin': 1.000207695331082}	No	1.0483827856659227	{'CI': array([0.9741735 , 1.12739856]), 'Gelman-Rubin': 0.9999450213878812}	No
458	Diseases of male genital organs|diseases of the genitourinary system: pelvis, genitals and breasts$M$11-20	diseases of the genitourinary system: pelvis, genitals and breasts	1.0000437703666498	{'CI': array([0.92236622, 1.09201376]), 'Gelman-Rubin': 0.9998170610915508}	No	0.9605464244633719	{'CI': array([0.83743614, 1.0805363 ]), 'Gelman-Rubin': 0.999751523317959}	No
459	Diseases of male genital organs|diseases of the genitourinary system: pelvis, genitals and breasts$M$21-40	diseases of the genitourinary system: pelvis, genitals and breasts	1.0398646350838332	{'CI': array([0.96473002, 1.11959587]), 'Gelman-Rubin': 0.9998888028227788}	No	0.983666660246215	{'CI': array([0.89073603, 1.08097558]), 'Gelman-Rubin': 0.9998918288976635}	No
460	Diseases of male genital organs|diseases of the genitourinary system: pelvis, genitals and breasts$M$41-60	diseases of the genitourinary system: pelvis, genitals and breasts	1.0378489364836128	{'CI': array([0.98701908, 1.09012018]), 'Gelman-Rubin': 0.9998647357305382}	No	0.9610385876725644	{'CI': array([0.90491065, 1.0237859 ]), 'Gelman-Rubin': 0.999790794311443}	No
461	Diseases of male genital organs|diseases of the genitourinary system: pelvis, genitals and breasts$M$61-	diseases of the genitourinary system: pelvis, genitals and breasts	1.0053902691008276	{'CI': array([0.96758489, 1.04521081]), 'Gelman-Rubin': 0.9999605474860782}	No	1.014345513445659	{'CI': array([0.97124138, 1.05825296]), 'Gelman-Rubin': 0.9997909530816648}	No
462	Disorders of breast|diseases of the genitourinary system: pelvis, genitals and breasts$F$21-40	diseases of the genitourinary system: pelvis, genitals and breasts	0.9878114571718596	{'CI': array([0.91448762, 1.07623089]), 'Gelman-Rubin': 0.9998380237296469}	No	1.0425510119309183	{'CI': array([0.93968409, 1.14703833]), 'Gelman-Rubin': 0.9998411290961827}	No
463	Disorders of breast|diseases of the genitourinary system: pelvis, genitals and breasts$F$41-60	diseases of the genitourinary system: pelvis, genitals and breasts	1.0119820767644498	{'CI': array([0.94785998, 1.08032465]), 'Gelman-Rubin': 0.9997677736468356}	No	0.984169297766819	{'CI': array([0.90695752, 1.06665085]), 'Gelman-Rubin': 0.9997722853209073}	No
464	Disorders of breast|diseases of the genitourinary system: pelvis, genitals and breasts$F$61-	diseases of the genitourinary system: pelvis, genitals and breasts	1.0282443657040805	{'CI': array([0.94967407, 1.10260304]), 'Gelman-Rubin': 0.9998995594915167}	No	1.0340590086276906	{'CI': array([0.9300405 , 1.14667788]), 'Gelman-Rubin': 0.9998827961255985}	No
465	Inflammatory diseases of female pelvic organs|diseases of the genitourinary system: pelvis, genitals and breasts$F$11-20	diseases of the genitourinary system: pelvis, genitals and breasts	1.0243866774552384	{'CI': array([0.9430538, 1.1119344]), 'Gelman-Rubin': 1.0000592870711822}	No	1.0122899528830354	{'CI': array([0.89840511, 1.13057195]), 'Gelman-Rubin': 0.9998394253872877}	No
466	Inflammatory diseases of female pelvic organs|diseases of the genitourinary system: pelvis, genitals and breasts$F$21-40	diseases of the genitourinary system: pelvis, genitals and breasts	1.0018554878757093	{'CI': array([0.94897625, 1.05771051]), 'Gelman-Rubin': 0.9999039598370033}	No	1.0048173190388028	{'CI': array([0.94106341, 1.0631125 ]), 'Gelman-Rubin': 0.999878525980765}	No
467	Inflammatory diseases of female pelvic organs|diseases of the genitourinary system: pelvis, genitals and breasts$F$41-60	diseases of the genitourinary system: pelvis, genitals and breasts	1.0111772815919895	{'CI': array([0.95777021, 1.06274165]), 'Gelman-Rubin': 0.9999590898912935}	No	0.9812684611149619	{'CI': array([0.92444712, 1.03667814]), 'Gelman-Rubin': 0.9998502581882039}	No
468	Inflammatory diseases of female pelvic organs|diseases of the genitourinary system: pelvis, genitals and breasts$F$61-	diseases of the genitourinary system: pelvis, genitals and breasts	0.9842843389103387	{'CI': array([0.9056686 , 1.05601319]), 'Gelman-Rubin': 0.9998722697896449}	No	0.980052868411716	{'CI': array([0.88437219, 1.09247816]), 'Gelman-Rubin': 0.9998505614834657}	No
469	Noninflammatory disorders of female genital tract|diseases of the genitourinary system: pelvis, genitals and breasts$F$11-20	diseases of the genitourinary system: pelvis, genitals and breasts	1.0041187178310311	{'CI': array([0.93179911, 1.07502227]), 'Gelman-Rubin': 0.9998149346275937}	No	0.9381336162949419	{'CI': array([0.85197816, 1.02798688]), 'Gelman-Rubin': 0.9998372199827601}	No
470	Noninflammatory disorders of female genital tract|diseases of the genitourinary system: pelvis, genitals and breasts$F$21-40	diseases of the genitourinary system: pelvis, genitals and breasts	0.9917130130490096	{'CI': array([0.96053887, 1.02331162]), 'Gelman-Rubin': 1.0000729774630166}	No	1.0278311477862878	{'CI': array([0.99336089, 1.06342507]), 'Gelman-Rubin': 0.999935715084783}	No
471	Noninflammatory disorders of female genital tract|diseases of the genitourinary system: pelvis, genitals and breasts$F$41-60	diseases of the genitourinary system: pelvis, genitals and breasts	0.9677610157180849	{'CI': array([0.94350608, 0.99233498]), 'Gelman-Rubin': 0.999800959373228}	Yes	0.9809112573967149	{'CI': array([0.95497951, 1.00771401]), 'Gelman-Rubin': 0.9998194292895837}	No
472	Noninflammatory disorders of female genital tract|diseases of the genitourinary system: pelvis, genitals and breasts$F$61-	diseases of the genitourinary system: pelvis, genitals and breasts	0.9823910040308629	{'CI': array([0.94184875, 1.03116684]), 'Gelman-Rubin': 0.9998953738357855}	No	0.9685865458807082	{'CI': array([0.92235665, 1.02082207]), 'Gelman-Rubin': 0.999848373635616}	No
473	Other disorders of genitourinary tract|diseases of the genitourinary system: pelvis, genitals and breasts$F$11-20	diseases of the genitourinary system: pelvis, genitals and breasts	0.9995134015965534	{'CI': array([0.91791598, 1.08319682]), 'Gelman-Rubin': 0.9998070490241499}	No	0.969423115875651	{'CI': array([0.85367442, 1.09922165]), 'Gelman-Rubin': 0.9997682015200625}	No
474	Other disorders of genitourinary tract|diseases of the genitourinary system: pelvis, genitals and breasts$F$21-40	diseases of the genitourinary system: pelvis, genitals and breasts	0.9918147994722784	{'CI': array([0.9334915 , 1.06298004]), 'Gelman-Rubin': 0.9998420541524621}	No	0.9934504747484771	{'CI': array([0.92142207, 1.07400117]), 'Gelman-Rubin': 0.9998020931478172}	No
475	Other disorders of genitourinary tract|diseases of the genitourinary system: pelvis, genitals and breasts$F$41-60	diseases of the genitourinary system: pelvis, genitals and breasts	0.9940121067641688	{'CI': array([0.94193472, 1.05143565]), 'Gelman-Rubin': 0.9997728417896464}	No	0.9977865236086148	{'CI': array([0.94193551, 1.06079185]), 'Gelman-Rubin': 0.9998684259954426}	No
476	Other disorders of genitourinary tract|diseases of the genitourinary system: pelvis, genitals and breasts$F$61-	diseases of the genitourinary system: pelvis, genitals and breasts	1.0108803344790944	{'CI': array([0.94956166, 1.08190069]), 'Gelman-Rubin': 0.9998293777185912}	No	0.9652220421908355	{'CI': array([0.89777058, 1.04090398]), 'Gelman-Rubin': 1.0000003355646583}	No
477	Other disorders of genitourinary tract|diseases of the genitourinary system: pelvis, genitals and breasts$M$21-40	diseases of the genitourinary system: pelvis, genitals and breasts	1.0119250049191126	{'CI': array([0.9324016 , 1.09695826]), 'Gelman-Rubin': 0.9997835506407965}	No	1.0235845892251885	{'CI': array([0.92060408, 1.1546466 ]), 'Gelman-Rubin': 0.9997919578382278}	No
478	Other disorders of genitourinary tract|diseases of the genitourinary system: pelvis, genitals and breasts$M$41-60	diseases of the genitourinary system: pelvis, genitals and breasts	0.9777597237818396	{'CI': array([0.91676433, 1.04125318]), 'Gelman-Rubin': 0.9998043179592456}	No	1.0171295418791007	{'CI': array([0.93942403, 1.0994623 ]), 'Gelman-Rubin': 0.9998174250624778}	No
479	Other disorders of genitourinary tract|diseases of the genitourinary system: pelvis, genitals and breasts$M$61-	diseases of the genitourinary system: pelvis, genitals and breasts	0.9967240709756667	{'CI': array([0.93368603, 1.06205708]), 'Gelman-Rubin': 0.999919424977392}	No	1.0389430006731253	{'CI': array([0.95601532, 1.11750004]), 'Gelman-Rubin': 1.000045854340408}	No
480	Glomerular diseases|diseases of the genitourinary system: urinary system$F$21-40	diseases of the genitourinary system: urinary system	0.9918554820840062	{'CI': array([0.9109413, 1.0732586]), 'Gelman-Rubin': 0.9997648746378299}	No	0.9708360690915426	{'CI': array([0.86147447, 1.08735496]), 'Gelman-Rubin': 0.9999032877286681}	No
481	Glomerular diseases|diseases of the genitourinary system: urinary system$F$41-60	diseases of the genitourinary system: urinary system	0.9969657838590399	{'CI': array([0.91815479, 1.07846991]), 'Gelman-Rubin': 0.9998315811015736}	No	0.9913569980678703	{'CI': array([0.89338769, 1.09686232]), 'Gelman-Rubin': 0.9997594494070104}	No
482	Glomerular diseases|diseases of the genitourinary system: urinary system$F$61-	diseases of the genitourinary system: urinary system	0.9936305513552436	{'CI': array([0.91834162, 1.07663739]), 'Gelman-Rubin': 0.9998383562207594}	No	1.0417137975812885	{'CI': array([0.93219534, 1.15616879]), 'Gelman-Rubin': 0.9998092419699218}	No
483	Glomerular diseases|diseases of the genitourinary system: urinary system$M$0-10	diseases of the genitourinary system: urinary system	0.9945960952731334	{'CI': array([0.91562491, 1.07732356]), 'Gelman-Rubin': 0.9998531448539815}	No	1.007772070345265	{'CI': array([0.88177788, 1.14717669]), 'Gelman-Rubin': 0.9998171076196094}	No
484	Glomerular diseases|diseases of the genitourinary system: urinary system$M$11-20	diseases of the genitourinary system: urinary system	0.9969185583673138	{'CI': array([0.92009906, 1.09334171]), 'Gelman-Rubin': 1.0001112465904298}	No	0.957026794075047	{'CI': array([0.83204241, 1.0915195 ]), 'Gelman-Rubin': 0.9997903563890024}	No
485	Glomerular diseases|diseases of the genitourinary system: urinary system$M$21-40	diseases of the genitourinary system: urinary system	0.9903250710179916	{'CI': array([0.90187952, 1.09051114]), 'Gelman-Rubin': 0.9997928794324163}	No	0.9740134104908423	{'CI': array([0.85611122, 1.1009089 ]), 'Gelman-Rubin': 0.9997541034581526}	No
486	Glomerular diseases|diseases of the genitourinary system: urinary system$M$41-60	diseases of the genitourinary system: urinary system	0.9750330697145553	{'CI': array([0.89988481, 1.04883239]), 'Gelman-Rubin': 0.9997882207136858}	No	1.0326567569515261	{'CI': array([0.93476747, 1.14995049]), 'Gelman-Rubin': 0.9997936966841595}	No
487	Glomerular diseases|diseases of the genitourinary system: urinary system$M$61-	diseases of the genitourinary system: urinary system	1.029453753711065	{'CI': array([0.94704676, 1.11152511]), 'Gelman-Rubin': 0.9997534213235314}	No	0.9583413606732439	{'CI': array([0.8488137 , 1.06275464]), 'Gelman-Rubin': 0.9997836562769534}	No
488	Other diseases of urinary system|diseases of the genitourinary system: urinary system$F$0-10	diseases of the genitourinary system: urinary system	0.9796895139453413	{'CI': array([0.91142622, 1.05686266]), 'Gelman-Rubin': 0.9999683474940754}	No	1.0372512280761916	{'CI': array([0.94277678, 1.13415482]), 'Gelman-Rubin': 0.9997709500432924}	No
489	Other diseases of urinary system|diseases of the genitourinary system: urinary system$F$11-20	diseases of the genitourinary system: urinary system	1.0133199019406216	{'CI': array([0.94128662, 1.08563054]), 'Gelman-Rubin': 0.9998250680883884}	No	1.0234848742857445	{'CI': array([0.92180862, 1.1179466 ]), 'Gelman-Rubin': 0.9998363930768981}	No
490	Other diseases of urinary system|diseases of the genitourinary system: urinary system$F$21-40	diseases of the genitourinary system: urinary system	1.0236859509528962	{'CI': array([0.97700757, 1.07727504]), 'Gelman-Rubin': 0.9998648983445304}	No	0.9999403199028426	{'CI': array([0.93968941, 1.05817375]), 'Gelman-Rubin': 0.9997892083116723}	No
491	Other diseases of urinary system|diseases of the genitourinary system: urinary system$F$41-60	diseases of the genitourinary system: urinary system	0.9850353795798971	{'CI': array([0.95420679, 1.02025064]), 'Gelman-Rubin': 0.999771115985993}	No	0.9660542971633752	{'CI': array([0.93225325, 1.00197664]), 'Gelman-Rubin': 0.9999652878843251}	No
492	Other diseases of urinary system|diseases of the genitourinary system: urinary system$F$61-	diseases of the genitourinary system: urinary system	0.9937290647708497	{'CI': array([0.97228495, 1.01694024]), 'Gelman-Rubin': 1.0000726152159753}	No	0.9762214111171875	{'CI': array([0.95085878, 0.99809015]), 'Gelman-Rubin': 0.9999137882711555}	Yes
493	Other diseases of urinary system|diseases of the genitourinary system: urinary system$M$0-10	diseases of the genitourinary system: urinary system	1.0168036716425495	{'CI': array([0.94068729, 1.10526887]), 'Gelman-Rubin': 0.9997639001104183}	No	1.043628117227764	{'CI': array([0.93371168, 1.16916061]), 'Gelman-Rubin': 0.9998339663565621}	No
494	Other diseases of urinary system|diseases of the genitourinary system: urinary system$M$11-20	diseases of the genitourinary system: urinary system	1.0283371209241292	{'CI': array([0.95170047, 1.1134452 ]), 'Gelman-Rubin': 0.999816606642281}	No	1.0149910563266724	{'CI': array([0.90003123, 1.13868901]), 'Gelman-Rubin': 0.9999089198963594}	No
495	Other diseases of urinary system|diseases of the genitourinary system: urinary system$M$21-40	diseases of the genitourinary system: urinary system	1.008140417718925	{'CI': array([0.9380815 , 1.08006439]), 'Gelman-Rubin': 0.9998119424661658}	No	1.019044543013282	{'CI': array([0.93378594, 1.1114858 ]), 'Gelman-Rubin': 0.9997581720666934}	No
496	Other diseases of urinary system|diseases of the genitourinary system: urinary system$M$41-60	diseases of the genitourinary system: urinary system	1.048432286215636	{'CI': array([1.00079212, 1.09884942]), 'Gelman-Rubin': 1.0002794735577611}	Yes	0.9792387476962667	{'CI': array([0.92853862, 1.02785867]), 'Gelman-Rubin': 0.9998997808313196}	No
497	Other diseases of urinary system|diseases of the genitourinary system: urinary system$M$61-	diseases of the genitourinary system: urinary system	1.0029719917152091	{'CI': array([0.9758256, 1.0292291]), 'Gelman-Rubin': 0.9997788338179665}	No	0.9804763765015134	{'CI': array([0.95334909, 1.01179099]), 'Gelman-Rubin': 0.9999075134543867}	No
498	Other disorders of kidney and ureter|diseases of the genitourinary system: urinary system$F$0-10	diseases of the genitourinary system: urinary system	1.0036105673419016	{'CI': array([0.92090297, 1.09704684]), 'Gelman-Rubin': 0.9997708170381451}	No	0.9886917291497914	{'CI': array([0.87083911, 1.11147607]), 'Gelman-Rubin': 0.9999301940462625}	No
499	Other disorders of kidney and ureter|diseases of the genitourinary system: urinary system$F$11-20	diseases of the genitourinary system: urinary system	1.0017522567592922	{'CI': array([0.91982005, 1.08480624]), 'Gelman-Rubin': 0.9998720365737299}	No	1.0236472373893477	{'CI': array([0.9046386, 1.1637604]), 'Gelman-Rubin': 0.9999637532997088}	No
500	Other disorders of kidney and ureter|diseases of the genitourinary system: urinary system$F$21-40	diseases of the genitourinary system: urinary system	0.9924493138434854	{'CI': array([0.91576248, 1.07790448]), 'Gelman-Rubin': 0.9997986677370387}	No	0.9595469587615193	{'CI': array([0.86482395, 1.05597592]), 'Gelman-Rubin': 0.9999099933042022}	No
501	Other disorders of kidney and ureter|diseases of the genitourinary system: urinary system$F$41-60	diseases of the genitourinary system: urinary system	1.036530630726074	{'CI': array([0.98476816, 1.09526195]), 'Gelman-Rubin': 0.9997593605269359}	No	0.9889739406854374	{'CI': array([0.92720564, 1.04910294]), 'Gelman-Rubin': 0.9999571046051693}	No
502	Other disorders of kidney and ureter|diseases of the genitourinary system: urinary system$F$61-	diseases of the genitourinary system: urinary system	0.9986142688538228	{'CI': array([0.95357245, 1.04380286]), 'Gelman-Rubin': 0.9998762749003578}	No	0.9928818010886399	{'CI': array([0.94737297, 1.04555765]), 'Gelman-Rubin': 0.9998790132456346}	No
503	Other disorders of kidney and ureter|diseases of the genitourinary system: urinary system$M$0-10	diseases of the genitourinary system: urinary system	0.9901442763283196	{'CI': array([0.91371144, 1.07229003]), 'Gelman-Rubin': 0.9997882806899495}	No	1.0236967654914262	{'CI': array([0.90595311, 1.15670562]), 'Gelman-Rubin': 0.9998516383132879}	No
504	Other disorders of kidney and ureter|diseases of the genitourinary system: urinary system$M$11-20	diseases of the genitourinary system: urinary system	1.0038876115325202	{'CI': array([0.92229839, 1.08306569]), 'Gelman-Rubin': 0.9999648541978021}	No	0.9697944703375123	{'CI': array([0.84467982, 1.10463551]), 'Gelman-Rubin': 0.9998689984227341}	No
505	Other disorders of kidney and ureter|diseases of the genitourinary system: urinary system$M$21-40	diseases of the genitourinary system: urinary system	1.0001924829483717	{'CI': array([0.92338243, 1.07696472]), 'Gelman-Rubin': 0.999922300082815}	No	0.9805627943692254	{'CI': array([0.87659087, 1.09479301]), 'Gelman-Rubin': 1.0000157088981045}	No
506	Other disorders of kidney and ureter|diseases of the genitourinary system: urinary system$M$41-60	diseases of the genitourinary system: urinary system	1.0333409121519015	{'CI': array([0.98248427, 1.08966127]), 'Gelman-Rubin': 0.9998944065986438}	No	1.0298814536493328	{'CI': array([0.96944829, 1.08743007]), 'Gelman-Rubin': 0.99979802610349}	No
507	Other disorders of kidney and ureter|diseases of the genitourinary system: urinary system$M$61-	diseases of the genitourinary system: urinary system	0.9879502776564772	{'CI': array([0.95047157, 1.02721886]), 'Gelman-Rubin': 0.9999696364255889}	No	0.9540410486591088	{'CI': array([0.91282534, 1.00157878]), 'Gelman-Rubin': 0.9998785909229246}	No
508	Renal failure|diseases of the genitourinary system: urinary system$F$0-10	diseases of the genitourinary system: urinary system	0.9731516241298191	{'CI': array([0.90108496, 1.05273096]), 'Gelman-Rubin': 0.9999325620303365}	No	0.9625643215106213	{'CI': array([0.85509633, 1.07629979]), 'Gelman-Rubin': 1.0001290213452467}	No
509	Renal failure|diseases of the genitourinary system: urinary system$F$11-20	diseases of the genitourinary system: urinary system	1.0108834709077583	{'CI': array([0.93386105, 1.0856504 ]), 'Gelman-Rubin': 0.9998299476105079}	No	0.9482197085742263	{'CI': array([0.85296363, 1.05437105]), 'Gelman-Rubin': 0.9997894201796949}	No
510	Renal failure|diseases of the genitourinary system: urinary system$F$21-40	diseases of the genitourinary system: urinary system	0.9650637219265407	{'CI': array([0.91739359, 1.00574896]), 'Gelman-Rubin': 1.000010648958203}	No	0.9779596584290747	{'CI': array([0.92379662, 1.0285933 ]), 'Gelman-Rubin': 0.9998310700692897}	No
511	Renal failure|diseases of the genitourinary system: urinary system$F$41-60	diseases of the genitourinary system: urinary system	1.0030019319346204	{'CI': array([0.98161778, 1.02650198]), 'Gelman-Rubin': 0.9998824082649523}	No	1.0004936786570573	{'CI': array([0.97715385, 1.02430443]), 'Gelman-Rubin': 0.9998490123588964}	No
512	Renal failure|diseases of the genitourinary system: urinary system$F$61-	diseases of the genitourinary system: urinary system	0.9927651420767075	{'CI': array([0.97644422, 1.00961118]), 'Gelman-Rubin': 0.9997655878264441}	No	0.9810876041314035	{'CI': array([0.961434 , 0.99974158]), 'Gelman-Rubin': 0.9997874457095048}	Yes
513	Renal failure|diseases of the genitourinary system: urinary system$M$0-10	diseases of the genitourinary system: urinary system	1.0239962509577247	{'CI': array([0.94689632, 1.10432135]), 'Gelman-Rubin': 0.9998715795651377}	No	0.982500509180512	{'CI': array([0.88553686, 1.07828911]), 'Gelman-Rubin': 0.9998061070378319}	No
514	Renal failure|diseases of the genitourinary system: urinary system$M$11-20	diseases of the genitourinary system: urinary system	1.0549436189275463	{'CI': array([0.97621645, 1.13630673]), 'Gelman-Rubin': 0.9997962634236759}	No	0.9239860484744364	{'CI': array([0.83384288, 1.0170923 ]), 'Gelman-Rubin': 0.9997916670642182}	No
515	Renal failure|diseases of the genitourinary system: urinary system$M$21-40	diseases of the genitourinary system: urinary system	1.00179717808819	{'CI': array([0.9582928 , 1.04899079]), 'Gelman-Rubin': 0.9998176441261413}	No	0.9807791487045977	{'CI': array([0.93729862, 1.02834623]), 'Gelman-Rubin': 0.9998333802583628}	No
516	Renal failure|diseases of the genitourinary system: urinary system$M$41-60	diseases of the genitourinary system: urinary system	0.9933149547641047	{'CI': array([0.97411071, 1.01290528]), 'Gelman-Rubin': 0.9999057110370719}	No	0.9799539168258967	{'CI': array([0.9598349 , 1.00122522]), 'Gelman-Rubin': 0.9998372032709913}	No
517	Renal failure|diseases of the genitourinary system: urinary system$M$61-	diseases of the genitourinary system: urinary system	1.001417860729368	{'CI': array([0.98862532, 1.01739458]), 'Gelman-Rubin': 0.9999783317782226}	No	0.9839842367551858	{'CI': array([0.96773404, 0.99965902]), 'Gelman-Rubin': 0.999825528037562}	Yes
518	Renal tubulo-interstitial diseases|diseases of the genitourinary system: urinary system$F$0-10	diseases of the genitourinary system: urinary system	0.9764340905644437	{'CI': array([0.90865127, 1.04497568]), 'Gelman-Rubin': 0.9998031376853179}	No	0.9717461254704743	{'CI': array([0.88637071, 1.05963697]), 'Gelman-Rubin': 0.9997906171682129}	No
519	Renal tubulo-interstitial diseases|diseases of the genitourinary system: urinary system$F$11-20	diseases of the genitourinary system: urinary system	1.0025378243915855	{'CI': array([0.94040988, 1.06403233]), 'Gelman-Rubin': 0.9998194982930947}	No	0.9712158938667783	{'CI': array([0.89868995, 1.04708653]), 'Gelman-Rubin': 0.9998868298826873}	No
520	Renal tubulo-interstitial diseases|diseases of the genitourinary system: urinary system$F$21-40	diseases of the genitourinary system: urinary system	1.030725011366393	{'CI': array([0.99209998, 1.07459771]), 'Gelman-Rubin': 1.0002902484456861}	No	0.9973667090260921	{'CI': array([0.9535285 , 1.04106574]), 'Gelman-Rubin': 0.9998022266695948}	No
521	Renal tubulo-interstitial diseases|diseases of the genitourinary system: urinary system$F$41-60	diseases of the genitourinary system: urinary system	1.0275121676470322	{'CI': array([0.99172541, 1.0630178 ]), 'Gelman-Rubin': 1.0002158577912175}	No	0.9819576297920541	{'CI': array([0.94413739, 1.01798399]), 'Gelman-Rubin': 0.9998831759481833}	No
522	Renal tubulo-interstitial diseases|diseases of the genitourinary system: urinary system$F$61-	diseases of the genitourinary system: urinary system	1.0110480040814254	{'CI': array([0.97106583, 1.05254733]), 'Gelman-Rubin': 0.9998841915775668}	No	1.0053729053348366	{'CI': array([0.96436564, 1.05128225]), 'Gelman-Rubin': 0.9997864883021558}	No
523	Renal tubulo-interstitial diseases|diseases of the genitourinary system: urinary system$M$0-10	diseases of the genitourinary system: urinary system	1.0069332901275856	{'CI': array([0.93887377, 1.08114313]), 'Gelman-Rubin': 1.0002467736195586}	No	1.0624897056423275	{'CI': array([0.9687262 , 1.16665044]), 'Gelman-Rubin': 0.9997899779920605}	No
524	Renal tubulo-interstitial diseases|diseases of the genitourinary system: urinary system$M$11-20	diseases of the genitourinary system: urinary system	1.0049203006059901	{'CI': array([0.92434677, 1.08598173]), 'Gelman-Rubin': 0.9997611176446911}	No	1.0034516512476246	{'CI': array([0.89445137, 1.11499919]), 'Gelman-Rubin': 0.9998201622474993}	No
525	Renal tubulo-interstitial diseases|diseases of the genitourinary system: urinary system$M$21-40	diseases of the genitourinary system: urinary system	0.9901510802933746	{'CI': array([0.92578176, 1.05532653]), 'Gelman-Rubin': 0.9999646066605453}	No	0.955500596577409	{'CI': array([0.88769619, 1.02931177]), 'Gelman-Rubin': 1.0000300953645391}	No
526	Renal tubulo-interstitial diseases|diseases of the genitourinary system: urinary system$M$41-60	diseases of the genitourinary system: urinary system	0.9864123170101009	{'CI': array([0.94785743, 1.02818959]), 'Gelman-Rubin': 0.9998808734006146}	No	0.9960543336873885	{'CI': array([0.95673059, 1.04082264]), 'Gelman-Rubin': 0.9998817481097456}	No
527	Renal tubulo-interstitial diseases|diseases of the genitourinary system: urinary system$M$61-	diseases of the genitourinary system: urinary system	0.9773482056106799	{'CI': array([0.9386052 , 1.01608147]), 'Gelman-Rubin': 0.9999880027934459}	No	0.9720155186694218	{'CI': array([0.93139912, 1.01438313]), 'Gelman-Rubin': 0.9998967576387258}	No
528	Urolithiasis|diseases of the genitourinary system: urinary system$F$11-20	diseases of the genitourinary system: urinary system	0.9907049130739499	{'CI': array([0.92153827, 1.06866058]), 'Gelman-Rubin': 0.999804116233368}	No	0.9376978371575655	{'CI': array([0.82672852, 1.04993589]), 'Gelman-Rubin': 0.9999621068732725}	No
529	Urolithiasis|diseases of the genitourinary system: urinary system$F$21-40	diseases of the genitourinary system: urinary system	1.0146038720219908	{'CI': array([0.95967313, 1.06920312]), 'Gelman-Rubin': 0.9998282270161664}	No	1.0045700055694653	{'CI': array([0.94360152, 1.07107804]), 'Gelman-Rubin': 0.9997690217141618}	No
530	Urolithiasis|diseases of the genitourinary system: urinary system$F$41-60	diseases of the genitourinary system: urinary system	1.0372017373477154	{'CI': array([0.9900351 , 1.08924307]), 'Gelman-Rubin': 0.9999278059391338}	No	1.0327249501277092	{'CI': array([0.97459276, 1.09333768]), 'Gelman-Rubin': 0.9999170867725494}	No
531	Urolithiasis|diseases of the genitourinary system: urinary system$F$61-	diseases of the genitourinary system: urinary system	1.0299728674948825	{'CI': array([0.97293029, 1.09149784]), 'Gelman-Rubin': 0.999795152831922}	No	0.9966831220724995	{'CI': array([0.93155036, 1.06628717]), 'Gelman-Rubin': 0.999836903459763}	No
532	Urolithiasis|diseases of the genitourinary system: urinary system$M$21-40	diseases of the genitourinary system: urinary system	0.9678052370114361	{'CI': array([0.90635117, 1.03788772]), 'Gelman-Rubin': 0.9998630987252408}	No	0.9608336680908085	{'CI': array([0.88320303, 1.04392162]), 'Gelman-Rubin': 0.999962543555528}	No
533	Urolithiasis|diseases of the genitourinary system: urinary system$M$41-60	diseases of the genitourinary system: urinary system	0.997310702091165	{'CI': array([0.94991439, 1.05076766]), 'Gelman-Rubin': 0.9998557999795783}	No	1.0102942990859016	{'CI': array([0.95987773, 1.06950729]), 'Gelman-Rubin': 0.9999745239021562}	No
534	Urolithiasis|diseases of the genitourinary system: urinary system$M$61-	diseases of the genitourinary system: urinary system	1.0004641590736012	{'CI': array([0.94997001, 1.05318943]), 'Gelman-Rubin': 0.9998813185056814}	No	1.0107016851880615	{'CI': array([0.95594364, 1.07489565]), 'Gelman-Rubin': 0.9999587354783265}	No
535	Arthrosis|diseases of the musculoskeletal system and connective tissue$F$21-40	diseases of the musculoskeletal system and connective tissue	0.9999435704496697	{'CI': array([0.92736597, 1.07556978]), 'Gelman-Rubin': 0.9997730560805321}	No	0.9715269822987904	{'CI': array([0.8639206 , 1.08048157]), 'Gelman-Rubin': 0.9998127945314528}	No
536	Arthrosis|diseases of the musculoskeletal system and connective tissue$F$41-60	diseases of the musculoskeletal system and connective tissue	1.0340334192359235	{'CI': array([1.00342008, 1.06306824]), 'Gelman-Rubin': 0.9998749427137026}	Yes	0.9779979377450685	{'CI': array([0.95110464, 1.0078047 ]), 'Gelman-Rubin': 0.9998046153904416}	No
537	Arthrosis|diseases of the musculoskeletal system and connective tissue$F$61-	diseases of the musculoskeletal system and connective tissue	1.0026612533452333	{'CI': array([0.98074629, 1.02616449]), 'Gelman-Rubin': 0.999751334467365}	No	1.003057154069788	{'CI': array([0.97933929, 1.02682146]), 'Gelman-Rubin': 0.9999993127944109}	No
538	Arthrosis|diseases of the musculoskeletal system and connective tissue$M$21-40	diseases of the musculoskeletal system and connective tissue	1.0249477060657413	{'CI': array([0.94665762, 1.10266356]), 'Gelman-Rubin': 0.9998222767413651}	No	1.009775994086705	{'CI': array([0.90124363, 1.1317716 ]), 'Gelman-Rubin': 1.000066590219261}	No
539	Arthrosis|diseases of the musculoskeletal system and connective tissue$M$41-60	diseases of the musculoskeletal system and connective tissue	1.0131734903097072	{'CI': array([0.98008583, 1.04650518]), 'Gelman-Rubin': 0.9999374532825914}	No	1.0139339467211617	{'CI': array([0.98204737, 1.05007575]), 'Gelman-Rubin': 1.0001706704954663}	No
540	Arthrosis|diseases of the musculoskeletal system and connective tissue$M$61-	diseases of the musculoskeletal system and connective tissue	0.9988510117464627	{'CI': array([0.97197544, 1.02990527]), 'Gelman-Rubin': 0.9998317139564613}	No	0.9899003354029505	{'CI': array([0.96150212, 1.01591626]), 'Gelman-Rubin': 0.9998805237239928}	No
541	Chondropathies|diseases of the musculoskeletal system and connective tissue$F$21-40	diseases of the musculoskeletal system and connective tissue	1.0109907434459322	{'CI': array([0.9176924, 1.0895007]), 'Gelman-Rubin': 0.9998926952323846}	No	1.021009696344782	{'CI': array([0.90010454, 1.14660767]), 'Gelman-Rubin': 1.0000955387238482}	No
542	Chondropathies|diseases of the musculoskeletal system and connective tissue$F$41-60	diseases of the musculoskeletal system and connective tissue	1.029074530797199	{'CI': array([0.95662247, 1.10803797]), 'Gelman-Rubin': 0.999794330007292}	No	0.9957483068387144	{'CI': array([0.89360156, 1.09623778]), 'Gelman-Rubin': 0.9998144057753594}	No
543	Chondropathies|diseases of the musculoskeletal system and connective tissue$F$61-	diseases of the musculoskeletal system and connective tissue	0.9971671273774501	{'CI': array([0.93129989, 1.06613087]), 'Gelman-Rubin': 0.9998299995937119}	No	1.033712721453484	{'CI': array([0.94568114, 1.13352226]), 'Gelman-Rubin': 0.9999964749215713}	No
544	Chondropathies|diseases of the musculoskeletal system and connective tissue$M$41-60	diseases of the musculoskeletal system and connective tissue	0.9963320832932547	{'CI': array([0.92189452, 1.07906954]), 'Gelman-Rubin': 0.9997791007847778}	No	0.9758302369779933	{'CI': array([0.8744649 , 1.08830883]), 'Gelman-Rubin': 0.9998864865691084}	No
545	Chondropathies|diseases of the musculoskeletal system and connective tissue$M$61-	diseases of the musculoskeletal system and connective tissue	1.0087396818826941	{'CI': array([0.9280072 , 1.09112275]), 'Gelman-Rubin': 0.9998463465844215}	No	1.0376755466864862	{'CI': array([0.9384256 , 1.14599979]), 'Gelman-Rubin': 0.9998099107425635}	No
546	Deforming dorsopathies|diseases of the musculoskeletal system and connective tissue$F$11-20	diseases of the musculoskeletal system and connective tissue	0.9913686761827493	{'CI': array([0.91601286, 1.06808435]), 'Gelman-Rubin': 0.9998995971060038}	No	0.9570786463290865	{'CI': array([0.84857198, 1.06753602]), 'Gelman-Rubin': 0.9999939760763491}	No
547	Deforming dorsopathies|diseases of the musculoskeletal system and connective tissue$F$21-40	diseases of the musculoskeletal system and connective tissue	0.9977352117944479	{'CI': array([0.91988589, 1.07637463]), 'Gelman-Rubin': 0.9998679591230464}	No	1.0519527158057784	{'CI': array([0.94309024, 1.1650417 ]), 'Gelman-Rubin': 1.0000134231396094}	No
548	Deforming dorsopathies|diseases of the musculoskeletal system and connective tissue$F$41-60	diseases of the musculoskeletal system and connective tissue	0.9938233020018323	{'CI': array([0.92777448, 1.0570324 ]), 'Gelman-Rubin': 0.9999698691101574}	No	1.0305022121356544	{'CI': array([0.95979097, 1.10753178]), 'Gelman-Rubin': 0.999754172859275}	No
549	Deforming dorsopathies|diseases of the musculoskeletal system and connective tissue$F$61-	diseases of the musculoskeletal system and connective tissue	1.0279176823246063	{'CI': array([0.96413328, 1.09218195]), 'Gelman-Rubin': 1.00007234894397}	No	0.9621737651834996	{'CI': array([0.88727103, 1.03311986]), 'Gelman-Rubin': 0.9998391535124501}	No
550	Deforming dorsopathies|diseases of the musculoskeletal system and connective tissue$M$11-20	diseases of the musculoskeletal system and connective tissue	0.986037403303773	{'CI': array([0.90177223, 1.06621236]), 'Gelman-Rubin': 0.999791109881084}	No	0.9434082430656004	{'CI': array([0.83845209, 1.05651262]), 'Gelman-Rubin': 0.9999245163927131}	No
551	Deforming dorsopathies|diseases of the musculoskeletal system and connective tissue$M$21-40	diseases of the musculoskeletal system and connective tissue	1.0006191991844926	{'CI': array([0.91575153, 1.07633131]), 'Gelman-Rubin': 0.9998028091728516}	No	0.968811938915242	{'CI': array([0.85534125, 1.10163664]), 'Gelman-Rubin': 0.9998507668708204}	No
552	Deforming dorsopathies|diseases of the musculoskeletal system and connective tissue$M$41-60	diseases of the musculoskeletal system and connective tissue	0.9910090723607549	{'CI': array([0.92075393, 1.06224049]), 'Gelman-Rubin': 0.9998984766066034}	No	0.9827778179948906	{'CI': array([0.89578943, 1.06916764]), 'Gelman-Rubin': 1.0002934346163423}	No
553	Deforming dorsopathies|diseases of the musculoskeletal system and connective tissue$M$61-	diseases of the musculoskeletal system and connective tissue	0.9912887054436832	{'CI': array([0.91829012, 1.06661877]), 'Gelman-Rubin': 0.9998848418982267}	No	1.0151153161415702	{'CI': array([0.9321811 , 1.10798051]), 'Gelman-Rubin': 0.9998649452533899}	No
554	Disorders of muscles|diseases of the musculoskeletal system and connective tissue$F$11-20	diseases of the musculoskeletal system and connective tissue	1.0102873424769885	{'CI': array([0.928107 , 1.09520059]), 'Gelman-Rubin': 0.9998246149519343}	No	0.9465535174091506	{'CI': array([0.83774965, 1.05719473]), 'Gelman-Rubin': 0.9997957195999603}	No
555	Disorders of muscles|diseases of the musculoskeletal system and connective tissue$F$21-40	diseases of the musculoskeletal system and connective tissue	1.009737338107704	{'CI': array([0.94014538, 1.07920539]), 'Gelman-Rubin': 0.999838165290928}	No	0.9396441643818196	{'CI': array([0.86505525, 1.02125508]), 'Gelman-Rubin': 0.9998270621455336}	No
556	Disorders of muscles|diseases of the musculoskeletal system and connective tissue$F$41-60	diseases of the musculoskeletal system and connective tissue	1.0117356656651912	{'CI': array([0.95960406, 1.0621454 ]), 'Gelman-Rubin': 1.0000140753283764}	No	1.0122941201294566	{'CI': array([0.95454787, 1.0725575 ]), 'Gelman-Rubin': 0.9997568046850787}	No
557	Disorders of muscles|diseases of the musculoskeletal system and connective tissue$F$61-	diseases of the musculoskeletal system and connective tissue	1.0489690312668474	{'CI': array([0.99551403, 1.09964559]), 'Gelman-Rubin': 0.9998434412934945}	No	0.9623834340842409	{'CI': array([0.90817147, 1.0130644 ]), 'Gelman-Rubin': 0.9997748434998405}	No
558	Disorders of muscles|diseases of the musculoskeletal system and connective tissue$M$0-10	diseases of the musculoskeletal system and connective tissue	0.9955052597815184	{'CI': array([0.90992972, 1.0763156 ]), 'Gelman-Rubin': 0.9997763804355192}	No	0.9687381974705755	{'CI': array([0.85089983, 1.1005905 ]), 'Gelman-Rubin': 0.9998545177864205}	No
559	Disorders of muscles|diseases of the musculoskeletal system and connective tissue$M$11-20	diseases of the musculoskeletal system and connective tissue	1.0448878500010965	{'CI': array([0.96805422, 1.12793494]), 'Gelman-Rubin': 1.0001077684433028}	No	0.9456537770299608	{'CI': array([0.83378321, 1.05699726]), 'Gelman-Rubin': 0.999776449784206}	No
560	Disorders of muscles|diseases of the musculoskeletal system and connective tissue$M$21-40	diseases of the musculoskeletal system and connective tissue	1.0214413999056788	{'CI': array([0.95349991, 1.09247755]), 'Gelman-Rubin': 0.9999309627098276}	No	0.9782712940720366	{'CI': array([0.89433109, 1.07079956]), 'Gelman-Rubin': 0.9998565280245882}	No
561	Disorders of muscles|diseases of the musculoskeletal system and connective tissue$M$41-60	diseases of the musculoskeletal system and connective tissue	0.9819320104109305	{'CI': array([0.92459283, 1.03976052]), 'Gelman-Rubin': 0.9998296007762083}	No	0.971922177915918	{'CI': array([0.90848392, 1.04234648]), 'Gelman-Rubin': 0.9999813373727469}	No
562	Disorders of muscles|diseases of the musculoskeletal system and connective tissue$M$61-	diseases of the musculoskeletal system and connective tissue	1.0230706372174343	{'CI': array([0.97201856, 1.07132268]), 'Gelman-Rubin': 0.9997742729489311}	No	0.994267694760865	{'CI': array([0.93875315, 1.05375464]), 'Gelman-Rubin': 0.9999431865693864}	No
563	Disorders of synovium and tendon|diseases of the musculoskeletal system and connective tissue$F$41-60	diseases of the musculoskeletal system and connective tissue	1.024546598373148	{'CI': array([0.94913142, 1.10811427]), 'Gelman-Rubin': 0.9998384646707399}	No	1.0063666119685002	{'CI': array([0.90588807, 1.11745947]), 'Gelman-Rubin': 0.9997938710031137}	No
564	Disorders of synovium and tendon|diseases of the musculoskeletal system and connective tissue$F$61-	diseases of the musculoskeletal system and connective tissue	1.0143383577677159	{'CI': array([0.93837494, 1.09404536]), 'Gelman-Rubin': 0.9997922468889785}	No	0.9657986097718448	{'CI': array([0.86943186, 1.06953546]), 'Gelman-Rubin': 1.0000389439261355}	No
565	Disorders of synovium and tendon|diseases of the musculoskeletal system and connective tissue$M$41-60	diseases of the musculoskeletal system and connective tissue	1.0002895574052497	{'CI': array([0.92620976, 1.07632164]), 'Gelman-Rubin': 0.9998738769940894}	No	0.9737325421618841	{'CI': array([0.87130143, 1.08861254]), 'Gelman-Rubin': 0.9999439608924988}	No
566	Disorders of synovium and tendon|diseases of the musculoskeletal system and connective tissue$M$61-	diseases of the musculoskeletal system and connective tissue	0.9978361031237645	{'CI': array([0.91946595, 1.08196382]), 'Gelman-Rubin': 0.9999091066143702}	No	0.9455705769252915	{'CI': array([0.84444077, 1.06204597]), 'Gelman-Rubin': 0.9998080140643582}	No
567	Infectious arthropathies|diseases of the musculoskeletal system and connective tissue$F$0-10	diseases of the musculoskeletal system and connective tissue	0.9997631531482669	{'CI': array([0.90778347, 1.08456501]), 'Gelman-Rubin': 0.9998698160907861}	No	1.001835164930248	{'CI': array([0.87111529, 1.12338388]), 'Gelman-Rubin': 0.9999582242117948}	No
568	Infectious arthropathies|diseases of the musculoskeletal system and connective tissue$F$21-40	diseases of the musculoskeletal system and connective tissue	0.9978915151440352	{'CI': array([0.91503469, 1.07527215]), 'Gelman-Rubin': 0.9998474257114053}	No	1.008112098753744	{'CI': array([0.90042072, 1.13431072]), 'Gelman-Rubin': 0.999788860043353}	No
569	Infectious arthropathies|diseases of the musculoskeletal system and connective tissue$F$41-60	diseases of the musculoskeletal system and connective tissue	1.0160540290458338	{'CI': array([0.94701843, 1.08665037]), 'Gelman-Rubin': 0.9999007375938928}	No	1.0046605729074687	{'CI': array([0.92154175, 1.09534184]), 'Gelman-Rubin': 0.9998300200007232}	No
570	Infectious arthropathies|diseases of the musculoskeletal system and connective tissue$F$61-	diseases of the musculoskeletal system and connective tissue	1.0042470864259945	{'CI': array([0.93717466, 1.07900302]), 'Gelman-Rubin': 0.9997889089399353}	No	1.0695900615057587	{'CI': array([0.98546 , 1.16411236]), 'Gelman-Rubin': 0.9999502356017482}	No
571	Infectious arthropathies|diseases of the musculoskeletal system and connective tissue$M$0-10	diseases of the musculoskeletal system and connective tissue	0.9899551216155912	{'CI': array([0.90944984, 1.07092002]), 'Gelman-Rubin': 0.9998642692040199}	No	0.9887046165134598	{'CI': array([0.87296541, 1.10503269]), 'Gelman-Rubin': 0.9998083211217615}	No
572	Infectious arthropathies|diseases of the musculoskeletal system and connective tissue$M$11-20	diseases of the musculoskeletal system and connective tissue	1.0009223873665507	{'CI': array([0.915023 , 1.0839327]), 'Gelman-Rubin': 0.9998191285237266}	No	0.967483321232279	{'CI': array([0.85664372, 1.09895719]), 'Gelman-Rubin': 0.9997911060046257}	No
573	Infectious arthropathies|diseases of the musculoskeletal system and connective tissue$M$21-40	diseases of the musculoskeletal system and connective tissue	1.0015710105224174	{'CI': array([0.92450215, 1.08617403]), 'Gelman-Rubin': 0.999885972625079}	No	0.9740044239072227	{'CI': array([0.86698921, 1.08967775]), 'Gelman-Rubin': 1.0001025496083122}	No
574	Infectious arthropathies|diseases of the musculoskeletal system and connective tissue$M$41-60	diseases of the musculoskeletal system and connective tissue	1.0143792805622254	{'CI': array([0.95112276, 1.0846769 ]), 'Gelman-Rubin': 0.9998036060504528}	No	1.0173871767019123	{'CI': array([0.93835468, 1.10259967]), 'Gelman-Rubin': 0.9999259710577141}	No
575	Infectious arthropathies|diseases of the musculoskeletal system and connective tissue$M$61-	diseases of the musculoskeletal system and connective tissue	0.9962889555651389	{'CI': array([0.93440444, 1.05909958]), 'Gelman-Rubin': 0.9998938668014522}	No	0.9569186485513315	{'CI': array([0.88354634, 1.03342412]), 'Gelman-Rubin': 0.9999486150408919}	No
576	Inflammatory polyarthropathies|diseases of the musculoskeletal system and connective tissue$F$21-40	diseases of the musculoskeletal system and connective tissue	0.9890859606712343	{'CI': array([0.91727566, 1.06246984]), 'Gelman-Rubin': 0.9997745029274592}	No	1.0055131907418333	{'CI': array([0.89950768, 1.11881407]), 'Gelman-Rubin': 0.9998217276214505}	No
577	Inflammatory polyarthropathies|diseases of the musculoskeletal system and connective tissue$F$41-60	diseases of the musculoskeletal system and connective tissue	1.0154185402670408	{'CI': array([0.96228529, 1.07107888]), 'Gelman-Rubin': 0.9999431386448456}	No	0.9755910060333336	{'CI': array([0.91778413, 1.04075815]), 'Gelman-Rubin': 1.0001923308007907}	No
578	Inflammatory polyarthropathies|diseases of the musculoskeletal system and connective tissue$F$61-	diseases of the musculoskeletal system and connective tissue	1.0322942459445268	{'CI': array([0.98634907, 1.08246881]), 'Gelman-Rubin': 1.0000062920501194}	No	0.9893597289732589	{'CI': array([0.93861152, 1.03806504]), 'Gelman-Rubin': 0.9998138270695363}	No
579	Inflammatory polyarthropathies|diseases of the musculoskeletal system and connective tissue$M$21-40	diseases of the musculoskeletal system and connective tissue	1.0064674826985258	{'CI': array([0.92271353, 1.09018824]), 'Gelman-Rubin': 0.9997851378976661}	No	0.9838379208983186	{'CI': array([0.87671229, 1.09277416]), 'Gelman-Rubin': 0.9998884058641986}	No
580	Inflammatory polyarthropathies|diseases of the musculoskeletal system and connective tissue$M$41-60	diseases of the musculoskeletal system and connective tissue	0.9587783854552911	{'CI': array([0.90601908, 1.00841951]), 'Gelman-Rubin': 0.9998518307769623}	No	0.9715395652573295	{'CI': array([0.91379678, 1.03879135]), 'Gelman-Rubin': 0.9999760094219133}	No
581	Inflammatory polyarthropathies|diseases of the musculoskeletal system and connective tissue$M$61-	diseases of the musculoskeletal system and connective tissue	1.0137745859446927	{'CI': array([0.96907018, 1.06603509]), 'Gelman-Rubin': 0.9997767607842374}	No	0.9851912809115568	{'CI': array([0.92996588, 1.03655072]), 'Gelman-Rubin': 0.9997722506096818}	No
582	Osteopathies|diseases of the musculoskeletal system and connective tissue$F$0-10	diseases of the musculoskeletal system and connective tissue	0.9970793388093908	{'CI': array([0.91923411, 1.09225335]), 'Gelman-Rubin': 0.9997532599645711}	No	1.0390532053740005	{'CI': array([0.93056223, 1.16566147]), 'Gelman-Rubin': 0.9997745140575625}	No
583	Osteopathies|diseases of the musculoskeletal system and connective tissue$F$11-20	diseases of the musculoskeletal system and connective tissue	0.9852316782819592	{'CI': array([0.90616501, 1.0703833 ]), 'Gelman-Rubin': 0.9997648322585021}	No	0.8930074423635158	{'CI': array([0.78350505, 1.00636077]), 'Gelman-Rubin': 0.9999688512285697}	No
584	Osteopathies|diseases of the musculoskeletal system and connective tissue$F$21-40	diseases of the musculoskeletal system and connective tissue	0.9952172656919813	{'CI': array([0.9244641 , 1.06482121]), 'Gelman-Rubin': 1.000159140113478}	No	0.9312318511874917	{'CI': array([0.84049474, 1.02553421]), 'Gelman-Rubin': 0.9999786475588358}	No
585	Osteopathies|diseases of the musculoskeletal system and connective tissue$F$41-60	diseases of the musculoskeletal system and connective tissue	1.0109374089439431	{'CI': array([0.9641965 , 1.05899171]), 'Gelman-Rubin': 0.99984384582147}	No	1.0230711689955758	{'CI': array([0.97027174, 1.07832686]), 'Gelman-Rubin': 0.9998995013450072}	No
586	Osteopathies|diseases of the musculoskeletal system and connective tissue$F$61-	diseases of the musculoskeletal system and connective tissue	1.031960626569753	{'CI': array([0.99200505, 1.06905485]), 'Gelman-Rubin': 0.9999231134896968}	No	1.009905974027759	{'CI': array([0.96877204, 1.05235397]), 'Gelman-Rubin': 0.9998796821687214}	No
587	Osteopathies|diseases of the musculoskeletal system and connective tissue$M$0-10	diseases of the musculoskeletal system and connective tissue	0.9963328257061244	{'CI': array([0.91519506, 1.08250795]), 'Gelman-Rubin': 1.00007295677137}	No	0.9639113426647049	{'CI': array([0.85802731, 1.08028899]), 'Gelman-Rubin': 0.999810334782119}	No
588	Osteopathies|diseases of the musculoskeletal system and connective tissue$M$11-20	diseases of the musculoskeletal system and connective tissue	0.9488266283685562	{'CI': array([0.87347481, 1.03134454]), 'Gelman-Rubin': 0.9999035796774839}	No	0.9635468426881597	{'CI': array([0.86438472, 1.07152196]), 'Gelman-Rubin': 0.999785682196948}	No
589	Osteopathies|diseases of the musculoskeletal system and connective tissue$M$21-40	diseases of the musculoskeletal system and connective tissue	0.9897014584349052	{'CI': array([0.91802801, 1.05617335]), 'Gelman-Rubin': 0.9998958451015033}	No	1.0156635708667021	{'CI': array([0.9287857 , 1.10016844]), 'Gelman-Rubin': 0.9998590985296419}	No
590	Osteopathies|diseases of the musculoskeletal system and connective tissue$M$41-60	diseases of the musculoskeletal system and connective tissue	0.9880951183578958	{'CI': array([0.94952345, 1.02837999]), 'Gelman-Rubin': 0.9997712786775192}	No	0.9839479205727977	{'CI': array([0.94014894, 1.02880783]), 'Gelman-Rubin': 0.9998384965774516}	No
591	Osteopathies|diseases of the musculoskeletal system and connective tissue$M$61-	diseases of the musculoskeletal system and connective tissue	0.9819096509413408	{'CI': array([0.93985994, 1.02111898]), 'Gelman-Rubin': 0.9998276919303063}	No	1.0334329323180604	{'CI': array([0.98689515, 1.0847746 ]), 'Gelman-Rubin': 0.9997745570083932}	No
592	Other disorders of the musculoskeletal system and connective tissue|diseases of the musculoskeletal system and connective tissue$F$11-20	diseases of the musculoskeletal system and connective tissue	1.0181435029827113	{'CI': array([0.92404401, 1.102375 ]), 'Gelman-Rubin': 0.9997769410563787}	No	0.9862331575654053	{'CI': array([0.86569573, 1.11098954]), 'Gelman-Rubin': 0.9997926678647041}	No
593	Other disorders of the musculoskeletal system and connective tissue|diseases of the musculoskeletal system and connective tissue$F$21-40	diseases of the musculoskeletal system and connective tissue	1.0126103174526522	{'CI': array([0.95601513, 1.07772375]), 'Gelman-Rubin': 0.9998827251500327}	No	1.000885640391454	{'CI': array([0.91750874, 1.08557657]), 'Gelman-Rubin': 0.9998258462223811}	No
594	Other disorders of the musculoskeletal system and connective tissue|diseases of the musculoskeletal system and connective tissue$F$41-60	diseases of the musculoskeletal system and connective tissue	0.9992590852454787	{'CI': array([0.95380522, 1.04169606]), 'Gelman-Rubin': 0.9998152249168157}	No	1.0043897333483818	{'CI': array([0.95805553, 1.0539883 ]), 'Gelman-Rubin': 0.9998218028406186}	No
595	Other disorders of the musculoskeletal system and connective tissue|diseases of the musculoskeletal system and connective tissue$F$61-	diseases of the musculoskeletal system and connective tissue	0.9982637469270401	{'CI': array([0.95319711, 1.04183316]), 'Gelman-Rubin': 0.9997916258772583}	No	0.9845916505655309	{'CI': array([0.93967126, 1.03553278]), 'Gelman-Rubin': 0.9998327739527221}	No
596	Other disorders of the musculoskeletal system and connective tissue|diseases of the musculoskeletal system and connective tissue$M$0-10	diseases of the musculoskeletal system and connective tissue	1.0089487962827608	{'CI': array([0.92444336, 1.09818722]), 'Gelman-Rubin': 1.0001874423313952}	No	1.0018269965691504	{'CI': array([0.88196269, 1.13438722]), 'Gelman-Rubin': 0.9998752432897671}	No
597	Other disorders of the musculoskeletal system and connective tissue|diseases of the musculoskeletal system and connective tissue$M$11-20	diseases of the musculoskeletal system and connective tissue	1.011631251664775	{'CI': array([0.92414323, 1.10803347]), 'Gelman-Rubin': 0.9997608214225684}	No	0.9851347796621398	{'CI': array([0.87013019, 1.11558499]), 'Gelman-Rubin': 0.9998420332596479}	No
598	Other disorders of the musculoskeletal system and connective tissue|diseases of the musculoskeletal system and connective tissue$M$21-40	diseases of the musculoskeletal system and connective tissue	1.0158047485830528	{'CI': array([0.9384645 , 1.08312114]), 'Gelman-Rubin': 0.9998877717919613}	No	0.9897227682858518	{'CI': array([0.90492443, 1.08505665]), 'Gelman-Rubin': 0.9998110848459204}	No
599	Other disorders of the musculoskeletal system and connective tissue|diseases of the musculoskeletal system and connective tissue$M$41-60	diseases of the musculoskeletal system and connective tissue	0.9815951621217482	{'CI': array([0.93835802, 1.02831035]), 'Gelman-Rubin': 0.9997777748650031}	No	0.996413944260923	{'CI': array([0.94982375, 1.04450882]), 'Gelman-Rubin': 0.9999236997002083}	No
600	Other disorders of the musculoskeletal system and connective tissue|diseases of the musculoskeletal system and connective tissue$M$61-	diseases of the musculoskeletal system and connective tissue	0.961075603756785	{'CI': array([0.91405752, 1.00493277]), 'Gelman-Rubin': 0.999855065772369}	No	1.026842187791229	{'CI': array([0.97701371, 1.07627866]), 'Gelman-Rubin': 0.9998596971165257}	No
601	Other dorsopathies|diseases of the musculoskeletal system and connective tissue$F$0-10	diseases of the musculoskeletal system and connective tissue	0.9940671908875894	{'CI': array([0.91607474, 1.0849259 ]), 'Gelman-Rubin': 0.9998994820618824}	No	1.0162661347206279	{'CI': array([0.88926795, 1.15465867]), 'Gelman-Rubin': 0.9997656748180312}	No
602	Other dorsopathies|diseases of the musculoskeletal system and connective tissue$F$11-20	diseases of the musculoskeletal system and connective tissue	0.9708377536599019	{'CI': array([0.89865403, 1.04625235]), 'Gelman-Rubin': 0.9997594597435933}	No	0.932161842858329	{'CI': array([0.83878014, 1.03452371]), 'Gelman-Rubin': 0.9998004364369393}	No
603	Other dorsopathies|diseases of the musculoskeletal system and connective tissue$F$21-40	diseases of the musculoskeletal system and connective tissue	1.0171422556761898	{'CI': array([0.97458453, 1.06263799]), 'Gelman-Rubin': 0.999797507220182}	No	0.9867665787156086	{'CI': array([0.94050105, 1.03370558]), 'Gelman-Rubin': 0.9998021094043829}	No
604	Other dorsopathies|diseases of the musculoskeletal system and connective tissue$F$41-60	diseases of the musculoskeletal system and connective tissue	1.0160779754437888	{'CI': array([0.98791574, 1.04282434]), 'Gelman-Rubin': 0.9998472133318735}	No	1.003909433606077	{'CI': array([0.9733857 , 1.03336739]), 'Gelman-Rubin': 0.9998686983783106}	No
605	Other dorsopathies|diseases of the musculoskeletal system and connective tissue$F$61-	diseases of the musculoskeletal system and connective tissue	1.006025287825218	{'CI': array([0.97702704, 1.03557217]), 'Gelman-Rubin': 1.0005234337843865}	No	0.9871898128715173	{'CI': array([0.95554946, 1.01807102]), 'Gelman-Rubin': 0.9998564849152745}	No
606	Other dorsopathies|diseases of the musculoskeletal system and connective tissue$M$0-10	diseases of the musculoskeletal system and connective tissue	1.0213145546558016	{'CI': array([0.9368024 , 1.10662908]), 'Gelman-Rubin': 0.9997700513637797}	No	0.9887618831857506	{'CI': array([0.86698961, 1.12952726]), 'Gelman-Rubin': 0.9998307511498884}	No
607	Other dorsopathies|diseases of the musculoskeletal system and connective tissue$M$11-20	diseases of the musculoskeletal system and connective tissue	0.9894758904658313	{'CI': array([0.91842085, 1.0671944 ]), 'Gelman-Rubin': 0.999800285344539}	No	1.0346256381349617	{'CI': array([0.93543599, 1.13641829]), 'Gelman-Rubin': 0.9997608557931322}	No
608	Other dorsopathies|diseases of the musculoskeletal system and connective tissue$M$21-40	diseases of the musculoskeletal system and connective tissue	1.015755055355034	{'CI': array([0.96854148, 1.06474008]), 'Gelman-Rubin': 1.0000213016713642}	No	1.0221617914168355	{'CI': array([0.96565978, 1.07951875]), 'Gelman-Rubin': 0.9998187492841065}	No
609	Other dorsopathies|diseases of the musculoskeletal system and connective tissue$M$41-60	diseases of the musculoskeletal system and connective tissue	0.9833226507069693	{'CI': array([0.95383241, 1.01773912]), 'Gelman-Rubin': 0.9999165042158048}	No	1.009225439927545	{'CI': array([0.9774441 , 1.04096203]), 'Gelman-Rubin': 0.9997963636817752}	No
610	Other dorsopathies|diseases of the musculoskeletal system and connective tissue$M$61-	diseases of the musculoskeletal system and connective tissue	0.994717231110548	{'CI': array([0.96149317, 1.02821079]), 'Gelman-Rubin': 1.0000557092348061}	No	0.9916965966766444	{'CI': array([0.95593326, 1.02727571]), 'Gelman-Rubin': 0.9999242900045672}	No
611	Other joint disorders|diseases of the musculoskeletal system and connective tissue$F$0-10	diseases of the musculoskeletal system and connective tissue	0.9869101006998182	{'CI': array([0.9038429 , 1.07020367]), 'Gelman-Rubin': 0.9998206926838417}	No	1.0027162428067076	{'CI': array([0.87883477, 1.14020743]), 'Gelman-Rubin': 0.9999676696985937}	No
612	Other joint disorders|diseases of the musculoskeletal system and connective tissue$F$11-20	diseases of the musculoskeletal system and connective tissue	0.9884040882482068	{'CI': array([0.9121791 , 1.07013744]), 'Gelman-Rubin': 0.9998801364452162}	No	1.0034988082280585	{'CI': array([0.90230389, 1.12083732]), 'Gelman-Rubin': 0.9999459190814768}	No
613	Other joint disorders|diseases of the musculoskeletal system and connective tissue$F$21-40	diseases of the musculoskeletal system and connective tissue	0.9896650975455792	{'CI': array([0.92866295, 1.05826832]), 'Gelman-Rubin': 1.0001041584206727}	No	0.951693504805133	{'CI': array([0.87528196, 1.03693715]), 'Gelman-Rubin': 0.999841957120949}	No
614	Other joint disorders|diseases of the musculoskeletal system and connective tissue$F$41-60	diseases of the musculoskeletal system and connective tissue	0.9949571779118827	{'CI': array([0.95357318, 1.03539785]), 'Gelman-Rubin': 0.9997809506084365}	No	0.9988270107554001	{'CI': array([0.9502616 , 1.04461599]), 'Gelman-Rubin': 0.9998704499571391}	No
615	Other joint disorders|diseases of the musculoskeletal system and connective tissue$F$61-	diseases of the musculoskeletal system and connective tissue	1.0164708873006685	{'CI': array([0.98531421, 1.05142354]), 'Gelman-Rubin': 0.9998746871781479}	No	0.9913394650770853	{'CI': array([0.95731629, 1.02460016]), 'Gelman-Rubin': 0.9998903939743693}	No
616	Other joint disorders|diseases of the musculoskeletal system and connective tissue$M$0-10	diseases of the musculoskeletal system and connective tissue	1.0076651848202482	{'CI': array([0.93147962, 1.09016499]), 'Gelman-Rubin': 0.9998066743592839}	No	1.0446033635518135	{'CI': array([0.94002273, 1.17424568]), 'Gelman-Rubin': 0.9997554719085926}	No
617	Other joint disorders|diseases of the musculoskeletal system and connective tissue$M$11-20	diseases of the musculoskeletal system and connective tissue	0.9788875266494914	{'CI': array([0.90014801, 1.05351597]), 'Gelman-Rubin': 0.9998175552975205}	No	0.9550833389370276	{'CI': array([0.84717813, 1.05950742]), 'Gelman-Rubin': 0.9998545938534157}	No
618	Other joint disorders|diseases of the musculoskeletal system and connective tissue$M$21-40	diseases of the musculoskeletal system and connective tissue	0.9820122824062026	{'CI': array([0.91532941, 1.05053626]), 'Gelman-Rubin': 0.9999592085232138}	No	1.0194672129101716	{'CI': array([0.93800675, 1.11160013]), 'Gelman-Rubin': 0.9998739303718492}	No
619	Other joint disorders|diseases of the musculoskeletal system and connective tissue$M$41-60	diseases of the musculoskeletal system and connective tissue	1.0044080637227586	{'CI': array([0.96015847, 1.04977014]), 'Gelman-Rubin': 0.9997682712397433}	No	0.9995439744536714	{'CI': array([0.95175053, 1.04799468]), 'Gelman-Rubin': 0.999790912975701}	No
620	Other joint disorders|diseases of the musculoskeletal system and connective tissue$M$61-	diseases of the musculoskeletal system and connective tissue	0.9897826761482424	{'CI': array([0.95086323, 1.02744095]), 'Gelman-Rubin': 1.000090613823504}	No	0.9741715818929638	{'CI': array([0.93134834, 1.01342261]), 'Gelman-Rubin': 0.9999167367874462}	No
621	Other soft tissue disorders|diseases of the musculoskeletal system and connective tissue$F$0-10	diseases of the musculoskeletal system and connective tissue	0.9859199802777205	{'CI': array([0.89943714, 1.06749653]), 'Gelman-Rubin': 0.9997555316805394}	No	0.9656896809624974	{'CI': array([0.85037848, 1.08965438]), 'Gelman-Rubin': 0.9997576033209891}	No
622	Other soft tissue disorders|diseases of the musculoskeletal system and connective tissue$F$11-20	diseases of the musculoskeletal system and connective tissue	1.0116531619702813	{'CI': array([0.93975922, 1.10128431]), 'Gelman-Rubin': 0.9999281432730074}	No	0.9759753752580745	{'CI': array([0.87647416, 1.08339135]), 'Gelman-Rubin': 0.9997638100464675}	No
623	Other soft tissue disorders|diseases of the musculoskeletal system and connective tissue$F$21-40	diseases of the musculoskeletal system and connective tissue	1.0275772296173582	{'CI': array([0.97057173, 1.08407883]), 'Gelman-Rubin': 0.9998478051509746}	No	1.010188718974137	{'CI': array([0.946098 , 1.08284925]), 'Gelman-Rubin': 0.9997767984805799}	No
624	Other soft tissue disorders|diseases of the musculoskeletal system and connective tissue$F$41-60	diseases of the musculoskeletal system and connective tissue	0.9985709783821486	{'CI': array([0.96268536, 1.0383504 ]), 'Gelman-Rubin': 1.0000404868595512}	No	1.0034610259996701	{'CI': array([0.96362823, 1.04640727]), 'Gelman-Rubin': 0.9997787978533128}	No
625	Other soft tissue disorders|diseases of the musculoskeletal system and connective tissue$F$61-	diseases of the musculoskeletal system and connective tissue	1.0091062998750993	{'CI': array([0.97564005, 1.04397062]), 'Gelman-Rubin': 0.9999370852643339}	No	0.9809024362420284	{'CI': array([0.93912775, 1.01876099]), 'Gelman-Rubin': 0.9998525474059194}	No
626	Other soft tissue disorders|diseases of the musculoskeletal system and connective tissue$M$0-10	diseases of the musculoskeletal system and connective tissue	1.0030217524106482	{'CI': array([0.92516568, 1.08593344]), 'Gelman-Rubin': 1.0000345432863011}	No	1.0491738665271038	{'CI': array([0.91988132, 1.16903755]), 'Gelman-Rubin': 0.999885256901564}	No
627	Other soft tissue disorders|diseases of the musculoskeletal system and connective tissue$M$11-20	diseases of the musculoskeletal system and connective tissue	0.9795894478870648	{'CI': array([0.90321422, 1.05297548]), 'Gelman-Rubin': 0.99979945592791}	No	0.9627894335375694	{'CI': array([0.8744535 , 1.06366923]), 'Gelman-Rubin': 0.9998767964149688}	No
628	Other soft tissue disorders|diseases of the musculoskeletal system and connective tissue$M$21-40	diseases of the musculoskeletal system and connective tissue	1.0356722358799084	{'CI': array([0.97421656, 1.10008005]), 'Gelman-Rubin': 0.9998506661246346}	No	1.0153472643667294	{'CI': array([0.9509185 , 1.08333783]), 'Gelman-Rubin': 0.999914073376758}	No
629	Other soft tissue disorders|diseases of the musculoskeletal system and connective tissue$M$41-60	diseases of the musculoskeletal system and connective tissue	0.9896971897119045	{'CI': array([0.9482001 , 1.02482947]), 'Gelman-Rubin': 0.9997901127001331}	No	0.9657178461412269	{'CI': array([0.92598532, 1.0051489 ]), 'Gelman-Rubin': 0.9997694391547395}	No
630	Other soft tissue disorders|diseases of the musculoskeletal system and connective tissue$M$61-	diseases of the musculoskeletal system and connective tissue	1.0012639413859086	{'CI': array([0.9656196 , 1.03735203]), 'Gelman-Rubin': 0.9998739102789902}	No	0.9680930449389936	{'CI': array([0.93097124, 1.00827829]), 'Gelman-Rubin': 0.9998750467043409}	No
631	Spondylopathies|diseases of the musculoskeletal system and connective tissue$F$21-40	diseases of the musculoskeletal system and connective tissue	0.9802950712682662	{'CI': array([0.91163184, 1.04904359]), 'Gelman-Rubin': 0.999830271326331}	No	0.977960084784276	{'CI': array([0.89157813, 1.08271752]), 'Gelman-Rubin': 1.0000778949919187}	No
632	Spondylopathies|diseases of the musculoskeletal system and connective tissue$F$41-60	diseases of the musculoskeletal system and connective tissue	0.9981468537170474	{'CI': array([0.95921962, 1.03598477]), 'Gelman-Rubin': 0.9998464257218018}	No	1.0089440232530986	{'CI': array([0.96668304, 1.05633327]), 'Gelman-Rubin': 0.9998568801823791}	No
633	Spondylopathies|diseases of the musculoskeletal system and connective tissue$F$61-	diseases of the musculoskeletal system and connective tissue	1.000006369121558	{'CI': array([0.96644648, 1.03714782]), 'Gelman-Rubin': 0.9998308145502975}	No	1.0098365607827218	{'CI': array([0.97406187, 1.04906217]), 'Gelman-Rubin': 0.9998623776514849}	No
634	Spondylopathies|diseases of the musculoskeletal system and connective tissue$M$11-20	diseases of the musculoskeletal system and connective tissue	0.9971830203148659	{'CI': array([0.90702031, 1.08865232]), 'Gelman-Rubin': 0.999773514870178}	No	1.0002478849481011	{'CI': array([0.86898282, 1.12789007]), 'Gelman-Rubin': 0.9998516234839079}	No
635	Spondylopathies|diseases of the musculoskeletal system and connective tissue$M$21-40	diseases of the musculoskeletal system and connective tissue	0.981434610434823	{'CI': array([0.91739341, 1.04915238]), 'Gelman-Rubin': 0.9998672088273096}	No	1.013519802817788	{'CI': array([0.92673725, 1.1118908 ]), 'Gelman-Rubin': 0.9999423506732346}	No
636	Spondylopathies|diseases of the musculoskeletal system and connective tissue$M$41-60	diseases of the musculoskeletal system and connective tissue	0.9764231860461496	{'CI': array([0.93835552, 1.01682566]), 'Gelman-Rubin': 0.9998769545616086}	No	1.0220188754713784	{'CI': array([0.9802727 , 1.06597947]), 'Gelman-Rubin': 0.9998131929308837}	No
637	Spondylopathies|diseases of the musculoskeletal system and connective tissue$M$61-	diseases of the musculoskeletal system and connective tissue	0.9666486749858543	{'CI': array([0.93198515, 1.00585443]), 'Gelman-Rubin': 0.9998363144872766}	No	1.0086049977635105	{'CI': array([0.96843563, 1.04864401]), 'Gelman-Rubin': 0.9998537493048366}	No
638	Systemic connective tissue disorders|diseases of the musculoskeletal system and connective tissue$F$0-10	diseases of the musculoskeletal system and connective tissue	0.9835515282661705	{'CI': array([0.90267295, 1.06605202]), 'Gelman-Rubin': 0.9999762935677504}	No	0.9841372158648126	{'CI': array([0.86734822, 1.11088702]), 'Gelman-Rubin': 0.9998825443646592}	No
639	Systemic connective tissue disorders|diseases of the musculoskeletal system and connective tissue$F$11-20	diseases of the musculoskeletal system and connective tissue	0.9780143952154001	{'CI': array([0.89734947, 1.05744871]), 'Gelman-Rubin': 0.9997869012199548}	No	0.969266231558651	{'CI': array([0.8577274, 1.0823153]), 'Gelman-Rubin': 0.9998375754935013}	No
640	Systemic connective tissue disorders|diseases of the musculoskeletal system and connective tissue$F$21-40	diseases of the musculoskeletal system and connective tissue	0.9706054992407868	{'CI': array([0.90798413, 1.03422636]), 'Gelman-Rubin': 0.9999149272893934}	No	0.9909271349553863	{'CI': array([0.91268917, 1.06888267]), 'Gelman-Rubin': 0.9999601996457356}	No
641	Systemic connective tissue disorders|diseases of the musculoskeletal system and connective tissue$F$41-60	diseases of the musculoskeletal system and connective tissue	0.9733192731996749	{'CI': array([0.91802329, 1.02632344]), 'Gelman-Rubin': 0.9999314317799802}	No	0.9798139842947013	{'CI': array([0.92209685, 1.04558318]), 'Gelman-Rubin': 1.0000026849468526}	No
642	Systemic connective tissue disorders|diseases of the musculoskeletal system and connective tissue$F$61-	diseases of the musculoskeletal system and connective tissue	1.0053041292892881	{'CI': array([0.94705369, 1.06587698]), 'Gelman-Rubin': 0.9999117354000364}	No	0.9649116463601076	{'CI': array([0.90048249, 1.03877229]), 'Gelman-Rubin': 1.0000100740064275}	No
643	Systemic connective tissue disorders|diseases of the musculoskeletal system and connective tissue$M$0-10	diseases of the musculoskeletal system and connective tissue	0.9905096579910672	{'CI': array([0.90568006, 1.07440569]), 'Gelman-Rubin': 0.9997979881044415}	No	1.0191003181343903	{'CI': array([0.88556811, 1.15548356]), 'Gelman-Rubin': 0.9999365504466058}	No
644	Systemic connective tissue disorders|diseases of the musculoskeletal system and connective tissue$M$11-20	diseases of the musculoskeletal system and connective tissue	1.0099583715055067	{'CI': array([0.92182844, 1.10009008]), 'Gelman-Rubin': 1.000080466295823}	No	0.9824196018962872	{'CI': array([0.85342618, 1.11919763]), 'Gelman-Rubin': 0.9998128135162457}	No
645	Systemic connective tissue disorders|diseases of the musculoskeletal system and connective tissue$M$21-40	diseases of the musculoskeletal system and connective tissue	1.022357968799884	{'CI': array([0.94566207, 1.10944207]), 'Gelman-Rubin': 0.9999279595519733}	No	1.0512986527570256	{'CI': array([0.94067317, 1.18237208]), 'Gelman-Rubin': 0.9998807739162244}	No
646	Systemic connective tissue disorders|diseases of the musculoskeletal system and connective tissue$M$41-60	diseases of the musculoskeletal system and connective tissue	1.010632648549665	{'CI': array([0.94272698, 1.07965845]), 'Gelman-Rubin': 0.9997545703180076}	No	0.9823079141331421	{'CI': array([0.89094808, 1.07256429]), 'Gelman-Rubin': 1.0000141261585502}	No
647	Systemic connective tissue disorders|diseases of the musculoskeletal system and connective tissue$M$61-	diseases of the musculoskeletal system and connective tissue	0.9878759035967574	{'CI': array([0.91838656, 1.05856767]), 'Gelman-Rubin': 0.9998100417545969}	No	0.9712936593807742	{'CI': array([0.88223811, 1.06363941]), 'Gelman-Rubin': 0.9998727395221692}	No
648	Cerebral palsy and other paralytic syndromes|diseases of the nervous system$F$0-10	diseases of the nervous system	0.976907874807855	{'CI': array([0.89845148, 1.05875201]), 'Gelman-Rubin': 1.0000603468735392}	No	1.001146373285524	{'CI': array([0.88614866, 1.11975064]), 'Gelman-Rubin': 0.9997686111247542}	No
649	Cerebral palsy and other paralytic syndromes|diseases of the nervous system$F$11-20	diseases of the nervous system	0.9931946895735022	{'CI': array([0.92370957, 1.06663978]), 'Gelman-Rubin': 1.0000173979932891}	No	1.000766755725049	{'CI': array([0.8930656 , 1.12506605]), 'Gelman-Rubin': 0.9998986536248419}	No
650	Cerebral palsy and other paralytic syndromes|diseases of the nervous system$F$21-40	diseases of the nervous system	0.9743812146881861	{'CI': array([0.90418182, 1.04149678]), 'Gelman-Rubin': 1.0000432562804864}	No	1.0051209450606025	{'CI': array([0.91869129, 1.09897147]), 'Gelman-Rubin': 0.9999297871855146}	No
651	Cerebral palsy and other paralytic syndromes|diseases of the nervous system$F$41-60	diseases of the nervous system	0.9575637698661882	{'CI': array([0.906892 , 1.01509645]), 'Gelman-Rubin': 0.9998057646336026}	No	0.9605513615001843	{'CI': array([0.89433709, 1.02846637]), 'Gelman-Rubin': 0.9998061461109089}	No
652	Cerebral palsy and other paralytic syndromes|diseases of the nervous system$F$61-	diseases of the nervous system	1.009666681919185	{'CI': array([0.94957438, 1.06724459]), 'Gelman-Rubin': 1.000099092248164}	No	0.9870829487201526	{'CI': array([0.92146575, 1.05053079]), 'Gelman-Rubin': 0.999836541097628}	No
653	Cerebral palsy and other paralytic syndromes|diseases of the nervous system$M$0-10	diseases of the nervous system	1.0226459914480135	{'CI': array([0.94117447, 1.10753606]), 'Gelman-Rubin': 0.9999144713874843}	No	0.9467026781949801	{'CI': array([0.83805893, 1.05634799]), 'Gelman-Rubin': 0.9999209412665507}	No
654	Cerebral palsy and other paralytic syndromes|diseases of the nervous system$M$11-20	diseases of the nervous system	0.9699110701749384	{'CI': array([0.9012908 , 1.04646781]), 'Gelman-Rubin': 0.9998030108506997}	No	0.9599259118292638	{'CI': array([0.86946329, 1.05615467]), 'Gelman-Rubin': 0.999751091542499}	No
655	Cerebral palsy and other paralytic syndromes|diseases of the nervous system$M$21-40	diseases of the nervous system	0.9683095449253747	{'CI': array([0.90604314, 1.03439931]), 'Gelman-Rubin': 0.9997787775034271}	No	1.019888956809231	{'CI': array([0.94500981, 1.10224462]), 'Gelman-Rubin': 1.0000391246306393}	No
656	Cerebral palsy and other paralytic syndromes|diseases of the nervous system$M$41-60	diseases of the nervous system	0.9940295199508133	{'CI': array([0.94604207, 1.04949168]), 'Gelman-Rubin': 0.9998149747030671}	No	0.9783810852999201	{'CI': array([0.92258407, 1.03409187]), 'Gelman-Rubin': 0.9998455318630236}	No
657	Cerebral palsy and other paralytic syndromes|diseases of the nervous system$M$61-	diseases of the nervous system	1.0068705190617246	{'CI': array([0.95932801, 1.05860687]), 'Gelman-Rubin': 0.99983580548381}	No	0.9697475012718005	{'CI': array([0.91166871, 1.02818878]), 'Gelman-Rubin': 0.9998353691441386}	No
658	Demyelinating diseases of the central nervous system|diseases of the nervous system$F$11-20	diseases of the nervous system	0.9746052732545732	{'CI': array([0.89690256, 1.05904615]), 'Gelman-Rubin': 0.9998706534972304}	No	1.0191549828782154	{'CI': array([0.89870541, 1.1591873 ]), 'Gelman-Rubin': 0.9998610286669672}	No
659	Demyelinating diseases of the central nervous system|diseases of the nervous system$F$21-40	diseases of the nervous system	0.9827961429652592	{'CI': array([0.91365879, 1.0519973 ]), 'Gelman-Rubin': 0.99996533937091}	No	0.9818766609483842	{'CI': array([0.89146063, 1.0735498 ]), 'Gelman-Rubin': 0.9997708372068677}	No
660	Demyelinating diseases of the central nervous system|diseases of the nervous system$F$41-60	diseases of the nervous system	1.029558463107298	{'CI': array([0.9717312 , 1.09338666]), 'Gelman-Rubin': 0.9998063288666148}	No	1.0351043082985802	{'CI': array([0.97026489, 1.10324363]), 'Gelman-Rubin': 0.999777843053533}	No
661	Demyelinating diseases of the central nervous system|diseases of the nervous system$F$61-	diseases of the nervous system	1.0009820715258977	{'CI': array([0.93740842, 1.06849249]), 'Gelman-Rubin': 1.000064826628077}	No	1.0027192202501072	{'CI': array([0.91480006, 1.09256707]), 'Gelman-Rubin': 0.9998123710369643}	No
662	Demyelinating diseases of the central nervous system|diseases of the nervous system$M$11-20	diseases of the nervous system	0.9971018378244385	{'CI': array([0.90960732, 1.0802928 ]), 'Gelman-Rubin': 0.9997798888329398}	No	1.030061771926825	{'CI': array([0.89790936, 1.16420115]), 'Gelman-Rubin': 1.0001052619024602}	No
663	Demyelinating diseases of the central nervous system|diseases of the nervous system$M$21-40	diseases of the nervous system	1.020748523407171	{'CI': array([0.94550673, 1.10790008]), 'Gelman-Rubin': 0.9998337712093444}	No	0.9873333871135589	{'CI': array([0.87891671, 1.10896078]), 'Gelman-Rubin': 0.9997646874660453}	No
664	Demyelinating diseases of the central nervous system|diseases of the nervous system$M$41-60	diseases of the nervous system	1.009104534823768	{'CI': array([0.93981167, 1.08045019]), 'Gelman-Rubin': 0.999939596446443}	No	0.9793310291413796	{'CI': array([0.89506488, 1.06779429]), 'Gelman-Rubin': 0.9999765215152544}	No
665	Demyelinating diseases of the central nervous system|diseases of the nervous system$M$61-	diseases of the nervous system	1.007655118851725	{'CI': array([0.93559604, 1.09878823]), 'Gelman-Rubin': 0.9997926102575728}	No	1.0028920810577937	{'CI': array([0.89777533, 1.10930541]), 'Gelman-Rubin': 0.9998030544527874}	No
666	Diseases of myoneural junction and muscle|diseases of the nervous system$F$21-40	diseases of the nervous system	0.9916426412503474	{'CI': array([0.90567062, 1.07279983]), 'Gelman-Rubin': 1.0000062694335192}	No	0.9897824088690197	{'CI': array([0.87996242, 1.11325827]), 'Gelman-Rubin': 0.9999014108412732}	No
667	Diseases of myoneural junction and muscle|diseases of the nervous system$F$41-60	diseases of the nervous system	1.0061148502590964	{'CI': array([0.93360173, 1.07903562]), 'Gelman-Rubin': 0.999781611449396}	No	1.0210680517187172	{'CI': array([0.92407388, 1.11875038]), 'Gelman-Rubin': 0.9998404969006611}	No
668	Diseases of myoneural junction and muscle|diseases of the nervous system$F$61-	diseases of the nervous system	0.9845906285004656	{'CI': array([0.91960647, 1.05708147]), 'Gelman-Rubin': 0.9998993498415968}	No	0.9386377811710731	{'CI': array([0.85879861, 1.03380106]), 'Gelman-Rubin': 0.9998438908267084}	No
669	Diseases of myoneural junction and muscle|diseases of the nervous system$M$11-20	diseases of the nervous system	0.99964106442844	{'CI': array([0.9160409, 1.0833706]), 'Gelman-Rubin': 0.9998363744342753}	No	0.9857437734829744	{'CI': array([0.8559833 , 1.12107557]), 'Gelman-Rubin': 0.9998745371698531}	No
670	Diseases of myoneural junction and muscle|diseases of the nervous system$M$21-40	diseases of the nervous system	1.0066618941058683	{'CI': array([0.92512653, 1.08873211]), 'Gelman-Rubin': 0.99984234004546}	No	1.0255844024754277	{'CI': array([0.89986078, 1.16015027]), 'Gelman-Rubin': 0.9998516137151099}	No
671	Diseases of myoneural junction and muscle|diseases of the nervous system$M$41-60	diseases of the nervous system	1.0183673004845708	{'CI': array([0.93718525, 1.09041206]), 'Gelman-Rubin': 0.9998189134918941}	No	0.9832773713264006	{'CI': array([0.88380058, 1.09311491]), 'Gelman-Rubin': 0.9998045809509026}	No
672	Diseases of myoneural junction and muscle|diseases of the nervous system$M$61-	diseases of the nervous system	0.9829065579514262	{'CI': array([0.91834917, 1.04903947]), 'Gelman-Rubin': 0.9998419354169661}	No	0.9997427811612024	{'CI': array([0.9176406 , 1.08955728]), 'Gelman-Rubin': 0.9998351336877185}	No
673	Episodic and paroxysmal disorders|diseases of the nervous system$F$0-10	diseases of the nervous system	0.9701572554260107	{'CI': array([0.90774905, 1.02499751]), 'Gelman-Rubin': 0.9999251508488158}	No	0.9463478319710203	{'CI': array([0.87400412, 1.0195265 ]), 'Gelman-Rubin': 0.999838750979972}	No
674	Episodic and paroxysmal disorders|diseases of the nervous system$F$11-20	diseases of the nervous system	1.0292351340939974	{'CI': array([0.97346376, 1.08081141]), 'Gelman-Rubin': 0.9998377621766767}	No	1.0249743042832657	{'CI': array([0.9687728 , 1.09266913]), 'Gelman-Rubin': 0.9997792516373956}	No
675	Episodic and paroxysmal disorders|diseases of the nervous system$F$21-40	diseases of the nervous system	0.9706971594009752	{'CI': array([0.93838468, 1.00498288]), 'Gelman-Rubin': 0.9998026570470148}	No	0.9932661063673809	{'CI': array([0.95521822, 1.03005716]), 'Gelman-Rubin': 0.9998675882997474}	No
676	Episodic and paroxysmal disorders|diseases of the nervous system$F$41-60	diseases of the nervous system	1.002603818860145	{'CI': array([0.97768552, 1.02917999]), 'Gelman-Rubin': 0.9998631940880601}	No	0.9904020215693187	{'CI': array([0.96377755, 1.01772261]), 'Gelman-Rubin': 0.9998859622327665}	No
677	Episodic and paroxysmal disorders|diseases of the nervous system$F$61-	diseases of the nervous system	0.9840106291344554	{'CI': array([0.95729686, 1.01120435]), 'Gelman-Rubin': 0.9997722328454489}	No	0.9873935906392182	{'CI': array([0.95710224, 1.0163459 ]), 'Gelman-Rubin': 0.9998768222032144}	No
678	Episodic and paroxysmal disorders|diseases of the nervous system$M$0-10	diseases of the nervous system	1.0133407853839147	{'CI': array([0.95655415, 1.07573545]), 'Gelman-Rubin': 0.9998959062041421}	No	1.0338626520696952	{'CI': array([0.96046751, 1.10793696]), 'Gelman-Rubin': 0.9998343871403427}	No
679	Episodic and paroxysmal disorders|diseases of the nervous system$M$11-20	diseases of the nervous system	0.9820878688909501	{'CI': array([0.91918684, 1.04190475]), 'Gelman-Rubin': 0.9997993860970701}	No	0.958687146295456	{'CI': array([0.89561715, 1.02514978]), 'Gelman-Rubin': 1.0001416564146854}	No
680	Episodic and paroxysmal disorders|diseases of the nervous system$M$21-40	diseases of the nervous system	0.997740387833421	{'CI': array([0.95552433, 1.04676253]), 'Gelman-Rubin': 0.9998691283630997}	No	0.985897255808787	{'CI': array([0.9413653 , 1.03703861]), 'Gelman-Rubin': 0.9998779363744229}	No
681	Episodic and paroxysmal disorders|diseases of the nervous system$M$41-60	diseases of the nervous system	1.0055643848844507	{'CI': array([0.97404981, 1.03440978]), 'Gelman-Rubin': 0.9997752976803619}	No	0.9935371695750412	{'CI': array([0.96246742, 1.02497358]), 'Gelman-Rubin': 0.9998506341104813}	No
682	Episodic and paroxysmal disorders|diseases of the nervous system$M$61-	diseases of the nervous system	0.9901745611210848	{'CI': array([0.9624012 , 1.01967743]), 'Gelman-Rubin': 1.0000468369679818}	No	0.9916426524110602	{'CI': array([0.95749756, 1.02164101]), 'Gelman-Rubin': 0.9997742834264522}	No
683	Extrapyramidal and movement disorders|diseases of the nervous system$F$21-40	diseases of the nervous system	0.9944252125513084	{'CI': array([0.91423046, 1.09115602]), 'Gelman-Rubin': 1.000078061986266}	No	1.035712359504394	{'CI': array([0.91402776, 1.16578028]), 'Gelman-Rubin': 0.999981115070316}	No
684	Extrapyramidal and movement disorders|diseases of the nervous system$F$41-60	diseases of the nervous system	0.984914327331645	{'CI': array([0.90682641, 1.05989946]), 'Gelman-Rubin': 0.9998336112323807}	No	1.0299278371631244	{'CI': array([0.93314032, 1.13807093]), 'Gelman-Rubin': 1.000070943773772}	No
685	Extrapyramidal and movement disorders|diseases of the nervous system$F$61-	diseases of the nervous system	1.046119039133764	{'CI': array([0.99209958, 1.10665358]), 'Gelman-Rubin': 0.9997850358957598}	No	0.9750392013833815	{'CI': array([0.91279786, 1.03953635]), 'Gelman-Rubin': 0.9998708558315164}	No
686	Extrapyramidal and movement disorders|diseases of the nervous system$M$41-60	diseases of the nervous system	0.9940494072080293	{'CI': array([0.91358527, 1.0665904 ]), 'Gelman-Rubin': 0.9998843249772016}	No	1.0158321460648554	{'CI': array([0.91271593, 1.11940862]), 'Gelman-Rubin': 0.9997930132711403}	No
687	Extrapyramidal and movement disorders|diseases of the nervous system$M$61-	diseases of the nervous system	1.0282949829326324	{'CI': array([0.9795803 , 1.07868771]), 'Gelman-Rubin': 0.999819025190939}	No	1.0053944421700747	{'CI': array([0.95174787, 1.07102868]), 'Gelman-Rubin': 0.9997687827256728}	No
688	Inflammatory diseases of the central nervous system|diseases of the nervous system$F$0-10	diseases of the nervous system	1.0196146845468204	{'CI': array([0.93509292, 1.10537337]), 'Gelman-Rubin': 0.9998236155693228}	No	0.9954504513512675	{'CI': array([0.89526647, 1.10283336]), 'Gelman-Rubin': 0.9998509548198808}	No
689	Inflammatory diseases of the central nervous system|diseases of the nervous system$F$11-20	diseases of the nervous system	1.0075018516409167	{'CI': array([0.93544033, 1.0864716 ]), 'Gelman-Rubin': 0.9998290666532459}	No	1.0153161709098517	{'CI': array([0.91658574, 1.129665 ]), 'Gelman-Rubin': 0.9998595879478357}	No
690	Inflammatory diseases of the central nervous system|diseases of the nervous system$F$21-40	diseases of the nervous system	0.9738136770757538	{'CI': array([0.90659691, 1.03783136]), 'Gelman-Rubin': 1.0001768402428726}	No	0.9910347336526435	{'CI': array([0.92101028, 1.06935502]), 'Gelman-Rubin': 0.9998700066340013}	No
691	Inflammatory diseases of the central nervous system|diseases of the nervous system$F$41-60	diseases of the nervous system	0.9951177744647737	{'CI': array([0.94571257, 1.05368075]), 'Gelman-Rubin': 0.9998091610669734}	No	1.0273435141494283	{'CI': array([0.96184196, 1.09656713]), 'Gelman-Rubin': 0.9998420932315274}	No
692	Inflammatory diseases of the central nervous system|diseases of the nervous system$F$61-	diseases of the nervous system	0.9916013616889034	{'CI': array([0.92531542, 1.05161228]), 'Gelman-Rubin': 0.9997966322270082}	No	0.9844422240758148	{'CI': array([0.90129475, 1.06714046]), 'Gelman-Rubin': 0.9998332574552168}	No
693	Inflammatory diseases of the central nervous system|diseases of the nervous system$M$0-10	diseases of the nervous system	1.0117192775933732	{'CI': array([0.93902996, 1.10374659]), 'Gelman-Rubin': 0.9999118117264267}	No	1.0209774238175047	{'CI': array([0.9210005 , 1.12283522]), 'Gelman-Rubin': 0.999956889829263}	No
694	Inflammatory diseases of the central nervous system|diseases of the nervous system$M$11-20	diseases of the nervous system	1.014406336722191	{'CI': array([0.94358462, 1.09537831]), 'Gelman-Rubin': 0.999798678265258}	No	1.028237830733419	{'CI': array([0.93359702, 1.12713127]), 'Gelman-Rubin': 0.9998763413708831}	No
695	Inflammatory diseases of the central nervous system|diseases of the nervous system$M$21-40	diseases of the nervous system	0.9675162147419761	{'CI': array([0.90762727, 1.03789305]), 'Gelman-Rubin': 1.0000445478637527}	No	0.9659589130981615	{'CI': array([0.88895545, 1.03933352]), 'Gelman-Rubin': 0.9998203000106193}	No
696	Inflammatory diseases of the central nervous system|diseases of the nervous system$M$41-60	diseases of the nervous system	1.005839609143896	{'CI': array([0.95161116, 1.06076984]), 'Gelman-Rubin': 0.9999257642152568}	No	0.9834515960292487	{'CI': array([0.92406474, 1.05000529]), 'Gelman-Rubin': 0.999860507037877}	No
697	Inflammatory diseases of the central nervous system|diseases of the nervous system$M$61-	diseases of the nervous system	1.0488852095700472	{'CI': array([0.98913624, 1.11616822]), 'Gelman-Rubin': 1.000060445562942}	No	1.0445254589075867	{'CI': array([0.97382477, 1.11676661]), 'Gelman-Rubin': 0.99986786127032}	No
698	Nerve, nerve root and plexus disorders|diseases of the nervous system$F$21-40	diseases of the nervous system	0.9855251415539871	{'CI': array([0.91220981, 1.06355891]), 'Gelman-Rubin': 0.9998151437145669}	No	0.9989358123614763	{'CI': array([0.889632 , 1.11493124]), 'Gelman-Rubin': 0.9997935993173063}	No
699	Nerve, nerve root and plexus disorders|diseases of the nervous system$F$41-60	diseases of the nervous system	0.9651458576529305	{'CI': array([0.89941495, 1.02830749]), 'Gelman-Rubin': 0.9998754480728529}	No	1.0087358050363302	{'CI': array([0.92576061, 1.09741466]), 'Gelman-Rubin': 0.9997932599747222}	No
700	Nerve, nerve root and plexus disorders|diseases of the nervous system$F$61-	diseases of the nervous system	0.9955734420635904	{'CI': array([0.92931492, 1.07115771]), 'Gelman-Rubin': 0.9998330858165827}	No	0.9602158773198046	{'CI': array([0.88390835, 1.05632475]), 'Gelman-Rubin': 0.9998849714557995}	No
701	Nerve, nerve root and plexus disorders|diseases of the nervous system$M$21-40	diseases of the nervous system	0.990584772223481	{'CI': array([0.91681266, 1.07919345]), 'Gelman-Rubin': 0.9997688660085184}	No	1.0518785753464945	{'CI': array([0.93903071, 1.18551097]), 'Gelman-Rubin': 0.9997627912738907}	No
702	Nerve, nerve root and plexus disorders|diseases of the nervous system$M$41-60	diseases of the nervous system	0.9541718366772888	{'CI': array([0.88997925, 1.02497896]), 'Gelman-Rubin': 0.9998210894868362}	No	1.0114004024891252	{'CI': array([0.91320275, 1.10318954]), 'Gelman-Rubin': 0.9997919623738707}	No
703	Nerve, nerve root and plexus disorders|diseases of the nervous system$M$61-	diseases of the nervous system	0.9631125814348978	{'CI': array([0.89350222, 1.03317708]), 'Gelman-Rubin': 0.9999158990435155}	No	0.9889044101041339	{'CI': array([0.89876058, 1.08610726]), 'Gelman-Rubin': 0.9998313955740249}	No
704	Other degenerative diseases of the nervous system|diseases of the nervous system$F$41-60	diseases of the nervous system	1.002525339404547	{'CI': array([0.91716013, 1.0898543 ]), 'Gelman-Rubin': 0.9997608811956722}	No	1.0066741638894774	{'CI': array([0.90112409, 1.13051381]), 'Gelman-Rubin': 0.9998406040768996}	No
705	Other degenerative diseases of the nervous system|diseases of the nervous system$F$61-	diseases of the nervous system	0.964078077523121	{'CI': array([0.91956181, 1.00905337]), 'Gelman-Rubin': 0.9999525074910939}	No	1.0110125215666788	{'CI': array([0.95180006, 1.07259383]), 'Gelman-Rubin': 0.9998167724577929}	No
706	Other degenerative diseases of the nervous system|diseases of the nervous system$M$41-60	diseases of the nervous system	0.9870767887523845	{'CI': array([0.9072528 , 1.07272026]), 'Gelman-Rubin': 0.9998033350149277}	No	1.0303141643584113	{'CI': array([0.92427186, 1.16170036]), 'Gelman-Rubin': 0.99984079680381}	No
707	Other degenerative diseases of the nervous system|diseases of the nervous system$M$61-	diseases of the nervous system	0.9835131164460349	{'CI': array([0.93504221, 1.0365244 ]), 'Gelman-Rubin': 0.999775934809869}	No	0.977215673045392	{'CI': array([0.91898473, 1.04058942]), 'Gelman-Rubin': 1.0000101400550123}	No
708	Other disorders of the nervous system|diseases of the nervous system$F$0-10	diseases of the nervous system	0.9776261392871914	{'CI': array([0.91706393, 1.03919509]), 'Gelman-Rubin': 0.9998618134561533}	No	1.0159072401570173	{'CI': array([0.94247288, 1.10045037]), 'Gelman-Rubin': 0.999789515461062}	No
709	Other disorders of the nervous system|diseases of the nervous system$F$11-20	diseases of the nervous system	1.024546334281944	{'CI': array([0.96786475, 1.08432942]), 'Gelman-Rubin': 0.9998811589776975}	No	0.9628346472065108	{'CI': array([0.89459112, 1.03195871]), 'Gelman-Rubin': 0.9999358308727447}	No
710	Other disorders of the nervous system|diseases of the nervous system$F$21-40	diseases of the nervous system	0.9973589560168716	{'CI': array([0.96416865, 1.03085246]), 'Gelman-Rubin': 0.9998042317639942}	No	0.9769521044853093	{'CI': array([0.94157889, 1.01311357]), 'Gelman-Rubin': 0.9998570235254077}	No
711	Other disorders of the nervous system|diseases of the nervous system$F$41-60	diseases of the nervous system	1.0178920477012394	{'CI': array([0.99281034, 1.04572879]), 'Gelman-Rubin': 0.9997776704244886}	No	0.9705696661380839	{'CI': array([0.94553512, 0.99667507]), 'Gelman-Rubin': 1.0002000950489898}	Yes
712	Other disorders of the nervous system|diseases of the nervous system$F$61-	diseases of the nervous system	1.0081674196315462	{'CI': array([0.98561784, 1.02946651]), 'Gelman-Rubin': 1.000308897780349}	No	0.9853691995919278	{'CI': array([0.96302317, 1.00644048]), 'Gelman-Rubin': 0.9997748787005416}	No
713	Other disorders of the nervous system|diseases of the nervous system$M$0-10	diseases of the nervous system	0.9793717806834276	{'CI': array([0.91803431, 1.0361698 ]), 'Gelman-Rubin': 0.9997638829449887}	No	1.0074100076921104	{'CI': array([0.93663139, 1.07760565]), 'Gelman-Rubin': 0.9997862586067187}	No
714	Other disorders of the nervous system|diseases of the nervous system$M$11-20	diseases of the nervous system	0.9891767909747188	{'CI': array([0.92654538, 1.04927587]), 'Gelman-Rubin': 1.000023000119512}	No	0.9835499794711807	{'CI': array([0.90998046, 1.05361212]), 'Gelman-Rubin': 0.9999260451863361}	No
715	Other disorders of the nervous system|diseases of the nervous system$M$21-40	diseases of the nervous system	0.9780431765595263	{'CI': array([0.92932086, 1.02420857]), 'Gelman-Rubin': 1.00006298428567}	No	0.9701397206789539	{'CI': array([0.91925736, 1.02542709]), 'Gelman-Rubin': 0.9998617476529706}	No
716	Other disorders of the nervous system|diseases of the nervous system$M$41-60	diseases of the nervous system	1.0006369119608052	{'CI': array([0.97320269, 1.0258772 ]), 'Gelman-Rubin': 0.9999834340465937}	No	0.9684736690895928	{'CI': array([0.94150998, 0.99577899]), 'Gelman-Rubin': 0.9999962109297332}	Yes
717	Other disorders of the nervous system|diseases of the nervous system$M$61-	diseases of the nervous system	0.9885937794576187	{'CI': array([0.96738216, 1.01067992]), 'Gelman-Rubin': 0.9998176659130094}	No	0.9779703128556883	{'CI': array([0.95344278, 1.00045862]), 'Gelman-Rubin': 0.9998776016062805}	No
718	Polyneuropathies and other disorders of the peripheral nervous system|diseases of the nervous system$F$21-40	diseases of the nervous system	0.989047593310602	{'CI': array([0.9142069 , 1.06800167]), 'Gelman-Rubin': 0.9998374191164555}	No	0.9844532060610315	{'CI': array([0.8849622 , 1.10795619]), 'Gelman-Rubin': 0.9999254007417916}	No
719	Polyneuropathies and other disorders of the peripheral nervous system|diseases of the nervous system$F$41-60	diseases of the nervous system	0.9915776413700086	{'CI': array([0.92882114, 1.06153973]), 'Gelman-Rubin': 1.0000183002609837}	No	1.0071509227229296	{'CI': array([0.92847414, 1.08881426]), 'Gelman-Rubin': 0.9997765586678662}	No
720	Polyneuropathies and other disorders of the peripheral nervous system|diseases of the nervous system$F$61-	diseases of the nervous system	1.0076255217907721	{'CI': array([0.94104866, 1.07511432]), 'Gelman-Rubin': 0.9999315959964782}	No	0.9676613472987277	{'CI': array([0.89218587, 1.05816628]), 'Gelman-Rubin': 0.999759676548443}	No
721	Polyneuropathies and other disorders of the peripheral nervous system|diseases of the nervous system$M$21-40	diseases of the nervous system	0.9896335340982025	{'CI': array([0.90826074, 1.06874235]), 'Gelman-Rubin': 0.9998292397705175}	No	0.9533774289331427	{'CI': array([0.83859332, 1.08502942]), 'Gelman-Rubin': 0.9998592848252345}	No
722	Polyneuropathies and other disorders of the peripheral nervous system|diseases of the nervous system$M$41-60	diseases of the nervous system	0.9996813635999611	{'CI': array([0.92878329, 1.06532037]), 'Gelman-Rubin': 0.9998476652016837}	No	0.9975122782106499	{'CI': array([0.92097489, 1.08861178]), 'Gelman-Rubin': 0.999988001299226}	No
723	Polyneuropathies and other disorders of the peripheral nervous system|diseases of the nervous system$M$61-	diseases of the nervous system	0.99792454288057	{'CI': array([0.93884704, 1.06079758]), 'Gelman-Rubin': 0.9998412583391604}	No	1.0237626541458145	{'CI': array([0.94602644, 1.1009293 ]), 'Gelman-Rubin': 1.0000119038003024}	No
724	Systemic atrophies primarily affecting the central nervous system|diseases of the nervous system$F$41-60	diseases of the nervous system	1.0152831469462742	{'CI': array([0.93950009, 1.10455945]), 'Gelman-Rubin': 1.000084314409129}	No	1.0031040030974065	{'CI': array([0.89217818, 1.12656359]), 'Gelman-Rubin': 1.000041827348634}	No
725	Systemic atrophies primarily affecting the central nervous system|diseases of the nervous system$F$61-	diseases of the nervous system	1.0063316017030313	{'CI': array([0.92810124, 1.09047293]), 'Gelman-Rubin': 0.9999224765395662}	No	0.9416244019975635	{'CI': array([0.83265414, 1.0682373 ]), 'Gelman-Rubin': 0.999856007529114}	No
726	Systemic atrophies primarily affecting the central nervous system|diseases of the nervous system$M$41-60	diseases of the nervous system	1.012079111782162	{'CI': array([0.92467399, 1.09442348]), 'Gelman-Rubin': 0.9998477857463202}	No	1.0263993219186178	{'CI': array([0.90871853, 1.16020431]), 'Gelman-Rubin': 0.9998039584431397}	No
727	Systemic atrophies primarily affecting the central nervous system|diseases of the nervous system$M$61-	diseases of the nervous system	0.9960893094756368	{'CI': array([0.91085776, 1.08374771]), 'Gelman-Rubin': 0.9998243140238053}	No	0.9484328759607575	{'CI': array([0.84458255, 1.06931887]), 'Gelman-Rubin': 1.0002017326814547}	No
728	Acute upper respiratory infections|diseases of the respiratory system$F$0-10	diseases of the respiratory system	1.0093107673599953	{'CI': array([0.93865449, 1.07963577]), 'Gelman-Rubin': 0.9998039498096608}	No	0.979190736415277	{'CI': array([0.89063962, 1.06786249]), 'Gelman-Rubin': 1.0000607343307377}	No
729	Acute upper respiratory infections|diseases of the respiratory system$F$11-20	diseases of the respiratory system	1.019970106270966	{'CI': array([0.94938603, 1.09879575]), 'Gelman-Rubin': 0.9998433561095252}	No	0.9784438741115622	{'CI': array([0.86620243, 1.08419752]), 'Gelman-Rubin': 0.9997525244484733}	No
730	Acute upper respiratory infections|diseases of the respiratory system$F$21-40	diseases of the respiratory system	0.9689148863214796	{'CI': array([0.89814867, 1.03588664]), 'Gelman-Rubin': 0.999791543709045}	No	1.037293799981995	{'CI': array([0.94434102, 1.1389302 ]), 'Gelman-Rubin': 0.9998665584826092}	No
731	Acute upper respiratory infections|diseases of the respiratory system$F$41-60	diseases of the respiratory system	1.0609909782498095	{'CI': array([0.98855788, 1.13204633]), 'Gelman-Rubin': 0.9998214560685257}	No	1.053212083451155	{'CI': array([0.96396951, 1.13989078]), 'Gelman-Rubin': 0.999826692918581}	No
732	Acute upper respiratory infections|diseases of the respiratory system$F$61-	diseases of the respiratory system	0.9986935500332348	{'CI': array([0.92952155, 1.06563644]), 'Gelman-Rubin': 0.9997770593093398}	No	0.9627845058596902	{'CI': array([0.86834995, 1.06673562]), 'Gelman-Rubin': 0.9998882202130362}	No
733	Acute upper respiratory infections|diseases of the respiratory system$M$0-10	diseases of the respiratory system	0.9733990640413758	{'CI': array([0.91055998, 1.03539554]), 'Gelman-Rubin': 0.9998253197917508}	No	0.9603259284913885	{'CI': array([0.89350784, 1.03755957]), 'Gelman-Rubin': 0.9999848899375843}	No
734	Acute upper respiratory infections|diseases of the respiratory system$M$11-20	diseases of the respiratory system	0.9996481572448183	{'CI': array([0.92293801, 1.07601291]), 'Gelman-Rubin': 0.999794807393483}	No	0.9724302787434099	{'CI': array([0.86767798, 1.07798735]), 'Gelman-Rubin': 0.9999605630240423}	No
735	Acute upper respiratory infections|diseases of the respiratory system$M$21-40	diseases of the respiratory system	1.0090416714612667	{'CI': array([0.93148114, 1.08234251]), 'Gelman-Rubin': 0.9998274316476395}	No	1.056320383673939	{'CI': array([0.95558749, 1.17078264]), 'Gelman-Rubin': 0.9997704388904588}	No
736	Acute upper respiratory infections|diseases of the respiratory system$M$41-60	diseases of the respiratory system	0.9722523982837618	{'CI': array([0.9066404 , 1.04909458]), 'Gelman-Rubin': 0.9998650440938863}	No	1.081228867193477	{'CI': array([0.987265 , 1.18354079]), 'Gelman-Rubin': 1.0000071982340963}	No
737	Acute upper respiratory infections|diseases of the respiratory system$M$61-	diseases of the respiratory system	0.9720921900319862	{'CI': array([0.8973497 , 1.04837469]), 'Gelman-Rubin': 0.9997707208069477}	No	0.9212423256525238	{'CI': array([0.82136349, 1.03742399]), 'Gelman-Rubin': 0.9997981448720555}	No
738	Chronic lower respiratory diseases|diseases of the respiratory system$F$0-10	diseases of the respiratory system	1.031589584077938	{'CI': array([0.97339844, 1.09003386]), 'Gelman-Rubin': 1.000172638243715}	No	0.9050659791074105	{'CI': array([0.84761494, 0.95849908]), 'Gelman-Rubin': 0.9998551920635129}	Yes
739	Chronic lower respiratory diseases|diseases of the respiratory system$F$11-20	diseases of the respiratory system	1.0211681134126938	{'CI': array([0.95652145, 1.08340965]), 'Gelman-Rubin': 0.9997551463669452}	No	1.010058513189982	{'CI': array([0.94456973, 1.08410063]), 'Gelman-Rubin': 0.9998326092168136}	No
740	Chronic lower respiratory diseases|diseases of the respiratory system$F$21-40	diseases of the respiratory system	1.004316757025697	{'CI': array([0.96408885, 1.04324271]), 'Gelman-Rubin': 0.9998115600257885}	No	1.0304730652597398	{'CI': array([0.98665499, 1.07599542]), 'Gelman-Rubin': 0.9999113335963153}	No
741	Chronic lower respiratory diseases|diseases of the respiratory system$F$41-60	diseases of the respiratory system	0.9838288915804935	{'CI': array([0.96284678, 1.00660533]), 'Gelman-Rubin': 0.9998152368154894}	No	0.9910960309582921	{'CI': array([0.96730132, 1.0137728 ]), 'Gelman-Rubin': 1.000192523209342}	No
742	Chronic lower respiratory diseases|diseases of the respiratory system$F$61-	diseases of the respiratory system	1.0052407970986428	{'CI': array([0.98772081, 1.02296852]), 'Gelman-Rubin': 1.0000145579014672}	No	1.0095126640504446	{'CI': array([0.98854449, 1.02993838]), 'Gelman-Rubin': 1.000748950428155}	No
743	Chronic lower respiratory diseases|diseases of the respiratory system$M$0-10	diseases of the respiratory system	0.9891609033835098	{'CI': array([0.94580803, 1.03770036]), 'Gelman-Rubin': 0.9997875368643172}	No	0.9002599861871431	{'CI': array([0.85587802, 0.94844743]), 'Gelman-Rubin': 1.000141254240955}	Yes
744	Chronic lower respiratory diseases|diseases of the respiratory system$M$11-20	diseases of the respiratory system	0.9759195264183849	{'CI': array([0.91791306, 1.04198867]), 'Gelman-Rubin': 0.9997667709763948}	No	0.9270871355617751	{'CI': array([0.85698126, 1.00308844]), 'Gelman-Rubin': 0.9997911399287183}	No
745	Chronic lower respiratory diseases|diseases of the respiratory system$M$21-40	diseases of the respiratory system	1.0460205121549284	{'CI': array([0.99395343, 1.10485847]), 'Gelman-Rubin': 0.9997818399884456}	No	1.0423670183286056	{'CI': array([0.97385633, 1.11157531]), 'Gelman-Rubin': 0.999940149308957}	No
746	Chronic lower respiratory diseases|diseases of the respiratory system$M$41-60	diseases of the respiratory system	0.9909918950068914	{'CI': array([0.96312315, 1.0215368 ]), 'Gelman-Rubin': 0.9999140411614544}	No	1.0187821011414822	{'CI': array([0.98450525, 1.04931863]), 'Gelman-Rubin': 0.9999243972279295}	No
747	Chronic lower respiratory diseases|diseases of the respiratory system$M$61-	diseases of the respiratory system	1.0065613511766736	{'CI': array([0.98967894, 1.02512076]), 'Gelman-Rubin': 0.9999308024974213}	No	1.0059519888052	{'CI': array([0.98521105, 1.02903143]), 'Gelman-Rubin': 0.9997971735933567}	No
748	Influenza and pneumonia|diseases of the respiratory system$F$0-10	diseases of the respiratory system	0.9870860703369241	{'CI': array([0.93960651, 1.03288916]), 'Gelman-Rubin': 1.0000367723396713}	No	0.9615227762269519	{'CI': array([0.90813828, 1.01525983]), 'Gelman-Rubin': 1.0000582418147959}	No
749	Influenza and pneumonia|diseases of the respiratory system$F$11-20	diseases of the respiratory system	0.9941504398609252	{'CI': array([0.92749986, 1.05925089]), 'Gelman-Rubin': 0.9998758815778201}	No	1.0383827274241584	{'CI': array([0.95596951, 1.11945556]), 'Gelman-Rubin': 1.0000392630411998}	No
750	Influenza and pneumonia|diseases of the respiratory system$F$21-40	diseases of the respiratory system	1.0020184434314565	{'CI': array([0.95892769, 1.04383556]), 'Gelman-Rubin': 0.9998326391076952}	No	0.9806643985924396	{'CI': array([0.93088648, 1.02742981]), 'Gelman-Rubin': 0.9997996473973966}	No
751	Influenza and pneumonia|diseases of the respiratory system$F$41-60	diseases of the respiratory system	0.9803901114885605	{'CI': array([0.95654941, 1.00229018]), 'Gelman-Rubin': 0.9997820493602253}	No	0.984237471260177	{'CI': array([0.95754388, 1.00977304]), 'Gelman-Rubin': 1.000162885671675}	No
752	Influenza and pneumonia|diseases of the respiratory system$F$61-	diseases of the respiratory system	1.0077847367955417	{'CI': array([0.98998744, 1.02476788]), 'Gelman-Rubin': 0.9998188637497077}	No	0.9933944196946594	{'CI': array([0.97443322, 1.01406094]), 'Gelman-Rubin': 0.9997771323847958}	No
753	Influenza and pneumonia|diseases of the respiratory system$M$0-10	diseases of the respiratory system	0.9861155711056105	{'CI': array([0.94363339, 1.03120624]), 'Gelman-Rubin': 0.9997894445605983}	No	0.9994626023761358	{'CI': array([0.94628213, 1.04996517]), 'Gelman-Rubin': 0.9998113722231464}	No
754	Influenza and pneumonia|diseases of the respiratory system$M$11-20	diseases of the respiratory system	1.0270576031093783	{'CI': array([0.95898803, 1.08891536]), 'Gelman-Rubin': 0.999810770556438}	No	0.9655615767461009	{'CI': array([0.89626592, 1.03337136]), 'Gelman-Rubin': 0.9997908288802495}	No
755	Influenza and pneumonia|diseases of the respiratory system$M$21-40	diseases of the respiratory system	0.9845398146794802	{'CI': array([0.94083183, 1.02733079]), 'Gelman-Rubin': 0.9998612120064758}	No	1.0078499394758194	{'CI': array([0.95481157, 1.05578519]), 'Gelman-Rubin': 0.999796992509846}	No
756	Influenza and pneumonia|diseases of the respiratory system$M$41-60	diseases of the respiratory system	0.9918829991332055	{'CI': array([0.9694855 , 1.01548458]), 'Gelman-Rubin': 0.9999927762324228}	No	1.0254268480394835	{'CI': array([0.99902702, 1.0540326 ]), 'Gelman-Rubin': 1.000024501592202}	No
757	Influenza and pneumonia|diseases of the respiratory system$M$61-	diseases of the respiratory system	0.9876142750431237	{'CI': array([0.97138449, 1.00418441]), 'Gelman-Rubin': 0.9997634691556977}	No	1.0070657299655348	{'CI': array([0.98853163, 1.02791686]), 'Gelman-Rubin': 0.9999779512417201}	No
758	Lung diseases due to external agents|diseases of the respiratory system$F$21-40	diseases of the respiratory system	1.0005251631423546	{'CI': array([0.92195385, 1.08099699]), 'Gelman-Rubin': 0.9998563906925629}	No	0.9288871311554904	{'CI': array([0.81984422, 1.04313033]), 'Gelman-Rubin': 0.9998109854080441}	No
759	Lung diseases due to external agents|diseases of the respiratory system$F$41-60	diseases of the respiratory system	0.9542044739556252	{'CI': array([0.89262023, 1.01791365]), 'Gelman-Rubin': 1.000177481404963}	No	0.9698835482192367	{'CI': array([0.88486152, 1.0508252 ]), 'Gelman-Rubin': 0.9999012158654673}	No
760	Lung diseases due to external agents|diseases of the respiratory system$F$61-	diseases of the respiratory system	1.0269983703933758	{'CI': array([0.97850955, 1.07977774]), 'Gelman-Rubin': 0.9998209037262512}	No	0.9835691280905021	{'CI': array([0.92413551, 1.04039226]), 'Gelman-Rubin': 0.9998498130838352}	No
761	Lung diseases due to external agents|diseases of the respiratory system$M$0-10	diseases of the respiratory system	0.9897329070284926	{'CI': array([0.90887745, 1.07200659]), 'Gelman-Rubin': 0.9999659929346993}	No	0.9910962911710411	{'CI': array([0.86825274, 1.13152696]), 'Gelman-Rubin': 0.9998410701925557}	No
762	Lung diseases due to external agents|diseases of the respiratory system$M$11-20	diseases of the respiratory system	1.0022032219625359	{'CI': array([0.9175445 , 1.08930172]), 'Gelman-Rubin': 0.9998607687339511}	No	0.9988219436985135	{'CI': array([0.86719828, 1.12183917]), 'Gelman-Rubin': 0.9999057295917038}	No
763	Lung diseases due to external agents|diseases of the respiratory system$M$21-40	diseases of the respiratory system	1.0284196285857483	{'CI': array([0.94615601, 1.11418254]), 'Gelman-Rubin': 1.0000534756832908}	No	0.9508671290500421	{'CI': array([0.84637731, 1.05792002]), 'Gelman-Rubin': 0.9998475283300471}	No
764	Lung diseases due to external agents|diseases of the respiratory system$M$41-60	diseases of the respiratory system	1.0345379768827554	{'CI': array([0.96910165, 1.10153799]), 'Gelman-Rubin': 0.9999270960715626}	No	1.0188375431256305	{'CI': array([0.94741523, 1.1047939 ]), 'Gelman-Rubin': 0.9997564571896103}	No
765	Lung diseases due to external agents|diseases of the respiratory system$M$61-	diseases of the respiratory system	1.0026724747213813	{'CI': array([0.95712419, 1.04513743]), 'Gelman-Rubin': 0.9998593974609989}	No	0.9956779219979801	{'CI': array([0.9482958 , 1.04765225]), 'Gelman-Rubin': 0.9999316912695809}	No
766	Other acute lower respiratory infections|diseases of the respiratory system$F$0-10	diseases of the respiratory system	0.9617395101864598	{'CI': array([0.90165592, 1.02490705]), 'Gelman-Rubin': 0.9998709431201681}	No	0.9607627605003098	{'CI': array([0.8812522 , 1.04276891]), 'Gelman-Rubin': 0.9997617064579775}	No
767	Other acute lower respiratory infections|diseases of the respiratory system$F$11-20	diseases of the respiratory system	0.997423357397771	{'CI': array([0.9003032 , 1.08293693]), 'Gelman-Rubin': 0.9998805023182038}	No	1.0163005009123378	{'CI': array([0.88960254, 1.15208229]), 'Gelman-Rubin': 0.9998716976834623}	No
768	Other acute lower respiratory infections|diseases of the respiratory system$F$21-40	diseases of the respiratory system	1.0124018192060278	{'CI': array([0.93721873, 1.0934977 ]), 'Gelman-Rubin': 1.0001424016032339}	No	1.0778788072055472	{'CI': array([0.97546348, 1.19139396]), 'Gelman-Rubin': 0.9997690978593783}	No
769	Other acute lower respiratory infections|diseases of the respiratory system$F$41-60	diseases of the respiratory system	0.9877824772398804	{'CI': array([0.93161797, 1.04411979]), 'Gelman-Rubin': 0.9999345820054382}	No	0.9914156294746977	{'CI': array([0.92293512, 1.06257775]), 'Gelman-Rubin': 0.9998104285243729}	No
770	Other acute lower respiratory infections|diseases of the respiratory system$F$61-	diseases of the respiratory system	0.9975606764948398	{'CI': array([0.95048701, 1.04634431]), 'Gelman-Rubin': 0.999911760139068}	No	1.0129977447351215	{'CI': array([0.95002348, 1.08116724]), 'Gelman-Rubin': 0.9997557782324381}	No
771	Other acute lower respiratory infections|diseases of the respiratory system$M$0-10	diseases of the respiratory system	0.9798021988398896	{'CI': array([0.9304473 , 1.03355503]), 'Gelman-Rubin': 0.9997936562142075}	No	0.9891017536379105	{'CI': array([0.91851322, 1.07424426]), 'Gelman-Rubin': 0.9997601137792683}	No
772	Other acute lower respiratory infections|diseases of the respiratory system$M$11-20	diseases of the respiratory system	0.9663118266539433	{'CI': array([0.88271539, 1.05304073]), 'Gelman-Rubin': 0.999940614250563}	No	0.9722383172367469	{'CI': array([0.84744884, 1.10042142]), 'Gelman-Rubin': 0.9997733539913042}	No
773	Other acute lower respiratory infections|diseases of the respiratory system$M$21-40	diseases of the respiratory system	1.0203948743408524	{'CI': array([0.94323263, 1.09950781]), 'Gelman-Rubin': 0.9998574028908634}	No	1.0646922018163365	{'CI': array([0.94364235, 1.19075935]), 'Gelman-Rubin': 0.9998830333638336}	No
774	Other acute lower respiratory infections|diseases of the respiratory system$M$41-60	diseases of the respiratory system	0.9731333900088903	{'CI': array([0.9137629 , 1.03677409]), 'Gelman-Rubin': 0.999822342861229}	No	1.0217622897627594	{'CI': array([0.93211747, 1.11343339]), 'Gelman-Rubin': 0.9999029522929954}	No
775	Other acute lower respiratory infections|diseases of the respiratory system$M$61-	diseases of the respiratory system	1.040691499807695	{'CI': array([0.98232833, 1.09732103]), 'Gelman-Rubin': 0.9997724888380974}	No	1.0798043849827226	{'CI': array([0.99870347, 1.16221584]), 'Gelman-Rubin': 0.9997895726191379}	No
776	Other diseases of pleura|diseases of the respiratory system$F$0-10	diseases of the respiratory system	0.9616234590460695	{'CI': array([0.89276067, 1.03329406]), 'Gelman-Rubin': 0.9998402554259974}	No	1.0185935503167274	{'CI': array([0.91248967, 1.12026839]), 'Gelman-Rubin': 0.9997867791305535}	No
777	Other diseases of pleura|diseases of the respiratory system$F$11-20	diseases of the respiratory system	0.9994684570569233	{'CI': array([0.93120963, 1.07457502]), 'Gelman-Rubin': 0.9999917955022598}	No	1.0189812121999196	{'CI': array([0.92460851, 1.11948645]), 'Gelman-Rubin': 0.9997711495508832}	No
778	Other diseases of pleura|diseases of the respiratory system$F$21-40	diseases of the respiratory system	0.9796414548847685	{'CI': array([0.92631334, 1.03079555]), 'Gelman-Rubin': 0.9999149120019268}	No	0.9746036378205818	{'CI': array([0.91713981, 1.04188601]), 'Gelman-Rubin': 0.9999336092038055}	No
779	Other diseases of pleura|diseases of the respiratory system$F$41-60	diseases of the respiratory system	0.9891685835765469	{'CI': array([0.95703539, 1.02137421]), 'Gelman-Rubin': 0.9997772628370879}	No	0.9846900653345	{'CI': array([0.95155666, 1.02167925]), 'Gelman-Rubin': 0.9999430988119556}	No
780	Other diseases of pleura|diseases of the respiratory system$F$61-	diseases of the respiratory system	1.0073648051838513	{'CI': array([0.98402185, 1.03240988]), 'Gelman-Rubin': 0.9999977814017036}	No	0.9902812610285121	{'CI': array([0.96241533, 1.01707872]), 'Gelman-Rubin': 0.9998643565853113}	No
781	Other diseases of pleura|diseases of the respiratory system$M$0-10	diseases of the respiratory system	0.9988250548309808	{'CI': array([0.93354501, 1.06803198]), 'Gelman-Rubin': 0.9999275526968479}	No	1.012719181741075	{'CI': array([0.9280744, 1.1136865]), 'Gelman-Rubin': 0.9998010064285798}	No
782	Other diseases of pleura|diseases of the respiratory system$M$11-20	diseases of the respiratory system	0.9943992932811916	{'CI': array([0.92931781, 1.05794063]), 'Gelman-Rubin': 0.9997554627967253}	No	0.9607454946012629	{'CI': array([0.88522573, 1.04589303]), 'Gelman-Rubin': 0.9998439284410562}	No
783	Other diseases of pleura|diseases of the respiratory system$M$21-40	diseases of the respiratory system	0.9626704636861066	{'CI': array([0.90137995, 1.0140873 ]), 'Gelman-Rubin': 0.9997927344013188}	No	1.022380707134829	{'CI': array([0.95829527, 1.08600188]), 'Gelman-Rubin': 0.9998086085797876}	No
784	Other diseases of pleura|diseases of the respiratory system$M$41-60	diseases of the respiratory system	1.0533932478376302	{'CI': array([1.01582051, 1.08524647]), 'Gelman-Rubin': 0.999976017316793}	Yes	0.997033957918275	{'CI': array([0.96465023, 1.03191102]), 'Gelman-Rubin': 0.9998466569400773}	No
785	Other diseases of pleura|diseases of the respiratory system$M$61-	diseases of the respiratory system	0.9940586212658024	{'CI': array([0.9710208 , 1.01885144]), 'Gelman-Rubin': 0.9998082608029407}	No	0.9852584632618637	{'CI': array([0.95797255, 1.01119417]), 'Gelman-Rubin': 0.9999391672746206}	No
786	Other diseases of the respiratory system|diseases of the respiratory system$F$0-10	diseases of the respiratory system	0.9825968433511564	{'CI': array([0.9351107 , 1.03579245]), 'Gelman-Rubin': 0.9998477332832715}	No	0.9751931168914673	{'CI': array([0.91756438, 1.02890237]), 'Gelman-Rubin': 0.9998783953449089}	No
787	Other diseases of the respiratory system|diseases of the respiratory system$F$11-20	diseases of the respiratory system	1.0326753998190434	{'CI': array([0.97271092, 1.09945456]), 'Gelman-Rubin': 0.9998609185398527}	No	1.012797403730569	{'CI': array([0.93154945, 1.09189497]), 'Gelman-Rubin': 0.9997777820009446}	No
788	Other diseases of the respiratory system|diseases of the respiratory system$F$21-40	diseases of the respiratory system	1.0134746786722422	{'CI': array([0.97585615, 1.05717731]), 'Gelman-Rubin': 0.9998515111592253}	No	0.9790989239713469	{'CI': array([0.93773627, 1.02028007]), 'Gelman-Rubin': 0.9998055272895511}	No
789	Other diseases of the respiratory system|diseases of the respiratory system$F$41-60	diseases of the respiratory system	0.9878546768993521	{'CI': array([0.96904545, 1.00905896]), 'Gelman-Rubin': 0.9997707886512367}	No	0.9896086489118866	{'CI': array([0.96957233, 1.01292481]), 'Gelman-Rubin': 0.9998036997939226}	No
790	Other diseases of the respiratory system|diseases of the respiratory system$F$61-	diseases of the respiratory system	1.0154953532765005	{'CI': array([1.00014731, 1.0341521 ]), 'Gelman-Rubin': 0.9997972626703452}	Yes	0.9883675339966924	{'CI': array([0.97101407, 1.0052403 ]), 'Gelman-Rubin': 0.9997820916636457}	No
791	Other diseases of the respiratory system|diseases of the respiratory system$M$0-10	diseases of the respiratory system	1.0097956528471548	{'CI': array([0.96705932, 1.05669804]), 'Gelman-Rubin': 0.9997723617088187}	No	1.012816807294083	{'CI': array([0.96692832, 1.06843242]), 'Gelman-Rubin': 0.999884178759677}	No
792	Other diseases of the respiratory system|diseases of the respiratory system$M$11-20	diseases of the respiratory system	0.9947374708039542	{'CI': array([0.94141336, 1.04822867]), 'Gelman-Rubin': 0.9998194666385075}	No	0.9906169231609016	{'CI': array([0.92555532, 1.05401269]), 'Gelman-Rubin': 0.9997613835699755}	No
793	Other diseases of the respiratory system|diseases of the respiratory system$M$21-40	diseases of the respiratory system	1.006443136811556	{'CI': array([0.9682583 , 1.04577623]), 'Gelman-Rubin': 1.000027159796601}	No	1.057365044929766	{'CI': array([1.0190072 , 1.10015048]), 'Gelman-Rubin': 0.9998765839036527}	Yes
794	Other diseases of the respiratory system|diseases of the respiratory system$M$41-60	diseases of the respiratory system	1.000269861643867	{'CI': array([0.98162616, 1.01951852]), 'Gelman-Rubin': 0.9998227780065232}	No	1.00114317299225	{'CI': array([0.97951029, 1.02026722]), 'Gelman-Rubin': 1.0005014099361327}	No
795	Other diseases of the respiratory system|diseases of the respiratory system$M$61-	diseases of the respiratory system	1.012525343210953	{'CI': array([0.99715173, 1.02819235]), 'Gelman-Rubin': 1.0001105086843374}	No	0.9896029970526491	{'CI': array([0.97187116, 1.0067653 ]), 'Gelman-Rubin': 0.9998440177375426}	No
796	Other diseases of upper respiratory tract|diseases of the respiratory system$F$0-10	diseases of the respiratory system	0.9783050831094428	{'CI': array([0.91257705, 1.05311793]), 'Gelman-Rubin': 1.000015727594198}	No	1.0224483574858418	{'CI': array([0.92406627, 1.11869124]), 'Gelman-Rubin': 0.9997640292147574}	No
797	Other diseases of upper respiratory tract|diseases of the respiratory system$F$11-20	diseases of the respiratory system	1.0213516890220495	{'CI': array([0.95110734, 1.10411891]), 'Gelman-Rubin': 0.999882762714429}	No	0.9709735674837183	{'CI': array([0.86866659, 1.06792919]), 'Gelman-Rubin': 0.9999211562168311}	No
798	Other diseases of upper respiratory tract|diseases of the respiratory system$F$21-40	diseases of the respiratory system	1.019012083881758	{'CI': array([0.95525743, 1.08991016]), 'Gelman-Rubin': 0.9999403565477212}	No	0.9847127228826849	{'CI': array([0.90306299, 1.07999136]), 'Gelman-Rubin': 0.9997939267147079}	No
799	Other diseases of upper respiratory tract|diseases of the respiratory system$F$41-60	diseases of the respiratory system	0.992225420685097	{'CI': array([0.93634875, 1.04862836]), 'Gelman-Rubin': 0.9998173938950091}	No	1.0524890275647945	{'CI': array([0.98027651, 1.12438818]), 'Gelman-Rubin': 0.9997924717870048}	No
800	Other diseases of upper respiratory tract|diseases of the respiratory system$F$61-	diseases of the respiratory system	1.0273969136121088	{'CI': array([0.96380379, 1.09142942]), 'Gelman-Rubin': 1.0000563688231798}	No	1.0232978251808722	{'CI': array([0.93966901, 1.10195118]), 'Gelman-Rubin': 0.999781312483002}	No
801	Other diseases of upper respiratory tract|diseases of the respiratory system$M$0-10	diseases of the respiratory system	1.0044735415398367	{'CI': array([0.94260545, 1.0756755 ]), 'Gelman-Rubin': 0.9999835378876304}	No	1.0080790808919438	{'CI': array([0.92852597, 1.09727496]), 'Gelman-Rubin': 0.9999215945168288}	No
802	Other diseases of upper respiratory tract|diseases of the respiratory system$M$11-20	diseases of the respiratory system	0.9530251366766086	{'CI': array([0.88208187, 1.02375134]), 'Gelman-Rubin': 1.0000723223458614}	No	1.0395145741452272	{'CI': array([0.93348698, 1.15349715]), 'Gelman-Rubin': 0.9998729049596536}	No
803	Other diseases of upper respiratory tract|diseases of the respiratory system$M$21-40	diseases of the respiratory system	1.0155235440720864	{'CI': array([0.9470193 , 1.09318203]), 'Gelman-Rubin': 1.0000276447967664}	No	0.9886884900261227	{'CI': array([0.89919726, 1.08399405]), 'Gelman-Rubin': 0.9999928733902866}	No
804	Other diseases of upper respiratory tract|diseases of the respiratory system$M$41-60	diseases of the respiratory system	1.000737907077837	{'CI': array([0.94414163, 1.06042101]), 'Gelman-Rubin': 0.9998881368017185}	No	1.0632029847953477	{'CI': array([0.99053887, 1.14503658]), 'Gelman-Rubin': 0.9999617168382458}	No
805	Other diseases of upper respiratory tract|diseases of the respiratory system$M$61-	diseases of the respiratory system	1.0459727436576516	{'CI': array([0.98500539, 1.11693754]), 'Gelman-Rubin': 0.9998662761593179}	No	1.0024549749671934	{'CI': array([0.92234998, 1.09174906]), 'Gelman-Rubin': 1.0001380951127106}	No
806	Other respiratory diseases principally affecting the interstitium|diseases of the respiratory system$F$0-10	diseases of the respiratory system	1.0230250217429093	{'CI': array([0.95227946, 1.09526846]), 'Gelman-Rubin': 1.000100629198831}	No	0.99566776098579	{'CI': array([0.90868011, 1.08650899]), 'Gelman-Rubin': 1.0000160128152364}	No
807	Other respiratory diseases principally affecting the interstitium|diseases of the respiratory system$F$11-20	diseases of the respiratory system	0.9696683232357555	{'CI': array([0.89186701, 1.05191474]), 'Gelman-Rubin': 0.9998651627005137}	No	1.0418416072157943	{'CI': array([0.92849388, 1.16237195]), 'Gelman-Rubin': 0.9999882585498585}	No
808	Other respiratory diseases principally affecting the interstitium|diseases of the respiratory system$F$21-40	diseases of the respiratory system	1.0155610505924757	{'CI': array([0.95115711, 1.08248149]), 'Gelman-Rubin': 0.999836111602573}	No	0.9803657515420059	{'CI': array([0.90823495, 1.05926655]), 'Gelman-Rubin': 0.9998787918935558}	No
809	Other respiratory diseases principally affecting the interstitium|diseases of the respiratory system$F$41-60	diseases of the respiratory system	0.9908186782312435	{'CI': array([0.94926297, 1.03002643]), 'Gelman-Rubin': 1.0001695712057765}	No	0.9876739940796784	{'CI': array([0.94316691, 1.03092221]), 'Gelman-Rubin': 0.9998694258144636}	No
810	Other respiratory diseases principally affecting the interstitium|diseases of the respiratory system$F$61-	diseases of the respiratory system	1.0108163218953279	{'CI': array([0.98252118, 1.0426158 ]), 'Gelman-Rubin': 0.9998496346232036}	No	0.9880551422043113	{'CI': array([0.95448427, 1.02496749]), 'Gelman-Rubin': 0.9998305608475319}	No
811	Other respiratory diseases principally affecting the interstitium|diseases of the respiratory system$M$0-10	diseases of the respiratory system	0.9765931995984324	{'CI': array([0.9082225 , 1.04095645]), 'Gelman-Rubin': 0.9998374720715439}	No	1.0413061498377671	{'CI': array([0.95699936, 1.12618816]), 'Gelman-Rubin': 0.9998489675979905}	No
812	Other respiratory diseases principally affecting the interstitium|diseases of the respiratory system$M$11-20	diseases of the respiratory system	1.017157699679732	{'CI': array([0.9254856 , 1.09869878]), 'Gelman-Rubin': 0.9998539891527484}	No	0.9654908724855861	{'CI': array([0.85525989, 1.06801088]), 'Gelman-Rubin': 0.9997789652798956}	No
813	Other respiratory diseases principally affecting the interstitium|diseases of the respiratory system$M$21-40	diseases of the respiratory system	1.013500282312519	{'CI': array([0.94799991, 1.08165981]), 'Gelman-Rubin': 0.9997507361356114}	No	1.0068897192250281	{'CI': array([0.91795053, 1.09606376]), 'Gelman-Rubin': 0.9998645319272532}	No
814	Other respiratory diseases principally affecting the interstitium|diseases of the respiratory system$M$41-60	diseases of the respiratory system	1.008634299324079	{'CI': array([0.97156292, 1.04787422]), 'Gelman-Rubin': 0.9998368250011476}	No	1.019532373546799	{'CI': array([0.97650616, 1.06570274]), 'Gelman-Rubin': 0.9997794195054976}	No
815	Other respiratory diseases principally affecting the interstitium|diseases of the respiratory system$M$61-	diseases of the respiratory system	1.0027134661818402	{'CI': array([0.97151332, 1.03250926]), 'Gelman-Rubin': 0.9999470577321412}	No	1.0113796519771034	{'CI': array([0.97771911, 1.04628842]), 'Gelman-Rubin': 0.9997913453122944}	No
816	Suppurative and necrotic conditions of lower respiratory tract|diseases of the respiratory system$F$0-10	diseases of the respiratory system	0.9944163315278127	{'CI': array([0.91408239, 1.07993842]), 'Gelman-Rubin': 1.000113272331139}	No	1.0019620162386653	{'CI': array([0.87074944, 1.13478083]), 'Gelman-Rubin': 0.9997685105915931}	No
817	Suppurative and necrotic conditions of lower respiratory tract|diseases of the respiratory system$F$21-40	diseases of the respiratory system	0.9713526095838594	{'CI': array([0.89196751, 1.05757302]), 'Gelman-Rubin': 0.9998586193941295}	No	1.0389496617605283	{'CI': array([0.92826769, 1.1567771 ]), 'Gelman-Rubin': 0.9997717186123756}	No
818	Suppurative and necrotic conditions of lower respiratory tract|diseases of the respiratory system$F$41-60	diseases of the respiratory system	0.9924238851172518	{'CI': array([0.92581308, 1.06272749]), 'Gelman-Rubin': 0.9999030087310251}	No	1.0524736241755168	{'CI': array([0.9592061 , 1.15027145]), 'Gelman-Rubin': 0.9997734830456887}	No
819	Suppurative and necrotic conditions of lower respiratory tract|diseases of the respiratory system$F$61-	diseases of the respiratory system	0.9637791272200327	{'CI': array([0.89544505, 1.03581785]), 'Gelman-Rubin': 0.9999353996436172}	No	0.987837407763768	{'CI': array([0.88724747, 1.09430994]), 'Gelman-Rubin': 0.99990906688767}	No
820	Suppurative and necrotic conditions of lower respiratory tract|diseases of the respiratory system$M$0-10	diseases of the respiratory system	0.9887259623426266	{'CI': array([0.90769453, 1.07717516]), 'Gelman-Rubin': 0.9999028710678863}	No	1.0253021779404599	{'CI': array([0.88145162, 1.1560058 ]), 'Gelman-Rubin': 0.9998083648344633}	No
821	Suppurative and necrotic conditions of lower respiratory tract|diseases of the respiratory system$M$21-40	diseases of the respiratory system	0.9981793519926837	{'CI': array([0.91313149, 1.08166014]), 'Gelman-Rubin': 0.9998595150026037}	No	0.9991140095640912	{'CI': array([0.88645109, 1.133816 ]), 'Gelman-Rubin': 0.999908933042194}	No
822	Suppurative and necrotic conditions of lower respiratory tract|diseases of the respiratory system$M$41-60	diseases of the respiratory system	1.058633893132769	{'CI': array([0.99684999, 1.12287285]), 'Gelman-Rubin': 0.9997502009601059}	No	1.00441170381409	{'CI': array([0.92540342, 1.08240805]), 'Gelman-Rubin': 0.999822380695875}	No
823	Suppurative and necrotic conditions of lower respiratory tract|diseases of the respiratory system$M$61-	diseases of the respiratory system	0.9827548230665556	{'CI': array([0.9159833 , 1.05034895]), 'Gelman-Rubin': 0.9998075826466221}	No	0.9506738564871066	{'CI': array([0.87406759, 1.03005284]), 'Gelman-Rubin': 0.9997853518425583}	No
824	Dermatitis and eczema|diseases of the skin and subcutaneous tissue$F$0-10	diseases of the skin and subcutaneous tissue	0.9786808589420173	{'CI': array([0.89686834, 1.07471071]), 'Gelman-Rubin': 0.9999485419632406}	No	1.0027755776479712	{'CI': array([0.8901345 , 1.12408914]), 'Gelman-Rubin': 0.9998052298988697}	No
825	Dermatitis and eczema|diseases of the skin and subcutaneous tissue$F$11-20	diseases of the skin and subcutaneous tissue	1.0065545338317183	{'CI': array([0.91545606, 1.09266173]), 'Gelman-Rubin': 0.999769827919967}	No	1.0096551920254575	{'CI': array([0.88897203, 1.14522921]), 'Gelman-Rubin': 0.9997861789624766}	No
826	Dermatitis and eczema|diseases of the skin and subcutaneous tissue$F$21-40	diseases of the skin and subcutaneous tissue	1.0213824539216363	{'CI': array([0.94006848, 1.10340777]), 'Gelman-Rubin': 0.9997899821991959}	No	0.9717662087118113	{'CI': array([0.86239739, 1.09152731]), 'Gelman-Rubin': 0.9999606373779745}	No
827	Dermatitis and eczema|diseases of the skin and subcutaneous tissue$F$41-60	diseases of the skin and subcutaneous tissue	0.9842065994333171	{'CI': array([0.91016607, 1.06383059]), 'Gelman-Rubin': 1.0002337589203694}	No	1.0056203875595067	{'CI': array([0.90347878, 1.11228236]), 'Gelman-Rubin': 1.0000366547407342}	No
828	Dermatitis and eczema|diseases of the skin and subcutaneous tissue$F$61-	diseases of the skin and subcutaneous tissue	0.989488533516498	{'CI': array([0.91017624, 1.06600825]), 'Gelman-Rubin': 0.9997697069392608}	No	0.9886281267280422	{'CI': array([0.88847245, 1.10003734]), 'Gelman-Rubin': 0.9997912115535077}	No
829	Dermatitis and eczema|diseases of the skin and subcutaneous tissue$M$0-10	diseases of the skin and subcutaneous tissue	0.9831816600625088	{'CI': array([0.90299087, 1.06966308]), 'Gelman-Rubin': 0.9998103461617287}	No	0.9456462671311685	{'CI': array([0.84357753, 1.05509265]), 'Gelman-Rubin': 0.9999142959821038}	No
830	Dermatitis and eczema|diseases of the skin and subcutaneous tissue$M$21-40	diseases of the skin and subcutaneous tissue	1.0043666293749829	{'CI': array([0.92050205, 1.090076 ]), 'Gelman-Rubin': 0.9999919488041444}	No	0.9933320823288516	{'CI': array([0.86714428, 1.11897594]), 'Gelman-Rubin': 1.0000221557021478}	No
831	Dermatitis and eczema|diseases of the skin and subcutaneous tissue$M$41-60	diseases of the skin and subcutaneous tissue	1.0219739315764074	{'CI': array([0.94124172, 1.10459544]), 'Gelman-Rubin': 0.999810000256017}	No	1.0190321433765714	{'CI': array([0.90385971, 1.14937746]), 'Gelman-Rubin': 0.9998942042768785}	No
832	Dermatitis and eczema|diseases of the skin and subcutaneous tissue$M$61-	diseases of the skin and subcutaneous tissue	0.9987377893522245	{'CI': array([0.92139562, 1.08324506]), 'Gelman-Rubin': 0.9999200112624939}	No	1.028828567620499	{'CI': array([0.920179 , 1.14308595]), 'Gelman-Rubin': 0.9999256832918758}	No
833	Disorders of skin appendages|diseases of the skin and subcutaneous tissue$F$11-20	diseases of the skin and subcutaneous tissue	1.0109295032194008	{'CI': array([0.93025644, 1.10208052]), 'Gelman-Rubin': 0.999894046333886}	No	1.0167968821221642	{'CI': array([0.89056772, 1.15273472]), 'Gelman-Rubin': 0.9998989502008269}	No
834	Disorders of skin appendages|diseases of the skin and subcutaneous tissue$F$21-40	diseases of the skin and subcutaneous tissue	0.9827016571412067	{'CI': array([0.89797606, 1.07528907]), 'Gelman-Rubin': 1.0001493025005999}	No	1.0020293887167813	{'CI': array([0.88945191, 1.1221647 ]), 'Gelman-Rubin': 0.9999124683206475}	No
835	Disorders of skin appendages|diseases of the skin and subcutaneous tissue$F$41-60	diseases of the skin and subcutaneous tissue	0.9924397188606748	{'CI': array([0.90647879, 1.07271106]), 'Gelman-Rubin': 0.9998499675337184}	No	1.0044747002989318	{'CI': array([0.88593833, 1.13014589]), 'Gelman-Rubin': 0.9998486371120181}	No
836	Disorders of skin appendages|diseases of the skin and subcutaneous tissue$M$11-20	diseases of the skin and subcutaneous tissue	1.01327469073626	{'CI': array([0.93254913, 1.10440433]), 'Gelman-Rubin': 1.000007875812125}	No	0.9888892066551216	{'CI': array([0.86256625, 1.13821681]), 'Gelman-Rubin': 0.9997789351411652}	No
837	Disorders of skin appendages|diseases of the skin and subcutaneous tissue$M$21-40	diseases of the skin and subcutaneous tissue	0.999873998232375	{'CI': array([0.91662819, 1.08977488]), 'Gelman-Rubin': 0.9998429306438713}	No	0.9874550303349141	{'CI': array([0.85847648, 1.13902582]), 'Gelman-Rubin': 0.9998620358139019}	No
838	Disorders of skin appendages|diseases of the skin and subcutaneous tissue$M$41-60	diseases of the skin and subcutaneous tissue	0.9938924742943158	{'CI': array([0.91466042, 1.0829501 ]), 'Gelman-Rubin': 0.9998206324351147}	No	0.9751711803129012	{'CI': array([0.85911157, 1.10438267]), 'Gelman-Rubin': 0.9998290592130386}	No
839	Disorders of skin appendages|diseases of the skin and subcutaneous tissue$M$61-	diseases of the skin and subcutaneous tissue	0.9889652381238022	{'CI': array([0.91243714, 1.0777079 ]), 'Gelman-Rubin': 1.0001141411834515}	No	1.0007240993296005	{'CI': array([0.87251658, 1.12520363]), 'Gelman-Rubin': 0.9998961384754236}	No
840	Infections of the skin and subcutaneous tissue|diseases of the skin and subcutaneous tissue$F$0-10	diseases of the skin and subcutaneous tissue	0.9910730588869139	{'CI': array([0.92014363, 1.05971861]), 'Gelman-Rubin': 0.9999091696455624}	No	1.0573199072534094	{'CI': array([0.97207792, 1.1510396 ]), 'Gelman-Rubin': 0.9998856508444831}	No
841	Infections of the skin and subcutaneous tissue|diseases of the skin and subcutaneous tissue$F$11-20	diseases of the skin and subcutaneous tissue	1.0249308647837967	{'CI': array([0.94579087, 1.09158784]), 'Gelman-Rubin': 0.9998639272129595}	No	1.0503215518988032	{'CI': array([0.95580073, 1.13673536]), 'Gelman-Rubin': 0.999929282634273}	No
842	Infections of the skin and subcutaneous tissue|diseases of the skin and subcutaneous tissue$F$21-40	diseases of the skin and subcutaneous tissue	0.9613304545749528	{'CI': array([0.91477371, 1.00712332]), 'Gelman-Rubin': 0.9998629768212258}	No	1.0308483614131354	{'CI': array([0.97847192, 1.08560344]), 'Gelman-Rubin': 0.9998799439025904}	No
843	Infections of the skin and subcutaneous tissue|diseases of the skin and subcutaneous tissue$F$41-60	diseases of the skin and subcutaneous tissue	1.0167454754838416	{'CI': array([0.98604998, 1.04821205]), 'Gelman-Rubin': 1.0001669667461606}	No	0.9623005252212098	{'CI': array([0.93076296, 0.99317133]), 'Gelman-Rubin': 0.9997857759162202}	Yes
844	Infections of the skin and subcutaneous tissue|diseases of the skin and subcutaneous tissue$F$61-	diseases of the skin and subcutaneous tissue	0.9906520940178455	{'CI': array([0.96001128, 1.01794904]), 'Gelman-Rubin': 0.9998934839162735}	No	0.9942214503976107	{'CI': array([0.96151179, 1.02864797]), 'Gelman-Rubin': 0.9999492436730915}	No
845	Infections of the skin and subcutaneous tissue|diseases of the skin and subcutaneous tissue$M$0-10	diseases of the skin and subcutaneous tissue	1.0183151940274473	{'CI': array([0.95594759, 1.0820735 ]), 'Gelman-Rubin': 0.9998313339869216}	No	1.0194682360015863	{'CI': array([0.93346997, 1.10119293]), 'Gelman-Rubin': 0.9999458172697119}	No
846	Infections of the skin and subcutaneous tissue|diseases of the skin and subcutaneous tissue$M$11-20	diseases of the skin and subcutaneous tissue	0.9638946451893574	{'CI': array([0.90305177, 1.03098222]), 'Gelman-Rubin': 0.9998031095533079}	No	0.940346166273824	{'CI': array([0.86777931, 1.01923171]), 'Gelman-Rubin': 0.9999899582209401}	No
847	Infections of the skin and subcutaneous tissue|diseases of the skin and subcutaneous tissue$M$21-40	diseases of the skin and subcutaneous tissue	1.026893654617709	{'CI': array([0.98258442, 1.07350349]), 'Gelman-Rubin': 0.9998616197026271}	No	1.0121490678526788	{'CI': array([0.9642726 , 1.06481351]), 'Gelman-Rubin': 0.9998380193891516}	No
848	Infections of the skin and subcutaneous tissue|diseases of the skin and subcutaneous tissue$M$41-60	diseases of the skin and subcutaneous tissue	0.9692240065479927	{'CI': array([0.94224563, 0.9976414 ]), 'Gelman-Rubin': 0.9999004069397627}	Yes	0.9881739763564148	{'CI': array([0.96053482, 1.01769006]), 'Gelman-Rubin': 1.0002300631813943}	No
849	Infections of the skin and subcutaneous tissue|diseases of the skin and subcutaneous tissue$M$61-	diseases of the skin and subcutaneous tissue	1.0132694100881474	{'CI': array([0.98420731, 1.04230169]), 'Gelman-Rubin': 1.0000472753864031}	No	0.9788455847125705	{'CI': array([0.94832751, 1.01482567]), 'Gelman-Rubin': 0.9999224791681626}	No
850	Intraoperative and postprocedural complications of skin and subcutaneous tissue|diseases of the skin and subcutaneous tissue$F$21-40	diseases of the skin and subcutaneous tissue	1.0128045935547914	{'CI': array([0.94146377, 1.08912039]), 'Gelman-Rubin': 0.9998844062139078}	No	1.0004123115923484	{'CI': array([0.90308988, 1.10960066]), 'Gelman-Rubin': 0.9999630429265848}	No
851	Intraoperative and postprocedural complications of skin and subcutaneous tissue|diseases of the skin and subcutaneous tissue$F$41-60	diseases of the skin and subcutaneous tissue	1.0342988311051882	{'CI': array([0.96668338, 1.10539053]), 'Gelman-Rubin': 1.0001082014012783}	No	0.9942187858700693	{'CI': array([0.91768406, 1.08169901]), 'Gelman-Rubin': 0.9999182335424049}	No
852	Intraoperative and postprocedural complications of skin and subcutaneous tissue|diseases of the skin and subcutaneous tissue$F$61-	diseases of the skin and subcutaneous tissue	1.0017307156938453	{'CI': array([0.93270782, 1.07469765]), 'Gelman-Rubin': 1.0001454525198592}	No	0.9869425295893115	{'CI': array([0.90025008, 1.07661235]), 'Gelman-Rubin': 0.9998182563178672}	No
853	Intraoperative and postprocedural complications of skin and subcutaneous tissue|diseases of the skin and subcutaneous tissue$M$21-40	diseases of the skin and subcutaneous tissue	1.007380647777028	{'CI': array([0.92616632, 1.08797556]), 'Gelman-Rubin': 0.9997515381188029}	No	1.0243877261414474	{'CI': array([0.90141779, 1.15376468]), 'Gelman-Rubin': 0.99976431661269}	No
854	Intraoperative and postprocedural complications of skin and subcutaneous tissue|diseases of the skin and subcutaneous tissue$M$41-60	diseases of the skin and subcutaneous tissue	0.9705888014459012	{'CI': array([0.90512443, 1.04514232]), 'Gelman-Rubin': 0.9999036286217986}	No	1.0046695356702537	{'CI': array([0.92358117, 1.09568546]), 'Gelman-Rubin': 0.9998095269642008}	No
855	Intraoperative and postprocedural complications of skin and subcutaneous tissue|diseases of the skin and subcutaneous tissue$M$61-	diseases of the skin and subcutaneous tissue	0.9834996288445733	{'CI': array([0.91963861, 1.04926001]), 'Gelman-Rubin': 0.9998185639107654}	No	1.043224105506232	{'CI': array([0.95642111, 1.14816381]), 'Gelman-Rubin': 0.9998003438025298}	No
856	Other disorders of the skin and subcutaneous tissue|diseases of the skin and subcutaneous tissue$F$0-10	diseases of the skin and subcutaneous tissue	0.9976557163624589	{'CI': array([0.91456768, 1.07938555]), 'Gelman-Rubin': 0.9998199464942968}	No	1.0365486664949712	{'CI': array([0.92553054, 1.16379284]), 'Gelman-Rubin': 0.9997765708339575}	No
857	Other disorders of the skin and subcutaneous tissue|diseases of the skin and subcutaneous tissue$F$11-20	diseases of the skin and subcutaneous tissue	0.9995512015361995	{'CI': array([0.91371927, 1.0771269 ]), 'Gelman-Rubin': 0.999830000947816}	No	1.0552634925826445	{'CI': array([0.92800232, 1.18231869]), 'Gelman-Rubin': 0.9998237386578845}	No
858	Other disorders of the skin and subcutaneous tissue|diseases of the skin and subcutaneous tissue$F$21-40	diseases of the skin and subcutaneous tissue	0.9798813608866807	{'CI': array([0.91571294, 1.04646961]), 'Gelman-Rubin': 0.9998493600696933}	No	1.0410718336290268	{'CI': array([0.96555088, 1.11736589]), 'Gelman-Rubin': 1.000084693717911}	No
859	Other disorders of the skin and subcutaneous tissue|diseases of the skin and subcutaneous tissue$F$41-60	diseases of the skin and subcutaneous tissue	1.0125337089304993	{'CI': array([0.9667932 , 1.05135962]), 'Gelman-Rubin': 1.0000398053597372}	No	1.0269159020517138	{'CI': array([0.98228633, 1.07363886]), 'Gelman-Rubin': 0.9998778984373423}	No
860	Other disorders of the skin and subcutaneous tissue|diseases of the skin and subcutaneous tissue$F$61-	diseases of the skin and subcutaneous tissue	1.0202729927798002	{'CI': array([0.98565709, 1.05555043]), 'Gelman-Rubin': 0.9997641388437194}	No	1.0164571687778505	{'CI': array([0.97636868, 1.05592748]), 'Gelman-Rubin': 1.0001431977471318}	No
861	Other disorders of the skin and subcutaneous tissue|diseases of the skin and subcutaneous tissue$M$0-10	diseases of the skin and subcutaneous tissue	0.987095154837801	{'CI': array([0.91429545, 1.07876324]), 'Gelman-Rubin': 0.9997531767432921}	No	1.0006212933339074	{'CI': array([0.88655895, 1.11916276]), 'Gelman-Rubin': 0.9998099444185229}	No
862	Other disorders of the skin and subcutaneous tissue|diseases of the skin and subcutaneous tissue$M$11-20	diseases of the skin and subcutaneous tissue	1.007485949972065	{'CI': array([0.93309097, 1.08843301]), 'Gelman-Rubin': 0.9999096384822709}	No	0.9650529616953308	{'CI': array([0.85918735, 1.08467133]), 'Gelman-Rubin': 0.9998888790070812}	No
863	Other disorders of the skin and subcutaneous tissue|diseases of the skin and subcutaneous tissue$M$21-40	diseases of the skin and subcutaneous tissue	1.0294320442853113	{'CI': array([0.96708194, 1.09513102]), 'Gelman-Rubin': 1.0000293527623678}	No	0.998232690403031	{'CI': array([0.92445325, 1.06992706]), 'Gelman-Rubin': 0.9998115920614464}	No
864	Other disorders of the skin and subcutaneous tissue|diseases of the skin and subcutaneous tissue$M$41-60	diseases of the skin and subcutaneous tissue	0.9973655465902981	{'CI': array([0.95945434, 1.03699091]), 'Gelman-Rubin': 0.9998893285451801}	No	0.9950584381072015	{'CI': array([0.95544845, 1.03670166]), 'Gelman-Rubin': 0.9999358451322872}	No
865	Other disorders of the skin and subcutaneous tissue|diseases of the skin and subcutaneous tissue$M$61-	diseases of the skin and subcutaneous tissue	1.0019508090498652	{'CI': array([0.96760127, 1.03561168]), 'Gelman-Rubin': 0.9999514951485907}	No	0.9961301667322762	{'CI': array([0.95803516, 1.03842305]), 'Gelman-Rubin': 0.9998509941695746}	No
866	Papulosquamous disorders|diseases of the skin and subcutaneous tissue$F$21-40	diseases of the skin and subcutaneous tissue	0.9797829544356788	{'CI': array([0.8945576 , 1.06598516]), 'Gelman-Rubin': 0.999846197189381}	No	1.0482888618585278	{'CI': array([0.92714057, 1.18312717]), 'Gelman-Rubin': 0.9998232398354835}	No
867	Papulosquamous disorders|diseases of the skin and subcutaneous tissue$F$41-60	diseases of the skin and subcutaneous tissue	0.9944498254081264	{'CI': array([0.9075677 , 1.08644518]), 'Gelman-Rubin': 0.99989996560337}	No	1.003311303859236	{'CI': array([0.88718152, 1.12549396]), 'Gelman-Rubin': 1.0000573548171336}	No
868	Papulosquamous disorders|diseases of the skin and subcutaneous tissue$F$61-	diseases of the skin and subcutaneous tissue	1.0017227225393195	{'CI': array([0.9203474, 1.0860787]), 'Gelman-Rubin': 0.9999128710334068}	No	1.0219683344315769	{'CI': array([0.89954993, 1.1488047 ]), 'Gelman-Rubin': 0.9998105647346354}	No
869	Papulosquamous disorders|diseases of the skin and subcutaneous tissue$M$41-60	diseases of the skin and subcutaneous tissue	0.9906459873530483	{'CI': array([0.91084533, 1.07415507]), 'Gelman-Rubin': 0.9999203540762369}	No	0.9833044237826382	{'CI': array([0.86686397, 1.10726357]), 'Gelman-Rubin': 0.9997839454347572}	No
870	Papulosquamous disorders|diseases of the skin and subcutaneous tissue$M$61-	diseases of the skin and subcutaneous tissue	1.008063670810518	{'CI': array([0.92242074, 1.09933495]), 'Gelman-Rubin': 0.9998852999929255}	No	0.9843899199503457	{'CI': array([0.86667626, 1.12702798]), 'Gelman-Rubin': 0.9997986181318383}	No
871	Urticaria and erythema|diseases of the skin and subcutaneous tissue$F$21-40	diseases of the skin and subcutaneous tissue	0.9883263235148059	{'CI': array([0.90896477, 1.07570424]), 'Gelman-Rubin': 0.999921534919914}	No	0.9995015712284989	{'CI': array([0.88050873, 1.13525493]), 'Gelman-Rubin': 0.9999031457778693}	No
872	Urticaria and erythema|diseases of the skin and subcutaneous tissue$F$41-60	diseases of the skin and subcutaneous tissue	1.0084935516863311	{'CI': array([0.92908832, 1.09051389]), 'Gelman-Rubin': 0.9998257191810962}	No	0.980405096104681	{'CI': array([0.86915006, 1.101155 ]), 'Gelman-Rubin': 0.9997855282698366}	No
873	Urticaria and erythema|diseases of the skin and subcutaneous tissue$F$61-	diseases of the skin and subcutaneous tissue	0.9899549851935266	{'CI': array([0.90179494, 1.07195124]), 'Gelman-Rubin': 0.9997553831281255}	No	1.0006342432447453	{'CI': array([0.87737499, 1.13922955]), 'Gelman-Rubin': 0.999890763179559}	No
874	Urticaria and erythema|diseases of the skin and subcutaneous tissue$M$0-10	diseases of the skin and subcutaneous tissue	1.0014354665241954	{'CI': array([0.91406056, 1.09059471]), 'Gelman-Rubin': 0.9998438900476887}	No	1.005268487730593	{'CI': array([0.8751523 , 1.15681102]), 'Gelman-Rubin': 0.9997553948225854}	No
875	Urticaria and erythema|diseases of the skin and subcutaneous tissue$M$41-60	diseases of the skin and subcutaneous tissue	1.006072839114278	{'CI': array([0.93210593, 1.08734017]), 'Gelman-Rubin': 0.9997902026052611}	No	0.9807133005805415	{'CI': array([0.86847834, 1.11401949]), 'Gelman-Rubin': 1.0002401692003264}	No
876	Urticaria and erythema|diseases of the skin and subcutaneous tissue$M$61-	diseases of the skin and subcutaneous tissue	1.0164424673163188	{'CI': array([0.92321152, 1.09939114]), 'Gelman-Rubin': 0.9998611278286306}	No	1.0119400762766784	{'CI': array([0.88916452, 1.14229618]), 'Gelman-Rubin': 0.9997581934550676}	No
877	Adrenal gland / aldosterone, cortisol, epinephrine, norepinephrine|endocrine diseases$F$21-40	endocrine diseases	1.0269911800005234	{'CI': array([0.94690242, 1.11839945]), 'Gelman-Rubin': 0.9998688784465009}	No	0.9926696118828601	{'CI': array([0.88394112, 1.09939596]), 'Gelman-Rubin': 0.9997894266090211}	No
878	Adrenal gland / aldosterone, cortisol, epinephrine, norepinephrine|endocrine diseases$F$41-60	endocrine diseases	1.0157022511226022	{'CI': array([0.94781405, 1.08709812]), 'Gelman-Rubin': 0.9997544238183207}	No	1.0143450855673821	{'CI': array([0.92761136, 1.10788781]), 'Gelman-Rubin': 0.9997757563058364}	No
879	Adrenal gland / aldosterone, cortisol, epinephrine, norepinephrine|endocrine diseases$F$61-	endocrine diseases	0.9791007524668413	{'CI': array([0.90923967, 1.04707714]), 'Gelman-Rubin': 1.0002480474634985}	No	0.9465622115840362	{'CI': array([0.85390854, 1.05437526]), 'Gelman-Rubin': 1.0000244326039585}	No
880	Adrenal gland / aldosterone, cortisol, epinephrine, norepinephrine|endocrine diseases$M$0-10	endocrine diseases	0.9903642384135354	{'CI': array([0.89950995, 1.07747914]), 'Gelman-Rubin': 0.9998981919413069}	No	0.9943528870149508	{'CI': array([0.87652497, 1.14609373]), 'Gelman-Rubin': 0.9998166946920034}	No
881	Adrenal gland / aldosterone, cortisol, epinephrine, norepinephrine|endocrine diseases$M$21-40	endocrine diseases	1.0133645697718214	{'CI': array([0.93044859, 1.09494337]), 'Gelman-Rubin': 0.9997709004064563}	No	0.9876013275384948	{'CI': array([0.86955728, 1.11969894]), 'Gelman-Rubin': 0.9997932829450895}	No
882	Adrenal gland / aldosterone, cortisol, epinephrine, norepinephrine|endocrine diseases$M$41-60	endocrine diseases	0.999963857556237	{'CI': array([0.92255183, 1.07635007]), 'Gelman-Rubin': 0.9998788655110881}	No	0.9707115484254579	{'CI': array([0.87292158, 1.08195176]), 'Gelman-Rubin': 0.9999520241528815}	No
883	Adrenal gland / aldosterone, cortisol, epinephrine, norepinephrine|endocrine diseases$M$61-	endocrine diseases	0.9968877679004695	{'CI': array([0.92549502, 1.07103054]), 'Gelman-Rubin': 0.9998196107337421}	No	1.0223038210391322	{'CI': array([0.92566807, 1.13341503]), 'Gelman-Rubin': 0.9998673709920988}	No
884	Diabetes mellitus|endocrine diseases$F$0-10	endocrine diseases	0.9564676881753704	{'CI': array([0.88635602, 1.03526784]), 'Gelman-Rubin': 0.9998742295589111}	No	0.9779188939714367	{'CI': array([0.88030232, 1.08424289]), 'Gelman-Rubin': 0.9998319621352884}	No
885	Diabetes mellitus|endocrine diseases$F$11-20	endocrine diseases	1.019541015201957	{'CI': array([0.9608248 , 1.08270435]), 'Gelman-Rubin': 1.000017083071936}	No	0.9488858167582955	{'CI': array([0.8793618, 1.0245157]), 'Gelman-Rubin': 0.9999341226759626}	No
886	Diabetes mellitus|endocrine diseases$F$21-40	endocrine diseases	1.0128214697057998	{'CI': array([0.97805634, 1.04918222]), 'Gelman-Rubin': 1.0002198683046668}	No	1.0149363368334654	{'CI': array([0.97419404, 1.0576222 ]), 'Gelman-Rubin': 1.000267754815823}	No
887	Diabetes mellitus|endocrine diseases$F$41-60	endocrine diseases	1.0033776125100915	{'CI': array([0.98589114, 1.022577 ]), 'Gelman-Rubin': 0.9998314525128844}	No	0.9735234216647729	{'CI': array([0.95507049, 0.99324813]), 'Gelman-Rubin': 0.9997798745306842}	Yes
888	Diabetes mellitus|endocrine diseases$F$61-	endocrine diseases	0.9973635398747174	{'CI': array([0.97929781, 1.01324805]), 'Gelman-Rubin': 0.9999732658779363}	No	0.9742001779240064	{'CI': array([0.95578499, 0.99130369]), 'Gelman-Rubin': 0.9999245645664909}	Yes
889	Diabetes mellitus|endocrine diseases$M$0-10	endocrine diseases	0.987961895902511	{'CI': array([0.91161862, 1.06124892]), 'Gelman-Rubin': 0.9997652919433622}	No	0.989340935431149	{'CI': array([0.89127825, 1.09004439]), 'Gelman-Rubin': 0.9998023161656217}	No
890	Diabetes mellitus|endocrine diseases$M$11-20	endocrine diseases	1.0350736043723567	{'CI': array([0.97003133, 1.10118444]), 'Gelman-Rubin': 0.9998399316926232}	No	1.0132267414185478	{'CI': array([0.93435355, 1.09680331]), 'Gelman-Rubin': 0.9998449681693117}	No
891	Diabetes mellitus|endocrine diseases$M$21-40	endocrine diseases	1.0221987543438542	{'CI': array([0.98162454, 1.0622206 ]), 'Gelman-Rubin': 1.000112280966498}	No	1.0100927367937313	{'CI': array([0.96311528, 1.05763832]), 'Gelman-Rubin': 0.9999887956728665}	No
892	Diabetes mellitus|endocrine diseases$M$41-60	endocrine diseases	1.005599879579678	{'CI': array([0.98777456, 1.02211582]), 'Gelman-Rubin': 1.0004669051996469}	No	0.9966154784530304	{'CI': array([0.97581359, 1.01529249]), 'Gelman-Rubin': 1.0001958629697114}	No
893	Diabetes mellitus|endocrine diseases$M$61-	endocrine diseases	1.0042468852894504	{'CI': array([0.98883687, 1.01997281]), 'Gelman-Rubin': 0.999779858074696}	No	1.003229528491219	{'CI': array([0.98538713, 1.02089482]), 'Gelman-Rubin': 0.9998617363285456}	No
894	Gonads / estrogen, androgens, testosterone, etc.|endocrine diseases$F$21-40	endocrine diseases	1.0105927434492643	{'CI': array([0.93648028, 1.09672461]), 'Gelman-Rubin': 0.999947138380618}	No	1.009401434091483	{'CI': array([0.91213924, 1.10820155]), 'Gelman-Rubin': 0.9999945045428154}	No
895	Gonads / estrogen, androgens, testosterone, etc.|endocrine diseases$M$41-60	endocrine diseases	1.0254691653059786	{'CI': array([0.94442583, 1.11264921]), 'Gelman-Rubin': 0.9998164284930838}	No	0.9810839272303379	{'CI': array([0.85690503, 1.11362102]), 'Gelman-Rubin': 0.9998404879619651}	No
896	Intraoperative complications of endocrine system|endocrine diseases$F$21-40	endocrine diseases	1.0126566742491	{'CI': array([0.94001303, 1.08857894]), 'Gelman-Rubin': 0.9998992930735672}	No	0.9996374514304919	{'CI': array([0.89982347, 1.10062448]), 'Gelman-Rubin': 1.000003120618196}	No
897	Intraoperative complications of endocrine system|endocrine diseases$F$41-60	endocrine diseases	1.0343509266237525	{'CI': array([0.96751267, 1.10263154]), 'Gelman-Rubin': 0.99982967357508}	No	0.9938907767465306	{'CI': array([0.91573076, 1.06772613]), 'Gelman-Rubin': 0.9997932141417873}	No
898	Intraoperative complications of endocrine system|endocrine diseases$F$61-	endocrine diseases	1.001462485344278	{'CI': array([0.93483487, 1.07739445]), 'Gelman-Rubin': 0.999765097179708}	No	0.98705177831947	{'CI': array([0.90412977, 1.07069051]), 'Gelman-Rubin': 0.9998733303190686}	No
899	Intraoperative complications of endocrine system|endocrine diseases$M$21-40	endocrine diseases	1.0065755979852358	{'CI': array([0.92027764, 1.09556023]), 'Gelman-Rubin': 0.9998877864742021}	No	1.0250827011950034	{'CI': array([0.91082995, 1.149722 ]), 'Gelman-Rubin': 0.9998046724059239}	No
900	Intraoperative complications of endocrine system|endocrine diseases$M$41-60	endocrine diseases	0.9703476386198283	{'CI': array([0.90250411, 1.03669052]), 'Gelman-Rubin': 0.9999972655105245}	No	1.0042933257152447	{'CI': array([0.923146 , 1.0956898]), 'Gelman-Rubin': 0.9999084476948944}	No
901	Intraoperative complications of endocrine system|endocrine diseases$M$61-	endocrine diseases	0.9832040092485312	{'CI': array([0.91495113, 1.05281146]), 'Gelman-Rubin': 0.9997926459392582}	No	1.043535741857852	{'CI': array([0.96364598, 1.13311632]), 'Gelman-Rubin': 1.0000647563700338}	No
902	Other disorders of glucose regulation and pancreatic internal secretion|endocrine diseases$F$0-10	endocrine diseases	0.988140034450192	{'CI': array([0.90650432, 1.06849526]), 'Gelman-Rubin': 0.9998769854523583}	No	1.0094546112785763	{'CI': array([0.89920112, 1.14588298]), 'Gelman-Rubin': 0.9999054345055967}	No
903	Other disorders of glucose regulation and pancreatic internal secretion|endocrine diseases$F$21-40	endocrine diseases	0.9823140706376374	{'CI': array([0.90263192, 1.06621333]), 'Gelman-Rubin': 0.9999317793116347}	No	0.9688577382504353	{'CI': array([0.84299197, 1.08838668]), 'Gelman-Rubin': 0.9997571555101226}	No
904	Other disorders of glucose regulation and pancreatic internal secretion|endocrine diseases$F$41-60	endocrine diseases	0.9872531115031323	{'CI': array([0.91595629, 1.06510868]), 'Gelman-Rubin': 0.9998200295879274}	No	1.0068337102070655	{'CI': array([0.90023394, 1.10913884]), 'Gelman-Rubin': 0.9998782406820703}	No
905	Other disorders of glucose regulation and pancreatic internal secretion|endocrine diseases$F$61-	endocrine diseases	1.0143709031379158	{'CI': array([0.94361956, 1.08998549]), 'Gelman-Rubin': 0.9999839650118573}	No	0.9676120864550548	{'CI': array([0.88759476, 1.06884747]), 'Gelman-Rubin': 0.9997570591359621}	No
906	Other disorders of glucose regulation and pancreatic internal secretion|endocrine diseases$M$0-10	endocrine diseases	1.0495925957670929	{'CI': array([0.96817126, 1.1375298 ]), 'Gelman-Rubin': 0.9999409275378011}	No	1.0341939286711361	{'CI': array([0.91314915, 1.15173527]), 'Gelman-Rubin': 0.9998417677964242}	No
907	Other disorders of glucose regulation and pancreatic internal secretion|endocrine diseases$M$21-40	endocrine diseases	1.0053117088096482	{'CI': array([0.91458363, 1.09237922]), 'Gelman-Rubin': 0.9999131549293945}	No	0.9916889168471431	{'CI': array([0.86358994, 1.1304721 ]), 'Gelman-Rubin': 0.9999953259460128}	No
908	Other disorders of glucose regulation and pancreatic internal secretion|endocrine diseases$M$41-60	endocrine diseases	1.0093454265079087	{'CI': array([0.936306 , 1.08336148]), 'Gelman-Rubin': 0.999882762059576}	No	1.0063060389285705	{'CI': array([0.90209179, 1.11036572]), 'Gelman-Rubin': 0.9999336329265099}	No
909	Other disorders of glucose regulation and pancreatic internal secretion|endocrine diseases$M$61-	endocrine diseases	0.9727569901193477	{'CI': array([0.90316823, 1.04311688]), 'Gelman-Rubin': 1.0004754337438508}	No	0.9356345936422349	{'CI': array([0.84735355, 1.02460396]), 'Gelman-Rubin': 0.9998018779079402}	No
910	Other endocrine diseases|endocrine diseases$F$41-60	endocrine diseases	1.0024594265582238	{'CI': array([0.91977354, 1.08587817]), 'Gelman-Rubin': 0.9998412386218435}	No	1.0403761979795738	{'CI': array([0.92527011, 1.17824225]), 'Gelman-Rubin': 0.9998595710769034}	No
911	Other endocrine diseases|endocrine diseases$F$61-	endocrine diseases	1.0140725853598043	{'CI': array([0.93149681, 1.1003407 ]), 'Gelman-Rubin': 0.9998025230001626}	No	1.0765106091793706	{'CI': array([0.94211117, 1.2015776 ]), 'Gelman-Rubin': 0.999937559164228}	No
912	Other endocrine diseases|endocrine diseases$M$41-60	endocrine diseases	0.9946341690370951	{'CI': array([0.90881088, 1.08025229]), 'Gelman-Rubin': 0.9998974950093211}	No	0.981881177501335	{'CI': array([0.86690267, 1.12276109]), 'Gelman-Rubin': 0.9997646325468208}	No
913	Other endocrine diseases|endocrine diseases$M$61-	endocrine diseases	1.0112008213392245	{'CI': array([0.91971138, 1.09999391]), 'Gelman-Rubin': 0.9997554469168948}	No	0.9790385386405998	{'CI': array([0.86125608, 1.1000598 ]), 'Gelman-Rubin': 0.9997586095125315}	No
914	Parathyroid gland / pth|endocrine diseases$F$41-60	endocrine diseases	0.9874834952443702	{'CI': array([0.91248883, 1.06637116]), 'Gelman-Rubin': 0.9999837676075376}	No	1.0670096099153399	{'CI': array([0.94999116, 1.18953162]), 'Gelman-Rubin': 0.9997523625066244}	No
915	Parathyroid gland / pth|endocrine diseases$F$61-	endocrine diseases	1.0191693269091857	{'CI': array([0.94117885, 1.09723684]), 'Gelman-Rubin': 0.9997689308802628}	No	1.0048608535892638	{'CI': array([0.90010443, 1.11268737]), 'Gelman-Rubin': 0.9998998989577731}	No
916	Parathyroid gland / pth|endocrine diseases$M$41-60	endocrine diseases	0.9912281615586398	{'CI': array([0.90311934, 1.07797487]), 'Gelman-Rubin': 0.9997702241319109}	No	0.9586122529083665	{'CI': array([0.83741449, 1.08348264]), 'Gelman-Rubin': 1.0000253584303525}	No
917	Parathyroid gland / pth|endocrine diseases$M$61-	endocrine diseases	1.0039081249872646	{'CI': array([0.9171198 , 1.09067919]), 'Gelman-Rubin': 0.9997678880317492}	No	0.9767966539813709	{'CI': array([0.86401304, 1.09974723]), 'Gelman-Rubin': 0.9999647338436519}	No
918	Pituitary gland / adh, oxytocin, gh, acth, tsh, lh, fsh, prolactin|endocrine diseases$F$0-10	endocrine diseases	0.9958952680485724	{'CI': array([0.91513478, 1.08342334]), 'Gelman-Rubin': 0.9998048539519024}	No	1.0229065924416338	{'CI': array([0.88535643, 1.16144429]), 'Gelman-Rubin': 0.9998870014171569}	No
919	Pituitary gland / adh, oxytocin, gh, acth, tsh, lh, fsh, prolactin|endocrine diseases$F$21-40	endocrine diseases	1.029468588349905	{'CI': array([0.94573187, 1.12839168]), 'Gelman-Rubin': 0.9998822790263108}	No	1.0427926560921572	{'CI': array([0.92855982, 1.16967099]), 'Gelman-Rubin': 0.9998869593884847}	No
920	Pituitary gland / adh, oxytocin, gh, acth, tsh, lh, fsh, prolactin|endocrine diseases$F$41-60	endocrine diseases	1.025090038838034	{'CI': array([0.95799915, 1.10517746]), 'Gelman-Rubin': 0.9997532068725454}	No	1.0567898018816186	{'CI': array([0.9590884 , 1.16667773]), 'Gelman-Rubin': 0.9997704852869977}	No
921	Pituitary gland / adh, oxytocin, gh, acth, tsh, lh, fsh, prolactin|endocrine diseases$F$61-	endocrine diseases	1.0260907217740818	{'CI': array([0.95916784, 1.1056747 ]), 'Gelman-Rubin': 0.9997772872626048}	No	1.0733072971287458	{'CI': array([0.97451499, 1.1721322 ]), 'Gelman-Rubin': 0.9998341496240849}	No
922	Pituitary gland / adh, oxytocin, gh, acth, tsh, lh, fsh, prolactin|endocrine diseases$M$0-10	endocrine diseases	0.9775573974986083	{'CI': array([0.89289504, 1.06516526]), 'Gelman-Rubin': 0.9999108808610833}	No	0.9988200613657024	{'CI': array([0.87662637, 1.1452568 ]), 'Gelman-Rubin': 0.9998207252829773}	No
923	Pituitary gland / adh, oxytocin, gh, acth, tsh, lh, fsh, prolactin|endocrine diseases$M$21-40	endocrine diseases	1.005421948074832	{'CI': array([0.92174366, 1.09145652]), 'Gelman-Rubin': 0.999794381238057}	No	0.9451011843679562	{'CI': array([0.82280514, 1.0826167 ]), 'Gelman-Rubin': 0.9999726011077714}	No
924	Pituitary gland / adh, oxytocin, gh, acth, tsh, lh, fsh, prolactin|endocrine diseases$M$41-60	endocrine diseases	0.9860096141587777	{'CI': array([0.91553602, 1.06598801]), 'Gelman-Rubin': 0.9998891044928085}	No	0.9792476945575621	{'CI': array([0.87221222, 1.09320068]), 'Gelman-Rubin': 0.9997793251001558}	No
925	Pituitary gland / adh, oxytocin, gh, acth, tsh, lh, fsh, prolactin|endocrine diseases$M$61-	endocrine diseases	0.9877548048561886	{'CI': array([0.91159511, 1.06589863]), 'Gelman-Rubin': 0.9998285595172536}	No	0.9779938242142294	{'CI': array([0.88186835, 1.07929781]), 'Gelman-Rubin': 0.9997905282140598}	No
926	Thyroid gland / thyroid hormone|endocrine diseases$F$0-10	endocrine diseases	0.9965515591185099	{'CI': array([0.90923711, 1.07980637]), 'Gelman-Rubin': 0.9997984517217283}	No	1.006460914644347	{'CI': array([0.88729195, 1.12944854]), 'Gelman-Rubin': 0.9998341585731447}	No
927	Thyroid gland / thyroid hormone|endocrine diseases$F$11-20	endocrine diseases	1.0149761524449825	{'CI': array([0.9373564 , 1.09373043]), 'Gelman-Rubin': 0.9998317654813635}	No	1.0077890636442088	{'CI': array([0.90012831, 1.12775834]), 'Gelman-Rubin': 0.9998817998565264}	No
928	Thyroid gland / thyroid hormone|endocrine diseases$F$21-40	endocrine diseases	0.9981139315275503	{'CI': array([0.95600457, 1.04393529]), 'Gelman-Rubin': 0.9998370861301152}	No	1.0201615155132218	{'CI': array([0.97087774, 1.07479044]), 'Gelman-Rubin': 1.0002059732084845}	No
929	Thyroid gland / thyroid hormone|endocrine diseases$F$41-60	endocrine diseases	0.9979029821135436	{'CI': array([0.9692358 , 1.02624563]), 'Gelman-Rubin': 0.9997941769160946}	No	1.0003291826647114	{'CI': array([0.97086839, 1.03298892]), 'Gelman-Rubin': 1.0001135627730708}	No
930	Thyroid gland / thyroid hormone|endocrine diseases$F$61-	endocrine diseases	0.9968645658142005	{'CI': array([0.97008298, 1.02360151]), 'Gelman-Rubin': 0.9998557205388388}	No	0.9634686380030335	{'CI': array([0.93665594, 0.99158619]), 'Gelman-Rubin': 0.9997789655480301}	Yes
931	Thyroid gland / thyroid hormone|endocrine diseases$M$0-10	endocrine diseases	0.9888781405197709	{'CI': array([0.90920128, 1.07429784]), 'Gelman-Rubin': 0.9998476375260459}	No	1.0095244694272323	{'CI': array([0.88486139, 1.13546634]), 'Gelman-Rubin': 0.9998463436927134}	No
932	Thyroid gland / thyroid hormone|endocrine diseases$M$11-20	endocrine diseases	0.9998085007338736	{'CI': array([0.91734048, 1.08752046]), 'Gelman-Rubin': 1.0000527204688623}	No	0.9712483905328754	{'CI': array([0.85368876, 1.10077874]), 'Gelman-Rubin': 1.0000110155470923}	No
933	Thyroid gland / thyroid hormone|endocrine diseases$M$21-40	endocrine diseases	0.9694923796273929	{'CI': array([0.89990724, 1.04641729]), 'Gelman-Rubin': 0.9998669156506159}	No	1.010529638253204	{'CI': array([0.91836053, 1.1093239 ]), 'Gelman-Rubin': 0.9998179024816329}	No
934	Thyroid gland / thyroid hormone|endocrine diseases$M$41-60	endocrine diseases	0.9885644237781325	{'CI': array([0.9388792 , 1.03822717]), 'Gelman-Rubin': 1.0001684921767053}	No	1.0199870896611007	{'CI': array([0.96326239, 1.07897372]), 'Gelman-Rubin': 0.999793595803176}	No
935	Thyroid gland / thyroid hormone|endocrine diseases$M$61-	endocrine diseases	1.0155180254020932	{'CI': array([0.97327349, 1.05575791]), 'Gelman-Rubin': 0.9999041441782268}	No	0.9817286529789659	{'CI': array([0.93723651, 1.0306524 ]), 'Gelman-Rubin': 0.9998347498585657}	No
936	Accidents|external causes of morbidity and mortality$F$0-10	external causes of morbidity and mortality	0.987796561951091	{'CI': array([0.90822493, 1.07286876]), 'Gelman-Rubin': 0.9997996609083352}	No	0.9946421749843981	{'CI': array([0.87275639, 1.12806039]), 'Gelman-Rubin': 1.0000844603821821}	No
937	Accidents|external causes of morbidity and mortality$F$11-20	external causes of morbidity and mortality	0.9930773002745297	{'CI': array([0.9191823 , 1.07268384]), 'Gelman-Rubin': 0.9998039096438682}	No	1.110373194045736	{'CI': array([0.98989112, 1.23793726]), 'Gelman-Rubin': 0.9998829125341081}	No
938	Accidents|external causes of morbidity and mortality$F$21-40	external causes of morbidity and mortality	0.9932121214000956	{'CI': array([0.914195 , 1.07708046]), 'Gelman-Rubin': 0.9997652821247893}	No	1.1733855831761049	{'CI': array([1.05860756, 1.28815927]), 'Gelman-Rubin': 0.9998267492954956}	Yes
939	Accidents|external causes of morbidity and mortality$F$41-60	external causes of morbidity and mortality	1.0153089392720986	{'CI': array([0.94879071, 1.08578192]), 'Gelman-Rubin': 0.9998286087298944}	No	1.0932718666824865	{'CI': array([1.01343519, 1.17995854]), 'Gelman-Rubin': 0.9999100641626685}	Yes
940	Accidents|external causes of morbidity and mortality$F$61-	external causes of morbidity and mortality	1.0000282019819138	{'CI': array([0.94810352, 1.05484473]), 'Gelman-Rubin': 0.9998173212799671}	No	1.0285857195515196	{'CI': array([0.97482208, 1.09308339]), 'Gelman-Rubin': 1.0000200986741692}	No
941	Accidents|external causes of morbidity and mortality$M$0-10	external causes of morbidity and mortality	0.9826004250710664	{'CI': array([0.90497891, 1.06397408]), 'Gelman-Rubin': 0.9998839186136943}	No	1.0225690475429814	{'CI': array([0.89987631, 1.1508724 ]), 'Gelman-Rubin': 0.9999282929856349}	No
942	Accidents|external causes of morbidity and mortality$M$11-20	external causes of morbidity and mortality	0.9899203898822969	{'CI': array([0.91573289, 1.05821127]), 'Gelman-Rubin': 0.9998654086646558}	No	1.0079627029666645	{'CI': array([0.91231614, 1.10763122]), 'Gelman-Rubin': 0.9999251668670357}	No
943	Accidents|external causes of morbidity and mortality$M$21-40	external causes of morbidity and mortality	1.0013683931159931	{'CI': array([0.93191912, 1.06612885]), 'Gelman-Rubin': 0.9998726459862031}	No	1.0192809203542679	{'CI': array([0.9437491 , 1.11052633]), 'Gelman-Rubin': 0.9997725454677839}	No
944	Accidents|external causes of morbidity and mortality$M$41-60	external causes of morbidity and mortality	1.0217206125560159	{'CI': array([0.9544805, 1.0827393]), 'Gelman-Rubin': 0.9997730135252114}	No	1.1040972883957834	{'CI': array([1.03270921, 1.17708156]), 'Gelman-Rubin': 0.9998344449382063}	Yes
945	Accidents|external causes of morbidity and mortality$M$61-	external causes of morbidity and mortality	0.988686890219037	{'CI': array([0.92945571, 1.04983958]), 'Gelman-Rubin': 0.9997797797426837}	No	1.0145913607074375	{'CI': array([0.94913069, 1.08232409]), 'Gelman-Rubin': 0.9999491685757502}	No
946	Body mass index (bmi)|external causes of morbidity and mortality$F$21-40	external causes of morbidity and mortality	0.9978986086628502	{'CI': array([0.92906555, 1.06139001]), 'Gelman-Rubin': 0.9998939086830946}	No	0.9863161222811613	{'CI': array([0.90678363, 1.06951164]), 'Gelman-Rubin': 1.0002358811139802}	No
947	Body mass index (bmi)|external causes of morbidity and mortality$F$41-60	external causes of morbidity and mortality	0.9908668481064897	{'CI': array([0.93572031, 1.04801164]), 'Gelman-Rubin': 0.9998619709611212}	No	0.9689811186614158	{'CI': array([0.90239212, 1.04090268]), 'Gelman-Rubin': 1.0000558492127731}	No
948	Body mass index (bmi)|external causes of morbidity and mortality$F$61-	external causes of morbidity and mortality	1.0191198820880072	{'CI': array([0.94743066, 1.09719672]), 'Gelman-Rubin': 1.0000340826670269}	No	1.0049832470754771	{'CI': array([0.91837913, 1.09824055]), 'Gelman-Rubin': 1.0001530489795543}	No
949	Body mass index (bmi)|external causes of morbidity and mortality$M$21-40	external causes of morbidity and mortality	0.9847987631834908	{'CI': array([0.90786305, 1.07182405]), 'Gelman-Rubin': 0.9998616251053497}	No	1.0254865071487616	{'CI': array([0.91698907, 1.1399693 ]), 'Gelman-Rubin': 0.9998798053141102}	No
950	Body mass index (bmi)|external causes of morbidity and mortality$M$41-60	external causes of morbidity and mortality	1.02945400662418	{'CI': array([0.96116379, 1.10070105]), 'Gelman-Rubin': 0.999867073082919}	No	0.955748862420187	{'CI': array([0.87230099, 1.0339705 ]), 'Gelman-Rubin': 0.9998568258602891}	No
951	Body mass index (bmi)|external causes of morbidity and mortality$M$61-	external causes of morbidity and mortality	1.001494659667064	{'CI': array([0.92504112, 1.08030533]), 'Gelman-Rubin': 0.9997740891539899}	No	0.9650688356469812	{'CI': array([0.86590346, 1.07301539]), 'Gelman-Rubin': 0.9998165779551993}	No
952	Persons encountering health services for examination and investigation|external causes of morbidity and mortality$F$0-10	external causes of morbidity and mortality	1.0238328867647921	{'CI': array([0.97925866, 1.07675396]), 'Gelman-Rubin': 0.9998685518964526}	No	1.0055910510024866	{'CI': array([0.95780225, 1.05496328]), 'Gelman-Rubin': 0.9999661258546665}	No
953	Persons encountering health services for examination and investigation|external causes of morbidity and mortality$F$11-20	external causes of morbidity and mortality	1.0113823304943117	{'CI': array([0.94202414, 1.09044321]), 'Gelman-Rubin': 0.9998198973707976}	No	0.981702975904087	{'CI': array([0.89571392, 1.08000507]), 'Gelman-Rubin': 1.0000522182468472}	No
954	Persons encountering health services for examination and investigation|external causes of morbidity and mortality$F$21-40	external causes of morbidity and mortality	0.9915812104386038	{'CI': array([0.94673127, 1.03798752]), 'Gelman-Rubin': 0.9999444702127331}	No	0.9629535854020724	{'CI': array([0.9161736 , 1.01771955]), 'Gelman-Rubin': 0.9997762560756869}	No
955	Persons encountering health services for examination and investigation|external causes of morbidity and mortality$F$41-60	external causes of morbidity and mortality	0.9577143722096418	{'CI': array([0.92175809, 0.99220161]), 'Gelman-Rubin': 1.0001178068176517}	Yes	1.0234709914558424	{'CI': array([0.98048286, 1.06278537]), 'Gelman-Rubin': 0.9999151910049922}	No
956	Persons encountering health services for examination and investigation|external causes of morbidity and mortality$F$61-	external causes of morbidity and mortality	1.0011358208317302	{'CI': array([0.96714659, 1.03955753]), 'Gelman-Rubin': 0.9997731852856844}	No	0.9853656717680567	{'CI': array([0.94846577, 1.02518829]), 'Gelman-Rubin': 0.9999954872284462}	No
957	Persons encountering health services for examination and investigation|external causes of morbidity and mortality$M$0-10	external causes of morbidity and mortality	1.0000871647316047	{'CI': array([0.9600201 , 1.04413561]), 'Gelman-Rubin': 0.9998174190145295}	No	1.0823448128949542	{'CI': array([1.02922873, 1.13053998]), 'Gelman-Rubin': 0.9998144170927548}	Yes
958	Persons encountering health services for examination and investigation|external causes of morbidity and mortality$M$11-20	external causes of morbidity and mortality	0.9893095174537962	{'CI': array([0.91668102, 1.07351899]), 'Gelman-Rubin': 0.9997541973478633}	No	0.9332499432220339	{'CI': array([0.84787657, 1.02501308]), 'Gelman-Rubin': 0.9999420716532094}	No
959	Persons encountering health services for examination and investigation|external causes of morbidity and mortality$M$21-40	external causes of morbidity and mortality	0.9888408398957413	{'CI': array([0.93378063, 1.04945719]), 'Gelman-Rubin': 0.9998773416285759}	No	1.033086306098486	{'CI': array([0.96259126, 1.10296241]), 'Gelman-Rubin': 1.0000081680329065}	No
960	Persons encountering health services for examination and investigation|external causes of morbidity and mortality$M$41-60	external causes of morbidity and mortality	0.9852500186992268	{'CI': array([0.94936632, 1.02218182]), 'Gelman-Rubin': 0.9999395402236623}	No	1.015464304140043	{'CI': array([0.97550157, 1.05810111]), 'Gelman-Rubin': 1.0000814594702898}	No
961	Persons encountering health services for examination and investigation|external causes of morbidity and mortality$M$61-	external causes of morbidity and mortality	1.025297505397464	{'CI': array([0.98913568, 1.06242858]), 'Gelman-Rubin': 0.9998391506222907}	No	1.0289438117269782	{'CI': array([0.99059938, 1.06753806]), 'Gelman-Rubin': 0.9999114281075402}	No
962	Persons encountering health services for specific procedures and health care|external causes of morbidity and mortality$F$0-10	external causes of morbidity and mortality	0.9945935150399597	{'CI': array([0.94472876, 1.04388494]), 'Gelman-Rubin': 0.9998527226448044}	No	0.9915484772216472	{'CI': array([0.93815046, 1.04698993]), 'Gelman-Rubin': 1.0000881040609055}	No
963	Persons encountering health services for specific procedures and health care|external causes of morbidity and mortality$F$11-20	external causes of morbidity and mortality	0.9905377276421446	{'CI': array([0.93437323, 1.0432322 ]), 'Gelman-Rubin': 0.9998149659737042}	No	0.9956486817056371	{'CI': array([0.92649974, 1.06860416]), 'Gelman-Rubin': 0.9999267249846929}	No
964	Persons encountering health services for specific procedures and health care|external causes of morbidity and mortality$F$21-40	external causes of morbidity and mortality	0.9836303495359618	{'CI': array([0.94563953, 1.01731638]), 'Gelman-Rubin': 0.9998125510895659}	No	0.9589278946915932	{'CI': array([0.91984277, 0.99685449]), 'Gelman-Rubin': 0.9999334673825763}	Yes
965	Persons encountering health services for specific procedures and health care|external causes of morbidity and mortality$F$41-60	external causes of morbidity and mortality	1.0001069546424797	{'CI': array([0.97673624, 1.02422706]), 'Gelman-Rubin': 0.9999501780268505}	No	1.0063291141581445	{'CI': array([0.97992229, 1.03298469]), 'Gelman-Rubin': 1.0000063339922534}	No
966	Persons encountering health services for specific procedures and health care|external causes of morbidity and mortality$F$61-	external causes of morbidity and mortality	1.0178773025385819	{'CI': array([0.99534741, 1.04058888]), 'Gelman-Rubin': 0.9998390070492069}	No	0.9873754430145094	{'CI': array([0.96521044, 1.01459523]), 'Gelman-Rubin': 0.9999020712422735}	No
967	Persons encountering health services for specific procedures and health care|external causes of morbidity and mortality$M$0-10	external causes of morbidity and mortality	0.9885653698637151	{'CI': array([0.96305093, 1.01538376]), 'Gelman-Rubin': 0.9999238510728085}	No	1.0161534398270713	{'CI': array([0.98613521, 1.04652381]), 'Gelman-Rubin': 0.999975907557104}	No
968	Persons encountering health services for specific procedures and health care|external causes of morbidity and mortality$M$11-20	external causes of morbidity and mortality	0.9885189768618404	{'CI': array([0.93621063, 1.04837235]), 'Gelman-Rubin': 0.999875818960728}	No	0.983975657773575	{'CI': array([0.92589452, 1.0413914 ]), 'Gelman-Rubin': 0.999851210436942}	No
969	Persons encountering health services for specific procedures and health care|external causes of morbidity and mortality$M$21-40	external causes of morbidity and mortality	1.0145497706952418	{'CI': array([0.96937607, 1.05666581]), 'Gelman-Rubin': 0.9998135138301435}	No	0.9925148036131076	{'CI': array([0.9475303 , 1.03811521]), 'Gelman-Rubin': 0.9998934545875989}	No
970	Persons encountering health services for specific procedures and health care|external causes of morbidity and mortality$M$41-60	external causes of morbidity and mortality	1.0023418770696584	{'CI': array([0.97828049, 1.02416434]), 'Gelman-Rubin': 0.9998435123801444}	No	0.9836772235657196	{'CI': array([0.95960936, 1.00851053]), 'Gelman-Rubin': 0.9999079910531754}	No
971	Persons encountering health services for specific procedures and health care|external causes of morbidity and mortality$M$61-	external causes of morbidity and mortality	1.0013094596911725	{'CI': array([0.9795643, 1.0233336]), 'Gelman-Rubin': 0.9998318218956198}	No	0.9901702362901093	{'CI': array([0.9669851 , 1.01359789]), 'Gelman-Rubin': 1.0000128879488692}	No
972	Persons encountering health services in circumstances related to reproduction|external causes of morbidity and mortality$F$0-10	external causes of morbidity and mortality	0.99817189634333	{'CI': array([0.98110271, 1.01388859]), 'Gelman-Rubin': 0.999800208521908}	No	1.0416614593454974	{'CI': array([1.02406138, 1.05885482]), 'Gelman-Rubin': 0.9998341453756432}	Yes
973	Persons encountering health services in circumstances related to reproduction|external causes of morbidity and mortality$F$11-20	external causes of morbidity and mortality	0.9895859035944883	{'CI': array([0.9398561 , 1.04068208]), 'Gelman-Rubin': 0.9998627817354171}	No	0.9538330213507018	{'CI': array([0.90000317, 1.00919579]), 'Gelman-Rubin': 0.9998729066238297}	No
974	Persons encountering health services in circumstances related to reproduction|external causes of morbidity and mortality$F$21-40	external causes of morbidity and mortality	1.0027106158033248	{'CI': array([0.98990785, 1.01655482]), 'Gelman-Rubin': 0.9998776401432058}	No	0.9846640703290646	{'CI': array([0.97048659, 0.99842666]), 'Gelman-Rubin': 1.0001467391635588}	Yes
975	Persons encountering health services in circumstances related to reproduction|external causes of morbidity and mortality$F$41-60	external causes of morbidity and mortality	0.9955815375438505	{'CI': array([0.93935092, 1.06044779]), 'Gelman-Rubin': 0.9998040402234315}	No	1.0070489506344056	{'CI': array([0.92903456, 1.08102639]), 'Gelman-Rubin': 0.9998042871845726}	No
976	Persons encountering health services in circumstances related to reproduction|external causes of morbidity and mortality$M$0-10	external causes of morbidity and mortality	1.0005577089142035	{'CI': array([0.98490938, 1.01631131]), 'Gelman-Rubin': 0.9999277231407674}	No	1.038976633838035	{'CI': array([1.02196343, 1.05644272]), 'Gelman-Rubin': 0.9998077404390987}	Yes
977	Persons encountering health services in circumstances related to reproduction|external causes of morbidity and mortality$M$21-40	external causes of morbidity and mortality	1.0118460934026476	{'CI': array([0.95056516, 1.07648224]), 'Gelman-Rubin': 0.9999810977949674}	No	1.0087781401213944	{'CI': array([0.94341308, 1.07983136]), 'Gelman-Rubin': 0.9999180887696951}	No
978	Persons encountering health services in circumstances related to reproduction|external causes of morbidity and mortality$M$41-60	external causes of morbidity and mortality	1.009128419828179	{'CI': array([0.93046435, 1.09886159]), 'Gelman-Rubin': 0.9998457462609154}	No	1.0318967373002765	{'CI': array([0.92354593, 1.14403782]), 'Gelman-Rubin': 0.999780436807406}	No
979	Persons encountering health services in other circumstances|external causes of morbidity and mortality$F$11-20	external causes of morbidity and mortality	1.0075937991132775	{'CI': array([0.92657272, 1.09868731]), 'Gelman-Rubin': 0.9999290222123026}	No	0.9730638665655325	{'CI': array([0.84921623, 1.09545948]), 'Gelman-Rubin': 0.9997602386981126}	No
980	Persons encountering health services in other circumstances|external causes of morbidity and mortality$F$21-40	external causes of morbidity and mortality	1.001663198251086	{'CI': array([0.92778279, 1.08904748]), 'Gelman-Rubin': 0.9999302976516159}	No	0.9604354670995287	{'CI': array([0.85151461, 1.08422491]), 'Gelman-Rubin': 1.0000064791149308}	No
981	Persons encountering health services in other circumstances|external causes of morbidity and mortality$F$41-60	external causes of morbidity and mortality	1.0293008563942154	{'CI': array([0.95578252, 1.11899805]), 'Gelman-Rubin': 0.999974725300357}	No	1.0088575993059117	{'CI': array([0.89236795, 1.12648013]), 'Gelman-Rubin': 0.9997814202838129}	No
982	Persons encountering health services in other circumstances|external causes of morbidity and mortality$F$61-	external causes of morbidity and mortality	0.9990014848098995	{'CI': array([0.91159269, 1.0898445 ]), 'Gelman-Rubin': 0.9998813728519281}	No	0.9773586849924644	{'CI': array([0.8523369 , 1.11554116]), 'Gelman-Rubin': 0.9997722827571836}	No
983	Persons encountering health services in other circumstances|external causes of morbidity and mortality$M$11-20	external causes of morbidity and mortality	1.0108525670479496	{'CI': array([0.92900723, 1.09726104]), 'Gelman-Rubin': 0.9999730996105939}	No	0.9595071272293386	{'CI': array([0.84274366, 1.08012713]), 'Gelman-Rubin': 0.9998826554704306}	No
984	Persons encountering health services in other circumstances|external causes of morbidity and mortality$M$21-40	external causes of morbidity and mortality	1.0009856592445474	{'CI': array([0.9208671, 1.0817238]), 'Gelman-Rubin': 0.9997926741689752}	No	0.9711449191029939	{'CI': array([0.8468715 , 1.11267082]), 'Gelman-Rubin': 0.9999555845854415}	No
985	Persons encountering health services in other circumstances|external causes of morbidity and mortality$M$41-60	external causes of morbidity and mortality	0.9923692718758907	{'CI': array([0.90261417, 1.07400294]), 'Gelman-Rubin': 0.999958920167055}	No	0.9930087889586269	{'CI': array([0.87803711, 1.12323821]), 'Gelman-Rubin': 0.9998917262877707}	No
986	Persons encountering health services in other circumstances|external causes of morbidity and mortality$M$61-	external causes of morbidity and mortality	0.9940548225366495	{'CI': array([0.91043572, 1.07611779]), 'Gelman-Rubin': 0.9998091254668195}	No	0.9609523741619236	{'CI': array([0.84115402, 1.08312016]), 'Gelman-Rubin': 0.9998678520146604}	No
987	Persons with potential health hazards related to communicable diseases|external causes of morbidity and mortality$F$0-10	external causes of morbidity and mortality	1.0122054328116161	{'CI': array([0.97222711, 1.05419901]), 'Gelman-Rubin': 1.000209949583257}	No	1.0314831126103086	{'CI': array([0.98871826, 1.07695343]), 'Gelman-Rubin': 0.9999162220915125}	No
988	Persons with potential health hazards related to communicable diseases|external causes of morbidity and mortality$F$11-20	external causes of morbidity and mortality	0.9912254396466625	{'CI': array([0.90772391, 1.07045869]), 'Gelman-Rubin': 1.000166562406001}	No	0.9939713797598443	{'CI': array([0.89505578, 1.09522857]), 'Gelman-Rubin': 0.9997872945921077}	No
989	Persons with potential health hazards related to communicable diseases|external causes of morbidity and mortality$F$21-40	external causes of morbidity and mortality	1.0154577866329	{'CI': array([0.98007592, 1.05314613]), 'Gelman-Rubin': 0.9999886237485832}	No	1.037296388280698	{'CI': array([1.00029629, 1.07697333]), 'Gelman-Rubin': 0.9998368825246918}	Yes
990	Persons with potential health hazards related to communicable diseases|external causes of morbidity and mortality$F$41-60	external causes of morbidity and mortality	0.9918738223742305	{'CI': array([0.91752514, 1.0633518 ]), 'Gelman-Rubin': 1.0000650388935761}	No	1.0667843994359112	{'CI': array([0.97616926, 1.1578784 ]), 'Gelman-Rubin': 0.9998740674990073}	No
991	Persons with potential health hazards related to communicable diseases|external causes of morbidity and mortality$F$61-	external causes of morbidity and mortality	0.9877878759654515	{'CI': array([0.90260021, 1.07226226]), 'Gelman-Rubin': 0.9998152337068784}	No	1.1057381964166173	{'CI': array([1.01014512, 1.2141433 ]), 'Gelman-Rubin': 0.9997918800487646}	Yes
992	Persons with potential health hazards related to communicable diseases|external causes of morbidity and mortality$M$0-10	external causes of morbidity and mortality	1.01172909837469	{'CI': array([0.97369755, 1.05259004]), 'Gelman-Rubin': 0.9998396392167962}	No	1.0249667967093667	{'CI': array([0.98275315, 1.06926023]), 'Gelman-Rubin': 0.9998592129829355}	No
993	Persons with potential health hazards related to communicable diseases|external causes of morbidity and mortality$M$21-40	external causes of morbidity and mortality	1.0236173514871143	{'CI': array([0.94796314, 1.11363014]), 'Gelman-Rubin': 0.9999590217303184}	No	1.0363322883621913	{'CI': array([0.93945592, 1.13741936]), 'Gelman-Rubin': 0.9997762383994382}	No
994	Persons with potential health hazards related to communicable diseases|external causes of morbidity and mortality$M$41-60	external causes of morbidity and mortality	0.9917850627682547	{'CI': array([0.92072946, 1.07251319]), 'Gelman-Rubin': 0.999874470280062}	No	1.1020899847592633	{'CI': array([1.00860024, 1.19902216]), 'Gelman-Rubin': 0.9997756161557052}	Yes
995	Persons with potential health hazards related to communicable diseases|external causes of morbidity and mortality$M$61-	external causes of morbidity and mortality	1.012088883463605	{'CI': array([0.93127344, 1.0972105 ]), 'Gelman-Rubin': 0.9998175456285059}	No	1.149112087695359	{'CI': array([1.03603791, 1.25634713]), 'Gelman-Rubin': 0.9999822563309021}	Yes
996	Persons with potential health hazards related to family and personal history and certain conditions influencing health status|external causes of morbidity and mortality$F$0-10	external causes of morbidity and mortality	1.0126346948289915	{'CI': array([0.94785337, 1.07336311]), 'Gelman-Rubin': 0.9997571074189648}	No	1.0019396355176031	{'CI': array([0.93291956, 1.07742866]), 'Gelman-Rubin': 0.9999020693215697}	No
997	Persons with potential health hazards related to family and personal history and certain conditions influencing health status|external causes of morbidity and mortality$F$11-20	external causes of morbidity and mortality	1.0211872467533951	{'CI': array([0.96424456, 1.08054189]), 'Gelman-Rubin': 0.9998164381832204}	No	0.9672581069427003	{'CI': array([0.89950712, 1.03932397]), 'Gelman-Rubin': 0.9999421384914841}	No
998	Persons with potential health hazards related to family and personal history and certain conditions influencing health status|external causes of morbidity and mortality$F$21-40	external causes of morbidity and mortality	1.0052603985430566	{'CI': array([0.96608641, 1.04274895]), 'Gelman-Rubin': 0.9998757201448942}	No	0.94731293703247	{'CI': array([0.9110453 , 0.98402122]), 'Gelman-Rubin': 0.9999180951186952}	Yes
999	Persons with potential health hazards related to family and personal history and certain conditions influencing health status|external causes of morbidity and mortality$F$41-60	external causes of morbidity and mortality	1.0121314489009539	{'CI': array([0.98930415, 1.03764252]), 'Gelman-Rubin': 0.9999596591840039}	No	0.9707132822587053	{'CI': array([0.94404198, 0.99646701]), 'Gelman-Rubin': 1.0000061824669986}	Yes
1000	Persons with potential health hazards related to family and personal history and certain conditions influencing health status|external causes of morbidity and mortality$F$61-	external causes of morbidity and mortality	1.0152760561550753	{'CI': array([0.99086034, 1.04117254]), 'Gelman-Rubin': 0.9997739315829175}	No	0.9723554085312486	{'CI': array([0.94861258, 0.99838862]), 'Gelman-Rubin': 0.9998559194257383}	Yes
1001	Persons with potential health hazards related to family and personal history and certain conditions influencing health status|external causes of morbidity and mortality$M$0-10	external causes of morbidity and mortality	1.0059442796608968	{'CI': array([0.95007698, 1.06098248]), 'Gelman-Rubin': 1.0000144480627557}	No	0.9676102968741204	{'CI': array([0.90518391, 1.03848082]), 'Gelman-Rubin': 0.9999555998426309}	No
1002	Persons with potential health hazards related to family and personal history and certain conditions influencing health status|external causes of morbidity and mortality$M$11-20	external causes of morbidity and mortality	1.0337565450937278	{'CI': array([0.96971415, 1.09491563]), 'Gelman-Rubin': 1.000100308918986}	No	0.9904868850354922	{'CI': array([0.91701967, 1.06317716]), 'Gelman-Rubin': 0.9998986616250757}	No
1003	Persons with potential health hazards related to family and personal history and certain conditions influencing health status|external causes of morbidity and mortality$M$21-40	external causes of morbidity and mortality	1.010722542411929	{'CI': array([0.96478248, 1.05591362]), 'Gelman-Rubin': 0.9999177563031624}	No	1.0247124311454465	{'CI': array([0.97024921, 1.07774498]), 'Gelman-Rubin': 0.9998198310511468}	No
1004	Persons with potential health hazards related to family and personal history and certain conditions influencing health status|external causes of morbidity and mortality$M$41-60	external causes of morbidity and mortality	1.0252253847625206	{'CI': array([1.00016734, 1.05138884]), 'Gelman-Rubin': 0.9997918183710137}	Yes	0.9848084575639665	{'CI': array([0.95928743, 1.0086567 ]), 'Gelman-Rubin': 0.9997789512932642}	No
1005	Persons with potential health hazards related to family and personal history and certain conditions influencing health status|external causes of morbidity and mortality$M$61-	external causes of morbidity and mortality	1.0333233226469014	{'CI': array([1.01205725, 1.05507033]), 'Gelman-Rubin': 0.9998323175123117}	Yes	0.987280836555825	{'CI': array([0.96431228, 1.01005092]), 'Gelman-Rubin': 1.0001511467095734}	No
1006	Persons with potential health hazards related to socioeconomic and psychosocial circumstances|external causes of morbidity and mortality$F$11-20	external causes of morbidity and mortality	1.000244724689122	{'CI': array([0.90730495, 1.08956902]), 'Gelman-Rubin': 0.9998734655982947}	No	0.9662217506054257	{'CI': array([0.85676728, 1.10066502]), 'Gelman-Rubin': 0.9999328237596373}	No
1007	Persons with potential health hazards related to socioeconomic and psychosocial circumstances|external causes of morbidity and mortality$F$21-40	external causes of morbidity and mortality	0.9875950250507058	{'CI': array([0.90382029, 1.0684963 ]), 'Gelman-Rubin': 0.9998664674413095}	No	0.9873921868788195	{'CI': array([0.88185363, 1.11031076]), 'Gelman-Rubin': 0.9998018253759134}	No
1008	Persons with potential health hazards related to socioeconomic and psychosocial circumstances|external causes of morbidity and mortality$M$11-20	external causes of morbidity and mortality	1.001112598831811	{'CI': array([0.91226119, 1.08720902]), 'Gelman-Rubin': 0.9997711293503325}	No	0.96765295111904	{'CI': array([0.8433085 , 1.09987955]), 'Gelman-Rubin': 0.9998048288894598}	No
1009	Persons with potential health hazards related to socioeconomic and psychosocial circumstances|external causes of morbidity and mortality$M$21-40	external causes of morbidity and mortality	0.9921356298719488	{'CI': array([0.90926006, 1.07662881]), 'Gelman-Rubin': 0.9999328554672186}	No	0.9862933909054933	{'CI': array([0.85914272, 1.12925701]), 'Gelman-Rubin': 0.9997963386727754}	No
1010	Resistance to antimicrobial drugs|external causes of morbidity and mortality$F$41-60	external causes of morbidity and mortality	1.0138417971856195	{'CI': array([0.93866801, 1.1015356 ]), 'Gelman-Rubin': 0.9998046716467459}	No	0.9898180664064966	{'CI': array([0.85264251, 1.12558813]), 'Gelman-Rubin': 0.9998303585751909}	No
1011	Resistance to antimicrobial drugs|external causes of morbidity and mortality$F$61-	external causes of morbidity and mortality	1.0061695088109455	{'CI': array([0.92436013, 1.09072629]), 'Gelman-Rubin': 0.9998273904371429}	No	0.9667969992641402	{'CI': array([0.85352141, 1.09887544]), 'Gelman-Rubin': 0.9998797550681209}	No
1012	Resistance to antimicrobial drugs|external causes of morbidity and mortality$M$41-60	external causes of morbidity and mortality	0.9848288258233431	{'CI': array([0.89216375, 1.06964771]), 'Gelman-Rubin': 0.9998299561654028}	No	1.0279447691662225	{'CI': array([0.90885452, 1.16279374]), 'Gelman-Rubin': 0.999892310246273}	No
1013	Resistance to antimicrobial drugs|external causes of morbidity and mortality$M$61-	external causes of morbidity and mortality	0.9907305952148817	{'CI': array([0.90839207, 1.06525496]), 'Gelman-Rubin': 0.9997862708693774}	No	1.0043518147108537	{'CI': array([0.88474236, 1.1355042 ]), 'Gelman-Rubin': 0.9998323199674006}	No
1014	Supplementary factors related to causes of morbidity and mortality classified elsewhere|external causes of morbidity and mortality$F$11-20	external causes of morbidity and mortality	0.9980580328706026	{'CI': array([0.91116697, 1.08483917]), 'Gelman-Rubin': 0.999880135653554}	No	1.0213046502541008	{'CI': array([0.89985157, 1.15906405]), 'Gelman-Rubin': 0.9997728125489744}	No
1015	Supplementary factors related to causes of morbidity and mortality classified elsewhere|external causes of morbidity and mortality$F$21-40	external causes of morbidity and mortality	1.001023246892727	{'CI': array([0.91448485, 1.08359813]), 'Gelman-Rubin': 0.9999798125341585}	No	1.0321008253135031	{'CI': array([0.90557193, 1.16975455]), 'Gelman-Rubin': 0.9998656939842834}	No
1016	Supplementary factors related to causes of morbidity and mortality classified elsewhere|external causes of morbidity and mortality$F$41-60	external causes of morbidity and mortality	1.0028027075540396	{'CI': array([0.91784559, 1.0891746 ]), 'Gelman-Rubin': 0.999787430942806}	No	0.9925414546996392	{'CI': array([0.86851801, 1.11361391]), 'Gelman-Rubin': 0.9998177804812403}	No
1017	Supplementary factors related to causes of morbidity and mortality classified elsewhere|external causes of morbidity and mortality$F$61-	external causes of morbidity and mortality	1.000736735379868	{'CI': array([0.92438394, 1.07810257]), 'Gelman-Rubin': 0.9997719476690686}	No	0.971977203920158	{'CI': array([0.86639538, 1.08177406]), 'Gelman-Rubin': 0.9999608802122977}	No
1018	Supplementary factors related to causes of morbidity and mortality classified elsewhere|external causes of morbidity and mortality$M$0-10	external causes of morbidity and mortality	1.0047809646120056	{'CI': array([0.92705459, 1.09164445]), 'Gelman-Rubin': 1.0006584657230846}	No	0.9924632105000911	{'CI': array([0.86040628, 1.12360399]), 'Gelman-Rubin': 0.9997877311638448}	No
1019	Supplementary factors related to causes of morbidity and mortality classified elsewhere|external causes of morbidity and mortality$M$11-20	external causes of morbidity and mortality	1.0100199124478868	{'CI': array([0.92076538, 1.09646678]), 'Gelman-Rubin': 0.9998648983221764}	No	1.0223200682461708	{'CI': array([0.90117474, 1.14644706]), 'Gelman-Rubin': 1.000115246637053}	No
1020	Supplementary factors related to causes of morbidity and mortality classified elsewhere|external causes of morbidity and mortality$M$21-40	external causes of morbidity and mortality	0.9863738542413893	{'CI': array([0.90728415, 1.07253669]), 'Gelman-Rubin': 0.9999227935461321}	No	0.9777219045690387	{'CI': array([0.86487676, 1.09283265]), 'Gelman-Rubin': 0.9998397562409577}	No
1021	Supplementary factors related to causes of morbidity and mortality classified elsewhere|external causes of morbidity and mortality$M$41-60	external causes of morbidity and mortality	0.9781142178666072	{'CI': array([0.90247246, 1.06767777]), 'Gelman-Rubin': 0.9999196704162933}	No	0.9812396826381096	{'CI': array([0.86545418, 1.10859903]), 'Gelman-Rubin': 0.9998195058474179}	No
1022	Supplementary factors related to causes of morbidity and mortality classified elsewhere|external causes of morbidity and mortality$M$61-	external causes of morbidity and mortality	1.0109168644961581	{'CI': array([0.92843962, 1.09273725]), 'Gelman-Rubin': 1.0000828596463225}	No	0.9888789120830652	{'CI': array([0.87490732, 1.11086787]), 'Gelman-Rubin': 0.9998017974700921}	No
1023	Surgical and other medical procedures as the cause of abnormal reaction of the patient, or of later complication, without mention of misadventure at the time of the procedure|external causes of morbidity and mortality$F$41-60	external causes of morbidity and mortality	1.0043865325677204	{'CI': array([0.92196812, 1.092454 ]), 'Gelman-Rubin': 0.9998388688064868}	No	1.0145284609102052	{'CI': array([0.90016351, 1.12891674]), 'Gelman-Rubin': 0.9998423904597552}	No
1024	Surgical and other medical procedures as the cause of abnormal reaction of the patient, or of later complication, without mention of misadventure at the time of the procedure|external causes of morbidity and mortality$F$61-	external causes of morbidity and mortality	1.0042848165648666	{'CI': array([0.91881815, 1.08972655]), 'Gelman-Rubin': 0.9998383020087498}	No	1.0184516771999583	{'CI': array([0.90548294, 1.15447614]), 'Gelman-Rubin': 1.0000191529283082}	No
1025	Surgical and other medical procedures as the cause of abnormal reaction of the patient, or of later complication, without mention of misadventure at the time of the procedure|external causes of morbidity and mortality$M$41-60	external causes of morbidity and mortality	0.998934153743438	{'CI': array([0.92168024, 1.08456272]), 'Gelman-Rubin': 0.9997967441280317}	No	1.0030833805689519	{'CI': array([0.89037415, 1.13018332]), 'Gelman-Rubin': 0.9999239713511556}	No
1026	Surgical and other medical procedures as the cause of abnormal reaction of the patient, or of later complication, without mention of misadventure at the time of the procedure|external causes of morbidity and mortality$M$61-	external causes of morbidity and mortality	0.9973423940040105	{'CI': array([0.92133962, 1.09037087]), 'Gelman-Rubin': 0.9998894517555814}	No	1.018991642574432	{'CI': array([0.90036161, 1.1503483 ]), 'Gelman-Rubin': 0.9999366026661254}	No
1027	Ill-defined and unknown causes of mortality|ill-defined and unknown causes of mortality$F$21-40	ill-defined and unknown causes of mortality	1.040042995552594	{'CI': array([0.9648804 , 1.11200756]), 'Gelman-Rubin': 0.9997673514517043}	No	0.9662692591987213	{'CI': array([0.86800532, 1.08187406]), 'Gelman-Rubin': 0.9999638338883522}	No
1028	Ill-defined and unknown causes of mortality|ill-defined and unknown causes of mortality$F$41-60	ill-defined and unknown causes of mortality	0.9668463707388915	{'CI': array([0.9006127, 1.034648 ]), 'Gelman-Rubin': 0.9999018686609564}	No	0.9870708749318304	{'CI': array([0.87691837, 1.08524706]), 'Gelman-Rubin': 0.9997920716664752}	No
1029	Ill-defined and unknown causes of mortality|ill-defined and unknown causes of mortality$F$61-	ill-defined and unknown causes of mortality	0.9750499370327333	{'CI': array([0.91260925, 1.04643126]), 'Gelman-Rubin': 0.9997576171525189}	No	1.009140696125892	{'CI': array([0.90787502, 1.10994835]), 'Gelman-Rubin': 0.9998328020498933}	No
1030	Ill-defined and unknown causes of mortality|ill-defined and unknown causes of mortality$M$0-10	ill-defined and unknown causes of mortality	0.9954370488508615	{'CI': array([0.91633136, 1.07476615]), 'Gelman-Rubin': 0.9999901811428933}	No	0.9640520719325135	{'CI': array([0.84434065, 1.0963293 ]), 'Gelman-Rubin': 0.9997747774085421}	No
1031	Ill-defined and unknown causes of mortality|ill-defined and unknown causes of mortality$M$21-40	ill-defined and unknown causes of mortality	1.0014059809748146	{'CI': array([0.9238034 , 1.08038868]), 'Gelman-Rubin': 0.9998614224731689}	No	1.0207261780970196	{'CI': array([0.90312359, 1.15750703]), 'Gelman-Rubin': 0.9997864516630586}	No
1032	Ill-defined and unknown causes of mortality|ill-defined and unknown causes of mortality$M$41-60	ill-defined and unknown causes of mortality	0.9967132207643131	{'CI': array([0.92777043, 1.06560321]), 'Gelman-Rubin': 0.9997810454668833}	No	1.000716422049478	{'CI': array([0.90099106, 1.11709296]), 'Gelman-Rubin': 0.9998976671992535}	No
1033	Ill-defined and unknown causes of mortality|ill-defined and unknown causes of mortality$M$61-	ill-defined and unknown causes of mortality	1.0146414846120464	{'CI': array([0.9542866 , 1.08258184]), 'Gelman-Rubin': 0.9997719747694184}	No	1.0071723222593902	{'CI': array([0.91394813, 1.10248788]), 'Gelman-Rubin': 0.9999165796640876}	No
1034	Mycoses|infections caused by fungi, protozoans, worms, and infestations$F$0-10	infections caused by fungi, protozoans, worms, and infestations	0.9896509275856892	{'CI': array([0.91316322, 1.06854712]), 'Gelman-Rubin': 0.9998226749688899}	No	0.9664750579736868	{'CI': array([0.86831241, 1.07353909]), 'Gelman-Rubin': 0.9999525574726579}	No
1035	Mycoses|infections caused by fungi, protozoans, worms, and infestations$F$11-20	infections caused by fungi, protozoans, worms, and infestations	1.009554602639964	{'CI': array([0.92775052, 1.09036412]), 'Gelman-Rubin': 0.9999752985081835}	No	0.9400052341126997	{'CI': array([0.83641042, 1.04823479]), 'Gelman-Rubin': 0.9997939767086546}	No
1036	Mycoses|infections caused by fungi, protozoans, worms, and infestations$F$21-40	infections caused by fungi, protozoans, worms, and infestations	0.985207475770097	{'CI': array([0.92886023, 1.04768942]), 'Gelman-Rubin': 1.0001912248775844}	No	0.9998097261340042	{'CI': array([0.93176296, 1.07145567]), 'Gelman-Rubin': 0.999801443292496}	No
1037	Mycoses|infections caused by fungi, protozoans, worms, and infestations$F$41-60	infections caused by fungi, protozoans, worms, and infestations	0.9855391805398692	{'CI': array([0.9442561 , 1.02581102]), 'Gelman-Rubin': 0.9999438191145901}	No	0.9518319250799361	{'CI': array([0.90473389, 0.9978306 ]), 'Gelman-Rubin': 0.9998632598399844}	Yes
1038	Mycoses|infections caused by fungi, protozoans, worms, and infestations$F$61-	infections caused by fungi, protozoans, worms, and infestations	1.002205311115878	{'CI': array([0.96550409, 1.04043802]), 'Gelman-Rubin': 0.9998279097275884}	No	0.9496526952454253	{'CI': array([0.90897609, 0.98538927]), 'Gelman-Rubin': 0.9998212883361003}	Yes
1039	Mycoses|infections caused by fungi, protozoans, worms, and infestations$M$0-10	infections caused by fungi, protozoans, worms, and infestations	1.012471340048532	{'CI': array([0.93361492, 1.09598616]), 'Gelman-Rubin': 0.999862865491638}	No	1.006005455136573	{'CI': array([0.89790803, 1.11408137]), 'Gelman-Rubin': 0.9997911437952027}	No
1040	Mycoses|infections caused by fungi, protozoans, worms, and infestations$M$11-20	infections caused by fungi, protozoans, worms, and infestations	0.9926443879169726	{'CI': array([0.91499157, 1.07372531]), 'Gelman-Rubin': 0.9998708375126449}	No	0.9625337477931962	{'CI': array([0.85336296, 1.06827252]), 'Gelman-Rubin': 0.999784010612404}	No
1041	Mycoses|infections caused by fungi, protozoans, worms, and infestations$M$21-40	infections caused by fungi, protozoans, worms, and infestations	1.0229586802663193	{'CI': array([0.95992489, 1.08981446]), 'Gelman-Rubin': 0.9997707577855895}	No	1.0261716700838464	{'CI': array([0.94188919, 1.10631045]), 'Gelman-Rubin': 1.0002703725784745}	No
1042	Mycoses|infections caused by fungi, protozoans, worms, and infestations$M$41-60	infections caused by fungi, protozoans, worms, and infestations	1.0015056963400097	{'CI': array([0.9610567 , 1.04619577]), 'Gelman-Rubin': 0.9998751013074734}	No	1.0006893020665493	{'CI': array([0.9564139 , 1.05024876]), 'Gelman-Rubin': 0.9998319768154792}	No
1043	Mycoses|infections caused by fungi, protozoans, worms, and infestations$M$61-	infections caused by fungi, protozoans, worms, and infestations	1.0030596013323096	{'CI': array([0.96746318, 1.03827968]), 'Gelman-Rubin': 0.9998669402951552}	No	0.9923052845945265	{'CI': array([0.95631909, 1.03112889]), 'Gelman-Rubin': 0.9997888447336577}	No
1044	Pediculosis, acariasis and other infestations|infections caused by fungi, protozoans, worms, and infestations$F$41-60	infections caused by fungi, protozoans, worms, and infestations	1.0095105812394523	{'CI': array([0.92806747, 1.10114981]), 'Gelman-Rubin': 0.9998830047790618}	No	1.050438619748025	{'CI': array([0.93859298, 1.18028 ]), 'Gelman-Rubin': 0.9999590324423144}	No
1045	Pediculosis, acariasis and other infestations|infections caused by fungi, protozoans, worms, and infestations$F$61-	infections caused by fungi, protozoans, worms, and infestations	1.012507276339736	{'CI': array([0.93308164, 1.09967057]), 'Gelman-Rubin': 0.9998420913287066}	No	0.9745739314366557	{'CI': array([0.8569961 , 1.09818668]), 'Gelman-Rubin': 0.9999178640418148}	No
1046	Pediculosis, acariasis and other infestations|infections caused by fungi, protozoans, worms, and infestations$M$41-60	infections caused by fungi, protozoans, worms, and infestations	0.9824359723605108	{'CI': array([0.89974335, 1.063219 ]), 'Gelman-Rubin': 0.9999556621670467}	No	0.9712883615723898	{'CI': array([0.84650848, 1.1007427 ]), 'Gelman-Rubin': 0.999794845559429}	No
1047	Pediculosis, acariasis and other infestations|infections caused by fungi, protozoans, worms, and infestations$M$61-	infections caused by fungi, protozoans, worms, and infestations	0.9995344589362344	{'CI': array([0.92088304, 1.08213328]), 'Gelman-Rubin': 0.9997863444291001}	No	0.9511578042642747	{'CI': array([0.82671432, 1.07280057]), 'Gelman-Rubin': 0.9999286280134676}	No
1048	Protozoal diseases|infections caused by fungi, protozoans, worms, and infestations$F$21-40	infections caused by fungi, protozoans, worms, and infestations	0.9704332110414338	{'CI': array([0.88717723, 1.05954327]), 'Gelman-Rubin': 0.9998708398703028}	No	1.0248519214080187	{'CI': array([0.89944326, 1.16158456]), 'Gelman-Rubin': 0.9997851820146476}	No
1049	Protozoal diseases|infections caused by fungi, protozoans, worms, and infestations$F$41-60	infections caused by fungi, protozoans, worms, and infestations	1.0068831916222287	{'CI': array([0.92699006, 1.09343765]), 'Gelman-Rubin': 0.9998625289260982}	No	0.9979690220371327	{'CI': array([0.88015196, 1.12098838]), 'Gelman-Rubin': 0.99997059881304}	No
1050	Protozoal diseases|infections caused by fungi, protozoans, worms, and infestations$F$61-	infections caused by fungi, protozoans, worms, and infestations	1.008427677503163	{'CI': array([0.92779242, 1.08952386]), 'Gelman-Rubin': 0.9999145387315795}	No	0.9858316503786263	{'CI': array([0.87318198, 1.10977821]), 'Gelman-Rubin': 0.999755489534833}	No
1051	Protozoal diseases|infections caused by fungi, protozoans, worms, and infestations$M$21-40	infections caused by fungi, protozoans, worms, and infestations	1.0025478622720279	{'CI': array([0.92081009, 1.08227247]), 'Gelman-Rubin': 0.9998001016964149}	No	0.9927825623644722	{'CI': array([0.86157832, 1.12024922]), 'Gelman-Rubin': 0.9997747938826447}	No
1052	Protozoal diseases|infections caused by fungi, protozoans, worms, and infestations$M$41-60	infections caused by fungi, protozoans, worms, and infestations	0.9972886258762188	{'CI': array([0.92574932, 1.07912134]), 'Gelman-Rubin': 1.0000395327870475}	No	0.9721793999339715	{'CI': array([0.87366428, 1.07749475]), 'Gelman-Rubin': 0.999837238261669}	No
1053	Protozoal diseases|infections caused by fungi, protozoans, worms, and infestations$M$61-	infections caused by fungi, protozoans, worms, and infestations	0.9956513913946169	{'CI': array([0.91719069, 1.07872904]), 'Gelman-Rubin': 0.9999461769663888}	No	0.9518576674804153	{'CI': array([0.84859565, 1.06540602]), 'Gelman-Rubin': 0.9998395521945719}	No
1054	Abdomen, lower back, lumbar spine and pelvis|injury$F$0-10	injury	1.0040275078979033	{'CI': array([0.92703164, 1.09475569]), 'Gelman-Rubin': 0.9997752154725035}	No	1.0598120287113757	{'CI': array([0.94077907, 1.19135511]), 'Gelman-Rubin': 0.9998032724533105}	No
1055	Abdomen, lower back, lumbar spine and pelvis|injury$F$11-20	injury	0.956318947931997	{'CI': array([0.8851826 , 1.02964283]), 'Gelman-Rubin': 0.9998580616202886}	No	1.038949211246063	{'CI': array([0.95124265, 1.13604294]), 'Gelman-Rubin': 0.9998082600293978}	No
1056	Abdomen, lower back, lumbar spine and pelvis|injury$F$21-40	injury	0.996171013326755	{'CI': array([0.93878629, 1.06036247]), 'Gelman-Rubin': 0.9997670005435233}	No	0.9849511539564008	{'CI': array([0.9125792 , 1.06066089]), 'Gelman-Rubin': 0.9998172652559432}	No
1057	Abdomen, lower back, lumbar spine and pelvis|injury$F$41-60	injury	0.9967733894707551	{'CI': array([0.94843031, 1.04554181]), 'Gelman-Rubin': 0.9998449283548283}	No	1.0285098844634928	{'CI': array([0.97963778, 1.08438572]), 'Gelman-Rubin': 1.0000673800038382}	No
1058	Abdomen, lower back, lumbar spine and pelvis|injury$F$61-	injury	1.0059531029777746	{'CI': array([0.96647223, 1.04542184]), 'Gelman-Rubin': 0.9999682942377334}	No	1.016731649993707	{'CI': array([0.97400454, 1.06186549]), 'Gelman-Rubin': 0.9998001779678092}	No
1059	Abdomen, lower back, lumbar spine and pelvis|injury$M$0-10	injury	0.9931731167769127	{'CI': array([0.90604526, 1.07551468]), 'Gelman-Rubin': 0.999999418370386}	No	1.0113398062451557	{'CI': array([0.89948227, 1.12804767]), 'Gelman-Rubin': 0.999754805443521}	No
1060	Abdomen, lower back, lumbar spine and pelvis|injury$M$11-20	injury	0.9839819450165427	{'CI': array([0.92682539, 1.04696544]), 'Gelman-Rubin': 0.9999856405211662}	No	1.0474999775593876	{'CI': array([0.97009721, 1.1212716 ]), 'Gelman-Rubin': 0.9998230714707198}	No
1061	Abdomen, lower back, lumbar spine and pelvis|injury$M$21-40	injury	1.0123016927417516	{'CI': array([0.95625763, 1.06855633]), 'Gelman-Rubin': 0.9998290804325821}	No	1.078443795960583	{'CI': array([1.01529554, 1.14603991]), 'Gelman-Rubin': 0.9998613239089212}	Yes
1062	Abdomen, lower back, lumbar spine and pelvis|injury$M$41-60	injury	0.9805011554489522	{'CI': array([0.93849784, 1.0255272 ]), 'Gelman-Rubin': 0.99990542378928}	No	1.0250337233831577	{'CI': array([0.97508512, 1.07369703]), 'Gelman-Rubin': 0.999999154404816}	No
1063	Abdomen, lower back, lumbar spine and pelvis|injury$M$61-	injury	1.013754592518421	{'CI': array([0.96801927, 1.06367334]), 'Gelman-Rubin': 0.9999606607205933}	No	1.0315085595996003	{'CI': array([0.98004658, 1.08036892]), 'Gelman-Rubin': 0.9998606003715984}	No
1064	Ankle and foot|injury$F$0-10	injury	0.9868415227146193	{'CI': array([0.90582281, 1.06821914]), 'Gelman-Rubin': 1.0000530030852968}	No	0.9758459433886035	{'CI': array([0.85753041, 1.11196521]), 'Gelman-Rubin': 0.9998766747690351}	No
1065	Ankle and foot|injury$F$11-20	injury	1.0029119100638217	{'CI': array([0.92146556, 1.08971064]), 'Gelman-Rubin': 1.00025078513553}	No	1.0164956156039775	{'CI': array([0.90789871, 1.14106644]), 'Gelman-Rubin': 0.999843334841283}	No
1066	Ankle and foot|injury$F$21-40	injury	0.9750279073103127	{'CI': array([0.90372954, 1.04915152]), 'Gelman-Rubin': 0.999898960837149}	No	1.0220377634897424	{'CI': array([0.91923194, 1.11918597]), 'Gelman-Rubin': 0.9998096428732853}	No
1067	Ankle and foot|injury$F$41-60	injury	0.9949261533296546	{'CI': array([0.93927865, 1.05729235]), 'Gelman-Rubin': 0.9998392278478906}	No	0.9887431838703641	{'CI': array([0.9214902 , 1.05943038]), 'Gelman-Rubin': 0.9999402199288566}	No
1068	Ankle and foot|injury$F$61-	injury	1.008954634918478	{'CI': array([0.95455694, 1.06399556]), 'Gelman-Rubin': 0.9998887753972054}	No	0.9429205130116421	{'CI': array([0.88024528, 1.0114328 ]), 'Gelman-Rubin': 0.9998139869972881}	No
1069	Ankle and foot|injury$M$0-10	injury	0.9806569932472374	{'CI': array([0.89650496, 1.06366959]), 'Gelman-Rubin': 0.9998593213168872}	No	1.0157394508333863	{'CI': array([0.87948209, 1.14210606]), 'Gelman-Rubin': 0.9997927034345688}	No
1070	Ankle and foot|injury$M$11-20	injury	0.9700973340300881	{'CI': array([0.89558984, 1.04848385]), 'Gelman-Rubin': 0.9998766726204555}	No	0.9830306258116253	{'CI': array([0.88613091, 1.08832917]), 'Gelman-Rubin': 0.9998390448041071}	No
1071	Ankle and foot|injury$M$21-40	injury	0.9961370043419233	{'CI': array([0.93017001, 1.06568709]), 'Gelman-Rubin': 0.9998296183704243}	No	1.0676354629124278	{'CI': array([0.97681529, 1.15655306]), 'Gelman-Rubin': 1.0002623158186628}	No
1072	Ankle and foot|injury$M$41-60	injury	0.996680056053452	{'CI': array([0.93840484, 1.04993392]), 'Gelman-Rubin': 0.9997822333241433}	No	1.036776552406455	{'CI': array([0.97490682, 1.10457009]), 'Gelman-Rubin': 0.9997981017996335}	No
1073	Ankle and foot|injury$M$61-	injury	0.9928020566555991	{'CI': array([0.93734616, 1.0541646 ]), 'Gelman-Rubin': 0.9999205653720397}	No	0.9248095766282679	{'CI': array([0.85623584, 0.98730656]), 'Gelman-Rubin': 0.9997935418972503}	Yes
1074	Elbow and forearm|injury$F$0-10	injury	0.9729721897262337	{'CI': array([0.88700728, 1.05263119]), 'Gelman-Rubin': 0.9999550131604468}	No	1.0133092396954253	{'CI': array([0.89058276, 1.133158 ]), 'Gelman-Rubin': 0.9998241132414802}	No
1075	Elbow and forearm|injury$F$11-20	injury	1.0165499474346162	{'CI': array([0.9392864, 1.1044232]), 'Gelman-Rubin': 0.999803249134681}	No	1.0154991118598582	{'CI': array([0.90046399, 1.14129986]), 'Gelman-Rubin': 0.9998890775635988}	No
1076	Elbow and forearm|injury$F$21-40	injury	0.9997761349064405	{'CI': array([0.92664324, 1.09040996]), 'Gelman-Rubin': 0.9998601157965302}	No	0.9465702158297646	{'CI': array([0.85311762, 1.05110565]), 'Gelman-Rubin': 0.999854447636354}	No
1077	Elbow and forearm|injury$F$41-60	injury	0.9294895015704601	{'CI': array([0.86729967, 0.99038981]), 'Gelman-Rubin': 0.9999133186373108}	Yes	1.0251728809267406	{'CI': array([0.94661847, 1.11258156]), 'Gelman-Rubin': 0.9998714713628948}	No
1078	Elbow and forearm|injury$F$61-	injury	0.986922485028098	{'CI': array([0.92935712, 1.04317 ]), 'Gelman-Rubin': 0.9997988970063303}	No	1.0048672542600872	{'CI': array([0.9299641 , 1.07418252]), 'Gelman-Rubin': 0.9998930931792088}	No
1079	Elbow and forearm|injury$M$0-10	injury	0.9746491984712465	{'CI': array([0.89574359, 1.0560015 ]), 'Gelman-Rubin': 0.9998104210924305}	No	1.0101750665835836	{'CI': array([0.88599128, 1.13786683]), 'Gelman-Rubin': 0.9998306193274876}	No
1080	Elbow and forearm|injury$M$11-20	injury	1.006406126217588	{'CI': array([0.9285666 , 1.07691357]), 'Gelman-Rubin': 0.9998808255288042}	No	1.0025084662762465	{'CI': array([0.90723449, 1.11344426]), 'Gelman-Rubin': 0.9998680389591078}	No
1081	Elbow and forearm|injury$M$21-40	injury	1.00932669935378	{'CI': array([0.93916753, 1.08597565]), 'Gelman-Rubin': 1.0001172277330557}	No	0.9827189397208539	{'CI': array([0.88974582, 1.07246843]), 'Gelman-Rubin': 0.9997606671422223}	No
1082	Elbow and forearm|injury$M$41-60	injury	1.014168865541136	{'CI': array([0.9493724 , 1.07888795]), 'Gelman-Rubin': 0.9997900559668409}	No	1.023588400290965	{'CI': array([0.94627585, 1.10418497]), 'Gelman-Rubin': 1.0000347182447777}	No
1083	Elbow and forearm|injury$M$61-	injury	0.9968844359802305	{'CI': array([0.93378521, 1.07242381]), 'Gelman-Rubin': 0.9999581742681434}	No	0.9557610415919308	{'CI': array([0.87613664, 1.03829117]), 'Gelman-Rubin': 0.9998959371472991}	No
1084	Head|injury$F$0-10	injury	0.9894407885111339	{'CI': array([0.92049309, 1.05865524]), 'Gelman-Rubin': 0.9999079013826149}	No	1.0018970293745322	{'CI': array([0.91668702, 1.09296866]), 'Gelman-Rubin': 0.9999742180495932}	No
1085	Head|injury$F$11-20	injury	0.981211229982714	{'CI': array([0.92135669, 1.03955023]), 'Gelman-Rubin': 0.9998382185683666}	No	1.0338405881525778	{'CI': array([0.95454693, 1.1145408 ]), 'Gelman-Rubin': 0.9998800762184624}	No
1086	Head|injury$F$21-40	injury	0.9912131268891728	{'CI': array([0.93391283, 1.04352798]), 'Gelman-Rubin': 0.999810456365055}	No	1.0109087929249696	{'CI': array([0.94203999, 1.07916252]), 'Gelman-Rubin': 0.9998266961527023}	No
1087	Head|injury$F$41-60	injury	0.9823859740422056	{'CI': array([0.94111917, 1.02690379]), 'Gelman-Rubin': 0.9998668194923391}	No	1.0256090022680822	{'CI': array([0.97941986, 1.07748837]), 'Gelman-Rubin': 0.9997869242547621}	No
1088	Head|injury$F$61-	injury	0.9981415563402873	{'CI': array([0.96303277, 1.03716681]), 'Gelman-Rubin': 0.9998102306093881}	No	1.0164252445888975	{'CI': array([0.97691939, 1.05598411]), 'Gelman-Rubin': 0.9998961830128413}	No
1089	Head|injury$M$0-10	injury	0.929233724461354	{'CI': array([0.86761962, 0.99186006]), 'Gelman-Rubin': 1.0000769280037987}	Yes	0.9542088852944013	{'CI': array([0.87418624, 1.02920613]), 'Gelman-Rubin': 0.9997917676835935}	No
1090	Head|injury$M$11-20	injury	0.9696049653766473	{'CI': array([0.92572987, 1.02093143]), 'Gelman-Rubin': 1.0000222462243122}	No	1.0098435107312642	{'CI': array([0.95805181, 1.06560289]), 'Gelman-Rubin': 0.99989052716459}	No
1091	Head|injury$M$21-40	injury	0.9707500926110653	{'CI': array([0.9299139 , 1.01218015]), 'Gelman-Rubin': 0.9998499179467354}	No	1.0036070291249448	{'CI': array([0.96083431, 1.05417366]), 'Gelman-Rubin': 0.9997657989176619}	No
1092	Head|injury$M$41-60	injury	0.9985782233833178	{'CI': array([0.96155343, 1.03530017]), 'Gelman-Rubin': 0.9998840984120395}	No	1.0172724334420498	{'CI': array([0.98313377, 1.05682569]), 'Gelman-Rubin': 0.9997861727527074}	No
1093	Head|injury$M$61-	injury	1.0169334241040335	{'CI': array([0.97822539, 1.0555522 ]), 'Gelman-Rubin': 0.9998425494696302}	No	0.967238194350457	{'CI': array([0.92884865, 1.0034751 ]), 'Gelman-Rubin': 0.9999876795195802}	No
1094	Hip and thigh|injury$F$0-10	injury	0.9835292178794627	{'CI': array([0.90390437, 1.06343242]), 'Gelman-Rubin': 0.9998005122692911}	No	1.0563184800049685	{'CI': array([0.93758862, 1.17839594]), 'Gelman-Rubin': 0.9999265151146194}	No
1095	Hip and thigh|injury$F$11-20	injury	1.0220246844094658	{'CI': array([0.93718321, 1.10486224]), 'Gelman-Rubin': 0.9998872810770278}	No	0.9810586609569821	{'CI': array([0.87420458, 1.09690587]), 'Gelman-Rubin': 0.9999416002005039}	No
1096	Hip and thigh|injury$F$21-40	injury	0.967069923522543	{'CI': array([0.89900287, 1.04069835]), 'Gelman-Rubin': 0.9998902775237876}	No	0.9889856244000708	{'CI': array([0.89570397, 1.08737529]), 'Gelman-Rubin': 0.9998219352131072}	No
1097	Hip and thigh|injury$F$41-60	injury	0.9819791223138196	{'CI': array([0.93289068, 1.03552361]), 'Gelman-Rubin': 0.9997879156948625}	No	0.9808536004274214	{'CI': array([0.92878043, 1.04114335]), 'Gelman-Rubin': 0.9998802093919357}	No
1098	Hip and thigh|injury$F$61-	injury	0.9945450474907684	{'CI': array([0.96891845, 1.02269644]), 'Gelman-Rubin': 1.000103095088042}	No	0.9785595334438564	{'CI': array([0.95080816, 1.00641792]), 'Gelman-Rubin': 0.9997845376624137}	No
1099	Hip and thigh|injury$M$0-10	injury	0.9541944517550309	{'CI': array([0.88497209, 1.03266515]), 'Gelman-Rubin': 0.9998386530233113}	No	0.9941747062186521	{'CI': array([0.89079341, 1.10545936]), 'Gelman-Rubin': 0.999761824631167}	No
1100	Hip and thigh|injury$M$11-20	injury	1.0155963309727878	{'CI': array([0.93789056, 1.09193732]), 'Gelman-Rubin': 0.999848746568222}	No	1.062578005244373	{'CI': array([0.96887154, 1.16789541]), 'Gelman-Rubin': 0.999758612869238}	No
1101	Hip and thigh|injury$M$21-40	injury	1.0105269673169197	{'CI': array([0.94811602, 1.07857151]), 'Gelman-Rubin': 0.999949270305955}	No	1.022396891649317	{'CI': array([0.937779 , 1.10210527]), 'Gelman-Rubin': 0.9998743226436283}	No
1102	Hip and thigh|injury$M$41-60	injury	1.0113433354452555	{'CI': array([0.95484523, 1.06595858]), 'Gelman-Rubin': 1.0000073497816793}	No	0.9968774432335504	{'CI': array([0.93826383, 1.06551932]), 'Gelman-Rubin': 0.9998132986091104}	No
1103	Hip and thigh|injury$M$61-	injury	0.9980106666939076	{'CI': array([0.96417194, 1.03557643]), 'Gelman-Rubin': 0.9999606609026381}	No	0.9944740259613851	{'CI': array([0.9543406 , 1.03497235]), 'Gelman-Rubin': 0.999779668579854}	No
1104	Involving multiple body regions|injury$F$11-20	injury	1.0073661190948646	{'CI': array([0.92221119, 1.09596006]), 'Gelman-Rubin': 0.9998768308639067}	No	1.007285711304726	{'CI': array([0.88939171, 1.14535241]), 'Gelman-Rubin': 0.9998145897849413}	No
1105	Involving multiple body regions|injury$F$21-40	injury	1.0036826250617947	{'CI': array([0.92282954, 1.09134352]), 'Gelman-Rubin': 0.9998647119248226}	No	1.0380113407162697	{'CI': array([0.91713447, 1.17655537]), 'Gelman-Rubin': 0.9997507488148177}	No
1106	Involving multiple body regions|injury$F$41-60	injury	0.9846464593644698	{'CI': array([0.90034485, 1.06469057]), 'Gelman-Rubin': 0.9998079501696958}	No	0.9886296785211058	{'CI': array([0.88253209, 1.10737709]), 'Gelman-Rubin': 0.9998762687928279}	No
1107	Involving multiple body regions|injury$F$61-	injury	1.015268449284137	{'CI': array([0.93512981, 1.10423653]), 'Gelman-Rubin': 0.999804516822856}	No	1.0279990494217146	{'CI': array([0.90151219, 1.14539669]), 'Gelman-Rubin': 1.0000674918192083}	No
1108	Involving multiple body regions|injury$M$11-20	injury	0.9910831824663394	{'CI': array([0.90950391, 1.07481085]), 'Gelman-Rubin': 0.9999497212426085}	No	0.9725894362003303	{'CI': array([0.85295748, 1.10020233]), 'Gelman-Rubin': 1.000035846807336}	No
1109	Involving multiple body regions|injury$M$21-40	injury	0.9834507843238004	{'CI': array([0.90356771, 1.06542335]), 'Gelman-Rubin': 0.9998437659772741}	No	0.9868606424822396	{'CI': array([0.87748049, 1.09489296]), 'Gelman-Rubin': 0.9998638691662227}	No
1110	Involving multiple body regions|injury$M$41-60	injury	1.008301013501659	{'CI': array([0.9295374 , 1.08748023]), 'Gelman-Rubin': 0.999892190469486}	No	0.9560072498283	{'CI': array([0.8597214 , 1.05550997]), 'Gelman-Rubin': 0.9999922028974343}	No
1111	Involving multiple body regions|injury$M$61-	injury	1.022176753790849	{'CI': array([0.93388031, 1.1059155 ]), 'Gelman-Rubin': 0.9998584279091763}	No	1.0090923829241512	{'CI': array([0.89950995, 1.13034082]), 'Gelman-Rubin': 0.9998664333398088}	No
1112	Knee and lower leg|injury$F$0-10	injury	0.9793724539813728	{'CI': array([0.90039685, 1.06281579]), 'Gelman-Rubin': 0.9999067124495266}	No	1.0107837096589825	{'CI': array([0.89280735, 1.14176876]), 'Gelman-Rubin': 0.9997758305915375}	No
1113	Knee and lower leg|injury$F$11-20	injury	0.9911152761299529	{'CI': array([0.90670426, 1.06533373]), 'Gelman-Rubin': 0.9999987409118536}	No	0.984025314270211	{'CI': array([0.8852557 , 1.09515535]), 'Gelman-Rubin': 0.9998422125535804}	No
1114	Knee and lower leg|injury$F$21-40	injury	0.9762383162607622	{'CI': array([0.91830714, 1.0368924 ]), 'Gelman-Rubin': 0.999911447898485}	No	1.0110335316178296	{'CI': array([0.93318707, 1.09458287]), 'Gelman-Rubin': 0.9998390019251977}	No
1115	Knee and lower leg|injury$F$41-60	injury	0.9881250785956409	{'CI': array([0.94456463, 1.03159638]), 'Gelman-Rubin': 0.9999062687719363}	No	1.0008232268641148	{'CI': array([0.94898434, 1.05916416]), 'Gelman-Rubin': 0.9998719178816289}	No
1116	Knee and lower leg|injury$F$61-	injury	0.9776987385600406	{'CI': array([0.93799575, 1.02275498]), 'Gelman-Rubin': 0.9997650461160136}	No	0.9583768621167305	{'CI': array([0.91480738, 1.00752076]), 'Gelman-Rubin': 0.9997582654497583}	No
1117	Knee and lower leg|injury$M$0-10	injury	0.9829569185482686	{'CI': array([0.89666391, 1.0670835 ]), 'Gelman-Rubin': 0.999755621560529}	No	0.9858654082890526	{'CI': array([0.86041749, 1.12039925]), 'Gelman-Rubin': 0.999782262482718}	No
1118	Knee and lower leg|injury$M$11-20	injury	0.9896076773427128	{'CI': array([0.92081968, 1.06114079]), 'Gelman-Rubin': 0.9998282609502874}	No	0.9851231904248061	{'CI': array([0.91510461, 1.06500212]), 'Gelman-Rubin': 0.9998372051223617}	No
1119	Knee and lower leg|injury$M$21-40	injury	0.9747053994541316	{'CI': array([0.91874257, 1.02983853]), 'Gelman-Rubin': 0.9998365176083505}	No	1.1007480486810393	{'CI': array([1.03082727, 1.17853541]), 'Gelman-Rubin': 0.999800135226937}	Yes
1120	Knee and lower leg|injury$M$41-60	injury	0.9991917208546567	{'CI': array([0.9503732 , 1.04370145]), 'Gelman-Rubin': 0.9998559589591692}	No	1.0002662643183338	{'CI': array([0.95064198, 1.05159782]), 'Gelman-Rubin': 0.9999905471848078}	No
1121	Knee and lower leg|injury$M$61-	injury	0.9851590512569338	{'CI': array([0.93713057, 1.04403951]), 'Gelman-Rubin': 1.000087794141761}	No	0.9787259301895898	{'CI': array([0.92092206, 1.03978862]), 'Gelman-Rubin': 0.9998232803145497}	No
1122	Neck|injury$F$0-10	injury	0.9948575126055893	{'CI': array([0.91548516, 1.0776703 ]), 'Gelman-Rubin': 0.9998585726760926}	No	1.0281711206743345	{'CI': array([0.91478455, 1.1598879 ]), 'Gelman-Rubin': 0.9997979824638519}	No
1123	Neck|injury$F$11-20	injury	0.9819872056315517	{'CI': array([0.90447561, 1.05851839]), 'Gelman-Rubin': 1.0003514641809985}	No	0.9881000878033667	{'CI': array([0.88464206, 1.10099619]), 'Gelman-Rubin': 1.000084656810928}	No
1124	Neck|injury$F$21-40	injury	0.9910666223673218	{'CI': array([0.92218737, 1.06352587]), 'Gelman-Rubin': 1.000283834900514}	No	1.0124557066334614	{'CI': array([0.9230602 , 1.10749682]), 'Gelman-Rubin': 0.9998041316489297}	No
1125	Neck|injury$F$41-60	injury	0.9761691972148142	{'CI': array([0.92062718, 1.03915086]), 'Gelman-Rubin': 0.999811414675279}	No	1.0224743790860253	{'CI': array([0.94399301, 1.09361064]), 'Gelman-Rubin': 1.0001457487836605}	No
1126	Neck|injury$F$61-	injury	1.0109753776396795	{'CI': array([0.95599529, 1.06126805]), 'Gelman-Rubin': 0.9998189324715587}	No	0.9745814675109518	{'CI': array([0.91966344, 1.03459032]), 'Gelman-Rubin': 0.999831824577371}	No
1127	Neck|injury$M$0-10	injury	0.9831280248906042	{'CI': array([0.90285759, 1.06912831]), 'Gelman-Rubin': 0.9998038991882766}	No	0.9810683776999214	{'CI': array([0.85242439, 1.10934661]), 'Gelman-Rubin': 0.9998561975945385}	No
1128	Neck|injury$M$11-20	injury	0.9733295841972931	{'CI': array([0.9022996 , 1.04529827]), 'Gelman-Rubin': 0.9997567958618717}	No	1.0203079589808364	{'CI': array([0.9326065 , 1.12367721]), 'Gelman-Rubin': 0.9998060908964349}	No
1129	Neck|injury$M$21-40	injury	0.9820011144085414	{'CI': array([0.91965863, 1.04594019]), 'Gelman-Rubin': 0.9998238828440085}	No	1.0417121702986119	{'CI': array([0.96746504, 1.11863871]), 'Gelman-Rubin': 0.9998854467884033}	No
1130	Neck|injury$M$41-60	injury	0.9997024100089605	{'CI': array([0.94917797, 1.0537493 ]), 'Gelman-Rubin': 0.9997982850057181}	No	1.0783623212923177	{'CI': array([1.01870688, 1.14577607]), 'Gelman-Rubin': 0.9998984040487219}	Yes
1131	Neck|injury$M$61-	injury	0.9839067680147643	{'CI': array([0.92818282, 1.03444121]), 'Gelman-Rubin': 0.9998174955879947}	No	1.0118892578023377	{'CI': array([0.94727839, 1.07000768]), 'Gelman-Rubin': 0.999819896802833}	No
1132	Shoulder and upper arm|injury$F$0-10	injury	0.9948209491322093	{'CI': array([0.91694337, 1.08155818]), 'Gelman-Rubin': 0.9998279951206814}	No	1.0237873757856388	{'CI': array([0.90613113, 1.14272862]), 'Gelman-Rubin': 0.9998452205823839}	No
1133	Shoulder and upper arm|injury$F$11-20	injury	1.0174607070869666	{'CI': array([0.94037018, 1.1040151 ]), 'Gelman-Rubin': 0.9998059279503113}	No	1.0441136128801631	{'CI': array([0.92493452, 1.17145491]), 'Gelman-Rubin': 0.9998238979738313}	No
1134	Shoulder and upper arm|injury$F$21-40	injury	0.9821415308741317	{'CI': array([0.90651846, 1.06658911]), 'Gelman-Rubin': 0.9998576244209135}	No	1.010382248577574	{'CI': array([0.90461455, 1.12086132]), 'Gelman-Rubin': 0.9999012929224512}	No
1135	Shoulder and upper arm|injury$F$41-60	injury	0.9792572447120411	{'CI': array([0.91704676, 1.03861471]), 'Gelman-Rubin': 0.9998458119110206}	No	1.0597275849254357	{'CI': array([0.98404123, 1.13409496]), 'Gelman-Rubin': 0.9999845174133918}	No
1136	Shoulder and upper arm|injury$F$61-	injury	1.009150198567559	{'CI': array([0.95201871, 1.05857036]), 'Gelman-Rubin': 0.9998196600034063}	No	0.980591993805952	{'CI': array([0.92692385, 1.03100822]), 'Gelman-Rubin': 0.9997844093329569}	No
1137	Shoulder and upper arm|injury$M$0-10	injury	0.9942014719468014	{'CI': array([0.9199609 , 1.07332939]), 'Gelman-Rubin': 0.9998254283108754}	No	0.9921948706347811	{'CI': array([0.87555353, 1.09870409]), 'Gelman-Rubin': 0.9998470524907164}	No
1138	Shoulder and upper arm|injury$M$11-20	injury	0.9980457712241547	{'CI': array([0.91845189, 1.08309772]), 'Gelman-Rubin': 0.9998877170515401}	No	1.0530794247434667	{'CI': array([0.94958923, 1.17652861]), 'Gelman-Rubin': 0.9998831807328102}	No
1139	Shoulder and upper arm|injury$M$21-40	injury	0.9783967623236565	{'CI': array([0.91088102, 1.04709681]), 'Gelman-Rubin': 0.9998152872664201}	No	0.9504544861334597	{'CI': array([0.86485404, 1.02838015]), 'Gelman-Rubin': 1.0000500689271496}	No
1140	Shoulder and upper arm|injury$M$41-60	injury	1.0036381760850455	{'CI': array([0.94620717, 1.06647178]), 'Gelman-Rubin': 0.9998350657726744}	No	1.044317682476293	{'CI': array([0.97858418, 1.11693074]), 'Gelman-Rubin': 0.9998239901266397}	No
1141	Shoulder and upper arm|injury$M$61-	injury	1.00472082211963	{'CI': array([0.94498662, 1.06763832]), 'Gelman-Rubin': 1.0000952159895484}	No	0.9809688697260653	{'CI': array([0.90784617, 1.0556555 ]), 'Gelman-Rubin': 0.9999446557266356}	No
1142	Thorax|injury$F$0-10	injury	1.0141049907652624	{'CI': array([0.92851021, 1.10340403]), 'Gelman-Rubin': 0.9997812835571265}	No	1.073316468327685	{'CI': array([0.95155245, 1.20728003]), 'Gelman-Rubin': 1.0000855591750575}	No
1143	Thorax|injury$F$11-20	injury	1.0202938461019193	{'CI': array([0.94738191, 1.1024776 ]), 'Gelman-Rubin': 0.9998464210784784}	No	0.9960158024016905	{'CI': array([0.90267013, 1.09277989]), 'Gelman-Rubin': 0.9997774592421994}	No
1144	Thorax|injury$F$21-40	injury	1.0139749507623945	{'CI': array([0.94237479, 1.07498589]), 'Gelman-Rubin': 0.9997982483544283}	No	1.0848047272201695	{'CI': array([0.99893089, 1.17087576]), 'Gelman-Rubin': 0.9998204545942911}	No
1145	Thorax|injury$F$41-60	injury	0.9552459408224271	{'CI': array([0.90501047, 1.00410883]), 'Gelman-Rubin': 0.9998653378272229}	No	1.0234256321199566	{'CI': array([0.96284617, 1.08108344]), 'Gelman-Rubin': 0.9998119110680949}	No
1146	Thorax|injury$F$61-	injury	1.0133590989014303	{'CI': array([0.97097143, 1.06192811]), 'Gelman-Rubin': 1.0000644555571068}	No	0.9883281673121715	{'CI': array([0.9412801 , 1.03808805]), 'Gelman-Rubin': 0.9998147241203076}	No
1147	Thorax|injury$M$0-10	injury	0.9815709989783074	{'CI': array([0.90423621, 1.06291788]), 'Gelman-Rubin': 1.0000301871097006}	No	0.9763908309191062	{'CI': array([0.86318385, 1.10518734]), 'Gelman-Rubin': 0.9997874684970616}	No
1148	Thorax|injury$M$11-20	injury	1.0035761772552003	{'CI': array([0.93211289, 1.0713737 ]), 'Gelman-Rubin': 0.9998317223634025}	No	1.1219309426331563	{'CI': array([1.03262404, 1.21672603]), 'Gelman-Rubin': 0.9999836525981821}	Yes
1149	Thorax|injury$M$21-40	injury	0.9778869440256452	{'CI': array([0.92520643, 1.02727998]), 'Gelman-Rubin': 0.999812618382615}	No	1.0209536115005222	{'CI': array([0.95990628, 1.08858133]), 'Gelman-Rubin': 0.9997541393691007}	No
1150	Thorax|injury$M$41-60	injury	1.013996063659112	{'CI': array([0.97445752, 1.05438923]), 'Gelman-Rubin': 0.9998923320947553}	No	1.0596716249954834	{'CI': array([1.01388312, 1.1050594 ]), 'Gelman-Rubin': 0.9998974843806732}	Yes
1151	Thorax|injury$M$61-	injury	0.9990608006442017	{'CI': array([0.95177993, 1.04190535]), 'Gelman-Rubin': 1.0000081229858977}	No	1.00131964167155	{'CI': array([0.95213058, 1.04927401]), 'Gelman-Rubin': 0.9998300104225507}	No
1152	Unspecified parts of trunk, limb or body region|injury$F$11-20	injury	1.0037159755876348	{'CI': array([0.91226428, 1.09226405]), 'Gelman-Rubin': 0.9997939568263403}	No	1.0139399219607628	{'CI': array([0.8942751 , 1.15589481]), 'Gelman-Rubin': 0.9997787448351866}	No
1153	Unspecified parts of trunk, limb or body region|injury$F$21-40	injury	0.9976052279398822	{'CI': array([0.91832191, 1.09063511]), 'Gelman-Rubin': 0.9997951747439566}	No	1.0385016199456225	{'CI': array([0.92722041, 1.16527417]), 'Gelman-Rubin': 0.9998207313765227}	No
1154	Unspecified parts of trunk, limb or body region|injury$F$41-60	injury	1.012265188374687	{'CI': array([0.93630084, 1.09284572]), 'Gelman-Rubin': 0.9998293855765025}	No	1.0018358123215774	{'CI': array([0.89219983, 1.11862563]), 'Gelman-Rubin': 0.9998590479445715}	No
1155	Unspecified parts of trunk, limb or body region|injury$F$61-	injury	0.994115948397305	{'CI': array([0.92695147, 1.07330429]), 'Gelman-Rubin': 0.9998897440713945}	No	1.0308887836447052	{'CI': array([0.93575407, 1.13008563]), 'Gelman-Rubin': 0.9999597789338648}	No
1156	Unspecified parts of trunk, limb or body region|injury$M$11-20	injury	0.9989305354861799	{'CI': array([0.92462098, 1.08002742]), 'Gelman-Rubin': 0.9997761876187244}	No	1.0191754662036365	{'CI': array([0.89465917, 1.14171169]), 'Gelman-Rubin': 0.9997869376948373}	No
1157	Unspecified parts of trunk, limb or body region|injury$M$21-40	injury	1.0238722092641541	{'CI': array([0.94228468, 1.10790411]), 'Gelman-Rubin': 0.9999387846916635}	No	1.02704591998246	{'CI': array([0.9127959, 1.1377391]), 'Gelman-Rubin': 0.9999511395240934}	No
1158	Unspecified parts of trunk, limb or body region|injury$M$41-60	injury	0.9906568160268863	{'CI': array([0.91790832, 1.0799546 ]), 'Gelman-Rubin': 0.9997636959755349}	No	0.9982565986401712	{'CI': array([0.90709037, 1.10511865]), 'Gelman-Rubin': 0.9998532767691221}	No
1159	Unspecified parts of trunk, limb or body region|injury$M$61-	injury	1.0469468922855354	{'CI': array([0.96642723, 1.12918922]), 'Gelman-Rubin': 0.9998885926771238}	No	1.024445800023423	{'CI': array([0.91961205, 1.12318275]), 'Gelman-Rubin': 0.9998111983922031}	No
1160	Wrist and hand|injury$F$0-10	injury	0.9917013737995264	{'CI': array([0.90359226, 1.08182131]), 'Gelman-Rubin': 1.0000488520543622}	No	1.0015973784964847	{'CI': array([0.86761913, 1.1251367 ]), 'Gelman-Rubin': 0.999846048423304}	No
1161	Wrist and hand|injury$F$11-20	injury	1.027929594418779	{'CI': array([0.95011816, 1.10795751]), 'Gelman-Rubin': 0.9998431578019156}	No	0.9899399294120395	{'CI': array([0.87330171, 1.11023705]), 'Gelman-Rubin': 0.9998025607006857}	No
1162	Wrist and hand|injury$F$21-40	injury	0.9979007032498862	{'CI': array([0.92588284, 1.07684666]), 'Gelman-Rubin': 0.9999539664469073}	No	0.9989155425776459	{'CI': array([0.90068142, 1.10430395]), 'Gelman-Rubin': 0.9998430904645346}	No
1163	Wrist and hand|injury$F$41-60	injury	0.981461842164247	{'CI': array([0.91360603, 1.05168439]), 'Gelman-Rubin': 0.9998107414423525}	No	1.0067461105286948	{'CI': array([0.92590557, 1.09228647]), 'Gelman-Rubin': 0.9997882009600064}	No
1164	Wrist and hand|injury$F$61-	injury	0.998770758749808	{'CI': array([0.9357281 , 1.06334927]), 'Gelman-Rubin': 0.9999092055516049}	No	1.0045511547551738	{'CI': array([0.92782985, 1.08059146]), 'Gelman-Rubin': 0.9998263949541969}	No
1165	Wrist and hand|injury$M$0-10	injury	0.9862513658800259	{'CI': array([0.90404282, 1.06759092]), 'Gelman-Rubin': 0.9997861381084238}	No	0.9782249150116631	{'CI': array([0.86431421, 1.1081769 ]), 'Gelman-Rubin': 0.9998952732969468}	No
1166	Wrist and hand|injury$M$11-20	injury	0.990400686107255	{'CI': array([0.91509511, 1.07063531]), 'Gelman-Rubin': 0.9999108755117172}	No	1.0284194641629925	{'CI': array([0.92965996, 1.15157095]), 'Gelman-Rubin': 0.9998565462847009}	No
1167	Wrist and hand|injury$M$21-40	injury	0.9985742981378267	{'CI': array([0.92766819, 1.07727165]), 'Gelman-Rubin': 0.9998482960616074}	No	1.009960833898778	{'CI': array([0.9203748 , 1.10661833]), 'Gelman-Rubin': 1.000010101296981}	No
1168	Wrist and hand|injury$M$41-60	injury	0.992708725625169	{'CI': array([0.92882547, 1.06527274]), 'Gelman-Rubin': 1.0002973096505667}	No	1.0287565380059434	{'CI': array([0.95004831, 1.10761328]), 'Gelman-Rubin': 0.9997995305190466}	No
1169	Wrist and hand|injury$M$61-	injury	0.9805361751307867	{'CI': array([0.91829397, 1.04545878]), 'Gelman-Rubin': 0.9997963906295013}	No	0.9666668552033791	{'CI': array([0.88799813, 1.05281132]), 'Gelman-Rubin': 0.999764682336781}	No
1170	Behavioural and emotional disorders with onset usually occurring in childhood and adolescence|mental and behavioural disorders$F$0-10	mental and behavioural disorders	1.023634360203705	{'CI': array([0.94485936, 1.11165435]), 'Gelman-Rubin': 0.9998597277931452}	No	0.9709603666549768	{'CI': array([0.85625287, 1.092488 ]), 'Gelman-Rubin': 1.0000048940307915}	No
1171	Behavioural and emotional disorders with onset usually occurring in childhood and adolescence|mental and behavioural disorders$F$11-20	mental and behavioural disorders	1.0112255772842307	{'CI': array([0.95403093, 1.07312135]), 'Gelman-Rubin': 0.9998367879267193}	No	0.9635931632583368	{'CI': array([0.89711363, 1.03730626]), 'Gelman-Rubin': 0.9999628152405723}	No
1172	Behavioural and emotional disorders with onset usually occurring in childhood and adolescence|mental and behavioural disorders$F$21-40	mental and behavioural disorders	1.0160255438188897	{'CI': array([0.92902444, 1.09284451]), 'Gelman-Rubin': 0.9998913853030034}	No	0.963782162331308	{'CI': array([0.86526836, 1.0842643 ]), 'Gelman-Rubin': 1.0001132671621789}	No
1173	Behavioural and emotional disorders with onset usually occurring in childhood and adolescence|mental and behavioural disorders$F$41-60	mental and behavioural disorders	0.984301246145388	{'CI': array([0.9047802 , 1.07093355]), 'Gelman-Rubin': 0.9997721115821443}	No	0.9693643719883519	{'CI': array([0.85929322, 1.08604454]), 'Gelman-Rubin': 0.9999383285985038}	No
1174	Behavioural and emotional disorders with onset usually occurring in childhood and adolescence|mental and behavioural disorders$M$0-10	mental and behavioural disorders	0.9948862358265252	{'CI': array([0.92733835, 1.06793854]), 'Gelman-Rubin': 0.9997937667940141}	No	1.0894676129274812	{'CI': array([0.99065271, 1.18560424]), 'Gelman-Rubin': 0.9999075031340607}	No
1175	Behavioural and emotional disorders with onset usually occurring in childhood and adolescence|mental and behavioural disorders$M$11-20	mental and behavioural disorders	1.0290475715602148	{'CI': array([0.97830776, 1.08600512]), 'Gelman-Rubin': 0.9999750634193137}	No	1.0225181629204425	{'CI': array([0.95930985, 1.08929782]), 'Gelman-Rubin': 0.9998998981289773}	No
1176	Behavioural and emotional disorders with onset usually occurring in childhood and adolescence|mental and behavioural disorders$M$21-40	mental and behavioural disorders	1.0051926650012875	{'CI': array([0.92759319, 1.07927676]), 'Gelman-Rubin': 0.9998124595474929}	No	1.012228815510563	{'CI': array([0.8958693 , 1.13607536]), 'Gelman-Rubin': 0.9997740380631951}	No
1177	Behavioural and emotional disorders with onset usually occurring in childhood and adolescence|mental and behavioural disorders$M$41-60	mental and behavioural disorders	0.9877960288530944	{'CI': array([0.906733 , 1.07118029]), 'Gelman-Rubin': 0.9997706815980075}	No	0.9770880781750826	{'CI': array([0.86395345, 1.10831522]), 'Gelman-Rubin': 0.9998131660052371}	No
1178	Behavioural syndromes associated with physiological disturbances and physical factors|mental and behavioural disorders$F$11-20	mental and behavioural disorders	0.9831335475826288	{'CI': array([0.92469991, 1.04179397]), 'Gelman-Rubin': 0.9997800587451854}	No	1.0006436207292755	{'CI': array([0.93340611, 1.0775275 ]), 'Gelman-Rubin': 0.9998292398901585}	No
1179	Behavioural syndromes associated with physiological disturbances and physical factors|mental and behavioural disorders$F$21-40	mental and behavioural disorders	0.984192498406676	{'CI': array([0.92172443, 1.04782219]), 'Gelman-Rubin': 0.9998530216441777}	No	0.9410888128133007	{'CI': array([0.86629503, 1.01550874]), 'Gelman-Rubin': 0.9999600732191308}	No
1180	Behavioural syndromes associated with physiological disturbances and physical factors|mental and behavioural disorders$F$41-60	mental and behavioural disorders	0.9816015271633696	{'CI': array([0.90705361, 1.05593202]), 'Gelman-Rubin': 0.999798119044186}	No	0.9836306749525475	{'CI': array([0.87434149, 1.08680923]), 'Gelman-Rubin': 0.9998581680128009}	No
1181	Behavioural syndromes associated with physiological disturbances and physical factors|mental and behavioural disorders$F$61-	mental and behavioural disorders	0.9881645921061587	{'CI': array([0.90688669, 1.08771614]), 'Gelman-Rubin': 0.9997643040851107}	No	1.0462473717355283	{'CI': array([0.93010356, 1.17648802]), 'Gelman-Rubin': 0.9998011258442456}	No
1182	Behavioural syndromes associated with physiological disturbances and physical factors|mental and behavioural disorders$M$11-20	mental and behavioural disorders	1.042419825196181	{'CI': array([0.96469732, 1.13098736]), 'Gelman-Rubin': 1.0000885526451824}	No	0.9663241537395283	{'CI': array([0.85610128, 1.07823065]), 'Gelman-Rubin': 0.9998342830978124}	No
1183	Behavioural syndromes associated with physiological disturbances and physical factors|mental and behavioural disorders$M$21-40	mental and behavioural disorders	1.0387419900094912	{'CI': array([0.95769833, 1.1217273 ]), 'Gelman-Rubin': 0.9998320593586717}	No	1.0370474329543649	{'CI': array([0.93780139, 1.14772477]), 'Gelman-Rubin': 0.9997682493952583}	No
1184	Behavioural syndromes associated with physiological disturbances and physical factors|mental and behavioural disorders$M$41-60	mental and behavioural disorders	1.0049491909879809	{'CI': array([0.92479616, 1.08690964]), 'Gelman-Rubin': 0.9999047432215525}	No	0.9964320921496327	{'CI': array([0.88691146, 1.10944873]), 'Gelman-Rubin': 0.9998421994875059}	No
1185	Disorders of adult personality and behaviour|mental and behavioural disorders$F$11-20	mental and behavioural disorders	1.0080528033408225	{'CI': array([0.93371235, 1.08149494]), 'Gelman-Rubin': 0.9998015975983142}	No	0.9398656913440733	{'CI': array([0.85366866, 1.03525096]), 'Gelman-Rubin': 0.9998720566407129}	No
1186	Disorders of adult personality and behaviour|mental and behavioural disorders$F$21-40	mental and behavioural disorders	0.97231033394125	{'CI': array([0.90414327, 1.03945148]), 'Gelman-Rubin': 0.9999777277063547}	No	0.9725363821444203	{'CI': array([0.87939732, 1.06462339]), 'Gelman-Rubin': 0.9998804207260042}	No
1187	Disorders of adult personality and behaviour|mental and behavioural disorders$F$41-60	mental and behavioural disorders	0.992058054246393	{'CI': array([0.9203799 , 1.06648103]), 'Gelman-Rubin': 0.9999972408874679}	No	0.9900995019891229	{'CI': array([0.89176151, 1.10906146]), 'Gelman-Rubin': 0.9997942784250637}	No
1188	Disorders of adult personality and behaviour|mental and behavioural disorders$F$61-	mental and behavioural disorders	0.9778336099557793	{'CI': array([0.8962228 , 1.06067471]), 'Gelman-Rubin': 0.9997710670447285}	No	0.9787952624659052	{'CI': array([0.86074414, 1.10371091]), 'Gelman-Rubin': 0.9998115872016436}	No
[truncated: 450 more rows]
