# Supplementary material for: Measurable health effects associated with the daylight saving time shift
Source: PLoS Comput Biol. 2020 Jun 8;16(6):e1007927. doi: 10.1371/journal.pcbi.1007927 (PMC7302868; doi:10.1371/journal.pcbi.1007927)
Supplement: S4 Table — (CSV) [file pcbi.1007927.s005.csv]

	Condition	System	Relative Risk (Spring)	99.9% C.I. (Spring)	False Coverage Rate Corrected 99.9% C.I. (Spring)	Spring Significant?	Relative Risk (Autumn)	99.9% C.I. (Autumn)	False Coverage Rate Corrected 99.9% C.I. (Autumn)	Autumn Significant?
0	On diagnostic imaging and in function studies, without diagnosis|abnormal clinical and laboratory findings, not elsewhere classified$F$0-10	abnormal clinical and laboratory findings, not elsewhere classified	0.981375650532706	{'CI': array([0.89134144, 1.07720307]), 'Error Bound': 0.0, 'Reliable CI?': 'Yes'}	{'CI': array([0.89134144, 1.07720307]), 'Error Bound': 0.0, 'Reliable CI?': 'Yes'}	No	0.924975021348545	{'CI': array([0.8323486 , 1.02386617]), 'Error Bound': 0.0, 'Reliable CI?': 'Yes'}	{'CI': array([0.8323486 , 1.02386617]), 'Error Bound': 0.0, 'Reliable CI?': 'Yes'}	No
1	On diagnostic imaging and in function studies, without diagnosis|abnormal clinical and laboratory findings, not elsewhere classified$F$11-20	abnormal clinical and laboratory findings, not elsewhere classified	1.0085223580750984	{'CI': array([0.87719884, 1.15241026]), 'Error Bound': 0.0, 'Reliable CI?': 'Yes'}	{'CI': array([0.87719884, 1.15241026]), 'Error Bound': 0.0, 'Reliable CI?': 'Yes'}	No	0.9147345337952564	{'CI': array([0.79154008, 1.04929878]), 'Error Bound': 0.0, 'Reliable CI?': 'Yes'}	{'CI': array([0.79154008, 1.04929878]), 'Error Bound': 0.0, 'Reliable CI?': 'Yes'}	No
2	On diagnostic imaging and in function studies, without diagnosis|abnormal clinical and laboratory findings, not elsewhere classified$F$21-40	abnormal clinical and laboratory findings, not elsewhere classified	1.0183678534408795	{'CI': array([0.95739291, 1.08191134]), 'Error Bound': 0.0, 'Reliable CI?': 'Yes'}	{'CI': array([0.95739291, 1.08191134]), 'Error Bound': 0.0, 'Reliable CI?': 'Yes'}	No	1.020135554466793	{'CI': array([0.95527934, 1.08790093]), 'Error Bound': 0.0, 'Reliable CI?': 'Yes'}	{'CI': array([0.95527934, 1.08790093]), 'Error Bound': 0.0, 'Reliable CI?': 'Yes'}	No
3	On diagnostic imaging and in function studies, without diagnosis|abnormal clinical and laboratory findings, not elsewhere classified$F$41-60	abnormal clinical and laboratory findings, not elsewhere classified	0.9894877121236348	{'CI': array([0.95737148, 1.02230928]), 'Error Bound': 0.0, 'Reliable CI?': 'Yes'}	{'CI': array([0.95737148, 1.02230928]), 'Error Bound': 0.0, 'Reliable CI?': 'Yes'}	No	0.9842424521375069	{'CI': array([0.95031453, 1.01895946]), 'Error Bound': 0.0, 'Reliable CI?': 'Yes'}	{'CI': array([0.95031453, 1.01895946]), 'Error Bound': 0.0, 'Reliable CI?': 'Yes'}	No
4	On diagnostic imaging and in function studies, without diagnosis|abnormal clinical and laboratory findings, not elsewhere classified$F$61-	abnormal clinical and laboratory findings, not elsewhere classified	1.0284706927280127	{'CI': array([1.00173634, 1.0556853 ]), 'Error Bound': 0.0, 'Reliable CI?': 'Yes'}	{'CI': array([0.99646872, 1.06116326]), 'Error Bound': 0.0, 'Reliable CI?': 'Yes'}	No	0.9589465179847297	{'CI': array([0.93175577, 0.98664576]), 'Error Bound': 0.0, 'Reliable CI?': 'Yes'}	{'CI': array([0.92594966, 0.99269522]), 'Error Bound': 0.0, 'Reliable CI?': 'Yes'}	Yes
5	On diagnostic imaging and in function studies, without diagnosis|abnormal clinical and laboratory findings, not elsewhere classified$M$0-10	abnormal clinical and laboratory findings, not elsewhere classified	1.0237947692218392	{'CI': array([0.9427983 , 1.10938085]), 'Error Bound': 0.0, 'Reliable CI?': 'Yes'}	{'CI': array([0.9427983 , 1.10938085]), 'Error Bound': 0.0, 'Reliable CI?': 'Yes'}	No	0.963819877002651	{'CI': array([0.87945477, 1.05327881]), 'Error Bound': 0.0, 'Reliable CI?': 'Yes'}	{'CI': array([0.87945477, 1.05327881]), 'Error Bound': 0.0, 'Reliable CI?': 'Yes'}	No
6	On diagnostic imaging and in function studies, without diagnosis|abnormal clinical and laboratory findings, not elsewhere classified$M$11-20	abnormal clinical and laboratory findings, not elsewhere classified	1.1364897396501215	{'CI': array([0.99959473, 1.28648101]), 'Error Bound': 0.0, 'Reliable CI?': 'Yes'}	{'CI': array([0.99959473, 1.28648101]), 'Error Bound': 0.0, 'Reliable CI?': 'Yes'}	No	1.0435857847829761	{'CI': array([0.91686507, 1.18181175]), 'Error Bound': 0.0, 'Reliable CI?': 'Yes'}	{'CI': array([0.91686507, 1.18181175]), 'Error Bound': 0.0, 'Reliable CI?': 'Yes'}	No
7	On diagnostic imaging and in function studies, without diagnosis|abnormal clinical and laboratory findings, not elsewhere classified$M$21-40	abnormal clinical and laboratory findings, not elsewhere classified	1.0261658318360714	{'CI': array([0.95940547, 1.09600928]), 'Error Bound': 0.0, 'Reliable CI?': 'Yes'}	{'CI': array([0.95940547, 1.09600928]), 'Error Bound': 0.0, 'Reliable CI?': 'Yes'}	No	1.052686691029156	{'CI': array([0.98015096, 1.12883997]), 'Error Bound': 0.0, 'Reliable CI?': 'Yes'}	{'CI': array([0.98015096, 1.12883997]), 'Error Bound': 0.0, 'Reliable CI?': 'Yes'}	No
8	On diagnostic imaging and in function studies, without diagnosis|abnormal clinical and laboratory findings, not elsewhere classified$M$41-60	abnormal clinical and laboratory findings, not elsewhere classified	1.0109586356754448	{'CI': array([0.98006181, 1.04250297]), 'Error Bound': 0.0, 'Reliable CI?': 'Yes'}	{'CI': array([0.98006181, 1.04250297]), 'Error Bound': 0.0, 'Reliable CI?': 'Yes'}	No	0.989258566794	{'CI': array([0.95688634, 1.0223472 ]), 'Error Bound': 0.0, 'Reliable CI?': 'Yes'}	{'CI': array([0.95688634, 1.0223472 ]), 'Error Bound': 0.0, 'Reliable CI?': 'Yes'}	No
9	On diagnostic imaging and in function studies, without diagnosis|abnormal clinical and laboratory findings, not elsewhere classified$M$61-	abnormal clinical and laboratory findings, not elsewhere classified	1.037513420436166	{'CI': array([1.01159281, 1.06388382]), 'Error Bound': 0.0, 'Reliable CI?': 'Yes'}	{'CI': array([1.00648378, 1.06918985]), 'Error Bound': 0.0, 'Reliable CI?': 'Yes'}	Yes	0.975764050781309	{'CI': array([0.9490584 , 1.00295718]), 'Error Bound': 0.0, 'Reliable CI?': 'Yes'}	{'CI': array([0.9490584 , 1.00295718]), 'Error Bound': 0.0, 'Reliable CI?': 'Yes'}	No
10	On examination of blood, without diagnosis|abnormal clinical and laboratory findings, not elsewhere classified$F$0-10	abnormal clinical and laboratory findings, not elsewhere classified	0.960195232491856	{'CI': array([0.83261519, 1.09982078]), 'Error Bound': 0.0, 'Reliable CI?': 'Yes'}	{'CI': array([0.83261519, 1.09982078]), 'Error Bound': 0.0, 'Reliable CI?': 'Yes'}	No	1.117796948047742	{'CI': array([0.96893358, 1.28237642]), 'Error Bound': 0.0, 'Reliable CI?': 'Yes'}	{'CI': array([0.96893358, 1.28237642]), 'Error Bound': 0.0, 'Reliable CI?': 'Yes'}	No
11	On examination of blood, without diagnosis|abnormal clinical and laboratory findings, not elsewhere classified$F$11-20	abnormal clinical and laboratory findings, not elsewhere classified	0.9448703698685915	{'CI': array([0.80101141, 1.10431057]), 'Error Bound': 3.39366130833037e-290, 'Reliable CI?': 'Yes'}	{'CI': array([0.80101141, 1.10431057]), 'Error Bound': 3.39366130833037e-290, 'Reliable CI?': 'Yes'}	No	1.059279565130998	{'CI': array([0.90522468, 1.23057909]), 'Error Bound': 6.858415783057933e-294, 'Reliable CI?': 'Yes'}	{'CI': array([0.90522468, 1.23057909]), 'Error Bound': 6.858415783057933e-294, 'Reliable CI?': 'Yes'}	No
12	On examination of blood, without diagnosis|abnormal clinical and laboratory findings, not elsewhere classified$F$21-40	abnormal clinical and laboratory findings, not elsewhere classified	0.9330783339665859	{'CI': array([0.86721307, 1.00204243]), 'Error Bound': 0.0, 'Reliable CI?': 'Yes'}	{'CI': array([0.86721307, 1.00204243]), 'Error Bound': 0.0, 'Reliable CI?': 'Yes'}	No	1.0100161787189565	{'CI': array([0.9368658 , 1.08690189]), 'Error Bound': 0.0, 'Reliable CI?': 'Yes'}	{'CI': array([0.9368658 , 1.08690189]), 'Error Bound': 0.0, 'Reliable CI?': 'Yes'}	No
13	On examination of blood, without diagnosis|abnormal clinical and laboratory findings, not elsewhere classified$F$41-60	abnormal clinical and laboratory findings, not elsewhere classified	0.9954864059024732	{'CI': array([0.95374176, 1.03842814]), 'Error Bound': 0.0, 'Reliable CI?': 'Yes'}	{'CI': array([0.95374176, 1.03842814]), 'Error Bound': 0.0, 'Reliable CI?': 'Yes'}	No	0.9745051583639203	{'CI': array([0.93120978, 1.01909816]), 'Error Bound': 0.0, 'Reliable CI?': 'Yes'}	{'CI': array([0.93120978, 1.01909816]), 'Error Bound': 0.0, 'Reliable CI?': 'Yes'}	No
14	On examination of blood, without diagnosis|abnormal clinical and laboratory findings, not elsewhere classified$F$61-	abnormal clinical and laboratory findings, not elsewhere classified	1.0046642290018684	{'CI': array([0.96747092, 1.04280122]), 'Error Bound': 0.0, 'Reliable CI?': 'Yes'}	{'CI': array([0.96747092, 1.04280122]), 'Error Bound': 0.0, 'Reliable CI?': 'Yes'}	No	0.9670754878222133	{'CI': array([0.92807137, 1.00713155]), 'Error Bound': 0.0, 'Reliable CI?': 'Yes'}	{'CI': array([0.92807137, 1.00713155]), 'Error Bound': 0.0, 'Reliable CI?': 'Yes'}	No
15	On examination of blood, without diagnosis|abnormal clinical and laboratory findings, not elsewhere classified$M$0-10	abnormal clinical and laboratory findings, not elsewhere classified	1.1277220907202903	{'CI': array([0.99794201, 1.26925864]), 'Error Bound': 0.0, 'Reliable CI?': 'Yes'}	{'CI': array([0.99794201, 1.26925864]), 'Error Bound': 0.0, 'Reliable CI?': 'Yes'}	No	0.9724721474309325	{'CI': array([0.84944105, 1.10660901]), 'Error Bound': 0.0, 'Reliable CI?': 'Yes'}	{'CI': array([0.84944105, 1.10660901]), 'Error Bound': 0.0, 'Reliable CI?': 'Yes'}	No
16	On examination of blood, without diagnosis|abnormal clinical and laboratory findings, not elsewhere classified$M$11-20	abnormal clinical and laboratory findings, not elsewhere classified	0.9841886089543708	{'CI': array([0.84301286, 1.14012177]), 'Error Bound': 0.0, 'Reliable CI?': 'Yes'}	{'CI': array([0.84301286, 1.14012177]), 'Error Bound': 0.0, 'Reliable CI?': 'Yes'}	No	1.090377386478831	{'CI': array([0.93043294, 1.26878049]), 'Error Bound': 8.314257556566846e-283, 'Reliable CI?': 'Yes'}	{'CI': array([0.93043294, 1.26878049]), 'Error Bound': 8.314257556566846e-283, 'Reliable CI?': 'Yes'}	No
17	On examination of blood, without diagnosis|abnormal clinical and laboratory findings, not elsewhere classified$M$21-40	abnormal clinical and laboratory findings, not elsewhere classified	0.993588653366159	{'CI': array([0.91464271, 1.07693251]), 'Error Bound': 0.0, 'Reliable CI?': 'Yes'}	{'CI': array([0.91464271, 1.07693251]), 'Error Bound': 0.0, 'Reliable CI?': 'Yes'}	No	0.9490860299805712	{'CI': array([0.8707508 , 1.03181436]), 'Error Bound': 0.0, 'Reliable CI?': 'Yes'}	{'CI': array([0.8707508 , 1.03181436]), 'Error Bound': 0.0, 'Reliable CI?': 'Yes'}	No
18	On examination of blood, without diagnosis|abnormal clinical and laboratory findings, not elsewhere classified$M$41-60	abnormal clinical and laboratory findings, not elsewhere classified	1.007433967417495	{'CI': array([0.9672005 , 1.04877373]), 'Error Bound': 0.0, 'Reliable CI?': 'Yes'}	{'CI': array([0.9672005 , 1.04877373]), 'Error Bound': 0.0, 'Reliable CI?': 'Yes'}	No	0.9818448943160006	{'CI': array([0.94054368, 1.0243224 ]), 'Error Bound': 0.0, 'Reliable CI?': 'Yes'}	{'CI': array([0.94054368, 1.0243224 ]), 'Error Bound': 0.0, 'Reliable CI?': 'Yes'}	No
19	On examination of blood, without diagnosis|abnormal clinical and laboratory findings, not elsewhere classified$M$61-	abnormal clinical and laboratory findings, not elsewhere classified	1.0316712426976726	{'CI': array([0.99461676, 1.06965368]), 'Error Bound': 0.0, 'Reliable CI?': 'Yes'}	{'CI': array([0.99461676, 1.06965368]), 'Error Bound': 0.0, 'Reliable CI?': 'Yes'}	No	0.9804356039291691	{'CI': array([0.94254206, 1.01931661]), 'Error Bound': 0.0, 'Reliable CI?': 'Yes'}	{'CI': array([0.94254206, 1.01931661]), 'Error Bound': 0.0, 'Reliable CI?': 'Yes'}	No
20	On examination of other body fluids, substances and tissues, without diagnosis|abnormal clinical and laboratory findings, not elsewhere classified$F$41-60	abnormal clinical and laboratory findings, not elsewhere classified	1.0228601699892146	{'CI': array([0.8327023 , 1.24039176]), 'Error Bound': 1.2073619498352196e-180, 'Reliable CI?': 'Yes'}	{'CI': array([0.8327023 , 1.24039176]), 'Error Bound': 1.2073619498352196e-180, 'Reliable CI?': 'Yes'}	No	1.2054675218577977	{'CI': array([0.97770263, 1.4709462 ]), 'Error Bound': 3.3239230440584375e-155, 'Reliable CI?': 'Yes'}	{'CI': array([0.97770263, 1.4709462 ]), 'Error Bound': 3.3239230440584375e-155, 'Reliable CI?': 'Yes'}	No
21	On examination of other body fluids, substances and tissues, without diagnosis|abnormal clinical and laboratory findings, not elsewhere classified$F$61-	abnormal clinical and laboratory findings, not elsewhere classified	1.021342264960625	{'CI': array([0.81682286, 1.25786121]), 'Error Bound': 5.483535154176093e-155, 'Reliable CI?': 'Yes'}	{'CI': array([0.81682286, 1.25786121]), 'Error Bound': 5.483535154176093e-155, 'Reliable CI?': 'Yes'}	No	1.0533633134676814	{'CI': array([0.82655874, 1.31968924]), 'Error Bound': 3.40749149049338e-130, 'Reliable CI?': 'Yes'}	{'CI': array([0.82655874, 1.31968924]), 'Error Bound': 3.40749149049338e-130, 'Reliable CI?': 'Yes'}	No
22	On examination of other body fluids, substances and tissues, without diagnosis|abnormal clinical and laboratory findings, not elsewhere classified$M$41-60	abnormal clinical and laboratory findings, not elsewhere classified	0.9926943373725253	{'CI': array([0.76584045, 1.26009512]), 'Error Bound': 5.7071634140925596e-120, 'Reliable CI?': 'Yes'}	{'CI': array([0.76584045, 1.26009512]), 'Error Bound': 5.7071634140925596e-120, 'Reliable CI?': 'Yes'}	No	0.9181005741288184	{'CI': array([0.70307745, 1.17027343]), 'Error Bound': 4.663168845365779e-121, 'Reliable CI?': 'Yes'}	{'CI': array([0.70307745, 1.17027343]), 'Error Bound': 4.663168845365779e-121, 'Reliable CI?': 'Yes'}	No
23	On examination of other body fluids, substances and tissues, without diagnosis|abnormal clinical and laboratory findings, not elsewhere classified$M$61-	abnormal clinical and laboratory findings, not elsewhere classified	1.1208521673970415	{'CI': array([0.89768363, 1.381238 ]), 'Error Bound': 1.6605312225194059e-146, 'Reliable CI?': 'Yes'}	{'CI': array([0.89768363, 1.381238 ]), 'Error Bound': 1.6605312225194059e-146, 'Reliable CI?': 'Yes'}	No	1.0082814316957605	{'CI': array([0.79819796, 1.25241869]), 'Error Bound': 4.0960970557580837e-144, 'Reliable CI?': 'Yes'}	{'CI': array([0.79819796, 1.25241869]), 'Error Bound': 4.0960970557580837e-144, 'Reliable CI?': 'Yes'}	No
24	On examination of urine, without diagnosis|abnormal clinical and laboratory findings, not elsewhere classified$F$21-40	abnormal clinical and laboratory findings, not elsewhere classified	0.9981386815935266	{'CI': array([0.79714981, 1.23026491]), 'Error Bound': 1.2204453575978127e-155, 'Reliable CI?': 'Yes'}	{'CI': array([0.79714981, 1.23026491]), 'Error Bound': 1.2204453575978127e-155, 'Reliable CI?': 'Yes'}	No	0.9194910778762692	{'CI': array([0.71486446, 1.15746083]), 'Error Bound': 1.5207919615658555e-134, 'Reliable CI?': 'Yes'}	{'CI': array([0.71486446, 1.15746083]), 'Error Bound': 1.5207919615658555e-134, 'Reliable CI?': 'Yes'}	No
25	On examination of urine, without diagnosis|abnormal clinical and laboratory findings, not elsewhere classified$F$41-60	abnormal clinical and laboratory findings, not elsewhere classified	1.0858196884940796	{'CI': array([0.91598962, 1.27665939]), 'Error Bound': 4.964519437320708e-248, 'Reliable CI?': 'Yes'}	{'CI': array([0.91598962, 1.27665939]), 'Error Bound': 4.964519437320708e-248, 'Reliable CI?': 'Yes'}	No	1.059929867008962	{'CI': array([0.87206099, 1.27408542]), 'Error Bound': 1.4722761812422804e-194, 'Reliable CI?': 'Yes'}	{'CI': array([0.87206099, 1.27408542]), 'Error Bound': 1.4722761812422804e-194, 'Reliable CI?': 'Yes'}	No
26	On examination of urine, without diagnosis|abnormal clinical and laboratory findings, not elsewhere classified$F$61-	abnormal clinical and laboratory findings, not elsewhere classified	0.9813848432274876	{'CI': array([0.84594994, 1.13034574]), 'Error Bound': 0.0, 'Reliable CI?': 'Yes'}	{'CI': array([0.84594994, 1.13034574]), 'Error Bound': 0.0, 'Reliable CI?': 'Yes'}	No	1.037718593864656	{'CI': array([0.87951531, 1.21429347]), 'Error Bound': 1.2349394436780092e-270, 'Reliable CI?': 'Yes'}	{'CI': array([0.87951531, 1.21429347]), 'Error Bound': 1.2349394436780092e-270, 'Reliable CI?': 'Yes'}	No
27	On examination of urine, without diagnosis|abnormal clinical and laboratory findings, not elsewhere classified$M$21-40	abnormal clinical and laboratory findings, not elsewhere classified	1.1716670642732372	{'CI': array([0.83484139, 1.59937757]), 'Error Bound': 2.485220928302376e-65, 'Reliable CI?': 'Yes'}	{'CI': array([0.83484139, 1.59937757]), 'Error Bound': 2.485220928302376e-65, 'Reliable CI?': 'Yes'}	No	0.9186453660051991	{'CI': array([0.64539569, 1.25481427]), 'Error Bound': 2.1625248392189585e-73, 'Reliable CI?': 'Yes'}	{'CI': array([0.64539569, 1.25481427]), 'Error Bound': 2.1625248392189585e-73, 'Reliable CI?': 'Yes'}	No
28	On examination of urine, without diagnosis|abnormal clinical and laboratory findings, not elsewhere classified$M$41-60	abnormal clinical and laboratory findings, not elsewhere classified	1.258728388241213	{'CI': array([1.06770238, 1.47512995]), 'Error Bound': 2.9940499100360394e-238, 'Reliable CI?': 'Yes'}	{'CI': array([1.03202769, 1.52207673]), 'Error Bound': 2.9940499100360394e-238, 'Reliable CI?': 'Yes'}	Yes	1.0398160453130632	{'CI': array([0.86928094, 1.23189514]), 'Error Bound': 6.018392058328376e-232, 'Reliable CI?': 'Yes'}	{'CI': array([0.86928094, 1.23189514]), 'Error Bound': 6.018392058328376e-232, 'Reliable CI?': 'Yes'}	No
29	On examination of urine, without diagnosis|abnormal clinical and laboratory findings, not elsewhere classified$M$61-	abnormal clinical and laboratory findings, not elsewhere classified	1.0518875499764984	{'CI': array([0.89858125, 1.22230539]), 'Error Bound': 4.1740692963674855e-294, 'Reliable CI?': 'Yes'}	{'CI': array([0.89858125, 1.22230539]), 'Error Bound': 4.1740692963674855e-294, 'Reliable CI?': 'Yes'}	No	0.9719032452750457	{'CI': array([0.82351706, 1.13672967]), 'Error Bound': 5.051269926771439e-283, 'Reliable CI?': 'Yes'}	{'CI': array([0.82351706, 1.13672967]), 'Error Bound': 5.051269926771439e-283, 'Reliable CI?': 'Yes'}	No
30	Certain zoonotic bacterial diseases|bacterial infections, and other intestinal infectious diseases, and stds$F$0-10	bacterial infections, and other intestinal infectious diseases, and stds	0.7037026336204649	{'CI': array([0.5004468 , 0.94296925]), 'Error Bound': 1.0945390767909511e-96, 'Reliable CI?': 'Yes'}	{'CI': array([0.46267116, 0.99709836]), 'Error Bound': 1.0945390767909511e-96, 'Reliable CI?': 'Yes'}	Yes	0.8332621477499047	{'CI': array([0.62489577, 1.07756111]), 'Error Bound': 7.049909217247604e-114, 'Reliable CI?': 'Yes'}	{'CI': array([0.62489577, 1.07756111]), 'Error Bound': 7.049909217247604e-114, 'Reliable CI?': 'Yes'}	No
31	Certain zoonotic bacterial diseases|bacterial infections, and other intestinal infectious diseases, and stds$F$11-20	bacterial infections, and other intestinal infectious diseases, and stds	0.9557775851090965	{'CI': array([0.71289595, 1.24644006]), 'Error Bound': 7.281166385441904e-99, 'Reliable CI?': 'Yes'}	{'CI': array([0.71289595, 1.24644006]), 'Error Bound': 7.281166385441904e-99, 'Reliable CI?': 'Yes'}	No	0.817975092161848	{'CI': array([0.60262378, 1.07215652]), 'Error Bound': 7.191550424420173e-104, 'Reliable CI?': 'Yes'}	{'CI': array([0.60262378, 1.07215652]), 'Error Bound': 7.191550424420173e-104, 'Reliable CI?': 'Yes'}	No
32	Certain zoonotic bacterial diseases|bacterial infections, and other intestinal infectious diseases, and stds$F$21-40	bacterial infections, and other intestinal infectious diseases, and stds	0.9253713173826995	{'CI': array([0.82586192, 1.03214852]), 'Error Bound': 0.0, 'Reliable CI?': 'Yes'}	{'CI': array([0.82586192, 1.03214852]), 'Error Bound': 0.0, 'Reliable CI?': 'Yes'}	No	1.0279564055673962	{'CI': array([0.91696096, 1.14772888]), 'Error Bound': 0.0, 'Reliable CI?': 'Yes'}	{'CI': array([0.91696096, 1.14772888]), 'Error Bound': 0.0, 'Reliable CI?': 'Yes'}	No
33	Certain zoonotic bacterial diseases|bacterial infections, and other intestinal infectious diseases, and stds$F$41-60	bacterial infections, and other intestinal infectious diseases, and stds	1.0673128544382002	{'CI': array([1.00488203, 1.13239342]), 'Error Bound': 0.0, 'Reliable CI?': 'Yes'}	{'CI': array([0.99274146, 1.14569622]), 'Error Bound': 0.0, 'Reliable CI?': 'Yes'}	No	0.9808924865075046	{'CI': array([0.92088206, 1.04341948]), 'Error Bound': 0.0, 'Reliable CI?': 'Yes'}	{'CI': array([0.92088206, 1.04341948]), 'Error Bound': 0.0, 'Reliable CI?': 'Yes'}	No
34	Certain zoonotic bacterial diseases|bacterial infections, and other intestinal infectious diseases, and stds$F$61-	bacterial infections, and other intestinal infectious diseases, and stds	0.9745579526012708	{'CI': array([0.92948498, 1.02103888]), 'Error Bound': 0.0, 'Reliable CI?': 'Yes'}	{'CI': array([0.92948498, 1.02103888]), 'Error Bound': 0.0, 'Reliable CI?': 'Yes'}	No	1.007801192322044	{'CI': array([0.95891554, 1.05832742]), 'Error Bound': 0.0, 'Reliable CI?': 'Yes'}	{'CI': array([0.95891554, 1.05832742]), 'Error Bound': 0.0, 'Reliable CI?': 'Yes'}	No
35	Certain zoonotic bacterial diseases|bacterial infections, and other intestinal infectious diseases, and stds$M$0-10	bacterial infections, and other intestinal infectious diseases, and stds	0.8312534566886106	{'CI': array([0.63102969, 1.06449588]), 'Error Bound': 3.114968458914425e-123, 'Reliable CI?': 'Yes'}	{'CI': array([0.63102969, 1.06449588]), 'Error Bound': 3.114968458914425e-123, 'Reliable CI?': 'Yes'}	No	1.0561697386196045	{'CI': array([0.81009643, 1.34948129]), 'Error Bound': 5.816537875623895e-110, 'Reliable CI?': 'Yes'}	{'CI': array([0.81009643, 1.34948129]), 'Error Bound': 5.816537875623895e-110, 'Reliable CI?': 'Yes'}	No
36	Certain zoonotic bacterial diseases|bacterial infections, and other intestinal infectious diseases, and stds$M$11-20	bacterial infections, and other intestinal infectious diseases, and stds	0.9948212020152845	{'CI': array([0.72433727, 1.32495216]), 'Error Bound': 3.429711800808179e-83, 'Reliable CI?': 'Yes'}	{'CI': array([0.72433727, 1.32495216]), 'Error Bound': 3.429711800808179e-83, 'Reliable CI?': 'Yes'}	No	0.9893267996235641	{'CI': array([0.71901705, 1.31928445]), 'Error Bound': 9.348023360787307e-83, 'Reliable CI?': 'Yes'}	{'CI': array([0.71901705, 1.31928445]), 'Error Bound': 9.348023360787307e-83, 'Reliable CI?': 'Yes'}	No
37	Certain zoonotic bacterial diseases|bacterial infections, and other intestinal infectious diseases, and stds$M$21-40	bacterial infections, and other intestinal infectious diseases, and stds	1.106052444949202	{'CI': array([0.97661645, 1.2472629 ]), 'Error Bound': 0.0, 'Reliable CI?': 'Yes'}	{'CI': array([0.97661645, 1.2472629 ]), 'Error Bound': 0.0, 'Reliable CI?': 'Yes'}	No	0.9561699018851227	{'CI': array([0.84109505, 1.08095578]), 'Error Bound': 0.0, 'Reliable CI?': 'Yes'}	{'CI': array([0.84109505, 1.08095578]), 'Error Bound': 0.0, 'Reliable CI?': 'Yes'}	No
38	Certain zoonotic bacterial diseases|bacterial infections, and other intestinal infectious diseases, and stds$M$41-60	bacterial infections, and other intestinal infectious diseases, and stds	0.9834099565495595	{'CI': array([0.92591217, 1.04321329]), 'Error Bound': 0.0, 'Reliable CI?': 'Yes'}	{'CI': array([0.92591217, 1.04321329]), 'Error Bound': 0.0, 'Reliable CI?': 'Yes'}	No	0.9948604034908256	{'CI': array([0.93479286, 1.05743721]), 'Error Bound': 0.0, 'Reliable CI?': 'Yes'}	{'CI': array([0.93479286, 1.05743721]), 'Error Bound': 0.0, 'Reliable CI?': 'Yes'}	No
39	Certain zoonotic bacterial diseases|bacterial infections, and other intestinal infectious diseases, and stds$M$61-	bacterial infections, and other intestinal infectious diseases, and stds	1.047590744436172	{'CI': array([1.00160687, 1.09500452]), 'Error Bound': 0.0, 'Reliable CI?': 'Yes'}	{'CI': array([0.9926113 , 1.10462676]), 'Error Bound': 0.0, 'Reliable CI?': 'Yes'}	No	1.00786209665975	{'CI': array([0.9614151 , 1.05578739]), 'Error Bound': 0.0, 'Reliable CI?': 'Yes'}	{'CI': array([0.9614151 , 1.05578739]), 'Error Bound': 0.0, 'Reliable CI?': 'Yes'}	No
40	Infections with a predominantly sexual mode of transmission|bacterial infections, and other intestinal infectious diseases, and stds$F$0-10	bacterial infections, and other intestinal infectious diseases, and stds	0.7141012711261817	{'CI': array([0.51314375, 0.95003145]), 'Error Bound': 8.019240376636862e-101, 'Reliable CI?': 'Yes'}	{'CI': array([0.47578272, 1.00324977]), 'Error Bound': 8.019240376636862e-101, 'Reliable CI?': 'Yes'}	No	0.8193952250253672	{'CI': array([0.61298618, 1.06120938]), 'Error Bound': 1.1634532937251488e-113, 'Reliable CI?': 'Yes'}	{'CI': array([0.61298618, 1.06120938]), 'Error Bound': 1.1634532937251488e-113, 'Reliable CI?': 'Yes'}	No
41	Infections with a predominantly sexual mode of transmission|bacterial infections, and other intestinal infectious diseases, and stds$F$11-20	bacterial infections, and other intestinal infectious diseases, and stds	1.0012324202385336	{'CI': array([0.82344902, 1.20291591]), 'Error Bound': 5.956137522543244e-202, 'Reliable CI?': 'Yes'}	{'CI': array([0.82344902, 1.20291591]), 'Error Bound': 5.956137522543244e-202, 'Reliable CI?': 'Yes'}	No	0.9192254073904895	{'CI': array([0.7512045 , 1.10909251]), 'Error Bound': 8.042677839310352e-203, 'Reliable CI?': 'Yes'}	{'CI': array([0.7512045 , 1.10909251]), 'Error Bound': 8.042677839310352e-203, 'Reliable CI?': 'Yes'}	No
42	Infections with a predominantly sexual mode of transmission|bacterial infections, and other intestinal infectious diseases, and stds$F$21-40	bacterial infections, and other intestinal infectious diseases, and stds	0.9561497499098045	{'CI': array([0.87794927, 1.03872093]), 'Error Bound': 0.0, 'Reliable CI?': 'Yes'}	{'CI': array([0.87794927, 1.03872093]), 'Error Bound': 0.0, 'Reliable CI?': 'Yes'}	No	0.9949741937214279	{'CI': array([0.91329194, 1.08136669]), 'Error Bound': 0.0, 'Reliable CI?': 'Yes'}	{'CI': array([0.91329194, 1.08136669]), 'Error Bound': 0.0, 'Reliable CI?': 'Yes'}	No
43	Infections with a predominantly sexual mode of transmission|bacterial infections, and other intestinal infectious diseases, and stds$F$41-60	bacterial infections, and other intestinal infectious diseases, and stds	1.0626546969666406	{'CI': array([1.00340804, 1.12428632]), 'Error Bound': 0.0, 'Reliable CI?': 'Yes'}	{'CI': array([0.99187366, 1.13686661]), 'Error Bound': 0.0, 'Reliable CI?': 'Yes'}	No	0.9949803942045484	{'CI': array([0.93719208, 1.05508734]), 'Error Bound': 0.0, 'Reliable CI?': 'Yes'}	{'CI': array([0.93719208, 1.05508734]), 'Error Bound': 0.0, 'Reliable CI?': 'Yes'}	No
44	Infections with a predominantly sexual mode of transmission|bacterial infections, and other intestinal infectious diseases, and stds$F$61-	bacterial infections, and other intestinal infectious diseases, and stds	0.9684850734172893	{'CI': array([0.92422234, 1.01410768]), 'Error Bound': 0.0, 'Reliable CI?': 'Yes'}	{'CI': array([0.92422234, 1.01410768]), 'Error Bound': 0.0, 'Reliable CI?': 'Yes'}	No	1.0072109070844082	{'CI': array([0.9589679 , 1.05705124]), 'Error Bound': 0.0, 'Reliable CI?': 'Yes'}	{'CI': array([0.9589679 , 1.05705124]), 'Error Bound': 0.0, 'Reliable CI?': 'Yes'}	No
45	Infections with a predominantly sexual mode of transmission|bacterial infections, and other intestinal infectious diseases, and stds$M$0-10	bacterial infections, and other intestinal infectious diseases, and stds	0.8451017708071561	{'CI': array([0.64247304, 1.08142284]), 'Error Bound': 8.482722981630167e-123, 'Reliable CI?': 'Yes'}	{'CI': array([0.64247304, 1.08142284]), 'Error Bound': 8.482722981630167e-123, 'Reliable CI?': 'Yes'}	No	1.0573835664558144	{'CI': array([0.81229237, 1.3492839 ]), 'Error Bound': 4.750524061791355e-111, 'Reliable CI?': 'Yes'}	{'CI': array([0.81229237, 1.3492839 ]), 'Error Bound': 4.750524061791355e-111, 'Reliable CI?': 'Yes'}	No
46	Infections with a predominantly sexual mode of transmission|bacterial infections, and other intestinal infectious diseases, and stds$M$11-20	bacterial infections, and other intestinal infectious diseases, and stds	0.9430805956700857	{'CI': array([0.695361 , 1.24095684]), 'Error Bound': 3.320287504723306e-93, 'Reliable CI?': 'Yes'}	{'CI': array([0.695361 , 1.24095684]), 'Error Bound': 3.320287504723306e-93, 'Reliable CI?': 'Yes'}	No	0.9379313215955626	{'CI': array([0.68673176, 1.24092162]), 'Error Bound': 6.113910596254149e-90, 'Reliable CI?': 'Yes'}	{'CI': array([0.68673176, 1.24092162]), 'Error Bound': 6.113910596254149e-90, 'Reliable CI?': 'Yes'}	No
47	Infections with a predominantly sexual mode of transmission|bacterial infections, and other intestinal infectious diseases, and stds$M$21-40	bacterial infections, and other intestinal infectious diseases, and stds	1.129187952161514	{'CI': array([1.00333879, 1.26605077]), 'Error Bound': 0.0, 'Reliable CI?': 'Yes'}	{'CI': array([0.97938455, 1.29486109]), 'Error Bound': 0.0, 'Reliable CI?': 'Yes'}	No	0.913932483994375	{'CI': array([0.80841152, 1.02768877]), 'Error Bound': 0.0, 'Reliable CI?': 'Yes'}	{'CI': array([0.80841152, 1.02768877]), 'Error Bound': 0.0, 'Reliable CI?': 'Yes'}	No
48	Infections with a predominantly sexual mode of transmission|bacterial infections, and other intestinal infectious diseases, and stds$M$41-60	bacterial infections, and other intestinal infectious diseases, and stds	0.9781458516381635	{'CI': array([0.92280968, 1.03561819]), 'Error Bound': 0.0, 'Reliable CI?': 'Yes'}	{'CI': array([0.92280968, 1.03561819]), 'Error Bound': 0.0, 'Reliable CI?': 'Yes'}	No	0.9928928416502621	{'CI': array([0.93478231, 1.05335021]), 'Error Bound': 0.0, 'Reliable CI?': 'Yes'}	{'CI': array([0.93478231, 1.05335021]), 'Error Bound': 0.0, 'Reliable CI?': 'Yes'}	No
49	Infections with a predominantly sexual mode of transmission|bacterial infections, and other intestinal infectious diseases, and stds$M$61-	bacterial infections, and other intestinal infectious diseases, and stds	1.0512613073893153	{'CI': array([1.00571953, 1.09820346]), 'Error Bound': 0.0, 'Reliable CI?': 'Yes'}	{'CI': array([0.99680882, 1.1077279 ]), 'Error Bound': 0.0, 'Reliable CI?': 'Yes'}	No	1.0086320572661407	{'CI': array([0.96270666, 1.05600183]), 'Error Bound': 0.0, 'Reliable CI?': 'Yes'}	{'CI': array([0.96270666, 1.05600183]), 'Error Bound': 0.0, 'Reliable CI?': 'Yes'}	No
50	Intestinal infectious diseases|bacterial infections, and other intestinal infectious diseases, and stds$F$0-10	bacterial infections, and other intestinal infectious diseases, and stds	1.0568871770663186	{'CI': array([0.96278862, 1.15716572]), 'Error Bound': 0.0, 'Reliable CI?': 'Yes'}	{'CI': array([0.96278862, 1.15716572]), 'Error Bound': 0.0, 'Reliable CI?': 'Yes'}	No	0.9773458763358605	{'CI': array([0.84348837, 1.1244295 ]), 'Error Bound': 0.0, 'Reliable CI?': 'Yes'}	{'CI': array([0.84348837, 1.1244295 ]), 'Error Bound': 0.0, 'Reliable CI?': 'Yes'}	No
51	Intestinal infectious diseases|bacterial infections, and other intestinal infectious diseases, and stds$F$11-20	bacterial infections, and other intestinal infectious diseases, and stds	0.861741967486746	{'CI': array([0.72696847, 1.01053373]), 'Error Bound': 4.158459749004036e-294, 'Reliable CI?': 'Yes'}	{'CI': array([0.72696847, 1.01053373]), 'Error Bound': 4.158459749004036e-294, 'Reliable CI?': 'Yes'}	No	0.9013323178347601	{'CI': array([0.75515334, 1.06388317]), 'Error Bound': 6.718678401317109e-264, 'Reliable CI?': 'Yes'}	{'CI': array([0.75515334, 1.06388317]), 'Error Bound': 6.718678401317109e-264, 'Reliable CI?': 'Yes'}	No
52	Intestinal infectious diseases|bacterial infections, and other intestinal infectious diseases, and stds$F$21-40	bacterial infections, and other intestinal infectious diseases, and stds	0.9116048376873654	{'CI': array([0.84659719, 0.97965258]), 'Error Bound': 0.0, 'Reliable CI?': 'Yes'}	{'CI': array([0.83398049, 0.99360355]), 'Error Bound': 0.0, 'Reliable CI?': 'Yes'}	Yes	0.9728853569927982	{'CI': array([0.89984568, 1.04969766]), 'Error Bound': 0.0, 'Reliable CI?': 'Yes'}	{'CI': array([0.89984568, 1.04969766]), 'Error Bound': 0.0, 'Reliable CI?': 'Yes'}	No
53	Intestinal infectious diseases|bacterial infections, and other intestinal infectious diseases, and stds$F$41-60	bacterial infections, and other intestinal infectious diseases, and stds	1.0574067534621114	{'CI': array([1.013429 , 1.10268739]), 'Error Bound': 0.0, 'Reliable CI?': 'Yes'}	{'CI': array([1.00481916, 1.11186818]), 'Error Bound': 0.0, 'Reliable CI?': 'Yes'}	Yes	0.9628272579954833	{'CI': array([0.9196313 , 1.00732004]), 'Error Bound': 0.0, 'Reliable CI?': 'Yes'}	{'CI': array([0.9196313 , 1.00732004]), 'Error Bound': 0.0, 'Reliable CI?': 'Yes'}	No
54	Intestinal infectious diseases|bacterial infections, and other intestinal infectious diseases, and stds$F$61-	bacterial infections, and other intestinal infectious diseases, and stds	0.9816708026808467	{'CI': array([0.9484863 , 1.01561037]), 'Error Bound': 0.0, 'Reliable CI?': 'Yes'}	{'CI': array([0.9484863 , 1.01561037]), 'Error Bound': 0.0, 'Reliable CI?': 'Yes'}	No	0.9991110399628762	{'CI': array([0.96248319, 1.03665491]), 'Error Bound': 0.0, 'Reliable CI?': 'Yes'}	{'CI': array([0.96248319, 1.03665491]), 'Error Bound': 0.0, 'Reliable CI?': 'Yes'}	No
55	Intestinal infectious diseases|bacterial infections, and other intestinal infectious diseases, and stds$M$0-10	bacterial infections, and other intestinal infectious diseases, and stds	0.9962292252263674	{'CI': array([0.91264302, 1.08476064]), 'Error Bound': 0.0, 'Reliable CI?': 'Yes'}	{'CI': array([0.91264302, 1.08476064]), 'Error Bound': 0.0, 'Reliable CI?': 'Yes'}	No	1.0460860484713093	{'CI': array([0.91419687, 1.19048235]), 'Error Bound': 0.0, 'Reliable CI?': 'Yes'}	{'CI': array([0.91419687, 1.19048235]), 'Error Bound': 0.0, 'Reliable CI?': 'Yes'}	No
56	Intestinal infectious diseases|bacterial infections, and other intestinal infectious diseases, and stds$M$11-20	bacterial infections, and other intestinal infectious diseases, and stds	1.0899425785722634	{'CI': array([0.91817117, 1.28320646]), 'Error Bound': 1.8101374981770873e-243, 'Reliable CI?': 'Yes'}	{'CI': array([0.91817117, 1.28320646]), 'Error Bound': 1.8101374981770873e-243, 'Reliable CI?': 'Yes'}	No	0.9629514050573225	{'CI': array([0.79407282, 1.15354748]), 'Error Bound': 1.7937269787901325e-213, 'Reliable CI?': 'Yes'}	{'CI': array([0.79407282, 1.15354748]), 'Error Bound': 1.7937269787901325e-213, 'Reliable CI?': 'Yes'}	No
57	Intestinal infectious diseases|bacterial infections, and other intestinal infectious diseases, and stds$M$21-40	bacterial infections, and other intestinal infectious diseases, and stds	1.0550139567602084	{'CI': array([0.96543897, 1.1501717 ]), 'Error Bound': 0.0, 'Reliable CI?': 'Yes'}	{'CI': array([0.96543897, 1.1501717 ]), 'Error Bound': 0.0, 'Reliable CI?': 'Yes'}	No	1.0013131748253963	{'CI': array([0.91265974, 1.09553034]), 'Error Bound': 0.0, 'Reliable CI?': 'Yes'}	{'CI': array([0.91265974, 1.09553034]), 'Error Bound': 0.0, 'Reliable CI?': 'Yes'}	No
58	Intestinal infectious diseases|bacterial infections, and other intestinal infectious diseases, and stds$M$41-60	bacterial infections, and other intestinal infectious diseases, and stds	0.9808398691056163	{'CI': array([0.93613042, 1.02693225]), 'Error Bound': 0.0, 'Reliable CI?': 'Yes'}	{'CI': array([0.93613042, 1.02693225]), 'Error Bound': 0.0, 'Reliable CI?': 'Yes'}	No	0.9955970154436625	{'CI': array([0.94716994, 1.04564154]), 'Error Bound': 0.0, 'Reliable CI?': 'Yes'}	{'CI': array([0.94716994, 1.04564154]), 'Error Bound': 0.0, 'Reliable CI?': 'Yes'}	No
59	Intestinal infectious diseases|bacterial infections, and other intestinal infectious diseases, and stds$M$61-	bacterial infections, and other intestinal infectious diseases, and stds	1.0334685606750469	{'CI': array([0.99692513, 1.0709136 ]), 'Error Bound': 0.0, 'Reliable CI?': 'Yes'}	{'CI': array([0.99692513, 1.0709136 ]), 'Error Bound': 0.0, 'Reliable CI?': 'Yes'}	No	0.9855936884297166	{'CI': array([0.94801148, 1.02414527]), 'Error Bound': 0.0, 'Reliable CI?': 'Yes'}	{'CI': array([0.94801148, 1.02414527]), 'Error Bound': 0.0, 'Reliable CI?': 'Yes'}	No
60	Other bacterial diseases|bacterial infections, and other intestinal infectious diseases, and stds$F$0-10	bacterial infections, and other intestinal infectious diseases, and stds	0.9465604161972482	{'CI': array([0.84888381, 1.05118 ]), 'Error Bound': 0.0, 'Reliable CI?': 'Yes'}	{'CI': array([0.84888381, 1.05118 ]), 'Error Bound': 0.0, 'Reliable CI?': 'Yes'}	No	0.9558103324706753	{'CI': array([0.85530009, 1.06365698]), 'Error Bound': 0.0, 'Reliable CI?': 'Yes'}	{'CI': array([0.85530009, 1.06365698]), 'Error Bound': 0.0, 'Reliable CI?': 'Yes'}	No
61	Other bacterial diseases|bacterial infections, and other intestinal infectious diseases, and stds$F$11-20	bacterial infections, and other intestinal infectious diseases, and stds	0.9963682550110325	{'CI': array([0.88426781, 1.11753726]), 'Error Bound': 0.0, 'Reliable CI?': 'Yes'}	{'CI': array([0.88426781, 1.11753726]), 'Error Bound': 0.0, 'Reliable CI?': 'Yes'}	No	0.980769189951663	{'CI': array([0.87193159, 1.09817675]), 'Error Bound': 0.0, 'Reliable CI?': 'Yes'}	{'CI': array([0.87193159, 1.09817675]), 'Error Bound': 0.0, 'Reliable CI?': 'Yes'}	No
62	Other bacterial diseases|bacterial infections, and other intestinal infectious diseases, and stds$F$21-40	bacterial infections, and other intestinal infectious diseases, and stds	0.9928725412204878	{'CI': array([0.9394267 , 1.04829891]), 'Error Bound': 0.0, 'Reliable CI?': 'Yes'}	{'CI': array([0.9394267 , 1.04829891]), 'Error Bound': 0.0, 'Reliable CI?': 'Yes'}	No	0.9989690710307054	{'CI': array([0.94408672, 1.05593549]), 'Error Bound': 0.0, 'Reliable CI?': 'Yes'}	{'CI': array([0.94408672, 1.05593549]), 'Error Bound': 0.0, 'Reliable CI?': 'Yes'}	No
63	Other bacterial diseases|bacterial infections, and other intestinal infectious diseases, and stds$F$41-60	bacterial infections, and other intestinal infectious diseases, and stds	1.0285837703348102	{'CI': array([0.99912347, 1.0586287 ]), 'Error Bound': 0.0, 'Reliable CI?': 'Yes'}	{'CI': array([0.99912347, 1.0586287 ]), 'Error Bound': 0.0, 'Reliable CI?': 'Yes'}	No	1.001477151058815	{'CI': array([0.97136758, 1.03220293]), 'Error Bound': 0.0, 'Reliable CI?': 'Yes'}	{'CI': array([0.97136758, 1.03220293]), 'Error Bound': 0.0, 'Reliable CI?': 'Yes'}	No
64	Other bacterial diseases|bacterial infections, and other intestinal infectious diseases, and stds$F$61-	bacterial infections, and other intestinal infectious diseases, and stds	1.0074210214915287	{'CI': array([0.98328167, 1.03195401]), 'Error Bound': 0.0, 'Reliable CI?': 'Yes'}	{'CI': array([0.98328167, 1.03195401]), 'Error Bound': 0.0, 'Reliable CI?': 'Yes'}	No	1.00383798210393	{'CI': array([0.97844265, 1.02966961]), 'Error Bound': 0.0, 'Reliable CI?': 'Yes'}	{'CI': array([0.97844265, 1.02966961]), 'Error Bound': 0.0, 'Reliable CI?': 'Yes'}	No
65	Other bacterial diseases|bacterial infections, and other intestinal infectious diseases, and stds$M$0-10	bacterial infections, and other intestinal infectious diseases, and stds	0.9485830214453154	{'CI': array([0.85926466, 1.04366766]), 'Error Bound': 0.0, 'Reliable CI?': 'Yes'}	{'CI': array([0.85926466, 1.04366766]), 'Error Bound': 0.0, 'Reliable CI?': 'Yes'}	No	1.1479745587352719	{'CI': array([1.03704742, 1.26731353]), 'Error Bound': 0.0, 'Reliable CI?': 'Yes'}	{'CI': array([1.014047 , 1.29435982]), 'Error Bound': 0.0, 'Reliable CI?': 'Yes'}	Yes
66	Other bacterial diseases|bacterial infections, and other intestinal infectious diseases, and stds$M$11-20	bacterial infections, and other intestinal infectious diseases, and stds	1.02536106401861	{'CI': array([0.91348176, 1.14617835]), 'Error Bound': 0.0, 'Reliable CI?': 'Yes'}	{'CI': array([0.91348176, 1.14617835]), 'Error Bound': 0.0, 'Reliable CI?': 'Yes'}	No	0.9471930692265111	{'CI': array([0.84289664, 1.05942965]), 'Error Bound': 0.0, 'Reliable CI?': 'Yes'}	{'CI': array([0.84289664, 1.05942965]), 'Error Bound': 0.0, 'Reliable CI?': 'Yes'}	No
67	Other bacterial diseases|bacterial infections, and other intestinal infectious diseases, and stds$M$21-40	bacterial infections, and other intestinal infectious diseases, and stds	1.054518942280274	{'CI': array([0.99424918, 1.11726603]), 'Error Bound': 0.0, 'Reliable CI?': 'Yes'}	{'CI': array([0.99424918, 1.11726603]), 'Error Bound': 0.0, 'Reliable CI?': 'Yes'}	No	0.9794614784001231	{'CI': array([0.92217454, 1.03903847]), 'Error Bound': 0.0, 'Reliable CI?': 'Yes'}	{'CI': array([0.92217454, 1.03903847]), 'Error Bound': 0.0, 'Reliable CI?': 'Yes'}	No
68	Other bacterial diseases|bacterial infections, and other intestinal infectious diseases, and stds$M$41-60	bacterial infections, and other intestinal infectious diseases, and stds	0.9753952874802163	{'CI': array([0.94770715, 1.00360862]), 'Error Bound': 0.0, 'Reliable CI?': 'Yes'}	{'CI': array([0.94770715, 1.00360862]), 'Error Bound': 0.0, 'Reliable CI?': 'Yes'}	No	0.9967764374148683	{'CI': array([0.9676402 , 1.02649026]), 'Error Bound': 0.0, 'Reliable CI?': 'Yes'}	{'CI': array([0.9676402 , 1.02649026]), 'Error Bound': 0.0, 'Reliable CI?': 'Yes'}	No
69	Other bacterial diseases|bacterial infections, and other intestinal infectious diseases, and stds$M$61-	bacterial infections, and other intestinal infectious diseases, and stds	1.0349178471748925	{'CI': array([1.01124836, 1.05896215]), 'Error Bound': 0.0, 'Reliable CI?': 'Yes'}	{'CI': array([1.00657905, 1.06379562]), 'Error Bound': 0.0, 'Reliable CI?': 'Yes'}	Yes	0.9934503279402601	{'CI': array([0.96955343, 1.01773446]), 'Error Bound': 0.0, 'Reliable CI?': 'Yes'}	{'CI': array([0.96955343, 1.01773446]), 'Error Bound': 0.0, 'Reliable CI?': 'Yes'}	No
70	Tuberculosis|bacterial infections, and other intestinal infectious diseases, and stds$F$21-40	bacterial infections, and other intestinal infectious diseases, and stds	0.8598906509249913	{'CI': array([0.59697025, 1.18208104]), 'Error Bound': 5.896601719435417e-73, 'Reliable CI?': 'Yes'}	{'CI': array([0.59697025, 1.18208104]), 'Error Bound': 5.896601719435417e-73, 'Reliable CI?': 'Yes'}	No	0.9638567344004328	{'CI': array([0.68026331, 1.31452675]), 'Error Bound': 2.654899016248465e-72, 'Reliable CI?': 'Yes'}	{'CI': array([0.68026331, 1.31452675]), 'Error Bound': 2.654899016248465e-72, 'Reliable CI?': 'Yes'}	No
71	Tuberculosis|bacterial infections, and other intestinal infectious diseases, and stds$F$41-60	bacterial infections, and other intestinal infectious diseases, and stds	1.1972583961987897	{'CI': array([0.97223501, 1.45915279]), 'Error Bound': 1.3478599240259192e-157, 'Reliable CI?': 'Yes'}	{'CI': array([0.97223501, 1.45915279]), 'Error Bound': 1.3478599240259192e-157, 'Reliable CI?': 'Yes'}	No	1.1622941059905425	{'CI': array([0.9248612 , 1.44166418]), 'Error Bound': 3.386260459760293e-135, 'Reliable CI?': 'Yes'}	{'CI': array([0.9248612 , 1.44166418]), 'Error Bound': 3.386260459760293e-135, 'Reliable CI?': 'Yes'}	No
72	Tuberculosis|bacterial infections, and other intestinal infectious diseases, and stds$F$61-	bacterial infections, and other intestinal infectious diseases, and stds	1.0506752444022893	{'CI': array([0.8524815 , 1.27844933]), 'Error Bound': 6.005163834367694e-172, 'Reliable CI?': 'Yes'}	{'CI': array([0.8524815 , 1.27844933]), 'Error Bound': 6.005163834367694e-172, 'Reliable CI?': 'Yes'}	No	0.9178587925819	{'CI': array([0.71827521, 1.1490335 ]), 'Error Bound': 1.6683231407870808e-141, 'Reliable CI?': 'Yes'}	{'CI': array([0.71827521, 1.1490335 ]), 'Error Bound': 1.6683231407870808e-141, 'Reliable CI?': 'Yes'}	No
73	Tuberculosis|bacterial infections, and other intestinal infectious diseases, and stds$M$21-40	bacterial infections, and other intestinal infectious diseases, and stds	0.898444930519527	{'CI': array([0.65708588, 1.18806093]), 'Error Bound': 2.466479609821763e-92, 'Reliable CI?': 'Yes'}	{'CI': array([0.65708588, 1.18806093]), 'Error Bound': 2.466479609821763e-92, 'Reliable CI?': 'Yes'}	No	1.0130002806163134	{'CI': array([0.72205738, 1.37354505]), 'Error Bound': 3.5708544963358316e-73, 'Reliable CI?': 'Yes'}	{'CI': array([0.72205738, 1.37354505]), 'Error Bound': 3.5708544963358316e-73, 'Reliable CI?': 'Yes'}	No
74	Tuberculosis|bacterial infections, and other intestinal infectious diseases, and stds$M$41-60	bacterial infections, and other intestinal infectious diseases, and stds	1.1802737043936107	{'CI': array([0.99283206, 1.39276876]), 'Error Bound': 1.634720510626415e-226, 'Reliable CI?': 'Yes'}	{'CI': array([0.99283206, 1.39276876]), 'Error Bound': 1.634720510626415e-226, 'Reliable CI?': 'Yes'}	No	0.9699941251873642	{'CI': array([0.78917232, 1.17587668]), 'Error Bound': 5.981924876454418e-187, 'Reliable CI?': 'Yes'}	{'CI': array([0.78917232, 1.17587668]), 'Error Bound': 5.981924876454418e-187, 'Reliable CI?': 'Yes'}	No
75	Tuberculosis|bacterial infections, and other intestinal infectious diseases, and stds$M$61-	bacterial infections, and other intestinal infectious diseases, and stds	1.1040801949965646	{'CI': array([0.92169523, 1.31073376]), 'Error Bound': 6.61523828635862e-219, 'Reliable CI?': 'Yes'}	{'CI': array([0.92169523, 1.31073376]), 'Error Bound': 6.61523828635862e-219, 'Reliable CI?': 'Yes'}	No	0.8795798585488807	{'CI': array([0.71978184, 1.05929815]), 'Error Bound': 1.330781207929594e-212, 'Reliable CI?': 'Yes'}	{'CI': array([0.71978184, 1.05929815]), 'Error Bound': 1.330781207929594e-212, 'Reliable CI?': 'Yes'}	No
76	Birth trauma|certain conditions originating in the perinatal period$F$0-10	certain conditions originating in the perinatal period	1.01658156604171	{'CI': array([0.87914617, 1.16780851]), 'Error Bound': 0.0, 'Reliable CI?': 'Yes'}	{'CI': array([0.87914617, 1.16780851]), 'Error Bound': 0.0, 'Reliable CI?': 'Yes'}	No	1.149151160986087	{'CI': array([0.98372972, 1.3339959 ]), 'Error Bound': 3.0618325725042023e-283, 'Reliable CI?': 'Yes'}	{'CI': array([0.98372972, 1.3339959 ]), 'Error Bound': 3.0618325725042023e-283, 'Reliable CI?': 'Yes'}	No
77	Birth trauma|certain conditions originating in the perinatal period$F$21-40	certain conditions originating in the perinatal period	1.0514295381837486	{'CI': array([0.77800494, 1.38458765]), 'Error Bound': 1.5176652792034117e-87, 'Reliable CI?': 'Yes'}	{'CI': array([0.77800494, 1.38458765]), 'Error Bound': 1.5176652792034117e-87, 'Reliable CI?': 'Yes'}	No	0.8107248765112358	{'CI': array([0.58042156, 1.08614006]), 'Error Bound': 2.751831305080647e-89, 'Reliable CI?': 'Yes'}	{'CI': array([0.58042156, 1.08614006]), 'Error Bound': 2.751831305080647e-89, 'Reliable CI?': 'Yes'}	No
78	Birth trauma|certain conditions originating in the perinatal period$M$0-10	certain conditions originating in the perinatal period	1.0378788328722657	{'CI': array([0.91394628, 1.17283289]), 'Error Bound': 0.0, 'Reliable CI?': 'Yes'}	{'CI': array([0.91394628, 1.17283289]), 'Error Bound': 0.0, 'Reliable CI?': 'Yes'}	No	1.0289668162430254	{'CI': array([0.90366515, 1.1655723 ]), 'Error Bound': 0.0, 'Reliable CI?': 'Yes'}	{'CI': array([0.90366515, 1.1655723 ]), 'Error Bound': 0.0, 'Reliable CI?': 'Yes'}	No
79	Conditions involving the integument and temperature regulation of fetus and newborn|certain conditions originating in the perinatal period$F$0-10	certain conditions originating in the perinatal period	0.9727033343006003	{'CI': array([0.85783179, 1.09720526]), 'Error Bound': 0.0, 'Reliable CI?': 'Yes'}	{'CI': array([0.85783179, 1.09720526]), 'Error Bound': 0.0, 'Reliable CI?': 'Yes'}	No	0.9796014600059797	{'CI': array([0.86846235, 1.09970173]), 'Error Bound': 0.0, 'Reliable CI?': 'Yes'}	{'CI': array([0.86846235, 1.09970173]), 'Error Bound': 0.0, 'Reliable CI?': 'Yes'}	No
80	Conditions involving the integument and temperature regulation of fetus and newborn|certain conditions originating in the perinatal period$F$21-40	certain conditions originating in the perinatal period	1.1639971441075652	{'CI': array([0.89174767, 1.49286831]), 'Error Bound': 1.7822576038632233e-101, 'Reliable CI?': 'Yes'}	{'CI': array([0.89174767, 1.49286831]), 'Error Bound': 1.7822576038632233e-101, 'Reliable CI?': 'Yes'}	No	1.181411458378026	{'CI': array([0.90552563, 1.51515599]), 'Error Bound': 8.01391188583378e-101, 'Reliable CI?': 'Yes'}	{'CI': array([0.90552563, 1.51515599]), 'Error Bound': 8.01391188583378e-101, 'Reliable CI?': 'Yes'}	No
81	Conditions involving the integument and temperature regulation of fetus and newborn|certain conditions originating in the perinatal period$M$0-10	certain conditions originating in the perinatal period	0.8873797995713794	{'CI': array([0.80009011, 0.98029264]), 'Error Bound': 0.0, 'Reliable CI?': 'Yes'}	{'CI': array([0.78328955, 0.99956645]), 'Error Bound': 0.0, 'Reliable CI?': 'Yes'}	Yes	1.008986410836754	{'CI': array([0.91064924, 1.11420251]), 'Error Bound': 0.0, 'Reliable CI?': 'Yes'}	{'CI': array([0.91064924, 1.11420251]), 'Error Bound': 0.0, 'Reliable CI?': 'Yes'}	No
82	Digestive system disorders of fetus and newborn|certain conditions originating in the perinatal period$F$0-10	certain conditions originating in the perinatal period	1.1281194263369592	{'CI': array([0.9770103 , 1.29540488]), 'Error Bound': 0.0, 'Reliable CI?': 'Yes'}	{'CI': array([0.9770103 , 1.29540488]), 'Error Bound': 0.0, 'Reliable CI?': 'Yes'}	No	1.1108876607809977	{'CI': array([0.9668874 , 1.26958146]), 'Error Bound': 0.0, 'Reliable CI?': 'Yes'}	{'CI': array([0.9668874 , 1.26958146]), 'Error Bound': 0.0, 'Reliable CI?': 'Yes'}	No
83	Digestive system disorders of fetus and newborn|certain conditions originating in the perinatal period$M$0-10	certain conditions originating in the perinatal period	1.0368018853753866	{'CI': array([0.90551552, 1.18052557]), 'Error Bound': 0.0, 'Reliable CI?': 'Yes'}	{'CI': array([0.90551552, 1.18052557]), 'Error Bound': 0.0, 'Reliable CI?': 'Yes'}	No	1.0397747232685697	{'CI': array([0.91321201, 1.17783583]), 'Error Bound': 0.0, 'Reliable CI?': 'Yes'}	{'CI': array([0.91321201, 1.17783583]), 'Error Bound': 0.0, 'Reliable CI?': 'Yes'}	No
84	Disorders related to length of gestation and fetal growth|certain conditions originating in the perinatal period$F$0-10	certain conditions originating in the perinatal period	0.9974939732029284	{'CI': array([0.97624597, 1.01904782]), 'Error Bound': 0.0, 'Reliable CI?': 'Yes'}	{'CI': array([0.97624597, 1.01904782]), 'Error Bound': 0.0, 'Reliable CI?': 'Yes'}	No	0.9823619850423743	{'CI': array([0.96074241, 1.00429969]), 'Error Bound': 0.0, 'Reliable CI?': 'Yes'}	{'CI': array([0.96074241, 1.00429969]), 'Error Bound': 0.0, 'Reliable CI?': 'Yes'}	No
85	Disorders related to length of gestation and fetal growth|certain conditions originating in the perinatal period$F$21-40	certain conditions originating in the perinatal period	0.971070818327494	{'CI': array([0.90811784, 1.03681103]), 'Error Bound': 0.0, 'Reliable CI?': 'Yes'}	{'CI': array([0.90811784, 1.03681103]), 'Error Bound': 0.0, 'Reliable CI?': 'Yes'}	No	0.9310331947770488	{'CI': array([0.87000888, 0.99470769]), 'Error Bound': 0.0, 'Reliable CI?': 'Yes'}	{'CI': array([0.85714974, 1.00883729]), 'Error Bound': 0.0, 'Reliable CI?': 'Yes'}	No
86	Disorders related to length of gestation and fetal growth|certain conditions originating in the perinatal period$F$41-60	certain conditions originating in the perinatal period	0.9256939685049597	{'CI': array([0.69273046, 1.20279482]), 'Error Bound': 1.961108688687181e-103, 'Reliable CI?': 'Yes'}	{'CI': array([0.69273046, 1.20279482]), 'Error Bound': 1.961108688687181e-103, 'Reliable CI?': 'Yes'}	No	0.8124623810522066	{'CI': array([0.59492345, 1.06979106]), 'Error Bound': 8.015641061867891e-101, 'Reliable CI?': 'Yes'}	{'CI': array([0.59492345, 1.06979106]), 'Error Bound': 8.015641061867891e-101, 'Reliable CI?': 'Yes'}	No
87	Disorders related to length of gestation and fetal growth|certain conditions originating in the perinatal period$M$0-10	certain conditions originating in the perinatal period	1.0062768808182463	{'CI': array([0.98645158, 1.02636741]), 'Error Bound': 0.0, 'Reliable CI?': 'Yes'}	{'CI': array([0.98645158, 1.02636741]), 'Error Bound': 0.0, 'Reliable CI?': 'Yes'}	No	0.9854534067838118	{'CI': array([0.96513492, 1.00605234]), 'Error Bound': 0.0, 'Reliable CI?': 'Yes'}	{'CI': array([0.96513492, 1.00605234]), 'Error Bound': 0.0, 'Reliable CI?': 'Yes'}	No
88	Disorders related to length of gestation and fetal growth|certain conditions originating in the perinatal period$M$21-40	certain conditions originating in the perinatal period	0.8565148468205903	{'CI': array([0.71655625, 1.01168683]), 'Error Bound': 9.152892440314238e-270, 'Reliable CI?': 'Yes'}	{'CI': array([0.71655625, 1.01168683]), 'Error Bound': 9.152892440314238e-270, 'Reliable CI?': 'Yes'}	No	0.9446269173436843	{'CI': array([0.81510841, 1.08663234]), 'Error Bound': 0.0, 'Reliable CI?': 'Yes'}	{'CI': array([0.81510841, 1.08663234]), 'Error Bound': 0.0, 'Reliable CI?': 'Yes'}	No
89	Disorders related to length of gestation and fetal growth|certain conditions originating in the perinatal period$M$41-60	certain conditions originating in the perinatal period	0.998884704138581	{'CI': array([0.69841104, 1.37468223]), 'Error Bound': 4.491042728911428e-67, 'Reliable CI?': 'Yes'}	{'CI': array([0.69841104, 1.37468223]), 'Error Bound': 4.491042728911428e-67, 'Reliable CI?': 'Yes'}	No	0.9306389829354818	{'CI': array([0.67652962, 1.238039 ]), 'Error Bound': 6.828398311824616e-87, 'Reliable CI?': 'Yes'}	{'CI': array([0.67652962, 1.238039 ]), 'Error Bound': 6.828398311824616e-87, 'Reliable CI?': 'Yes'}	No
90	Fetus and newborn affected by maternal factors and by complications of pregnancy, labour and delivery|certain conditions originating in the perinatal period$F$0-10	certain conditions originating in the perinatal period	0.9798260504199084	{'CI': array([0.93582431, 1.0251681 ]), 'Error Bound': 0.0, 'Reliable CI?': 'Yes'}	{'CI': array([0.93582431, 1.0251681 ]), 'Error Bound': 0.0, 'Reliable CI?': 'Yes'}	No	0.9988475545726516	{'CI': array([0.9519235 , 1.04728793]), 'Error Bound': 0.0, 'Reliable CI?': 'Yes'}	{'CI': array([0.9519235 , 1.04728793]), 'Error Bound': 0.0, 'Reliable CI?': 'Yes'}	No
91	Fetus and newborn affected by maternal factors and by complications of pregnancy, labour and delivery|certain conditions originating in the perinatal period$F$21-40	certain conditions originating in the perinatal period	0.9788797752742119	{'CI': array([0.89295165, 1.07007141]), 'Error Bound': 0.0, 'Reliable CI?': 'Yes'}	{'CI': array([0.89295165, 1.07007141]), 'Error Bound': 0.0, 'Reliable CI?': 'Yes'}	No	0.9622146489286181	{'CI': array([0.87928567, 1.05005993]), 'Error Bound': 0.0, 'Reliable CI?': 'Yes'}	{'CI': array([0.87928567, 1.05005993]), 'Error Bound': 0.0, 'Reliable CI?': 'Yes'}	No
92	Fetus and newborn affected by maternal factors and by complications of pregnancy, labour and delivery|certain conditions originating in the perinatal period$M$0-10	certain conditions originating in the perinatal period	0.9698529514835811	{'CI': array([0.92904153, 1.01181884]), 'Error Bound': 0.0, 'Reliable CI?': 'Yes'}	{'CI': array([0.92904153, 1.01181884]), 'Error Bound': 0.0, 'Reliable CI?': 'Yes'}	No	1.0055258676957013	{'CI': array([0.96111243, 1.05129223]), 'Error Bound': 0.0, 'Reliable CI?': 'Yes'}	{'CI': array([0.96111243, 1.05129223]), 'Error Bound': 0.0, 'Reliable CI?': 'Yes'}	No
93	Fetus and newborn affected by maternal factors and by complications of pregnancy, labour and delivery|certain conditions originating in the perinatal period$M$21-40	certain conditions originating in the perinatal period	0.9982520820600088	{'CI': array([0.74513659, 1.30281596]), 'Error Bound': 4.9185747708256255e-96, 'Reliable CI?': 'Yes'}	{'CI': array([0.74513659, 1.30281596]), 'Error Bound': 4.9185747708256255e-96, 'Reliable CI?': 'Yes'}	No	1.0842491683789726	{'CI': array([0.85925196, 1.3476634 ]), 'Error Bound': 1.370839973616243e-137, 'Reliable CI?': 'Yes'}	{'CI': array([0.85925196, 1.3476634 ]), 'Error Bound': 1.370839973616243e-137, 'Reliable CI?': 'Yes'}	No
94	Haemorrhagic and haematological disorders of fetus and newborn|certain conditions originating in the perinatal period$F$0-10	certain conditions originating in the perinatal period	0.9915272818436575	{'CI': array([0.95477667, 1.02920446]), 'Error Bound': 0.0, 'Reliable CI?': 'Yes'}	{'CI': array([0.95477667, 1.02920446]), 'Error Bound': 0.0, 'Reliable CI?': 'Yes'}	No	1.0099233375011858	{'CI': array([0.97132903, 1.0495337 ]), 'Error Bound': 0.0, 'Reliable CI?': 'Yes'}	{'CI': array([0.97132903, 1.0495337 ]), 'Error Bound': 0.0, 'Reliable CI?': 'Yes'}	No
95	Haemorrhagic and haematological disorders of fetus and newborn|certain conditions originating in the perinatal period$F$21-40	certain conditions originating in the perinatal period	1.0220745020013708	{'CI': array([0.92769462, 1.1227453 ]), 'Error Bound': 0.0, 'Reliable CI?': 'Yes'}	{'CI': array([0.92769462, 1.1227453 ]), 'Error Bound': 0.0, 'Reliable CI?': 'Yes'}	No	0.8911743757671675	{'CI': array([0.80631276, 0.98132574]), 'Error Bound': 0.0, 'Reliable CI?': 'Yes'}	{'CI': array([0.78859321, 1.00158691]), 'Error Bound': 0.0, 'Reliable CI?': 'Yes'}	No
96	Haemorrhagic and haematological disorders of fetus and newborn|certain conditions originating in the perinatal period$M$0-10	certain conditions originating in the perinatal period	1.0151499360960825	{'CI': array([0.97984471, 1.05130258]), 'Error Bound': 0.0, 'Reliable CI?': 'Yes'}	{'CI': array([0.97984471, 1.05130258]), 'Error Bound': 0.0, 'Reliable CI?': 'Yes'}	No	0.9700756880667376	{'CI': array([0.93535324, 1.0056296 ]), 'Error Bound': 0.0, 'Reliable CI?': 'Yes'}	{'CI': array([0.93535324, 1.0056296 ]), 'Error Bound': 0.0, 'Reliable CI?': 'Yes'}	No
97	Haemorrhagic and haematological disorders of fetus and newborn|certain conditions originating in the perinatal period$M$21-40	certain conditions originating in the perinatal period	0.9818186847129107	{'CI': array([0.77413264, 1.22313684]), 'Error Bound': 3.712447116140223e-142, 'Reliable CI?': 'Yes'}	{'CI': array([0.77413264, 1.22313684]), 'Error Bound': 3.712447116140223e-142, 'Reliable CI?': 'Yes'}	No	0.8725382135032809	{'CI': array([0.69221552, 1.07873808]), 'Error Bound': 1.812378280030031e-163, 'Reliable CI?': 'Yes'}	{'CI': array([0.69221552, 1.07873808]), 'Error Bound': 1.812378280030031e-163, 'Reliable CI?': 'Yes'}	No
98	Infections specific to the perinatal period|certain conditions originating in the perinatal period$F$0-10	certain conditions originating in the perinatal period	0.9428467159036454	{'CI': array([0.86895846, 1.02064513]), 'Error Bound': 0.0, 'Reliable CI?': 'Yes'}	{'CI': array([0.86895846, 1.02064513]), 'Error Bound': 0.0, 'Reliable CI?': 'Yes'}	No	1.0477846388785734	{'CI': array([0.96444777, 1.13594345]), 'Error Bound': 0.0, 'Reliable CI?': 'Yes'}	{'CI': array([0.96444777, 1.13594345]), 'Error Bound': 0.0, 'Reliable CI?': 'Yes'}	No
99	Infections specific to the perinatal period|certain conditions originating in the perinatal period$F$21-40	certain conditions originating in the perinatal period	0.7818752213910882	{'CI': array([0.55567097, 1.05203785]), 'Error Bound': 2.0435614985681898e-88, 'Reliable CI?': 'Yes'}	{'CI': array([0.55567097, 1.05203785]), 'Error Bound': 2.0435614985681898e-88, 'Reliable CI?': 'Yes'}	No	0.9619519642092922	{'CI': array([0.74047754, 1.22235049]), 'Error Bound': 4.662244721485991e-121, 'Reliable CI?': 'Yes'}	{'CI': array([0.74047754, 1.22235049]), 'Error Bound': 4.662244721485991e-121, 'Reliable CI?': 'Yes'}	No
100	Infections specific to the perinatal period|certain conditions originating in the perinatal period$M$0-10	certain conditions originating in the perinatal period	0.9731427992482649	{'CI': array([0.90601594, 1.04344725]), 'Error Bound': 0.0, 'Reliable CI?': 'Yes'}	{'CI': array([0.90601594, 1.04344725]), 'Error Bound': 0.0, 'Reliable CI?': 'Yes'}	No	1.0166119747223343	{'CI': array([0.94727827, 1.08928688]), 'Error Bound': 0.0, 'Reliable CI?': 'Yes'}	{'CI': array([0.94727827, 1.08928688]), 'Error Bound': 0.0, 'Reliable CI?': 'Yes'}	No
101	Other disorders originating in the perinatal period|certain conditions originating in the perinatal period$F$0-10	certain conditions originating in the perinatal period	0.9939503911104409	{'CI': array([0.94162967, 1.04816775]), 'Error Bound': 0.0, 'Reliable CI?': 'Yes'}	{'CI': array([0.94162967, 1.04816775]), 'Error Bound': 0.0, 'Reliable CI?': 'Yes'}	No	0.9855052610567037	{'CI': array([0.93346752, 1.03942305]), 'Error Bound': 0.0, 'Reliable CI?': 'Yes'}	{'CI': array([0.93346752, 1.03942305]), 'Error Bound': 0.0, 'Reliable CI?': 'Yes'}	No
102	Other disorders originating in the perinatal period|certain conditions originating in the perinatal period$F$21-40	certain conditions originating in the perinatal period	1.0448228768286676	{'CI': array([0.89896345, 1.20614562]), 'Error Bound': 0.0, 'Reliable CI?': 'Yes'}	{'CI': array([0.89896345, 1.20614562]), 'Error Bound': 0.0, 'Reliable CI?': 'Yes'}	No	0.9720224973767897	{'CI': array([0.8293186, 1.1298786]), 'Error Bound': 1.0421443729542739e-306, 'Reliable CI?': 'Yes'}	{'CI': array([0.8293186, 1.1298786]), 'Error Bound': 1.0421443729542739e-306, 'Reliable CI?': 'Yes'}	No
103	Other disorders originating in the perinatal period|certain conditions originating in the perinatal period$M$0-10	certain conditions originating in the perinatal period	0.9895526165983732	{'CI': array([0.94181577, 1.03886576]), 'Error Bound': 0.0, 'Reliable CI?': 'Yes'}	{'CI': array([0.94181577, 1.03886576]), 'Error Bound': 0.0, 'Reliable CI?': 'Yes'}	No	1.0515744412903874	{'CI': array([1.00039361, 1.10453198]), 'Error Bound': 0.0, 'Reliable CI?': 'Yes'}	{'CI': array([0.98956091, 1.11621567]), 'Error Bound': 0.0, 'Reliable CI?': 'Yes'}	No
104	Other problems with newborn|certain conditions originating in the perinatal period$F$0-10	certain conditions originating in the perinatal period	0.9611723476100217	{'CI': array([0.78043466, 1.16707303]), 'Error Bound': 1.4717818226404683e-184, 'Reliable CI?': 'Yes'}	{'CI': array([0.78043466, 1.16707303]), 'Error Bound': 1.4717818226404683e-184, 'Reliable CI?': 'Yes'}	No	0.9437000416381903	{'CI': array([0.73414432, 1.18805961]), 'Error Bound': 2.2762885731899757e-132, 'Reliable CI?': 'Yes'}	{'CI': array([0.73414432, 1.18805961]), 'Error Bound': 2.2762885731899757e-132, 'Reliable CI?': 'Yes'}	No
105	Other problems with newborn|certain conditions originating in the perinatal period$M$0-10	certain conditions originating in the perinatal period	0.9384296149611673	{'CI': array([0.78160228, 1.11401811]), 'Error Bound': 3.3038604741673126e-240, 'Reliable CI?': 'Yes'}	{'CI': array([0.78160228, 1.11401811]), 'Error Bound': 3.3038604741673126e-240, 'Reliable CI?': 'Yes'}	No	0.8783070787472247	{'CI': array([0.70569632, 1.07445205]), 'Error Bound': 1.9896236748522653e-180, 'Reliable CI?': 'Yes'}	{'CI': array([0.70569632, 1.07445205]), 'Error Bound': 1.9896236748522653e-180, 'Reliable CI?': 'Yes'}	No
106	Respiratory and cardiovascular disorders specific to the perinatal period|certain conditions originating in the perinatal period$F$0-10	certain conditions originating in the perinatal period	0.9987521115161695	{'CI': array([0.97413117, 1.02378448]), 'Error Bound': 0.0, 'Reliable CI?': 'Yes'}	{'CI': array([0.97413117, 1.02378448]), 'Error Bound': 0.0, 'Reliable CI?': 'Yes'}	No	1.0096306186550719	{'CI': array([0.98374927, 1.035965 ]), 'Error Bound': 0.0, 'Reliable CI?': 'Yes'}	{'CI': array([0.98374927, 1.035965 ]), 'Error Bound': 0.0, 'Reliable CI?': 'Yes'}	No
107	Respiratory and cardiovascular disorders specific to the perinatal period|certain conditions originating in the perinatal period$F$21-40	certain conditions originating in the perinatal period	0.9358344637651987	{'CI': array([0.85516891, 1.02119295]), 'Error Bound': 0.0, 'Reliable CI?': 'Yes'}	{'CI': array([0.85516891, 1.02119295]), 'Error Bound': 0.0, 'Reliable CI?': 'Yes'}	No	0.9078078308462973	{'CI': array([0.83153307, 0.9883036 ]), 'Error Bound': 0.0, 'Reliable CI?': 'Yes'}	{'CI': array([0.81555428, 1.00630857]), 'Error Bound': 0.0, 'Reliable CI?': 'Yes'}	No
108	Respiratory and cardiovascular disorders specific to the perinatal period|certain conditions originating in the perinatal period$F$41-60	certain conditions originating in the perinatal period	0.999355334524713	{'CI': array([0.70680775, 1.36281735]), 'Error Bound': 5.383257160106568e-71, 'Reliable CI?': 'Yes'}	{'CI': array([0.70680775, 1.36281735]), 'Error Bound': 5.383257160106568e-71, 'Reliable CI?': 'Yes'}	No	1.1296558087782917	{'CI': array([0.81369042, 1.52551996]), 'Error Bound': 3.259995816755808e-71, 'Reliable CI?': 'Yes'}	{'CI': array([0.81369042, 1.52551996]), 'Error Bound': 3.259995816755808e-71, 'Reliable CI?': 'Yes'}	No
109	Respiratory and cardiovascular disorders specific to the perinatal period|certain conditions originating in the perinatal period$M$0-10	certain conditions originating in the perinatal period	1.001780369717588	{'CI': array([0.98028482, 1.02358853]), 'Error Bound': 0.0, 'Reliable CI?': 'Yes'}	{'CI': array([0.98028482, 1.02358853]), 'Error Bound': 0.0, 'Reliable CI?': 'Yes'}	No	0.991078334954644	{'CI': array([0.96884161, 1.01365076]), 'Error Bound': 0.0, 'Reliable CI?': 'Yes'}	{'CI': array([0.96884161, 1.01365076]), 'Error Bound': 0.0, 'Reliable CI?': 'Yes'}	No
110	Respiratory and cardiovascular disorders specific to the perinatal period|certain conditions originating in the perinatal period$M$21-40	certain conditions originating in the perinatal period	0.9135145429570143	{'CI': array([0.75234829, 1.09474027]), 'Error Bound': 4.012494687722219e-219, 'Reliable CI?': 'Yes'}	{'CI': array([0.75234829, 1.09474027]), 'Error Bound': 4.012494687722219e-219, 'Reliable CI?': 'Yes'}	No	0.9696159836399398	{'CI': array([0.80771297, 1.15132423]), 'Error Bound': 3.301249804606658e-235, 'Reliable CI?': 'Yes'}	{'CI': array([0.80771297, 1.15132423]), 'Error Bound': 3.301249804606658e-235, 'Reliable CI?': 'Yes'}	No
111	Respiratory and cardiovascular disorders specific to the perinatal period|certain conditions originating in the perinatal period$M$41-60	certain conditions originating in the perinatal period	0.8692879523127829	{'CI': array([0.56229628, 1.25988007]), 'Error Bound': 1.4648861277426799e-53, 'Reliable CI?': 'Yes'}	{'CI': array([0.56229628, 1.25988007]), 'Error Bound': 1.4648861277426799e-53, 'Reliable CI?': 'Yes'}	No	0.7557881725739319	{'CI': array([0.49465436, 1.07795235]), 'Error Bound': 6.199705284599137e-63, 'Reliable CI?': 'Yes'}	{'CI': array([0.49465436, 1.07795235]), 'Error Bound': 6.199705284599137e-63, 'Reliable CI?': 'Yes'}	No
112	Transitory endocrine and metabolic disorders specific to fetus and newborn|certain conditions originating in the perinatal period$F$0-10	certain conditions originating in the perinatal period	1.0242054992279996	{'CI': array([0.93744271, 1.11625476]), 'Error Bound': 0.0, 'Reliable CI?': 'Yes'}	{'CI': array([0.93744271, 1.11625476]), 'Error Bound': 0.0, 'Reliable CI?': 'Yes'}	No	0.9387866329403766	{'CI': array([0.85760098, 1.02472164]), 'Error Bound': 0.0, 'Reliable CI?': 'Yes'}	{'CI': array([0.85760098, 1.02472164]), 'Error Bound': 0.0, 'Reliable CI?': 'Yes'}	No
113	Transitory endocrine and metabolic disorders specific to fetus and newborn|certain conditions originating in the perinatal period$F$21-40	certain conditions originating in the perinatal period	1.18631720165764	{'CI': array([0.94043412, 1.47709887]), 'Error Bound': 4.167595178730635e-129, 'Reliable CI?': 'Yes'}	{'CI': array([0.94043412, 1.47709887]), 'Error Bound': 4.167595178730635e-129, 'Reliable CI?': 'Yes'}	No	1.0441180565575239	{'CI': array([0.83133571, 1.29146375]), 'Error Bound': 6.097496010447918e-147, 'Reliable CI?': 'Yes'}	{'CI': array([0.83133571, 1.29146375]), 'Error Bound': 6.097496010447918e-147, 'Reliable CI?': 'Yes'}	No
114	Transitory endocrine and metabolic disorders specific to fetus and newborn|certain conditions originating in the perinatal period$M$0-10	certain conditions originating in the perinatal period	0.9996960594500084	{'CI': array([0.9252662 , 1.07801626]), 'Error Bound': 0.0, 'Reliable CI?': 'Yes'}	{'CI': array([0.9252662 , 1.07801626]), 'Error Bound': 0.0, 'Reliable CI?': 'Yes'}	No	0.9807721836447044	{'CI': array([0.90662006, 1.05880802]), 'Error Bound': 0.0, 'Reliable CI?': 'Yes'}	{'CI': array([0.90662006, 1.05880802]), 'Error Bound': 0.0, 'Reliable CI?': 'Yes'}	No
115	Chromosomal abnormalities, not elsewhere classified|chromosomal abnormalities, not elsewhere classified$F$0-10	chromosomal abnormalities, not elsewhere classified	1.1594050762475754	{'CI': array([0.99865205, 1.33838864]), 'Error Bound': 4.200970561177876e-304, 'Reliable CI?': 'Yes'}	{'CI': array([0.99865205, 1.33838864]), 'Error Bound': 4.200970561177876e-304, 'Reliable CI?': 'Yes'}	No	1.0875742030733693	{'CI': array([0.93416029, 1.25791709]), 'Error Bound': 3.810979099362223e-307, 'Reliable CI?': 'Yes'}	{'CI': array([0.93416029, 1.25791709]), 'Error Bound': 3.810979099362223e-307, 'Reliable CI?': 'Yes'}	No
116	Chromosomal abnormalities, not elsewhere classified|chromosomal abnormalities, not elsewhere classified$M$0-10	chromosomal abnormalities, not elsewhere classified	0.9378001815046714	{'CI': array([0.80566345, 1.08301194]), 'Error Bound': 0.0, 'Reliable CI?': 'Yes'}	{'CI': array([0.80566345, 1.08301194]), 'Error Bound': 0.0, 'Reliable CI?': 'Yes'}	No	1.032163561118125	{'CI': array([0.88153972, 1.1994033 ]), 'Error Bound': 3.782655517661371e-297, 'Reliable CI?': 'Yes'}	{'CI': array([0.88153972, 1.1994033 ]), 'Error Bound': 3.782655517661371e-297, 'Reliable CI?': 'Yes'}	No
117	Circulatory system|congenital malformations and deformations$F$0-10	congenital malformations and deformations	1.023710731866364	{'CI': array([0.98029544, 1.06841088]), 'Error Bound': 0.0, 'Reliable CI?': 'Yes'}	{'CI': array([0.98029544, 1.06841088]), 'Error Bound': 0.0, 'Reliable CI?': 'Yes'}	No	1.0073870209073563	{'CI': array([0.96429752, 1.05174798]), 'Error Bound': 0.0, 'Reliable CI?': 'Yes'}	{'CI': array([0.96429752, 1.05174798]), 'Error Bound': 0.0, 'Reliable CI?': 'Yes'}	No
118	Circulatory system|congenital malformations and deformations$F$11-20	congenital malformations and deformations	1.0025524397361099	{'CI': array([0.83161849, 1.19545629]), 'Error Bound': 1.46934358530976e-219, 'Reliable CI?': 'Yes'}	{'CI': array([0.83161849, 1.19545629]), 'Error Bound': 1.46934358530976e-219, 'Reliable CI?': 'Yes'}	No	1.0201401810448	{'CI': array([0.83035833, 1.23718904]), 'Error Bound': 7.294415950879422e-181, 'Reliable CI?': 'Yes'}	{'CI': array([0.83035833, 1.23718904]), 'Error Bound': 7.294415950879422e-181, 'Reliable CI?': 'Yes'}	No
119	Circulatory system|congenital malformations and deformations$F$21-40	congenital malformations and deformations	1.0061517590445728	{'CI': array([0.89065383, 1.13126836]), 'Error Bound': 0.0, 'Reliable CI?': 'Yes'}	{'CI': array([0.89065383, 1.13126836]), 'Error Bound': 0.0, 'Reliable CI?': 'Yes'}	No	0.9462097718333116	{'CI': array([0.83466102, 1.06689287]), 'Error Bound': 0.0, 'Reliable CI?': 'Yes'}	{'CI': array([0.83466102, 1.06689287]), 'Error Bound': 0.0, 'Reliable CI?': 'Yes'}	No
120	Circulatory system|congenital malformations and deformations$F$41-60	congenital malformations and deformations	0.9886159678728645	{'CI': array([0.8704426 , 1.11693944]), 'Error Bound': 0.0, 'Reliable CI?': 'Yes'}	{'CI': array([0.8704426 , 1.11693944]), 'Error Bound': 0.0, 'Reliable CI?': 'Yes'}	No	0.953043659519582	{'CI': array([0.83589706, 1.08028135]), 'Error Bound': 0.0, 'Reliable CI?': 'Yes'}	{'CI': array([0.83589706, 1.08028135]), 'Error Bound': 0.0, 'Reliable CI?': 'Yes'}	No
121	Circulatory system|congenital malformations and deformations$F$61-	congenital malformations and deformations	1.0526469840594612	{'CI': array([0.93963542, 1.17468904]), 'Error Bound': 0.0, 'Reliable CI?': 'Yes'}	{'CI': array([0.93963542, 1.17468904]), 'Error Bound': 0.0, 'Reliable CI?': 'Yes'}	No	0.897156863567111	{'CI': array([0.78915312, 1.01385232]), 'Error Bound': 0.0, 'Reliable CI?': 'Yes'}	{'CI': array([0.78915312, 1.01385232]), 'Error Bound': 0.0, 'Reliable CI?': 'Yes'}	No
122	Circulatory system|congenital malformations and deformations$M$0-10	congenital malformations and deformations	1.0244049537517332	{'CI': array([0.98456763, 1.06532115]), 'Error Bound': 0.0, 'Reliable CI?': 'Yes'}	{'CI': array([0.98456763, 1.06532115]), 'Error Bound': 0.0, 'Reliable CI?': 'Yes'}	No	1.0469277028283817	{'CI': array([1.00414938, 1.09094219]), 'Error Bound': 0.0, 'Reliable CI?': 'Yes'}	{'CI': array([0.99506665, 1.1006168 ]), 'Error Bound': 0.0, 'Reliable CI?': 'Yes'}	No
123	Circulatory system|congenital malformations and deformations$M$11-20	congenital malformations and deformations	1.1758907013737905	{'CI': array([0.98655244, 1.39086769]), 'Error Bound': 1.2035562521063119e-220, 'Reliable CI?': 'Yes'}	{'CI': array([0.98655244, 1.39086769]), 'Error Bound': 1.2035562521063119e-220, 'Reliable CI?': 'Yes'}	No	0.822003299861531	{'CI': array([0.68219089, 0.97718499]), 'Error Bound': 1.648117700271146e-256, 'Reliable CI?': 'Yes'}	{'CI': array([0.65355494, 1.01327532]), 'Error Bound': 1.648117700271146e-256, 'Reliable CI?': 'Yes'}	No
124	Circulatory system|congenital malformations and deformations$M$21-40	congenital malformations and deformations	0.9207657612555402	{'CI': array([0.78694286, 1.06809592]), 'Error Bound': 0.0, 'Reliable CI?': 'Yes'}	{'CI': array([0.78694286, 1.06809592]), 'Error Bound': 0.0, 'Reliable CI?': 'Yes'}	No	0.9725246087502448	{'CI': array([0.82706527, 1.13375711]), 'Error Bound': 5.654261898864848e-295, 'Reliable CI?': 'Yes'}	{'CI': array([0.82706527, 1.13375711]), 'Error Bound': 5.654261898864848e-295, 'Reliable CI?': 'Yes'}	No
125	Circulatory system|congenital malformations and deformations$M$41-60	congenital malformations and deformations	0.9470870746740151	{'CI': array([0.84438948, 1.05747982]), 'Error Bound': 0.0, 'Reliable CI?': 'Yes'}	{'CI': array([0.84438948, 1.05747982]), 'Error Bound': 0.0, 'Reliable CI?': 'Yes'}	No	1.0391748030908505	{'CI': array([0.92334037, 1.16456399]), 'Error Bound': 0.0, 'Reliable CI?': 'Yes'}	{'CI': array([0.92334037, 1.16456399]), 'Error Bound': 0.0, 'Reliable CI?': 'Yes'}	No
126	Circulatory system|congenital malformations and deformations$M$61-	congenital malformations and deformations	1.09568701021799	{'CI': array([0.98263433, 1.21764206]), 'Error Bound': 0.0, 'Reliable CI?': 'Yes'}	{'CI': array([0.98263433, 1.21764206]), 'Error Bound': 0.0, 'Reliable CI?': 'Yes'}	No	0.9363481176833917	{'CI': array([0.82908055, 1.05205989]), 'Error Bound': 0.0, 'Reliable CI?': 'Yes'}	{'CI': array([0.82908055, 1.05205989]), 'Error Bound': 0.0, 'Reliable CI?': 'Yes'}	No
127	Digestive system|congenital malformations and deformations$F$0-10	congenital malformations and deformations	0.9955321675579036	{'CI': array([0.89166148, 1.10715126]), 'Error Bound': 0.0, 'Reliable CI?': 'Yes'}	{'CI': array([0.89166148, 1.10715126]), 'Error Bound': 0.0, 'Reliable CI?': 'Yes'}	No	1.038865631345623	{'CI': array([0.93100691, 1.15496707]), 'Error Bound': 0.0, 'Reliable CI?': 'Yes'}	{'CI': array([0.93100691, 1.15496707]), 'Error Bound': 0.0, 'Reliable CI?': 'Yes'}	No
128	Digestive system|congenital malformations and deformations$F$21-40	congenital malformations and deformations	0.891068558450238	{'CI': array([0.69314202, 1.12041315]), 'Error Bound': 3.0518189475336626e-138, 'Reliable CI?': 'Yes'}	{'CI': array([0.69314202, 1.12041315]), 'Error Bound': 3.0518189475336626e-138, 'Reliable CI?': 'Yes'}	No	1.0093648007315932	{'CI': array([0.79305397, 1.2619739 ]), 'Error Bound': 1.2432259631878566e-135, 'Reliable CI?': 'Yes'}	{'CI': array([0.79305397, 1.2619739 ]), 'Error Bound': 1.2432259631878566e-135, 'Reliable CI?': 'Yes'}	No
129	Digestive system|congenital malformations and deformations$F$41-60	congenital malformations and deformations	0.8680732699110646	{'CI': array([0.67895591, 1.08592642]), 'Error Bound': 6.10020825114987e-147, 'Reliable CI?': 'Yes'}	{'CI': array([0.67895591, 1.08592642]), 'Error Bound': 6.10020825114987e-147, 'Reliable CI?': 'Yes'}	No	1.0145312284998533	{'CI': array([0.79566181, 1.27056362]), 'Error Bound': 3.0709633907303337e-133, 'Reliable CI?': 'Yes'}	{'CI': array([0.79566181, 1.27056362]), 'Error Bound': 3.0709633907303337e-133, 'Reliable CI?': 'Yes'}	No
130	Digestive system|congenital malformations and deformations$F$61-	congenital malformations and deformations	0.9776772564936747	{'CI': array([0.77312779, 1.21478985]), 'Error Bound': 4.521387317763789e-146, 'Reliable CI?': 'Yes'}	{'CI': array([0.77312779, 1.21478985]), 'Error Bound': 4.521387317763789e-146, 'Reliable CI?': 'Yes'}	No	1.0466411081731477	{'CI': array([0.80478866, 1.33408155]), 'Error Bound': 8.630747035046731e-113, 'Reliable CI?': 'Yes'}	{'CI': array([0.80478866, 1.33408155]), 'Error Bound': 8.630747035046731e-113, 'Reliable CI?': 'Yes'}	No
131	Digestive system|congenital malformations and deformations$M$0-10	congenital malformations and deformations	1.0610950409794038	{'CI': array([0.97019951, 1.15773449]), 'Error Bound': 0.0, 'Reliable CI?': 'Yes'}	{'CI': array([0.97019951, 1.15773449]), 'Error Bound': 0.0, 'Reliable CI?': 'Yes'}	No	1.0508201420977283	{'CI': array([0.96254855, 1.14451433]), 'Error Bound': 0.0, 'Reliable CI?': 'Yes'}	{'CI': array([0.96254855, 1.14451433]), 'Error Bound': 0.0, 'Reliable CI?': 'Yes'}	No
132	Digestive system|congenital malformations and deformations$M$61-	congenital malformations and deformations	1.1663897533637009	{'CI': array([0.89686807, 1.49116038]), 'Error Bound': 4.363407118145418e-104, 'Reliable CI?': 'Yes'}	{'CI': array([0.89686807, 1.49116038]), 'Error Bound': 4.363407118145418e-104, 'Reliable CI?': 'Yes'}	No	1.2141816262850746	{'CI': array([0.91376807, 1.58357509]), 'Error Bound': 1.5183703640114773e-87, 'Reliable CI?': 'Yes'}	{'CI': array([0.91376807, 1.58357509]), 'Error Bound': 1.5183703640114773e-87, 'Reliable CI?': 'Yes'}	No
133	Eye, ear, face and neck|congenital malformations and deformations$M$0-10	congenital malformations and deformations	0.8951422378511262	{'CI': array([0.64642141, 1.19553115]), 'Error Bound': 3.0742031616211884e-86, 'Reliable CI?': 'Yes'}	{'CI': array([0.64642141, 1.19553115]), 'Error Bound': 3.0742031616211884e-86, 'Reliable CI?': 'Yes'}	No	1.1515967227098618	{'CI': array([0.83673761, 1.54508186]), 'Error Bound': 1.31053512482321e-73, 'Reliable CI?': 'Yes'}	{'CI': array([0.83673761, 1.54508186]), 'Error Bound': 1.31053512482321e-73, 'Reliable CI?': 'Yes'}	No
134	Genital organs|congenital malformations and deformations$F$21-40	congenital malformations and deformations	1.055230261470973	{'CI': array([0.81117859, 1.34571089]), 'Error Bound': 1.0562213843773843e-111, 'Reliable CI?': 'Yes'}	{'CI': array([0.81117859, 1.34571089]), 'Error Bound': 1.0562213843773843e-111, 'Reliable CI?': 'Yes'}	No	0.894531139255053	{'CI': array([0.68113856, 1.14480895]), 'Error Bound': 6.983751541546186e-119, 'Reliable CI?': 'Yes'}	{'CI': array([0.68113856, 1.14480895]), 'Error Bound': 6.983751541546186e-119, 'Reliable CI?': 'Yes'}	No
135	Genital organs|congenital malformations and deformations$M$0-10	congenital malformations and deformations	1.0062805846974778	{'CI': array([0.8795658 , 1.14467197]), 'Error Bound': 0.0, 'Reliable CI?': 'Yes'}	{'CI': array([0.8795658 , 1.14467197]), 'Error Bound': 0.0, 'Reliable CI?': 'Yes'}	No	0.931351035313539	{'CI': array([0.80509546, 1.06951098]), 'Error Bound': 0.0, 'Reliable CI?': 'Yes'}	{'CI': array([0.80509546, 1.06951098]), 'Error Bound': 0.0, 'Reliable CI?': 'Yes'}	No
136	Musculoskeletal system|congenital malformations and deformations$F$0-10	congenital malformations and deformations	1.0896428001330896	{'CI': array([0.98496386, 1.20193756]), 'Error Bound': 0.0, 'Reliable CI?': 'Yes'}	{'CI': array([0.98496386, 1.20193756]), 'Error Bound': 0.0, 'Reliable CI?': 'Yes'}	No	1.0632480163285665	{'CI': array([0.95256511, 1.18255351]), 'Error Bound': 0.0, 'Reliable CI?': 'Yes'}	{'CI': array([0.95256511, 1.18255351]), 'Error Bound': 0.0, 'Reliable CI?': 'Yes'}	No
137	Musculoskeletal system|congenital malformations and deformations$F$21-40	congenital malformations and deformations	1.0267565496605795	{'CI': array([0.84330548, 1.23552655]), 'Error Bound': 1.2041205997994574e-195, 'Reliable CI?': 'Yes'}	{'CI': array([0.84330548, 1.23552655]), 'Error Bound': 1.2041205997994574e-195, 'Reliable CI?': 'Yes'}	No	0.9068816270986638	{'CI': array([0.73986705, 1.09556812]), 'Error Bound': 9.856876346423593e-202, 'Reliable CI?': 'Yes'}	{'CI': array([0.73986705, 1.09556812]), 'Error Bound': 9.856876346423593e-202, 'Reliable CI?': 'Yes'}	No
138	Musculoskeletal system|congenital malformations and deformations$F$41-60	congenital malformations and deformations	0.9912837203087316	{'CI': array([0.86128111, 1.13366465]), 'Error Bound': 0.0, 'Reliable CI?': 'Yes'}	{'CI': array([0.86128111, 1.13366465]), 'Error Bound': 0.0, 'Reliable CI?': 'Yes'}	No	0.9712665797347069	{'CI': array([0.84726247, 1.10655931]), 'Error Bound': 0.0, 'Reliable CI?': 'Yes'}	{'CI': array([0.84726247, 1.10655931]), 'Error Bound': 0.0, 'Reliable CI?': 'Yes'}	No
139	Musculoskeletal system|congenital malformations and deformations$F$61-	congenital malformations and deformations	1.0813756264772834	{'CI': array([0.91762741, 1.2645866 ]), 'Error Bound': 2.7455511270159604e-266, 'Reliable CI?': 'Yes'}	{'CI': array([0.91762741, 1.2645866 ]), 'Error Bound': 2.7455511270159604e-266, 'Reliable CI?': 'Yes'}	No	0.9496618356416867	{'CI': array([0.80374522, 1.11158001]), 'Error Bound': 4.144300746913403e-284, 'Reliable CI?': 'Yes'}	{'CI': array([0.80374522, 1.11158001]), 'Error Bound': 4.144300746913403e-284, 'Reliable CI?': 'Yes'}	No
140	Musculoskeletal system|congenital malformations and deformations$M$0-10	congenital malformations and deformations	1.0147260605353001	{'CI': array([0.91833297, 1.11771132]), 'Error Bound': 0.0, 'Reliable CI?': 'Yes'}	{'CI': array([0.91833297, 1.11771132]), 'Error Bound': 0.0, 'Reliable CI?': 'Yes'}	No	1.0253169082752918	{'CI': array([0.92208629, 1.1361092 ]), 'Error Bound': 0.0, 'Reliable CI?': 'Yes'}	{'CI': array([0.92208629, 1.1361092 ]), 'Error Bound': 0.0, 'Reliable CI?': 'Yes'}	No
141	Musculoskeletal system|congenital malformations and deformations$M$41-60	congenital malformations and deformations	0.9727339315638913	{'CI': array([0.81457063, 1.14973557]), 'Error Bound': 8.184960552980411e-248, 'Reliable CI?': 'Yes'}	{'CI': array([0.81457063, 1.14973557]), 'Error Bound': 8.184960552980411e-248, 'Reliable CI?': 'Yes'}	No	1.062434560633723	{'CI': array([0.89884514, 1.24558486]), 'Error Bound': 2.0293247591565962e-260, 'Reliable CI?': 'Yes'}	{'CI': array([0.89884514, 1.24558486]), 'Error Bound': 2.0293247591565962e-260, 'Reliable CI?': 'Yes'}	No
142	Musculoskeletal system|congenital malformations and deformations$M$61-	congenital malformations and deformations	1.0211526435005405	{'CI': array([0.82738394, 1.24341121]), 'Error Bound': 1.8045976071921912e-173, 'Reliable CI?': 'Yes'}	{'CI': array([0.82738394, 1.24341121]), 'Error Bound': 1.8045976071921912e-173, 'Reliable CI?': 'Yes'}	No	0.977493294303446	{'CI': array([0.79257951, 1.18859898]), 'Error Bound': 1.9891496403944056e-180, 'Reliable CI?': 'Yes'}	{'CI': array([0.79257951, 1.18859898]), 'Error Bound': 1.9891496403944056e-180, 'Reliable CI?': 'Yes'}	No
143	Nervous system|congenital malformations and deformations$F$0-10	congenital malformations and deformations	0.8918257226482394	{'CI': array([0.76035541, 1.03645891]), 'Error Bound': 0.0, 'Reliable CI?': 'Yes'}	{'CI': array([0.76035541, 1.03645891]), 'Error Bound': 0.0, 'Reliable CI?': 'Yes'}	No	1.0814112054862133	{'CI': array([0.92523989, 1.25520077]), 'Error Bound': 1.1339152404065037e-293, 'Reliable CI?': 'Yes'}	{'CI': array([0.92523989, 1.25520077]), 'Error Bound': 1.1339152404065037e-293, 'Reliable CI?': 'Yes'}	No
144	Nervous system|congenital malformations and deformations$F$11-20	congenital malformations and deformations	0.8115565571899579	{'CI': array([0.58093138, 1.08745608]), 'Error Bound': 4.5399770115156e-89, 'Reliable CI?': 'Yes'}	{'CI': array([0.58093138, 1.08745608]), 'Error Bound': 4.5399770115156e-89, 'Reliable CI?': 'Yes'}	No	1.2565435854044795	{'CI': array([0.93750136, 1.6532917 ]), 'Error Bound': 8.518614462232557e-81, 'Reliable CI?': 'Yes'}	{'CI': array([0.93750136, 1.6532917 ]), 'Error Bound': 8.518614462232557e-81, 'Reliable CI?': 'Yes'}	No
145	Nervous system|congenital malformations and deformations$F$21-40	congenital malformations and deformations	0.82109905097308	{'CI': array([0.61672637, 1.06012077]), 'Error Bound': 2.849564852802212e-116, 'Reliable CI?': 'Yes'}	{'CI': array([0.61672637, 1.06012077]), 'Error Bound': 2.849564852802212e-116, 'Reliable CI?': 'Yes'}	No	1.162536096719729	{'CI': array([0.90129438, 1.47545308]), 'Error Bound': 1.2931817111020438e-110, 'Reliable CI?': 'Yes'}	{'CI': array([0.90129438, 1.47545308]), 'Error Bound': 1.2931817111020438e-110, 'Reliable CI?': 'Yes'}	No
146	Nervous system|congenital malformations and deformations$F$41-60	congenital malformations and deformations	1.0838454388292136	{'CI': array([0.79851608, 1.43398029]), 'Error Bound': 2.0787142826007542e-83, 'Reliable CI?': 'Yes'}	{'CI': array([0.79851608, 1.43398029]), 'Error Bound': 2.0787142826007542e-83, 'Reliable CI?': 'Yes'}	No	0.8641999054305703	{'CI': array([0.61453372, 1.16655689]), 'Error Bound': 6.949118797648983e-82, 'Reliable CI?': 'Yes'}	{'CI': array([0.61453372, 1.16655689]), 'Error Bound': 6.949118797648983e-82, 'Reliable CI?': 'Yes'}	No
147	Nervous system|congenital malformations and deformations$M$0-10	congenital malformations and deformations	0.9779932460669425	{'CI': array([0.85155551, 1.11617585]), 'Error Bound': 0.0, 'Reliable CI?': 'Yes'}	{'CI': array([0.85155551, 1.11617585]), 'Error Bound': 0.0, 'Reliable CI?': 'Yes'}	No	1.0313148636231597	{'CI': array([0.89075848, 1.18624083]), 'Error Bound': 0.0, 'Reliable CI?': 'Yes'}	{'CI': array([0.89075848, 1.18624083]), 'Error Bound': 0.0, 'Reliable CI?': 'Yes'}	No
148	Nervous system|congenital malformations and deformations$M$11-20	congenital malformations and deformations	1.3521004254268685	{'CI': array([1.01555017, 1.7732321 ]), 'Error Bound': 6.3298161264034154e-80, 'Reliable CI?': 'Yes'}	{'CI': array([0.95503855, 1.87246516]), 'Error Bound': 6.3298161264034154e-80, 'Reliable CI?': 'Yes'}	No	0.9611496870189632	{'CI': array([0.69092802, 1.29167081]), 'Error Bound': 1.0450568365805721e-79, 'Reliable CI?': 'Yes'}	{'CI': array([0.69092802, 1.29167081]), 'Error Bound': 1.0450568365805721e-79, 'Reliable CI?': 'Yes'}	No
149	Nervous system|congenital malformations and deformations$M$21-40	congenital malformations and deformations	1.052395749102585	{'CI': array([0.71945205, 1.47829328]), 'Error Bound': 6.38690654731069e-58, 'Reliable CI?': 'Yes'}	{'CI': array([0.71945205, 1.47829328]), 'Error Bound': 6.38690654731069e-58, 'Reliable CI?': 'Yes'}	No	1.1997077519168842	{'CI': array([0.84128148, 1.66156802]), 'Error Bound': 3.143454292222019e-59, 'Reliable CI?': 'Yes'}	{'CI': array([0.84128148, 1.66156802]), 'Error Bound': 3.143454292222019e-59, 'Reliable CI?': 'Yes'}	No
150	Other congenital malformations and deformations|congenital malformations and deformations$F$0-10	congenital malformations and deformations	1.04663045609837	{'CI': array([0.93435736, 1.1678469 ]), 'Error Bound': 0.0, 'Reliable CI?': 'Yes'}	{'CI': array([0.93435736, 1.1678469 ]), 'Error Bound': 0.0, 'Reliable CI?': 'Yes'}	No	1.0804148015079293	{'CI': array([0.96014428, 1.21087432]), 'Error Bound': 0.0, 'Reliable CI?': 'Yes'}	{'CI': array([0.96014428, 1.21087432]), 'Error Bound': 0.0, 'Reliable CI?': 'Yes'}	No
151	Other congenital malformations and deformations|congenital malformations and deformations$F$21-40	congenital malformations and deformations	1.0602012726311079	{'CI': array([0.85489131, 1.29734643]), 'Error Bound': 1.6418607531423512e-161, 'Reliable CI?': 'Yes'}	{'CI': array([0.85489131, 1.29734643]), 'Error Bound': 1.6418607531423512e-161, 'Reliable CI?': 'Yes'}	No	0.9626637855702413	{'CI': array([0.75392363, 1.20562497]), 'Error Bound': 3.732904428248412e-137, 'Reliable CI?': 'Yes'}	{'CI': array([0.75392363, 1.20562497]), 'Error Bound': 3.732904428248412e-137, 'Reliable CI?': 'Yes'}	No
152	Other congenital malformations and deformations|congenital malformations and deformations$F$41-60	congenital malformations and deformations	1.2523491764698758	{'CI': array([0.95684653, 1.61348959]), 'Error Bound': 1.6426397478614572e-94, 'Reliable CI?': 'Yes'}	{'CI': array([0.95684653, 1.61348959]), 'Error Bound': 1.6426397478614572e-94, 'Reliable CI?': 'Yes'}	No	0.9605482308158282	{'CI': array([0.70701625, 1.26645229]), 'Error Bound': 4.99153291047731e-91, 'Reliable CI?': 'Yes'}	{'CI': array([0.70701625, 1.26645229]), 'Error Bound': 4.99153291047731e-91, 'Reliable CI?': 'Yes'}	No
153	Other congenital malformations and deformations|congenital malformations and deformations$M$0-10	congenital malformations and deformations	0.9420135386929107	{'CI': array([0.84238084, 1.04889216]), 'Error Bound': 0.0, 'Reliable CI?': 'Yes'}	{'CI': array([0.84238084, 1.04889216]), 'Error Bound': 0.0, 'Reliable CI?': 'Yes'}	No	1.00849089835942	{'CI': array([0.90112919, 1.12410533]), 'Error Bound': 0.0, 'Reliable CI?': 'Yes'}	{'CI': array([0.90112919, 1.12410533]), 'Error Bound': 0.0, 'Reliable CI?': 'Yes'}	No
154	Other congenital malformations and deformations|congenital malformations and deformations$M$11-20	congenital malformations and deformations	1.0933281630288934	{'CI': array([0.79547267, 1.46224608]), 'Error Bound': 4.2888874246126004e-77, 'Reliable CI?': 'Yes'}	{'CI': array([0.79547267, 1.46224608]), 'Error Bound': 4.2888874246126004e-77, 'Reliable CI?': 'Yes'}	No	1.0845501406751072	{'CI': array([0.77852168, 1.46629765]), 'Error Bound': 4.3824372269726977e-72, 'Reliable CI?': 'Yes'}	{'CI': array([0.77852168, 1.46629765]), 'Error Bound': 4.3824372269726977e-72, 'Reliable CI?': 'Yes'}	No
155	Other congenital malformations and deformations|congenital malformations and deformations$M$21-40	congenital malformations and deformations	0.9852711234496794	{'CI': array([0.72597817, 1.29910805]), 'Error Bound': 1.0097693124864687e-89, 'Reliable CI?': 'Yes'}	{'CI': array([0.72597817, 1.29910805]), 'Error Bound': 1.0097693124864687e-89, 'Reliable CI?': 'Yes'}	No	0.7554635469983149	{'CI': array([0.53355008, 1.01996102]), 'Error Bound': 3.3733125701917937e-88, 'Reliable CI?': 'Yes'}	{'CI': array([0.53355008, 1.01996102]), 'Error Bound': 3.3733125701917937e-88, 'Reliable CI?': 'Yes'}	No
156	Respiratory system|congenital malformations and deformations$F$0-10	congenital malformations and deformations	1.0949402821452936	{'CI': array([0.92771343, 1.28244706]), 'Error Bound': 6.715201802610252e-259, 'Reliable CI?': 'Yes'}	{'CI': array([0.92771343, 1.28244706]), 'Error Bound': 6.715201802610252e-259, 'Reliable CI?': 'Yes'}	No	0.9831007520507047	{'CI': array([0.82241789, 1.16318703]), 'Error Bound': 2.991405796313367e-243, 'Reliable CI?': 'Yes'}	{'CI': array([0.82241789, 1.16318703]), 'Error Bound': 2.991405796313367e-243, 'Reliable CI?': 'Yes'}	No
157	Respiratory system|congenital malformations and deformations$M$0-10	congenital malformations and deformations	1.0583975896507303	{'CI': array([0.9113806 , 1.22106799]), 'Error Bound': 0.0, 'Reliable CI?': 'Yes'}	{'CI': array([0.9113806 , 1.22106799]), 'Error Bound': 0.0, 'Reliable CI?': 'Yes'}	No	0.9484406492790989	{'CI': array([0.81085664, 1.10018726]), 'Error Bound': 0.0, 'Reliable CI?': 'Yes'}	{'CI': array([0.81085664, 1.10018726]), 'Error Bound': 0.0, 'Reliable CI?': 'Yes'}	No
158	Urinary system|congenital malformations and deformations$F$0-10	congenital malformations and deformations	0.9155568441823344	{'CI': array([0.75630492, 1.09435798]), 'Error Bound': 3.285178933019257e-225, 'Reliable CI?': 'Yes'}	{'CI': array([0.75630492, 1.09435798]), 'Error Bound': 3.285178933019257e-225, 'Reliable CI?': 'Yes'}	No	1.020439948357001	{'CI': array([0.8348985 , 1.23197326]), 'Error Bound': 1.4705171093487517e-189, 'Reliable CI?': 'Yes'}	{'CI': array([0.8348985 , 1.23197326]), 'Error Bound': 1.4705171093487517e-189, 'Reliable CI?': 'Yes'}	No
159	Urinary system|congenital malformations and deformations$F$21-40	congenital malformations and deformations	0.9463673596879246	{'CI': array([0.7205828 , 1.21304328]), 'Error Bound': 1.163000897504743e-113, 'Reliable CI?': 'Yes'}	{'CI': array([0.7205828 , 1.21304328]), 'Error Bound': 1.163000897504743e-113, 'Reliable CI?': 'Yes'}	No	0.9871052468199842	{'CI': array([0.75675833, 1.25943363]), 'Error Bound': 2.1136538472928892e-115, 'Reliable CI?': 'Yes'}	{'CI': array([0.75675833, 1.25943363]), 'Error Bound': 2.1136538472928892e-115, 'Reliable CI?': 'Yes'}	No
160	Urinary system|congenital malformations and deformations$F$41-60	congenital malformations and deformations	1.2270184466436067	{'CI': array([1.00719332, 1.48152391]), 'Error Bound': 2.697298583272194e-171, 'Reliable CI?': 'Yes'}	{'CI': array([0.9664971 , 1.53771492]), 'Error Bound': 2.697298583272194e-171, 'Reliable CI?': 'Yes'}	No	1.191033419863966	{'CI': array([0.97649559, 1.43888664]), 'Error Bound': 4.914913813637709e-173, 'Reliable CI?': 'Yes'}	{'CI': array([0.97649559, 1.43888664]), 'Error Bound': 4.914913813637709e-173, 'Reliable CI?': 'Yes'}	No
161	Urinary system|congenital malformations and deformations$F$61-	congenital malformations and deformations	0.8321293574534061	{'CI': array([0.6689306, 1.0165735]), 'Error Bound': 4.005838817649231e-189, 'Reliable CI?': 'Yes'}	{'CI': array([0.6689306, 1.0165735]), 'Error Bound': 4.005838817649231e-189, 'Reliable CI?': 'Yes'}	No	0.9037330488566218	{'CI': array([0.71323358, 1.12296292]), 'Error Bound': 8.195029927820989e-153, 'Reliable CI?': 'Yes'}	{'CI': array([0.71323358, 1.12296292]), 'Error Bound': 8.195029927820989e-153, 'Reliable CI?': 'Yes'}	No
162	Urinary system|congenital malformations and deformations$M$0-10	congenital malformations and deformations	0.9434614520194153	{'CI': array([0.82417884, 1.07327416]), 'Error Bound': 0.0, 'Reliable CI?': 'Yes'}	{'CI': array([0.82417884, 1.07327416]), 'Error Bound': 0.0, 'Reliable CI?': 'Yes'}	No	0.9480874491861475	{'CI': array([0.82538626, 1.08193332]), 'Error Bound': 0.0, 'Reliable CI?': 'Yes'}	{'CI': array([0.82538626, 1.08193332]), 'Error Bound': 0.0, 'Reliable CI?': 'Yes'}	No
163	Urinary system|congenital malformations and deformations$M$41-60	congenital malformations and deformations	1.0989366546524908	{'CI': array([0.90885646, 1.31560108]), 'Error Bound': 2.427904521536733e-199, 'Reliable CI?': 'Yes'}	{'CI': array([0.90885646, 1.31560108]), 'Error Bound': 2.427904521536733e-199, 'Reliable CI?': 'Yes'}	No	0.9599726650177652	{'CI': array([0.77872409, 1.16650573]), 'Error Bound': 1.80036590350334e-183, 'Reliable CI?': 'Yes'}	{'CI': array([0.77872409, 1.16650573]), 'Error Bound': 1.80036590350334e-183, 'Reliable CI?': 'Yes'}	No
164	Urinary system|congenital malformations and deformations$M$61-	congenital malformations and deformations	0.9303063289356133	{'CI': array([0.765347 , 1.11618166]), 'Error Bound': 4.006320210688339e-214, 'Reliable CI?': 'Yes'}	{'CI': array([0.765347 , 1.11618166]), 'Error Bound': 4.006320210688339e-214, 'Reliable CI?': 'Yes'}	No	1.1436399980719816	{'CI': array([0.94139361, 1.37571809]), 'Error Bound': 3.2775660759083416e-185, 'Reliable CI?': 'Yes'}	{'CI': array([0.94139361, 1.37571809]), 'Error Bound': 3.2775660759083416e-185, 'Reliable CI?': 'Yes'}	No
165	Aplastic and other anaemias|diseases of the blood and blood-forming organs and certain disorders involving the immune mechanism$F$0-10	diseases of the blood and blood-forming organs and certain disorders involving the immune mechanism	0.9764813983174278	{'CI': array([0.87002901, 1.09114167]), 'Error Bound': 0.0, 'Reliable CI?': 'Yes'}	{'CI': array([0.87002901, 1.09114167]), 'Error Bound': 0.0, 'Reliable CI?': 'Yes'}	No	0.8950990798885423	{'CI': array([0.79263888, 1.00536491]), 'Error Bound': 0.0, 'Reliable CI?': 'Yes'}	{'CI': array([0.79263888, 1.00536491]), 'Error Bound': 0.0, 'Reliable CI?': 'Yes'}	No
166	Aplastic and other anaemias|diseases of the blood and blood-forming organs and certain disorders involving the immune mechanism$F$11-20	diseases of the blood and blood-forming organs and certain disorders involving the immune mechanism	1.0273356784604704	{'CI': array([0.92933379, 1.13212365]), 'Error Bound': 0.0, 'Reliable CI?': 'Yes'}	{'CI': array([0.92933379, 1.13212365]), 'Error Bound': 0.0, 'Reliable CI?': 'Yes'}	No	0.9389312170866594	{'CI': array([0.84825614, 1.03556658]), 'Error Bound': 0.0, 'Reliable CI?': 'Yes'}	{'CI': array([0.84825614, 1.03556658]), 'Error Bound': 0.0, 'Reliable CI?': 'Yes'}	No
167	Aplastic and other anaemias|diseases of the blood and blood-forming organs and certain disorders involving the immune mechanism$F$21-40	diseases of the blood and blood-forming organs and certain disorders involving the immune mechanism	0.9877179880159261	{'CI': array([0.95146168, 1.02487658]), 'Error Bound': 0.0, 'Reliable CI?': 'Yes'}	{'CI': array([0.95146168, 1.02487658]), 'Error Bound': 0.0, 'Reliable CI?': 'Yes'}	No	0.9798070260480746	{'CI': array([0.94233286, 1.01824761]), 'Error Bound': 0.0, 'Reliable CI?': 'Yes'}	{'CI': array([0.94233286, 1.01824761]), 'Error Bound': 0.0, 'Reliable CI?': 'Yes'}	No
168	Aplastic and other anaemias|diseases of the blood and blood-forming organs and certain disorders involving the immune mechanism$F$41-60	diseases of the blood and blood-forming organs and certain disorders involving the immune mechanism	0.9865531778892811	{'CI': array([0.96205343, 1.01146167]), 'Error Bound': 0.0, 'Reliable CI?': 'Yes'}	{'CI': array([0.96205343, 1.01146167]), 'Error Bound': 0.0, 'Reliable CI?': 'Yes'}	No	0.981393239385168	{'CI': array([0.9562316 , 1.00698671]), 'Error Bound': 0.0, 'Reliable CI?': 'Yes'}	{'CI': array([0.9562316 , 1.00698671]), 'Error Bound': 0.0, 'Reliable CI?': 'Yes'}	No
169	Aplastic and other anaemias|diseases of the blood and blood-forming organs and certain disorders involving the immune mechanism$F$61-	diseases of the blood and blood-forming organs and certain disorders involving the immune mechanism	1.005501102267349	{'CI': array([0.98545575, 1.02581731]), 'Error Bound': 0.0, 'Reliable CI?': 'Yes'}	{'CI': array([0.98545575, 1.02581731]), 'Error Bound': 0.0, 'Reliable CI?': 'Yes'}	No	0.9943802289017263	{'CI': array([0.97339081, 1.01566775]), 'Error Bound': 0.0, 'Reliable CI?': 'Yes'}	{'CI': array([0.97339081, 1.01566775]), 'Error Bound': 0.0, 'Reliable CI?': 'Yes'}	No
170	Aplastic and other anaemias|diseases of the blood and blood-forming organs and certain disorders involving the immune mechanism$M$0-10	diseases of the blood and blood-forming organs and certain disorders involving the immune mechanism	1.0515964132532538	{'CI': array([0.94521344, 1.16596048]), 'Error Bound': 0.0, 'Reliable CI?': 'Yes'}	{'CI': array([0.94521344, 1.16596048]), 'Error Bound': 0.0, 'Reliable CI?': 'Yes'}	No	0.9888260028166637	{'CI': array([0.8808553 , 1.10520633]), 'Error Bound': 0.0, 'Reliable CI?': 'Yes'}	{'CI': array([0.8808553 , 1.10520633]), 'Error Bound': 0.0, 'Reliable CI?': 'Yes'}	No
171	Aplastic and other anaemias|diseases of the blood and blood-forming organs and certain disorders involving the immune mechanism$M$11-20	diseases of the blood and blood-forming organs and certain disorders involving the immune mechanism	0.9513889792272547	{'CI': array([0.84426305, 1.06690263]), 'Error Bound': 0.0, 'Reliable CI?': 'Yes'}	{'CI': array([0.84426305, 1.06690263]), 'Error Bound': 0.0, 'Reliable CI?': 'Yes'}	No	0.9808717358889532	{'CI': array([0.86220721, 1.10979638]), 'Error Bound': 0.0, 'Reliable CI?': 'Yes'}	{'CI': array([0.86220721, 1.10979638]), 'Error Bound': 0.0, 'Reliable CI?': 'Yes'}	No
172	Aplastic and other anaemias|diseases of the blood and blood-forming organs and certain disorders involving the immune mechanism$M$21-40	diseases of the blood and blood-forming organs and certain disorders involving the immune mechanism	0.9869986411312701	{'CI': array([0.92664369, 1.04989661]), 'Error Bound': 0.0, 'Reliable CI?': 'Yes'}	{'CI': array([0.92664369, 1.04989661]), 'Error Bound': 0.0, 'Reliable CI?': 'Yes'}	No	1.0108948473502626	{'CI': array([0.94794326, 1.07659251]), 'Error Bound': 0.0, 'Reliable CI?': 'Yes'}	{'CI': array([0.94794326, 1.07659251]), 'Error Bound': 0.0, 'Reliable CI?': 'Yes'}	No
173	Aplastic and other anaemias|diseases of the blood and blood-forming organs and certain disorders involving the immune mechanism$M$41-60	diseases of the blood and blood-forming organs and certain disorders involving the immune mechanism	1.0078734871844746	{'CI': array([0.98008941, 1.03618062]), 'Error Bound': 0.0, 'Reliable CI?': 'Yes'}	{'CI': array([0.98008941, 1.03618062]), 'Error Bound': 0.0, 'Reliable CI?': 'Yes'}	No	0.9880740786049791	{'CI': array([0.95980936, 1.01688363]), 'Error Bound': 0.0, 'Reliable CI?': 'Yes'}	{'CI': array([0.95980936, 1.01688363]), 'Error Bound': 0.0, 'Reliable CI?': 'Yes'}	No
174	Aplastic and other anaemias|diseases of the blood and blood-forming organs and certain disorders involving the immune mechanism$M$61-	diseases of the blood and blood-forming organs and certain disorders involving the immune mechanism	1.020584138122096	{'CI': array([0.99902357, 1.04245677]), 'Error Bound': 0.0, 'Reliable CI?': 'Yes'}	{'CI': array([0.99902357, 1.04245677]), 'Error Bound': 0.0, 'Reliable CI?': 'Yes'}	No	0.9953484629462177	{'CI': array([0.97292325, 1.01811415]), 'Error Bound': 0.0, 'Reliable CI?': 'Yes'}	{'CI': array([0.97292325, 1.01811415]), 'Error Bound': 0.0, 'Reliable CI?': 'Yes'}	No
175	Certain disorders involving the immune mechanism|diseases of the blood and blood-forming organs and certain disorders involving the immune mechanism$F$0-10	diseases of the blood and blood-forming organs and certain disorders involving the immune mechanism	0.9896993336588198	{'CI': array([0.78671602, 1.22461477]), 'Error Bound': 1.2251350674931438e-150, 'Reliable CI?': 'Yes'}	{'CI': array([0.78671602, 1.22461477]), 'Error Bound': 1.2251350674931438e-150, 'Reliable CI?': 'Yes'}	No	0.947905158346864	{'CI': array([0.73904485, 1.19125451]), 'Error Bound': 4.141719471750159e-134, 'Reliable CI?': 'Yes'}	{'CI': array([0.73904485, 1.19125451]), 'Error Bound': 4.141719471750159e-134, 'Reliable CI?': 'Yes'}	No
176	Certain disorders involving the immune mechanism|diseases of the blood and blood-forming organs and certain disorders involving the immune mechanism$F$11-20	diseases of the blood and blood-forming organs and certain disorders involving the immune mechanism	1.0545926864272153	{'CI': array([0.81284035, 1.34182175]), 'Error Bound': 7.039992625991045e-114, 'Reliable CI?': 'Yes'}	{'CI': array([0.81284035, 1.34182175]), 'Error Bound': 7.039992625991045e-114, 'Reliable CI?': 'Yes'}	No	1.0937735590257995	{'CI': array([0.82838098, 1.41409925]), 'Error Bound': 1.9837209250786133e-98, 'Reliable CI?': 'Yes'}	{'CI': array([0.82838098, 1.41409925]), 'Error Bound': 1.9837209250786133e-98, 'Reliable CI?': 'Yes'}	No
177	Certain disorders involving the immune mechanism|diseases of the blood and blood-forming organs and certain disorders involving the immune mechanism$F$21-40	diseases of the blood and blood-forming organs and certain disorders involving the immune mechanism	0.9902055995847618	{'CI': array([0.85207367, 1.142406 ]), 'Error Bound': 0.0, 'Reliable CI?': 'Yes'}	{'CI': array([0.85207367, 1.142406 ]), 'Error Bound': 0.0, 'Reliable CI?': 'Yes'}	No	1.0258440805226676	{'CI': array([0.87845909, 1.1891287 ]), 'Error Bound': 1.9031791211381557e-308, 'Reliable CI?': 'Yes'}	{'CI': array([0.87845909, 1.1891287 ]), 'Error Bound': 1.9031791211381557e-308, 'Reliable CI?': 'Yes'}	No
178	Certain disorders involving the immune mechanism|diseases of the blood and blood-forming organs and certain disorders involving the immune mechanism$F$41-60	diseases of the blood and blood-forming organs and certain disorders involving the immune mechanism	0.966571347501901	{'CI': array([0.88984677, 1.04748189]), 'Error Bound': 0.0, 'Reliable CI?': 'Yes'}	{'CI': array([0.88984677, 1.04748189]), 'Error Bound': 0.0, 'Reliable CI?': 'Yes'}	No	0.9442720113125955	{'CI': array([0.86445048, 1.02866781]), 'Error Bound': 0.0, 'Reliable CI?': 'Yes'}	{'CI': array([0.86445048, 1.02866781]), 'Error Bound': 0.0, 'Reliable CI?': 'Yes'}	No
179	Certain disorders involving the immune mechanism|diseases of the blood and blood-forming organs and certain disorders involving the immune mechanism$F$61-	diseases of the blood and blood-forming organs and certain disorders involving the immune mechanism	0.9712990220865348	{'CI': array([0.88507443, 1.06283329]), 'Error Bound': 0.0, 'Reliable CI?': 'Yes'}	{'CI': array([0.88507443, 1.06283329]), 'Error Bound': 0.0, 'Reliable CI?': 'Yes'}	No	0.9486009625558163	{'CI': array([0.85846072, 1.04460477]), 'Error Bound': 0.0, 'Reliable CI?': 'Yes'}	{'CI': array([0.85846072, 1.04460477]), 'Error Bound': 0.0, 'Reliable CI?': 'Yes'}	No
180	Certain disorders involving the immune mechanism|diseases of the blood and blood-forming organs and certain disorders involving the immune mechanism$M$0-10	diseases of the blood and blood-forming organs and certain disorders involving the immune mechanism	1.030943909055365	{'CI': array([0.84982141, 1.23667587]), 'Error Bound': 5.971250811163978e-202, 'Reliable CI?': 'Yes'}	{'CI': array([0.84982141, 1.23667587]), 'Error Bound': 5.971250811163978e-202, 'Reliable CI?': 'Yes'}	No	0.9319098790154974	{'CI': array([0.76334264, 1.12238446]), 'Error Bound': 5.402475310726808e-205, 'Reliable CI?': 'Yes'}	{'CI': array([0.76334264, 1.12238446]), 'Error Bound': 5.402475310726808e-205, 'Reliable CI?': 'Yes'}	No
181	Certain disorders involving the immune mechanism|diseases of the blood and blood-forming organs and certain disorders involving the immune mechanism$M$11-20	diseases of the blood and blood-forming organs and certain disorders involving the immune mechanism	1.1929527636720367	{'CI': array([0.93997378, 1.49357956]), 'Error Bound': 1.3974697874946086e-122, 'Reliable CI?': 'Yes'}	{'CI': array([0.93997378, 1.49357956]), 'Error Bound': 1.3974697874946086e-122, 'Reliable CI?': 'Yes'}	No	0.99628526057092	{'CI': array([0.78654171, 1.24015633]), 'Error Bound': 3.707675665329277e-142, 'Reliable CI?': 'Yes'}	{'CI': array([0.78654171, 1.24015633]), 'Error Bound': 3.707675665329277e-142, 'Reliable CI?': 'Yes'}	No
182	Certain disorders involving the immune mechanism|diseases of the blood and blood-forming organs and certain disorders involving the immune mechanism$M$21-40	diseases of the blood and blood-forming organs and certain disorders involving the immune mechanism	0.8900469300725159	{'CI': array([0.72791976, 1.07267451]), 'Error Bound': 4.0049157363312154e-209, 'Reliable CI?': 'Yes'}	{'CI': array([0.72791976, 1.07267451]), 'Error Bound': 4.0049157363312154e-209, 'Reliable CI?': 'Yes'}	No	1.0176234123406263	{'CI': array([0.8372469 , 1.22248033]), 'Error Bound': 1.985796645792651e-200, 'Reliable CI?': 'Yes'}	{'CI': array([0.8372469 , 1.22248033]), 'Error Bound': 1.985796645792651e-200, 'Reliable CI?': 'Yes'}	No
183	Certain disorders involving the immune mechanism|diseases of the blood and blood-forming organs and certain disorders involving the immune mechanism$M$41-60	diseases of the blood and blood-forming organs and certain disorders involving the immune mechanism	1.0315357924877848	{'CI': array([0.93962418, 1.12938163]), 'Error Bound': 0.0, 'Reliable CI?': 'Yes'}	{'CI': array([0.93962418, 1.12938163]), 'Error Bound': 0.0, 'Reliable CI?': 'Yes'}	No	0.9108028275294955	{'CI': array([0.82287864, 1.00437805]), 'Error Bound': 0.0, 'Reliable CI?': 'Yes'}	{'CI': array([0.82287864, 1.00437805]), 'Error Bound': 0.0, 'Reliable CI?': 'Yes'}	No
184	Certain disorders involving the immune mechanism|diseases of the blood and blood-forming organs and certain disorders involving the immune mechanism$M$61-	diseases of the blood and blood-forming organs and certain disorders involving the immune mechanism	1.1746334287620313	{'CI': array([1.06747975, 1.2895391 ]), 'Error Bound': 0.0, 'Reliable CI?': 'Yes'}	{'CI': array([1.04694705, 1.31348204]), 'Error Bound': 0.0, 'Reliable CI?': 'Yes'}	Yes	0.9784223322026847	{'CI': array([0.87764459, 1.08650548]), 'Error Bound': 0.0, 'Reliable CI?': 'Yes'}	{'CI': array([0.87764459, 1.08650548]), 'Error Bound': 0.0, 'Reliable CI?': 'Yes'}	No
185	Coagulation defects, purpura and other haemorrhagic conditions|diseases of the blood and blood-forming organs and certain disorders involving the immune mechanism$F$0-10	diseases of the blood and blood-forming organs and certain disorders involving the immune mechanism	1.054206774114222	{'CI': array([0.89471618, 1.23231516]), 'Error Bound': 2.747660718051409e-271, 'Reliable CI?': 'Yes'}	{'CI': array([0.89471618, 1.23231516]), 'Error Bound': 2.747660718051409e-271, 'Reliable CI?': 'Yes'}	No	0.9281680613076062	{'CI': array([0.77325632, 1.10141572]), 'Error Bound': 4.934001345272517e-243, 'Reliable CI?': 'Yes'}	{'CI': array([0.77325632, 1.10141572]), 'Error Bound': 4.934001345272517e-243, 'Reliable CI?': 'Yes'}	No
186	Coagulation defects, purpura and other haemorrhagic conditions|diseases of the blood and blood-forming organs and certain disorders involving the immune mechanism$F$11-20	diseases of the blood and blood-forming organs and certain disorders involving the immune mechanism	0.9686554609754668	{'CI': array([0.82151478, 1.13199161]), 'Error Bound': 2.7698546750879324e-286, 'Reliable CI?': 'Yes'}	{'CI': array([0.82151478, 1.13199161]), 'Error Bound': 2.7698546750879324e-286, 'Reliable CI?': 'Yes'}	No	0.8598613361087519	{'CI': array([0.7166725 , 1.01897602]), 'Error Bound': 6.699830455128433e-259, 'Reliable CI?': 'Yes'}	{'CI': array([0.7166725 , 1.01897602]), 'Error Bound': 6.699830455128433e-259, 'Reliable CI?': 'Yes'}	No
187	Coagulation defects, purpura and other haemorrhagic conditions|diseases of the blood and blood-forming organs and certain disorders involving the immune mechanism$F$21-40	diseases of the blood and blood-forming organs and certain disorders involving the immune mechanism	1.036225947987431	{'CI': array([0.97340507, 1.10175996]), 'Error Bound': 0.0, 'Reliable CI?': 'Yes'}	{'CI': array([0.97340507, 1.10175996]), 'Error Bound': 0.0, 'Reliable CI?': 'Yes'}	No	0.948473630949599	{'CI': array([0.8865823 , 1.01307584]), 'Error Bound': 0.0, 'Reliable CI?': 'Yes'}	{'CI': array([0.8865823 , 1.01307584]), 'Error Bound': 0.0, 'Reliable CI?': 'Yes'}	No
188	Coagulation defects, purpura and other haemorrhagic conditions|diseases of the blood and blood-forming organs and certain disorders involving the immune mechanism$F$41-60	diseases of the blood and blood-forming organs and certain disorders involving the immune mechanism	1.0095837334307771	{'CI': array([0.96090247, 1.05989286]), 'Error Bound': 0.0, 'Reliable CI?': 'Yes'}	{'CI': array([0.96090247, 1.05989286]), 'Error Bound': 0.0, 'Reliable CI?': 'Yes'}	No	1.0505412299652246	{'CI': array([0.99782215, 1.10514697]), 'Error Bound': 0.0, 'Reliable CI?': 'Yes'}	{'CI': array([0.99782215, 1.10514697]), 'Error Bound': 0.0, 'Reliable CI?': 'Yes'}	No
189	Coagulation defects, purpura and other haemorrhagic conditions|diseases of the blood and blood-forming organs and certain disorders involving the immune mechanism$F$61-	diseases of the blood and blood-forming organs and certain disorders involving the immune mechanism	0.967077173528894	{'CI': array([0.92318812, 1.01230349]), 'Error Bound': 0.0, 'Reliable CI?': 'Yes'}	{'CI': array([0.92318812, 1.01230349]), 'Error Bound': 0.0, 'Reliable CI?': 'Yes'}	No	1.0186106082296034	{'CI': array([0.96819321, 1.07076837]), 'Error Bound': 0.0, 'Reliable CI?': 'Yes'}	{'CI': array([0.96819321, 1.07076837]), 'Error Bound': 0.0, 'Reliable CI?': 'Yes'}	No
190	Coagulation defects, purpura and other haemorrhagic conditions|diseases of the blood and blood-forming organs and certain disorders involving the immune mechanism$M$0-10	diseases of the blood and blood-forming organs and certain disorders involving the immune mechanism	1.0398535089080496	{'CI': array([0.90095504, 1.19273661]), 'Error Bound': 0.0, 'Reliable CI?': 'Yes'}	{'CI': array([0.90095504, 1.19273661]), 'Error Bound': 0.0, 'Reliable CI?': 'Yes'}	No	0.9923670753007492	{'CI': array([0.85239799, 1.14678601]), 'Error Bound': 0.0, 'Reliable CI?': 'Yes'}	{'CI': array([0.85239799, 1.14678601]), 'Error Bound': 0.0, 'Reliable CI?': 'Yes'}	No
191	Coagulation defects, purpura and other haemorrhagic conditions|diseases of the blood and blood-forming organs and certain disorders involving the immune mechanism$M$11-20	diseases of the blood and blood-forming organs and certain disorders involving the immune mechanism	0.8439897729238837	{'CI': array([0.70863532, 0.99358732]), 'Error Bound': 1.1234679763790263e-283, 'Reliable CI?': 'Yes'}	{'CI': array([0.68301343, 1.02552131]), 'Error Bound': 1.1234679763790263e-283, 'Reliable CI?': 'Yes'}	No	1.2018534866028268	{'CI': array([1.01093108, 1.41861644]), 'Error Bound': 1.0896222943279918e-223, 'Reliable CI?': 'Yes'}	{'CI': array([0.97232164, 1.4697849 ]), 'Error Bound': 1.0896222943279918e-223, 'Reliable CI?': 'Yes'}	No
192	Coagulation defects, purpura and other haemorrhagic conditions|diseases of the blood and blood-forming organs and certain disorders involving the immune mechanism$M$21-40	diseases of the blood and blood-forming organs and certain disorders involving the immune mechanism	0.9635442100526134	{'CI': array([0.86940224, 1.06407637]), 'Error Bound': 0.0, 'Reliable CI?': 'Yes'}	{'CI': array([0.86940224, 1.06407637]), 'Error Bound': 0.0, 'Reliable CI?': 'Yes'}	No	0.9798065284114248	{'CI': array([0.87833243, 1.08869363]), 'Error Bound': 0.0, 'Reliable CI?': 'Yes'}	{'CI': array([0.87833243, 1.08869363]), 'Error Bound': 0.0, 'Reliable CI?': 'Yes'}	No
193	Coagulation defects, purpura and other haemorrhagic conditions|diseases of the blood and blood-forming organs and certain disorders involving the immune mechanism$M$41-60	diseases of the blood and blood-forming organs and certain disorders involving the immune mechanism	0.9674843875034563	{'CI': array([0.92074448, 1.01574485]), 'Error Bound': 0.0, 'Reliable CI?': 'Yes'}	{'CI': array([0.92074448, 1.01574485]), 'Error Bound': 0.0, 'Reliable CI?': 'Yes'}	No	1.0292943730652813	{'CI': array([0.97783455, 1.08256337]), 'Error Bound': 0.0, 'Reliable CI?': 'Yes'}	{'CI': array([0.97783455, 1.08256337]), 'Error Bound': 0.0, 'Reliable CI?': 'Yes'}	No
194	Coagulation defects, purpura and other haemorrhagic conditions|diseases of the blood and blood-forming organs and certain disorders involving the immune mechanism$M$61-	diseases of the blood and blood-forming organs and certain disorders involving the immune mechanism	1.0156932347123502	{'CI': array([0.97296343, 1.05966842]), 'Error Bound': 0.0, 'Reliable CI?': 'Yes'}	{'CI': array([0.97296343, 1.05966842]), 'Error Bound': 0.0, 'Reliable CI?': 'Yes'}	No	1.0019888951876808	{'CI': array([0.95762289, 1.04770449]), 'Error Bound': 0.0, 'Reliable CI?': 'Yes'}	{'CI': array([0.95762289, 1.04770449]), 'Error Bound': 0.0, 'Reliable CI?': 'Yes'}	No
195	Haemolytic anaemias|diseases of the blood and blood-forming organs and certain disorders involving the immune mechanism$F$0-10	diseases of the blood and blood-forming organs and certain disorders involving the immune mechanism	1.0483780184404246	{'CI': array([0.88761618, 1.22811907]), 'Error Bound': 9.095900043725038e-265, 'Reliable CI?': 'Yes'}	{'CI': array([0.88761618, 1.22811907]), 'Error Bound': 9.095900043725038e-265, 'Reliable CI?': 'Yes'}	No	0.9568273759962058	{'CI': array([0.8018907 , 1.12990486]), 'Error Bound': 4.957701466937581e-253, 'Reliable CI?': 'Yes'}	{'CI': array([0.8018907 , 1.12990486]), 'Error Bound': 4.957701466937581e-253, 'Reliable CI?': 'Yes'}	No
196	Haemolytic anaemias|diseases of the blood and blood-forming organs and certain disorders involving the immune mechanism$F$11-20	diseases of the blood and blood-forming organs and certain disorders involving the immune mechanism	0.9533028933306926	{'CI': array([0.83823233, 1.07810085]), 'Error Bound': 0.0, 'Reliable CI?': 'Yes'}	{'CI': array([0.83823233, 1.07810085]), 'Error Bound': 0.0, 'Reliable CI?': 'Yes'}	No	1.0045092790772872	{'CI': array([0.87297364, 1.14866093]), 'Error Bound': 0.0, 'Reliable CI?': 'Yes'}	{'CI': array([0.87297364, 1.14866093]), 'Error Bound': 0.0, 'Reliable CI?': 'Yes'}	No
197	Haemolytic anaemias|diseases of the blood and blood-forming organs and certain disorders involving the immune mechanism$F$21-40	diseases of the blood and blood-forming organs and certain disorders involving the immune mechanism	1.0323873963316343	{'CI': array([0.94421347, 1.1260084 ]), 'Error Bound': 0.0, 'Reliable CI?': 'Yes'}	{'CI': array([0.94421347, 1.1260084 ]), 'Error Bound': 0.0, 'Reliable CI?': 'Yes'}	No	0.9839194301991531	{'CI': array([0.89768136, 1.07544548]), 'Error Bound': 0.0, 'Reliable CI?': 'Yes'}	{'CI': array([0.89768136, 1.07544548]), 'Error Bound': 0.0, 'Reliable CI?': 'Yes'}	No
198	Haemolytic anaemias|diseases of the blood and blood-forming organs and certain disorders involving the immune mechanism$F$41-60	diseases of the blood and blood-forming organs and certain disorders involving the immune mechanism	0.9701892768705985	{'CI': array([0.86611486, 1.0821083 ]), 'Error Bound': 0.0, 'Reliable CI?': 'Yes'}	{'CI': array([0.86611486, 1.0821083 ]), 'Error Bound': 0.0, 'Reliable CI?': 'Yes'}	No	1.144463352429292	{'CI': array([1.02109287, 1.2783344 ]), 'Error Bound': 0.0, 'Reliable CI?': 'Yes'}	{'CI': array([0.9956195 , 1.30886515]), 'Error Bound': 0.0, 'Reliable CI?': 'Yes'}	No
199	Haemolytic anaemias|diseases of the blood and blood-forming organs and certain disorders involving the immune mechanism$F$61-	diseases of the blood and blood-forming organs and certain disorders involving the immune mechanism	0.9879809631251217	{'CI': array([0.83449608, 1.15902872]), 'Error Bound': 1.5088869534884778e-269, 'Reliable CI?': 'Yes'}	{'CI': array([0.83449608, 1.15902872]), 'Error Bound': 1.5088869534884778e-269, 'Reliable CI?': 'Yes'}	No	1.0611202866401934	{'CI': array([0.89015782, 1.25355448]), 'Error Bound': 2.2122779454834928e-237, 'Reliable CI?': 'Yes'}	{'CI': array([0.89015782, 1.25355448]), 'Error Bound': 2.2122779454834928e-237, 'Reliable CI?': 'Yes'}	No
200	Haemolytic anaemias|diseases of the blood and blood-forming organs and certain disorders involving the immune mechanism$M$0-10	diseases of the blood and blood-forming organs and certain disorders involving the immune mechanism	1.042118371473813	{'CI': array([0.88985993, 1.21132941]), 'Error Bound': 4.170816795830098e-294, 'Reliable CI?': 'Yes'}	{'CI': array([0.88985993, 1.21132941]), 'Error Bound': 4.170816795830098e-294, 'Reliable CI?': 'Yes'}	No	0.9356523415083682	{'CI': array([0.7884194 , 1.09930225]), 'Error Bound': 5.0190900029821145e-273, 'Reliable CI?': 'Yes'}	{'CI': array([0.7884194 , 1.09930225]), 'Error Bound': 5.0190900029821145e-273, 'Reliable CI?': 'Yes'}	No
201	Haemolytic anaemias|diseases of the blood and blood-forming organs and certain disorders involving the immune mechanism$M$11-20	diseases of the blood and blood-forming organs and certain disorders involving the immune mechanism	1.0933401745539164	{'CI': array([0.94755474, 1.25430076]), 'Error Bound': 0.0, 'Reliable CI?': 'Yes'}	{'CI': array([0.94755474, 1.25430076]), 'Error Bound': 0.0, 'Reliable CI?': 'Yes'}	No	1.0729599356385924	{'CI': array([0.92749725, 1.23362675]), 'Error Bound': 0.0, 'Reliable CI?': 'Yes'}	{'CI': array([0.92749725, 1.23362675]), 'Error Bound': 0.0, 'Reliable CI?': 'Yes'}	No
202	Haemolytic anaemias|diseases of the blood and blood-forming organs and certain disorders involving the immune mechanism$M$21-40	diseases of the blood and blood-forming organs and certain disorders involving the immune mechanism	1.0580528589420073	{'CI': array([0.94213144, 1.18348846]), 'Error Bound': 0.0, 'Reliable CI?': 'Yes'}	{'CI': array([0.94213144, 1.18348846]), 'Error Bound': 0.0, 'Reliable CI?': 'Yes'}	No	1.0372326170266015	{'CI': array([0.91735549, 1.16737915]), 'Error Bound': 0.0, 'Reliable CI?': 'Yes'}	{'CI': array([0.91735549, 1.16737915]), 'Error Bound': 0.0, 'Reliable CI?': 'Yes'}	No
203	Haemolytic anaemias|diseases of the blood and blood-forming organs and certain disorders involving the immune mechanism$M$41-60	diseases of the blood and blood-forming organs and certain disorders involving the immune mechanism	0.9912710053956951	{'CI': array([0.85594629, 1.14006093]), 'Error Bound': 0.0, 'Reliable CI?': 'Yes'}	{'CI': array([0.85594629, 1.14006093]), 'Error Bound': 0.0, 'Reliable CI?': 'Yes'}	No	0.9687748984126494	{'CI': array([0.8372817 , 1.11304306]), 'Error Bound': 0.0, 'Reliable CI?': 'Yes'}	{'CI': array([0.8372817 , 1.11304306]), 'Error Bound': 0.0, 'Reliable CI?': 'Yes'}	No
204	Haemolytic anaemias|diseases of the blood and blood-forming organs and certain disorders involving the immune mechanism$M$61-	diseases of the blood and blood-forming organs and certain disorders involving the immune mechanism	1.1982346998761375	{'CI': array([0.99231197, 1.43457066]), 'Error Bound': 3.2769787217914803e-190, 'Reliable CI?': 'Yes'}	{'CI': array([0.99231197, 1.43457066]), 'Error Bound': 3.2769787217914803e-190, 'Reliable CI?': 'Yes'}	No	1.0611239440005515	{'CI': array([0.85961668, 1.29314031]), 'Error Bound': 1.8076184661899406e-168, 'Reliable CI?': 'Yes'}	{'CI': array([0.85961668, 1.29314031]), 'Error Bound': 1.8076184661899406e-168, 'Reliable CI?': 'Yes'}	No
205	Intraoperative and postprocedural complications of the spleen|diseases of the blood and blood-forming organs and certain disorders involving the immune mechanism$F$21-40	diseases of the blood and blood-forming organs and certain disorders involving the immune mechanism	1.0603332722288825	{'CI': array([0.91060706, 1.2263076 ]), 'Error Bound': 0.0, 'Reliable CI?': 'Yes'}	{'CI': array([0.91060706, 1.2263076 ]), 'Error Bound': 0.0, 'Reliable CI?': 'Yes'}	No	0.9776290780062256	{'CI': array([0.83409894, 1.13646493]), 'Error Bound': 2.0978718005716816e-305, 'Reliable CI?': 'Yes'}	{'CI': array([0.83409894, 1.13646493]), 'Error Bound': 2.0978718005716816e-305, 'Reliable CI?': 'Yes'}	No
206	Intraoperative and postprocedural complications of the spleen|diseases of the blood and blood-forming organs and certain disorders involving the immune mechanism$F$41-60	diseases of the blood and blood-forming organs and certain disorders involving the immune mechanism	1.0275626808317153	{'CI': array([0.92715944, 1.13509973]), 'Error Bound': 0.0, 'Reliable CI?': 'Yes'}	{'CI': array([0.92715944, 1.13509973]), 'Error Bound': 0.0, 'Reliable CI?': 'Yes'}	No	1.006756707010094	{'CI': array([0.90751203, 1.11301322]), 'Error Bound': 0.0, 'Reliable CI?': 'Yes'}	{'CI': array([0.90751203, 1.11301322]), 'Error Bound': 0.0, 'Reliable CI?': 'Yes'}	No
207	Intraoperative and postprocedural complications of the spleen|diseases of the blood and blood-forming organs and certain disorders involving the immune mechanism$F$61-	diseases of the blood and blood-forming organs and certain disorders involving the immune mechanism	0.9010941031374816	{'CI': array([0.79244082, 1.01854022]), 'Error Bound': 0.0, 'Reliable CI?': 'Yes'}	{'CI': array([0.79244082, 1.01854022]), 'Error Bound': 0.0, 'Reliable CI?': 'Yes'}	No	1.0537128286951498	{'CI': array([0.93074827, 1.18743449]), 'Error Bound': 0.0, 'Reliable CI?': 'Yes'}	{'CI': array([0.93074827, 1.18743449]), 'Error Bound': 0.0, 'Reliable CI?': 'Yes'}	No
208	Intraoperative and postprocedural complications of the spleen|diseases of the blood and blood-forming organs and certain disorders involving the immune mechanism$M$21-40	diseases of the blood and blood-forming organs and certain disorders involving the immune mechanism	1.0164640423239217	{'CI': array([0.80189722, 1.26663831]), 'Error Bound': 4.1164423123866905e-139, 'Reliable CI?': 'Yes'}	{'CI': array([0.80189722, 1.26663831]), 'Error Bound': 4.1164423123866905e-139, 'Reliable CI?': 'Yes'}	No	0.9403762792857447	{'CI': array([0.7291969 , 1.18696046]), 'Error Bound': 9.274188739203583e-130, 'Reliable CI?': 'Yes'}	{'CI': array([0.7291969 , 1.18696046]), 'Error Bound': 9.274188739203583e-130, 'Reliable CI?': 'Yes'}	No
209	Intraoperative and postprocedural complications of the spleen|diseases of the blood and blood-forming organs and certain disorders involving the immune mechanism$M$41-60	diseases of the blood and blood-forming organs and certain disorders involving the immune mechanism	0.9125299153734595	{'CI': array([0.81305952, 1.01929426]), 'Error Bound': 0.0, 'Reliable CI?': 'Yes'}	{'CI': array([0.81305952, 1.01929426]), 'Error Bound': 0.0, 'Reliable CI?': 'Yes'}	No	0.9261157922568111	{'CI': array([0.82024345, 1.04024396]), 'Error Bound': 0.0, 'Reliable CI?': 'Yes'}	{'CI': array([0.82024345, 1.04024396]), 'Error Bound': 0.0, 'Reliable CI?': 'Yes'}	No
210	Intraoperative and postprocedural complications of the spleen|diseases of the blood and blood-forming organs and certain disorders involving the immune mechanism$M$61-	diseases of the blood and blood-forming organs and certain disorders involving the immune mechanism	0.9318724381190501	{'CI': array([0.83182178, 1.03924715]), 'Error Bound': 0.0, 'Reliable CI?': 'Yes'}	{'CI': array([0.83182178, 1.03924715]), 'Error Bound': 0.0, 'Reliable CI?': 'Yes'}	No	0.9417830734780059	{'CI': array([0.83445186, 1.05755129]), 'Error Bound': 0.0, 'Reliable CI?': 'Yes'}	{'CI': array([0.83445186, 1.05755129]), 'Error Bound': 0.0, 'Reliable CI?': 'Yes'}	No
211	Nutritional anemias|diseases of the blood and blood-forming organs and certain disorders involving the immune mechanism$F$11-20	diseases of the blood and blood-forming organs and certain disorders involving the immune mechanism	0.9407299782106914	{'CI': array([0.75204669, 1.15719853]), 'Error Bound': 4.028112539898647e-164, 'Reliable CI?': 'Yes'}	{'CI': array([0.75204669, 1.15719853]), 'Error Bound': 4.028112539898647e-164, 'Reliable CI?': 'Yes'}	No	0.9789255026902373	{'CI': array([0.77816344, 1.21094588]), 'Error Bound': 3.6734129973565876e-152, 'Reliable CI?': 'Yes'}	{'CI': array([0.77816344, 1.21094588]), 'Error Bound': 3.6734129973565876e-152, 'Reliable CI?': 'Yes'}	No
212	Nutritional anemias|diseases of the blood and blood-forming organs and certain disorders involving the immune mechanism$F$21-40	diseases of the blood and blood-forming organs and certain disorders involving the immune mechanism	0.988583613014375	{'CI': array([0.91599558, 1.06487964]), 'Error Bound': 0.0, 'Reliable CI?': 'Yes'}	{'CI': array([0.91599558, 1.06487964]), 'Error Bound': 0.0, 'Reliable CI?': 'Yes'}	No	1.0110876680269094	{'CI': array([0.93190494, 1.09466405]), 'Error Bound': 0.0, 'Reliable CI?': 'Yes'}	{'CI': array([0.93190494, 1.09466405]), 'Error Bound': 0.0, 'Reliable CI?': 'Yes'}	No
213	Nutritional anemias|diseases of the blood and blood-forming organs and certain disorders involving the immune mechanism$F$41-60	diseases of the blood and blood-forming organs and certain disorders involving the immune mechanism	0.9885201365016325	{'CI': array([0.93938167, 1.03932979]), 'Error Bound': 0.0, 'Reliable CI?': 'Yes'}	{'CI': array([0.93938167, 1.03932979]), 'Error Bound': 0.0, 'Reliable CI?': 'Yes'}	No	0.9503016617241772	{'CI': array([0.89858587, 1.00389562]), 'Error Bound': 0.0, 'Reliable CI?': 'Yes'}	{'CI': array([0.89858587, 1.00389562]), 'Error Bound': 0.0, 'Reliable CI?': 'Yes'}	No
214	Nutritional anemias|diseases of the blood and blood-forming organs and certain disorders involving the immune mechanism$F$61-	diseases of the blood and blood-forming organs and certain disorders involving the immune mechanism	0.9945812300736262	{'CI': array([0.95380484, 1.03649857]), 'Error Bound': 0.0, 'Reliable CI?': 'Yes'}	{'CI': array([0.95380484, 1.03649857]), 'Error Bound': 0.0, 'Reliable CI?': 'Yes'}	No	1.0212053226654312	{'CI': array([0.97533794, 1.06850743]), 'Error Bound': 0.0, 'Reliable CI?': 'Yes'}	{'CI': array([0.97533794, 1.06850743]), 'Error Bound': 0.0, 'Reliable CI?': 'Yes'}	No
215	Nutritional anemias|diseases of the blood and blood-forming organs and certain disorders involving the immune mechanism$M$0-10	diseases of the blood and blood-forming organs and certain disorders involving the immune mechanism	0.8948893683770043	{'CI': array([0.62036173, 1.23376217]), 'Error Bound': 4.0054974490817986e-70, 'Reliable CI?': 'Yes'}	{'CI': array([0.62036173, 1.23376217]), 'Error Bound': 4.0054974490817986e-70, 'Reliable CI?': 'Yes'}	No	1.1848490575475235	{'CI': array([0.82817849, 1.644493 ]), 'Error Bound': 8.582649138666608e-59, 'Reliable CI?': 'Yes'}	{'CI': array([0.82817849, 1.644493 ]), 'Error Bound': 8.582649138666608e-59, 'Reliable CI?': 'Yes'}	No
216	Nutritional anemias|diseases of the blood and blood-forming organs and certain disorders involving the immune mechanism$M$21-40	diseases of the blood and blood-forming organs and certain disorders involving the immune mechanism	1.0000648357551447	{'CI': array([0.85228139, 1.1640076 ]), 'Error Bound': 4.63263667513302e-296, 'Reliable CI?': 'Yes'}	{'CI': array([0.85228139, 1.1640076 ]), 'Error Bound': 4.63263667513302e-296, 'Reliable CI?': 'Yes'}	No	0.9823058513812226	{'CI': array([0.83687992, 1.14344005]), 'Error Bound': 4.201862779854105e-299, 'Reliable CI?': 'Yes'}	{'CI': array([0.83687992, 1.14344005]), 'Error Bound': 4.201862779854105e-299, 'Reliable CI?': 'Yes'}	No
217	Nutritional anemias|diseases of the blood and blood-forming organs and certain disorders involving the immune mechanism$M$41-60	diseases of the blood and blood-forming organs and certain disorders involving the immune mechanism	0.9675377844706967	{'CI': array([0.90284764, 1.03517747]), 'Error Bound': 0.0, 'Reliable CI?': 'Yes'}	{'CI': array([0.90284764, 1.03517747]), 'Error Bound': 0.0, 'Reliable CI?': 'Yes'}	No	1.045939587199019	{'CI': array([0.97136075, 1.12435712]), 'Error Bound': 0.0, 'Reliable CI?': 'Yes'}	{'CI': array([0.97136075, 1.12435712]), 'Error Bound': 0.0, 'Reliable CI?': 'Yes'}	No
218	Nutritional anemias|diseases of the blood and blood-forming organs and certain disorders involving the immune mechanism$M$61-	diseases of the blood and blood-forming organs and certain disorders involving the immune mechanism	0.991821511659068	{'CI': array([0.94482706, 1.04033919]), 'Error Bound': 0.0, 'Reliable CI?': 'Yes'}	{'CI': array([0.94482706, 1.04033919]), 'Error Bound': 0.0, 'Reliable CI?': 'Yes'}	No	0.9904667403370768	{'CI': array([0.93940331, 1.0433334 ]), 'Error Bound': 0.0, 'Reliable CI?': 'Yes'}	{'CI': array([0.93940331, 1.0433334 ]), 'Error Bound': 0.0, 'Reliable CI?': 'Yes'}	No
219	Other diseases of blood and blood-forming organs|diseases of the blood and blood-forming organs and certain disorders involving the immune mechanism$F$0-10	diseases of the blood and blood-forming organs and certain disorders involving the immune mechanism	0.995419598986282	{'CI': array([0.88387887, 1.11594472]), 'Error Bound': 0.0, 'Reliable CI?': 'Yes'}	{'CI': array([0.88387887, 1.11594472]), 'Error Bound': 0.0, 'Reliable CI?': 'Yes'}	No	0.9845878300530279	{'CI': array([0.86968802, 1.10907352]), 'Error Bound': 0.0, 'Reliable CI?': 'Yes'}	{'CI': array([0.86968802, 1.10907352]), 'Error Bound': 0.0, 'Reliable CI?': 'Yes'}	No
220	Other diseases of blood and blood-forming organs|diseases of the blood and blood-forming organs and certain disorders involving the immune mechanism$F$11-20	diseases of the blood and blood-forming organs and certain disorders involving the immune mechanism	1.0851062024580738	{'CI': array([0.9550962 , 1.22708529]), 'Error Bound': 0.0, 'Reliable CI?': 'Yes'}	{'CI': array([0.9550962 , 1.22708529]), 'Error Bound': 0.0, 'Reliable CI?': 'Yes'}	No	0.9741180039199372	{'CI': array([0.8468632 , 1.11327574]), 'Error Bound': 0.0, 'Reliable CI?': 'Yes'}	{'CI': array([0.8468632 , 1.11327574]), 'Error Bound': 0.0, 'Reliable CI?': 'Yes'}	No
221	Other diseases of blood and blood-forming organs|diseases of the blood and blood-forming organs and certain disorders involving the immune mechanism$F$21-40	diseases of the blood and blood-forming organs and certain disorders involving the immune mechanism	0.996410041213596	{'CI': array([0.93348928, 1.06209053]), 'Error Bound': 0.0, 'Reliable CI?': 'Yes'}	{'CI': array([0.93348928, 1.06209053]), 'Error Bound': 0.0, 'Reliable CI?': 'Yes'}	No	1.0218253144299232	{'CI': array([0.95514826, 1.09157926]), 'Error Bound': 0.0, 'Reliable CI?': 'Yes'}	{'CI': array([0.95514826, 1.09157926]), 'Error Bound': 0.0, 'Reliable CI?': 'Yes'}	No
222	Other diseases of blood and blood-forming organs|diseases of the blood and blood-forming organs and certain disorders involving the immune mechanism$F$41-60	diseases of the blood and blood-forming organs and certain disorders involving the immune mechanism	1.0081669352084968	{'CI': array([0.96889288, 1.0484942 ]), 'Error Bound': 0.0, 'Reliable CI?': 'Yes'}	{'CI': array([0.96889288, 1.0484942 ]), 'Error Bound': 0.0, 'Reliable CI?': 'Yes'}	No	0.9917279703307729	{'CI': array([0.95109368, 1.03349643]), 'Error Bound': 0.0, 'Reliable CI?': 'Yes'}	{'CI': array([0.95109368, 1.03349643]), 'Error Bound': 0.0, 'Reliable CI?': 'Yes'}	No
223	Other diseases of blood and blood-forming organs|diseases of the blood and blood-forming organs and certain disorders involving the immune mechanism$F$61-	diseases of the blood and blood-forming organs and certain disorders involving the immune mechanism	1.0138702792184706	{'CI': array([0.97627746, 1.0524244 ]), 'Error Bound': 0.0, 'Reliable CI?': 'Yes'}	{'CI': array([0.97627746, 1.0524244 ]), 'Error Bound': 0.0, 'Reliable CI?': 'Yes'}	No	0.9749321898046647	{'CI': array([0.93617712, 1.01472282]), 'Error Bound': 0.0, 'Reliable CI?': 'Yes'}	{'CI': array([0.93617712, 1.01472282]), 'Error Bound': 0.0, 'Reliable CI?': 'Yes'}	No
224	Other diseases of blood and blood-forming organs|diseases of the blood and blood-forming organs and certain disorders involving the immune mechanism$M$0-10	diseases of the blood and blood-forming organs and certain disorders involving the immune mechanism	1.0368733143112847	{'CI': array([0.92539015, 1.15719902]), 'Error Bound': 0.0, 'Reliable CI?': 'Yes'}	{'CI': array([0.92539015, 1.15719902]), 'Error Bound': 0.0, 'Reliable CI?': 'Yes'}	No	0.9448980896452068	{'CI': array([0.83894728, 1.05906565]), 'Error Bound': 0.0, 'Reliable CI?': 'Yes'}	{'CI': array([0.83894728, 1.05906565]), 'Error Bound': 0.0, 'Reliable CI?': 'Yes'}	No
225	Other diseases of blood and blood-forming organs|diseases of the blood and blood-forming organs and certain disorders involving the immune mechanism$M$11-20	diseases of the blood and blood-forming organs and certain disorders involving the immune mechanism	1.0317544882377825	{'CI': array([0.91415119, 1.15925162]), 'Error Bound': 0.0, 'Reliable CI?': 'Yes'}	{'CI': array([0.91415119, 1.15925162]), 'Error Bound': 0.0, 'Reliable CI?': 'Yes'}	No	1.0419470544783627	{'CI': array([0.91420084, 1.181401 ]), 'Error Bound': 0.0, 'Reliable CI?': 'Yes'}	{'CI': array([0.91420084, 1.181401 ]), 'Error Bound': 0.0, 'Reliable CI?': 'Yes'}	No
226	Other diseases of blood and blood-forming organs|diseases of the blood and blood-forming organs and certain disorders involving the immune mechanism$M$21-40	diseases of the blood and blood-forming organs and certain disorders involving the immune mechanism	1.0099324250454322	{'CI': array([0.94026106, 1.08298741]), 'Error Bound': 0.0, 'Reliable CI?': 'Yes'}	{'CI': array([0.94026106, 1.08298741]), 'Error Bound': 0.0, 'Reliable CI?': 'Yes'}	No	0.9858921771820324	{'CI': array([0.91590297, 1.05932237]), 'Error Bound': 0.0, 'Reliable CI?': 'Yes'}	{'CI': array([0.91590297, 1.05932237]), 'Error Bound': 0.0, 'Reliable CI?': 'Yes'}	No
227	Other diseases of blood and blood-forming organs|diseases of the blood and blood-forming organs and certain disorders involving the immune mechanism$M$41-60	diseases of the blood and blood-forming organs and certain disorders involving the immune mechanism	1.0254039456992476	{'CI': array([0.98429965, 1.06765658]), 'Error Bound': 0.0, 'Reliable CI?': 'Yes'}	{'CI': array([0.98429965, 1.06765658]), 'Error Bound': 0.0, 'Reliable CI?': 'Yes'}	No	0.9902658523399522	{'CI': array([0.94873894, 1.03297868]), 'Error Bound': 0.0, 'Reliable CI?': 'Yes'}	{'CI': array([0.94873894, 1.03297868]), 'Error Bound': 0.0, 'Reliable CI?': 'Yes'}	No
228	Other diseases of blood and blood-forming organs|diseases of the blood and blood-forming organs and certain disorders involving the immune mechanism$M$61-	diseases of the blood and blood-forming organs and certain disorders involving the immune mechanism	1.0183417875224445	{'CI': array([0.97988028, 1.05780851]), 'Error Bound': 0.0, 'Reliable CI?': 'Yes'}	{'CI': array([0.97988028, 1.05780851]), 'Error Bound': 0.0, 'Reliable CI?': 'Yes'}	No	1.0013160689026999	{'CI': array([0.96128041, 1.04244775]), 'Error Bound': 0.0, 'Reliable CI?': 'Yes'}	{'CI': array([0.96128041, 1.04244775]), 'Error Bound': 0.0, 'Reliable CI?': 'Yes'}	No
229	Cerebrovascular diseases|diseases of the circulatory system$F$0-10	diseases of the circulatory system	1.0029911933465474	{'CI': array([0.84533593, 1.17916 ]), 'Error Bound': 9.072015474685492e-260, 'Reliable CI?': 'Yes'}	{'CI': array([0.84533593, 1.17916 ]), 'Error Bound': 9.072015474685492e-260, 'Reliable CI?': 'Yes'}	No	1.094867620121498	{'CI': array([0.91636567, 1.29665561]), 'Error Bound': 4.435869816316375e-226, 'Reliable CI?': 'Yes'}	{'CI': array([0.91636567, 1.29665561]), 'Error Bound': 4.435869816316375e-226, 'Reliable CI?': 'Yes'}	No
230	Cerebrovascular diseases|diseases of the circulatory system$F$11-20	diseases of the circulatory system	0.8678994292784946	{'CI': array([0.72815483, 1.0227376 ]), 'Error Bound': 2.0357319498069317e-275, 'Reliable CI?': 'Yes'}	{'CI': array([0.72815483, 1.0227376 ]), 'Error Bound': 2.0357319498069317e-275, 'Reliable CI?': 'Yes'}	No	0.9109643555691084	{'CI': array([0.76065167, 1.07857854]), 'Error Bound': 1.3455292318514091e-252, 'Reliable CI?': 'Yes'}	{'CI': array([0.76065167, 1.07857854]), 'Error Bound': 1.3455292318514091e-252, 'Reliable CI?': 'Yes'}	No
231	Cerebrovascular diseases|diseases of the circulatory system$F$21-40	diseases of the circulatory system	0.9389755348737868	{'CI': array([0.88087311, 0.99947107]), 'Error Bound': 0.0, 'Reliable CI?': 'Yes'}	{'CI': array([0.86956543, 1.01182845]), 'Error Bound': 0.0, 'Reliable CI?': 'Yes'}	No	0.9333125348931283	{'CI': array([0.87221835, 0.99706095]), 'Error Bound': 0.0, 'Reliable CI?': 'Yes'}	{'CI': array([0.85934464, 1.01120705]), 'Error Bound': 0.0, 'Reliable CI?': 'Yes'}	No
232	Cerebrovascular diseases|diseases of the circulatory system$F$41-60	diseases of the circulatory system	0.9876030047002872	{'CI': array([0.96293421, 1.0126861 ]), 'Error Bound': 0.0, 'Reliable CI?': 'Yes'}	{'CI': array([0.96293421, 1.0126861 ]), 'Error Bound': 0.0, 'Reliable CI?': 'Yes'}	No	1.0033091091538233	{'CI': array([0.97701888, 1.03006763]), 'Error Bound': 0.0, 'Reliable CI?': 'Yes'}	{'CI': array([0.97701888, 1.03006763]), 'Error Bound': 0.0, 'Reliable CI?': 'Yes'}	No
233	Cerebrovascular diseases|diseases of the circulatory system$F$61-	diseases of the circulatory system	1.0069936450231514	{'CI': array([0.98924078, 1.02495853]), 'Error Bound': 0.0, 'Reliable CI?': 'Yes'}	{'CI': array([0.98924078, 1.02495853]), 'Error Bound': 0.0, 'Reliable CI?': 'Yes'}	No	0.9904555467780267	{'CI': array([0.97190893, 1.00923484]), 'Error Bound': 0.0, 'Reliable CI?': 'Yes'}	{'CI': array([0.97190893, 1.00923484]), 'Error Bound': 0.0, 'Reliable CI?': 'Yes'}	No
234	Cerebrovascular diseases|diseases of the circulatory system$M$0-10	diseases of the circulatory system	0.9685961170092291	{'CI': array([0.83617561, 1.11400261]), 'Error Bound': 0.0, 'Reliable CI?': 'Yes'}	{'CI': array([0.83617561, 1.11400261]), 'Error Bound': 0.0, 'Reliable CI?': 'Yes'}	No	1.1835725427033834	{'CI': array([1.02420256, 1.36067739]), 'Error Bound': 0.0, 'Reliable CI?': 'Yes'}	{'CI': array([0.99166647, 1.40179176]), 'Error Bound': 0.0, 'Reliable CI?': 'Yes'}	No
235	Cerebrovascular diseases|diseases of the circulatory system$M$11-20	diseases of the circulatory system	0.9667716971006607	{'CI': array([0.83266587, 1.11421049]), 'Error Bound': 0.0, 'Reliable CI?': 'Yes'}	{'CI': array([0.83266587, 1.11421049]), 'Error Bound': 0.0, 'Reliable CI?': 'Yes'}	No	1.1342824974439685	{'CI': array([0.9774034 , 1.30860442]), 'Error Bound': 7.6908105661014e-311, 'Reliable CI?': 'Yes'}	{'CI': array([0.9774034 , 1.30860442]), 'Error Bound': 7.6908105661014e-311, 'Reliable CI?': 'Yes'}	No
236	Cerebrovascular diseases|diseases of the circulatory system$M$21-40	diseases of the circulatory system	0.8964578095373098	{'CI': array([0.83564249, 0.95994024]), 'Error Bound': 0.0, 'Reliable CI?': 'Yes'}	{'CI': array([0.82382206, 0.97293092]), 'Error Bound': 0.0, 'Reliable CI?': 'Yes'}	Yes	0.9886317826965116	{'CI': array([0.919508 , 1.06110672]), 'Error Bound': 0.0, 'Reliable CI?': 'Yes'}	{'CI': array([0.919508 , 1.06110672]), 'Error Bound': 0.0, 'Reliable CI?': 'Yes'}	No
237	Cerebrovascular diseases|diseases of the circulatory system$M$41-60	diseases of the circulatory system	0.9854611467676803	{'CI': array([0.96221054, 1.0090797 ]), 'Error Bound': 0.0, 'Reliable CI?': 'Yes'}	{'CI': array([0.96221054, 1.0090797 ]), 'Error Bound': 0.0, 'Reliable CI?': 'Yes'}	No	0.9904297876838358	{'CI': array([0.96613884, 1.01512173]), 'Error Bound': 0.0, 'Reliable CI?': 'Yes'}	{'CI': array([0.96613884, 1.01512173]), 'Error Bound': 0.0, 'Reliable CI?': 'Yes'}	No
238	Cerebrovascular diseases|diseases of the circulatory system$M$61-	diseases of the circulatory system	1.0168806403674104	{'CI': array([0.99900231, 1.03497328]), 'Error Bound': 0.0, 'Reliable CI?': 'Yes'}	{'CI': array([0.99900231, 1.03497328]), 'Error Bound': 0.0, 'Reliable CI?': 'Yes'}	No	0.9993767040405445	{'CI': array([0.98044353, 1.01855166]), 'Error Bound': 0.0, 'Reliable CI?': 'Yes'}	{'CI': array([0.98044353, 1.01855166]), 'Error Bound': 0.0, 'Reliable CI?': 'Yes'}	No
239	Chronic rheumatic heart diseases|diseases of the circulatory system$F$21-40	diseases of the circulatory system	0.9407784946467831	{'CI': array([0.71945128, 1.20134622]), 'Error Bound': 1.4106553890792356e-117, 'Reliable CI?': 'Yes'}	{'CI': array([0.71945128, 1.20134622]), 'Error Bound': 1.4106553890792356e-117, 'Reliable CI?': 'Yes'}	No	0.9901733680153074	{'CI': array([0.73904387, 1.29197313]), 'Error Bound': 1.0937917254276506e-96, 'Reliable CI?': 'Yes'}	{'CI': array([0.73904387, 1.29197313]), 'Error Bound': 1.0937917254276506e-96, 'Reliable CI?': 'Yes'}	No
240	Chronic rheumatic heart diseases|diseases of the circulatory system$F$41-60	diseases of the circulatory system	0.9365072435816261	{'CI': array([0.83583895, 1.04458729]), 'Error Bound': 0.0, 'Reliable CI?': 'Yes'}	{'CI': array([0.83583895, 1.04458729]), 'Error Bound': 0.0, 'Reliable CI?': 'Yes'}	No	0.9929621849219509	{'CI': array([0.88006637, 1.11506606]), 'Error Bound': 0.0, 'Reliable CI?': 'Yes'}	{'CI': array([0.88006637, 1.11506606]), 'Error Bound': 0.0, 'Reliable CI?': 'Yes'}	No
241	Chronic rheumatic heart diseases|diseases of the circulatory system$F$61-	diseases of the circulatory system	1.022666871827915	{'CI': array([0.95775286, 1.09049255]), 'Error Bound': 0.0, 'Reliable CI?': 'Yes'}	{'CI': array([0.95775286, 1.09049255]), 'Error Bound': 0.0, 'Reliable CI?': 'Yes'}	No	0.9340005181303139	{'CI': array([0.86720183, 1.00398201]), 'Error Bound': 0.0, 'Reliable CI?': 'Yes'}	{'CI': array([0.86720183, 1.00398201]), 'Error Bound': 0.0, 'Reliable CI?': 'Yes'}	No
242	Chronic rheumatic heart diseases|diseases of the circulatory system$M$41-60	diseases of the circulatory system	1.0095833030382595	{'CI': array([0.90052888, 1.12716045]), 'Error Bound': 0.0, 'Reliable CI?': 'Yes'}	{'CI': array([0.90052888, 1.12716045]), 'Error Bound': 0.0, 'Reliable CI?': 'Yes'}	No	0.9514834536212017	{'CI': array([0.84022671, 1.07180825]), 'Error Bound': 0.0, 'Reliable CI?': 'Yes'}	{'CI': array([0.84022671, 1.07180825]), 'Error Bound': 0.0, 'Reliable CI?': 'Yes'}	No
243	Chronic rheumatic heart diseases|diseases of the circulatory system$M$61-	diseases of the circulatory system	1.0533880939559286	{'CI': array([0.97815417, 1.13251891]), 'Error Bound': 0.0, 'Reliable CI?': 'Yes'}	{'CI': array([0.97815417, 1.13251891]), 'Error Bound': 0.0, 'Reliable CI?': 'Yes'}	No	0.9698933836744047	{'CI': array([0.89335268, 1.05058853]), 'Error Bound': 0.0, 'Reliable CI?': 'Yes'}	{'CI': array([0.89335268, 1.05058853]), 'Error Bound': 0.0, 'Reliable CI?': 'Yes'}	No
244	Diseases of arteries, arterioles and capillaries|diseases of the circulatory system$F$21-40	diseases of the circulatory system	1.0708423923354016	{'CI': array([0.94663695, 1.20598508]), 'Error Bound': 0.0, 'Reliable CI?': 'Yes'}	{'CI': array([0.94663695, 1.20598508]), 'Error Bound': 0.0, 'Reliable CI?': 'Yes'}	No	0.9359592675942676	{'CI': array([0.82038653, 1.06140355]), 'Error Bound': 0.0, 'Reliable CI?': 'Yes'}	{'CI': array([0.82038653, 1.06140355]), 'Error Bound': 0.0, 'Reliable CI?': 'Yes'}	No
245	Diseases of arteries, arterioles and capillaries|diseases of the circulatory system$F$41-60	diseases of the circulatory system	0.951749877227787	{'CI': array([0.90834777, 0.99646728]), 'Error Bound': 0.0, 'Reliable CI?': 'Yes'}	{'CI': array([0.8998532, 1.0055383]), 'Error Bound': 0.0, 'Reliable CI?': 'Yes'}	No	0.9724114740138093	{'CI': array([0.92619871, 1.02010671]), 'Error Bound': 0.0, 'Reliable CI?': 'Yes'}	{'CI': array([0.92619871, 1.02010671]), 'Error Bound': 0.0, 'Reliable CI?': 'Yes'}	No
246	Diseases of arteries, arterioles and capillaries|diseases of the circulatory system$F$61-	diseases of the circulatory system	1.028506179126044	{'CI': array([0.99624985, 1.06146422]), 'Error Bound': 0.0, 'Reliable CI?': 'Yes'}	{'CI': array([0.99624985, 1.06146422]), 'Error Bound': 0.0, 'Reliable CI?': 'Yes'}	No	0.9769336916866757	{'CI': array([0.94346041, 1.01117618]), 'Error Bound': 0.0, 'Reliable CI?': 'Yes'}	{'CI': array([0.94346041, 1.01117618]), 'Error Bound': 0.0, 'Reliable CI?': 'Yes'}	No
247	Diseases of arteries, arterioles and capillaries|diseases of the circulatory system$M$21-40	diseases of the circulatory system	0.9520939797124711	{'CI': array([0.84137681, 1.07179405]), 'Error Bound': 0.0, 'Reliable CI?': 'Yes'}	{'CI': array([0.84137681, 1.07179405]), 'Error Bound': 0.0, 'Reliable CI?': 'Yes'}	No	1.0383043897331026	{'CI': array([0.91689974, 1.1702493 ]), 'Error Bound': 0.0, 'Reliable CI?': 'Yes'}	{'CI': array([0.91689974, 1.1702493 ]), 'Error Bound': 0.0, 'Reliable CI?': 'Yes'}	No
248	Diseases of arteries, arterioles and capillaries|diseases of the circulatory system$M$41-60	diseases of the circulatory system	0.99116946220246	{'CI': array([0.95725335, 1.02587271]), 'Error Bound': 0.0, 'Reliable CI?': 'Yes'}	{'CI': array([0.95725335, 1.02587271]), 'Error Bound': 0.0, 'Reliable CI?': 'Yes'}	No	0.9883658140972829	{'CI': array([0.95232876, 1.02529317]), 'Error Bound': 0.0, 'Reliable CI?': 'Yes'}	{'CI': array([0.95232876, 1.02529317]), 'Error Bound': 0.0, 'Reliable CI?': 'Yes'}	No
249	Diseases of arteries, arterioles and capillaries|diseases of the circulatory system$M$61-	diseases of the circulatory system	0.9897327970410658	{'CI': array([0.96384849, 1.01607291]), 'Error Bound': 0.0, 'Reliable CI?': 'Yes'}	{'CI': array([0.96384849, 1.01607291]), 'Error Bound': 0.0, 'Reliable CI?': 'Yes'}	No	0.9989987177005217	{'CI': array([0.97101611, 1.02751279]), 'Error Bound': 0.0, 'Reliable CI?': 'Yes'}	{'CI': array([0.97101611, 1.02751279]), 'Error Bound': 0.0, 'Reliable CI?': 'Yes'}	No
250	Diseases of veins, lymphatic vessels and lymph nodes, not elsewhere classified|diseases of the circulatory system$F$0-10	diseases of the circulatory system	0.9149936866745808	{'CI': array([0.75520047, 1.09447943]), 'Error Bound': 1.8006910085171248e-223, 'Reliable CI?': 'Yes'}	{'CI': array([0.75520047, 1.09447943]), 'Error Bound': 1.8006910085171248e-223, 'Reliable CI?': 'Yes'}	No	0.9849213020921606	{'CI': array([0.81783157, 1.17308289]), 'Error Bound': 8.938256428979181e-225, 'Reliable CI?': 'Yes'}	{'CI': array([0.81783157, 1.17308289]), 'Error Bound': 8.938256428979181e-225, 'Reliable CI?': 'Yes'}	No
251	Diseases of veins, lymphatic vessels and lymph nodes, not elsewhere classified|diseases of the circulatory system$F$11-20	diseases of the circulatory system	0.8546897534819349	{'CI': array([0.71885758, 1.00481194]), 'Error Bound': 2.76982014609977e-286, 'Reliable CI?': 'Yes'}	{'CI': array([0.71885758, 1.00481194]), 'Error Bound': 2.76982014609977e-286, 'Reliable CI?': 'Yes'}	No	0.9732396440179756	{'CI': array([0.81975127, 1.14439121]), 'Error Bound': 4.073356831932089e-264, 'Reliable CI?': 'Yes'}	{'CI': array([0.81975127, 1.14439121]), 'Error Bound': 4.073356831932089e-264, 'Reliable CI?': 'Yes'}	No
252	Diseases of veins, lymphatic vessels and lymph nodes, not elsewhere classified|diseases of the circulatory system$F$21-40	diseases of the circulatory system	1.036609858227341	{'CI': array([0.96803768, 1.1084271 ]), 'Error Bound': 0.0, 'Reliable CI?': 'Yes'}	{'CI': array([0.96803768, 1.1084271 ]), 'Error Bound': 0.0, 'Reliable CI?': 'Yes'}	No	1.0129673000122201	{'CI': array([0.94177829, 1.08768554]), 'Error Bound': 0.0, 'Reliable CI?': 'Yes'}	{'CI': array([0.94177829, 1.08768554]), 'Error Bound': 0.0, 'Reliable CI?': 'Yes'}	No
253	Diseases of veins, lymphatic vessels and lymph nodes, not elsewhere classified|diseases of the circulatory system$F$41-60	diseases of the circulatory system	1.023381823371361	{'CI': array([0.98329882, 1.06455681]), 'Error Bound': 0.0, 'Reliable CI?': 'Yes'}	{'CI': array([0.98329882, 1.06455681]), 'Error Bound': 0.0, 'Reliable CI?': 'Yes'}	No	0.987208840404355	{'CI': array([0.94626053, 1.02931096]), 'Error Bound': 0.0, 'Reliable CI?': 'Yes'}	{'CI': array([0.94626053, 1.02931096]), 'Error Bound': 0.0, 'Reliable CI?': 'Yes'}	No
254	Diseases of veins, lymphatic vessels and lymph nodes, not elsewhere classified|diseases of the circulatory system$F$61-	diseases of the circulatory system	1.027462604475923	{'CI': array([0.99097711, 1.06484877]), 'Error Bound': 0.0, 'Reliable CI?': 'Yes'}	{'CI': array([0.99097711, 1.06484877]), 'Error Bound': 0.0, 'Reliable CI?': 'Yes'}	No	1.0018981450840552	{'CI': array([0.96438403, 1.04037279]), 'Error Bound': 0.0, 'Reliable CI?': 'Yes'}	{'CI': array([0.96438403, 1.04037279]), 'Error Bound': 0.0, 'Reliable CI?': 'Yes'}	No
255	Diseases of veins, lymphatic vessels and lymph nodes, not elsewhere classified|diseases of the circulatory system$M$0-10	diseases of the circulatory system	1.009052962349247	{'CI': array([0.86060053, 1.17377345]), 'Error Bound': 1.0290088416313218e-296, 'Reliable CI?': 'Yes'}	{'CI': array([0.86060053, 1.17377345]), 'Error Bound': 1.0290088416313218e-296, 'Reliable CI?': 'Yes'}	No	1.1773818125312152	{'CI': array([0.99367035, 1.38511958]), 'Error Bound': 1.9989339147159003e-235, 'Reliable CI?': 'Yes'}	{'CI': array([0.99367035, 1.38511958]), 'Error Bound': 1.9989339147159003e-235, 'Reliable CI?': 'Yes'}	No
256	Diseases of veins, lymphatic vessels and lymph nodes, not elsewhere classified|diseases of the circulatory system$M$11-20	diseases of the circulatory system	1.115860224276149	{'CI': array([0.94627263, 1.30616831]), 'Error Bound': 3.0080656409082226e-258, 'Reliable CI?': 'Yes'}	{'CI': array([0.94627263, 1.30616831]), 'Error Bound': 3.0080656409082226e-258, 'Reliable CI?': 'Yes'}	No	0.9459409248032514	{'CI': array([0.79138836, 1.11860223]), 'Error Bound': 1.2168182197661282e-250, 'Reliable CI?': 'Yes'}	{'CI': array([0.79138836, 1.11860223]), 'Error Bound': 1.2168182197661282e-250, 'Reliable CI?': 'Yes'}	No
257	Diseases of veins, lymphatic vessels and lymph nodes, not elsewhere classified|diseases of the circulatory system$M$21-40	diseases of the circulatory system	1.0752709664203708	{'CI': array([0.99180764, 1.16352707]), 'Error Bound': 0.0, 'Reliable CI?': 'Yes'}	{'CI': array([0.99180764, 1.16352707]), 'Error Bound': 0.0, 'Reliable CI?': 'Yes'}	No	1.0289228331989917	{'CI': array([0.94721971, 1.11528308]), 'Error Bound': 0.0, 'Reliable CI?': 'Yes'}	{'CI': array([0.94721971, 1.11528308]), 'Error Bound': 0.0, 'Reliable CI?': 'Yes'}	No
258	Diseases of veins, lymphatic vessels and lymph nodes, not elsewhere classified|diseases of the circulatory system$M$41-60	diseases of the circulatory system	1.079160924974427	{'CI': array([1.04045317, 1.11886715]), 'Error Bound': 0.0, 'Reliable CI?': 'Yes'}	{'CI': array([1.03285942, 1.12689837]), 'Error Bound': 0.0, 'Reliable CI?': 'Yes'}	Yes	1.0086725513762544	{'CI': array([0.97001906, 1.04834505]), 'Error Bound': 0.0, 'Reliable CI?': 'Yes'}	{'CI': array([0.97001906, 1.04834505]), 'Error Bound': 0.0, 'Reliable CI?': 'Yes'}	No
259	Diseases of veins, lymphatic vessels and lymph nodes, not elsewhere classified|diseases of the circulatory system$M$61-	diseases of the circulatory system	1.032139054104518	{'CI': array([0.9949131 , 1.07030148]), 'Error Bound': 0.0, 'Reliable CI?': 'Yes'}	{'CI': array([0.9949131 , 1.07030148]), 'Error Bound': 0.0, 'Reliable CI?': 'Yes'}	No	0.9945425064542582	{'CI': array([0.95660573, 1.03346422]), 'Error Bound': 0.0, 'Reliable CI?': 'Yes'}	{'CI': array([0.95660573, 1.03346422]), 'Error Bound': 0.0, 'Reliable CI?': 'Yes'}	No
260	Hypertensive diseases|diseases of the circulatory system$F$0-10	diseases of the circulatory system	0.9693972867464391	{'CI': array([0.79008187, 1.17337543]), 'Error Bound': 8.913977118137026e-190, 'Reliable CI?': 'Yes'}	{'CI': array([0.79008187, 1.17337543]), 'Error Bound': 8.913977118137026e-190, 'Reliable CI?': 'Yes'}	No	0.9683736308797459	{'CI': array([0.7804038 , 1.18360666]), 'Error Bound': 6.000785098102706e-172, 'Reliable CI?': 'Yes'}	{'CI': array([0.7804038 , 1.18360666]), 'Error Bound': 6.000785098102706e-172, 'Reliable CI?': 'Yes'}	No
261	Hypertensive diseases|diseases of the circulatory system$F$11-20	diseases of the circulatory system	0.8596557773874414	{'CI': array([0.7131168 , 1.02293283]), 'Error Bound': 1.6393053263287171e-246, 'Reliable CI?': 'Yes'}	{'CI': array([0.7131168 , 1.02293283]), 'Error Bound': 1.6393053263287171e-246, 'Reliable CI?': 'Yes'}	No	0.9435308698504365	{'CI': array([0.77356156, 1.13568059]), 'Error Bound': 5.389171861139192e-205, 'Reliable CI?': 'Yes'}	{'CI': array([0.77356156, 1.13568059]), 'Error Bound': 5.389171861139192e-205, 'Reliable CI?': 'Yes'}	No
262	Hypertensive diseases|diseases of the circulatory system$F$21-40	diseases of the circulatory system	0.9828338434138834	{'CI': array([0.9403866 , 1.02652518]), 'Error Bound': 0.0, 'Reliable CI?': 'Yes'}	{'CI': array([0.9403866 , 1.02652518]), 'Error Bound': 0.0, 'Reliable CI?': 'Yes'}	No	0.9870377125065636	{'CI': array([0.94281861, 1.03260534]), 'Error Bound': 0.0, 'Reliable CI?': 'Yes'}	{'CI': array([0.94281861, 1.03260534]), 'Error Bound': 0.0, 'Reliable CI?': 'Yes'}	No
263	Hypertensive diseases|diseases of the circulatory system$F$41-60	diseases of the circulatory system	0.9813720526989907	{'CI': array([0.96452529, 0.99841142]), 'Error Bound': 0.0, 'Reliable CI?': 'Yes'}	{'CI': array([0.96119355, 1.0018275 ]), 'Error Bound': 0.0, 'Reliable CI?': 'Yes'}	No	0.9868789109388392	{'CI': array([0.96919631, 1.0047733 ]), 'Error Bound': 0.0, 'Reliable CI?': 'Yes'}	{'CI': array([0.96919631, 1.0047733 ]), 'Error Bound': 0.0, 'Reliable CI?': 'Yes'}	No
264	Hypertensive diseases|diseases of the circulatory system$F$61-	diseases of the circulatory system	1.00795139478334	{'CI': array([0.99525619, 1.02075462]), 'Error Bound': 0.0, 'Reliable CI?': 'Yes'}	{'CI': array([0.99525619, 1.02075462]), 'Error Bound': 0.0, 'Reliable CI?': 'Yes'}	No	0.9816401495057309	{'CI': array([0.96837932, 0.99501985]), 'Error Bound': 0.0, 'Reliable CI?': 'Yes'}	{'CI': array([0.96553179, 0.99792425]), 'Error Bound': 0.0, 'Reliable CI?': 'Yes'}	Yes
265	Hypertensive diseases|diseases of the circulatory system$M$0-10	diseases of the circulatory system	0.9198750417043807	{'CI': array([0.76154743, 1.09748287]), 'Error Bound': 2.437060421504275e-229, 'Reliable CI?': 'Yes'}	{'CI': array([0.76154743, 1.09748287]), 'Error Bound': 2.437060421504275e-229, 'Reliable CI?': 'Yes'}	No	1.0169759587478815	{'CI': array([0.84279147, 1.21390693]), 'Error Bound': 3.2787263643714823e-215, 'Reliable CI?': 'Yes'}	{'CI': array([0.84279147, 1.21390693]), 'Error Bound': 3.2787263643714823e-215, 'Reliable CI?': 'Yes'}	No
266	Hypertensive diseases|diseases of the circulatory system$M$11-20	diseases of the circulatory system	1.0132107837464326	{'CI': array([0.86962502, 1.17192628]), 'Error Bound': 0.0, 'Reliable CI?': 'Yes'}	{'CI': array([0.86962502, 1.17192628]), 'Error Bound': 0.0, 'Reliable CI?': 'Yes'}	No	0.9536196586924309	{'CI': array([0.80666091, 1.11681076]), 'Error Bound': 2.761049958464452e-281, 'Reliable CI?': 'Yes'}	{'CI': array([0.80666091, 1.11681076]), 'Error Bound': 2.761049958464452e-281, 'Reliable CI?': 'Yes'}	No
267	Hypertensive diseases|diseases of the circulatory system$M$21-40	diseases of the circulatory system	0.9957236972815724	{'CI': array([0.950563, 1.042289]), 'Error Bound': 0.0, 'Reliable CI?': 'Yes'}	{'CI': array([0.950563, 1.042289]), 'Error Bound': 0.0, 'Reliable CI?': 'Yes'}	No	1.0125846554913849	{'CI': array([0.96496811, 1.06175493]), 'Error Bound': 0.0, 'Reliable CI?': 'Yes'}	{'CI': array([0.96496811, 1.06175493]), 'Error Bound': 0.0, 'Reliable CI?': 'Yes'}	No
268	Hypertensive diseases|diseases of the circulatory system$M$41-60	diseases of the circulatory system	1.0059649575407419	{'CI': array([0.98972807, 1.02237921]), 'Error Bound': 0.0, 'Reliable CI?': 'Yes'}	{'CI': array([0.98972807, 1.02237921]), 'Error Bound': 0.0, 'Reliable CI?': 'Yes'}	No	0.9972855486497365	{'CI': array([0.98039972, 1.01436374]), 'Error Bound': 0.0, 'Reliable CI?': 'Yes'}	{'CI': array([0.98039972, 1.01436374]), 'Error Bound': 0.0, 'Reliable CI?': 'Yes'}	No
269	Hypertensive diseases|diseases of the circulatory system$M$61-	diseases of the circulatory system	1.0178815524564926	{'CI': array([1.00414685, 1.03174234]), 'Error Bound': 0.0, 'Reliable CI?': 'Yes'}	{'CI': array([1.00142705, 1.03451735]), 'Error Bound': 0.0, 'Reliable CI?': 'Yes'}	Yes	0.999079968238754	{'CI': array([0.98462162, 1.01367891]), 'Error Bound': 0.0, 'Reliable CI?': 'Yes'}	{'CI': array([0.98462162, 1.01367891]), 'Error Bound': 0.0, 'Reliable CI?': 'Yes'}	No
270	Ischemic heart diseases|diseases of the circulatory system$F$21-40	diseases of the circulatory system	0.9825174358085328	{'CI': array([0.89117726, 1.0798203 ]), 'Error Bound': 0.0, 'Reliable CI?': 'Yes'}	{'CI': array([0.89117726, 1.0798203 ]), 'Error Bound': 0.0, 'Reliable CI?': 'Yes'}	No	1.0277590511368446	{'CI': array([0.92445542, 1.13862449]), 'Error Bound': 0.0, 'Reliable CI?': 'Yes'}	{'CI': array([0.92445542, 1.13862449]), 'Error Bound': 0.0, 'Reliable CI?': 'Yes'}	No
271	Ischemic heart diseases|diseases of the circulatory system$F$41-60	diseases of the circulatory system	0.979187715831534	{'CI': array([0.95622125, 1.00251389]), 'Error Bound': 0.0, 'Reliable CI?': 'Yes'}	{'CI': array([0.95622125, 1.00251389]), 'Error Bound': 0.0, 'Reliable CI?': 'Yes'}	No	1.0129577251447055	{'CI': array([0.98767134, 1.03867562]), 'Error Bound': 0.0, 'Reliable CI?': 'Yes'}	{'CI': array([0.98767134, 1.03867562]), 'Error Bound': 0.0, 'Reliable CI?': 'Yes'}	No
272	Ischemic heart diseases|diseases of the circulatory system$F$61-	diseases of the circulatory system	1.0266861878744227	{'CI': array([1.01100516, 1.04253132]), 'Error Bound': 0.0, 'Reliable CI?': 'Yes'}	{'CI': array([1.00790224, 1.0457061 ]), 'Error Bound': 0.0, 'Reliable CI?': 'Yes'}	Yes	0.9869421502668217	{'CI': array([0.97059845, 1.00346648]), 'Error Bound': 0.0, 'Reliable CI?': 'Yes'}	{'CI': array([0.97059845, 1.00346648]), 'Error Bound': 0.0, 'Reliable CI?': 'Yes'}	No
273	Ischemic heart diseases|diseases of the circulatory system$M$21-40	diseases of the circulatory system	0.9825251355760432	{'CI': array([0.91816481, 1.04978987]), 'Error Bound': 0.0, 'Reliable CI?': 'Yes'}	{'CI': array([0.91816481, 1.04978987]), 'Error Bound': 0.0, 'Reliable CI?': 'Yes'}	No	0.9414225696812294	{'CI': array([0.87441143, 1.01163134]), 'Error Bound': 0.0, 'Reliable CI?': 'Yes'}	{'CI': array([0.87441143, 1.01163134]), 'Error Bound': 0.0, 'Reliable CI?': 'Yes'}	No
274	Ischemic heart diseases|diseases of the circulatory system$M$41-60	diseases of the circulatory system	1.0136082023696666	{'CI': array([0.99822913, 1.02914589]), 'Error Bound': 0.0, 'Reliable CI?': 'Yes'}	{'CI': array([0.99822913, 1.02914589]), 'Error Bound': 0.0, 'Reliable CI?': 'Yes'}	No	0.9711462191187582	{'CI': array([0.95513741, 0.98732936]), 'Error Bound': 0.0, 'Reliable CI?': 'Yes'}	{'CI': array([0.95170366, 0.99084651]), 'Error Bound': 0.0, 'Reliable CI?': 'Yes'}	Yes
275	Ischemic heart diseases|diseases of the circulatory system$M$61-	diseases of the circulatory system	1.0186498676239468	{'CI': array([1.00648082, 1.03091777]), 'Error Bound': 0.0, 'Reliable CI?': 'Yes'}	{'CI': array([1.00406958, 1.03337229]), 'Error Bound': 0.0, 'Reliable CI?': 'Yes'}	Yes	0.9859369208816138	{'CI': array([0.97317901, 0.99880465]), 'Error Bound': 0.0, 'Reliable CI?': 'Yes'}	{'CI': array([0.9704389, 1.0015973]), 'Error Bound': 0.0, 'Reliable CI?': 'Yes'}	No
276	Other and unspecified disorders of the circulatory system|diseases of the circulatory system$F$0-10	diseases of the circulatory system	1.091619959201463	{'CI': array([0.91884233, 1.28616104]), 'Error Bound': 7.357731695537863e-241, 'Reliable CI?': 'Yes'}	{'CI': array([0.91884233, 1.28616104]), 'Error Bound': 7.357731695537863e-241, 'Reliable CI?': 'Yes'}	No	1.0273678578189682	{'CI': array([0.8489734 , 1.22960309]), 'Error Bound': 1.329881140000728e-207, 'Reliable CI?': 'Yes'}	{'CI': array([0.8489734 , 1.22960309]), 'Error Bound': 1.329881140000728e-207, 'Reliable CI?': 'Yes'}	No
277	Other and unspecified disorders of the circulatory system|diseases of the circulatory system$F$11-20	diseases of the circulatory system	1.0086329636374902	{'CI': array([0.8376737 , 1.20151788]), 'Error Bound': 2.680481864157461e-221, 'Reliable CI?': 'Yes'}	{'CI': array([0.8376737 , 1.20151788]), 'Error Bound': 2.680481864157461e-221, 'Reliable CI?': 'Yes'}	No	0.9202349804411454	{'CI': array([0.75200918, 1.11035501]), 'Error Bound': 1.3267403784976846e-202, 'Reliable CI?': 'Yes'}	{'CI': array([0.75200918, 1.11035501]), 'Error Bound': 1.3267403784976846e-202, 'Reliable CI?': 'Yes'}	No
278	Other and unspecified disorders of the circulatory system|diseases of the circulatory system$F$21-40	diseases of the circulatory system	1.0141463945835354	{'CI': array([0.93098424, 1.10216799]), 'Error Bound': 0.0, 'Reliable CI?': 'Yes'}	{'CI': array([0.93098424, 1.10216799]), 'Error Bound': 0.0, 'Reliable CI?': 'Yes'}	No	1.0370093749238498	{'CI': array([0.94833393, 1.13118173]), 'Error Bound': 0.0, 'Reliable CI?': 'Yes'}	{'CI': array([0.94833393, 1.13118173]), 'Error Bound': 0.0, 'Reliable CI?': 'Yes'}	No
279	Other and unspecified disorders of the circulatory system|diseases of the circulatory system$F$41-60	diseases of the circulatory system	0.9964603252846018	{'CI': array([0.95371175, 1.0404647 ]), 'Error Bound': 0.0, 'Reliable CI?': 'Yes'}	{'CI': array([0.95371175, 1.0404647 ]), 'Error Bound': 0.0, 'Reliable CI?': 'Yes'}	No	0.9920041110267585	{'CI': array([0.9479527 , 1.03739148]), 'Error Bound': 0.0, 'Reliable CI?': 'Yes'}	{'CI': array([0.9479527 , 1.03739148]), 'Error Bound': 0.0, 'Reliable CI?': 'Yes'}	No
280	Other and unspecified disorders of the circulatory system|diseases of the circulatory system$F$61-	diseases of the circulatory system	1.030440817021061	{'CI': array([0.9935449 , 1.06825713]), 'Error Bound': 0.0, 'Reliable CI?': 'Yes'}	{'CI': array([0.9935449 , 1.06825713]), 'Error Bound': 0.0, 'Reliable CI?': 'Yes'}	No	0.9636954996158504	{'CI': array([0.92672066, 1.00161543]), 'Error Bound': 0.0, 'Reliable CI?': 'Yes'}	{'CI': array([0.92672066, 1.00161543]), 'Error Bound': 0.0, 'Reliable CI?': 'Yes'}	No
281	Other and unspecified disorders of the circulatory system|diseases of the circulatory system$M$0-10	diseases of the circulatory system	1.0653694507729814	{'CI': array([0.91605544, 1.23081459]), 'Error Bound': 0.0, 'Reliable CI?': 'Yes'}	{'CI': array([0.91605544, 1.23081459]), 'Error Bound': 0.0, 'Reliable CI?': 'Yes'}	No	0.9596624374408477	{'CI': array([0.80706463, 1.12980948]), 'Error Bound': 3.6919138430107166e-262, 'Reliable CI?': 'Yes'}	{'CI': array([0.80706463, 1.12980948]), 'Error Bound': 3.6919138430107166e-262, 'Reliable CI?': 'Yes'}	No
282	Other and unspecified disorders of the circulatory system|diseases of the circulatory system$M$11-20	diseases of the circulatory system	1.047568577741232	{'CI': array([0.83878914, 1.28950486]), 'Error Bound': 1.8212835211511185e-153, 'Reliable CI?': 'Yes'}	{'CI': array([0.83878914, 1.28950486]), 'Error Bound': 1.8212835211511185e-153, 'Reliable CI?': 'Yes'}	No	0.9475148796702132	{'CI': array([0.74585555, 1.18112568]), 'Error Bound': 2.4788233501401343e-144, 'Reliable CI?': 'Yes'}	{'CI': array([0.74585555, 1.18112568]), 'Error Bound': 2.4788233501401343e-144, 'Reliable CI?': 'Yes'}	No
283	Other and unspecified disorders of the circulatory system|diseases of the circulatory system$M$21-40	diseases of the circulatory system	1.0180995831561832	{'CI': array([0.90530244, 1.14001378]), 'Error Bound': 0.0, 'Reliable CI?': 'Yes'}	{'CI': array([0.90530244, 1.14001378]), 'Error Bound': 0.0, 'Reliable CI?': 'Yes'}	No	0.898092002214621	{'CI': array([0.79025771, 1.01459226]), 'Error Bound': 0.0, 'Reliable CI?': 'Yes'}	{'CI': array([0.79025771, 1.01459226]), 'Error Bound': 0.0, 'Reliable CI?': 'Yes'}	No
284	Other and unspecified disorders of the circulatory system|diseases of the circulatory system$M$41-60	diseases of the circulatory system	0.9724699024060923	{'CI': array([0.93069288, 1.01545546]), 'Error Bound': 0.0, 'Reliable CI?': 'Yes'}	{'CI': array([0.93069288, 1.01545546]), 'Error Bound': 0.0, 'Reliable CI?': 'Yes'}	No	1.0020314282579101	{'CI': array([0.95570411, 1.0498336 ]), 'Error Bound': 0.0, 'Reliable CI?': 'Yes'}	{'CI': array([0.95570411, 1.0498336 ]), 'Error Bound': 0.0, 'Reliable CI?': 'Yes'}	No
285	Other and unspecified disorders of the circulatory system|diseases of the circulatory system$M$61-	diseases of the circulatory system	1.0091677229407454	{'CI': array([0.97546742, 1.04363969]), 'Error Bound': 0.0, 'Reliable CI?': 'Yes'}	{'CI': array([0.97546742, 1.04363969]), 'Error Bound': 0.0, 'Reliable CI?': 'Yes'}	No	1.005521452852465	{'CI': array([0.96930771, 1.04262828]), 'Error Bound': 0.0, 'Reliable CI?': 'Yes'}	{'CI': array([0.96930771, 1.04262828]), 'Error Bound': 0.0, 'Reliable CI?': 'Yes'}	No
286	Other forms of heart disease|diseases of the circulatory system$F$0-10	diseases of the circulatory system	1.1146978740754252	{'CI': array([1.0342379 , 1.19954538]), 'Error Bound': 0.0, 'Reliable CI?': 'Yes'}	{'CI': array([1.01868684, 1.2170229 ]), 'Error Bound': 0.0, 'Reliable CI?': 'Yes'}	Yes	0.9571947627768703	{'CI': array([0.88239422, 1.03598178]), 'Error Bound': 0.0, 'Reliable CI?': 'Yes'}	{'CI': array([0.88239422, 1.03598178]), 'Error Bound': 0.0, 'Reliable CI?': 'Yes'}	No
287	Other forms of heart disease|diseases of the circulatory system$F$11-20	diseases of the circulatory system	0.9911782902372056	{'CI': array([0.90228984, 1.08568502]), 'Error Bound': 0.0, 'Reliable CI?': 'Yes'}	{'CI': array([0.90228984, 1.08568502]), 'Error Bound': 0.0, 'Reliable CI?': 'Yes'}	No	1.0087474896177702	{'CI': array([0.91634761, 1.10719115]), 'Error Bound': 0.0, 'Reliable CI?': 'Yes'}	{'CI': array([0.91634761, 1.10719115]), 'Error Bound': 0.0, 'Reliable CI?': 'Yes'}	No
288	Other forms of heart disease|diseases of the circulatory system$F$21-40	diseases of the circulatory system	1.0174318333147694	{'CI': array([0.9761925 , 1.05983065]), 'Error Bound': 0.0, 'Reliable CI?': 'Yes'}	{'CI': array([0.9761925 , 1.05983065]), 'Error Bound': 0.0, 'Reliable CI?': 'Yes'}	No	0.9903735041887701	{'CI': array([0.94758151, 1.03442569]), 'Error Bound': 0.0, 'Reliable CI?': 'Yes'}	{'CI': array([0.94758151, 1.03442569]), 'Error Bound': 0.0, 'Reliable CI?': 'Yes'}	No
289	Other forms of heart disease|diseases of the circulatory system$F$41-60	diseases of the circulatory system	0.973540624828225	{'CI': array([0.95594141, 0.9913507 ]), 'Error Bound': 0.0, 'Reliable CI?': 'Yes'}	{'CI': array([0.95246194, 0.9949225 ]), 'Error Bound': 0.0, 'Reliable CI?': 'Yes'}	Yes	0.9892739610667788	{'CI': array([0.97021013, 1.00858399]), 'Error Bound': 0.0, 'Reliable CI?': 'Yes'}	{'CI': array([0.97021013, 1.00858399]), 'Error Bound': 0.0, 'Reliable CI?': 'Yes'}	No
290	Other forms of heart disease|diseases of the circulatory system$F$61-	diseases of the circulatory system	1.0237510283398028	{'CI': array([1.01374311, 1.0338256 ]), 'Error Bound': 0.0, 'Reliable CI?': 'Yes'}	{'CI': array([1.0117584 , 1.03583951]), 'Error Bound': 0.0, 'Reliable CI?': 'Yes'}	Yes	0.9639270966287077	{'CI': array([0.9535021 , 0.97442586]), 'Error Bound': 0.0, 'Reliable CI?': 'Yes'}	{'CI': array([0.95126102, 0.97670223]), 'Error Bound': 0.0, 'Reliable CI?': 'Yes'}	Yes
291	Other forms of heart disease|diseases of the circulatory system$M$0-10	diseases of the circulatory system	1.0318007454600535	{'CI': array([0.96055817, 1.10655989]), 'Error Bound': 0.0, 'Reliable CI?': 'Yes'}	{'CI': array([0.96055817, 1.10655989]), 'Error Bound': 0.0, 'Reliable CI?': 'Yes'}	No	0.9909192617151794	{'CI': array([0.91971861, 1.06567985]), 'Error Bound': 0.0, 'Reliable CI?': 'Yes'}	{'CI': array([0.91971861, 1.06567985]), 'Error Bound': 0.0, 'Reliable CI?': 'Yes'}	No
292	Other forms of heart disease|diseases of the circulatory system$M$11-20	diseases of the circulatory system	1.1928078551838495	{'CI': array([1.09617326, 1.29567049]), 'Error Bound': 0.0, 'Reliable CI?': 'Yes'}	{'CI': array([1.07758799, 1.31699288]), 'Error Bound': 0.0, 'Reliable CI?': 'Yes'}	Yes	0.9121003400349226	{'CI': array([0.83168258, 0.99721702]), 'Error Bound': 0.0, 'Reliable CI?': 'Yes'}	{'CI': array([0.81486101, 1.01629502]), 'Error Bound': 0.0, 'Reliable CI?': 'Yes'}	No
293	Other forms of heart disease|diseases of the circulatory system$M$21-40	diseases of the circulatory system	1.0045101573355202	{'CI': array([0.96430719, 1.04581915]), 'Error Bound': 0.0, 'Reliable CI?': 'Yes'}	{'CI': array([0.96430719, 1.04581915]), 'Error Bound': 0.0, 'Reliable CI?': 'Yes'}	No	1.01337489720004	{'CI': array([0.97020915, 1.05781326]), 'Error Bound': 0.0, 'Reliable CI?': 'Yes'}	{'CI': array([0.97020915, 1.05781326]), 'Error Bound': 0.0, 'Reliable CI?': 'Yes'}	No
294	Other forms of heart disease|diseases of the circulatory system$M$41-60	diseases of the circulatory system	1.0057553693663828	{'CI': array([0.99105057, 1.0206055 ]), 'Error Bound': 0.0, 'Reliable CI?': 'Yes'}	{'CI': array([0.99105057, 1.0206055 ]), 'Error Bound': 0.0, 'Reliable CI?': 'Yes'}	No	0.9881569802122602	{'CI': array([0.97248528, 1.00399474]), 'Error Bound': 0.0, 'Reliable CI?': 'Yes'}	{'CI': array([0.97248528, 1.00399474]), 'Error Bound': 0.0, 'Reliable CI?': 'Yes'}	No
295	Other forms of heart disease|diseases of the circulatory system$M$61-	diseases of the circulatory system	1.0206628117703362	{'CI': array([1.01113672, 1.03024933]), 'Error Bound': 0.0, 'Reliable CI?': 'Yes'}	{'CI': array([1.00924721, 1.03216531]), 'Error Bound': 0.0, 'Reliable CI?': 'Yes'}	Yes	0.9867022553212329	{'CI': array([0.97659018, 0.99688318]), 'Error Bound': 0.0, 'Reliable CI?': 'Yes'}	{'CI': array([0.97441603, 0.99909027]), 'Error Bound': 0.0, 'Reliable CI?': 'Yes'}	Yes
296	Pulmonary heart disease and diseases of pulmonary circulation|diseases of the circulatory system$F$0-10	diseases of the circulatory system	1.0717405075285917	{'CI': array([0.88969859, 1.27828528]), 'Error Bound': 1.203734903392518e-210, 'Reliable CI?': 'Yes'}	{'CI': array([0.88969859, 1.27828528]), 'Error Bound': 1.203734903392518e-210, 'Reliable CI?': 'Yes'}	No	0.9917069783410386	{'CI': array([0.81716032, 1.1893163 ]), 'Error Bound': 3.619100115918612e-207, 'Reliable CI?': 'Yes'}	{'CI': array([0.81716032, 1.1893163 ]), 'Error Bound': 3.619100115918612e-207, 'Reliable CI?': 'Yes'}	No
297	Pulmonary heart disease and diseases of pulmonary circulation|diseases of the circulatory system$F$11-20	diseases of the circulatory system	1.0654778325084386	{'CI': array([0.81614218, 1.36326838]), 'Error Bound': 3.1970007849277663e-108, 'Reliable CI?': 'Yes'}	{'CI': array([0.81614218, 1.36326838]), 'Error Bound': 3.1970007849277663e-108, 'Reliable CI?': 'Yes'}	No	1.1229752335003758	{'CI': array([0.86138633, 1.43718084]), 'Error Bound': 3.557571117045634e-105, 'Reliable CI?': 'Yes'}	{'CI': array([0.86138633, 1.43718084]), 'Error Bound': 3.557571117045634e-105, 'Reliable CI?': 'Yes'}	No
298	Pulmonary heart disease and diseases of pulmonary circulation|diseases of the circulatory system$F$21-40	diseases of the circulatory system	1.0803372753029252	{'CI': array([0.9981832 , 1.16712273]), 'Error Bound': 0.0, 'Reliable CI?': 'Yes'}	{'CI': array([0.9981832 , 1.16712273]), 'Error Bound': 0.0, 'Reliable CI?': 'Yes'}	No	1.0467688706026461	{'CI': array([0.96039564, 1.13833125]), 'Error Bound': 0.0, 'Reliable CI?': 'Yes'}	{'CI': array([0.96039564, 1.13833125]), 'Error Bound': 0.0, 'Reliable CI?': 'Yes'}	No
299	Pulmonary heart disease and diseases of pulmonary circulation|diseases of the circulatory system$F$41-60	diseases of the circulatory system	1.006772677516746	{'CI': array([0.96214814, 1.05276257]), 'Error Bound': 0.0, 'Reliable CI?': 'Yes'}	{'CI': array([0.96214814, 1.05276257]), 'Error Bound': 0.0, 'Reliable CI?': 'Yes'}	No	0.9652148370544547	{'CI': array([0.91960499, 1.01227173]), 'Error Bound': 0.0, 'Reliable CI?': 'Yes'}	{'CI': array([0.91960499, 1.01227173]), 'Error Bound': 0.0, 'Reliable CI?': 'Yes'}	No
300	Pulmonary heart disease and diseases of pulmonary circulation|diseases of the circulatory system$F$61-	diseases of the circulatory system	1.0178754818698466	{'CI': array([0.98010734, 1.05661271]), 'Error Bound': 0.0, 'Reliable CI?': 'Yes'}	{'CI': array([0.98010734, 1.05661271]), 'Error Bound': 0.0, 'Reliable CI?': 'Yes'}	No	0.9559045370709772	{'CI': array([0.91781542, 0.99500006]), 'Error Bound': 0.0, 'Reliable CI?': 'Yes'}	{'CI': array([0.90971699, 1.00358032]), 'Error Bound': 0.0, 'Reliable CI?': 'Yes'}	No
301	Pulmonary heart disease and diseases of pulmonary circulation|diseases of the circulatory system$M$0-10	diseases of the circulatory system	1.08967332860923	{'CI': array([0.92160955, 1.27827075]), 'Error Bound': 1.4931567882362137e-254, 'Reliable CI?': 'Yes'}	{'CI': array([0.92160955, 1.27827075]), 'Error Bound': 1.4931567882362137e-254, 'Reliable CI?': 'Yes'}	No	1.0508034179592307	{'CI': array([0.87851743, 1.24502889]), 'Error Bound': 3.2915468059352983e-230, 'Reliable CI?': 'Yes'}	{'CI': array([0.87851743, 1.24502889]), 'Error Bound': 3.2915468059352983e-230, 'Reliable CI?': 'Yes'}	No
302	Pulmonary heart disease and diseases of pulmonary circulation|diseases of the circulatory system$M$11-20	diseases of the circulatory system	1.0634227581147708	{'CI': array([0.77237125, 1.42277296]), 'Error Bound': 5.770992770900456e-78, 'Reliable CI?': 'Yes'}	{'CI': array([0.77237125, 1.42277296]), 'Error Bound': 5.770992770900456e-78, 'Reliable CI?': 'Yes'}	No	0.9178559844513438	{'CI': array([0.65733672, 1.23497474]), 'Error Bound': 5.1598118019770805e-81, 'Reliable CI?': 'Yes'}	{'CI': array([0.65733672, 1.23497474]), 'Error Bound': 5.1598118019770805e-81, 'Reliable CI?': 'Yes'}	No
303	Pulmonary heart disease and diseases of pulmonary circulation|diseases of the circulatory system$M$21-40	diseases of the circulatory system	0.9986624161902676	{'CI': array([0.89634231, 1.10848055]), 'Error Bound': 0.0, 'Reliable CI?': 'Yes'}	{'CI': array([0.89634231, 1.10848055]), 'Error Bound': 0.0, 'Reliable CI?': 'Yes'}	No	1.0478502463939874	{'CI': array([0.94390148, 1.15940526]), 'Error Bound': 0.0, 'Reliable CI?': 'Yes'}	{'CI': array([0.94390148, 1.15940526]), 'Error Bound': 0.0, 'Reliable CI?': 'Yes'}	No
304	Pulmonary heart disease and diseases of pulmonary circulation|diseases of the circulatory system$M$41-60	diseases of the circulatory system	1.0708877807964863	{'CI': array([1.0227201 , 1.12061575]), 'Error Bound': 0.0, 'Reliable CI?': 'Yes'}	{'CI': array([1.01330398, 1.13071575]), 'Error Bound': 0.0, 'Reliable CI?': 'Yes'}	Yes	1.0064206513101615	{'CI': array([0.95832998, 1.05610011]), 'Error Bound': 0.0, 'Reliable CI?': 'Yes'}	{'CI': array([0.95832998, 1.05610011]), 'Error Bound': 0.0, 'Reliable CI?': 'Yes'}	No
305	Pulmonary heart disease and diseases of pulmonary circulation|diseases of the circulatory system$M$61-	diseases of the circulatory system	0.9996745785623422	{'CI': array([0.9582185 , 1.04230823]), 'Error Bound': 0.0, 'Reliable CI?': 'Yes'}	{'CI': array([0.9582185 , 1.04230823]), 'Error Bound': 0.0, 'Reliable CI?': 'Yes'}	No	0.9566264254505159	{'CI': array([0.9144843 , 1.00000355]), 'Error Bound': 0.0, 'Reliable CI?': 'Yes'}	{'CI': array([0.9144843 , 1.00000355]), 'Error Bound': 0.0, 'Reliable CI?': 'Yes'}	No
306	Diseases of appendix|diseases of the digestive system$F$0-10	diseases of the digestive system	0.9895885080996096	{'CI': array([0.84557123, 1.14897638]), 'Error Bound': 8.492725170366983e-308, 'Reliable CI?': 'Yes'}	{'CI': array([0.84557123, 1.14897638]), 'Error Bound': 8.492725170366983e-308, 'Reliable CI?': 'Yes'}	No	1.1040030730135566	{'CI': array([0.93695962, 1.29120124]), 'Error Bound': 1.356011747651686e-262, 'Reliable CI?': 'Yes'}	{'CI': array([0.93695962, 1.29120124]), 'Error Bound': 1.356011747651686e-262, 'Reliable CI?': 'Yes'}	No
307	Diseases of appendix|diseases of the digestive system$F$11-20	diseases of the digestive system	1.000894218345261	{'CI': array([0.89980593, 1.10928693]), 'Error Bound': 0.0, 'Reliable CI?': 'Yes'}	{'CI': array([0.89980593, 1.10928693]), 'Error Bound': 0.0, 'Reliable CI?': 'Yes'}	No	1.0009165116863754	{'CI': array([0.89844873, 1.11089128]), 'Error Bound': 0.0, 'Reliable CI?': 'Yes'}	{'CI': array([0.89844873, 1.11089128]), 'Error Bound': 0.0, 'Reliable CI?': 'Yes'}	No
308	Diseases of appendix|diseases of the digestive system$F$21-40	diseases of the digestive system	0.9866869590059947	{'CI': array([0.90825736, 1.06946615]), 'Error Bound': 0.0, 'Reliable CI?': 'Yes'}	{'CI': array([0.90825736, 1.06946615]), 'Error Bound': 0.0, 'Reliable CI?': 'Yes'}	No	1.050886545005528	{'CI': array([0.96511337, 1.14176755]), 'Error Bound': 0.0, 'Reliable CI?': 'Yes'}	{'CI': array([0.96511337, 1.14176755]), 'Error Bound': 0.0, 'Reliable CI?': 'Yes'}	No
309	Diseases of appendix|diseases of the digestive system$F$41-60	diseases of the digestive system	0.9735427717869423	{'CI': array([0.90520744, 1.04517095]), 'Error Bound': 0.0, 'Reliable CI?': 'Yes'}	{'CI': array([0.90520744, 1.04517095]), 'Error Bound': 0.0, 'Reliable CI?': 'Yes'}	No	1.024601680583635	{'CI': array([0.94936644, 1.10377418]), 'Error Bound': 0.0, 'Reliable CI?': 'Yes'}	{'CI': array([0.94936644, 1.10377418]), 'Error Bound': 0.0, 'Reliable CI?': 'Yes'}	No
310	Diseases of appendix|diseases of the digestive system$F$61-	diseases of the digestive system	1.0708636891024366	{'CI': array([0.95353877, 1.19789043]), 'Error Bound': 0.0, 'Reliable CI?': 'Yes'}	{'CI': array([0.95353877, 1.19789043]), 'Error Bound': 0.0, 'Reliable CI?': 'Yes'}	No	1.045638755321725	{'CI': array([0.92507836, 1.17655171]), 'Error Bound': 0.0, 'Reliable CI?': 'Yes'}	{'CI': array([0.92507836, 1.17655171]), 'Error Bound': 0.0, 'Reliable CI?': 'Yes'}	No
311	Diseases of appendix|diseases of the digestive system$M$0-10	diseases of the digestive system	0.9892634734173988	{'CI': array([0.86861904, 1.12051195]), 'Error Bound': 0.0, 'Reliable CI?': 'Yes'}	{'CI': array([0.86861904, 1.12051195]), 'Error Bound': 0.0, 'Reliable CI?': 'Yes'}	No	1.0053024422368866	{'CI': array([0.8769648 , 1.14562651]), 'Error Bound': 0.0, 'Reliable CI?': 'Yes'}	{'CI': array([0.8769648 , 1.14562651]), 'Error Bound': 0.0, 'Reliable CI?': 'Yes'}	No
312	Diseases of appendix|diseases of the digestive system$M$11-20	diseases of the digestive system	0.9089823153203517	{'CI': array([0.82990487, 0.99260736]), 'Error Bound': 0.0, 'Reliable CI?': 'Yes'}	{'CI': array([0.8146369 , 1.00987362]), 'Error Bound': 0.0, 'Reliable CI?': 'Yes'}	No	1.0767807049419	{'CI': array([0.98092422, 1.17900404]), 'Error Bound': 0.0, 'Reliable CI?': 'Yes'}	{'CI': array([0.98092422, 1.17900404]), 'Error Bound': 0.0, 'Reliable CI?': 'Yes'}	No
313	Diseases of appendix|diseases of the digestive system$M$21-40	diseases of the digestive system	1.0142649660824588	{'CI': array([0.93768711, 1.09494409]), 'Error Bound': 0.0, 'Reliable CI?': 'Yes'}	{'CI': array([0.93768711, 1.09494409]), 'Error Bound': 0.0, 'Reliable CI?': 'Yes'}	No	1.0031863217979184	{'CI': array([0.92474194, 1.08595271]), 'Error Bound': 0.0, 'Reliable CI?': 'Yes'}	{'CI': array([0.92474194, 1.08595271]), 'Error Bound': 0.0, 'Reliable CI?': 'Yes'}	No
314	Diseases of appendix|diseases of the digestive system$M$41-60	diseases of the digestive system	0.9807547283401069	{'CI': array([0.91102149, 1.05391161]), 'Error Bound': 0.0, 'Reliable CI?': 'Yes'}	{'CI': array([0.91102149, 1.05391161]), 'Error Bound': 0.0, 'Reliable CI?': 'Yes'}	No	0.9752800629359899	{'CI': array([0.9018364 , 1.05253639]), 'Error Bound': 0.0, 'Reliable CI?': 'Yes'}	{'CI': array([0.9018364 , 1.05253639]), 'Error Bound': 0.0, 'Reliable CI?': 'Yes'}	No
315	Diseases of appendix|diseases of the digestive system$M$61-	diseases of the digestive system	1.157544869009207	{'CI': array([1.03663753, 1.28847387]), 'Error Bound': 0.0, 'Reliable CI?': 'Yes'}	{'CI': array([1.01357903, 1.31594759]), 'Error Bound': 0.0, 'Reliable CI?': 'Yes'}	Yes	1.0536608983522007	{'CI': array([0.93363981, 1.18390819]), 'Error Bound': 0.0, 'Reliable CI?': 'Yes'}	{'CI': array([0.93363981, 1.18390819]), 'Error Bound': 0.0, 'Reliable CI?': 'Yes'}	No
316	Diseases of liver|diseases of the digestive system$F$0-10	diseases of the digestive system	1.1667125323161398	{'CI': array([0.89656548, 1.49248888]), 'Error Bound': 1.9619475772978825e-103, 'Reliable CI?': 'Yes'}	{'CI': array([0.89656548, 1.49248888]), 'Error Bound': 1.9619475772978825e-103, 'Reliable CI?': 'Yes'}	No	1.0747295708939089	{'CI': array([0.81927899, 1.38108735]), 'Error Bound': 4.36297335284785e-104, 'Reliable CI?': 'Yes'}	{'CI': array([0.81927899, 1.38108735]), 'Error Bound': 4.36297335284785e-104, 'Reliable CI?': 'Yes'}	No
317	Diseases of liver|diseases of the digestive system$F$11-20	diseases of the digestive system	0.8663745347191695	{'CI': array([0.69048085, 1.06688367]), 'Error Bound': 1.992313423491829e-170, 'Reliable CI?': 'Yes'}	{'CI': array([0.69048085, 1.06688367]), 'Error Bound': 1.992313423491829e-170, 'Reliable CI?': 'Yes'}	No	0.9316698514116851	{'CI': array([0.73780683, 1.15506453]), 'Error Bound': 3.004520381477108e-153, 'Reliable CI?': 'Yes'}	{'CI': array([0.73780683, 1.15506453]), 'Error Bound': 3.004520381477108e-153, 'Reliable CI?': 'Yes'}	No
318	Diseases of liver|diseases of the digestive system$F$21-40	diseases of the digestive system	0.8721651958398854	{'CI': array([0.79792577, 0.95045381]), 'Error Bound': 0.0, 'Reliable CI?': 'Yes'}	{'CI': array([0.78357046, 0.96658793]), 'Error Bound': 0.0, 'Reliable CI?': 'Yes'}	Yes	0.9039620849846126	{'CI': array([0.82617823, 0.98614656]), 'Error Bound': 0.0, 'Reliable CI?': 'Yes'}	{'CI': array([0.80989282, 1.00454471]), 'Error Bound': 0.0, 'Reliable CI?': 'Yes'}	No
319	Diseases of liver|diseases of the digestive system$F$41-60	diseases of the digestive system	1.009622825597444	{'CI': array([0.96909517, 1.05127241]), 'Error Bound': 0.0, 'Reliable CI?': 'Yes'}	{'CI': array([0.96909517, 1.05127241]), 'Error Bound': 0.0, 'Reliable CI?': 'Yes'}	No	0.9844605204692879	{'CI': array([0.94269173, 1.02743163]), 'Error Bound': 0.0, 'Reliable CI?': 'Yes'}	{'CI': array([0.94269173, 1.02743163]), 'Error Bound': 0.0, 'Reliable CI?': 'Yes'}	No
320	Diseases of liver|diseases of the digestive system$F$61-	diseases of the digestive system	0.9317778954034459	{'CI': array([0.88463862, 0.98048262]), 'Error Bound': 0.0, 'Reliable CI?': 'Yes'}	{'CI': array([0.87542662, 0.99038086]), 'Error Bound': 0.0, 'Reliable CI?': 'Yes'}	Yes	1.0177503957473615	{'CI': array([0.96432772, 1.07313161]), 'Error Bound': 0.0, 'Reliable CI?': 'Yes'}	{'CI': array([0.96432772, 1.07313161]), 'Error Bound': 0.0, 'Reliable CI?': 'Yes'}	No
321	Diseases of liver|diseases of the digestive system$M$0-10	diseases of the digestive system	1.1723643851434633	{'CI': array([0.93481995, 1.45179067]), 'Error Bound': 1.6778976866435866e-136, 'Reliable CI?': 'Yes'}	{'CI': array([0.93481995, 1.45179067]), 'Error Bound': 1.6778976866435866e-136, 'Reliable CI?': 'Yes'}	No	0.7154004357015179	{'CI': array([0.53917923, 0.9179162 ]), 'Error Bound': 8.361427775772935e-133, 'Reliable CI?': 'Yes'}	{'CI': array([0.50346645, 0.9665525 ]), 'Error Bound': 8.361427775772935e-133, 'Reliable CI?': 'Yes'}	Yes
322	Diseases of liver|diseases of the digestive system$M$11-20	diseases of the digestive system	0.7628907363459458	{'CI': array([0.58090985, 0.97248965]), 'Error Bound': 9.20470887929559e-135, 'Reliable CI?': 'Yes'}	{'CI': array([0.54693396, 1.01887497]), 'Error Bound': 9.20470887929559e-135, 'Reliable CI?': 'Yes'}	No	1.1397345160888408	{'CI': array([0.90146413, 1.42061895]), 'Error Bound': 1.2495138661617968e-130, 'Reliable CI?': 'Yes'}	{'CI': array([0.90146413, 1.42061895]), 'Error Bound': 1.2495138661617968e-130, 'Reliable CI?': 'Yes'}	No
323	Diseases of liver|diseases of the digestive system$M$21-40	diseases of the digestive system	1.022012986901656	{'CI': array([0.93347761, 1.11606159]), 'Error Bound': 0.0, 'Reliable CI?': 'Yes'}	{'CI': array([0.93347761, 1.11606159]), 'Error Bound': 0.0, 'Reliable CI?': 'Yes'}	No	0.9734518609595473	{'CI': array([0.88461223, 1.06793501]), 'Error Bound': 0.0, 'Reliable CI?': 'Yes'}	{'CI': array([0.88461223, 1.06793501]), 'Error Bound': 0.0, 'Reliable CI?': 'Yes'}	No
324	Diseases of liver|diseases of the digestive system$M$41-60	diseases of the digestive system	0.9930172603213386	{'CI': array([0.95881847, 1.02801601]), 'Error Bound': 0.0, 'Reliable CI?': 'Yes'}	{'CI': array([0.95881847, 1.02801601]), 'Error Bound': 0.0, 'Reliable CI?': 'Yes'}	No	0.9755576807913181	{'CI': array([0.94018349, 1.01179312]), 'Error Bound': 0.0, 'Reliable CI?': 'Yes'}	{'CI': array([0.94018349, 1.01179312]), 'Error Bound': 0.0, 'Reliable CI?': 'Yes'}	No
325	Diseases of liver|diseases of the digestive system$M$61-	diseases of the digestive system	1.0284793800037737	{'CI': array([0.98268509, 1.07570088]), 'Error Bound': 0.0, 'Reliable CI?': 'Yes'}	{'CI': array([0.98268509, 1.07570088]), 'Error Bound': 0.0, 'Reliable CI?': 'Yes'}	No	0.971283146027455	{'CI': array([0.9255375 , 1.01848039]), 'Error Bound': 0.0, 'Reliable CI?': 'Yes'}	{'CI': array([0.9255375 , 1.01848039]), 'Error Bound': 0.0, 'Reliable CI?': 'Yes'}	No
326	Diseases of oesophagus, stomach and duodenum|diseases of the digestive system$F$0-10	diseases of the digestive system	0.9901560557605427	{'CI': array([0.90265744, 1.08309895]), 'Error Bound': 0.0, 'Reliable CI?': 'Yes'}	{'CI': array([0.90265744, 1.08309895]), 'Error Bound': 0.0, 'Reliable CI?': 'Yes'}	No	1.0031853235062518	{'CI': array([0.90788996, 1.10493974]), 'Error Bound': 0.0, 'Reliable CI?': 'Yes'}	{'CI': array([0.90788996, 1.10493974]), 'Error Bound': 0.0, 'Reliable CI?': 'Yes'}	No
327	Diseases of oesophagus, stomach and duodenum|diseases of the digestive system$F$11-20	diseases of the digestive system	1.0004480651892327	{'CI': array([0.89474458, 1.1141658 ]), 'Error Bound': 0.0, 'Reliable CI?': 'Yes'}	{'CI': array([0.89474458, 1.1141658 ]), 'Error Bound': 0.0, 'Reliable CI?': 'Yes'}	No	0.992632228874744	{'CI': array([0.87992087, 1.11452087]), 'Error Bound': 0.0, 'Reliable CI?': 'Yes'}	{'CI': array([0.87992087, 1.11452087]), 'Error Bound': 0.0, 'Reliable CI?': 'Yes'}	No
328	Diseases of oesophagus, stomach and duodenum|diseases of the digestive system$F$21-40	diseases of the digestive system	1.0091410827673712	{'CI': array([0.96389373, 1.05579205]), 'Error Bound': 0.0, 'Reliable CI?': 'Yes'}	{'CI': array([0.96389373, 1.05579205]), 'Error Bound': 0.0, 'Reliable CI?': 'Yes'}	No	0.9614059509342381	{'CI': array([0.91584061, 1.0084173 ]), 'Error Bound': 0.0, 'Reliable CI?': 'Yes'}	{'CI': array([0.91584061, 1.0084173 ]), 'Error Bound': 0.0, 'Reliable CI?': 'Yes'}	No
329	Diseases of oesophagus, stomach and duodenum|diseases of the digestive system$F$41-60	diseases of the digestive system	1.0149992787240445	{'CI': array([0.98638621, 1.04416605]), 'Error Bound': 0.0, 'Reliable CI?': 'Yes'}	{'CI': array([0.98638621, 1.04416605]), 'Error Bound': 0.0, 'Reliable CI?': 'Yes'}	No	1.0289722315854775	{'CI': array([0.99875413, 1.0598053 ]), 'Error Bound': 0.0, 'Reliable CI?': 'Yes'}	{'CI': array([0.99875413, 1.0598053 ]), 'Error Bound': 0.0, 'Reliable CI?': 'Yes'}	No
330	Diseases of oesophagus, stomach and duodenum|diseases of the digestive system$F$61-	diseases of the digestive system	1.0060603206547813	{'CI': array([0.97820316, 1.03444326]), 'Error Bound': 0.0, 'Reliable CI?': 'Yes'}	{'CI': array([0.97820316, 1.03444326]), 'Error Bound': 0.0, 'Reliable CI?': 'Yes'}	No	0.9980727477067355	{'CI': array([0.96823694, 1.02851376]), 'Error Bound': 0.0, 'Reliable CI?': 'Yes'}	{'CI': array([0.96823694, 1.02851376]), 'Error Bound': 0.0, 'Reliable CI?': 'Yes'}	No
331	Diseases of oesophagus, stomach and duodenum|diseases of the digestive system$M$0-10	diseases of the digestive system	0.9863221617133373	{'CI': array([0.90852996, 1.0683942 ]), 'Error Bound': 0.0, 'Reliable CI?': 'Yes'}	{'CI': array([0.90852996, 1.0683942 ]), 'Error Bound': 0.0, 'Reliable CI?': 'Yes'}	No	0.9563291841427337	{'CI': array([0.87477754, 1.04264329]), 'Error Bound': 0.0, 'Reliable CI?': 'Yes'}	{'CI': array([0.87477754, 1.04264329]), 'Error Bound': 0.0, 'Reliable CI?': 'Yes'}	No
332	Diseases of oesophagus, stomach and duodenum|diseases of the digestive system$M$11-20	diseases of the digestive system	1.05380883190864	{'CI': array([0.92591156, 1.19340147]), 'Error Bound': 0.0, 'Reliable CI?': 'Yes'}	{'CI': array([0.92591156, 1.19340147]), 'Error Bound': 0.0, 'Reliable CI?': 'Yes'}	No	0.9548699598521305	{'CI': array([0.82716797, 1.09464859]), 'Error Bound': 0.0, 'Reliable CI?': 'Yes'}	{'CI': array([0.82716797, 1.09464859]), 'Error Bound': 0.0, 'Reliable CI?': 'Yes'}	No
333	Diseases of oesophagus, stomach and duodenum|diseases of the digestive system$M$21-40	diseases of the digestive system	0.9604841105977785	{'CI': array([0.90166352, 1.02173999]), 'Error Bound': 0.0, 'Reliable CI?': 'Yes'}	{'CI': array([0.90166352, 1.02173999]), 'Error Bound': 0.0, 'Reliable CI?': 'Yes'}	No	1.0242754154446136	{'CI': array([0.95936784, 1.09209284]), 'Error Bound': 0.0, 'Reliable CI?': 'Yes'}	{'CI': array([0.95936784, 1.09209284]), 'Error Bound': 0.0, 'Reliable CI?': 'Yes'}	No
334	Diseases of oesophagus, stomach and duodenum|diseases of the digestive system$M$41-60	diseases of the digestive system	0.9773897064113439	{'CI': array([0.94590715, 1.00955257]), 'Error Bound': 0.0, 'Reliable CI?': 'Yes'}	{'CI': array([0.94590715, 1.00955257]), 'Error Bound': 0.0, 'Reliable CI?': 'Yes'}	No	0.9705105633493941	{'CI': array([0.93710771, 1.00468163]), 'Error Bound': 0.0, 'Reliable CI?': 'Yes'}	{'CI': array([0.93710771, 1.00468163]), 'Error Bound': 0.0, 'Reliable CI?': 'Yes'}	No
335	Diseases of oesophagus, stomach and duodenum|diseases of the digestive system$M$61-	diseases of the digestive system	0.9887493013925452	{'CI': array([0.9586752 , 1.01944066]), 'Error Bound': 0.0, 'Reliable CI?': 'Yes'}	{'CI': array([0.9586752 , 1.01944066]), 'Error Bound': 0.0, 'Reliable CI?': 'Yes'}	No	0.9983161328158998	{'CI': array([0.96525958, 1.03211708]), 'Error Bound': 0.0, 'Reliable CI?': 'Yes'}	{'CI': array([0.96525958, 1.03211708]), 'Error Bound': 0.0, 'Reliable CI?': 'Yes'}	No
336	Diseases of oral cavity, salivary glands and jaws|diseases of the digestive system$F$0-10	diseases of the digestive system	1.0118361322064597	{'CI': array([0.82458332, 1.22570702]), 'Error Bound': 1.0902811619421382e-183, 'Reliable CI?': 'Yes'}	{'CI': array([0.82458332, 1.22570702]), 'Error Bound': 1.0902811619421382e-183, 'Reliable CI?': 'Yes'}	No	1.013509081796376	{'CI': array([0.81815893, 1.23796069]), 'Error Bound': 1.0956703940374335e-168, 'Reliable CI?': 'Yes'}	{'CI': array([0.81815893, 1.23796069]), 'Error Bound': 1.0956703940374335e-168, 'Reliable CI?': 'Yes'}	No
337	Diseases of oral cavity, salivary glands and jaws|diseases of the digestive system$F$11-20	diseases of the digestive system	0.782439465326393	{'CI': array([0.62193012, 0.96388824]), 'Error Bound': 1.2034533585316385e-180, 'Reliable CI?': 'Yes'}	{'CI': array([0.59178599, 1.00337785]), 'Error Bound': 1.2034533585316385e-180, 'Reliable CI?': 'Yes'}	No	1.0841484439753497	{'CI': array([0.8745162 , 1.32674617]), 'Error Bound': 1.48420521724752e-159, 'Reliable CI?': 'Yes'}	{'CI': array([0.8745162 , 1.32674617]), 'Error Bound': 1.48420521724752e-159, 'Reliable CI?': 'Yes'}	No
338	Diseases of oral cavity, salivary glands and jaws|diseases of the digestive system$F$21-40	diseases of the digestive system	1.0321321082393293	{'CI': array([0.90548656, 1.17032733]), 'Error Bound': 0.0, 'Reliable CI?': 'Yes'}	{'CI': array([0.90548656, 1.17032733]), 'Error Bound': 0.0, 'Reliable CI?': 'Yes'}	No	0.9718299752386049	{'CI': array([0.84463126, 1.11093069]), 'Error Bound': 0.0, 'Reliable CI?': 'Yes'}	{'CI': array([0.84463126, 1.11093069]), 'Error Bound': 0.0, 'Reliable CI?': 'Yes'}	No
339	Diseases of oral cavity, salivary glands and jaws|diseases of the digestive system$F$41-60	diseases of the digestive system	1.01561632669656	{'CI': array([0.92060302, 1.11702072]), 'Error Bound': 0.0, 'Reliable CI?': 'Yes'}	{'CI': array([0.92060302, 1.11702072]), 'Error Bound': 0.0, 'Reliable CI?': 'Yes'}	No	0.9868200604220915	{'CI': array([0.88966305, 1.09073486]), 'Error Bound': 0.0, 'Reliable CI?': 'Yes'}	{'CI': array([0.88966305, 1.09073486]), 'Error Bound': 0.0, 'Reliable CI?': 'Yes'}	No
340	Diseases of oral cavity, salivary glands and jaws|diseases of the digestive system$F$61-	diseases of the digestive system	0.9741385630263352	{'CI': array([0.86594359, 1.09081825]), 'Error Bound': 0.0, 'Reliable CI?': 'Yes'}	{'CI': array([0.86594359, 1.09081825]), 'Error Bound': 0.0, 'Reliable CI?': 'Yes'}	No	1.022028124465839	{'CI': array([0.90326437, 1.15091067]), 'Error Bound': 0.0, 'Reliable CI?': 'Yes'}	{'CI': array([0.90326437, 1.15091067]), 'Error Bound': 0.0, 'Reliable CI?': 'Yes'}	No
341	Diseases of oral cavity, salivary glands and jaws|diseases of the digestive system$M$0-10	diseases of the digestive system	1.0631331944754876	{'CI': array([0.88693763, 1.26225514]), 'Error Bound': 4.9026007658388435e-223, 'Reliable CI?': 'Yes'}	{'CI': array([0.88693763, 1.26225514]), 'Error Bound': 4.9026007658388435e-223, 'Reliable CI?': 'Yes'}	No	1.1701441327779392	{'CI': array([0.96685047, 1.40334837]), 'Error Bound': 6.6039090223569925e-189, 'Reliable CI?': 'Yes'}	{'CI': array([0.96685047, 1.40334837]), 'Error Bound': 6.6039090223569925e-189, 'Reliable CI?': 'Yes'}	No
342	Diseases of oral cavity, salivary glands and jaws|diseases of the digestive system$M$11-20	diseases of the digestive system	0.9144021302589251	{'CI': array([0.73924233, 1.1135004 ]), 'Error Bound': 1.4691627162055486e-184, 'Reliable CI?': 'Yes'}	{'CI': array([0.73924233, 1.1135004 ]), 'Error Bound': 1.4691627162055486e-184, 'Reliable CI?': 'Yes'}	No	0.9035781499329121	{'CI': array([0.72188404, 1.11125154]), 'Error Bound': 1.8045998326112964e-168, 'Reliable CI?': 'Yes'}	{'CI': array([0.72188404, 1.11125154]), 'Error Bound': 1.8045998326112964e-168, 'Reliable CI?': 'Yes'}	No
343	Diseases of oral cavity, salivary glands and jaws|diseases of the digestive system$M$21-40	diseases of the digestive system	1.0498859190439889	{'CI': array([0.91540811, 1.19737622]), 'Error Bound': 0.0, 'Reliable CI?': 'Yes'}	{'CI': array([0.91540811, 1.19737622]), 'Error Bound': 0.0, 'Reliable CI?': 'Yes'}	No	0.967910865794818	{'CI': array([0.83430025, 1.11473564]), 'Error Bound': 0.0, 'Reliable CI?': 'Yes'}	{'CI': array([0.83430025, 1.11473564]), 'Error Bound': 0.0, 'Reliable CI?': 'Yes'}	No
344	Diseases of oral cavity, salivary glands and jaws|diseases of the digestive system$M$41-60	diseases of the digestive system	1.0047348489201073	{'CI': array([0.90563455, 1.11083514]), 'Error Bound': 0.0, 'Reliable CI?': 'Yes'}	{'CI': array([0.90563455, 1.11083514]), 'Error Bound': 0.0, 'Reliable CI?': 'Yes'}	No	1.0050304964713679	{'CI': array([0.90170156, 1.1159873 ]), 'Error Bound': 0.0, 'Reliable CI?': 'Yes'}	{'CI': array([0.90170156, 1.1159873 ]), 'Error Bound': 0.0, 'Reliable CI?': 'Yes'}	No
345	Diseases of oral cavity, salivary glands and jaws|diseases of the digestive system$M$61-	diseases of the digestive system	1.0934843727406205	{'CI': array([0.96635625, 1.23199016]), 'Error Bound': 0.0, 'Reliable CI?': 'Yes'}	{'CI': array([0.96635625, 1.23199016]), 'Error Bound': 0.0, 'Reliable CI?': 'Yes'}	No	0.9115712907220063	{'CI': array([0.79571394, 1.03743265]), 'Error Bound': 0.0, 'Reliable CI?': 'Yes'}	{'CI': array([0.79571394, 1.03743265]), 'Error Bound': 0.0, 'Reliable CI?': 'Yes'}	No
346	Diseases of peritoneum and retroperitoneum|diseases of the digestive system$F$0-10	diseases of the digestive system	1.3069079663815284	{'CI': array([0.99296874, 1.69451534]), 'Error Bound': 3.3758065479247545e-88, 'Reliable CI?': 'Yes'}	{'CI': array([0.99296874, 1.69451534]), 'Error Bound': 3.3758065479247545e-88, 'Reliable CI?': 'Yes'}	No	0.9808831117645835	{'CI': array([0.71957214, 1.29777409]), 'Error Bound': 9.198300906118812e-88, 'Reliable CI?': 'Yes'}	{'CI': array([0.71957214, 1.29777409]), 'Error Bound': 9.198300906118812e-88, 'Reliable CI?': 'Yes'}	No
347	Diseases of peritoneum and retroperitoneum|diseases of the digestive system$F$11-20	diseases of the digestive system	1.0660305372165557	{'CI': array([0.87567598, 1.28337931]), 'Error Bound': 1.2010542346440996e-190, 'Reliable CI?': 'Yes'}	{'CI': array([0.87567598, 1.28337931]), 'Error Bound': 1.2010542346440996e-190, 'Reliable CI?': 'Yes'}	No	1.0175899686273697	{'CI': array([0.83343575, 1.22733226]), 'Error Bound': 5.95857472202982e-192, 'Reliable CI?': 'Yes'}	{'CI': array([0.83343575, 1.22733226]), 'Error Bound': 5.95857472202982e-192, 'Reliable CI?': 'Yes'}	No
348	Diseases of peritoneum and retroperitoneum|diseases of the digestive system$F$21-40	diseases of the digestive system	0.9761712676004225	{'CI': array([0.90706322, 1.04864676]), 'Error Bound': 0.0, 'Reliable CI?': 'Yes'}	{'CI': array([0.90706322, 1.04864676]), 'Error Bound': 0.0, 'Reliable CI?': 'Yes'}	No	0.9772393178493024	{'CI': array([0.90521329, 1.05292572]), 'Error Bound': 0.0, 'Reliable CI?': 'Yes'}	{'CI': array([0.90521329, 1.05292572]), 'Error Bound': 0.0, 'Reliable CI?': 'Yes'}	No
349	Diseases of peritoneum and retroperitoneum|diseases of the digestive system$F$41-60	diseases of the digestive system	0.9798472386770166	{'CI': array([0.93598133, 1.02504408]), 'Error Bound': 0.0, 'Reliable CI?': 'Yes'}	{'CI': array([0.93598133, 1.02504408]), 'Error Bound': 0.0, 'Reliable CI?': 'Yes'}	No	0.9507987015327318	{'CI': array([0.90711568, 0.99581399]), 'Error Bound': 0.0, 'Reliable CI?': 'Yes'}	{'CI': array([0.89784838, 1.00571927]), 'Error Bound': 0.0, 'Reliable CI?': 'Yes'}	No
350	Diseases of peritoneum and retroperitoneum|diseases of the digestive system$F$61-	diseases of the digestive system	1.008500242200845	{'CI': array([0.95198816, 1.06721708]), 'Error Bound': 0.0, 'Reliable CI?': 'Yes'}	{'CI': array([0.95198816, 1.06721708]), 'Error Bound': 0.0, 'Reliable CI?': 'Yes'}	No	1.0191855527113651	{'CI': array([0.96184219, 1.07879059]), 'Error Bound': 0.0, 'Reliable CI?': 'Yes'}	{'CI': array([0.96184219, 1.07879059]), 'Error Bound': 0.0, 'Reliable CI?': 'Yes'}	No
351	Diseases of peritoneum and retroperitoneum|diseases of the digestive system$M$0-10	diseases of the digestive system	1.0295166029240133	{'CI': array([0.82785577, 1.26217723]), 'Error Bound': 4.4698900076931e-161, 'Reliable CI?': 'Yes'}	{'CI': array([0.82785577, 1.26217723]), 'Error Bound': 4.4698900076931e-161, 'Reliable CI?': 'Yes'}	No	1.1106506582888773	{'CI': array([0.86739919, 1.39901178]), 'Error Bound': 1.2702996144522408e-120, 'Reliable CI?': 'Yes'}	{'CI': array([0.86739919, 1.39901178]), 'Error Bound': 1.2702996144522408e-120, 'Reliable CI?': 'Yes'}	No
352	Diseases of peritoneum and retroperitoneum|diseases of the digestive system$M$11-20	diseases of the digestive system	0.9791048023680448	{'CI': array([0.81558462, 1.16279513]), 'Error Bound': 2.9741249031774567e-233, 'Reliable CI?': 'Yes'}	{'CI': array([0.81558462, 1.16279513]), 'Error Bound': 2.9741249031774567e-233, 'Reliable CI?': 'Yes'}	No	1.0296857114461848	{'CI': array([0.85553381, 1.2264479 ]), 'Error Bound': 3.999825999676553e-219, 'Reliable CI?': 'Yes'}	{'CI': array([0.85553381, 1.2264479 ]), 'Error Bound': 3.999825999676553e-219, 'Reliable CI?': 'Yes'}	No
353	Diseases of peritoneum and retroperitoneum|diseases of the digestive system$M$21-40	diseases of the digestive system	1.012054764167135	{'CI': array([0.91669697, 1.11386177]), 'Error Bound': 0.0, 'Reliable CI?': 'Yes'}	{'CI': array([0.91669697, 1.11386177]), 'Error Bound': 0.0, 'Reliable CI?': 'Yes'}	No	1.0185283587741432	{'CI': array([0.92116143, 1.12260696]), 'Error Bound': 0.0, 'Reliable CI?': 'Yes'}	{'CI': array([0.92116143, 1.12260696]), 'Error Bound': 0.0, 'Reliable CI?': 'Yes'}	No
354	Diseases of peritoneum and retroperitoneum|diseases of the digestive system$M$41-60	diseases of the digestive system	1.0198540473413658	{'CI': array([0.96775462, 1.07381576]), 'Error Bound': 0.0, 'Reliable CI?': 'Yes'}	{'CI': array([0.96775462, 1.07381576]), 'Error Bound': 0.0, 'Reliable CI?': 'Yes'}	No	0.9927655765320357	{'CI': array([0.94039057, 1.04703956]), 'Error Bound': 0.0, 'Reliable CI?': 'Yes'}	{'CI': array([0.94039057, 1.04703956]), 'Error Bound': 0.0, 'Reliable CI?': 'Yes'}	No
355	Diseases of peritoneum and retroperitoneum|diseases of the digestive system$M$61-	diseases of the digestive system	1.0395683022540056	{'CI': array([0.97968545, 1.10190598]), 'Error Bound': 0.0, 'Reliable CI?': 'Yes'}	{'CI': array([0.97968545, 1.10190598]), 'Error Bound': 0.0, 'Reliable CI?': 'Yes'}	No	0.9897796632942917	{'CI': array([0.93165483, 1.050253 ]), 'Error Bound': 0.0, 'Reliable CI?': 'Yes'}	{'CI': array([0.93165483, 1.050253 ]), 'Error Bound': 0.0, 'Reliable CI?': 'Yes'}	No
356	Disorders of gallbladder, biliary tract and pancreas|diseases of the digestive system$F$0-10	diseases of the digestive system	0.9821242505647642	{'CI': array([0.80793506, 1.17937617]), 'Error Bound': 3.2740610696229755e-205, 'Reliable CI?': 'Yes'}	{'CI': array([0.80793506, 1.17937617]), 'Error Bound': 3.2740610696229755e-205, 'Reliable CI?': 'Yes'}	No	1.067194209641923	{'CI': array([0.88485724, 1.27413794]), 'Error Bound': 6.599893240372276e-209, 'Reliable CI?': 'Yes'}	{'CI': array([0.88485724, 1.27413794]), 'Error Bound': 6.599893240372276e-209, 'Reliable CI?': 'Yes'}	No
357	Disorders of gallbladder, biliary tract and pancreas|diseases of the digestive system$F$11-20	diseases of the digestive system	1.0158681889937298	{'CI': array([0.92969111, 1.10727006]), 'Error Bound': 0.0, 'Reliable CI?': 'Yes'}	{'CI': array([0.92969111, 1.10727006]), 'Error Bound': 0.0, 'Reliable CI?': 'Yes'}	No	0.9758682317891023	{'CI': array([0.89137683, 1.06544391]), 'Error Bound': 0.0, 'Reliable CI?': 'Yes'}	{'CI': array([0.89137683, 1.06544391]), 'Error Bound': 0.0, 'Reliable CI?': 'Yes'}	No
358	Disorders of gallbladder, biliary tract and pancreas|diseases of the digestive system$F$21-40	diseases of the digestive system	0.9369019472501534	{'CI': array([0.9056753 , 0.96880738]), 'Error Bound': 0.0, 'Reliable CI?': 'Yes'}	{'CI': array([0.89953527, 0.97524477]), 'Error Bound': 0.0, 'Reliable CI?': 'Yes'}	Yes	0.9834342686557415	{'CI': array([0.9494479 , 1.01821265]), 'Error Bound': 0.0, 'Reliable CI?': 'Yes'}	{'CI': array([0.9494479 , 1.01821265]), 'Error Bound': 0.0, 'Reliable CI?': 'Yes'}	No
359	Disorders of gallbladder, biliary tract and pancreas|diseases of the digestive system$F$41-60	diseases of the digestive system	1.0173580252537922	{'CI': array([0.99114228, 1.04403746]), 'Error Bound': 0.0, 'Reliable CI?': 'Yes'}	{'CI': array([0.99114228, 1.04403746]), 'Error Bound': 0.0, 'Reliable CI?': 'Yes'}	No	1.0259759868890523	{'CI': array([0.99844517, 1.05401685]), 'Error Bound': 0.0, 'Reliable CI?': 'Yes'}	{'CI': array([0.99844517, 1.05401685]), 'Error Bound': 0.0, 'Reliable CI?': 'Yes'}	No
360	Disorders of gallbladder, biliary tract and pancreas|diseases of the digestive system$F$61-	diseases of the digestive system	1.0203593321030728	{'CI': array([0.99068225, 1.05063101]), 'Error Bound': 0.0, 'Reliable CI?': 'Yes'}	{'CI': array([0.99068225, 1.05063101]), 'Error Bound': 0.0, 'Reliable CI?': 'Yes'}	No	0.987195810689717	{'CI': array([0.95707581, 1.017935 ]), 'Error Bound': 0.0, 'Reliable CI?': 'Yes'}	{'CI': array([0.95707581, 1.017935 ]), 'Error Bound': 0.0, 'Reliable CI?': 'Yes'}	No
361	Disorders of gallbladder, biliary tract and pancreas|diseases of the digestive system$M$0-10	diseases of the digestive system	1.1425758229309897	{'CI': array([0.94794521, 1.36475394]), 'Error Bound': 5.402057616537333e-200, 'Reliable CI?': 'Yes'}	{'CI': array([0.94794521, 1.36475394]), 'Error Bound': 5.402057616537333e-200, 'Reliable CI?': 'Yes'}	No	0.8498549632383118	{'CI': array([0.69512259, 1.02344008]), 'Error Bound': 5.980807619102197e-217, 'Reliable CI?': 'Yes'}	{'CI': array([0.69512259, 1.02344008]), 'Error Bound': 5.980807619102197e-217, 'Reliable CI?': 'Yes'}	No
362	Disorders of gallbladder, biliary tract and pancreas|diseases of the digestive system$M$11-20	diseases of the digestive system	1.0242120233288683	{'CI': array([0.89819051, 1.16169443]), 'Error Bound': 0.0, 'Reliable CI?': 'Yes'}	{'CI': array([0.89819051, 1.16169443]), 'Error Bound': 0.0, 'Reliable CI?': 'Yes'}	No	1.0242457309733786	{'CI': array([0.89626494, 1.16405452]), 'Error Bound': 0.0, 'Reliable CI?': 'Yes'}	{'CI': array([0.89626494, 1.16405452]), 'Error Bound': 0.0, 'Reliable CI?': 'Yes'}	No
363	Disorders of gallbladder, biliary tract and pancreas|diseases of the digestive system$M$21-40	diseases of the digestive system	0.9948721729801439	{'CI': array([0.9463064 , 1.04506665]), 'Error Bound': 0.0, 'Reliable CI?': 'Yes'}	{'CI': array([0.9463064 , 1.04506665]), 'Error Bound': 0.0, 'Reliable CI?': 'Yes'}	No	0.9979463158227387	{'CI': array([0.94794425, 1.04967315]), 'Error Bound': 0.0, 'Reliable CI?': 'Yes'}	{'CI': array([0.94794425, 1.04967315]), 'Error Bound': 0.0, 'Reliable CI?': 'Yes'}	No
364	Disorders of gallbladder, biliary tract and pancreas|diseases of the digestive system$M$41-60	diseases of the digestive system	0.9979102119811895	{'CI': array([0.96995763, 1.02639406]), 'Error Bound': 0.0, 'Reliable CI?': 'Yes'}	{'CI': array([0.96995763, 1.02639406]), 'Error Bound': 0.0, 'Reliable CI?': 'Yes'}	No	0.9516383202697928	{'CI': array([0.92368975, 0.98012618]), 'Error Bound': 0.0, 'Reliable CI?': 'Yes'}	{'CI': array([0.91772382, 0.98635021]), 'Error Bound': 0.0, 'Reliable CI?': 'Yes'}	Yes
365	Disorders of gallbladder, biliary tract and pancreas|diseases of the digestive system$M$61-	diseases of the digestive system	1.016011192223425	{'CI': array([0.98620308, 1.04642004]), 'Error Bound': 0.0, 'Reliable CI?': 'Yes'}	{'CI': array([0.98620308, 1.04642004]), 'Error Bound': 0.0, 'Reliable CI?': 'Yes'}	No	1.0053492664831192	{'CI': array([0.97482916, 1.03650133]), 'Error Bound': 0.0, 'Reliable CI?': 'Yes'}	{'CI': array([0.97482916, 1.03650133]), 'Error Bound': 0.0, 'Reliable CI?': 'Yes'}	No
366	Hernia|diseases of the digestive system$F$0-10	diseases of the digestive system	1.1145356968645939	{'CI': array([0.84749972, 1.43690621]), 'Error Bound': 1.6214545504331924e-99, 'Reliable CI?': 'Yes'}	{'CI': array([0.84749972, 1.43690621]), 'Error Bound': 1.6214545504331924e-99, 'Reliable CI?': 'Yes'}	No	1.1135480715518684	{'CI': array([0.85163482, 1.42843902]), 'Error Bound': 1.1885064850618375e-103, 'Reliable CI?': 'Yes'}	{'CI': array([0.85163482, 1.42843902]), 'Error Bound': 1.1885064850618375e-103, 'Reliable CI?': 'Yes'}	No
367	Hernia|diseases of the digestive system$F$21-40	diseases of the digestive system	1.0929997929004167	{'CI': array([0.98447208, 1.20972248]), 'Error Bound': 0.0, 'Reliable CI?': 'Yes'}	{'CI': array([0.98447208, 1.20972248]), 'Error Bound': 0.0, 'Reliable CI?': 'Yes'}	No	0.9802147777919413	{'CI': array([0.87628152, 1.09193697]), 'Error Bound': 0.0, 'Reliable CI?': 'Yes'}	{'CI': array([0.87628152, 1.09193697]), 'Error Bound': 0.0, 'Reliable CI?': 'Yes'}	No
368	Hernia|diseases of the digestive system$F$41-60	diseases of the digestive system	0.9837198691131666	{'CI': array([0.92904031, 1.0404802 ]), 'Error Bound': 0.0, 'Reliable CI?': 'Yes'}	{'CI': array([0.92904031, 1.0404802 ]), 'Error Bound': 0.0, 'Reliable CI?': 'Yes'}	No	0.9737154223788865	{'CI': array([0.91840734, 1.03115948]), 'Error Bound': 0.0, 'Reliable CI?': 'Yes'}	{'CI': array([0.91840734, 1.03115948]), 'Error Bound': 0.0, 'Reliable CI?': 'Yes'}	No
369	Hernia|diseases of the digestive system$F$61-	diseases of the digestive system	1.029659944860232	{'CI': array([0.97498466, 1.08638147]), 'Error Bound': 0.0, 'Reliable CI?': 'Yes'}	{'CI': array([0.97498466, 1.08638147]), 'Error Bound': 0.0, 'Reliable CI?': 'Yes'}	No	0.9683523601991688	{'CI': array([0.91331569, 1.025506 ]), 'Error Bound': 0.0, 'Reliable CI?': 'Yes'}	{'CI': array([0.91331569, 1.025506 ]), 'Error Bound': 0.0, 'Reliable CI?': 'Yes'}	No
370	Hernia|diseases of the digestive system$M$0-10	diseases of the digestive system	0.9420474929344886	{'CI': array([0.78025947, 1.12385169]), 'Error Bound': 2.691101612618177e-226, 'Reliable CI?': 'Yes'}	{'CI': array([0.78025947, 1.12385169]), 'Error Bound': 2.691101612618177e-226, 'Reliable CI?': 'Yes'}	No	0.9938181041264508	{'CI': array([0.83186864, 1.17541834]), 'Error Bound': 8.143152869765157e-243, 'Reliable CI?': 'Yes'}	{'CI': array([0.83186864, 1.17541834]), 'Error Bound': 8.143152869765157e-243, 'Reliable CI?': 'Yes'}	No
371	Hernia|diseases of the digestive system$M$21-40	diseases of the digestive system	0.9769526775526213	{'CI': array([0.84259741, 1.12464554]), 'Error Bound': 0.0, 'Reliable CI?': 'Yes'}	{'CI': array([0.84259741, 1.12464554]), 'Error Bound': 0.0, 'Reliable CI?': 'Yes'}	No	1.0389984743164857	{'CI': array([0.88957105, 1.20471595]), 'Error Bound': 5.70260929527038e-305, 'Reliable CI?': 'Yes'}	{'CI': array([0.88957105, 1.20471595]), 'Error Bound': 5.70260929527038e-305, 'Reliable CI?': 'Yes'}	No
372	Hernia|diseases of the digestive system$M$41-60	diseases of the digestive system	0.9831957948571082	{'CI': array([0.9173704 , 1.05206083]), 'Error Bound': 0.0, 'Reliable CI?': 'Yes'}	{'CI': array([0.9173704 , 1.05206083]), 'Error Bound': 0.0, 'Reliable CI?': 'Yes'}	No	0.916530015540834	{'CI': array([0.85309613, 0.98284767]), 'Error Bound': 0.0, 'Reliable CI?': 'Yes'}	{'CI': array([0.83974272, 0.99758382]), 'Error Bound': 0.0, 'Reliable CI?': 'Yes'}	Yes
373	Hernia|diseases of the digestive system$M$61-	diseases of the digestive system	0.9763658179756862	{'CI': array([0.91515239, 1.0402034 ]), 'Error Bound': 0.0, 'Reliable CI?': 'Yes'}	{'CI': array([0.91515239, 1.0402034 ]), 'Error Bound': 0.0, 'Reliable CI?': 'Yes'}	No	0.9408931136729699	{'CI': array([0.8805121 , 1.00385646]), 'Error Bound': 0.0, 'Reliable CI?': 'Yes'}	{'CI': array([0.8805121 , 1.00385646]), 'Error Bound': 0.0, 'Reliable CI?': 'Yes'}	No
374	Noninfective enteritis and colitis|diseases of the digestive system$F$0-10	diseases of the digestive system	1.0444055658096398	{'CI': array([0.96418052, 1.12909888]), 'Error Bound': 0.0, 'Reliable CI?': 'Yes'}	{'CI': array([0.96418052, 1.12909888]), 'Error Bound': 0.0, 'Reliable CI?': 'Yes'}	No	0.9481434384297532	{'CI': array([0.84757954, 1.05607103]), 'Error Bound': 0.0, 'Reliable CI?': 'Yes'}	{'CI': array([0.84757954, 1.05607103]), 'Error Bound': 0.0, 'Reliable CI?': 'Yes'}	No
375	Noninfective enteritis and colitis|diseases of the digestive system$F$11-20	diseases of the digestive system	0.9682404851567827	{'CI': array([0.88883061, 1.05214063]), 'Error Bound': 0.0, 'Reliable CI?': 'Yes'}	{'CI': array([0.88883061, 1.05214063]), 'Error Bound': 0.0, 'Reliable CI?': 'Yes'}	No	0.9977960658551679	{'CI': array([0.91283493, 1.08785995]), 'Error Bound': 0.0, 'Reliable CI?': 'Yes'}	{'CI': array([0.91283493, 1.08785995]), 'Error Bound': 0.0, 'Reliable CI?': 'Yes'}	No
376	Noninfective enteritis and colitis|diseases of the digestive system$F$21-40	diseases of the digestive system	1.0032969084819598	{'CI': array([0.96332596, 1.04436143]), 'Error Bound': 0.0, 'Reliable CI?': 'Yes'}	{'CI': array([0.96332596, 1.04436143]), 'Error Bound': 0.0, 'Reliable CI?': 'Yes'}	No	1.0022511531557168	{'CI': array([0.95971853, 1.04602345]), 'Error Bound': 0.0, 'Reliable CI?': 'Yes'}	{'CI': array([0.95971853, 1.04602345]), 'Error Bound': 0.0, 'Reliable CI?': 'Yes'}	No
377	Noninfective enteritis and colitis|diseases of the digestive system$F$41-60	diseases of the digestive system	0.979692850390231	{'CI': array([0.95297175, 1.00690205]), 'Error Bound': 0.0, 'Reliable CI?': 'Yes'}	{'CI': array([0.95297175, 1.00690205]), 'Error Bound': 0.0, 'Reliable CI?': 'Yes'}	No	1.0157763191624147	{'CI': array([0.98649271, 1.04563965]), 'Error Bound': 0.0, 'Reliable CI?': 'Yes'}	{'CI': array([0.98649271, 1.04563965]), 'Error Bound': 0.0, 'Reliable CI?': 'Yes'}	No
378	Noninfective enteritis and colitis|diseases of the digestive system$F$61-	diseases of the digestive system	1.0302610427753942	{'CI': array([1.00333052, 1.05767867]), 'Error Bound': 0.0, 'Reliable CI?': 'Yes'}	{'CI': array([0.99802462, 1.06319792]), 'Error Bound': 0.0, 'Reliable CI?': 'Yes'}	No	0.9531047258099741	{'CI': array([0.9256118 , 0.98111865]), 'Error Bound': 0.0, 'Reliable CI?': 'Yes'}	{'CI': array([0.91974199, 0.9872378 ]), 'Error Bound': 0.0, 'Reliable CI?': 'Yes'}	Yes
379	Noninfective enteritis and colitis|diseases of the digestive system$M$0-10	diseases of the digestive system	1.0873689115181857	{'CI': array([1.01066344, 1.1680894 ]), 'Error Bound': 0.0, 'Reliable CI?': 'Yes'}	{'CI': array([0.99582146, 1.18469397]), 'Error Bound': 0.0, 'Reliable CI?': 'Yes'}	No	0.9618453493315527	{'CI': array([0.86480174, 1.06569508]), 'Error Bound': 0.0, 'Reliable CI?': 'Yes'}	{'CI': array([0.86480174, 1.06569508]), 'Error Bound': 0.0, 'Reliable CI?': 'Yes'}	No
380	Noninfective enteritis and colitis|diseases of the digestive system$M$11-20	diseases of the digestive system	1.0509676507216958	{'CI': array([0.96696076, 1.13987155]), 'Error Bound': 0.0, 'Reliable CI?': 'Yes'}	{'CI': array([0.96696076, 1.13987155]), 'Error Bound': 0.0, 'Reliable CI?': 'Yes'}	No	1.0036086720419608	{'CI': array([0.91738848, 1.0950779 ]), 'Error Bound': 0.0, 'Reliable CI?': 'Yes'}	{'CI': array([0.91738848, 1.0950779 ]), 'Error Bound': 0.0, 'Reliable CI?': 'Yes'}	No
381	Noninfective enteritis and colitis|diseases of the digestive system$M$21-40	diseases of the digestive system	1.0281511708895283	{'CI': array([0.98004306, 1.0778388 ]), 'Error Bound': 0.0, 'Reliable CI?': 'Yes'}	{'CI': array([0.98004306, 1.0778388 ]), 'Error Bound': 0.0, 'Reliable CI?': 'Yes'}	No	0.9877573602160967	{'CI': array([0.93824611, 1.03896507]), 'Error Bound': 0.0, 'Reliable CI?': 'Yes'}	{'CI': array([0.93824611, 1.03896507]), 'Error Bound': 0.0, 'Reliable CI?': 'Yes'}	No
382	Noninfective enteritis and colitis|diseases of the digestive system$M$41-60	diseases of the digestive system	1.0059147417226213	{'CI': array([0.97244481, 1.04014715]), 'Error Bound': 0.0, 'Reliable CI?': 'Yes'}	{'CI': array([0.97244481, 1.04014715]), 'Error Bound': 0.0, 'Reliable CI?': 'Yes'}	No	0.9874665669124423	{'CI': array([0.95225381, 1.02352914]), 'Error Bound': 0.0, 'Reliable CI?': 'Yes'}	{'CI': array([0.95225381, 1.02352914]), 'Error Bound': 0.0, 'Reliable CI?': 'Yes'}	No
383	Noninfective enteritis and colitis|diseases of the digestive system$M$61-	diseases of the digestive system	0.9927152798677004	{'CI': array([0.96122402, 1.02488308]), 'Error Bound': 0.0, 'Reliable CI?': 'Yes'}	{'CI': array([0.96122402, 1.02488308]), 'Error Bound': 0.0, 'Reliable CI?': 'Yes'}	No	0.9778542128381867	{'CI': array([0.94437082, 1.01210698]), 'Error Bound': 0.0, 'Reliable CI?': 'Yes'}	{'CI': array([0.94437082, 1.01210698]), 'Error Bound': 0.0, 'Reliable CI?': 'Yes'}	No
384	Other diseases of intestines|diseases of the digestive system$F$0-10	diseases of the digestive system	1.0690423792448271	{'CI': array([0.97113814, 1.17362513]), 'Error Bound': 0.0, 'Reliable CI?': 'Yes'}	{'CI': array([0.97113814, 1.17362513]), 'Error Bound': 0.0, 'Reliable CI?': 'Yes'}	No	1.0219151598669234	{'CI': array([0.92042174, 1.13071858]), 'Error Bound': 0.0, 'Reliable CI?': 'Yes'}	{'CI': array([0.92042174, 1.13071858]), 'Error Bound': 0.0, 'Reliable CI?': 'Yes'}	No
385	Other diseases of intestines|diseases of the digestive system$F$11-20	diseases of the digestive system	1.0640350352851993	{'CI': array([0.96571274, 1.16910189]), 'Error Bound': 0.0, 'Reliable CI?': 'Yes'}	{'CI': array([0.96571274, 1.16910189]), 'Error Bound': 0.0, 'Reliable CI?': 'Yes'}	No	1.0456194450222995	{'CI': array([0.94666883, 1.15144336]), 'Error Bound': 0.0, 'Reliable CI?': 'Yes'}	{'CI': array([0.94666883, 1.15144336]), 'Error Bound': 0.0, 'Reliable CI?': 'Yes'}	No
386	Other diseases of intestines|diseases of the digestive system$F$21-40	diseases of the digestive system	0.9693843293673906	{'CI': array([0.92922074, 1.01066517]), 'Error Bound': 0.0, 'Reliable CI?': 'Yes'}	{'CI': array([0.92922074, 1.01066517]), 'Error Bound': 0.0, 'Reliable CI?': 'Yes'}	No	1.0148942906367435	{'CI': array([0.9709146 , 1.06019504]), 'Error Bound': 0.0, 'Reliable CI?': 'Yes'}	{'CI': array([0.9709146 , 1.06019504]), 'Error Bound': 0.0, 'Reliable CI?': 'Yes'}	No
387	Other diseases of intestines|diseases of the digestive system$F$41-60	diseases of the digestive system	0.9867088347610116	{'CI': array([0.96478081, 1.0089637 ]), 'Error Bound': 0.0, 'Reliable CI?': 'Yes'}	{'CI': array([0.96478081, 1.0089637 ]), 'Error Bound': 0.0, 'Reliable CI?': 'Yes'}	No	0.9967296474777714	{'CI': array([0.97359592, 1.02022599]), 'Error Bound': 0.0, 'Reliable CI?': 'Yes'}	{'CI': array([0.97359592, 1.02022599]), 'Error Bound': 0.0, 'Reliable CI?': 'Yes'}	No
388	Other diseases of intestines|diseases of the digestive system$F$61-	diseases of the digestive system	1.0233411367549	{'CI': array([1.00294612, 1.04401495]), 'Error Bound': 0.0, 'Reliable CI?': 'Yes'}	{'CI': array([0.99891781, 1.04816535]), 'Error Bound': 0.0, 'Reliable CI?': 'Yes'}	No	0.9743515124980265	{'CI': array([0.95373204, 0.99526056]), 'Error Bound': 0.0, 'Reliable CI?': 'Yes'}	{'CI': array([0.94931742, 0.99981373]), 'Error Bound': 0.0, 'Reliable CI?': 'Yes'}	Yes
389	Other diseases of intestines|diseases of the digestive system$M$0-10	diseases of the digestive system	0.9859572811383597	{'CI': array([0.90380117, 1.07290222]), 'Error Bound': 0.0, 'Reliable CI?': 'Yes'}	{'CI': array([0.90380117, 1.07290222]), 'Error Bound': 0.0, 'Reliable CI?': 'Yes'}	No	1.0309957267990562	{'CI': array([0.93886397, 1.12909168]), 'Error Bound': 0.0, 'Reliable CI?': 'Yes'}	{'CI': array([0.93886397, 1.12909168]), 'Error Bound': 0.0, 'Reliable CI?': 'Yes'}	No
390	Other diseases of intestines|diseases of the digestive system$M$11-20	diseases of the digestive system	1.0838219680264822	{'CI': array([0.9830996 , 1.19158541]), 'Error Bound': 0.0, 'Reliable CI?': 'Yes'}	{'CI': array([0.9830996 , 1.19158541]), 'Error Bound': 0.0, 'Reliable CI?': 'Yes'}	No	1.065390521533881	{'CI': array([0.96222697, 1.17599562]), 'Error Bound': 0.0, 'Reliable CI?': 'Yes'}	{'CI': array([0.96222697, 1.17599562]), 'Error Bound': 0.0, 'Reliable CI?': 'Yes'}	No
391	Other diseases of intestines|diseases of the digestive system$M$21-40	diseases of the digestive system	1.018307620443222	{'CI': array([0.97127753, 1.06685119]), 'Error Bound': 0.0, 'Reliable CI?': 'Yes'}	{'CI': array([0.97127753, 1.06685119]), 'Error Bound': 0.0, 'Reliable CI?': 'Yes'}	No	1.0067493770865612	{'CI': array([0.95830751, 1.05680344]), 'Error Bound': 0.0, 'Reliable CI?': 'Yes'}	{'CI': array([0.95830751, 1.05680344]), 'Error Bound': 0.0, 'Reliable CI?': 'Yes'}	No
392	Other diseases of intestines|diseases of the digestive system$M$41-60	diseases of the digestive system	0.9844302666689922	{'CI': array([0.96040067, 1.00885323]), 'Error Bound': 0.0, 'Reliable CI?': 'Yes'}	{'CI': array([0.96040067, 1.00885323]), 'Error Bound': 0.0, 'Reliable CI?': 'Yes'}	No	0.9871931390185535	{'CI': array([0.96199003, 1.01282867]), 'Error Bound': 0.0, 'Reliable CI?': 'Yes'}	{'CI': array([0.96199003, 1.01282867]), 'Error Bound': 0.0, 'Reliable CI?': 'Yes'}	No
393	Other diseases of intestines|diseases of the digestive system$M$61-	diseases of the digestive system	1.0215494624957593	{'CI': array([0.9988463 , 1.04459879]), 'Error Bound': 0.0, 'Reliable CI?': 'Yes'}	{'CI': array([0.9988463 , 1.04459879]), 'Error Bound': 0.0, 'Reliable CI?': 'Yes'}	No	0.9978128336041396	{'CI': array([0.97426022, 1.02174099]), 'Error Bound': 0.0, 'Reliable CI?': 'Yes'}	{'CI': array([0.97426022, 1.02174099]), 'Error Bound': 0.0, 'Reliable CI?': 'Yes'}	No
394	Other diseases of the digestive system|diseases of the digestive system$F$0-10	diseases of the digestive system	1.0251028327788871	{'CI': array([0.90543631, 1.15505967]), 'Error Bound': 0.0, 'Reliable CI?': 'Yes'}	{'CI': array([0.90543631, 1.15505967]), 'Error Bound': 0.0, 'Reliable CI?': 'Yes'}	No	0.9629840525126832	{'CI': array([0.84332834, 1.0931547 ]), 'Error Bound': 0.0, 'Reliable CI?': 'Yes'}	{'CI': array([0.84332834, 1.0931547 ]), 'Error Bound': 0.0, 'Reliable CI?': 'Yes'}	No
395	Other diseases of the digestive system|diseases of the digestive system$F$11-20	diseases of the digestive system	0.8755927785681576	{'CI': array([0.74810531, 1.01548763]), 'Error Bound': 0.0, 'Reliable CI?': 'Yes'}	{'CI': array([0.74810531, 1.01548763]), 'Error Bound': 0.0, 'Reliable CI?': 'Yes'}	No	0.9105496110103913	{'CI': array([0.77718412, 1.05736345]), 'Error Bound': 0.0, 'Reliable CI?': 'Yes'}	{'CI': array([0.77718412, 1.05736345]), 'Error Bound': 0.0, 'Reliable CI?': 'Yes'}	No
396	Other diseases of the digestive system|diseases of the digestive system$F$21-40	diseases of the digestive system	0.9935634242783915	{'CI': array([0.93169491, 1.05810082]), 'Error Bound': 0.0, 'Reliable CI?': 'Yes'}	{'CI': array([0.93169491, 1.05810082]), 'Error Bound': 0.0, 'Reliable CI?': 'Yes'}	No	1.015239273249068	{'CI': array([0.94964416, 1.08381679]), 'Error Bound': 0.0, 'Reliable CI?': 'Yes'}	{'CI': array([0.94964416, 1.08381679]), 'Error Bound': 0.0, 'Reliable CI?': 'Yes'}	No
397	Other diseases of the digestive system|diseases of the digestive system$F$41-60	diseases of the digestive system	0.993057747902406	{'CI': array([0.95742047, 1.02956453]), 'Error Bound': 0.0, 'Reliable CI?': 'Yes'}	{'CI': array([0.95742047, 1.02956453]), 'Error Bound': 0.0, 'Reliable CI?': 'Yes'}	No	0.9752322588649218	{'CI': array([0.9388245 , 1.01255304]), 'Error Bound': 0.0, 'Reliable CI?': 'Yes'}	{'CI': array([0.9388245 , 1.01255304]), 'Error Bound': 0.0, 'Reliable CI?': 'Yes'}	No
398	Other diseases of the digestive system|diseases of the digestive system$F$61-	diseases of the digestive system	1.018826396540728	{'CI': array([0.99045981, 1.04773602]), 'Error Bound': 0.0, 'Reliable CI?': 'Yes'}	{'CI': array([0.99045981, 1.04773602]), 'Error Bound': 0.0, 'Reliable CI?': 'Yes'}	No	0.9787874352521836	{'CI': array([0.94980715, 1.00834215]), 'Error Bound': 0.0, 'Reliable CI?': 'Yes'}	{'CI': array([0.94980715, 1.00834215]), 'Error Bound': 0.0, 'Reliable CI?': 'Yes'}	No
399	Other diseases of the digestive system|diseases of the digestive system$M$0-10	diseases of the digestive system	1.0293105463550059	{'CI': array([0.91943862, 1.14778435]), 'Error Bound': 0.0, 'Reliable CI?': 'Yes'}	{'CI': array([0.91943862, 1.14778435]), 'Error Bound': 0.0, 'Reliable CI?': 'Yes'}	No	0.8871759820215476	{'CI': array([0.78209177, 1.00051184]), 'Error Bound': 0.0, 'Reliable CI?': 'Yes'}	{'CI': array([0.78209177, 1.00051184]), 'Error Bound': 0.0, 'Reliable CI?': 'Yes'}	No
400	Other diseases of the digestive system|diseases of the digestive system$M$11-20	diseases of the digestive system	0.9813323377891497	{'CI': array([0.84554689, 1.13072959]), 'Error Bound': 0.0, 'Reliable CI?': 'Yes'}	{'CI': array([0.84554689, 1.13072959]), 'Error Bound': 0.0, 'Reliable CI?': 'Yes'}	No	0.8909404014086532	{'CI': array([0.762147 , 1.03232571]), 'Error Bound': 0.0, 'Reliable CI?': 'Yes'}	{'CI': array([0.762147 , 1.03232571]), 'Error Bound': 0.0, 'Reliable CI?': 'Yes'}	No
401	Other diseases of the digestive system|diseases of the digestive system$M$21-40	diseases of the digestive system	1.0416309259243428	{'CI': array([0.96482967, 1.12251895]), 'Error Bound': 0.0, 'Reliable CI?': 'Yes'}	{'CI': array([0.96482967, 1.12251895]), 'Error Bound': 0.0, 'Reliable CI?': 'Yes'}	No	0.9922587068640717	{'CI': array([0.91635 , 1.07222286]), 'Error Bound': 0.0, 'Reliable CI?': 'Yes'}	{'CI': array([0.91635 , 1.07222286]), 'Error Bound': 0.0, 'Reliable CI?': 'Yes'}	No
402	Other diseases of the digestive system|diseases of the digestive system$M$41-60	diseases of the digestive system	1.0135342250508683	{'CI': array([0.97875119, 1.04913935]), 'Error Bound': 0.0, 'Reliable CI?': 'Yes'}	{'CI': array([0.97875119, 1.04913935]), 'Error Bound': 0.0, 'Reliable CI?': 'Yes'}	No	0.974842115600455	{'CI': array([0.93875796, 1.01182309]), 'Error Bound': 0.0, 'Reliable CI?': 'Yes'}	{'CI': array([0.93875796, 1.01182309]), 'Error Bound': 0.0, 'Reliable CI?': 'Yes'}	No
403	Other diseases of the digestive system|diseases of the digestive system$M$61-	diseases of the digestive system	1.011786903528896	{'CI': array([0.98445733, 1.03962133]), 'Error Bound': 0.0, 'Reliable CI?': 'Yes'}	{'CI': array([0.98445733, 1.03962133]), 'Error Bound': 0.0, 'Reliable CI?': 'Yes'}	No	0.984490658979341	{'CI': array([0.95572215, 1.01382399]), 'Error Bound': 0.0, 'Reliable CI?': 'Yes'}	{'CI': array([0.95572215, 1.01382399]), 'Error Bound': 0.0, 'Reliable CI?': 'Yes'}	No
404	Diseases of inner ear|diseases of the ear and mastoid process$F$21-40	diseases of the ear and mastoid process	1.2286643865038722	{'CI': array([0.86976301, 1.69022648]), 'Error Bound': 5.672177297504277e-61, 'Reliable CI?': 'Yes'}	{'CI': array([0.86976301, 1.69022648]), 'Error Bound': 5.672177297504277e-61, 'Reliable CI?': 'Yes'}	No	1.1500423284401622	{'CI': array([0.78494002, 1.6252565 ]), 'Error Bound': 8.865954393327345e-54, 'Reliable CI?': 'Yes'}	{'CI': array([0.78494002, 1.6252565 ]), 'Error Bound': 8.865954393327345e-54, 'Reliable CI?': 'Yes'}	No
405	Diseases of inner ear|diseases of the ear and mastoid process$F$41-60	diseases of the ear and mastoid process	0.8750138900596469	{'CI': array([0.73362027, 1.03183564]), 'Error Bound': 1.0151321381440687e-271, 'Reliable CI?': 'Yes'}	{'CI': array([0.73362027, 1.03183564]), 'Error Bound': 1.0151321381440687e-271, 'Reliable CI?': 'Yes'}	No	1.0343955659659387	{'CI': array([0.85586083, 1.23673023]), 'Error Bound': 2.430783913234916e-209, 'Reliable CI?': 'Yes'}	{'CI': array([0.85586083, 1.23673023]), 'Error Bound': 2.430783913234916e-209, 'Reliable CI?': 'Yes'}	No
406	Diseases of inner ear|diseases of the ear and mastoid process$F$61-	diseases of the ear and mastoid process	0.9193082327660301	{'CI': array([0.799508 , 1.04981608]), 'Error Bound': 0.0, 'Reliable CI?': 'Yes'}	{'CI': array([0.799508 , 1.04981608]), 'Error Bound': 0.0, 'Reliable CI?': 'Yes'}	No	1.0612215741711999	{'CI': array([0.91675183, 1.2207292 ]), 'Error Bound': 0.0, 'Reliable CI?': 'Yes'}	{'CI': array([0.91675183, 1.2207292 ]), 'Error Bound': 0.0, 'Reliable CI?': 'Yes'}	No
407	Diseases of inner ear|diseases of the ear and mastoid process$M$41-60	diseases of the ear and mastoid process	0.9735799508390431	{'CI': array([0.78168205, 1.19392318]), 'Error Bound': 7.356144612407395e-166, 'Reliable CI?': 'Yes'}	{'CI': array([0.78168205, 1.19392318]), 'Error Bound': 7.356144612407395e-166, 'Reliable CI?': 'Yes'}	No	0.961842577844246	{'CI': array([0.7460609 , 1.21441294]), 'Error Bound': 8.416130996157066e-128, 'Reliable CI?': 'Yes'}	{'CI': array([0.7460609 , 1.21441294]), 'Error Bound': 8.416130996157066e-128, 'Reliable CI?': 'Yes'}	No
408	Diseases of inner ear|diseases of the ear and mastoid process$M$61-	diseases of the ear and mastoid process	1.0312919370400921	{'CI': array([0.8597055 , 1.22476931]), 'Error Bound': 1.6319542873299536e-226, 'Reliable CI?': 'Yes'}	{'CI': array([0.8597055 , 1.22476931]), 'Error Bound': 1.6319542873299536e-226, 'Reliable CI?': 'Yes'}	No	0.9796792142727629	{'CI': array([0.80358547, 1.17934052]), 'Error Bound': 1.9842186369422388e-200, 'Reliable CI?': 'Yes'}	{'CI': array([0.80358547, 1.17934052]), 'Error Bound': 1.9842186369422388e-200, 'Reliable CI?': 'Yes'}	No
409	Diseases of middle ear and mastoid|diseases of the ear and mastoid process$F$0-10	diseases of the ear and mastoid process	1.0560539420052237	{'CI': array([0.94367892, 1.17736117]), 'Error Bound': 0.0, 'Reliable CI?': 'Yes'}	{'CI': array([0.94367892, 1.17736117]), 'Error Bound': 0.0, 'Reliable CI?': 'Yes'}	No	0.979043028860824	{'CI': array([0.83546684, 1.13793588]), 'Error Bound': 1.2653586370566212e-305, 'Reliable CI?': 'Yes'}	{'CI': array([0.83546684, 1.13793588]), 'Error Bound': 1.2653586370566212e-305, 'Reliable CI?': 'Yes'}	No
410	Diseases of middle ear and mastoid|diseases of the ear and mastoid process$F$21-40	diseases of the ear and mastoid process	0.797133683920033	{'CI': array([0.58245719, 1.05076108]), 'Error Bound': 4.855219642660825e-101, 'Reliable CI?': 'Yes'}	{'CI': array([0.58245719, 1.05076108]), 'Error Bound': 4.855219642660825e-101, 'Reliable CI?': 'Yes'}	No	1.3502705101372396	{'CI': array([0.9888206 , 1.81111862]), 'Error Bound': 1.3405200995298874e-68, 'Reliable CI?': 'Yes'}	{'CI': array([0.9888206 , 1.81111862]), 'Error Bound': 1.3405200995298874e-68, 'Reliable CI?': 'Yes'}	No
411	Diseases of middle ear and mastoid|diseases of the ear and mastoid process$F$41-60	diseases of the ear and mastoid process	1.10658206483598	{'CI': array([0.88458253, 1.36560895]), 'Error Bound': 2.030851532161684e-145, 'Reliable CI?': 'Yes'}	{'CI': array([0.88458253, 1.36560895]), 'Error Bound': 2.030851532161684e-145, 'Reliable CI?': 'Yes'}	No	0.8258317707598043	{'CI': array([0.64019053, 1.03953987]), 'Error Bound': 3.0373040765009177e-143, 'Reliable CI?': 'Yes'}	{'CI': array([0.64019053, 1.03953987]), 'Error Bound': 3.0373040765009177e-143, 'Reliable CI?': 'Yes'}	No
412	Diseases of middle ear and mastoid|diseases of the ear and mastoid process$F$61-	diseases of the ear and mastoid process	0.842200585125188	{'CI': array([0.65587455, 1.05662068]), 'Error Bound': 7.459909373212554e-146, 'Reliable CI?': 'Yes'}	{'CI': array([0.65587455, 1.05662068]), 'Error Bound': 7.459909373212554e-146, 'Reliable CI?': 'Yes'}	No	0.8087122232108857	{'CI': array([0.58413795, 1.07598255]), 'Error Bound': 7.389736427373371e-94, 'Reliable CI?': 'Yes'}	{'CI': array([0.58413795, 1.07598255]), 'Error Bound': 7.389736427373371e-94, 'Reliable CI?': 'Yes'}	No
413	Diseases of middle ear and mastoid|diseases of the ear and mastoid process$M$0-10	diseases of the ear and mastoid process	0.999119424649068	{'CI': array([0.90996994, 1.0939115 ]), 'Error Bound': 0.0, 'Reliable CI?': 'Yes'}	{'CI': array([0.90996994, 1.0939115 ]), 'Error Bound': 0.0, 'Reliable CI?': 'Yes'}	No	0.9776568028559709	{'CI': array([0.85841094, 1.10728466]), 'Error Bound': 0.0, 'Reliable CI?': 'Yes'}	{'CI': array([0.85841094, 1.10728466]), 'Error Bound': 0.0, 'Reliable CI?': 'Yes'}	No
414	Diseases of middle ear and mastoid|diseases of the ear and mastoid process$M$41-60	diseases of the ear and mastoid process	1.1617181482941572	{'CI': array([0.90924923, 1.46218094]), 'Error Bound': 1.152727799715115e-118, 'Reliable CI?': 'Yes'}	{'CI': array([0.90924923, 1.46218094]), 'Error Bound': 1.152727799715115e-118, 'Reliable CI?': 'Yes'}	No	0.8895802997654539	{'CI': array([0.65755844, 1.16597144]), 'Error Bound': 4.4151155901169724e-99, 'Reliable CI?': 'Yes'}	{'CI': array([0.65755844, 1.16597144]), 'Error Bound': 4.4151155901169724e-99, 'Reliable CI?': 'Yes'}	No
415	Diseases of middle ear and mastoid|diseases of the ear and mastoid process$M$61-	diseases of the ear and mastoid process	1.0107470988970613	{'CI': array([0.77645535, 1.2881954 ]), 'Error Bound': 5.759893527955793e-115, 'Reliable CI?': 'Yes'}	{'CI': array([0.77645535, 1.2881954 ]), 'Error Bound': 5.759893527955793e-115, 'Reliable CI?': 'Yes'}	No	0.9391329016972273	{'CI': array([0.67709902, 1.25794681]), 'Error Bound': 1.544780466168637e-82, 'Reliable CI?': 'Yes'}	{'CI': array([0.67709902, 1.25794681]), 'Error Bound': 1.544780466168637e-82, 'Reliable CI?': 'Yes'}	No
416	Other disorders of ear|diseases of the ear and mastoid process$F$0-10	diseases of the ear and mastoid process	1.0294409771662671	{'CI': array([0.82753884, 1.26242705]), 'Error Bound': 1.2164624290404222e-160, 'Reliable CI?': 'Yes'}	{'CI': array([0.82753884, 1.26242705]), 'Error Bound': 1.2164624290404222e-160, 'Reliable CI?': 'Yes'}	No	1.0697251437820474	{'CI': array([0.8455761 , 1.33221578]), 'Error Bound': 4.567013944903626e-136, 'Reliable CI?': 'Yes'}	{'CI': array([0.8455761 , 1.33221578]), 'Error Bound': 4.567013944903626e-136, 'Reliable CI?': 'Yes'}	No
417	Other disorders of ear|diseases of the ear and mastoid process$F$21-40	diseases of the ear and mastoid process	1.0219128621664508	{'CI': array([0.89170095, 1.16441085]), 'Error Bound': 0.0, 'Reliable CI?': 'Yes'}	{'CI': array([0.89170095, 1.16441085]), 'Error Bound': 0.0, 'Reliable CI?': 'Yes'}	No	0.9486355153523384	{'CI': array([0.82231205, 1.08679107]), 'Error Bound': 0.0, 'Reliable CI?': 'Yes'}	{'CI': array([0.82231205, 1.08679107]), 'Error Bound': 0.0, 'Reliable CI?': 'Yes'}	No
418	Other disorders of ear|diseases of the ear and mastoid process$F$41-60	diseases of the ear and mastoid process	1.0343185718128929	{'CI': array([0.94123096, 1.13349225]), 'Error Bound': 0.0, 'Reliable CI?': 'Yes'}	{'CI': array([0.94123096, 1.13349225]), 'Error Bound': 0.0, 'Reliable CI?': 'Yes'}	No	0.9868822059856277	{'CI': array([0.89690493, 1.08262569]), 'Error Bound': 0.0, 'Reliable CI?': 'Yes'}	{'CI': array([0.89690493, 1.08262569]), 'Error Bound': 0.0, 'Reliable CI?': 'Yes'}	No
419	Other disorders of ear|diseases of the ear and mastoid process$F$61-	diseases of the ear and mastoid process	0.9624088451704724	{'CI': array([0.86593406, 1.0656016 ]), 'Error Bound': 0.0, 'Reliable CI?': 'Yes'}	{'CI': array([0.86593406, 1.0656016 ]), 'Error Bound': 0.0, 'Reliable CI?': 'Yes'}	No	1.0124528135992994	{'CI': array([0.9097051 , 1.12271344]), 'Error Bound': 0.0, 'Reliable CI?': 'Yes'}	{'CI': array([0.9097051 , 1.12271344]), 'Error Bound': 0.0, 'Reliable CI?': 'Yes'}	No
420	Other disorders of ear|diseases of the ear and mastoid process$M$0-10	diseases of the ear and mastoid process	0.9764954285928192	{'CI': array([0.79950417, 1.17740278]), 'Error Bound': 5.971397245561369e-197, 'Reliable CI?': 'Yes'}	{'CI': array([0.79950417, 1.17740278]), 'Error Bound': 5.971397245561369e-197, 'Reliable CI?': 'Yes'}	No	0.8047923528592642	{'CI': array([0.64002154, 0.99150771]), 'Error Bound': 2.201211884912134e-177, 'Reliable CI?': 'Yes'}	{'CI': array([0.60653244, 1.03570758]), 'Error Bound': 2.201211884912134e-177, 'Reliable CI?': 'Yes'}	No
421	Other disorders of ear|diseases of the ear and mastoid process$M$21-40	diseases of the ear and mastoid process	1.0076768401731984	{'CI': array([0.82150889, 1.22016164]), 'Error Bound': 5.410164634107216e-185, 'Reliable CI?': 'Yes'}	{'CI': array([0.82150889, 1.22016164]), 'Error Bound': 5.410164634107216e-185, 'Reliable CI?': 'Yes'}	No	0.9334820243978694	{'CI': array([0.74980759, 1.14343735]), 'Error Bound': 6.001827947453932e-172, 'Reliable CI?': 'Yes'}	{'CI': array([0.74980759, 1.14343735]), 'Error Bound': 6.001827947453932e-172, 'Reliable CI?': 'Yes'}	No
422	Other disorders of ear|diseases of the ear and mastoid process$M$41-60	diseases of the ear and mastoid process	0.9132782741975984	{'CI': array([0.82291211, 1.00962258]), 'Error Bound': 0.0, 'Reliable CI?': 'Yes'}	{'CI': array([0.82291211, 1.00962258]), 'Error Bound': 0.0, 'Reliable CI?': 'Yes'}	No	0.9365214529395041	{'CI': array([0.83998469, 1.03984954]), 'Error Bound': 0.0, 'Reliable CI?': 'Yes'}	{'CI': array([0.83998469, 1.03984954]), 'Error Bound': 0.0, 'Reliable CI?': 'Yes'}	No
423	Other disorders of ear|diseases of the ear and mastoid process$M$61-	diseases of the ear and mastoid process	0.9753485430243813	{'CI': array([0.88589977, 1.07051601]), 'Error Bound': 0.0, 'Reliable CI?': 'Yes'}	{'CI': array([0.88589977, 1.07051601]), 'Error Bound': 0.0, 'Reliable CI?': 'Yes'}	No	0.9859145502570412	{'CI': array([0.89022443, 1.08814908]), 'Error Bound': 0.0, 'Reliable CI?': 'Yes'}	{'CI': array([0.89022443, 1.08814908]), 'Error Bound': 0.0, 'Reliable CI?': 'Yes'}	No
424	Disorders of choroid and retina|diseases of the eye and adnexa$F$0-10	diseases of the eye and adnexa	1.0293436259626385	{'CI': array([0.90057255, 1.17009099]), 'Error Bound': 0.0, 'Reliable CI?': 'Yes'}	{'CI': array([0.90057255, 1.17009099]), 'Error Bound': 0.0, 'Reliable CI?': 'Yes'}	No	0.9263434299879504	{'CI': array([0.80859197, 1.05440204]), 'Error Bound': 0.0, 'Reliable CI?': 'Yes'}	{'CI': array([0.80859197, 1.05440204]), 'Error Bound': 0.0, 'Reliable CI?': 'Yes'}	No
425	Disorders of choroid and retina|diseases of the eye and adnexa$F$61-	diseases of the eye and adnexa	0.9914981081304819	{'CI': array([0.82106501, 1.18383637]), 'Error Bound': 8.085276732598639e-218, 'Reliable CI?': 'Yes'}	{'CI': array([0.82106501, 1.18383637]), 'Error Bound': 8.085276732598639e-218, 'Reliable CI?': 'Yes'}	No	0.8832869350358894	{'CI': array([0.72073364, 1.06647018]), 'Error Bound': 2.681767569143391e-206, 'Reliable CI?': 'Yes'}	{'CI': array([0.72073364, 1.06647018]), 'Error Bound': 2.681767569143391e-206, 'Reliable CI?': 'Yes'}	No
426	Disorders of choroid and retina|diseases of the eye and adnexa$M$0-10	diseases of the eye and adnexa	1.0092698116892176	{'CI': array([0.88633009, 1.1431581 ]), 'Error Bound': 0.0, 'Reliable CI?': 'Yes'}	{'CI': array([0.88633009, 1.1431581 ]), 'Error Bound': 0.0, 'Reliable CI?': 'Yes'}	No	1.0327972713476856	{'CI': array([0.91127372, 1.16490929]), 'Error Bound': 0.0, 'Reliable CI?': 'Yes'}	{'CI': array([0.91127372, 1.16490929]), 'Error Bound': 0.0, 'Reliable CI?': 'Yes'}	No
427	Disorders of choroid and retina|diseases of the eye and adnexa$M$41-60	diseases of the eye and adnexa	0.9471584421687946	{'CI': array([0.69212275, 1.25558366]), 'Error Bound': 3.373878374456965e-88, 'Reliable CI?': 'Yes'}	{'CI': array([0.69212275, 1.25558366]), 'Error Bound': 3.373878374456965e-88, 'Reliable CI?': 'Yes'}	No	0.9945963086159084	{'CI': array([0.71255199, 1.34207157]), 'Error Bound': 3.1891157148893324e-76, 'Reliable CI?': 'Yes'}	{'CI': array([0.71255199, 1.34207157]), 'Error Bound': 3.1891157148893324e-76, 'Reliable CI?': 'Yes'}	No
428	Disorders of choroid and retina|diseases of the eye and adnexa$M$61-	diseases of the eye and adnexa	0.9363262533835056	{'CI': array([0.74048774, 1.16228509]), 'Error Bound': 4.501219566275104e-151, 'Reliable CI?': 'Yes'}	{'CI': array([0.74048774, 1.16228509]), 'Error Bound': 4.501219566275104e-151, 'Reliable CI?': 'Yes'}	No	0.9495399779480687	{'CI': array([0.75520923, 1.1733223 ]), 'Error Bound': 1.64671204799819e-156, 'Reliable CI?': 'Yes'}	{'CI': array([0.75520923, 1.1733223 ]), 'Error Bound': 1.64671204799819e-156, 'Reliable CI?': 'Yes'}	No
429	Disorders of conjunctiva|diseases of the eye and adnexa$F$61-	diseases of the eye and adnexa	1.024961755061129	{'CI': array([0.70898602, 1.42432599]), 'Error Bound': 1.6920965905185472e-62, 'Reliable CI?': 'Yes'}	{'CI': array([0.70898602, 1.42432599]), 'Error Bound': 1.6920965905185472e-62, 'Reliable CI?': 'Yes'}	No	1.1064607465669198	{'CI': array([0.75415827, 1.56196492]), 'Error Bound': 4.361468773622988e-55, 'Reliable CI?': 'Yes'}	{'CI': array([0.75415827, 1.56196492]), 'Error Bound': 4.361468773622988e-55, 'Reliable CI?': 'Yes'}	No
430	Disorders of conjunctiva|diseases of the eye and adnexa$M$61-	diseases of the eye and adnexa	1.3407169113887933	{'CI': array([0.96352532, 1.82781192]), 'Error Bound': 4.616237369310422e-62, 'Reliable CI?': 'Yes'}	{'CI': array([0.96352532, 1.82781192]), 'Error Bound': 4.616237369310422e-62, 'Reliable CI?': 'Yes'}	No	1.2082914310953927	{'CI': array([0.81083523, 1.73646383]), 'Error Bound': 4.1569836262062863e-48, 'Reliable CI?': 'Yes'}	{'CI': array([0.81083523, 1.73646383]), 'Error Bound': 4.1569836262062863e-48, 'Reliable CI?': 'Yes'}	No
431	Disorders of eyelid, lacrimal system and orbit|diseases of the eye and adnexa$F$0-10	diseases of the eye and adnexa	0.8994160086019598	{'CI': array([0.69522103, 1.13712411]), 'Error Bound': 4.596312176796215e-131, 'Reliable CI?': 'Yes'}	{'CI': array([0.69522103, 1.13712411]), 'Error Bound': 4.596312176796215e-131, 'Reliable CI?': 'Yes'}	No	1.190189266993569	{'CI': array([0.87759215, 1.57900111]), 'Error Bound': 3.498755553444277e-78, 'Reliable CI?': 'Yes'}	{'CI': array([0.87759215, 1.57900111]), 'Error Bound': 3.498755553444277e-78, 'Reliable CI?': 'Yes'}	No
432	Disorders of eyelid, lacrimal system and orbit|diseases of the eye and adnexa$F$21-40	diseases of the eye and adnexa	1.1862726904445875	{'CI': array([0.87919986, 1.56670599]), 'Error Bound': 8.522699769904045e-81, 'Reliable CI?': 'Yes'}	{'CI': array([0.87919986, 1.56670599]), 'Error Bound': 8.522699769904045e-81, 'Reliable CI?': 'Yes'}	No	0.8128640115242666	{'CI': array([0.56733409, 1.11029268]), 'Error Bound': 2.1178320379480505e-78, 'Reliable CI?': 'Yes'}	{'CI': array([0.56733409, 1.11029268]), 'Error Bound': 2.1178320379480505e-78, 'Reliable CI?': 'Yes'}	No
433	Disorders of eyelid, lacrimal system and orbit|diseases of the eye and adnexa$F$41-60	diseases of the eye and adnexa	0.8763984170961081	{'CI': array([0.69070076, 1.08963409]), 'Error Bound': 1.4928648647676032e-154, 'Reliable CI?': 'Yes'}	{'CI': array([0.69070076, 1.08963409]), 'Error Bound': 1.4928648647676032e-154, 'Reliable CI?': 'Yes'}	No	0.9930288472034958	{'CI': array([0.77697744, 1.24551722]), 'Error Bound': 5.0674092956986414e-133, 'Reliable CI?': 'Yes'}	{'CI': array([0.77697744, 1.24551722]), 'Error Bound': 5.0674092956986414e-133, 'Reliable CI?': 'Yes'}	No
434	Disorders of eyelid, lacrimal system and orbit|diseases of the eye and adnexa$F$61-	diseases of the eye and adnexa	0.9614473091092908	{'CI': array([0.73305817, 1.23146256]), 'Error Bound': 1.9205355259599079e-113, 'Reliable CI?': 'Yes'}	{'CI': array([0.73305817, 1.23146256]), 'Error Bound': 1.9205355259599079e-113, 'Reliable CI?': 'Yes'}	No	1.1173901502991823	{'CI': array([0.83578316, 1.46101385]), 'Error Bound': 1.6677694176290677e-89, 'Reliable CI?': 'Yes'}	{'CI': array([0.83578316, 1.46101385]), 'Error Bound': 1.6677694176290677e-89, 'Reliable CI?': 'Yes'}	No
435	Disorders of eyelid, lacrimal system and orbit|diseases of the eye and adnexa$M$0-10	diseases of the eye and adnexa	0.8498837054638275	{'CI': array([0.68258744, 1.03945644]), 'Error Bound': 2.429010054709317e-184, 'Reliable CI?': 'Yes'}	{'CI': array([0.68258744, 1.03945644]), 'Error Bound': 2.429010054709317e-184, 'Reliable CI?': 'Yes'}	No	1.3026808941887702	{'CI': array([1.02053359, 1.64297181]), 'Error Bound': 3.5242935280675137e-110, 'Reliable CI?': 'Yes'}	{'CI': array([0.9648611 , 1.72738649]), 'Error Bound': 3.5242935280675137e-110, 'Reliable CI?': 'Yes'}	No
436	Disorders of eyelid, lacrimal system and orbit|diseases of the eye and adnexa$M$41-60	diseases of the eye and adnexa	0.7646850480359435	{'CI': array([0.57426107, 0.98553926]), 'Error Bound': 5.138166622933411e-123, 'Reliable CI?': 'Yes'}	{'CI': array([0.53878631, 1.03472201]), 'Error Bound': 5.138166622933411e-123, 'Reliable CI?': 'Yes'}	No	0.858075744361285	{'CI': array([0.63447003, 1.12314247]), 'Error Bound': 3.964269044216108e-102, 'Reliable CI?': 'Yes'}	{'CI': array([0.63447003, 1.12314247]), 'Error Bound': 3.964269044216108e-102, 'Reliable CI?': 'Yes'}	No
437	Disorders of eyelid, lacrimal system and orbit|diseases of the eye and adnexa$M$61-	diseases of the eye and adnexa	0.9212294210336073	{'CI': array([0.66111147, 1.23767404]), 'Error Bound': 1.1478261819322084e-81, 'Reliable CI?': 'Yes'}	{'CI': array([0.66111147, 1.23767404]), 'Error Bound': 1.1478261819322084e-81, 'Reliable CI?': 'Yes'}	No	1.0767977455004112	{'CI': array([0.79136428, 1.4271532 ]), 'Error Bound': 9.356965041518033e-83, 'Reliable CI?': 'Yes'}	{'CI': array([0.79136428, 1.4271532 ]), 'Error Bound': 9.356965041518033e-83, 'Reliable CI?': 'Yes'}	No
438	Disorders of optic nerve and visual pathways|diseases of the eye and adnexa$F$41-60	diseases of the eye and adnexa	0.8990453648728293	{'CI': array([0.65248691, 1.19614975]), 'Error Bound': 2.043901061200402e-88, 'Reliable CI?': 'Yes'}	{'CI': array([0.65248691, 1.19614975]), 'Error Bound': 2.043901061200402e-88, 'Reliable CI?': 'Yes'}	No	1.0289691179274443	{'CI': array([0.73217334, 1.39806994]), 'Error Bound': 1.195545595946121e-71, 'Reliable CI?': 'Yes'}	{'CI': array([0.73217334, 1.39806994]), 'Error Bound': 1.195545595946121e-71, 'Reliable CI?': 'Yes'}	No
439	Glaucoma|diseases of the eye and adnexa$F$61-	diseases of the eye and adnexa	0.9683879203076688	{'CI': array([0.82787977, 1.12357935]), 'Error Bound': 0.0, 'Reliable CI?': 'Yes'}	{'CI': array([0.82787977, 1.12357935]), 'Error Bound': 0.0, 'Reliable CI?': 'Yes'}	No	0.8938637061697731	{'CI': array([0.75610927, 1.0460938 ]), 'Error Bound': 2.0743314395687966e-295, 'Reliable CI?': 'Yes'}	{'CI': array([0.75610927, 1.0460938 ]), 'Error Bound': 2.0743314395687966e-295, 'Reliable CI?': 'Yes'}	No
440	Glaucoma|diseases of the eye and adnexa$M$61-	diseases of the eye and adnexa	1.057381379749577	{'CI': array([0.88200036, 1.25547428]), 'Error Bound': 6.623413920246503e-224, 'Reliable CI?': 'Yes'}	{'CI': array([0.88200036, 1.25547428]), 'Error Bound': 6.623413920246503e-224, 'Reliable CI?': 'Yes'}	No	1.0801621297197432	{'CI': array([0.89805712, 1.28665358]), 'Error Bound': 2.9646645550907774e-213, 'Reliable CI?': 'Yes'}	{'CI': array([0.89805712, 1.28665358]), 'Error Bound': 2.9646645550907774e-213, 'Reliable CI?': 'Yes'}	No
441	Other disorders of eye and adnexa|diseases of the eye and adnexa$F$21-40	diseases of the eye and adnexa	1.0633741078059147	{'CI': array([0.92188116, 1.21927552]), 'Error Bound': 0.0, 'Reliable CI?': 'Yes'}	{'CI': array([0.92188116, 1.21927552]), 'Error Bound': 0.0, 'Reliable CI?': 'Yes'}	No	0.9799457829855397	{'CI': array([0.84586087, 1.12728384]), 'Error Bound': 0.0, 'Reliable CI?': 'Yes'}	{'CI': array([0.84586087, 1.12728384]), 'Error Bound': 0.0, 'Reliable CI?': 'Yes'}	No
442	Other disorders of eye and adnexa|diseases of the eye and adnexa$F$41-60	diseases of the eye and adnexa	1.0311396506785746	{'CI': array([0.9350238 , 1.13376508]), 'Error Bound': 0.0, 'Reliable CI?': 'Yes'}	{'CI': array([0.9350238 , 1.13376508]), 'Error Bound': 0.0, 'Reliable CI?': 'Yes'}	No	0.9986723927531432	{'CI': array([0.90478129, 1.09883338]), 'Error Bound': 0.0, 'Reliable CI?': 'Yes'}	{'CI': array([0.90478129, 1.09883338]), 'Error Bound': 0.0, 'Reliable CI?': 'Yes'}	No
443	Other disorders of eye and adnexa|diseases of the eye and adnexa$F$61-	diseases of the eye and adnexa	0.9161424939509775	{'CI': array([0.8115349 , 1.02883042]), 'Error Bound': 0.0, 'Reliable CI?': 'Yes'}	{'CI': array([0.8115349 , 1.02883042]), 'Error Bound': 0.0, 'Reliable CI?': 'Yes'}	No	1.035611026745516	{'CI': array([0.9196598 , 1.16114105]), 'Error Bound': 0.0, 'Reliable CI?': 'Yes'}	{'CI': array([0.9196598 , 1.16114105]), 'Error Bound': 0.0, 'Reliable CI?': 'Yes'}	No
444	Other disorders of eye and adnexa|diseases of the eye and adnexa$M$0-10	diseases of the eye and adnexa	0.9962758242192821	{'CI': array([0.75352028, 1.28601692]), 'Error Bound': 1.6019984169765255e-104, 'Reliable CI?': 'Yes'}	{'CI': array([0.75352028, 1.28601692]), 'Error Bound': 1.6019984169765255e-104, 'Reliable CI?': 'Yes'}	No	0.9467350788357116	{'CI': array([0.6871389 , 1.26186541]), 'Error Bound': 6.222367982472406e-85, 'Reliable CI?': 'Yes'}	{'CI': array([0.6871389 , 1.26186541]), 'Error Bound': 6.222367982472406e-85, 'Reliable CI?': 'Yes'}	No
445	Other disorders of eye and adnexa|diseases of the eye and adnexa$M$21-40	diseases of the eye and adnexa	1.0440438306536612	{'CI': array([0.84652743, 1.27103046]), 'Error Bound': 1.633597855831654e-171, 'Reliable CI?': 'Yes'}	{'CI': array([0.84652743, 1.27103046]), 'Error Bound': 1.633597855831654e-171, 'Reliable CI?': 'Yes'}	No	0.94007238762305	{'CI': array([0.74483757, 1.16519283]), 'Error Bound': 8.192470822116533e-153, 'Reliable CI?': 'Yes'}	{'CI': array([0.74483757, 1.16519283]), 'Error Bound': 8.192470822116533e-153, 'Reliable CI?': 'Yes'}	No
446	Other disorders of eye and adnexa|diseases of the eye and adnexa$M$41-60	diseases of the eye and adnexa	0.9090045041093552	{'CI': array([0.81415304, 1.01047434]), 'Error Bound': 0.0, 'Reliable CI?': 'Yes'}	{'CI': array([0.81415304, 1.01047434]), 'Error Bound': 0.0, 'Reliable CI?': 'Yes'}	No	0.920883760905086	{'CI': array([0.82016904, 1.02905555]), 'Error Bound': 0.0, 'Reliable CI?': 'Yes'}	{'CI': array([0.82016904, 1.02905555]), 'Error Bound': 0.0, 'Reliable CI?': 'Yes'}	No
447	Other disorders of eye and adnexa|diseases of the eye and adnexa$M$61-	diseases of the eye and adnexa	0.9407703376307334	{'CI': array([0.84352961, 1.04489297]), 'Error Bound': 0.0, 'Reliable CI?': 'Yes'}	{'CI': array([0.84352961, 1.04489297]), 'Error Bound': 0.0, 'Reliable CI?': 'Yes'}	No	0.935162892330735	{'CI': array([0.83221858, 1.04586244]), 'Error Bound': 0.0, 'Reliable CI?': 'Yes'}	{'CI': array([0.83221858, 1.04586244]), 'Error Bound': 0.0, 'Reliable CI?': 'Yes'}	No
448	Visual disturbances and blindness|diseases of the eye and adnexa$F$21-40	diseases of the eye and adnexa	0.980527742153512	{'CI': array([0.81938012, 1.16122407]), 'Error Bound': 7.3749971902623e-241, 'Reliable CI?': 'Yes'}	{'CI': array([0.81938012, 1.16122407]), 'Error Bound': 7.3749971902623e-241, 'Reliable CI?': 'Yes'}	No	0.8895910562677413	{'CI': array([0.73355066, 1.06451458]), 'Error Bound': 1.6337026842910543e-226, 'Reliable CI?': 'Yes'}	{'CI': array([0.73355066, 1.06451458]), 'Error Bound': 1.6337026842910543e-226, 'Reliable CI?': 'Yes'}	No
449	Visual disturbances and blindness|diseases of the eye and adnexa$F$41-60	diseases of the eye and adnexa	0.9461000061663395	{'CI': array([0.83140746, 1.07047859]), 'Error Bound': 0.0, 'Reliable CI?': 'Yes'}	{'CI': array([0.83140746, 1.07047859]), 'Error Bound': 0.0, 'Reliable CI?': 'Yes'}	No	0.9209444646690418	{'CI': array([0.80075564, 1.05190643]), 'Error Bound': 0.0, 'Reliable CI?': 'Yes'}	{'CI': array([0.80075564, 1.05190643]), 'Error Bound': 0.0, 'Reliable CI?': 'Yes'}	No
450	Visual disturbances and blindness|diseases of the eye and adnexa$F$61-	diseases of the eye and adnexa	0.9930856432649626	{'CI': array([0.87076325, 1.12629014]), 'Error Bound': 0.0, 'Reliable CI?': 'Yes'}	{'CI': array([0.87076325, 1.12629014]), 'Error Bound': 0.0, 'Reliable CI?': 'Yes'}	No	1.0081587476941098	{'CI': array([0.87957157, 1.14875321]), 'Error Bound': 0.0, 'Reliable CI?': 'Yes'}	{'CI': array([0.87957157, 1.14875321]), 'Error Bound': 0.0, 'Reliable CI?': 'Yes'}	No
451	Visual disturbances and blindness|diseases of the eye and adnexa$M$21-40	diseases of the eye and adnexa	0.9243755283838717	{'CI': array([0.71932699, 1.16288827]), 'Error Bound': 9.215065999794579e-135, 'Reliable CI?': 'Yes'}	{'CI': array([0.71932699, 1.16288827]), 'Error Bound': 9.215065999794579e-135, 'Reliable CI?': 'Yes'}	No	0.6771646522113388	{'CI': array([0.50197812, 0.87871713]), 'Error Bound': 1.2596398866524458e-125, 'Reliable CI?': 'Yes'}	{'CI': array([0.46645026, 0.9272243 ]), 'Error Bound': 1.2596398866524458e-125, 'Reliable CI?': 'Yes'}	Yes
452	Visual disturbances and blindness|diseases of the eye and adnexa$M$41-60	diseases of the eye and adnexa	1.0465481976194293	{'CI': array([0.91869338, 1.18612008]), 'Error Bound': 0.0, 'Reliable CI?': 'Yes'}	{'CI': array([0.91869338, 1.18612008]), 'Error Bound': 0.0, 'Reliable CI?': 'Yes'}	No	0.9473200104241104	{'CI': array([0.8231806 , 1.08287406]), 'Error Bound': 0.0, 'Reliable CI?': 'Yes'}	{'CI': array([0.8231806 , 1.08287406]), 'Error Bound': 0.0, 'Reliable CI?': 'Yes'}	No
453	Visual disturbances and blindness|diseases of the eye and adnexa$M$61-	diseases of the eye and adnexa	0.9755027870248518	{'CI': array([0.85557267, 1.10594149]), 'Error Bound': 0.0, 'Reliable CI?': 'Yes'}	{'CI': array([0.85557267, 1.10594149]), 'Error Bound': 0.0, 'Reliable CI?': 'Yes'}	No	0.9863818910681581	{'CI': array([0.86158521, 1.12254509]), 'Error Bound': 0.0, 'Reliable CI?': 'Yes'}	{'CI': array([0.86158521, 1.12254509]), 'Error Bound': 0.0, 'Reliable CI?': 'Yes'}	No
454	Diseases of male genital organs|diseases of the genitourinary system: pelvis, genitals and breasts$F$21-40	diseases of the genitourinary system: pelvis, genitals and breasts	1.0882267231263072	{'CI': array([0.81506723, 1.42012807]), 'Error Bound': 6.721245618868825e-92, 'Reliable CI?': 'Yes'}	{'CI': array([0.81506723, 1.42012807]), 'Error Bound': 6.721245618868825e-92, 'Reliable CI?': 'Yes'}	No	0.9335782582320414	{'CI': array([0.69290293, 1.22146981]), 'Error Bound': 8.927177914200474e-98, 'Reliable CI?': 'Yes'}	{'CI': array([0.69290293, 1.22146981]), 'Error Bound': 8.927177914200474e-98, 'Reliable CI?': 'Yes'}	No
455	Diseases of male genital organs|diseases of the genitourinary system: pelvis, genitals and breasts$M$0-10	diseases of the genitourinary system: pelvis, genitals and breasts	0.9890225859439448	{'CI': array([0.9046795, 1.0784152]), 'Error Bound': 0.0, 'Reliable CI?': 'Yes'}	{'CI': array([0.9046795, 1.0784152]), 'Error Bound': 0.0, 'Reliable CI?': 'Yes'}	No	1.0223764020826036	{'CI': array([0.93186552, 1.11865522]), 'Error Bound': 0.0, 'Reliable CI?': 'Yes'}	{'CI': array([0.93186552, 1.11865522]), 'Error Bound': 0.0, 'Reliable CI?': 'Yes'}	No
456	Diseases of male genital organs|diseases of the genitourinary system: pelvis, genitals and breasts$M$11-20	diseases of the genitourinary system: pelvis, genitals and breasts	1.0822206269804875	{'CI': array([0.80845422, 1.41514179]), 'Error Bound': 8.233572287058547e-91, 'Reliable CI?': 'Yes'}	{'CI': array([0.80845422, 1.41514179]), 'Error Bound': 8.233572287058547e-91, 'Reliable CI?': 'Yes'}	No	0.9303797614272703	{'CI': array([0.68438937, 1.22597315]), 'Error Bound': 5.480727697548641e-93, 'Reliable CI?': 'Yes'}	{'CI': array([0.68438937, 1.22597315]), 'Error Bound': 5.480727697548641e-93, 'Reliable CI?': 'Yes'}	No
457	Diseases of male genital organs|diseases of the genitourinary system: pelvis, genitals and breasts$M$21-40	diseases of the genitourinary system: pelvis, genitals and breasts	1.158338792962995	{'CI': array([1.00589361, 1.3270808 ]), 'Error Bound': 0.0, 'Reliable CI?': 'Yes'}	{'CI': array([0.97711655, 1.36306562]), 'Error Bound': 0.0, 'Reliable CI?': 'Yes'}	No	0.9823491086422783	{'CI': array([0.84469327, 1.1339985 ]), 'Error Bound': 0.0, 'Reliable CI?': 'Yes'}	{'CI': array([0.84469327, 1.1339985 ]), 'Error Bound': 0.0, 'Reliable CI?': 'Yes'}	No
458	Diseases of male genital organs|diseases of the genitourinary system: pelvis, genitals and breasts$M$41-60	diseases of the genitourinary system: pelvis, genitals and breasts	1.0244531482747263	{'CI': array([0.9599491 , 1.09183175]), 'Error Bound': 0.0, 'Reliable CI?': 'Yes'}	{'CI': array([0.9599491 , 1.09183175]), 'Error Bound': 0.0, 'Reliable CI?': 'Yes'}	No	0.9200312794332175	{'CI': array([0.85931608, 0.9833799 ]), 'Error Bound': 0.0, 'Reliable CI?': 'Yes'}	{'CI': array([0.84652153, 0.9974369 ]), 'Error Bound': 0.0, 'Reliable CI?': 'Yes'}	Yes
459	Diseases of male genital organs|diseases of the genitourinary system: pelvis, genitals and breasts$M$61-	diseases of the genitourinary system: pelvis, genitals and breasts	1.0234341373920324	{'CI': array([0.97944414, 1.06874171]), 'Error Bound': 0.0, 'Reliable CI?': 'Yes'}	{'CI': array([0.97944414, 1.06874171]), 'Error Bound': 0.0, 'Reliable CI?': 'Yes'}	No	1.0230314217062413	{'CI': array([0.9781142 , 1.06932264]), 'Error Bound': 0.0, 'Reliable CI?': 'Yes'}	{'CI': array([0.9781142 , 1.06932264]), 'Error Bound': 0.0, 'Reliable CI?': 'Yes'}	No
460	Disorders of breast|diseases of the genitourinary system: pelvis, genitals and breasts$F$21-40	diseases of the genitourinary system: pelvis, genitals and breasts	1.1111270987835802	{'CI': array([0.95210816, 1.28826216]), 'Error Bound': 1.8787728551788688e-293, 'Reliable CI?': 'Yes'}	{'CI': array([0.95210816, 1.28826216]), 'Error Bound': 1.8787728551788688e-293, 'Reliable CI?': 'Yes'}	No	0.9925356590348806	{'CI': array([0.8451951, 1.1559619]), 'Error Bound': 3.4304834025195098e-295, 'Reliable CI?': 'Yes'}	{'CI': array([0.8451951, 1.1559619]), 'Error Bound': 3.4304834025195098e-295, 'Reliable CI?': 'Yes'}	No
461	Disorders of breast|diseases of the genitourinary system: pelvis, genitals and breasts$F$41-60	diseases of the genitourinary system: pelvis, genitals and breasts	0.9924075295240854	{'CI': array([0.89717706, 1.09411259]), 'Error Bound': 0.0, 'Reliable CI?': 'Yes'}	{'CI': array([0.89717706, 1.09411259]), 'Error Bound': 0.0, 'Reliable CI?': 'Yes'}	No	0.9722066169471477	{'CI': array([0.88263633, 1.06751934]), 'Error Bound': 0.0, 'Reliable CI?': 'Yes'}	{'CI': array([0.88263633, 1.06751934]), 'Error Bound': 0.0, 'Reliable CI?': 'Yes'}	No
462	Disorders of breast|diseases of the genitourinary system: pelvis, genitals and breasts$F$61-	diseases of the genitourinary system: pelvis, genitals and breasts	0.9435906132156016	{'CI': array([0.81066034, 1.08971067]), 'Error Bound': 0.0, 'Reliable CI?': 'Yes'}	{'CI': array([0.81066034, 1.08971067]), 'Error Bound': 0.0, 'Reliable CI?': 'Yes'}	No	0.9800164868688417	{'CI': array([0.83893878, 1.13582995]), 'Error Bound': 0.0, 'Reliable CI?': 'Yes'}	{'CI': array([0.83893878, 1.13582995]), 'Error Bound': 0.0, 'Reliable CI?': 'Yes'}	No
463	Inflammatory diseases of female pelvic organs|diseases of the genitourinary system: pelvis, genitals and breasts$F$11-20	diseases of the genitourinary system: pelvis, genitals and breasts	1.0420221007950032	{'CI': array([0.85354039, 1.25717074]), 'Error Bound': 1.0869379958189266e-188, 'Reliable CI?': 'Yes'}	{'CI': array([0.85354039, 1.25717074]), 'Error Bound': 1.0869379958189266e-188, 'Reliable CI?': 'Yes'}	No	1.0933966223606781	{'CI': array([0.89883701, 1.31593791]), 'Error Bound': 1.08694959295352e-188, 'Reliable CI?': 'Yes'}	{'CI': array([0.89883701, 1.31593791]), 'Error Bound': 1.08694959295352e-188, 'Reliable CI?': 'Yes'}	No
464	Inflammatory diseases of female pelvic organs|diseases of the genitourinary system: pelvis, genitals and breasts$F$21-40	diseases of the genitourinary system: pelvis, genitals and breasts	1.004471264926715	{'CI': array([0.94010576, 1.07171949]), 'Error Bound': 0.0, 'Reliable CI?': 'Yes'}	{'CI': array([0.94010576, 1.07171949]), 'Error Bound': 0.0, 'Reliable CI?': 'Yes'}	No	0.9318144536192995	{'CI': array([0.86846045, 0.99802881]), 'Error Bound': 0.0, 'Reliable CI?': 'Yes'}	{'CI': array([0.85512206, 1.01273864]), 'Error Bound': 0.0, 'Reliable CI?': 'Yes'}	No
465	Inflammatory diseases of female pelvic organs|diseases of the genitourinary system: pelvis, genitals and breasts$F$41-60	diseases of the genitourinary system: pelvis, genitals and breasts	0.9992011735676098	{'CI': array([0.93697842, 1.06411802]), 'Error Bound': 0.0, 'Reliable CI?': 'Yes'}	{'CI': array([0.93697842, 1.06411802]), 'Error Bound': 0.0, 'Reliable CI?': 'Yes'}	No	0.9403028269982441	{'CI': array([0.88208403, 1.00092125]), 'Error Bound': 0.0, 'Reliable CI?': 'Yes'}	{'CI': array([0.88208403, 1.00092125]), 'Error Bound': 0.0, 'Reliable CI?': 'Yes'}	No
466	Inflammatory diseases of female pelvic organs|diseases of the genitourinary system: pelvis, genitals and breasts$F$61-	diseases of the genitourinary system: pelvis, genitals and breasts	0.9049814124087211	{'CI': array([0.78017046, 1.04151894]), 'Error Bound': 0.0, 'Reliable CI?': 'Yes'}	{'CI': array([0.78017046, 1.04151894]), 'Error Bound': 0.0, 'Reliable CI?': 'Yes'}	No	0.9908086618373755	{'CI': array([0.85373441, 1.14169702]), 'Error Bound': 0.0, 'Reliable CI?': 'Yes'}	{'CI': array([0.85373441, 1.14169702]), 'Error Bound': 0.0, 'Reliable CI?': 'Yes'}	No
467	Noninflammatory disorders of female genital tract|diseases of the genitourinary system: pelvis, genitals and breasts$F$11-20	diseases of the genitourinary system: pelvis, genitals and breasts	0.9715643209463359	{'CI': array([0.85999873, 1.09218978]), 'Error Bound': 0.0, 'Reliable CI?': 'Yes'}	{'CI': array([0.85999873, 1.09218978]), 'Error Bound': 0.0, 'Reliable CI?': 'Yes'}	No	1.0075468033743982	{'CI': array([0.88935696, 1.13581335]), 'Error Bound': 0.0, 'Reliable CI?': 'Yes'}	{'CI': array([0.88935696, 1.13581335]), 'Error Bound': 0.0, 'Reliable CI?': 'Yes'}	No
468	Noninflammatory disorders of female genital tract|diseases of the genitourinary system: pelvis, genitals and breasts$F$21-40	diseases of the genitourinary system: pelvis, genitals and breasts	1.028091524426197	{'CI': array([0.99432596, 1.06262767]), 'Error Bound': 0.0, 'Reliable CI?': 'Yes'}	{'CI': array([0.99432596, 1.06262767]), 'Error Bound': 0.0, 'Reliable CI?': 'Yes'}	No	0.9335898016767774	{'CI': array([0.90146498, 0.96643362]), 'Error Bound': 0.0, 'Reliable CI?': 'Yes'}	{'CI': array([0.89461936, 0.97362338]), 'Error Bound': 0.0, 'Reliable CI?': 'Yes'}	Yes
469	Noninflammatory disorders of female genital tract|diseases of the genitourinary system: pelvis, genitals and breasts$F$41-60	diseases of the genitourinary system: pelvis, genitals and breasts	0.9839753590143214	{'CI': array([0.95738423, 1.0110491 ]), 'Error Bound': 0.0, 'Reliable CI?': 'Yes'}	{'CI': array([0.95738423, 1.0110491 ]), 'Error Bound': 0.0, 'Reliable CI?': 'Yes'}	No	0.9269876093283114	{'CI': array([0.90238688, 0.95200877]), 'Error Bound': 0.0, 'Reliable CI?': 'Yes'}	{'CI': array([0.897129 , 0.95746785]), 'Error Bound': 0.0, 'Reliable CI?': 'Yes'}	Yes
470	Noninflammatory disorders of female genital tract|diseases of the genitourinary system: pelvis, genitals and breasts$F$61-	diseases of the genitourinary system: pelvis, genitals and breasts	0.9423365115236423	{'CI': array([0.88946329, 0.99717954]), 'Error Bound': 0.0, 'Reliable CI?': 'Yes'}	{'CI': array([0.87915258, 1.008354 ]), 'Error Bound': 0.0, 'Reliable CI?': 'Yes'}	No	1.026816980381845	{'CI': array([0.9708319, 1.0849503]), 'Error Bound': 0.0, 'Reliable CI?': 'Yes'}	{'CI': array([0.9708319, 1.0849503]), 'Error Bound': 0.0, 'Reliable CI?': 'Yes'}	No
471	Other disorders of genitourinary tract|diseases of the genitourinary system: pelvis, genitals and breasts$F$21-40	diseases of the genitourinary system: pelvis, genitals and breasts	0.9979866924520512	{'CI': array([0.91059361, 1.09079307]), 'Error Bound': 0.0, 'Reliable CI?': 'Yes'}	{'CI': array([0.91059361, 1.09079307]), 'Error Bound': 0.0, 'Reliable CI?': 'Yes'}	No	0.9536040594396069	{'CI': array([0.86595935, 1.04677576]), 'Error Bound': 0.0, 'Reliable CI?': 'Yes'}	{'CI': array([0.86595935, 1.04677576]), 'Error Bound': 0.0, 'Reliable CI?': 'Yes'}	No
472	Other disorders of genitourinary tract|diseases of the genitourinary system: pelvis, genitals and breasts$F$41-60	diseases of the genitourinary system: pelvis, genitals and breasts	1.004158827897157	{'CI': array([0.94071902, 1.07039669]), 'Error Bound': 0.0, 'Reliable CI?': 'Yes'}	{'CI': array([0.94071902, 1.07039669]), 'Error Bound': 0.0, 'Reliable CI?': 'Yes'}	No	0.9844222307488854	{'CI': array([0.92181246, 1.04977294]), 'Error Bound': 0.0, 'Reliable CI?': 'Yes'}	{'CI': array([0.92181246, 1.04977294]), 'Error Bound': 0.0, 'Reliable CI?': 'Yes'}	No
473	Other disorders of genitourinary tract|diseases of the genitourinary system: pelvis, genitals and breasts$F$61-	diseases of the genitourinary system: pelvis, genitals and breasts	0.9551404308820228	{'CI': array([0.87476137, 1.0401411 ]), 'Error Bound': 0.0, 'Reliable CI?': 'Yes'}	{'CI': array([0.87476137, 1.0401411 ]), 'Error Bound': 0.0, 'Reliable CI?': 'Yes'}	No	1.0170783225874123	{'CI': array([0.93377027, 1.10525006]), 'Error Bound': 0.0, 'Reliable CI?': 'Yes'}	{'CI': array([0.93377027, 1.10525006]), 'Error Bound': 0.0, 'Reliable CI?': 'Yes'}	No
474	Other disorders of genitourinary tract|diseases of the genitourinary system: pelvis, genitals and breasts$M$21-40	diseases of the genitourinary system: pelvis, genitals and breasts	0.9909952499896126	{'CI': array([0.82029612, 1.18370068]), 'Error Bound': 9.873699371923176e-217, 'Reliable CI?': 'Yes'}	{'CI': array([0.82029612, 1.18370068]), 'Error Bound': 9.873699371923176e-217, 'Reliable CI?': 'Yes'}	No	1.0231141573461082	{'CI': array([0.84201356, 1.22885462]), 'Error Bound': 3.2758447620018946e-200, 'Reliable CI?': 'Yes'}	{'CI': array([0.84201356, 1.22885462]), 'Error Bound': 3.2758447620018946e-200, 'Reliable CI?': 'Yes'}	No
475	Other disorders of genitourinary tract|diseases of the genitourinary system: pelvis, genitals and breasts$M$41-60	diseases of the genitourinary system: pelvis, genitals and breasts	0.9530113374571769	{'CI': array([0.86785914, 1.04337599]), 'Error Bound': 0.0, 'Reliable CI?': 'Yes'}	{'CI': array([0.86785914, 1.04337599]), 'Error Bound': 0.0, 'Reliable CI?': 'Yes'}	No	0.9581761868213013	{'CI': array([0.86957031, 1.05242622]), 'Error Bound': 0.0, 'Reliable CI?': 'Yes'}	{'CI': array([0.86957031, 1.05242622]), 'Error Bound': 0.0, 'Reliable CI?': 'Yes'}	No
476	Other disorders of genitourinary tract|diseases of the genitourinary system: pelvis, genitals and breasts$M$61-	diseases of the genitourinary system: pelvis, genitals and breasts	0.962513999505166	{'CI': array([0.87822059, 1.05189063]), 'Error Bound': 0.0, 'Reliable CI?': 'Yes'}	{'CI': array([0.87822059, 1.05189063]), 'Error Bound': 0.0, 'Reliable CI?': 'Yes'}	No	0.949111184054309	{'CI': array([0.86094262, 1.04287946]), 'Error Bound': 0.0, 'Reliable CI?': 'Yes'}	{'CI': array([0.86094262, 1.04287946]), 'Error Bound': 0.0, 'Reliable CI?': 'Yes'}	No
477	Glomerular diseases|diseases of the genitourinary system: urinary system$F$0-10	diseases of the genitourinary system: urinary system	0.9465968896538867	{'CI': array([0.6456947 , 1.32480249]), 'Error Bound': 2.7951965764491202e-62, 'Reliable CI?': 'Yes'}	{'CI': array([0.6456947 , 1.32480249]), 'Error Bound': 2.7951965764491202e-62, 'Reliable CI?': 'Yes'}	No	0.9288068066873363	{'CI': array([0.6235996 , 1.31441246]), 'Error Bound': 5.1954556946198745e-59, 'Reliable CI?': 'Yes'}	{'CI': array([0.6235996 , 1.31441246]), 'Error Bound': 5.1954556946198745e-59, 'Reliable CI?': 'Yes'}	No
478	Glomerular diseases|diseases of the genitourinary system: urinary system$F$11-20	diseases of the genitourinary system: urinary system	0.7648551526504573	{'CI': array([0.55397281, 1.01371082]), 'Error Bound': 1.6191106943269885e-99, 'Reliable CI?': 'Yes'}	{'CI': array([0.55397281, 1.01371082]), 'Error Bound': 1.6191106943269885e-99, 'Reliable CI?': 'Yes'}	No	1.1922593797580376	{'CI': array([0.84982401, 1.62818133]), 'Error Bound': 1.1192680430759344e-64, 'Reliable CI?': 'Yes'}	{'CI': array([0.84982401, 1.62818133]), 'Error Bound': 1.1192680430759344e-64, 'Reliable CI?': 'Yes'}	No
479	Glomerular diseases|diseases of the genitourinary system: urinary system$F$21-40	diseases of the genitourinary system: urinary system	1.1159814395621142	{'CI': array([0.92419686, 1.33470236]), 'Error Bound': 8.91742911235271e-200, 'Reliable CI?': 'Yes'}	{'CI': array([0.92419686, 1.33470236]), 'Error Bound': 8.91742911235271e-200, 'Reliable CI?': 'Yes'}	No	0.9379242641627366	{'CI': array([0.75256086, 1.15004147]), 'Error Bound': 8.967262800833813e-170, 'Reliable CI?': 'Yes'}	{'CI': array([0.75256086, 1.15004147]), 'Error Bound': 8.967262800833813e-170, 'Reliable CI?': 'Yes'}	No
480	Glomerular diseases|diseases of the genitourinary system: urinary system$F$41-60	diseases of the genitourinary system: urinary system	1.0949764222808667	{'CI': array([0.93558154, 1.27267903]), 'Error Bound': 2.792385726155457e-286, 'Reliable CI?': 'Yes'}	{'CI': array([0.93558154, 1.27267903]), 'Error Bound': 2.792385726155457e-286, 'Reliable CI?': 'Yes'}	No	0.9729694496542459	{'CI': array([0.81877571, 1.14500109]), 'Error Bound': 1.6633464450034587e-261, 'Reliable CI?': 'Yes'}	{'CI': array([0.81877571, 1.14500109]), 'Error Bound': 1.6633464450034587e-261, 'Reliable CI?': 'Yes'}	No
481	Glomerular diseases|diseases of the genitourinary system: urinary system$F$61-	diseases of the genitourinary system: urinary system	1.023396076894175	{'CI': array([0.8619081 , 1.20418562]), 'Error Bound': 2.466548233915287e-254, 'Reliable CI?': 'Yes'}	{'CI': array([0.8619081 , 1.20418562]), 'Error Bound': 2.466548233915287e-254, 'Reliable CI?': 'Yes'}	No	0.9069936655852027	{'CI': array([0.74657713, 1.08728615]), 'Error Bound': 1.4739014880770628e-219, 'Reliable CI?': 'Yes'}	{'CI': array([0.74657713, 1.08728615]), 'Error Bound': 1.4739014880770628e-219, 'Reliable CI?': 'Yes'}	No
482	Glomerular diseases|diseases of the genitourinary system: urinary system$M$0-10	diseases of the genitourinary system: urinary system	1.1999058954362976	{'CI': array([0.89217784, 1.58099978]), 'Error Bound': 1.1479909456513696e-81, 'Reliable CI?': 'Yes'}	{'CI': array([0.89217784, 1.58099978]), 'Error Bound': 1.1479909456513696e-81, 'Reliable CI?': 'Yes'}	No	0.798114856306732	{'CI': array([0.56901181, 1.07208945]), 'Error Bound': 2.0448767435769204e-88, 'Reliable CI?': 'Yes'}	{'CI': array([0.56901181, 1.07208945]), 'Error Bound': 2.0448767435769204e-88, 'Reliable CI?': 'Yes'}	No
483	Glomerular diseases|diseases of the genitourinary system: urinary system$M$21-40	diseases of the genitourinary system: urinary system	0.7937385989675421	{'CI': array([0.60216597, 1.01577784]), 'Error Bound': 2.2909788350496733e-127, 'Reliable CI?': 'Yes'}	{'CI': array([0.60216597, 1.01577784]), 'Error Bound': 2.2909788350496733e-127, 'Reliable CI?': 'Yes'}	No	0.9722264919846354	{'CI': array([0.73699479, 1.25167243]), 'Error Bound': 3.1995809745440777e-108, 'Reliable CI?': 'Yes'}	{'CI': array([0.73699479, 1.25167243]), 'Error Bound': 3.1995809745440777e-108, 'Reliable CI?': 'Yes'}	No
484	Glomerular diseases|diseases of the genitourinary system: urinary system$M$41-60	diseases of the genitourinary system: urinary system	1.0236651844366123	{'CI': array([0.88142079, 1.18068612]), 'Error Bound': 0.0, 'Reliable CI?': 'Yes'}	{'CI': array([0.88142079, 1.18068612]), 'Error Bound': 0.0, 'Reliable CI?': 'Yes'}	No	1.1269235512001612	{'CI': array([0.96086685, 1.31270544]), 'Error Bound': 1.1228369337448195e-273, 'Reliable CI?': 'Yes'}	{'CI': array([0.96086685, 1.31270544]), 'Error Bound': 1.1228369337448195e-273, 'Reliable CI?': 'Yes'}	No
485	Glomerular diseases|diseases of the genitourinary system: urinary system$M$61-	diseases of the genitourinary system: urinary system	0.9943855684098827	{'CI': array([0.85071494, 1.15329367]), 'Error Bound': 0.0, 'Reliable CI?': 'Yes'}	{'CI': array([0.85071494, 1.15329367]), 'Error Bound': 0.0, 'Reliable CI?': 'Yes'}	No	1.102172293766007	{'CI': array([0.93584859, 1.28844908]), 'Error Bound': 9.099474077404174e-265, 'Reliable CI?': 'Yes'}	{'CI': array([0.93584859, 1.28844908]), 'Error Bound': 9.099474077404174e-265, 'Reliable CI?': 'Yes'}	No
486	Other diseases of urinary system|diseases of the genitourinary system: urinary system$F$0-10	diseases of the genitourinary system: urinary system	0.9884177045410549	{'CI': array([0.87464063, 1.11158159]), 'Error Bound': 0.0, 'Reliable CI?': 'Yes'}	{'CI': array([0.87464063, 1.11158159]), 'Error Bound': 0.0, 'Reliable CI?': 'Yes'}	No	1.0685602046630531	{'CI': array([0.9458634 , 1.20192423]), 'Error Bound': 0.0, 'Reliable CI?': 'Yes'}	{'CI': array([0.9458634 , 1.20192423]), 'Error Bound': 0.0, 'Reliable CI?': 'Yes'}	No
487	Other diseases of urinary system|diseases of the genitourinary system: urinary system$F$11-20	diseases of the genitourinary system: urinary system	1.0018435213075332	{'CI': array([0.88291517, 1.13100904]), 'Error Bound': 0.0, 'Reliable CI?': 'Yes'}	{'CI': array([0.88291517, 1.13100904]), 'Error Bound': 0.0, 'Reliable CI?': 'Yes'}	No	0.9598346213310146	{'CI': array([0.84437025, 1.08506542]), 'Error Bound': 0.0, 'Reliable CI?': 'Yes'}	{'CI': array([0.84437025, 1.08506542]), 'Error Bound': 0.0, 'Reliable CI?': 'Yes'}	No
488	Other diseases of urinary system|diseases of the genitourinary system: urinary system$F$21-40	diseases of the genitourinary system: urinary system	0.9573784131119258	{'CI': array([0.90141977, 1.01553912]), 'Error Bound': 0.0, 'Reliable CI?': 'Yes'}	{'CI': array([0.90141977, 1.01553912]), 'Error Bound': 0.0, 'Reliable CI?': 'Yes'}	No	1.0057234560539652	{'CI': array([0.94678739, 1.06706396]), 'Error Bound': 0.0, 'Reliable CI?': 'Yes'}	{'CI': array([0.94678739, 1.06706396]), 'Error Bound': 0.0, 'Reliable CI?': 'Yes'}	No
489	Other diseases of urinary system|diseases of the genitourinary system: urinary system$F$41-60	diseases of the genitourinary system: urinary system	0.9950263494322537	{'CI': array([0.95936794, 1.03155473]), 'Error Bound': 0.0, 'Reliable CI?': 'Yes'}	{'CI': array([0.95936794, 1.03155473]), 'Error Bound': 0.0, 'Reliable CI?': 'Yes'}	No	0.9874362720692205	{'CI': array([0.95082122, 1.02497104]), 'Error Bound': 0.0, 'Reliable CI?': 'Yes'}	{'CI': array([0.95082122, 1.02497104]), 'Error Bound': 0.0, 'Reliable CI?': 'Yes'}	No
490	Other diseases of urinary system|diseases of the genitourinary system: urinary system$F$61-	diseases of the genitourinary system: urinary system	1.0141023070510067	{'CI': array([0.9907897 , 1.03778102]), 'Error Bound': 0.0, 'Reliable CI?': 'Yes'}	{'CI': array([0.9907897 , 1.03778102]), 'Error Bound': 0.0, 'Reliable CI?': 'Yes'}	No	0.9879028468514309	{'CI': array([0.96397727, 1.01221738]), 'Error Bound': 0.0, 'Reliable CI?': 'Yes'}	{'CI': array([0.96397727, 1.01221738]), 'Error Bound': 0.0, 'Reliable CI?': 'Yes'}	No
491	Other diseases of urinary system|diseases of the genitourinary system: urinary system$M$0-10	diseases of the genitourinary system: urinary system	0.948455721476578	{'CI': array([0.79755586, 1.11658349]), 'Error Bound': 6.737889771977537e-264, 'Reliable CI?': 'Yes'}	{'CI': array([0.79755586, 1.11658349]), 'Error Bound': 6.737889771977537e-264, 'Reliable CI?': 'Yes'}	No	0.9936403472243688	{'CI': array([0.83574359, 1.17016386]), 'Error Bound': 7.41349644522925e-256, 'Reliable CI?': 'Yes'}	{'CI': array([0.83574359, 1.17016386]), 'Error Bound': 7.41349644522925e-256, 'Reliable CI?': 'Yes'}	No
492	Other diseases of urinary system|diseases of the genitourinary system: urinary system$M$11-20	diseases of the genitourinary system: urinary system	1.1492867802717044	{'CI': array([0.93607831, 1.39589379]), 'Error Bound': 9.905808208884414e-167, 'Reliable CI?': 'Yes'}	{'CI': array([0.93607831, 1.39589379]), 'Error Bound': 9.905808208884414e-167, 'Reliable CI?': 'Yes'}	No	0.9448024600744234	{'CI': array([0.74704749, 1.17322357]), 'Error Bound': 9.06350183227656e-150, 'Reliable CI?': 'Yes'}	{'CI': array([0.74704749, 1.17322357]), 'Error Bound': 9.06350183227656e-150, 'Reliable CI?': 'Yes'}	No
493	Other diseases of urinary system|diseases of the genitourinary system: urinary system$M$21-40	diseases of the genitourinary system: urinary system	1.0864117833590414	{'CI': array([0.97173249, 1.21030183]), 'Error Bound': 0.0, 'Reliable CI?': 'Yes'}	{'CI': array([0.97173249, 1.21030183]), 'Error Bound': 0.0, 'Reliable CI?': 'Yes'}	No	1.0192546999445995	{'CI': array([0.90980972, 1.13725068]), 'Error Bound': 0.0, 'Reliable CI?': 'Yes'}	{'CI': array([0.90980972, 1.13725068]), 'Error Bound': 0.0, 'Reliable CI?': 'Yes'}	No
494	Other diseases of urinary system|diseases of the genitourinary system: urinary system$M$41-60	diseases of the genitourinary system: urinary system	1.0446019604613683	{'CI': array([0.98961844, 1.10164624]), 'Error Bound': 0.0, 'Reliable CI?': 'Yes'}	{'CI': array([0.98961844, 1.10164624]), 'Error Bound': 0.0, 'Reliable CI?': 'Yes'}	No	1.0108330954853735	{'CI': array([0.95669536, 1.06698962]), 'Error Bound': 0.0, 'Reliable CI?': 'Yes'}	{'CI': array([0.95669536, 1.06698962]), 'Error Bound': 0.0, 'Reliable CI?': 'Yes'}	No
495	Other diseases of urinary system|diseases of the genitourinary system: urinary system$M$61-	diseases of the genitourinary system: urinary system	1.0246797376224832	{'CI': array([0.99387033, 1.05612943]), 'Error Bound': 0.0, 'Reliable CI?': 'Yes'}	{'CI': array([0.99387033, 1.05612943]), 'Error Bound': 0.0, 'Reliable CI?': 'Yes'}	No	0.9789900947963394	{'CI': array([0.94814258, 1.01048913]), 'Error Bound': 0.0, 'Reliable CI?': 'Yes'}	{'CI': array([0.94814258, 1.01048913]), 'Error Bound': 0.0, 'Reliable CI?': 'Yes'}	No
496	Other disorders of kidney and ureter|diseases of the genitourinary system: urinary system$F$21-40	diseases of the genitourinary system: urinary system	0.9312328767493926	{'CI': array([0.80615992, 1.06798138]), 'Error Bound': 0.0, 'Reliable CI?': 'Yes'}	{'CI': array([0.80615992, 1.06798138]), 'Error Bound': 0.0, 'Reliable CI?': 'Yes'}	No	1.01874176884181	{'CI': array([0.88143052, 1.16978796]), 'Error Bound': 0.0, 'Reliable CI?': 'Yes'}	{'CI': array([0.88143052, 1.16978796]), 'Error Bound': 0.0, 'Reliable CI?': 'Yes'}	No
497	Other disorders of kidney and ureter|diseases of the genitourinary system: urinary system$F$41-60	diseases of the genitourinary system: urinary system	1.0257635726536813	{'CI': array([0.95560478, 1.0993348 ]), 'Error Bound': 0.0, 'Reliable CI?': 'Yes'}	{'CI': array([0.95560478, 1.0993348 ]), 'Error Bound': 0.0, 'Reliable CI?': 'Yes'}	No	1.0102411083769598	{'CI': array([0.93788483, 1.08624999]), 'Error Bound': 0.0, 'Reliable CI?': 'Yes'}	{'CI': array([0.93788483, 1.08624999]), 'Error Bound': 0.0, 'Reliable CI?': 'Yes'}	No
498	Other disorders of kidney and ureter|diseases of the genitourinary system: urinary system$F$61-	diseases of the genitourinary system: urinary system	0.9868841885580976	{'CI': array([0.93807392, 1.03734277]), 'Error Bound': 0.0, 'Reliable CI?': 'Yes'}	{'CI': array([0.93807392, 1.03734277]), 'Error Bound': 0.0, 'Reliable CI?': 'Yes'}	No	1.0045189767857945	{'CI': array([0.95126901, 1.05972358]), 'Error Bound': 0.0, 'Reliable CI?': 'Yes'}	{'CI': array([0.95126901, 1.05972358]), 'Error Bound': 0.0, 'Reliable CI?': 'Yes'}	No
499	Other disorders of kidney and ureter|diseases of the genitourinary system: urinary system$M$0-10	diseases of the genitourinary system: urinary system	0.9952793425598427	{'CI': array([0.79015381, 1.23300273]), 'Error Bound': 1.8320677212624685e-148, 'Reliable CI?': 'Yes'}	{'CI': array([0.79015381, 1.23300273]), 'Error Bound': 1.8320677212624685e-148, 'Reliable CI?': 'Yes'}	No	0.8374121183648093	{'CI': array([0.64264715, 1.06316658]), 'Error Bound': 6.19889519270556e-132, 'Reliable CI?': 'Yes'}	{'CI': array([0.64264715, 1.06316658]), 'Error Bound': 6.19889519270556e-132, 'Reliable CI?': 'Yes'}	No
500	Other disorders of kidney and ureter|diseases of the genitourinary system: urinary system$M$11-20	diseases of the genitourinary system: urinary system	1.0853582096527987	{'CI': array([0.78231474, 1.46250477]), 'Error Bound': 1.3092326050548965e-73, 'Reliable CI?': 'Yes'}	{'CI': array([0.78231474, 1.46250477]), 'Error Bound': 1.3092326050548965e-73, 'Reliable CI?': 'Yes'}	No	0.9251886528770402	{'CI': array([0.65150066, 1.26184559]), 'Error Bound': 7.928888152686918e-74, 'Reliable CI?': 'Yes'}	{'CI': array([0.65150066, 1.26184559]), 'Error Bound': 7.928888152686918e-74, 'Reliable CI?': 'Yes'}	No
501	Other disorders of kidney and ureter|diseases of the genitourinary system: urinary system$M$21-40	diseases of the genitourinary system: urinary system	0.9755800153242856	{'CI': array([0.8411047 , 1.12342477]), 'Error Bound': 0.0, 'Reliable CI?': 'Yes'}	{'CI': array([0.8411047 , 1.12342477]), 'Error Bound': 0.0, 'Reliable CI?': 'Yes'}	No	1.0232652215712688	{'CI': array([0.88037727, 1.18106305]), 'Error Bound': 0.0, 'Reliable CI?': 'Yes'}	{'CI': array([0.88037727, 1.18106305]), 'Error Bound': 0.0, 'Reliable CI?': 'Yes'}	No
502	Other disorders of kidney and ureter|diseases of the genitourinary system: urinary system$M$41-60	diseases of the genitourinary system: urinary system	1.0422483557216558	{'CI': array([0.97989131, 1.10727146]), 'Error Bound': 0.0, 'Reliable CI?': 'Yes'}	{'CI': array([0.97989131, 1.10727146]), 'Error Bound': 0.0, 'Reliable CI?': 'Yes'}	No	1.0137678973500504	{'CI': array([0.94972875, 1.0806483 ]), 'Error Bound': 0.0, 'Reliable CI?': 'Yes'}	{'CI': array([0.94972875, 1.0806483 ]), 'Error Bound': 0.0, 'Reliable CI?': 'Yes'}	No
503	Other disorders of kidney and ureter|diseases of the genitourinary system: urinary system$M$61-	diseases of the genitourinary system: urinary system	1.0120854091519107	{'CI': array([0.96833456, 1.05714444]), 'Error Bound': 0.0, 'Reliable CI?': 'Yes'}	{'CI': array([0.96833456, 1.05714444]), 'Error Bound': 0.0, 'Reliable CI?': 'Yes'}	No	1.0050085759884821	{'CI': array([0.95798535, 1.0535491 ]), 'Error Bound': 0.0, 'Reliable CI?': 'Yes'}	{'CI': array([0.95798535, 1.0535491 ]), 'Error Bound': 0.0, 'Reliable CI?': 'Yes'}	No
504	Renal failure|diseases of the genitourinary system: urinary system$F$0-10	diseases of the genitourinary system: urinary system	0.9642990443399307	{'CI': array([0.78644637, 1.16642806]), 'Error Bound': 9.851091226322597e-192, 'Reliable CI?': 'Yes'}	{'CI': array([0.78644637, 1.16642806]), 'Error Bound': 9.851091226322597e-192, 'Reliable CI?': 'Yes'}	No	1.0519439685929646	{'CI': array([0.8821936 , 1.24294062]), 'Error Bound': 8.121302169939851e-238, 'Reliable CI?': 'Yes'}	{'CI': array([0.8821936 , 1.24294062]), 'Error Bound': 8.121302169939851e-238, 'Reliable CI?': 'Yes'}	No
505	Renal failure|diseases of the genitourinary system: urinary system$F$11-20	diseases of the genitourinary system: urinary system	0.936159901858896	{'CI': array([0.80803181, 1.07654314]), 'Error Bound': 0.0, 'Reliable CI?': 'Yes'}	{'CI': array([0.80803181, 1.07654314]), 'Error Bound': 0.0, 'Reliable CI?': 'Yes'}	No	0.9692032850710774	{'CI': array([0.82872295, 1.1243586 ]), 'Error Bound': 0.0, 'Reliable CI?': 'Yes'}	{'CI': array([0.82872295, 1.1243586 ]), 'Error Bound': 0.0, 'Reliable CI?': 'Yes'}	No
506	Renal failure|diseases of the genitourinary system: urinary system$F$21-40	diseases of the genitourinary system: urinary system	1.012066530844372	{'CI': array([0.95848721, 1.0676233 ]), 'Error Bound': 0.0, 'Reliable CI?': 'Yes'}	{'CI': array([0.95848721, 1.0676233 ]), 'Error Bound': 0.0, 'Reliable CI?': 'Yes'}	No	0.9929828949130295	{'CI': array([0.93596911, 1.05225378]), 'Error Bound': 0.0, 'Reliable CI?': 'Yes'}	{'CI': array([0.93596911, 1.05225378]), 'Error Bound': 0.0, 'Reliable CI?': 'Yes'}	No
507	Renal failure|diseases of the genitourinary system: urinary system$F$41-60	diseases of the genitourinary system: urinary system	1.0048345621306107	{'CI': array([0.98129349, 1.02875044]), 'Error Bound': 0.0, 'Reliable CI?': 'Yes'}	{'CI': array([0.98129349, 1.02875044]), 'Error Bound': 0.0, 'Reliable CI?': 'Yes'}	No	1.0051861410292091	{'CI': array([0.98001214, 1.03078892]), 'Error Bound': 0.0, 'Reliable CI?': 'Yes'}	{'CI': array([0.98001214, 1.03078892]), 'Error Bound': 0.0, 'Reliable CI?': 'Yes'}	No
508	Renal failure|diseases of the genitourinary system: urinary system$F$61-	diseases of the genitourinary system: urinary system	1.0188978227648118	{'CI': array([1.00216243, 1.03582075]), 'Error Bound': 0.0, 'Reliable CI?': 'Yes'}	{'CI': array([0.99885229, 1.03921302]), 'Error Bound': 0.0, 'Reliable CI?': 'Yes'}	No	0.9937055108972881	{'CI': array([0.97613794, 1.01148148]), 'Error Bound': 0.0, 'Reliable CI?': 'Yes'}	{'CI': array([0.97613794, 1.01148148]), 'Error Bound': 0.0, 'Reliable CI?': 'Yes'}	No
509	Renal failure|diseases of the genitourinary system: urinary system$M$0-10	diseases of the genitourinary system: urinary system	0.9268181972243961	{'CI': array([0.80057821, 1.06498912]), 'Error Bound': 0.0, 'Reliable CI?': 'Yes'}	{'CI': array([0.80057821, 1.06498912]), 'Error Bound': 0.0, 'Reliable CI?': 'Yes'}	No	1.0574773212912374	{'CI': array([0.91086755, 1.21964191]), 'Error Bound': 0.0, 'Reliable CI?': 'Yes'}	{'CI': array([0.91086755, 1.21964191]), 'Error Bound': 0.0, 'Reliable CI?': 'Yes'}	No
510	Renal failure|diseases of the genitourinary system: urinary system$M$11-20	diseases of the genitourinary system: urinary system	1.0184181960703587	{'CI': array([0.88824172, 1.16088634]), 'Error Bound': 0.0, 'Reliable CI?': 'Yes'}	{'CI': array([0.88824172, 1.16088634]), 'Error Bound': 0.0, 'Reliable CI?': 'Yes'}	No	1.0742023811881396	{'CI': array([0.92692509, 1.23707912]), 'Error Bound': 0.0, 'Reliable CI?': 'Yes'}	{'CI': array([0.92692509, 1.23707912]), 'Error Bound': 0.0, 'Reliable CI?': 'Yes'}	No
511	Renal failure|diseases of the genitourinary system: urinary system$M$21-40	diseases of the genitourinary system: urinary system	1.0137795079542287	{'CI': array([0.96206917, 1.06732828]), 'Error Bound': 0.0, 'Reliable CI?': 'Yes'}	{'CI': array([0.96206917, 1.06732828]), 'Error Bound': 0.0, 'Reliable CI?': 'Yes'}	No	1.0325534833507044	{'CI': array([0.97783677, 1.08931778]), 'Error Bound': 0.0, 'Reliable CI?': 'Yes'}	{'CI': array([0.97783677, 1.08931778]), 'Error Bound': 0.0, 'Reliable CI?': 'Yes'}	No
512	Renal failure|diseases of the genitourinary system: urinary system$M$41-60	diseases of the genitourinary system: urinary system	1.0237962798922502	{'CI': array([1.00320646, 1.04467043]), 'Error Bound': 0.0, 'Reliable CI?': 'Yes'}	{'CI': array([0.99914 , 1.04886141]), 'Error Bound': 0.0, 'Reliable CI?': 'Yes'}	No	0.9967798993184198	{'CI': array([0.97527752, 1.01859523]), 'Error Bound': 0.0, 'Reliable CI?': 'Yes'}	{'CI': array([0.97527752, 1.01859523]), 'Error Bound': 0.0, 'Reliable CI?': 'Yes'}	No
513	Renal failure|diseases of the genitourinary system: urinary system$M$61-	diseases of the genitourinary system: urinary system	1.0196454524833796	{'CI': array([1.00498309, 1.03445152]), 'Error Bound': 0.0, 'Reliable CI?': 'Yes'}	{'CI': array([1.00208063, 1.0374169 ]), 'Error Bound': 0.0, 'Reliable CI?': 'Yes'}	Yes	0.9993618967319625	{'CI': array([0.98381705, 1.01506936]), 'Error Bound': 0.0, 'Reliable CI?': 'Yes'}	{'CI': array([0.98381705, 1.01506936]), 'Error Bound': 0.0, 'Reliable CI?': 'Yes'}	No
514	Renal tubulo-interstitial diseases|diseases of the genitourinary system: urinary system$F$0-10	diseases of the genitourinary system: urinary system	0.9298702703981976	{'CI': array([0.83410926, 1.032336 ]), 'Error Bound': 0.0, 'Reliable CI?': 'Yes'}	{'CI': array([0.83410926, 1.032336 ]), 'Error Bound': 0.0, 'Reliable CI?': 'Yes'}	No	1.0916817274545232	{'CI': array([0.97928999, 1.21288703]), 'Error Bound': 0.0, 'Reliable CI?': 'Yes'}	{'CI': array([0.97928999, 1.21288703]), 'Error Bound': 0.0, 'Reliable CI?': 'Yes'}	No
515	Renal tubulo-interstitial diseases|diseases of the genitourinary system: urinary system$F$11-20	diseases of the genitourinary system: urinary system	0.868989011419928	{'CI': array([0.78526629, 0.95790238]), 'Error Bound': 0.0, 'Reliable CI?': 'Yes'}	{'CI': array([0.7691334, 0.9763177]), 'Error Bound': 0.0, 'Reliable CI?': 'Yes'}	Yes	0.9064301320340861	{'CI': array([0.82190696, 0.99617041]), 'Error Bound': 0.0, 'Reliable CI?': 'Yes'}	{'CI': array([0.80425385, 1.01632991]), 'Error Bound': 0.0, 'Reliable CI?': 'Yes'}	No
516	Renal tubulo-interstitial diseases|diseases of the genitourinary system: urinary system$F$21-40	diseases of the genitourinary system: urinary system	0.9508523435381685	{'CI': array([0.90655493, 0.99652156]), 'Error Bound': 0.0, 'Reliable CI?': 'Yes'}	{'CI': array([0.89788819, 1.00578956]), 'Error Bound': 0.0, 'Reliable CI?': 'Yes'}	No	0.9870996392692855	{'CI': array([0.94054957, 1.03514652]), 'Error Bound': 0.0, 'Reliable CI?': 'Yes'}	{'CI': array([0.94054957, 1.03514652]), 'Error Bound': 0.0, 'Reliable CI?': 'Yes'}	No
517	Renal tubulo-interstitial diseases|diseases of the genitourinary system: urinary system$F$41-60	diseases of the genitourinary system: urinary system	0.9847379561273718	{'CI': array([0.94592584, 1.02458662]), 'Error Bound': 0.0, 'Reliable CI?': 'Yes'}	{'CI': array([0.94592584, 1.02458662]), 'Error Bound': 0.0, 'Reliable CI?': 'Yes'}	No	1.015684445897326	{'CI': array([0.97546527, 1.05700536]), 'Error Bound': 0.0, 'Reliable CI?': 'Yes'}	{'CI': array([0.97546527, 1.05700536]), 'Error Bound': 0.0, 'Reliable CI?': 'Yes'}	No
518	Renal tubulo-interstitial diseases|diseases of the genitourinary system: urinary system$F$61-	diseases of the genitourinary system: urinary system	1.0195250144655128	{'CI': array([0.97478794, 1.06562756]), 'Error Bound': 0.0, 'Reliable CI?': 'Yes'}	{'CI': array([0.97478794, 1.06562756]), 'Error Bound': 0.0, 'Reliable CI?': 'Yes'}	No	1.0173499256348715	{'CI': array([0.97069893, 1.06548774]), 'Error Bound': 0.0, 'Reliable CI?': 'Yes'}	{'CI': array([0.97069893, 1.06548774]), 'Error Bound': 0.0, 'Reliable CI?': 'Yes'}	No
519	Renal tubulo-interstitial diseases|diseases of the genitourinary system: urinary system$M$0-10	diseases of the genitourinary system: urinary system	1.0884489383056015	{'CI': array([0.95485214, 1.23470973]), 'Error Bound': 0.0, 'Reliable CI?': 'Yes'}	{'CI': array([0.95485214, 1.23470973]), 'Error Bound': 0.0, 'Reliable CI?': 'Yes'}	No	0.9797090699891029	{'CI': array([0.85407568, 1.1169154 ]), 'Error Bound': 0.0, 'Reliable CI?': 'Yes'}	{'CI': array([0.85407568, 1.1169154 ]), 'Error Bound': 0.0, 'Reliable CI?': 'Yes'}	No
520	Renal tubulo-interstitial diseases|diseases of the genitourinary system: urinary system$M$11-20	diseases of the genitourinary system: urinary system	1.0437349394630604	{'CI': array([0.85649337, 1.25725254]), 'Error Bound': 9.83256622906374e-192, 'Reliable CI?': 'Yes'}	{'CI': array([0.85649337, 1.25725254]), 'Error Bound': 9.83256622906374e-192, 'Reliable CI?': 'Yes'}	No	0.9826504930936156	{'CI': array([0.80593125, 1.1831142 ]), 'Error Bound': 1.4667643293937542e-199, 'Reliable CI?': 'Yes'}	{'CI': array([0.80593125, 1.1831142 ]), 'Error Bound': 1.4667643293937542e-199, 'Reliable CI?': 'Yes'}	No
521	Renal tubulo-interstitial diseases|diseases of the genitourinary system: urinary system$M$21-40	diseases of the genitourinary system: urinary system	1.0377314448808825	{'CI': array([0.95322481, 1.12721933]), 'Error Bound': 0.0, 'Reliable CI?': 'Yes'}	{'CI': array([0.95322481, 1.12721933]), 'Error Bound': 0.0, 'Reliable CI?': 'Yes'}	No	1.1041013356404785	{'CI': array([1.01239376, 1.20156561]), 'Error Bound': 0.0, 'Reliable CI?': 'Yes'}	{'CI': array([0.99325891, 1.22346496]), 'Error Bound': 0.0, 'Reliable CI?': 'Yes'}	No
522	Renal tubulo-interstitial diseases|diseases of the genitourinary system: urinary system$M$41-60	diseases of the genitourinary system: urinary system	1.015933709457061	{'CI': array([0.96919143, 1.06417151]), 'Error Bound': 0.0, 'Reliable CI?': 'Yes'}	{'CI': array([0.96919143, 1.06417151]), 'Error Bound': 0.0, 'Reliable CI?': 'Yes'}	No	1.019636196745168	{'CI': array([0.97145666, 1.06940327]), 'Error Bound': 0.0, 'Reliable CI?': 'Yes'}	{'CI': array([0.97145666, 1.06940327]), 'Error Bound': 0.0, 'Reliable CI?': 'Yes'}	No
523	Renal tubulo-interstitial diseases|diseases of the genitourinary system: urinary system$M$61-	diseases of the genitourinary system: urinary system	0.994515649917897	{'CI': array([0.95037685, 1.03999433]), 'Error Bound': 0.0, 'Reliable CI?': 'Yes'}	{'CI': array([0.95037685, 1.03999433]), 'Error Bound': 0.0, 'Reliable CI?': 'Yes'}	No	0.989437560714241	{'CI': array([0.94436197, 1.03591301]), 'Error Bound': 0.0, 'Reliable CI?': 'Yes'}	{'CI': array([0.94436197, 1.03591301]), 'Error Bound': 0.0, 'Reliable CI?': 'Yes'}	No
524	Urolithiasis|diseases of the genitourinary system: urinary system$F$11-20	diseases of the genitourinary system: urinary system	0.8234832955132582	{'CI': array([0.66588461, 1.00089194]), 'Error Bound': 1.9801526442154454e-200, 'Reliable CI?': 'Yes'}	{'CI': array([0.66588461, 1.00089194]), 'Error Bound': 1.9801526442154454e-200, 'Reliable CI?': 'Yes'}	No	0.878255768413652	{'CI': array([0.71208001, 1.06611309]), 'Error Bound': 1.9804236414362455e-195, 'Reliable CI?': 'Yes'}	{'CI': array([0.71208001, 1.06611309]), 'Error Bound': 1.9804236414362455e-195, 'Reliable CI?': 'Yes'}	No
525	Urolithiasis|diseases of the genitourinary system: urinary system$F$21-40	diseases of the genitourinary system: urinary system	1.0008188453565137	{'CI': array([0.92951268, 1.07568467]), 'Error Bound': 0.0, 'Reliable CI?': 'Yes'}	{'CI': array([0.92951268, 1.07568467]), 'Error Bound': 0.0, 'Reliable CI?': 'Yes'}	No	1.008635192340031	{'CI': array([0.93517663, 1.08586325]), 'Error Bound': 0.0, 'Reliable CI?': 'Yes'}	{'CI': array([0.93517663, 1.08586325]), 'Error Bound': 0.0, 'Reliable CI?': 'Yes'}	No
526	Urolithiasis|diseases of the genitourinary system: urinary system$F$41-60	diseases of the genitourinary system: urinary system	1.0193750106119268	{'CI': array([0.95914918, 1.08210374]), 'Error Bound': 0.0, 'Reliable CI?': 'Yes'}	{'CI': array([0.95914918, 1.08210374]), 'Error Bound': 0.0, 'Reliable CI?': 'Yes'}	No	1.005921533294841	{'CI': array([0.94531988, 1.06906838]), 'Error Bound': 0.0, 'Reliable CI?': 'Yes'}	{'CI': array([0.94531988, 1.06906838]), 'Error Bound': 0.0, 'Reliable CI?': 'Yes'}	No
527	Urolithiasis|diseases of the genitourinary system: urinary system$F$61-	diseases of the genitourinary system: urinary system	1.0242409974296651	{'CI': array([0.94922259, 1.10317359]), 'Error Bound': 0.0, 'Reliable CI?': 'Yes'}	{'CI': array([0.94922259, 1.10317359]), 'Error Bound': 0.0, 'Reliable CI?': 'Yes'}	No	0.9836567554933012	{'CI': array([0.9078538, 1.0635128]), 'Error Bound': 0.0, 'Reliable CI?': 'Yes'}	{'CI': array([0.9078538, 1.0635128]), 'Error Bound': 0.0, 'Reliable CI?': 'Yes'}	No
528	Urolithiasis|diseases of the genitourinary system: urinary system$M$11-20	diseases of the genitourinary system: urinary system	0.9737156030200446	{'CI': array([0.70884588, 1.29601289]), 'Error Bound': 1.6939591873719237e-84, 'Reliable CI?': 'Yes'}	{'CI': array([0.70884588, 1.29601289]), 'Error Bound': 1.6939591873719237e-84, 'Reliable CI?': 'Yes'}	No	0.9043253415601143	{'CI': array([0.65350552, 1.20748245]), 'Error Bound': 5.068649438747965e-86, 'Reliable CI?': 'Yes'}	{'CI': array([0.65350552, 1.20748245]), 'Error Bound': 5.068649438747965e-86, 'Reliable CI?': 'Yes'}	No
529	Urolithiasis|diseases of the genitourinary system: urinary system$M$21-40	diseases of the genitourinary system: urinary system	1.023384288226674	{'CI': array([0.92115356, 1.13303372]), 'Error Bound': 0.0, 'Reliable CI?': 'Yes'}	{'CI': array([0.92115356, 1.13303372]), 'Error Bound': 0.0, 'Reliable CI?': 'Yes'}	No	1.0530417757986101	{'CI': array([0.94618119, 1.16794248]), 'Error Bound': 0.0, 'Reliable CI?': 'Yes'}	{'CI': array([0.94618119, 1.16794248]), 'Error Bound': 0.0, 'Reliable CI?': 'Yes'}	No
530	Urolithiasis|diseases of the genitourinary system: urinary system$M$41-60	diseases of the genitourinary system: urinary system	1.0029629414459114	{'CI': array([0.94466479, 1.06361656]), 'Error Bound': 0.0, 'Reliable CI?': 'Yes'}	{'CI': array([0.94466479, 1.06361656]), 'Error Bound': 0.0, 'Reliable CI?': 'Yes'}	No	1.040872611372758	{'CI': array([0.97930323, 1.10503948]), 'Error Bound': 0.0, 'Reliable CI?': 'Yes'}	{'CI': array([0.97930323, 1.10503948]), 'Error Bound': 0.0, 'Reliable CI?': 'Yes'}	No
531	Urolithiasis|diseases of the genitourinary system: urinary system$M$61-	diseases of the genitourinary system: urinary system	0.9562357529559414	{'CI': array([0.89276736, 1.02254975]), 'Error Bound': 0.0, 'Reliable CI?': 'Yes'}	{'CI': array([0.89276736, 1.02254975]), 'Error Bound': 0.0, 'Reliable CI?': 'Yes'}	No	0.993191288259305	{'CI': array([0.92676037, 1.06270399]), 'Error Bound': 0.0, 'Reliable CI?': 'Yes'}	{'CI': array([0.92676037, 1.06270399]), 'Error Bound': 0.0, 'Reliable CI?': 'Yes'}	No
532	Arthrosis|diseases of the musculoskeletal system and connective tissue$F$21-40	diseases of the musculoskeletal system and connective tissue	0.9859535411769919	{'CI': array([0.83686352, 1.1515923 ]), 'Error Bound': 3.403143154504557e-285, 'Reliable CI?': 'Yes'}	{'CI': array([0.83686352, 1.1515923 ]), 'Error Bound': 3.403143154504557e-285, 'Reliable CI?': 'Yes'}	No	1.087393224281383	{'CI': array([0.92369133, 1.27050489]), 'Error Bound': 1.8439936475120773e-268, 'Reliable CI?': 'Yes'}	{'CI': array([0.92369133, 1.27050489]), 'Error Bound': 1.8439936475120773e-268, 'Reliable CI?': 'Yes'}	No
533	Arthrosis|diseases of the musculoskeletal system and connective tissue$F$41-60	diseases of the musculoskeletal system and connective tissue	0.9863080790048271	{'CI': array([0.95647151, 1.01675312]), 'Error Bound': 0.0, 'Reliable CI?': 'Yes'}	{'CI': array([0.95647151, 1.01675312]), 'Error Bound': 0.0, 'Reliable CI?': 'Yes'}	No	0.9611311844582773	{'CI': array([0.93423536, 0.98852445]), 'Error Bound': 0.0, 'Reliable CI?': 'Yes'}	{'CI': array([0.92849156, 0.99450629]), 'Error Bound': 0.0, 'Reliable CI?': 'Yes'}	Yes
534	Arthrosis|diseases of the musculoskeletal system and connective tissue$F$61-	diseases of the musculoskeletal system and connective tissue	0.9877823695493987	{'CI': array([0.96426463, 1.01167606]), 'Error Bound': 0.0, 'Reliable CI?': 'Yes'}	{'CI': array([0.96426463, 1.01167606]), 'Error Bound': 0.0, 'Reliable CI?': 'Yes'}	No	0.9989923261905993	{'CI': array([0.97598084, 1.02236204]), 'Error Bound': 0.0, 'Reliable CI?': 'Yes'}	{'CI': array([0.97598084, 1.02236204]), 'Error Bound': 0.0, 'Reliable CI?': 'Yes'}	No
535	Arthrosis|diseases of the musculoskeletal system and connective tissue$M$21-40	diseases of the musculoskeletal system and connective tissue	0.9710059159324138	{'CI': array([0.82116225, 1.13766888]), 'Error Bound': 1.6767094565868878e-276, 'Reliable CI?': 'Yes'}	{'CI': array([0.82116225, 1.13766888]), 'Error Bound': 1.6767094565868878e-276, 'Reliable CI?': 'Yes'}	No	1.0321777837192303	{'CI': array([0.86859026, 1.21554257]), 'Error Bound': 2.015239549972677e-250, 'Reliable CI?': 'Yes'}	{'CI': array([0.86859026, 1.21554257]), 'Error Bound': 2.015239549972677e-250, 'Reliable CI?': 'Yes'}	No
536	Arthrosis|diseases of the musculoskeletal system and connective tissue$M$41-60	diseases of the musculoskeletal system and connective tissue	0.9772294959742017	{'CI': array([0.94460825, 1.01058175]), 'Error Bound': 0.0, 'Reliable CI?': 'Yes'}	{'CI': array([0.94460825, 1.01058175]), 'Error Bound': 0.0, 'Reliable CI?': 'Yes'}	No	0.9906704752276629	{'CI': array([0.96004993, 1.02193094]), 'Error Bound': 0.0, 'Reliable CI?': 'Yes'}	{'CI': array([0.96004993, 1.02193094]), 'Error Bound': 0.0, 'Reliable CI?': 'Yes'}	No
537	Arthrosis|diseases of the musculoskeletal system and connective tissue$M$61-	diseases of the musculoskeletal system and connective tissue	0.9824156457240311	{'CI': array([0.9535001 , 1.01190257]), 'Error Bound': 0.0, 'Reliable CI?': 'Yes'}	{'CI': array([0.9535001 , 1.01190257]), 'Error Bound': 0.0, 'Reliable CI?': 'Yes'}	No	1.0001347404943202	{'CI': array([0.97291555, 1.02785637]), 'Error Bound': 0.0, 'Reliable CI?': 'Yes'}	{'CI': array([0.97291555, 1.02785637]), 'Error Bound': 0.0, 'Reliable CI?': 'Yes'}	No
538	Chondropathies|diseases of the musculoskeletal system and connective tissue$F$41-60	diseases of the musculoskeletal system and connective tissue	1.020691819472815	{'CI': array([0.88004815, 1.17578027]), 'Error Bound': 0.0, 'Reliable CI?': 'Yes'}	{'CI': array([0.88004815, 1.17578027]), 'Error Bound': 0.0, 'Reliable CI?': 'Yes'}	No	0.963389802433202	{'CI': array([0.82451581, 1.11662007]), 'Error Bound': 0.0, 'Reliable CI?': 'Yes'}	{'CI': array([0.82451581, 1.11662007]), 'Error Bound': 0.0, 'Reliable CI?': 'Yes'}	No
539	Chondropathies|diseases of the musculoskeletal system and connective tissue$F$61-	diseases of the musculoskeletal system and connective tissue	1.036172206552056	{'CI': array([0.91869199, 1.16350148]), 'Error Bound': 0.0, 'Reliable CI?': 'Yes'}	{'CI': array([0.91869199, 1.16350148]), 'Error Bound': 0.0, 'Reliable CI?': 'Yes'}	No	1.0241353137081417	{'CI': array([0.90348235, 1.1552385 ]), 'Error Bound': 0.0, 'Reliable CI?': 'Yes'}	{'CI': array([0.90348235, 1.1552385 ]), 'Error Bound': 0.0, 'Reliable CI?': 'Yes'}	No
540	Chondropathies|diseases of the musculoskeletal system and connective tissue$M$41-60	diseases of the musculoskeletal system and connective tissue	0.9490151558381232	{'CI': array([0.79140102, 1.12549764]), 'Error Bound': 1.644468368475051e-241, 'Reliable CI?': 'Yes'}	{'CI': array([0.79140102, 1.12549764]), 'Error Bound': 1.644468368475051e-241, 'Reliable CI?': 'Yes'}	No	0.9302167555666795	{'CI': array([0.77107476, 1.10874323]), 'Error Bound': 1.21231784228961e-230, 'Reliable CI?': 'Yes'}	{'CI': array([0.77107476, 1.10874323]), 'Error Bound': 1.21231784228961e-230, 'Reliable CI?': 'Yes'}	No
541	Chondropathies|diseases of the musculoskeletal system and connective tissue$M$61-	diseases of the musculoskeletal system and connective tissue	0.9555937670006374	{'CI': array([0.81014781, 1.11690664]), 'Error Bound': 3.0772532892739204e-288, 'Reliable CI?': 'Yes'}	{'CI': array([0.81014781, 1.11690664]), 'Error Bound': 3.0772532892739204e-288, 'Reliable CI?': 'Yes'}	No	1.1289794877674646	{'CI': array([0.96136338, 1.31668134]), 'Error Bound': 2.4834857506686797e-269, 'Reliable CI?': 'Yes'}	{'CI': array([0.96136338, 1.31668134]), 'Error Bound': 2.4834857506686797e-269, 'Reliable CI?': 'Yes'}	No
542	Deforming dorsopathies|diseases of the musculoskeletal system and connective tissue$F$11-20	diseases of the musculoskeletal system and connective tissue	0.9554021599780296	{'CI': array([0.81040984, 1.11617343]), 'Error Bound': 9.232280301516063e-290, 'Reliable CI?': 'Yes'}	{'CI': array([0.81040984, 1.11617343]), 'Error Bound': 9.232280301516063e-290, 'Reliable CI?': 'Yes'}	No	0.9024192771782208	{'CI': array([0.76114627, 1.05892141]), 'Error Bound': 1.1222871685016022e-283, 'Reliable CI?': 'Yes'}	{'CI': array([0.76114627, 1.05892141]), 'Error Bound': 1.1222871685016022e-283, 'Reliable CI?': 'Yes'}	No
543	Deforming dorsopathies|diseases of the musculoskeletal system and connective tissue$F$21-40	diseases of the musculoskeletal system and connective tissue	0.9764922759251483	{'CI': array([0.81223934, 1.16113323]), 'Error Bound': 3.296617364353501e-230, 'Reliable CI?': 'Yes'}	{'CI': array([0.81223934, 1.16113323]), 'Error Bound': 3.296617364353501e-230, 'Reliable CI?': 'Yes'}	No	1.1052763596755948	{'CI': array([0.92457917, 1.30976143]), 'Error Bound': 1.8040156538485026e-223, 'Reliable CI?': 'Yes'}	{'CI': array([0.92457917, 1.30976143]), 'Error Bound': 1.8040156538485026e-223, 'Reliable CI?': 'Yes'}	No
544	Deforming dorsopathies|diseases of the musculoskeletal system and connective tissue$F$41-60	diseases of the musculoskeletal system and connective tissue	0.9753753137241398	{'CI': array([0.89071955, 1.06514004]), 'Error Bound': 0.0, 'Reliable CI?': 'Yes'}	{'CI': array([0.89071955, 1.06514004]), 'Error Bound': 0.0, 'Reliable CI?': 'Yes'}	No	0.9647658455761569	{'CI': array([0.88396046, 1.0502281 ]), 'Error Bound': 0.0, 'Reliable CI?': 'Yes'}	{'CI': array([0.88396046, 1.0502281 ]), 'Error Bound': 0.0, 'Reliable CI?': 'Yes'}	No
545	Deforming dorsopathies|diseases of the musculoskeletal system and connective tissue$F$61-	diseases of the musculoskeletal system and connective tissue	0.9804919971908753	{'CI': array([0.89723645, 1.06867117]), 'Error Bound': 0.0, 'Reliable CI?': 'Yes'}	{'CI': array([0.89723645, 1.06867117]), 'Error Bound': 0.0, 'Reliable CI?': 'Yes'}	No	0.9348672489558544	{'CI': array([0.85528447, 1.01900815]), 'Error Bound': 0.0, 'Reliable CI?': 'Yes'}	{'CI': array([0.85528447, 1.01900815]), 'Error Bound': 0.0, 'Reliable CI?': 'Yes'}	No
546	Deforming dorsopathies|diseases of the musculoskeletal system and connective tissue$M$11-20	diseases of the musculoskeletal system and connective tissue	1.062424381734311	{'CI': array([0.8708087 , 1.28145593]), 'Error Bound': 3.615474151020694e-187, 'Reliable CI?': 'Yes'}	{'CI': array([0.8708087 , 1.28145593]), 'Error Bound': 3.615474151020694e-187, 'Reliable CI?': 'Yes'}	No	1.0150420981054793	{'CI': array([0.82737412, 1.22937996]), 'Error Bound': 6.596054932751285e-184, 'Reliable CI?': 'Yes'}	{'CI': array([0.82737412, 1.22937996]), 'Error Bound': 6.596054932751285e-184, 'Reliable CI?': 'Yes'}	No
547	Deforming dorsopathies|diseases of the musculoskeletal system and connective tissue$M$21-40	diseases of the musculoskeletal system and connective tissue	1.054621514229805	{'CI': array([0.83856505, 1.30629685]), 'Error Bound': 4.09545259886638e-144, 'Reliable CI?': 'Yes'}	{'CI': array([0.83856505, 1.30629685]), 'Error Bound': 4.09545259886638e-144, 'Reliable CI?': 'Yes'}	No	0.8429619373477527	{'CI': array([0.66264543, 1.04946183]), 'Error Bound': 2.716838906544848e-156, 'Reliable CI?': 'Yes'}	{'CI': array([0.66264543, 1.04946183]), 'Error Bound': 2.716838906544848e-156, 'Reliable CI?': 'Yes'}	No
548	Deforming dorsopathies|diseases of the musculoskeletal system and connective tissue$M$41-60	diseases of the musculoskeletal system and connective tissue	1.0884100600309596	{'CI': array([0.96854707, 1.21836189]), 'Error Bound': 0.0, 'Reliable CI?': 'Yes'}	{'CI': array([0.96854707, 1.21836189]), 'Error Bound': 0.0, 'Reliable CI?': 'Yes'}	No	0.9945723901732135	{'CI': array([0.88602104, 1.11160571]), 'Error Bound': 0.0, 'Reliable CI?': 'Yes'}	{'CI': array([0.88602104, 1.11160571]), 'Error Bound': 0.0, 'Reliable CI?': 'Yes'}	No
549	Deforming dorsopathies|diseases of the musculoskeletal system and connective tissue$M$61-	diseases of the musculoskeletal system and connective tissue	0.9913690736703913	{'CI': array([0.87919453, 1.11263166]), 'Error Bound': 0.0, 'Reliable CI?': 'Yes'}	{'CI': array([0.87919453, 1.11263166]), 'Error Bound': 0.0, 'Reliable CI?': 'Yes'}	No	1.0169859473871141	{'CI': array([0.90322569, 1.14001412]), 'Error Bound': 0.0, 'Reliable CI?': 'Yes'}	{'CI': array([0.90322569, 1.14001412]), 'Error Bound': 0.0, 'Reliable CI?': 'Yes'}	No
550	Dentofacial anomalies (including malocclusion) and other disorders of jaw|diseases of the musculoskeletal system and connective tissue$F$41-60	diseases of the musculoskeletal system and connective tissue	0.9415740805353943	{'CI': array([0.7037025 , 1.22535092]), 'Error Bound': 2.9423015825899026e-101, 'Reliable CI?': 'Yes'}	{'CI': array([0.7037025 , 1.22535092]), 'Error Bound': 2.9423015825899026e-101, 'Reliable CI?': 'Yes'}	No	1.0581180713101415	{'CI': array([0.79298554, 1.37884294]), 'Error Bound': 2.7114648613576787e-94, 'Reliable CI?': 'Yes'}	{'CI': array([0.79298554, 1.37884294]), 'Error Bound': 2.7114648613576787e-94, 'Reliable CI?': 'Yes'}	No
551	Disorders of muscles|diseases of the musculoskeletal system and connective tissue$F$0-10	diseases of the musculoskeletal system and connective tissue	1.0821714517315182	{'CI': array([0.81508888, 1.40529443]), 'Error Bound': 1.341124065522938e-95, 'Reliable CI?': 'Yes'}	{'CI': array([0.81508888, 1.40529443]), 'Error Bound': 1.341124065522938e-95, 'Reliable CI?': 'Yes'}	No	1.0902398601950452	{'CI': array([0.7960112 , 1.45366899]), 'Error Bound': 7.773284523870636e-79, 'Reliable CI?': 'Yes'}	{'CI': array([0.7960112 , 1.45366899]), 'Error Bound': 7.773284523870636e-79, 'Reliable CI?': 'Yes'}	No
552	Disorders of muscles|diseases of the musculoskeletal system and connective tissue$F$11-20	diseases of the musculoskeletal system and connective tissue	1.0535086294212546	{'CI': array([0.84660484, 1.29285625]), 'Error Bound': 1.344571952934679e-157, 'Reliable CI?': 'Yes'}	{'CI': array([0.84660484, 1.29285625]), 'Error Bound': 1.344571952934679e-157, 'Reliable CI?': 'Yes'}	No	0.8674622872717893	{'CI': array([0.68137946, 1.08128517]), 'Error Bound': 6.0609906712787054e-152, 'Reliable CI?': 'Yes'}	{'CI': array([0.68137946, 1.08128517]), 'Error Bound': 6.0609906712787054e-152, 'Reliable CI?': 'Yes'}	No
553	Disorders of muscles|diseases of the musculoskeletal system and connective tissue$F$21-40	diseases of the musculoskeletal system and connective tissue	0.9938684596119314	{'CI': array([0.88898696, 1.1066561 ]), 'Error Bound': 0.0, 'Reliable CI?': 'Yes'}	{'CI': array([0.88898696, 1.1066561 ]), 'Error Bound': 0.0, 'Reliable CI?': 'Yes'}	No	0.9549966333235691	{'CI': array([0.84931136, 1.06881994]), 'Error Bound': 0.0, 'Reliable CI?': 'Yes'}	{'CI': array([0.84931136, 1.06881994]), 'Error Bound': 0.0, 'Reliable CI?': 'Yes'}	No
554	Disorders of muscles|diseases of the musculoskeletal system and connective tissue$F$41-60	diseases of the musculoskeletal system and connective tissue	0.9823841067801649	{'CI': array([0.9202787 , 1.04718903]), 'Error Bound': 0.0, 'Reliable CI?': 'Yes'}	{'CI': array([0.9202787 , 1.04718903]), 'Error Bound': 0.0, 'Reliable CI?': 'Yes'}	No	1.0264544992955675	{'CI': array([0.9582351 , 1.09789326]), 'Error Bound': 0.0, 'Reliable CI?': 'Yes'}	{'CI': array([0.9582351 , 1.09789326]), 'Error Bound': 0.0, 'Reliable CI?': 'Yes'}	No
555	Disorders of muscles|diseases of the musculoskeletal system and connective tissue$F$61-	diseases of the musculoskeletal system and connective tissue	0.9844939644094881	{'CI': array([0.92838935, 1.04278912]), 'Error Bound': 0.0, 'Reliable CI?': 'Yes'}	{'CI': array([0.92838935, 1.04278912]), 'Error Bound': 0.0, 'Reliable CI?': 'Yes'}	No	0.9794051205983653	{'CI': array([0.92106254, 1.04012293]), 'Error Bound': 0.0, 'Reliable CI?': 'Yes'}	{'CI': array([0.92106254, 1.04012293]), 'Error Bound': 0.0, 'Reliable CI?': 'Yes'}	No
556	Disorders of muscles|diseases of the musculoskeletal system and connective tissue$M$0-10	diseases of the musculoskeletal system and connective tissue	1.0325755090578275	{'CI': array([0.81290124, 1.28950655]), 'Error Bound': 3.386752224161756e-135, 'Reliable CI?': 'Yes'}	{'CI': array([0.81290124, 1.28950655]), 'Error Bound': 3.386752224161756e-135, 'Reliable CI?': 'Yes'}	No	1.0381324362928464	{'CI': array([0.77797915, 1.35204556]), 'Error Bound': 1.3410538140531886e-95, 'Reliable CI?': 'Yes'}	{'CI': array([0.77797915, 1.35204556]), 'Error Bound': 1.3410538140531886e-95, 'Reliable CI?': 'Yes'}	No
557	Disorders of muscles|diseases of the musculoskeletal system and connective tissue$M$11-20	diseases of the musculoskeletal system and connective tissue	1.0553322481477085	{'CI': array([0.87968025, 1.25381049]), 'Error Bound': 2.1953872868171835e-222, 'Reliable CI?': 'Yes'}	{'CI': array([0.87968025, 1.25381049]), 'Error Bound': 2.1953872868171835e-222, 'Reliable CI?': 'Yes'}	No	1.1323969417194177	{'CI': array([0.93672069, 1.35599694]), 'Error Bound': 1.2007857599408453e-195, 'Reliable CI?': 'Yes'}	{'CI': array([0.93672069, 1.35599694]), 'Error Bound': 1.2007857599408453e-195, 'Reliable CI?': 'Yes'}	No
558	Disorders of muscles|diseases of the musculoskeletal system and connective tissue$M$21-40	diseases of the musculoskeletal system and connective tissue	1.0011504990973537	{'CI': array([0.88965269, 1.12160247]), 'Error Bound': 0.0, 'Reliable CI?': 'Yes'}	{'CI': array([0.88965269, 1.12160247]), 'Error Bound': 0.0, 'Reliable CI?': 'Yes'}	No	1.1015054489823712	{'CI': array([0.97359266, 1.2409126 ]), 'Error Bound': 0.0, 'Reliable CI?': 'Yes'}	{'CI': array([0.97359266, 1.2409126 ]), 'Error Bound': 0.0, 'Reliable CI?': 'Yes'}	No
559	Disorders of muscles|diseases of the musculoskeletal system and connective tissue$M$41-60	diseases of the musculoskeletal system and connective tissue	1.0159775466692886	{'CI': array([0.94431674, 1.09121436]), 'Error Bound': 0.0, 'Reliable CI?': 'Yes'}	{'CI': array([0.94431674, 1.09121436]), 'Error Bound': 0.0, 'Reliable CI?': 'Yes'}	No	1.0770196106975782	{'CI': array([0.99733488, 1.16105534]), 'Error Bound': 0.0, 'Reliable CI?': 'Yes'}	{'CI': array([0.99733488, 1.16105534]), 'Error Bound': 0.0, 'Reliable CI?': 'Yes'}	No
560	Disorders of muscles|diseases of the musculoskeletal system and connective tissue$M$61-	diseases of the musculoskeletal system and connective tissue	0.9801324670018778	{'CI': array([0.92218456, 1.04042347]), 'Error Bound': 0.0, 'Reliable CI?': 'Yes'}	{'CI': array([0.92218456, 1.04042347]), 'Error Bound': 0.0, 'Reliable CI?': 'Yes'}	No	1.0168202699923856	{'CI': array([0.95232525, 1.08419246]), 'Error Bound': 0.0, 'Reliable CI?': 'Yes'}	{'CI': array([0.95232525, 1.08419246]), 'Error Bound': 0.0, 'Reliable CI?': 'Yes'}	No
561	Disorders of synovium and tendon|diseases of the musculoskeletal system and connective tissue$F$41-60	diseases of the musculoskeletal system and connective tissue	0.9737882646569206	{'CI': array([0.81156157, 1.15588672]), 'Error Bound': 2.004558971287686e-235, 'Reliable CI?': 'Yes'}	{'CI': array([0.81156157, 1.15588672]), 'Error Bound': 2.004558971287686e-235, 'Reliable CI?': 'Yes'}	No	0.9763344490602318	{'CI': array([0.81058428, 1.16284978]), 'Error Bound': 4.449807588406609e-226, 'Reliable CI?': 'Yes'}	{'CI': array([0.81058428, 1.16284978]), 'Error Bound': 4.449807588406609e-226, 'Reliable CI?': 'Yes'}	No
562	Disorders of synovium and tendon|diseases of the musculoskeletal system and connective tissue$F$61-	diseases of the musculoskeletal system and connective tissue	1.0176214475232621	{'CI': array([0.85981397, 1.19385141]), 'Error Bound': 9.119178836677803e-265, 'Reliable CI?': 'Yes'}	{'CI': array([0.85981397, 1.19385141]), 'Error Bound': 9.119178836677803e-265, 'Reliable CI?': 'Yes'}	No	0.9465133956410761	{'CI': array([0.79871536, 1.11077227]), 'Error Bound': 2.043647920262924e-275, 'Reliable CI?': 'Yes'}	{'CI': array([0.79871536, 1.11077227]), 'Error Bound': 2.043647920262924e-275, 'Reliable CI?': 'Yes'}	No
563	Disorders of synovium and tendon|diseases of the musculoskeletal system and connective tissue$M$41-60	diseases of the musculoskeletal system and connective tissue	0.917358802346515	{'CI': array([0.76490281, 1.08761255]), 'Error Bound': 2.2269038711352457e-247, 'Reliable CI?': 'Yes'}	{'CI': array([0.76490281, 1.08761255]), 'Error Bound': 2.2269038711352457e-247, 'Reliable CI?': 'Yes'}	No	0.9391564747382697	{'CI': array([0.78570535, 1.11049177]), 'Error Bound': 6.074569400719988e-252, 'Reliable CI?': 'Yes'}	{'CI': array([0.78570535, 1.11049177]), 'Error Bound': 6.074569400719988e-252, 'Reliable CI?': 'Yes'}	No
564	Disorders of synovium and tendon|diseases of the musculoskeletal system and connective tissue$M$61-	diseases of the musculoskeletal system and connective tissue	0.9598641010933477	{'CI': array([0.80198409, 1.13658589]), 'Error Bound': 1.486561437453516e-244, 'Reliable CI?': 'Yes'}	{'CI': array([0.80198409, 1.13658589]), 'Error Bound': 1.486561437453516e-244, 'Reliable CI?': 'Yes'}	No	0.8379241117194245	{'CI': array([0.69470508, 0.99719831]), 'Error Bound': 2.0112492859284867e-250, 'Reliable CI?': 'Yes'}	{'CI': array([0.66539919, 1.03429391]), 'Error Bound': 2.0112492859284867e-250, 'Reliable CI?': 'Yes'}	No
565	Infectious arthropathies|diseases of the musculoskeletal system and connective tissue$F$0-10	diseases of the musculoskeletal system and connective tissue	0.9780775823664297	{'CI': array([0.75209052, 1.2445491 ]), 'Error Bound': 1.902931880387577e-118, 'Reliable CI?': 'Yes'}	{'CI': array([0.75209052, 1.2445491 ]), 'Error Bound': 1.902931880387577e-118, 'Reliable CI?': 'Yes'}	No	1.0373947498997687	{'CI': array([0.78566102, 1.33914241]), 'Error Bound': 2.4026495537944848e-102, 'Reliable CI?': 'Yes'}	{'CI': array([0.78566102, 1.33914241]), 'Error Bound': 2.4026495537944848e-102, 'Reliable CI?': 'Yes'}	No
566	Infectious arthropathies|diseases of the musculoskeletal system and connective tissue$F$11-20	diseases of the musculoskeletal system and connective tissue	1.0012712444196734	{'CI': array([0.66299146, 1.43803102]), 'Error Bound': 1.803238244541218e-52, 'Reliable CI?': 'Yes'}	{'CI': array([0.66299146, 1.43803102]), 'Error Bound': 1.803238244541218e-52, 'Reliable CI?': 'Yes'}	No	1.3366688990109907	{'CI': array([0.94789562, 1.84350449]), 'Error Bound': 6.385558836244181e-58, 'Reliable CI?': 'Yes'}	{'CI': array([0.94789562, 1.84350449]), 'Error Bound': 6.385558836244181e-58, 'Reliable CI?': 'Yes'}	No
567	Infectious arthropathies|diseases of the musculoskeletal system and connective tissue$F$21-40	diseases of the musculoskeletal system and connective tissue	0.9340670237242846	{'CI': array([0.75603706, 1.13669913]), 'Error Bound': 1.7996596938365918e-183, 'Reliable CI?': 'Yes'}	{'CI': array([0.75603706, 1.13669913]), 'Error Bound': 1.7996596938365918e-183, 'Reliable CI?': 'Yes'}	No	1.0289532090079143	{'CI': array([0.81434086, 1.27898033]), 'Error Bound': 1.6679590561292442e-141, 'Reliable CI?': 'Yes'}	{'CI': array([0.81434086, 1.27898033]), 'Error Bound': 1.6679590561292442e-141, 'Reliable CI?': 'Yes'}	No
568	Infectious arthropathies|diseases of the musculoskeletal system and connective tissue$F$41-60	diseases of the musculoskeletal system and connective tissue	0.9808921180996352	{'CI': array([0.8749985 , 1.09488626]), 'Error Bound': 0.0, 'Reliable CI?': 'Yes'}	{'CI': array([0.8749985 , 1.09488626]), 'Error Bound': 0.0, 'Reliable CI?': 'Yes'}	No	0.9565403782432996	{'CI': array([0.85028232, 1.07102411]), 'Error Bound': 0.0, 'Reliable CI?': 'Yes'}	{'CI': array([0.85028232, 1.07102411]), 'Error Bound': 0.0, 'Reliable CI?': 'Yes'}	No
569	Infectious arthropathies|diseases of the musculoskeletal system and connective tissue$F$61-	diseases of the musculoskeletal system and connective tissue	1.0508681539581683	{'CI': array([0.94601526, 1.16345542]), 'Error Bound': 0.0, 'Reliable CI?': 'Yes'}	{'CI': array([0.94601526, 1.16345542]), 'Error Bound': 0.0, 'Reliable CI?': 'Yes'}	No	1.078072232413335	{'CI': array([0.96774586, 1.1969088 ]), 'Error Bound': 0.0, 'Reliable CI?': 'Yes'}	{'CI': array([0.96774586, 1.1969088 ]), 'Error Bound': 0.0, 'Reliable CI?': 'Yes'}	No
570	Infectious arthropathies|diseases of the musculoskeletal system and connective tissue$M$0-10	diseases of the musculoskeletal system and connective tissue	1.2929897984820078	{'CI': array([1.03390029, 1.60050739]), 'Error Bound': 2.0654972903390782e-130, 'Reliable CI?': 'Yes'}	{'CI': array([0.98642344, 1.66976351]), 'Error Bound': 2.0654972903390782e-130, 'Reliable CI?': 'Yes'}	No	1.0053467840999026	{'CI': array([0.77195024, 1.2816693 ]), 'Error Bound': 5.759705104911068e-115, 'Reliable CI?': 'Yes'}	{'CI': array([0.77195024, 1.2816693 ]), 'Error Bound': 5.759705104911068e-115, 'Reliable CI?': 'Yes'}	No
571	Infectious arthropathies|diseases of the musculoskeletal system and connective tissue$M$11-20	diseases of the musculoskeletal system and connective tissue	1.2588119779447646	{'CI': array([0.95734146, 1.62874421]), 'Error Bound': 3.02147344253977e-91, 'Reliable CI?': 'Yes'}	{'CI': array([0.95734146, 1.62874421]), 'Error Bound': 3.02147344253977e-91, 'Reliable CI?': 'Yes'}	No	1.0200740764881884	{'CI': array([0.76386524, 1.32860677]), 'Error Bound': 1.8042457091272672e-96, 'Reliable CI?': 'Yes'}	{'CI': array([0.76386524, 1.32860677]), 'Error Bound': 1.8042457091272672e-96, 'Reliable CI?': 'Yes'}	No
572	Infectious arthropathies|diseases of the musculoskeletal system and connective tissue$M$21-40	diseases of the musculoskeletal system and connective tissue	0.8451763726130048	{'CI': array([0.69748817, 1.00998271]), 'Error Bound': 3.652024014538853e-237, 'Reliable CI?': 'Yes'}	{'CI': array([0.69748817, 1.00998271]), 'Error Bound': 3.652024014538853e-237, 'Reliable CI?': 'Yes'}	No	1.0273444931976896	{'CI': array([0.84613564, 1.23318552]), 'Error Bound': 4.423409376978058e-201, 'Reliable CI?': 'Yes'}	{'CI': array([0.84613564, 1.23318552]), 'Error Bound': 4.423409376978058e-201, 'Reliable CI?': 'Yes'}	No
573	Infectious arthropathies|diseases of the musculoskeletal system and connective tissue$M$41-60	diseases of the musculoskeletal system and connective tissue	0.9978143429405079	{'CI': array([0.90979515, 1.09132572]), 'Error Bound': 0.0, 'Reliable CI?': 'Yes'}	{'CI': array([0.90979515, 1.09132572]), 'Error Bound': 0.0, 'Reliable CI?': 'Yes'}	No	0.9446457896853155	{'CI': array([0.85793454, 1.03678131]), 'Error Bound': 0.0, 'Reliable CI?': 'Yes'}	{'CI': array([0.85793454, 1.03678131]), 'Error Bound': 0.0, 'Reliable CI?': 'Yes'}	No
574	Infectious arthropathies|diseases of the musculoskeletal system and connective tissue$M$61-	diseases of the musculoskeletal system and connective tissue	1.0702496532609558	{'CI': array([0.97474639, 1.17208463]), 'Error Bound': 0.0, 'Reliable CI?': 'Yes'}	{'CI': array([0.97474639, 1.17208463]), 'Error Bound': 0.0, 'Reliable CI?': 'Yes'}	No	0.9168001220122022	{'CI': array([0.82719841, 1.01225942]), 'Error Bound': 0.0, 'Reliable CI?': 'Yes'}	{'CI': array([0.82719841, 1.01225942]), 'Error Bound': 0.0, 'Reliable CI?': 'Yes'}	No
575	Inflammatory polyarthropathies|diseases of the musculoskeletal system and connective tissue$F$21-40	diseases of the musculoskeletal system and connective tissue	1.0321349511450613	{'CI': array([0.87688067, 1.20511146]), 'Error Bound': 6.8252642420336636e-279, 'Reliable CI?': 'Yes'}	{'CI': array([0.87688067, 1.20511146]), 'Error Bound': 6.8252642420336636e-279, 'Reliable CI?': 'Yes'}	No	1.04710103362738	{'CI': array([0.88808202, 1.22464266]), 'Error Bound': 7.501631466735621e-271, 'Reliable CI?': 'Yes'}	{'CI': array([0.88808202, 1.22464266]), 'Error Bound': 7.501631466735621e-271, 'Reliable CI?': 'Yes'}	No
576	Inflammatory polyarthropathies|diseases of the musculoskeletal system and connective tissue$F$41-60	diseases of the musculoskeletal system and connective tissue	0.9922552631779933	{'CI': array([0.92710421, 1.06037316]), 'Error Bound': 0.0, 'Reliable CI?': 'Yes'}	{'CI': array([0.92710421, 1.06037316]), 'Error Bound': 0.0, 'Reliable CI?': 'Yes'}	No	0.9738575623306024	{'CI': array([0.90713529, 1.0437132 ]), 'Error Bound': 0.0, 'Reliable CI?': 'Yes'}	{'CI': array([0.90713529, 1.0437132 ]), 'Error Bound': 0.0, 'Reliable CI?': 'Yes'}	No
577	Inflammatory polyarthropathies|diseases of the musculoskeletal system and connective tissue$F$61-	diseases of the musculoskeletal system and connective tissue	0.9686252308122912	{'CI': array([0.91698367, 1.02212719]), 'Error Bound': 0.0, 'Reliable CI?': 'Yes'}	{'CI': array([0.91698367, 1.02212719]), 'Error Bound': 0.0, 'Reliable CI?': 'Yes'}	No	0.9898319373580119	{'CI': array([0.93543941, 1.0462759 ]), 'Error Bound': 0.0, 'Reliable CI?': 'Yes'}	{'CI': array([0.93543941, 1.0462759 ]), 'Error Bound': 0.0, 'Reliable CI?': 'Yes'}	No
578	Inflammatory polyarthropathies|diseases of the musculoskeletal system and connective tissue$M$21-40	diseases of the musculoskeletal system and connective tissue	0.9982575281591081	{'CI': array([0.82813803, 1.19016478]), 'Error Bound': 1.9916382358311727e-220, 'Reliable CI?': 'Yes'}	{'CI': array([0.82813803, 1.19016478]), 'Error Bound': 1.9916382358311727e-220, 'Reliable CI?': 'Yes'}	No	1.1362209270357198	{'CI': array([0.94993435, 1.34761002]), 'Error Bound': 8.083814681818943e-218, 'Reliable CI?': 'Yes'}	{'CI': array([0.94993435, 1.34761002]), 'Error Bound': 8.083814681818943e-218, 'Reliable CI?': 'Yes'}	No
579	Inflammatory polyarthropathies|diseases of the musculoskeletal system and connective tissue$M$41-60	diseases of the musculoskeletal system and connective tissue	0.9292354681495828	{'CI': array([0.870947 , 0.98994031]), 'Error Bound': 0.0, 'Reliable CI?': 'Yes'}	{'CI': array([0.85960451, 1.00234275]), 'Error Bound': 0.0, 'Reliable CI?': 'Yes'}	No	1.0085069515683522	{'CI': array([0.94492885, 1.07488979]), 'Error Bound': 0.0, 'Reliable CI?': 'Yes'}	{'CI': array([0.94492885, 1.07488979]), 'Error Bound': 0.0, 'Reliable CI?': 'Yes'}	No
580	Inflammatory polyarthropathies|diseases of the musculoskeletal system and connective tissue$M$61-	diseases of the musculoskeletal system and connective tissue	0.9890547107500964	{'CI': array([0.93458869, 1.0455794 ]), 'Error Bound': 0.0, 'Reliable CI?': 'Yes'}	{'CI': array([0.93458869, 1.0455794 ]), 'Error Bound': 0.0, 'Reliable CI?': 'Yes'}	No	0.9724977317610629	{'CI': array([0.91638581, 1.03080846]), 'Error Bound': 0.0, 'Reliable CI?': 'Yes'}	{'CI': array([0.91638581, 1.03080846]), 'Error Bound': 0.0, 'Reliable CI?': 'Yes'}	No
581	Osteopathies|diseases of the musculoskeletal system and connective tissue$F$0-10	diseases of the musculoskeletal system and connective tissue	0.7682884183373665	{'CI': array([0.61046422, 0.94644727]), 'Error Bound': 1.332303846752088e-182, 'Reliable CI?': 'Yes'}	{'CI': array([0.58080303, 0.98518212]), 'Error Bound': 1.332303846752088e-182, 'Reliable CI?': 'Yes'}	Yes	1.2382906485023424	{'CI': array([0.98324116, 1.54103947]), 'Error Bound': 6.2410859928839155e-127, 'Reliable CI?': 'Yes'}	{'CI': array([0.98324116, 1.54103947]), 'Error Bound': 6.2410859928839155e-127, 'Reliable CI?': 'Yes'}	No
582	Osteopathies|diseases of the musculoskeletal system and connective tissue$F$11-20	diseases of the musculoskeletal system and connective tissue	0.8801019881439275	{'CI': array([0.68935068, 1.09998708]), 'Error Bound': 6.08729389895198e-147, 'Reliable CI?': 'Yes'}	{'CI': array([0.68935068, 1.09998708]), 'Error Bound': 6.08729389895198e-147, 'Reliable CI?': 'Yes'}	No	0.87867199370834	{'CI': array([0.68964507, 1.09626143]), 'Error Bound': 1.495301332824777e-149, 'Reliable CI?': 'Yes'}	{'CI': array([0.68964507, 1.09626143]), 'Error Bound': 1.495301332824777e-149, 'Reliable CI?': 'Yes'}	No
583	Osteopathies|diseases of the musculoskeletal system and connective tissue$F$21-40	diseases of the musculoskeletal system and connective tissue	1.005828657572008	{'CI': array([0.87630525, 1.14757368]), 'Error Bound': 0.0, 'Reliable CI?': 'Yes'}	{'CI': array([0.87630525, 1.14757368]), 'Error Bound': 0.0, 'Reliable CI?': 'Yes'}	No	0.9809861837441627	{'CI': array([0.84872272, 1.1261229 ]), 'Error Bound': 0.0, 'Reliable CI?': 'Yes'}	{'CI': array([0.84872272, 1.1261229 ]), 'Error Bound': 0.0, 'Reliable CI?': 'Yes'}	No
584	Osteopathies|diseases of the musculoskeletal system and connective tissue$F$41-60	diseases of the musculoskeletal system and connective tissue	0.951357857900841	{'CI': array([0.8990301 , 1.00560978]), 'Error Bound': 0.0, 'Reliable CI?': 'Yes'}	{'CI': array([0.8990301 , 1.00560978]), 'Error Bound': 0.0, 'Reliable CI?': 'Yes'}	No	0.9982810559395002	{'CI': array([0.9427569 , 1.05593993]), 'Error Bound': 0.0, 'Reliable CI?': 'Yes'}	{'CI': array([0.9427569 , 1.05593993]), 'Error Bound': 0.0, 'Reliable CI?': 'Yes'}	No
585	Osteopathies|diseases of the musculoskeletal system and connective tissue$F$61-	diseases of the musculoskeletal system and connective tissue	0.9919099297956016	{'CI': array([0.9513177 , 1.03363374]), 'Error Bound': 0.0, 'Reliable CI?': 'Yes'}	{'CI': array([0.9513177 , 1.03363374]), 'Error Bound': 0.0, 'Reliable CI?': 'Yes'}	No	1.0102918838875228	{'CI': array([0.9670241 , 1.05483883]), 'Error Bound': 0.0, 'Reliable CI?': 'Yes'}	{'CI': array([0.9670241 , 1.05483883]), 'Error Bound': 0.0, 'Reliable CI?': 'Yes'}	No
586	Osteopathies|diseases of the musculoskeletal system and connective tissue$M$0-10	diseases of the musculoskeletal system and connective tissue	1.2922182280234162	{'CI': array([1.07509126, 1.54237616]), 'Error Bound': 6.60395366457339e-189, 'Reliable CI?': 'Yes'}	{'CI': array([1.03483815, 1.59735872]), 'Error Bound': 6.60395366457339e-189, 'Reliable CI?': 'Yes'}	Yes	0.9537517657103246	{'CI': array([0.77401009, 1.15840196]), 'Error Bound': 5.409335720290721e-185, 'Reliable CI?': 'Yes'}	{'CI': array([0.77401009, 1.15840196]), 'Error Bound': 5.409335720290721e-185, 'Reliable CI?': 'Yes'}	No
587	Osteopathies|diseases of the musculoskeletal system and connective tissue$M$11-20	diseases of the musculoskeletal system and connective tissue	0.8682962753836487	{'CI': array([0.72380845, 1.02897698]), 'Error Bound': 3.672076462360954e-257, 'Reliable CI?': 'Yes'}	{'CI': array([0.72380845, 1.02897698]), 'Error Bound': 3.672076462360954e-257, 'Reliable CI?': 'Yes'}	No	1.09025677132266	{'CI': array([0.91233613, 1.29131986]), 'Error Bound': 1.6275909785883005e-226, 'Reliable CI?': 'Yes'}	{'CI': array([0.91233613, 1.29131986]), 'Error Bound': 1.6275909785883005e-226, 'Reliable CI?': 'Yes'}	No
588	Osteopathies|diseases of the musculoskeletal system and connective tissue$M$21-40	diseases of the musculoskeletal system and connective tissue	0.9675427388457286	{'CI': array([0.86702975, 1.07536318]), 'Error Bound': 0.0, 'Reliable CI?': 'Yes'}	{'CI': array([0.86702975, 1.07536318]), 'Error Bound': 0.0, 'Reliable CI?': 'Yes'}	No	1.0056925977036666	{'CI': array([0.90283653, 1.1161021 ]), 'Error Bound': 0.0, 'Reliable CI?': 'Yes'}	{'CI': array([0.90283653, 1.1161021 ]), 'Error Bound': 0.0, 'Reliable CI?': 'Yes'}	No
589	Osteopathies|diseases of the musculoskeletal system and connective tissue$M$41-60	diseases of the musculoskeletal system and connective tissue	1.0024630451972838	{'CI': array([0.95391164, 1.05263746]), 'Error Bound': 0.0, 'Reliable CI?': 'Yes'}	{'CI': array([0.95391164, 1.05263746]), 'Error Bound': 0.0, 'Reliable CI?': 'Yes'}	No	0.9952088951567358	{'CI': array([0.94673192, 1.04530695]), 'Error Bound': 0.0, 'Reliable CI?': 'Yes'}	{'CI': array([0.94673192, 1.04530695]), 'Error Bound': 0.0, 'Reliable CI?': 'Yes'}	No
590	Osteopathies|diseases of the musculoskeletal system and connective tissue$M$61-	diseases of the musculoskeletal system and connective tissue	1.002022026958229	{'CI': array([0.95431737, 1.05129156]), 'Error Bound': 0.0, 'Reliable CI?': 'Yes'}	{'CI': array([0.95431737, 1.05129156]), 'Error Bound': 0.0, 'Reliable CI?': 'Yes'}	No	0.9937373687266021	{'CI': array([0.9441568 , 1.04501427]), 'Error Bound': 0.0, 'Reliable CI?': 'Yes'}	{'CI': array([0.9441568 , 1.04501427]), 'Error Bound': 0.0, 'Reliable CI?': 'Yes'}	No
591	Other disorders of the musculoskeletal system and connective tissue|diseases of the musculoskeletal system and connective tissue$F$11-20	diseases of the musculoskeletal system and connective tissue	0.8986417818852802	{'CI': array([0.67112157, 1.16854271]), 'Error Bound': 1.5995159627629612e-104, 'Reliable CI?': 'Yes'}	{'CI': array([0.67112157, 1.16854271]), 'Error Bound': 1.5995159627629612e-104, 'Reliable CI?': 'Yes'}	No	1.0076790335905754	{'CI': array([0.76003423, 1.30412215]), 'Error Bound': 6.53663694646644e-102, 'Reliable CI?': 'Yes'}	{'CI': array([0.76003423, 1.30412215]), 'Error Bound': 6.53663694646644e-102, 'Reliable CI?': 'Yes'}	No
592	Other disorders of the musculoskeletal system and connective tissue|diseases of the musculoskeletal system and connective tissue$F$21-40	diseases of the musculoskeletal system and connective tissue	1.0743818264238625	{'CI': array([0.97671381, 1.17867967]), 'Error Bound': 0.0, 'Reliable CI?': 'Yes'}	{'CI': array([0.97671381, 1.17867967]), 'Error Bound': 0.0, 'Reliable CI?': 'Yes'}	No	1.0059356388966816	{'CI': array([0.91051694, 1.10781974]), 'Error Bound': 0.0, 'Reliable CI?': 'Yes'}	{'CI': array([0.91051694, 1.10781974]), 'Error Bound': 0.0, 'Reliable CI?': 'Yes'}	No
593	Other disorders of the musculoskeletal system and connective tissue|diseases of the musculoskeletal system and connective tissue$F$41-60	diseases of the musculoskeletal system and connective tissue	0.998182498234785	{'CI': array([0.95001186, 1.04795272]), 'Error Bound': 0.0, 'Reliable CI?': 'Yes'}	{'CI': array([0.95001186, 1.04795272]), 'Error Bound': 0.0, 'Reliable CI?': 'Yes'}	No	0.9931482484143589	{'CI': array([0.9459819 , 1.04184889]), 'Error Bound': 0.0, 'Reliable CI?': 'Yes'}	{'CI': array([0.9459819 , 1.04184889]), 'Error Bound': 0.0, 'Reliable CI?': 'Yes'}	No
594	Other disorders of the musculoskeletal system and connective tissue|diseases of the musculoskeletal system and connective tissue$F$61-	diseases of the musculoskeletal system and connective tissue	0.9990626934807979	{'CI': array([0.94978987, 1.05000869]), 'Error Bound': 0.0, 'Reliable CI?': 'Yes'}	{'CI': array([0.94978987, 1.05000869]), 'Error Bound': 0.0, 'Reliable CI?': 'Yes'}	No	1.0080840812087812	{'CI': array([0.95833871, 1.05952915]), 'Error Bound': 0.0, 'Reliable CI?': 'Yes'}	{'CI': array([0.95833871, 1.05952915]), 'Error Bound': 0.0, 'Reliable CI?': 'Yes'}	No
595	Other disorders of the musculoskeletal system and connective tissue|diseases of the musculoskeletal system and connective tissue$M$0-10	diseases of the musculoskeletal system and connective tissue	1.0243780194301249	{'CI': array([0.7428965 , 1.37031292]), 'Error Bound': 1.72751984654567e-79, 'Reliable CI?': 'Yes'}	{'CI': array([0.7428965 , 1.37031292]), 'Error Bound': 1.72751984654567e-79, 'Reliable CI?': 'Yes'}	No	1.0191939137580839	{'CI': array([0.72125708, 1.39041373]), 'Error Bound': 4.0050813657441826e-70, 'Reliable CI?': 'Yes'}	{'CI': array([0.72125708, 1.39041373]), 'Error Bound': 4.0050813657441826e-70, 'Reliable CI?': 'Yes'}	No
596	Other disorders of the musculoskeletal system and connective tissue|diseases of the musculoskeletal system and connective tissue$M$11-20	diseases of the musculoskeletal system and connective tissue	0.9936594083094741	{'CI': array([0.75902072, 1.2719292 ]), 'Error Bound': 6.394415609128274e-112, 'Reliable CI?': 'Yes'}	{'CI': array([0.75902072, 1.2719292 ]), 'Error Bound': 6.394415609128274e-112, 'Reliable CI?': 'Yes'}	No	0.8346320597966442	{'CI': array([0.63835615, 1.06244108]), 'Error Bound': 2.5226670516834243e-129, 'Reliable CI?': 'Yes'}	{'CI': array([0.63835615, 1.06244108]), 'Error Bound': 2.5226670516834243e-129, 'Reliable CI?': 'Yes'}	No
597	Other disorders of the musculoskeletal system and connective tissue|diseases of the musculoskeletal system and connective tissue$M$21-40	diseases of the musculoskeletal system and connective tissue	1.0091094521915764	{'CI': array([0.89546453, 1.13204449]), 'Error Bound': 0.0, 'Reliable CI?': 'Yes'}	{'CI': array([0.89546453, 1.13204449]), 'Error Bound': 0.0, 'Reliable CI?': 'Yes'}	No	0.999379925913541	{'CI': array([0.88574959, 1.12232164]), 'Error Bound': 0.0, 'Reliable CI?': 'Yes'}	{'CI': array([0.88574959, 1.12232164]), 'Error Bound': 0.0, 'Reliable CI?': 'Yes'}	No
598	Other disorders of the musculoskeletal system and connective tissue|diseases of the musculoskeletal system and connective tissue$M$41-60	diseases of the musculoskeletal system and connective tissue	0.9641643874395942	{'CI': array([0.91444203, 1.01561311]), 'Error Bound': 0.0, 'Reliable CI?': 'Yes'}	{'CI': array([0.91444203, 1.01561311]), 'Error Bound': 0.0, 'Reliable CI?': 'Yes'}	No	1.0000455022031352	{'CI': array([0.9481661 , 1.05378282]), 'Error Bound': 0.0, 'Reliable CI?': 'Yes'}	{'CI': array([0.9481661 , 1.05378282]), 'Error Bound': 0.0, 'Reliable CI?': 'Yes'}	No
599	Other disorders of the musculoskeletal system and connective tissue|diseases of the musculoskeletal system and connective tissue$M$61-	diseases of the musculoskeletal system and connective tissue	0.9895654319347021	{'CI': array([0.93870678, 1.04221425]), 'Error Bound': 0.0, 'Reliable CI?': 'Yes'}	{'CI': array([0.93870678, 1.04221425]), 'Error Bound': 0.0, 'Reliable CI?': 'Yes'}	No	0.9991202802739839	{'CI': array([0.94780174, 1.05225505]), 'Error Bound': 0.0, 'Reliable CI?': 'Yes'}	{'CI': array([0.94780174, 1.05225505]), 'Error Bound': 0.0, 'Reliable CI?': 'Yes'}	No
600	Other dorsopathies|diseases of the musculoskeletal system and connective tissue$F$0-10	diseases of the musculoskeletal system and connective tissue	0.9877959664166057	{'CI': array([0.71306733, 1.32449617]), 'Error Bound': 1.0462629205400813e-79, 'Reliable CI?': 'Yes'}	{'CI': array([0.71306733, 1.32449617]), 'Error Bound': 1.0462629205400813e-79, 'Reliable CI?': 'Yes'}	No	1.1861479360232259	{'CI': array([0.84919322, 1.61349224]), 'Error Bound': 2.023937150686184e-66, 'Reliable CI?': 'Yes'}	{'CI': array([0.84919322, 1.61349224]), 'Error Bound': 2.023937150686184e-66, 'Reliable CI?': 'Yes'}	No
601	Other dorsopathies|diseases of the musculoskeletal system and connective tissue$F$11-20	diseases of the musculoskeletal system and connective tissue	0.9483740745384076	{'CI': array([0.82365507, 1.08462289]), 'Error Bound': 0.0, 'Reliable CI?': 'Yes'}	{'CI': array([0.82365507, 1.08462289]), 'Error Bound': 0.0, 'Reliable CI?': 'Yes'}	No	0.9039822020185606	{'CI': array([0.77828943, 1.04158086]), 'Error Bound': 0.0, 'Reliable CI?': 'Yes'}	{'CI': array([0.77828943, 1.04158086]), 'Error Bound': 0.0, 'Reliable CI?': 'Yes'}	No
602	Other dorsopathies|diseases of the musculoskeletal system and connective tissue$F$21-40	diseases of the musculoskeletal system and connective tissue	1.005105745743706	{'CI': array([0.95430168, 1.05768858]), 'Error Bound': 0.0, 'Reliable CI?': 'Yes'}	{'CI': array([0.95430168, 1.05768858]), 'Error Bound': 0.0, 'Reliable CI?': 'Yes'}	No	1.00708284239011	{'CI': array([0.95555142, 1.06044226]), 'Error Bound': 0.0, 'Reliable CI?': 'Yes'}	{'CI': array([0.95555142, 1.06044226]), 'Error Bound': 0.0, 'Reliable CI?': 'Yes'}	No
603	Other dorsopathies|diseases of the musculoskeletal system and connective tissue$F$41-60	diseases of the musculoskeletal system and connective tissue	1.0100354361463133	{'CI': array([0.98036936, 1.04029814]), 'Error Bound': 0.0, 'Reliable CI?': 'Yes'}	{'CI': array([0.98036936, 1.04029814]), 'Error Bound': 0.0, 'Reliable CI?': 'Yes'}	No	1.0040120522982985	{'CI': array([0.97419576, 1.03443198]), 'Error Bound': 0.0, 'Reliable CI?': 'Yes'}	{'CI': array([0.97419576, 1.03443198]), 'Error Bound': 0.0, 'Reliable CI?': 'Yes'}	No
604	Other dorsopathies|diseases of the musculoskeletal system and connective tissue$F$61-	diseases of the musculoskeletal system and connective tissue	1.0154188464943528	{'CI': array([0.98421874, 1.0472779 ]), 'Error Bound': 0.0, 'Reliable CI?': 'Yes'}	{'CI': array([0.98421874, 1.0472779 ]), 'Error Bound': 0.0, 'Reliable CI?': 'Yes'}	No	0.9749492095232399	{'CI': array([0.94384011, 1.00672207]), 'Error Bound': 0.0, 'Reliable CI?': 'Yes'}	{'CI': array([0.94384011, 1.00672207]), 'Error Bound': 0.0, 'Reliable CI?': 'Yes'}	No
605	Other dorsopathies|diseases of the musculoskeletal system and connective tissue$M$0-10	diseases of the musculoskeletal system and connective tissue	0.8360844943691506	{'CI': array([0.59993271, 1.11948793]), 'Error Bound': 5.573173554998958e-88, 'Reliable CI?': 'Yes'}	{'CI': array([0.59993271, 1.11948793]), 'Error Bound': 5.573173554998958e-88, 'Reliable CI?': 'Yes'}	No	1.1758197329948619	{'CI': array([0.83766106, 1.60551364]), 'Error Bound': 4.10705234201997e-65, 'Reliable CI?': 'Yes'}	{'CI': array([0.83766106, 1.60551364]), 'Error Bound': 4.10705234201997e-65, 'Reliable CI?': 'Yes'}	No
606	Other dorsopathies|diseases of the musculoskeletal system and connective tissue$M$11-20	diseases of the musculoskeletal system and connective tissue	1.0111546941502032	{'CI': array([0.86761781, 1.16982191]), 'Error Bound': 0.0, 'Reliable CI?': 'Yes'}	{'CI': array([0.86761781, 1.16982191]), 'Error Bound': 0.0, 'Reliable CI?': 'Yes'}	No	0.9880783120481165	{'CI': array([0.84106417, 1.15112976]), 'Error Bound': 9.272443049973035e-295, 'Reliable CI?': 'Yes'}	{'CI': array([0.84106417, 1.15112976]), 'Error Bound': 9.272443049973035e-295, 'Reliable CI?': 'Yes'}	No
607	Other dorsopathies|diseases of the musculoskeletal system and connective tissue$M$21-40	diseases of the musculoskeletal system and connective tissue	1.0064492472882207	{'CI': array([0.9487152 , 1.06649036]), 'Error Bound': 0.0, 'Reliable CI?': 'Yes'}	{'CI': array([0.9487152 , 1.06649036]), 'Error Bound': 0.0, 'Reliable CI?': 'Yes'}	No	0.9896145378746539	{'CI': array([0.93111402, 1.05049675]), 'Error Bound': 0.0, 'Reliable CI?': 'Yes'}	{'CI': array([0.93111402, 1.05049675]), 'Error Bound': 0.0, 'Reliable CI?': 'Yes'}	No
608	Other dorsopathies|diseases of the musculoskeletal system and connective tissue$M$41-60	diseases of the musculoskeletal system and connective tissue	0.9909904172622752	{'CI': array([0.95938531, 1.023278 ]), 'Error Bound': 0.0, 'Reliable CI?': 'Yes'}	{'CI': array([0.95938531, 1.023278 ]), 'Error Bound': 0.0, 'Reliable CI?': 'Yes'}	No	1.0107830666429989	{'CI': array([0.97812625, 1.04416377]), 'Error Bound': 0.0, 'Reliable CI?': 'Yes'}	{'CI': array([0.97812625, 1.04416377]), 'Error Bound': 0.0, 'Reliable CI?': 'Yes'}	No
609	Other dorsopathies|diseases of the musculoskeletal system and connective tissue$M$61-	diseases of the musculoskeletal system and connective tissue	1.0045472904426562	{'CI': array([0.96865844, 1.04131393]), 'Error Bound': 0.0, 'Reliable CI?': 'Yes'}	{'CI': array([0.96865844, 1.04131393]), 'Error Bound': 0.0, 'Reliable CI?': 'Yes'}	No	0.9984764186056927	{'CI': array([0.96192914, 1.03593576]), 'Error Bound': 0.0, 'Reliable CI?': 'Yes'}	{'CI': array([0.96192914, 1.03593576]), 'Error Bound': 0.0, 'Reliable CI?': 'Yes'}	No
610	Other joint disorders|diseases of the musculoskeletal system and connective tissue$F$0-10	diseases of the musculoskeletal system and connective tissue	0.9732554850774909	{'CI': array([0.78312768, 1.19129192]), 'Error Bound': 6.642097869978617e-169, 'Reliable CI?': 'Yes'}	{'CI': array([0.78312768, 1.19129192]), 'Error Bound': 6.642097869978617e-169, 'Reliable CI?': 'Yes'}	No	0.9939154819446813	{'CI': array([0.79619008, 1.22173605]), 'Error Bound': 3.310846234606256e-160, 'Reliable CI?': 'Yes'}	{'CI': array([0.79619008, 1.22173605]), 'Error Bound': 3.310846234606256e-160, 'Reliable CI?': 'Yes'}	No
611	Other joint disorders|diseases of the musculoskeletal system and connective tissue$F$11-20	diseases of the musculoskeletal system and connective tissue	1.00711571527624	{'CI': array([0.85826979, 1.17232019]), 'Error Bound': 1.5286132126073072e-294, 'Reliable CI?': 'Yes'}	{'CI': array([0.85826979, 1.17232019]), 'Error Bound': 1.5286132126073072e-294, 'Reliable CI?': 'Yes'}	No	1.0213726739615254	{'CI': array([0.86467391, 1.19619799]), 'Error Bound': 5.519753851575266e-270, 'Reliable CI?': 'Yes'}	{'CI': array([0.86467391, 1.19619799]), 'Error Bound': 5.519753851575266e-270, 'Reliable CI?': 'Yes'}	No
612	Other joint disorders|diseases of the musculoskeletal system and connective tissue$F$21-40	diseases of the musculoskeletal system and connective tissue	0.9633573839482086	{'CI': array([0.86903166, 1.06409958]), 'Error Bound': 0.0, 'Reliable CI?': 'Yes'}	{'CI': array([0.86903166, 1.06409958]), 'Error Bound': 0.0, 'Reliable CI?': 'Yes'}	No	1.0175132600585988	{'CI': array([0.91662522, 1.12562746]), 'Error Bound': 0.0, 'Reliable CI?': 'Yes'}	{'CI': array([0.91662522, 1.12562746]), 'Error Bound': 0.0, 'Reliable CI?': 'Yes'}	No
613	Other joint disorders|diseases of the musculoskeletal system and connective tissue$F$41-60	diseases of the musculoskeletal system and connective tissue	0.9950359583227336	{'CI': array([0.94879106, 1.04275475]), 'Error Bound': 0.0, 'Reliable CI?': 'Yes'}	{'CI': array([0.94879106, 1.04275475]), 'Error Bound': 0.0, 'Reliable CI?': 'Yes'}	No	0.9938946611961883	{'CI': array([0.94732812, 1.04195569]), 'Error Bound': 0.0, 'Reliable CI?': 'Yes'}	{'CI': array([0.94732812, 1.04195569]), 'Error Bound': 0.0, 'Reliable CI?': 'Yes'}	No
614	Other joint disorders|diseases of the musculoskeletal system and connective tissue$F$61-	diseases of the musculoskeletal system and connective tissue	1.0147746313174557	{'CI': array([0.97958997, 1.05079975]), 'Error Bound': 0.0, 'Reliable CI?': 'Yes'}	{'CI': array([0.97958997, 1.05079975]), 'Error Bound': 0.0, 'Reliable CI?': 'Yes'}	No	1.0016264458461899	{'CI': array([0.96663966, 1.03744735]), 'Error Bound': 0.0, 'Reliable CI?': 'Yes'}	{'CI': array([0.96663966, 1.03744735]), 'Error Bound': 0.0, 'Reliable CI?': 'Yes'}	No
615	Other joint disorders|diseases of the musculoskeletal system and connective tissue$M$0-10	diseases of the musculoskeletal system and connective tissue	1.1263010209383635	{'CI': array([0.92185178, 1.36153904]), 'Error Bound': 5.991684494785419e-177, 'Reliable CI?': 'Yes'}	{'CI': array([0.92185178, 1.36153904]), 'Error Bound': 5.991684494785419e-177, 'Reliable CI?': 'Yes'}	No	0.9837410576179352	{'CI': array([0.78269472, 1.21610729]), 'Error Bound': 1.3521444667508905e-152, 'Reliable CI?': 'Yes'}	{'CI': array([0.78269472, 1.21610729]), 'Error Bound': 1.3521444667508905e-152, 'Reliable CI?': 'Yes'}	No
616	Other joint disorders|diseases of the musculoskeletal system and connective tissue$M$11-20	diseases of the musculoskeletal system and connective tissue	1.0144704600002044	{'CI': array([0.87631049, 1.16657681]), 'Error Bound': 0.0, 'Reliable CI?': 'Yes'}	{'CI': array([0.87631049, 1.16657681]), 'Error Bound': 0.0, 'Reliable CI?': 'Yes'}	No	1.0116865494721263	{'CI': array([0.87115066, 1.16668132]), 'Error Bound': 0.0, 'Reliable CI?': 'Yes'}	{'CI': array([0.87115066, 1.16668132]), 'Error Bound': 0.0, 'Reliable CI?': 'Yes'}	No
617	Other joint disorders|diseases of the musculoskeletal system and connective tissue$M$21-40	diseases of the musculoskeletal system and connective tissue	0.9523667381079106	{'CI': array([0.86061997, 1.05019668]), 'Error Bound': 0.0, 'Reliable CI?': 'Yes'}	{'CI': array([0.86061997, 1.05019668]), 'Error Bound': 0.0, 'Reliable CI?': 'Yes'}	No	0.9850550705800775	{'CI': array([0.88684817, 1.09017598]), 'Error Bound': 0.0, 'Reliable CI?': 'Yes'}	{'CI': array([0.88684817, 1.09017598]), 'Error Bound': 0.0, 'Reliable CI?': 'Yes'}	No
618	Other joint disorders|diseases of the musculoskeletal system and connective tissue$M$41-60	diseases of the musculoskeletal system and connective tissue	1.0341609791332333	{'CI': array([0.98435427, 1.0856587 ]), 'Error Bound': 0.0, 'Reliable CI?': 'Yes'}	{'CI': array([0.98435427, 1.0856587 ]), 'Error Bound': 0.0, 'Reliable CI?': 'Yes'}	No	0.9952596215527254	{'CI': array([0.94702163, 1.04510248]), 'Error Bound': 0.0, 'Reliable CI?': 'Yes'}	{'CI': array([0.94702163, 1.04510248]), 'Error Bound': 0.0, 'Reliable CI?': 'Yes'}	No
619	Other joint disorders|diseases of the musculoskeletal system and connective tissue$M$61-	diseases of the musculoskeletal system and connective tissue	0.9928152107846846	{'CI': array([0.94985645, 1.03704284]), 'Error Bound': 0.0, 'Reliable CI?': 'Yes'}	{'CI': array([0.94985645, 1.03704284]), 'Error Bound': 0.0, 'Reliable CI?': 'Yes'}	No	0.9949599493666257	{'CI': array([0.9518064 , 1.03939242]), 'Error Bound': 0.0, 'Reliable CI?': 'Yes'}	{'CI': array([0.9518064 , 1.03939242]), 'Error Bound': 0.0, 'Reliable CI?': 'Yes'}	No
620	Other soft tissue disorders|diseases of the musculoskeletal system and connective tissue$F$0-10	diseases of the musculoskeletal system and connective tissue	0.9404855502114803	{'CI': array([0.74479402, 1.16625248]), 'Error Bound': 6.072776126328373e-152, 'Reliable CI?': 'Yes'}	{'CI': array([0.74479402, 1.16625248]), 'Error Bound': 6.072776126328373e-152, 'Reliable CI?': 'Yes'}	No	1.0147082283943756	{'CI': array([0.78300773, 1.28848979]), 'Error Bound': 3.139761086096618e-118, 'Reliable CI?': 'Yes'}	{'CI': array([0.78300773, 1.28848979]), 'Error Bound': 3.139761086096618e-118, 'Reliable CI?': 'Yes'}	No
621	Other soft tissue disorders|diseases of the musculoskeletal system and connective tissue$F$11-20	diseases of the musculoskeletal system and connective tissue	0.9869852222295238	{'CI': array([0.83739075, 1.15323596]), 'Error Bound': 1.1228493271905967e-283, 'Reliable CI?': 'Yes'}	{'CI': array([0.83739075, 1.15323596]), 'Error Bound': 1.1228493271905967e-283, 'Reliable CI?': 'Yes'}	No	0.939286542627723	{'CI': array([0.79423657, 1.10021256]), 'Error Bound': 3.054488365183801e-283, 'Reliable CI?': 'Yes'}	{'CI': array([0.79423657, 1.10021256]), 'Error Bound': 3.054488365183801e-283, 'Reliable CI?': 'Yes'}	No
622	Other soft tissue disorders|diseases of the musculoskeletal system and connective tissue$F$21-40	diseases of the musculoskeletal system and connective tissue	1.0172981299999098	{'CI': array([0.94523118, 1.09298216]), 'Error Bound': 0.0, 'Reliable CI?': 'Yes'}	{'CI': array([0.94523118, 1.09298216]), 'Error Bound': 0.0, 'Reliable CI?': 'Yes'}	No	1.0243291516674513	{'CI': array([0.94891556, 1.10369927]), 'Error Bound': 0.0, 'Reliable CI?': 'Yes'}	{'CI': array([0.94891556, 1.10369927]), 'Error Bound': 0.0, 'Reliable CI?': 'Yes'}	No
623	Other soft tissue disorders|diseases of the musculoskeletal system and connective tissue$F$41-60	diseases of the musculoskeletal system and connective tissue	1.0049515402845475	{'CI': array([0.96389884, 1.04715768]), 'Error Bound': 0.0, 'Reliable CI?': 'Yes'}	{'CI': array([0.96389884, 1.04715768]), 'Error Bound': 0.0, 'Reliable CI?': 'Yes'}	No	0.9943820224374287	{'CI': array([0.95209625, 1.0378963 ]), 'Error Bound': 0.0, 'Reliable CI?': 'Yes'}	{'CI': array([0.95209625, 1.0378963 ]), 'Error Bound': 0.0, 'Reliable CI?': 'Yes'}	No
624	Other soft tissue disorders|diseases of the musculoskeletal system and connective tissue$F$61-	diseases of the musculoskeletal system and connective tissue	1.0462216978029617	{'CI': array([1.00838925, 1.08501733]), 'Error Bound': 0.0, 'Reliable CI?': 'Yes'}	{'CI': array([1.00096577, 1.09286282]), 'Error Bound': 0.0, 'Reliable CI?': 'Yes'}	Yes	0.9661142014870577	{'CI': array([0.92861046, 1.00458981]), 'Error Bound': 0.0, 'Reliable CI?': 'Yes'}	{'CI': array([0.92861046, 1.00458981]), 'Error Bound': 0.0, 'Reliable CI?': 'Yes'}	No
625	Other soft tissue disorders|diseases of the musculoskeletal system and connective tissue$M$0-10	diseases of the musculoskeletal system and connective tissue	0.929649202086249	{'CI': array([0.75467062, 1.12839097]), 'Error Bound': 6.604934657993077e-189, 'Reliable CI?': 'Yes'}	{'CI': array([0.75467062, 1.12839097]), 'Error Bound': 6.604934657993077e-189, 'Reliable CI?': 'Yes'}	No	0.9071344657431597	{'CI': array([0.70783939, 1.13810465]), 'Error Bound': 1.5126246248042616e-139, 'Reliable CI?': 'Yes'}	{'CI': array([0.70783939, 1.13810465]), 'Error Bound': 1.5126246248042616e-139, 'Reliable CI?': 'Yes'}	No
626	Other soft tissue disorders|diseases of the musculoskeletal system and connective tissue$M$11-20	diseases of the musculoskeletal system and connective tissue	1.1289866708169272	{'CI': array([0.98267492, 1.29039734]), 'Error Bound': 0.0, 'Reliable CI?': 'Yes'}	{'CI': array([0.98267492, 1.29039734]), 'Error Bound': 0.0, 'Reliable CI?': 'Yes'}	No	1.1318065692848278	{'CI': array([0.97757522, 1.30288051]), 'Error Bound': 0.0, 'Reliable CI?': 'Yes'}	{'CI': array([0.97757522, 1.30288051]), 'Error Bound': 0.0, 'Reliable CI?': 'Yes'}	No
627	Other soft tissue disorders|diseases of the musculoskeletal system and connective tissue$M$21-40	diseases of the musculoskeletal system and connective tissue	1.0247435060880399	{'CI': array([0.94292134, 1.11124793]), 'Error Bound': 0.0, 'Reliable CI?': 'Yes'}	{'CI': array([0.94292134, 1.11124793]), 'Error Bound': 0.0, 'Reliable CI?': 'Yes'}	No	1.0034531132523061	{'CI': array([0.91991958, 1.09190476]), 'Error Bound': 0.0, 'Reliable CI?': 'Yes'}	{'CI': array([0.91991958, 1.09190476]), 'Error Bound': 0.0, 'Reliable CI?': 'Yes'}	No
628	Other soft tissue disorders|diseases of the musculoskeletal system and connective tissue$M$41-60	diseases of the musculoskeletal system and connective tissue	0.990330305263889	{'CI': array([0.94825167, 1.0336277 ]), 'Error Bound': 0.0, 'Reliable CI?': 'Yes'}	{'CI': array([0.94825167, 1.0336277 ]), 'Error Bound': 0.0, 'Reliable CI?': 'Yes'}	No	0.9810640890422309	{'CI': array([0.93751071, 1.02592792]), 'Error Bound': 0.0, 'Reliable CI?': 'Yes'}	{'CI': array([0.93751071, 1.02592792]), 'Error Bound': 0.0, 'Reliable CI?': 'Yes'}	No
629	Other soft tissue disorders|diseases of the musculoskeletal system and connective tissue$M$61-	diseases of the musculoskeletal system and connective tissue	1.0209925437185938	{'CI': array([0.97985061, 1.06328572]), 'Error Bound': 0.0, 'Reliable CI?': 'Yes'}	{'CI': array([0.97985061, 1.06328572]), 'Error Bound': 0.0, 'Reliable CI?': 'Yes'}	No	0.9723480361398453	{'CI': array([0.93062562, 1.01527405]), 'Error Bound': 0.0, 'Reliable CI?': 'Yes'}	{'CI': array([0.93062562, 1.01527405]), 'Error Bound': 0.0, 'Reliable CI?': 'Yes'}	No
630	Spondylopathies|diseases of the musculoskeletal system and connective tissue$F$21-40	diseases of the musculoskeletal system and connective tissue	1.004498545803263	{'CI': array([0.89646617, 1.12090622]), 'Error Bound': 0.0, 'Reliable CI?': 'Yes'}	{'CI': array([0.89646617, 1.12090622]), 'Error Bound': 0.0, 'Reliable CI?': 'Yes'}	No	1.0121627512898843	{'CI': array([0.90036371, 1.13292194]), 'Error Bound': 0.0, 'Reliable CI?': 'Yes'}	{'CI': array([0.90036371, 1.13292194]), 'Error Bound': 0.0, 'Reliable CI?': 'Yes'}	No
631	Spondylopathies|diseases of the musculoskeletal system and connective tissue$F$41-60	diseases of the musculoskeletal system and connective tissue	0.9978421243703821	{'CI': array([0.9533412 , 1.04370491]), 'Error Bound': 0.0, 'Reliable CI?': 'Yes'}	{'CI': array([0.9533412 , 1.04370491]), 'Error Bound': 0.0, 'Reliable CI?': 'Yes'}	No	0.9977888278293665	{'CI': array([0.95361677, 1.04330163]), 'Error Bound': 0.0, 'Reliable CI?': 'Yes'}	{'CI': array([0.95361677, 1.04330163]), 'Error Bound': 0.0, 'Reliable CI?': 'Yes'}	No
632	Spondylopathies|diseases of the musculoskeletal system and connective tissue$F$61-	diseases of the musculoskeletal system and connective tissue	1.027115784896882	{'CI': array([0.9876409 , 1.06764725]), 'Error Bound': 0.0, 'Reliable CI?': 'Yes'}	{'CI': array([0.9876409 , 1.06764725]), 'Error Bound': 0.0, 'Reliable CI?': 'Yes'}	No	1.0077003966256286	{'CI': array([0.96787976, 1.04860292]), 'Error Bound': 0.0, 'Reliable CI?': 'Yes'}	{'CI': array([0.96787976, 1.04860292]), 'Error Bound': 0.0, 'Reliable CI?': 'Yes'}	No
633	Spondylopathies|diseases of the musculoskeletal system and connective tissue$M$21-40	diseases of the musculoskeletal system and connective tissue	0.9595475802974855	{'CI': array([0.84981955, 1.07806832]), 'Error Bound': 0.0, 'Reliable CI?': 'Yes'}	{'CI': array([0.84981955, 1.07806832]), 'Error Bound': 0.0, 'Reliable CI?': 'Yes'}	No	1.0220393113611317	{'CI': array([0.90656177, 1.14706812]), 'Error Bound': 0.0, 'Reliable CI?': 'Yes'}	{'CI': array([0.90656177, 1.14706812]), 'Error Bound': 0.0, 'Reliable CI?': 'Yes'}	No
634	Spondylopathies|diseases of the musculoskeletal system and connective tissue$M$41-60	diseases of the musculoskeletal system and connective tissue	1.0192312628217093	{'CI': array([0.97330678, 1.06659693]), 'Error Bound': 0.0, 'Reliable CI?': 'Yes'}	{'CI': array([0.97330678, 1.06659693]), 'Error Bound': 0.0, 'Reliable CI?': 'Yes'}	No	0.9902513643868368	{'CI': array([0.9448642 , 1.03705897]), 'Error Bound': 0.0, 'Reliable CI?': 'Yes'}	{'CI': array([0.9448642 , 1.03705897]), 'Error Bound': 0.0, 'Reliable CI?': 'Yes'}	No
635	Spondylopathies|diseases of the musculoskeletal system and connective tissue$M$61-	diseases of the musculoskeletal system and connective tissue	0.990068876243198	{'CI': array([0.94855422, 1.03276849]), 'Error Bound': 0.0, 'Reliable CI?': 'Yes'}	{'CI': array([0.94855422, 1.03276849]), 'Error Bound': 0.0, 'Reliable CI?': 'Yes'}	No	1.0123574063312721	{'CI': array([0.96945942, 1.05651147]), 'Error Bound': 0.0, 'Reliable CI?': 'Yes'}	{'CI': array([0.96945942, 1.05651147]), 'Error Bound': 0.0, 'Reliable CI?': 'Yes'}	No
636	Systemic connective tissue disorders|diseases of the musculoskeletal system and connective tissue$F$0-10	diseases of the musculoskeletal system and connective tissue	1.004658287060115	{'CI': array([0.76844797, 1.28498293]), 'Error Bound': 6.40378887810301e-112, 'Reliable CI?': 'Yes'}	{'CI': array([0.76844797, 1.28498293]), 'Error Bound': 6.40378887810301e-112, 'Reliable CI?': 'Yes'}	No	0.8959998170669975	{'CI': array([0.65218664, 1.18916276]), 'Error Bound': 3.7073076874140586e-90, 'Reliable CI?': 'Yes'}	{'CI': array([0.65218664, 1.18916276]), 'Error Bound': 3.7073076874140586e-90, 'Reliable CI?': 'Yes'}	No
637	Systemic connective tissue disorders|diseases of the musculoskeletal system and connective tissue$F$11-20	diseases of the musculoskeletal system and connective tissue	0.98735076738328	{'CI': array([0.8175279 , 1.17896479]), 'Error Bound': 4.883954285496307e-218, 'Reliable CI?': 'Yes'}	{'CI': array([0.8175279 , 1.17896479]), 'Error Bound': 4.883954285496307e-218, 'Reliable CI?': 'Yes'}	No	0.8055995799130884	{'CI': array([0.64504794, 0.98689029]), 'Error Bound': 1.328139287378247e-187, 'Reliable CI?': 'Yes'}	{'CI': array([0.61237429, 1.029675 ]), 'Error Bound': 1.328139287378247e-187, 'Reliable CI?': 'Yes'}	No
638	Systemic connective tissue disorders|diseases of the musculoskeletal system and connective tissue$F$21-40	diseases of the musculoskeletal system and connective tissue	0.9702713971327596	{'CI': array([0.88611586, 1.05948466]), 'Error Bound': 0.0, 'Reliable CI?': 'Yes'}	{'CI': array([0.88611586, 1.05948466]), 'Error Bound': 0.0, 'Reliable CI?': 'Yes'}	No	1.007096301156354	{'CI': array([0.91481918, 1.10540415]), 'Error Bound': 0.0, 'Reliable CI?': 'Yes'}	{'CI': array([0.91481918, 1.10540415]), 'Error Bound': 0.0, 'Reliable CI?': 'Yes'}	No
639	Systemic connective tissue disorders|diseases of the musculoskeletal system and connective tissue$F$41-60	diseases of the musculoskeletal system and connective tissue	0.9507393293874703	{'CI': array([0.88782582, 1.01645569]), 'Error Bound': 0.0, 'Reliable CI?': 'Yes'}	{'CI': array([0.88782582, 1.01645569]), 'Error Bound': 0.0, 'Reliable CI?': 'Yes'}	No	1.0009278783801279	{'CI': array([0.93266901, 1.07243862]), 'Error Bound': 0.0, 'Reliable CI?': 'Yes'}	{'CI': array([0.93266901, 1.07243862]), 'Error Bound': 0.0, 'Reliable CI?': 'Yes'}	No
640	Systemic connective tissue disorders|diseases of the musculoskeletal system and connective tissue$F$61-	diseases of the musculoskeletal system and connective tissue	1.0177491797917055	{'CI': array([0.93829575, 1.10161625]), 'Error Bound': 0.0, 'Reliable CI?': 'Yes'}	{'CI': array([0.93829575, 1.10161625]), 'Error Bound': 0.0, 'Reliable CI?': 'Yes'}	No	0.944257256056913	{'CI': array([0.86393379, 1.0292107 ]), 'Error Bound': 0.0, 'Reliable CI?': 'Yes'}	{'CI': array([0.86393379, 1.0292107 ]), 'Error Bound': 0.0, 'Reliable CI?': 'Yes'}	No
641	Systemic connective tissue disorders|diseases of the musculoskeletal system and connective tissue$M$0-10	diseases of the musculoskeletal system and connective tissue	0.9864260488584425	{'CI': array([0.78831581, 1.21487129]), 'Error Bound': 8.16707030522397e-158, 'Reliable CI?': 'Yes'}	{'CI': array([0.78831581, 1.21487129]), 'Error Bound': 8.16707030522397e-158, 'Reliable CI?': 'Yes'}	No	1.0521319669642824	{'CI': array([0.80710853, 1.34401946]), 'Error Bound': 2.1353978092975343e-110, 'Reliable CI?': 'Yes'}	{'CI': array([0.80710853, 1.34401946]), 'Error Bound': 2.1353978092975343e-110, 'Reliable CI?': 'Yes'}	No
642	Systemic connective tissue disorders|diseases of the musculoskeletal system and connective tissue$M$21-40	diseases of the musculoskeletal system and connective tissue	1.0747773053974612	{'CI': array([0.88363629, 1.29307069]), 'Error Bound': 4.424709576086969e-191, 'Reliable CI?': 'Yes'}	{'CI': array([0.88363629, 1.29307069]), 'Error Bound': 4.424709576086969e-191, 'Reliable CI?': 'Yes'}	No	1.0990666714184858	{'CI': array([0.8963243 , 1.33231546]), 'Error Bound': 2.4355314765750962e-174, 'Reliable CI?': 'Yes'}	{'CI': array([0.8963243 , 1.33231546]), 'Error Bound': 2.4355314765750962e-174, 'Reliable CI?': 'Yes'}	No
643	Systemic connective tissue disorders|diseases of the musculoskeletal system and connective tissue$M$41-60	diseases of the musculoskeletal system and connective tissue	0.9587908773839361	{'CI': array([0.85914028, 1.06564019]), 'Error Bound': 0.0, 'Reliable CI?': 'Yes'}	{'CI': array([0.85914028, 1.06564019]), 'Error Bound': 0.0, 'Reliable CI?': 'Yes'}	No	1.0224245259112275	{'CI': array([0.90684936, 1.14756699]), 'Error Bound': 0.0, 'Reliable CI?': 'Yes'}	{'CI': array([0.90684936, 1.14756699]), 'Error Bound': 0.0, 'Reliable CI?': 'Yes'}	No
644	Systemic connective tissue disorders|diseases of the musculoskeletal system and connective tissue$M$61-	diseases of the musculoskeletal system and connective tissue	1.1331277731107008	{'CI': array([1.01415706, 1.26186968]), 'Error Bound': 0.0, 'Reliable CI?': 'Yes'}	{'CI': array([0.99145853, 1.28887298]), 'Error Bound': 0.0, 'Reliable CI?': 'Yes'}	No	0.9847687829764502	{'CI': array([0.86987524, 1.10923277]), 'Error Bound': 0.0, 'Reliable CI?': 'Yes'}	{'CI': array([0.86987524, 1.10923277]), 'Error Bound': 0.0, 'Reliable CI?': 'Yes'}	No
645	Cerebral palsy and other paralytic syndromes|diseases of the nervous system$F$0-10	diseases of the nervous system	1.1866381245008606	{'CI': array([0.96603049, 1.44272991]), 'Error Bound': 3.655505571077212e-162, 'Reliable CI?': 'Yes'}	{'CI': array([0.96603049, 1.44272991]), 'Error Bound': 3.655505571077212e-162, 'Reliable CI?': 'Yes'}	No	1.0914017143400008	{'CI': array([0.87812352, 1.33882502]), 'Error Bound': 3.3219620929982046e-155, 'Reliable CI?': 'Yes'}	{'CI': array([0.87812352, 1.33882502]), 'Error Bound': 3.3219620929982046e-155, 'Reliable CI?': 'Yes'}	No
646	Cerebral palsy and other paralytic syndromes|diseases of the nervous system$F$11-20	diseases of the nervous system	1.2017596831217048	{'CI': array([1.0133456 , 1.41531337]), 'Error Bound': 8.932298387682571e-230, 'Reliable CI?': 'Yes'}	{'CI': array([0.9781531 , 1.46167923]), 'Error Bound': 8.932298387682571e-230, 'Reliable CI?': 'Yes'}	No	0.9637131577844762	{'CI': array([0.81015687, 1.13501254]), 'Error Bound': 2.0168727949844932e-260, 'Reliable CI?': 'Yes'}	{'CI': array([0.81015687, 1.13501254]), 'Error Bound': 2.0168727949844932e-260, 'Reliable CI?': 'Yes'}	No
647	Cerebral palsy and other paralytic syndromes|diseases of the nervous system$F$21-40	diseases of the nervous system	0.9606680176216448	{'CI': array([0.85018068, 1.08007154]), 'Error Bound': 0.0, 'Reliable CI?': 'Yes'}	{'CI': array([0.85018068, 1.08007154]), 'Error Bound': 0.0, 'Reliable CI?': 'Yes'}	No	1.0048695683674655	{'CI': array([0.88909274, 1.13030825]), 'Error Bound': 0.0, 'Reliable CI?': 'Yes'}	{'CI': array([0.88909274, 1.13030825]), 'Error Bound': 0.0, 'Reliable CI?': 'Yes'}	No
648	Cerebral palsy and other paralytic syndromes|diseases of the nervous system$F$41-60	diseases of the nervous system	0.9214555099031425	{'CI': array([0.85780009, 0.9880119 ]), 'Error Bound': 0.0, 'Reliable CI?': 'Yes'}	{'CI': array([0.84543871, 1.00164631]), 'Error Bound': 0.0, 'Reliable CI?': 'Yes'}	No	1.0373758321800695	{'CI': array([0.9626616 , 1.11595434]), 'Error Bound': 0.0, 'Reliable CI?': 'Yes'}	{'CI': array([0.9626616 , 1.11595434]), 'Error Bound': 0.0, 'Reliable CI?': 'Yes'}	No
649	Cerebral palsy and other paralytic syndromes|diseases of the nervous system$F$61-	diseases of the nervous system	0.9916785494581009	{'CI': array([0.92249179, 1.06421882]), 'Error Bound': 0.0, 'Reliable CI?': 'Yes'}	{'CI': array([0.92249179, 1.06421882]), 'Error Bound': 0.0, 'Reliable CI?': 'Yes'}	No	1.0297552115545805	{'CI': array([0.95458886, 1.10884157]), 'Error Bound': 0.0, 'Reliable CI?': 'Yes'}	{'CI': array([0.95458886, 1.10884157]), 'Error Bound': 0.0, 'Reliable CI?': 'Yes'}	No
650	Cerebral palsy and other paralytic syndromes|diseases of the nervous system$M$0-10	diseases of the nervous system	1.0941816828205653	{'CI': array([0.91498045, 1.29688523]), 'Error Bound': 6.621439350809014e-224, 'Reliable CI?': 'Yes'}	{'CI': array([0.91498045, 1.29688523]), 'Error Bound': 6.621439350809014e-224, 'Reliable CI?': 'Yes'}	No	0.8459598623844956	{'CI': array([0.68915078, 1.0221919 ]), 'Error Bound': 8.916267782122889e-210, 'Reliable CI?': 'Yes'}	{'CI': array([0.68915078, 1.0221919 ]), 'Error Bound': 8.916267782122889e-210, 'Reliable CI?': 'Yes'}	No
651	Cerebral palsy and other paralytic syndromes|diseases of the nervous system$M$11-20	diseases of the nervous system	1.0106535626963546	{'CI': array([0.88741885, 1.14487937]), 'Error Bound': 0.0, 'Reliable CI?': 'Yes'}	{'CI': array([0.88741885, 1.14487937]), 'Error Bound': 0.0, 'Reliable CI?': 'Yes'}	No	0.9969160879772946	{'CI': array([0.86913813, 1.13660011]), 'Error Bound': 0.0, 'Reliable CI?': 'Yes'}	{'CI': array([0.86913813, 1.13660011]), 'Error Bound': 0.0, 'Reliable CI?': 'Yes'}	No
652	Cerebral palsy and other paralytic syndromes|diseases of the nervous system$M$21-40	diseases of the nervous system	0.9891433009696801	{'CI': array([0.8919396 , 1.09311208]), 'Error Bound': 0.0, 'Reliable CI?': 'Yes'}	{'CI': array([0.8919396 , 1.09311208]), 'Error Bound': 0.0, 'Reliable CI?': 'Yes'}	No	0.9317015856628922	{'CI': array([0.84009128, 1.02941611]), 'Error Bound': 0.0, 'Reliable CI?': 'Yes'}	{'CI': array([0.84009128, 1.02941611]), 'Error Bound': 0.0, 'Reliable CI?': 'Yes'}	No
653	Cerebral palsy and other paralytic syndromes|diseases of the nervous system$M$41-60	diseases of the nervous system	0.9905432892628011	{'CI': array([0.93207506, 1.05139125]), 'Error Bound': 0.0, 'Reliable CI?': 'Yes'}	{'CI': array([0.93207506, 1.05139125]), 'Error Bound': 0.0, 'Reliable CI?': 'Yes'}	No	1.0100018649724738	{'CI': array([0.94817195, 1.0744798 ]), 'Error Bound': 0.0, 'Reliable CI?': 'Yes'}	{'CI': array([0.94817195, 1.0744798 ]), 'Error Bound': 0.0, 'Reliable CI?': 'Yes'}	No
654	Cerebral palsy and other paralytic syndromes|diseases of the nervous system$M$61-	diseases of the nervous system	1.0585319331329097	{'CI': array([0.99380064, 1.12612241]), 'Error Bound': 0.0, 'Reliable CI?': 'Yes'}	{'CI': array([0.99380064, 1.12612241]), 'Error Bound': 0.0, 'Reliable CI?': 'Yes'}	No	1.0283786171699654	{'CI': array([0.96071204, 1.09920626]), 'Error Bound': 0.0, 'Reliable CI?': 'Yes'}	{'CI': array([0.96071204, 1.09920626]), 'Error Bound': 0.0, 'Reliable CI?': 'Yes'}	No
655	Demyelinating diseases of the central nervous system|diseases of the nervous system$F$11-20	diseases of the nervous system	1.360902883721697	{'CI': array([1.0397124, 1.7580141]), 'Error Bound': 4.539800556562516e-89, 'Reliable CI?': 'Yes'}	{'CI': array([0.98174588, 1.85057119]), 'Error Bound': 4.539800556562516e-89, 'Reliable CI?': 'Yes'}	No	0.8867507976792232	{'CI': array([0.62773026, 1.20238738]), 'Error Bound': 2.1168900606496674e-78, 'Reliable CI?': 'Yes'}	{'CI': array([0.62773026, 1.20238738]), 'Error Bound': 2.1168900606496674e-78, 'Reliable CI?': 'Yes'}	No
656	Demyelinating diseases of the central nervous system|diseases of the nervous system$F$21-40	diseases of the nervous system	0.9982288302914868	{'CI': array([0.88987223, 1.11503204]), 'Error Bound': 0.0, 'Reliable CI?': 'Yes'}	{'CI': array([0.88987223, 1.11503204]), 'Error Bound': 0.0, 'Reliable CI?': 'Yes'}	No	1.0959902931516565	{'CI': array([0.97202105, 1.2307466 ]), 'Error Bound': 0.0, 'Reliable CI?': 'Yes'}	{'CI': array([0.97202105, 1.2307466 ]), 'Error Bound': 0.0, 'Reliable CI?': 'Yes'}	No
657	Demyelinating diseases of the central nervous system|diseases of the nervous system$F$41-60	diseases of the nervous system	0.9807977257602456	{'CI': array([0.91196561, 1.05296336]), 'Error Bound': 0.0, 'Reliable CI?': 'Yes'}	{'CI': array([0.91196561, 1.05296336]), 'Error Bound': 0.0, 'Reliable CI?': 'Yes'}	No	1.0629901620583373	{'CI': array([0.98512628, 1.14502316]), 'Error Bound': 0.0, 'Reliable CI?': 'Yes'}	{'CI': array([0.98512628, 1.14502316]), 'Error Bound': 0.0, 'Reliable CI?': 'Yes'}	No
658	Demyelinating diseases of the central nervous system|diseases of the nervous system$F$61-	diseases of the nervous system	0.9592226917953143	{'CI': array([0.85714118, 1.06886521]), 'Error Bound': 0.0, 'Reliable CI?': 'Yes'}	{'CI': array([0.85714118, 1.06886521]), 'Error Bound': 0.0, 'Reliable CI?': 'Yes'}	No	1.0115859498093174	{'CI': array([0.90229634, 1.12941839]), 'Error Bound': 0.0, 'Reliable CI?': 'Yes'}	{'CI': array([0.90229634, 1.12941839]), 'Error Bound': 0.0, 'Reliable CI?': 'Yes'}	No
659	Demyelinating diseases of the central nervous system|diseases of the nervous system$M$21-40	diseases of the nervous system	1.1968108872529133	{'CI': array([0.98395719, 1.44238083]), 'Error Bound': 5.991536966521364e-177, 'Reliable CI?': 'Yes'}	{'CI': array([0.98395719, 1.44238083]), 'Error Bound': 5.991536966521364e-177, 'Reliable CI?': 'Yes'}	No	0.9506816910275275	{'CI': array([0.75214344, 1.18007705]), 'Error Bound': 9.076906484009023e-150, 'Reliable CI?': 'Yes'}	{'CI': array([0.75214344, 1.18007705]), 'Error Bound': 9.076906484009023e-150, 'Reliable CI?': 'Yes'}	No
660	Demyelinating diseases of the central nervous system|diseases of the nervous system$M$41-60	diseases of the nervous system	1.0118626914905742	{'CI': array([0.90341613, 1.12872653]), 'Error Bound': 0.0, 'Reliable CI?': 'Yes'}	{'CI': array([0.90341613, 1.12872653]), 'Error Bound': 0.0, 'Reliable CI?': 'Yes'}	No	1.0666224639653776	{'CI': array([0.94296679, 1.20112116]), 'Error Bound': 0.0, 'Reliable CI?': 'Yes'}	{'CI': array([0.94296679, 1.20112116]), 'Error Bound': 0.0, 'Reliable CI?': 'Yes'}	No
661	Demyelinating diseases of the central nervous system|diseases of the nervous system$M$61-	diseases of the nervous system	1.0287062565885479	{'CI': array([0.88631001, 1.18587293]), 'Error Bound': 0.0, 'Reliable CI?': 'Yes'}	{'CI': array([0.88631001, 1.18587293]), 'Error Bound': 0.0, 'Reliable CI?': 'Yes'}	No	0.900767592297772	{'CI': array([0.76730629, 1.04773549]), 'Error Bound': 0.0, 'Reliable CI?': 'Yes'}	{'CI': array([0.76730629, 1.04773549]), 'Error Bound': 0.0, 'Reliable CI?': 'Yes'}	No
662	Diseases of myoneural junction and muscle|diseases of the nervous system$F$21-40	diseases of the nervous system	1.113430923159535	{'CI': array([0.8863146 , 1.37936315]), 'Error Bound': 9.164425317544045e-140, 'Reliable CI?': 'Yes'}	{'CI': array([0.8863146 , 1.37936315]), 'Error Bound': 9.164425317544045e-140, 'Reliable CI?': 'Yes'}	No	0.7977058301791373	{'CI': array([0.61370121, 1.00956453]), 'Error Bound': 1.512117162239557e-139, 'Reliable CI?': 'Yes'}	{'CI': array([0.61370121, 1.00956453]), 'Error Bound': 1.512117162239557e-139, 'Reliable CI?': 'Yes'}	No
663	Diseases of myoneural junction and muscle|diseases of the nervous system$F$41-60	diseases of the nervous system	1.0138621447213416	{'CI': array([0.89928751, 1.13786693]), 'Error Bound': 0.0, 'Reliable CI?': 'Yes'}	{'CI': array([0.89928751, 1.13786693]), 'Error Bound': 0.0, 'Reliable CI?': 'Yes'}	No	1.0807827381843802	{'CI': array([0.946512 , 1.22786947]), 'Error Bound': 0.0, 'Reliable CI?': 'Yes'}	{'CI': array([0.946512 , 1.22786947]), 'Error Bound': 0.0, 'Reliable CI?': 'Yes'}	No
664	Diseases of myoneural junction and muscle|diseases of the nervous system$F$61-	diseases of the nervous system	1.1086943461323133	{'CI': array([0.99352218, 1.23307855]), 'Error Bound': 0.0, 'Reliable CI?': 'Yes'}	{'CI': array([0.99352218, 1.23307855]), 'Error Bound': 0.0, 'Reliable CI?': 'Yes'}	No	1.0213079765756452	{'CI': array([0.90218037, 1.15062177]), 'Error Bound': 0.0, 'Reliable CI?': 'Yes'}	{'CI': array([0.90218037, 1.15062177]), 'Error Bound': 0.0, 'Reliable CI?': 'Yes'}	No
665	Diseases of myoneural junction and muscle|diseases of the nervous system$M$11-20	diseases of the nervous system	1.1276002704015786	{'CI': array([0.8064788 , 1.53172823]), 'Error Bound': 1.3401064881355188e-68, 'Reliable CI?': 'Yes'}	{'CI': array([0.8064788 , 1.53172823]), 'Error Bound': 1.3401064881355188e-68, 'Reliable CI?': 'Yes'}	No	1.1432027421014948	{'CI': array([0.79933123, 1.58333693]), 'Error Bound': 1.5472067495664424e-60, 'Reliable CI?': 'Yes'}	{'CI': array([0.79933123, 1.58333693]), 'Error Bound': 1.5472067495664424e-60, 'Reliable CI?': 'Yes'}	No
666	Diseases of myoneural junction and muscle|diseases of the nervous system$M$21-40	diseases of the nervous system	1.1710336137665733	{'CI': array([0.90071326, 1.4969443 ]), 'Error Bound': 7.196898519476988e-104, 'Reliable CI?': 'Yes'}	{'CI': array([0.90071326, 1.4969443 ]), 'Error Bound': 7.196898519476988e-104, 'Reliable CI?': 'Yes'}	No	1.3828045221995127	{'CI': array([1.05345211, 1.79176061]), 'Error Bound': 1.860661488570882e-86, 'Reliable CI?': 'Yes'}	{'CI': array([0.98918736, 1.89574905]), 'Error Bound': 1.860661488570882e-86, 'Reliable CI?': 'Yes'}	No
667	Diseases of myoneural junction and muscle|diseases of the nervous system$M$41-60	diseases of the nervous system	1.0972268680266772	{'CI': array([0.96459512, 1.24228441]), 'Error Bound': 0.0, 'Reliable CI?': 'Yes'}	{'CI': array([0.96459512, 1.24228441]), 'Error Bound': 0.0, 'Reliable CI?': 'Yes'}	No	1.0560594280200724	{'CI': array([0.91417206, 1.21246511]), 'Error Bound': 0.0, 'Reliable CI?': 'Yes'}	{'CI': array([0.91417206, 1.21246511]), 'Error Bound': 0.0, 'Reliable CI?': 'Yes'}	No
668	Diseases of myoneural junction and muscle|diseases of the nervous system$M$61-	diseases of the nervous system	1.0721044501139414	{'CI': array([0.96865087, 1.18302241]), 'Error Bound': 0.0, 'Reliable CI?': 'Yes'}	{'CI': array([0.96865087, 1.18302241]), 'Error Bound': 0.0, 'Reliable CI?': 'Yes'}	No	0.9766203935033716	{'CI': array([0.87276459, 1.08825641]), 'Error Bound': 0.0, 'Reliable CI?': 'Yes'}	{'CI': array([0.87276459, 1.08825641]), 'Error Bound': 0.0, 'Reliable CI?': 'Yes'}	No
669	Episodic and paroxysmal disorders|diseases of the nervous system$F$0-10	diseases of the nervous system	1.0228973492517073	{'CI': array([0.94203255, 1.1083373 ]), 'Error Bound': 0.0, 'Reliable CI?': 'Yes'}	{'CI': array([0.94203255, 1.1083373 ]), 'Error Bound': 0.0, 'Reliable CI?': 'Yes'}	No	1.030708079360733	{'CI': array([0.93993271, 1.12726823]), 'Error Bound': 0.0, 'Reliable CI?': 'Yes'}	{'CI': array([0.93993271, 1.12726823]), 'Error Bound': 0.0, 'Reliable CI?': 'Yes'}	No
670	Episodic and paroxysmal disorders|diseases of the nervous system$F$11-20	diseases of the nervous system	0.939004984304144	{'CI': array([0.87815159, 1.00248788]), 'Error Bound': 0.0, 'Reliable CI?': 'Yes'}	{'CI': array([0.87815159, 1.00248788]), 'Error Bound': 0.0, 'Reliable CI?': 'Yes'}	No	0.9736746344571158	{'CI': array([0.90976905, 1.04044892]), 'Error Bound': 0.0, 'Reliable CI?': 'Yes'}	{'CI': array([0.90976905, 1.04044892]), 'Error Bound': 0.0, 'Reliable CI?': 'Yes'}	No
671	Episodic and paroxysmal disorders|diseases of the nervous system$F$21-40	diseases of the nervous system	0.9769936308616637	{'CI': array([0.94118394, 1.01368648]), 'Error Bound': 0.0, 'Reliable CI?': 'Yes'}	{'CI': array([0.94118394, 1.01368648]), 'Error Bound': 0.0, 'Reliable CI?': 'Yes'}	No	0.9940403825817266	{'CI': array([0.9564099 , 1.03264072]), 'Error Bound': 0.0, 'Reliable CI?': 'Yes'}	{'CI': array([0.9564099 , 1.03264072]), 'Error Bound': 0.0, 'Reliable CI?': 'Yes'}	No
672	Episodic and paroxysmal disorders|diseases of the nervous system$F$41-60	diseases of the nervous system	0.9790624503671117	{'CI': array([0.95261944, 1.00598346]), 'Error Bound': 0.0, 'Reliable CI?': 'Yes'}	{'CI': array([0.95261944, 1.00598346]), 'Error Bound': 0.0, 'Reliable CI?': 'Yes'}	No	0.9681365971024093	{'CI': array([0.94107402, 0.99570163]), 'Error Bound': 0.0, 'Reliable CI?': 'Yes'}	{'CI': array([0.93529486, 1.00172124]), 'Error Bound': 0.0, 'Reliable CI?': 'Yes'}	No
673	Episodic and paroxysmal disorders|diseases of the nervous system$F$61-	diseases of the nervous system	1.0126811112234144	{'CI': array([0.98305267, 1.04290371]), 'Error Bound': 0.0, 'Reliable CI?': 'Yes'}	{'CI': array([0.98305267, 1.04290371]), 'Error Bound': 0.0, 'Reliable CI?': 'Yes'}	No	0.9834150622132051	{'CI': array([0.95297746, 1.01448593]), 'Error Bound': 0.0, 'Reliable CI?': 'Yes'}	{'CI': array([0.95297746, 1.01448593]), 'Error Bound': 0.0, 'Reliable CI?': 'Yes'}	No
674	Episodic and paroxysmal disorders|diseases of the nervous system$M$0-10	diseases of the nervous system	1.015276612091109	{'CI': array([0.9365632 , 1.09833026]), 'Error Bound': 0.0, 'Reliable CI?': 'Yes'}	{'CI': array([0.9365632 , 1.09833026]), 'Error Bound': 0.0, 'Reliable CI?': 'Yes'}	No	1.0440731318415608	{'CI': array([0.9614969 , 1.13138678]), 'Error Bound': 0.0, 'Reliable CI?': 'Yes'}	{'CI': array([0.9614969 , 1.13138678]), 'Error Bound': 0.0, 'Reliable CI?': 'Yes'}	No
675	Episodic and paroxysmal disorders|diseases of the nervous system$M$11-20	diseases of the nervous system	0.9879886218469114	{'CI': array([0.91225124, 1.06777151]), 'Error Bound': 0.0, 'Reliable CI?': 'Yes'}	{'CI': array([0.91225124, 1.06777151]), 'Error Bound': 0.0, 'Reliable CI?': 'Yes'}	No	1.0004852792818755	{'CI': array([0.92348751, 1.08164665]), 'Error Bound': 0.0, 'Reliable CI?': 'Yes'}	{'CI': array([0.92348751, 1.08164665]), 'Error Bound': 0.0, 'Reliable CI?': 'Yes'}	No
676	Episodic and paroxysmal disorders|diseases of the nervous system$M$21-40	diseases of the nervous system	0.9981506721867578	{'CI': array([0.94485393, 1.0534131 ]), 'Error Bound': 0.0, 'Reliable CI?': 'Yes'}	{'CI': array([0.94485393, 1.0534131 ]), 'Error Bound': 0.0, 'Reliable CI?': 'Yes'}	No	1.0196605232121156	{'CI': array([0.96384268, 1.07762025]), 'Error Bound': 0.0, 'Reliable CI?': 'Yes'}	{'CI': array([0.96384268, 1.07762025]), 'Error Bound': 0.0, 'Reliable CI?': 'Yes'}	No
677	Episodic and paroxysmal disorders|diseases of the nervous system$M$41-60	diseases of the nervous system	1.0073638924399622	{'CI': array([0.97634769, 1.03903346]), 'Error Bound': 0.0, 'Reliable CI?': 'Yes'}	{'CI': array([0.97634769, 1.03903346]), 'Error Bound': 0.0, 'Reliable CI?': 'Yes'}	No	1.0030443252005719	{'CI': array([0.97102467, 1.03576142]), 'Error Bound': 0.0, 'Reliable CI?': 'Yes'}	{'CI': array([0.97102467, 1.03576142]), 'Error Bound': 0.0, 'Reliable CI?': 'Yes'}	No
678	Episodic and paroxysmal disorders|diseases of the nervous system$M$61-	diseases of the nervous system	0.9866074516866115	{'CI': array([0.95603384, 1.01781969]), 'Error Bound': 0.0, 'Reliable CI?': 'Yes'}	{'CI': array([0.95603384, 1.01781969]), 'Error Bound': 0.0, 'Reliable CI?': 'Yes'}	No	0.9798877283538645	{'CI': array([0.94775237, 1.01273058]), 'Error Bound': 0.0, 'Reliable CI?': 'Yes'}	{'CI': array([0.94775237, 1.01273058]), 'Error Bound': 0.0, 'Reliable CI?': 'Yes'}	No
679	Extrapyramidal and movement disorders|diseases of the nervous system$F$21-40	diseases of the nervous system	1.0544514580782989	{'CI': array([0.81230547, 1.34225008]), 'Error Bound': 1.9193400789957196e-113, 'Reliable CI?': 'Yes'}	{'CI': array([0.81230547, 1.34225008]), 'Error Bound': 1.9193400789957196e-113, 'Reliable CI?': 'Yes'}	No	1.0223896648792938	{'CI': array([0.76553739, 1.33180926]), 'Error Bound': 2.980098288294493e-96, 'Reliable CI?': 'Yes'}	{'CI': array([0.76553739, 1.33180926]), 'Error Bound': 2.980098288294493e-96, 'Reliable CI?': 'Yes'}	No
680	Extrapyramidal and movement disorders|diseases of the nervous system$F$41-60	diseases of the nervous system	0.8873923480143885	{'CI': array([0.76954706, 1.0157145 ]), 'Error Bound': 0.0, 'Reliable CI?': 'Yes'}	{'CI': array([0.76954706, 1.0157145 ]), 'Error Bound': 0.0, 'Reliable CI?': 'Yes'}	No	1.0266319580615013	{'CI': array([0.89459594, 1.17128399]), 'Error Bound': 0.0, 'Reliable CI?': 'Yes'}	{'CI': array([0.89459594, 1.17128399]), 'Error Bound': 0.0, 'Reliable CI?': 'Yes'}	No
681	Extrapyramidal and movement disorders|diseases of the nervous system$F$61-	diseases of the nervous system	0.9795713295844966	{'CI': array([0.91047999, 1.05202087]), 'Error Bound': 0.0, 'Reliable CI?': 'Yes'}	{'CI': array([0.91047999, 1.05202087]), 'Error Bound': 0.0, 'Reliable CI?': 'Yes'}	No	0.9888773149256186	{'CI': array([0.91719701, 1.06416474]), 'Error Bound': 0.0, 'Reliable CI?': 'Yes'}	{'CI': array([0.91719701, 1.06416474]), 'Error Bound': 0.0, 'Reliable CI?': 'Yes'}	No
682	Extrapyramidal and movement disorders|diseases of the nervous system$M$21-40	diseases of the nervous system	0.9169884741274779	{'CI': array([0.63129997, 1.27231012]), 'Error Bound': 1.2247721873629947e-66, 'Reliable CI?': 'Yes'}	{'CI': array([0.63129997, 1.27231012]), 'Error Bound': 1.2247721873629947e-66, 'Reliable CI?': 'Yes'}	No	0.9576272922998775	{'CI': array([0.67518917, 1.30670847]), 'Error Bound': 2.6547741211429784e-72, 'Reliable CI?': 'Yes'}	{'CI': array([0.67518917, 1.30670847]), 'Error Bound': 2.6547741211429784e-72, 'Reliable CI?': 'Yes'}	No
683	Extrapyramidal and movement disorders|diseases of the nervous system$M$41-60	diseases of the nervous system	1.019667010748087	{'CI': array([0.88103882, 1.1723132 ]), 'Error Bound': 0.0, 'Reliable CI?': 'Yes'}	{'CI': array([0.88103882, 1.1723132 ]), 'Error Bound': 0.0, 'Reliable CI?': 'Yes'}	No	1.0720238740683299	{'CI': array([0.91997073, 1.24077609]), 'Error Bound': 6.32527929051054e-307, 'Reliable CI?': 'Yes'}	{'CI': array([0.91997073, 1.24077609]), 'Error Bound': 6.32527929051054e-307, 'Reliable CI?': 'Yes'}	No
684	Extrapyramidal and movement disorders|diseases of the nervous system$M$61-	diseases of the nervous system	1.032397781883119	{'CI': array([0.97002069, 1.09744935]), 'Error Bound': 0.0, 'Reliable CI?': 'Yes'}	{'CI': array([0.97002069, 1.09744935]), 'Error Bound': 0.0, 'Reliable CI?': 'Yes'}	No	0.9995692491723823	{'CI': array([0.93544106, 1.06655832]), 'Error Bound': 0.0, 'Reliable CI?': 'Yes'}	{'CI': array([0.93544106, 1.06655832]), 'Error Bound': 0.0, 'Reliable CI?': 'Yes'}	No
685	Inflammatory diseases of the central nervous system|diseases of the nervous system$F$0-10	diseases of the nervous system	1.0075455758840544	{'CI': array([0.84227409, 1.19324283]), 'Error Bound': 6.013091771203546e-237, 'Reliable CI?': 'Yes'}	{'CI': array([0.84227409, 1.19324283]), 'Error Bound': 6.013091771203546e-237, 'Reliable CI?': 'Yes'}	No	0.9095041475085666	{'CI': array([0.77087019, 1.06274682]), 'Error Bound': 8.422614398406693e-298, 'Reliable CI?': 'Yes'}	{'CI': array([0.77087019, 1.06274682]), 'Error Bound': 8.422614398406693e-298, 'Reliable CI?': 'Yes'}	No
686	Inflammatory diseases of the central nervous system|diseases of the nervous system$F$11-20	diseases of the nervous system	1.0761612861803707	{'CI': array([0.91549692, 1.2555712 ]), 'Error Bound': 5.537999061829746e-275, 'Reliable CI?': 'Yes'}	{'CI': array([0.91549692, 1.2555712 ]), 'Error Bound': 5.537999061829746e-275, 'Reliable CI?': 'Yes'}	No	1.0771063209690412	{'CI': array([0.90219723, 1.27443908]), 'Error Bound': 7.313805639428198e-231, 'Reliable CI?': 'Yes'}	{'CI': array([0.90219723, 1.27443908]), 'Error Bound': 7.313805639428198e-231, 'Reliable CI?': 'Yes'}	No
687	Inflammatory diseases of the central nervous system|diseases of the nervous system$F$21-40	diseases of the nervous system	0.8720482800672826	{'CI': array([0.78798841, 0.96133741]), 'Error Bound': 0.0, 'Reliable CI?': 'Yes'}	{'CI': array([0.77179229, 0.97983298]), 'Error Bound': 0.0, 'Reliable CI?': 'Yes'}	Yes	0.9661368727868679	{'CI': array([0.87859029, 1.05917288]), 'Error Bound': 0.0, 'Reliable CI?': 'Yes'}	{'CI': array([0.87859029, 1.05917288]), 'Error Bound': 0.0, 'Reliable CI?': 'Yes'}	No
688	Inflammatory diseases of the central nervous system|diseases of the nervous system$F$41-60	diseases of the nervous system	0.9973469401907784	{'CI': array([0.93020264, 1.06764122]), 'Error Bound': 0.0, 'Reliable CI?': 'Yes'}	{'CI': array([0.93020264, 1.06764122]), 'Error Bound': 0.0, 'Reliable CI?': 'Yes'}	No	0.9846751221668066	{'CI': array([0.91502694, 1.05773153]), 'Error Bound': 0.0, 'Reliable CI?': 'Yes'}	{'CI': array([0.91502694, 1.05773153]), 'Error Bound': 0.0, 'Reliable CI?': 'Yes'}	No
689	Inflammatory diseases of the central nervous system|diseases of the nervous system$F$61-	diseases of the nervous system	0.9837802298624273	{'CI': array([0.8949741 , 1.07820394]), 'Error Bound': 0.0, 'Reliable CI?': 'Yes'}	{'CI': array([0.8949741 , 1.07820394]), 'Error Bound': 0.0, 'Reliable CI?': 'Yes'}	No	0.9115445914070323	{'CI': array([0.82271329, 1.0061421 ]), 'Error Bound': 0.0, 'Reliable CI?': 'Yes'}	{'CI': array([0.82271329, 1.0061421 ]), 'Error Bound': 0.0, 'Reliable CI?': 'Yes'}	No
690	Inflammatory diseases of the central nervous system|diseases of the nervous system$M$0-10	diseases of the nervous system	0.9223568056964923	{'CI': array([0.79265888, 1.0647027 ]), 'Error Bound': 0.0, 'Reliable CI?': 'Yes'}	{'CI': array([0.79265888, 1.0647027 ]), 'Error Bound': 0.0, 'Reliable CI?': 'Yes'}	No	1.1638157321298974	{'CI': array([1.01272057, 1.33086992]), 'Error Bound': 0.0, 'Reliable CI?': 'Yes'}	{'CI': array([0.98179896, 1.36950361]), 'Error Bound': 0.0, 'Reliable CI?': 'Yes'}	No
691	Inflammatory diseases of the central nervous system|diseases of the nervous system$M$11-20	diseases of the nervous system	0.9885535199256393	{'CI': array([0.85025031, 1.14096637]), 'Error Bound': 0.0, 'Reliable CI?': 'Yes'}	{'CI': array([0.85025031, 1.14096637]), 'Error Bound': 0.0, 'Reliable CI?': 'Yes'}	No	1.0091712058887152	{'CI': array([0.85840094, 1.17672365]), 'Error Bound': 8.344145782252292e-288, 'Reliable CI?': 'Yes'}	{'CI': array([0.85840094, 1.17672365]), 'Error Bound': 8.344145782252292e-288, 'Reliable CI?': 'Yes'}	No
692	Inflammatory diseases of the central nervous system|diseases of the nervous system$M$21-40	diseases of the nervous system	1.1385907962030783	{'CI': array([1.03060377, 1.25456172]), 'Error Bound': 0.0, 'Reliable CI?': 'Yes'}	{'CI': array([1.00992484, 1.27875395]), 'Error Bound': 0.0, 'Reliable CI?': 'Yes'}	Yes	0.9405123243466348	{'CI': array([0.85057704, 1.03630474]), 'Error Bound': 0.0, 'Reliable CI?': 'Yes'}	{'CI': array([0.85057704, 1.03630474]), 'Error Bound': 0.0, 'Reliable CI?': 'Yes'}	No
693	Inflammatory diseases of the central nervous system|diseases of the nervous system$M$41-60	diseases of the nervous system	0.9774560961492532	{'CI': array([0.91171341, 1.04623672]), 'Error Bound': 0.0, 'Reliable CI?': 'Yes'}	{'CI': array([0.91171341, 1.04623672]), 'Error Bound': 0.0, 'Reliable CI?': 'Yes'}	No	1.0211775218183612	{'CI': array([0.95038476, 1.09544977]), 'Error Bound': 0.0, 'Reliable CI?': 'Yes'}	{'CI': array([0.95038476, 1.09544977]), 'Error Bound': 0.0, 'Reliable CI?': 'Yes'}	No
694	Inflammatory diseases of the central nervous system|diseases of the nervous system$M$61-	diseases of the nervous system	0.9881585618773786	{'CI': array([0.90612875, 1.07495054]), 'Error Bound': 0.0, 'Reliable CI?': 'Yes'}	{'CI': array([0.90612875, 1.07495054]), 'Error Bound': 0.0, 'Reliable CI?': 'Yes'}	No	1.0479393694140124	{'CI': array([0.95723254, 1.14437911]), 'Error Bound': 0.0, 'Reliable CI?': 'Yes'}	{'CI': array([0.95723254, 1.14437911]), 'Error Bound': 0.0, 'Reliable CI?': 'Yes'}	No
695	Nerve, nerve root and plexus disorders|diseases of the nervous system$F$21-40	diseases of the nervous system	0.927408532432434	{'CI': array([0.77613473, 1.096128 ]), 'Error Bound': 5.501186505925919e-255, 'Reliable CI?': 'Yes'}	{'CI': array([0.77613473, 1.096128 ]), 'Error Bound': 5.501186505925919e-255, 'Reliable CI?': 'Yes'}	No	1.1002611820289299	{'CI': array([0.92329099, 1.3000277 ]), 'Error Bound': 6.014647081267326e-232, 'Reliable CI?': 'Yes'}	{'CI': array([0.92329099, 1.3000277 ]), 'Error Bound': 6.014647081267326e-232, 'Reliable CI?': 'Yes'}	No
696	Nerve, nerve root and plexus disorders|diseases of the nervous system$F$41-60	diseases of the nervous system	1.000257394842375	{'CI': array([0.89884357, 1.10902574]), 'Error Bound': 0.0, 'Reliable CI?': 'Yes'}	{'CI': array([0.89884357, 1.10902574]), 'Error Bound': 0.0, 'Reliable CI?': 'Yes'}	No	1.0122238985041436	{'CI': array([0.90355862, 1.12933543]), 'Error Bound': 0.0, 'Reliable CI?': 'Yes'}	{'CI': array([0.90355862, 1.12933543]), 'Error Bound': 0.0, 'Reliable CI?': 'Yes'}	No
697	Nerve, nerve root and plexus disorders|diseases of the nervous system$F$61-	diseases of the nervous system	0.9920722388072267	{'CI': array([0.88333814, 1.10932391]), 'Error Bound': 0.0, 'Reliable CI?': 'Yes'}	{'CI': array([0.88333814, 1.10932391]), 'Error Bound': 0.0, 'Reliable CI?': 'Yes'}	No	0.9886935206837608	{'CI': array([0.87710001, 1.10928203]), 'Error Bound': 0.0, 'Reliable CI?': 'Yes'}	{'CI': array([0.87710001, 1.10928203]), 'Error Bound': 0.0, 'Reliable CI?': 'Yes'}	No
698	Nerve, nerve root and plexus disorders|diseases of the nervous system$M$21-40	diseases of the nervous system	1.1537070225313668	{'CI': array([0.91476937, 1.43533901]), 'Error Bound': 6.196164875118019e-132, 'Reliable CI?': 'Yes'}	{'CI': array([0.91476937, 1.43533901]), 'Error Bound': 6.196164875118019e-132, 'Reliable CI?': 'Yes'}	No	1.0549234051340612	{'CI': array([0.81977787, 1.33283489]), 'Error Bound': 7.693034916632056e-121, 'Reliable CI?': 'Yes'}	{'CI': array([0.81977787, 1.33283489]), 'Error Bound': 7.693034916632056e-121, 'Reliable CI?': 'Yes'}	No
699	Nerve, nerve root and plexus disorders|diseases of the nervous system$M$41-60	diseases of the nervous system	1.0129561024449654	{'CI': array([0.8986847 , 1.13660891]), 'Error Bound': 0.0, 'Reliable CI?': 'Yes'}	{'CI': array([0.8986847 , 1.13660891]), 'Error Bound': 0.0, 'Reliable CI?': 'Yes'}	No	0.9752372758740715	{'CI': array([0.85633119, 1.10446942]), 'Error Bound': 0.0, 'Reliable CI?': 'Yes'}	{'CI': array([0.85633119, 1.10446942]), 'Error Bound': 0.0, 'Reliable CI?': 'Yes'}	No
700	Nerve, nerve root and plexus disorders|diseases of the nervous system$M$61-	diseases of the nervous system	0.9880036563790218	{'CI': array([0.87307657, 1.11250258]), 'Error Bound': 0.0, 'Reliable CI?': 'Yes'}	{'CI': array([0.87307657, 1.11250258]), 'Error Bound': 0.0, 'Reliable CI?': 'Yes'}	No	1.0978270640378438	{'CI': array([0.96245739, 1.24614377]), 'Error Bound': 0.0, 'Reliable CI?': 'Yes'}	{'CI': array([0.96245739, 1.24614377]), 'Error Bound': 0.0, 'Reliable CI?': 'Yes'}	No
701	Other degenerative diseases of the nervous system|diseases of the nervous system$F$41-60	diseases of the nervous system	1.087102835103849	{'CI': array([0.88279932, 1.32257968]), 'Error Bound': 6.647519684448208e-169, 'Reliable CI?': 'Yes'}	{'CI': array([0.88279932, 1.32257968]), 'Error Bound': 6.647519684448208e-169, 'Reliable CI?': 'Yes'}	No	0.9946890906066048	{'CI': array([0.79655149, 1.2230298 ]), 'Error Bound': 9.01870185375686e-160, 'Reliable CI?': 'Yes'}	{'CI': array([0.79655149, 1.2230298 ]), 'Error Bound': 9.01870185375686e-160, 'Reliable CI?': 'Yes'}	No
702	Other degenerative diseases of the nervous system|diseases of the nervous system$F$61-	diseases of the nervous system	0.9852572325092157	{'CI': array([0.93182432, 1.04067289]), 'Error Bound': 0.0, 'Reliable CI?': 'Yes'}	{'CI': array([0.93182432, 1.04067289]), 'Error Bound': 0.0, 'Reliable CI?': 'Yes'}	No	1.0306331586000523	{'CI': array([0.97104696, 1.09265551]), 'Error Bound': 0.0, 'Reliable CI?': 'Yes'}	{'CI': array([0.97104696, 1.09265551]), 'Error Bound': 0.0, 'Reliable CI?': 'Yes'}	No
703	Other degenerative diseases of the nervous system|diseases of the nervous system$M$41-60	diseases of the nervous system	0.9604961496740035	{'CI': array([0.78880878, 1.15471402]), 'Error Bound': 1.9880582612201564e-205, 'Reliable CI?': 'Yes'}	{'CI': array([0.78880878, 1.15471402]), 'Error Bound': 1.9880582612201564e-205, 'Reliable CI?': 'Yes'}	No	1.0724737560164437	{'CI': array([0.87151273, 1.30366814]), 'Error Bound': 9.90743842002026e-172, 'Reliable CI?': 'Yes'}	{'CI': array([0.87151273, 1.30366814]), 'Error Bound': 9.90743842002026e-172, 'Reliable CI?': 'Yes'}	No
704	Other degenerative diseases of the nervous system|diseases of the nervous system$M$61-	diseases of the nervous system	0.9959436708552861	{'CI': array([0.93652178, 1.05781851]), 'Error Bound': 0.0, 'Reliable CI?': 'Yes'}	{'CI': array([0.93652178, 1.05781851]), 'Error Bound': 0.0, 'Reliable CI?': 'Yes'}	No	0.9821845731723826	{'CI': array([0.91827244, 1.04895507]), 'Error Bound': 0.0, 'Reliable CI?': 'Yes'}	{'CI': array([0.91827244, 1.04895507]), 'Error Bound': 0.0, 'Reliable CI?': 'Yes'}	No
705	Other disorders of the nervous system|diseases of the nervous system$F$0-10	diseases of the nervous system	0.9553434083327113	{'CI': array([0.86983397, 1.04610972]), 'Error Bound': 0.0, 'Reliable CI?': 'Yes'}	{'CI': array([0.86983397, 1.04610972]), 'Error Bound': 0.0, 'Reliable CI?': 'Yes'}	No	0.9275160314148322	{'CI': array([0.84204779, 1.0182847 ]), 'Error Bound': 0.0, 'Reliable CI?': 'Yes'}	{'CI': array([0.84204779, 1.0182847 ]), 'Error Bound': 0.0, 'Reliable CI?': 'Yes'}	No
706	Other disorders of the nervous system|diseases of the nervous system$F$11-20	diseases of the nervous system	0.9994014710358541	{'CI': array([0.92334245, 1.07952504]), 'Error Bound': 0.0, 'Reliable CI?': 'Yes'}	{'CI': array([0.92334245, 1.07952504]), 'Error Bound': 0.0, 'Reliable CI?': 'Yes'}	No	1.0179058080444288	{'CI': array([0.93756967, 1.1027575 ]), 'Error Bound': 0.0, 'Reliable CI?': 'Yes'}	{'CI': array([0.93756967, 1.1027575 ]), 'Error Bound': 0.0, 'Reliable CI?': 'Yes'}	No
707	Other disorders of the nervous system|diseases of the nervous system$F$21-40	diseases of the nervous system	0.9680814905154657	{'CI': array([0.93197218, 1.00509175]), 'Error Bound': 0.0, 'Reliable CI?': 'Yes'}	{'CI': array([0.93197218, 1.00509175]), 'Error Bound': 0.0, 'Reliable CI?': 'Yes'}	No	0.9703151237217932	{'CI': array([0.93369336, 1.00786232]), 'Error Bound': 0.0, 'Reliable CI?': 'Yes'}	{'CI': array([0.93369336, 1.00786232]), 'Error Bound': 0.0, 'Reliable CI?': 'Yes'}	No
708	Other disorders of the nervous system|diseases of the nervous system$F$41-60	diseases of the nervous system	0.9920228383581959	{'CI': array([0.96675574, 1.0177241 ]), 'Error Bound': 0.0, 'Reliable CI?': 'Yes'}	{'CI': array([0.96675574, 1.0177241 ]), 'Error Bound': 0.0, 'Reliable CI?': 'Yes'}	No	0.9586812681124851	{'CI': array([0.93369083, 0.98410095]), 'Error Bound': 0.0, 'Reliable CI?': 'Yes'}	{'CI': array([0.92834996, 0.98964723]), 'Error Bound': 0.0, 'Reliable CI?': 'Yes'}	Yes
709	Other disorders of the nervous system|diseases of the nervous system$F$61-	diseases of the nervous system	1.0078624505678657	{'CI': array([0.98555756, 1.03050296]), 'Error Bound': 0.0, 'Reliable CI?': 'Yes'}	{'CI': array([0.98555756, 1.03050296]), 'Error Bound': 0.0, 'Reliable CI?': 'Yes'}	No	0.987175533069866	{'CI': array([0.96430639, 1.01039988]), 'Error Bound': 0.0, 'Reliable CI?': 'Yes'}	{'CI': array([0.96430639, 1.01039988]), 'Error Bound': 0.0, 'Reliable CI?': 'Yes'}	No
710	Other disorders of the nervous system|diseases of the nervous system$M$0-10	diseases of the nervous system	0.9928067520659382	{'CI': array([0.91476959, 1.07514155]), 'Error Bound': 0.0, 'Reliable CI?': 'Yes'}	{'CI': array([0.91476959, 1.07514155]), 'Error Bound': 0.0, 'Reliable CI?': 'Yes'}	No	1.0365298738456732	{'CI': array([0.95223058, 1.12578581]), 'Error Bound': 0.0, 'Reliable CI?': 'Yes'}	{'CI': array([0.95223058, 1.12578581]), 'Error Bound': 0.0, 'Reliable CI?': 'Yes'}	No
711	Other disorders of the nervous system|diseases of the nervous system$M$11-20	diseases of the nervous system	0.9880013605932965	{'CI': array([0.90756773, 1.07301299]), 'Error Bound': 0.0, 'Reliable CI?': 'Yes'}	{'CI': array([0.90756773, 1.07301299]), 'Error Bound': 0.0, 'Reliable CI?': 'Yes'}	No	1.035114178797028	{'CI': array([0.95036314, 1.12487598]), 'Error Bound': 0.0, 'Reliable CI?': 'Yes'}	{'CI': array([0.95036314, 1.12487598]), 'Error Bound': 0.0, 'Reliable CI?': 'Yes'}	No
712	Other disorders of the nervous system|diseases of the nervous system$M$21-40	diseases of the nervous system	1.04834483595793	{'CI': array([0.99182011, 1.10704761]), 'Error Bound': 0.0, 'Reliable CI?': 'Yes'}	{'CI': array([0.99182011, 1.10704761]), 'Error Bound': 0.0, 'Reliable CI?': 'Yes'}	No	1.0049402472027025	{'CI': array([0.94879496, 1.06326413]), 'Error Bound': 0.0, 'Reliable CI?': 'Yes'}	{'CI': array([0.94879496, 1.06326413]), 'Error Bound': 0.0, 'Reliable CI?': 'Yes'}	No
713	Other disorders of the nervous system|diseases of the nervous system$M$41-60	diseases of the nervous system	1.0075191807187305	{'CI': array([0.97982638, 1.03573164]), 'Error Bound': 0.0, 'Reliable CI?': 'Yes'}	{'CI': array([0.97982638, 1.03573164]), 'Error Bound': 0.0, 'Reliable CI?': 'Yes'}	No	0.9894870803709678	{'CI': array([0.96161385, 1.01788977]), 'Error Bound': 0.0, 'Reliable CI?': 'Yes'}	{'CI': array([0.96161385, 1.01788977]), 'Error Bound': 0.0, 'Reliable CI?': 'Yes'}	No
714	Other disorders of the nervous system|diseases of the nervous system$M$61-	diseases of the nervous system	1.0107524935164798	{'CI': array([0.98772787, 1.03413452]), 'Error Bound': 0.0, 'Reliable CI?': 'Yes'}	{'CI': array([0.98772787, 1.03413452]), 'Error Bound': 0.0, 'Reliable CI?': 'Yes'}	No	0.9859593531205556	{'CI': array([0.96220698, 1.01009524]), 'Error Bound': 0.0, 'Reliable CI?': 'Yes'}	{'CI': array([0.96220698, 1.01009524]), 'Error Bound': 0.0, 'Reliable CI?': 'Yes'}	No
[truncated: 920 more rows]
