# Supplementary material for: Measurable health effects associated with the daylight saving time shift
Source: PLoS Comput Biol. 2020 Jun 8;16(6):e1007927. doi: 10.1371/journal.pcbi.1007927 (PMC7302868; doi:10.1371/journal.pcbi.1007927)
Supplement: S5 Table — (CSV) [file pcbi.1007927.s006.csv]

	Condition	System	Relative Risk (Spring)	99.9% C.I. (Spring)	False Coverage Rate Corrected 99.9% C.I. (Spring)	Spring Significant?	Relative Risk (Autumn)	99.9% C.I. (Autumn)	False Coverage Rate Corrected 99.9% C.I. (Autumn)	Autumn Significant?
0	On diagnostic imaging and in function studies, without diagnosis|abnormal clinical and laboratory findings, not elsewhere classified$F$0-10	abnormal clinical and laboratory findings, not elsewhere classified	0.9569858196736583	{'CI': array([0.86726575, 1.05250533]), 'Error Bound': 0.0, 'Reliable CI?': 'Yes'}	{'CI': array([0.86726575, 1.05250533]), 'Error Bound': 0.0, 'Reliable CI?': 'Yes'}	No	0.9577251821990201	{'CI': array([0.86400392, 1.05779208]), 'Error Bound': 0.0, 'Reliable CI?': 'Yes'}	{'CI': array([0.86400392, 1.05779208]), 'Error Bound': 0.0, 'Reliable CI?': 'Yes'}	No
1	On diagnostic imaging and in function studies, without diagnosis|abnormal clinical and laboratory findings, not elsewhere classified$F$11-20	abnormal clinical and laboratory findings, not elsewhere classified	1.0251578902204843	{'CI': array([0.89297051, 1.17000041]), 'Error Bound': 0.0, 'Reliable CI?': 'Yes'}	{'CI': array([0.89297051, 1.17000041]), 'Error Bound': 0.0, 'Reliable CI?': 'Yes'}	No	0.9626560539778607	{'CI': array([0.83467005, 1.10273943]), 'Error Bound': 0.0, 'Reliable CI?': 'Yes'}	{'CI': array([0.83467005, 1.10273943]), 'Error Bound': 0.0, 'Reliable CI?': 'Yes'}	No
2	On diagnostic imaging and in function studies, without diagnosis|abnormal clinical and laboratory findings, not elsewhere classified$F$21-40	abnormal clinical and laboratory findings, not elsewhere classified	0.9748771322242693	{'CI': array([0.91499617, 1.0372693 ]), 'Error Bound': 0.0, 'Reliable CI?': 'Yes'}	{'CI': array([0.91499617, 1.0372693 ]), 'Error Bound': 0.0, 'Reliable CI?': 'Yes'}	No	0.9522995139470397	{'CI': array([0.89226703, 1.01487646]), 'Error Bound': 0.0, 'Reliable CI?': 'Yes'}	{'CI': array([0.89226703, 1.01487646]), 'Error Bound': 0.0, 'Reliable CI?': 'Yes'}	No
3	On diagnostic imaging and in function studies, without diagnosis|abnormal clinical and laboratory findings, not elsewhere classified$F$41-60	abnormal clinical and laboratory findings, not elsewhere classified	0.984224155513632	{'CI': array([0.95190039, 1.01726348]), 'Error Bound': 0.0, 'Reliable CI?': 'Yes'}	{'CI': array([0.95190039, 1.01726348]), 'Error Bound': 0.0, 'Reliable CI?': 'Yes'}	No	0.948159198959457	{'CI': array([0.91569782, 0.98135124]), 'Error Bound': 0.0, 'Reliable CI?': 'Yes'}	{'CI': array([0.91203696, 0.9851885 ]), 'Error Bound': 0.0, 'Reliable CI?': 'Yes'}	Yes
4	On diagnostic imaging and in function studies, without diagnosis|abnormal clinical and laboratory findings, not elsewhere classified$F$61-	abnormal clinical and laboratory findings, not elsewhere classified	0.9976813508152593	{'CI': array([0.9711938 , 1.02464461]), 'Error Bound': 0.0, 'Reliable CI?': 'Yes'}	{'CI': array([0.9711938 , 1.02464461]), 'Error Bound': 0.0, 'Reliable CI?': 'Yes'}	No	0.942303417457152	{'CI': array([0.91556098, 0.96953992]), 'Error Bound': 0.0, 'Reliable CI?': 'Yes'}	{'CI': array([0.9125388 , 0.97268137]), 'Error Bound': 0.0, 'Reliable CI?': 'Yes'}	Yes
5	On diagnostic imaging and in function studies, without diagnosis|abnormal clinical and laboratory findings, not elsewhere classified$M$0-10	abnormal clinical and laboratory findings, not elsewhere classified	0.9171763799526336	{'CI': array([0.84035301, 0.99827333]), 'Error Bound': 0.0, 'Reliable CI?': 'Yes'}	{'CI': array([0.82291321, 1.01795596]), 'Error Bound': 0.0, 'Reliable CI?': 'Yes'}	No	0.9693804367355648	{'CI': array([0.88598492, 1.05774279]), 'Error Bound': 0.0, 'Reliable CI?': 'Yes'}	{'CI': array([0.88598492, 1.05774279]), 'Error Bound': 0.0, 'Reliable CI?': 'Yes'}	No
6	On diagnostic imaging and in function studies, without diagnosis|abnormal clinical and laboratory findings, not elsewhere classified$M$11-20	abnormal clinical and laboratory findings, not elsewhere classified	1.0202650736849173	{'CI': array([0.89723231, 1.15420717]), 'Error Bound': 0.0, 'Reliable CI?': 'Yes'}	{'CI': array([0.89723231, 1.15420717]), 'Error Bound': 0.0, 'Reliable CI?': 'Yes'}	No	0.9466971255139843	{'CI': array([0.8308872 , 1.07238108]), 'Error Bound': 0.0, 'Reliable CI?': 'Yes'}	{'CI': array([0.8308872 , 1.07238108]), 'Error Bound': 0.0, 'Reliable CI?': 'Yes'}	No
7	On diagnostic imaging and in function studies, without diagnosis|abnormal clinical and laboratory findings, not elsewhere classified$M$21-40	abnormal clinical and laboratory findings, not elsewhere classified	0.9612953623690127	{'CI': array([0.89756205, 1.02789459]), 'Error Bound': 0.0, 'Reliable CI?': 'Yes'}	{'CI': array([0.89756205, 1.02789459]), 'Error Bound': 0.0, 'Reliable CI?': 'Yes'}	No	0.9658706629120053	{'CI': array([0.90036444, 1.03440312]), 'Error Bound': 0.0, 'Reliable CI?': 'Yes'}	{'CI': array([0.90036444, 1.03440312]), 'Error Bound': 0.0, 'Reliable CI?': 'Yes'}	No
8	On diagnostic imaging and in function studies, without diagnosis|abnormal clinical and laboratory findings, not elsewhere classified$M$41-60	abnormal clinical and laboratory findings, not elsewhere classified	1.0170268977977974	{'CI': array([0.9857417 , 1.04897451]), 'Error Bound': 0.0, 'Reliable CI?': 'Yes'}	{'CI': array([0.9857417 , 1.04897451]), 'Error Bound': 0.0, 'Reliable CI?': 'Yes'}	No	0.951149704152029	{'CI': array([0.92006068, 0.98290756]), 'Error Bound': 0.0, 'Reliable CI?': 'Yes'}	{'CI': array([0.9165528, 0.9865769]), 'Error Bound': 0.0, 'Reliable CI?': 'Yes'}	Yes
9	On diagnostic imaging and in function studies, without diagnosis|abnormal clinical and laboratory findings, not elsewhere classified$M$61-	abnormal clinical and laboratory findings, not elsewhere classified	1.0189144670201706	{'CI': array([0.99293053, 1.0453528 ]), 'Error Bound': 0.0, 'Reliable CI?': 'Yes'}	{'CI': array([0.99293053, 1.0453528 ]), 'Error Bound': 0.0, 'Reliable CI?': 'Yes'}	No	0.9647994926087461	{'CI': array([0.93871684, 0.99134826]), 'Error Bound': 0.0, 'Reliable CI?': 'Yes'}	{'CI': array([0.93576831, 0.9944093 ]), 'Error Bound': 0.0, 'Reliable CI?': 'Yes'}	Yes
10	On examination of blood, without diagnosis|abnormal clinical and laboratory findings, not elsewhere classified$F$0-10	abnormal clinical and laboratory findings, not elsewhere classified	0.9746730392151872	{'CI': array([0.84393936, 1.11801365]), 'Error Bound': 0.0, 'Reliable CI?': 'Yes'}	{'CI': array([0.84393936, 1.11801365]), 'Error Bound': 0.0, 'Reliable CI?': 'Yes'}	No	1.1184375804200046	{'CI': array([0.96650338, 1.28678987]), 'Error Bound': 0.0, 'Reliable CI?': 'Yes'}	{'CI': array([0.96650338, 1.28678987]), 'Error Bound': 0.0, 'Reliable CI?': 'Yes'}	No
11	On examination of blood, without diagnosis|abnormal clinical and laboratory findings, not elsewhere classified$F$11-20	abnormal clinical and laboratory findings, not elsewhere classified	1.1008979179315785	{'CI': array([0.93856808, 1.28220573]), 'Error Bound': 8.281655171228353e-278, 'Reliable CI?': 'Yes'}	{'CI': array([0.93856808, 1.28220573]), 'Error Bound': 8.281655171228353e-278, 'Reliable CI?': 'Yes'}	No	1.0148229562287832	{'CI': array([0.86491532, 1.18127637]), 'Error Bound': 1.8656736061170582e-293, 'Reliable CI?': 'Yes'}	{'CI': array([0.86491532, 1.18127637]), 'Error Bound': 1.8656736061170582e-293, 'Reliable CI?': 'Yes'}	No
12	On examination of blood, without diagnosis|abnormal clinical and laboratory findings, not elsewhere classified$F$21-40	abnormal clinical and laboratory findings, not elsewhere classified	0.9896593696018604	{'CI': array([0.92050007, 1.06217279]), 'Error Bound': 0.0, 'Reliable CI?': 'Yes'}	{'CI': array([0.92050007, 1.06217279]), 'Error Bound': 0.0, 'Reliable CI?': 'Yes'}	No	0.9928971758999172	{'CI': array([0.92357615, 1.06558488]), 'Error Bound': 0.0, 'Reliable CI?': 'Yes'}	{'CI': array([0.92357615, 1.06558488]), 'Error Bound': 0.0, 'Reliable CI?': 'Yes'}	No
13	On examination of blood, without diagnosis|abnormal clinical and laboratory findings, not elsewhere classified$F$41-60	abnormal clinical and laboratory findings, not elsewhere classified	0.9710630386613831	{'CI': array([0.92970175, 1.01360862]), 'Error Bound': 0.0, 'Reliable CI?': 'Yes'}	{'CI': array([0.92970175, 1.01360862]), 'Error Bound': 0.0, 'Reliable CI?': 'Yes'}	No	0.929164760159517	{'CI': array([0.88879095, 0.97068266]), 'Error Bound': 0.0, 'Reliable CI?': 'Yes'}	{'CI': array([0.8842511 , 0.97549879]), 'Error Bound': 0.0, 'Reliable CI?': 'Yes'}	Yes
14	On examination of blood, without diagnosis|abnormal clinical and laboratory findings, not elsewhere classified$F$61-	abnormal clinical and laboratory findings, not elsewhere classified	1.0142690437275332	{'CI': array([0.97620858, 1.05331391]), 'Error Bound': 0.0, 'Reliable CI?': 'Yes'}	{'CI': array([0.97620858, 1.05331391]), 'Error Bound': 0.0, 'Reliable CI?': 'Yes'}	No	0.9122555864377107	{'CI': array([0.87569699, 0.94975362]), 'Error Bound': 0.0, 'Reliable CI?': 'Yes'}	{'CI': array([0.87158066, 0.95409678]), 'Error Bound': 0.0, 'Reliable CI?': 'Yes'}	Yes
15	On examination of blood, without diagnosis|abnormal clinical and laboratory findings, not elsewhere classified$M$0-10	abnormal clinical and laboratory findings, not elsewhere classified	1.060579558299291	{'CI': array([0.93662539, 1.19546395]), 'Error Bound': 0.0, 'Reliable CI?': 'Yes'}	{'CI': array([0.93662539, 1.19546395]), 'Error Bound': 0.0, 'Reliable CI?': 'Yes'}	No	1.066644589287363	{'CI': array([0.93370721, 1.21220944]), 'Error Bound': 0.0, 'Reliable CI?': 'Yes'}	{'CI': array([0.93370721, 1.21220944]), 'Error Bound': 0.0, 'Reliable CI?': 'Yes'}	No
16	On examination of blood, without diagnosis|abnormal clinical and laboratory findings, not elsewhere classified$M$11-20	abnormal clinical and laboratory findings, not elsewhere classified	0.9703620469775913	{'CI': array([0.83020154, 1.1251232 ]), 'Error Bound': 0.0, 'Reliable CI?': 'Yes'}	{'CI': array([0.83020154, 1.1251232 ]), 'Error Bound': 0.0, 'Reliable CI?': 'Yes'}	No	0.7691173381884605	{'CI': array([0.64726256, 0.90272437]), 'Error Bound': 0.0, 'Reliable CI?': 'Yes'}	{'CI': array([0.63394681, 0.91890296]), 'Error Bound': 0.0, 'Reliable CI?': 'Yes'}	Yes
17	On examination of blood, without diagnosis|abnormal clinical and laboratory findings, not elsewhere classified$M$21-40	abnormal clinical and laboratory findings, not elsewhere classified	0.9723032381991985	{'CI': array([0.89419157, 1.05474694]), 'Error Bound': 0.0, 'Reliable CI?': 'Yes'}	{'CI': array([0.89419157, 1.05474694]), 'Error Bound': 0.0, 'Reliable CI?': 'Yes'}	No	0.9019842594468014	{'CI': array([0.82909401, 0.9787283 ]), 'Error Bound': 0.0, 'Reliable CI?': 'Yes'}	{'CI': array([0.82099247, 0.98776226]), 'Error Bound': 0.0, 'Reliable CI?': 'Yes'}	Yes
18	On examination of blood, without diagnosis|abnormal clinical and laboratory findings, not elsewhere classified$M$41-60	abnormal clinical and laboratory findings, not elsewhere classified	1.004823942056899	{'CI': array([0.96427293, 1.04649955]), 'Error Bound': 0.0, 'Reliable CI?': 'Yes'}	{'CI': array([0.96427293, 1.04649955]), 'Error Bound': 0.0, 'Reliable CI?': 'Yes'}	No	0.9446924066168636	{'CI': array([0.90506707, 0.9854132 ]), 'Error Bound': 0.0, 'Reliable CI?': 'Yes'}	{'CI': array([0.90060988, 0.99013493]), 'Error Bound': 0.0, 'Reliable CI?': 'Yes'}	Yes
19	On examination of blood, without diagnosis|abnormal clinical and laboratory findings, not elsewhere classified$M$61-	abnormal clinical and laboratory findings, not elsewhere classified	0.9870134779481927	{'CI': array([0.9511561, 1.0237515]), 'Error Bound': 0.0, 'Reliable CI?': 'Yes'}	{'CI': array([0.9511561, 1.0237515]), 'Error Bound': 0.0, 'Reliable CI?': 'Yes'}	No	0.950235140934268	{'CI': array([0.91418438, 0.98718696]), 'Error Bound': 0.0, 'Reliable CI?': 'Yes'}	{'CI': array([0.91012386, 0.99146504]), 'Error Bound': 0.0, 'Reliable CI?': 'Yes'}	Yes
20	On examination of other body fluids, substances and tissues, without diagnosis|abnormal clinical and laboratory findings, not elsewhere classified$F$21-40	abnormal clinical and laboratory findings, not elsewhere classified	0.8808665751729329	{'CI': array([0.63171687, 1.18210983]), 'Error Bound': 2.7979193240278917e-84, 'Reliable CI?': 'Yes'}	{'CI': array([0.63171687, 1.18210983]), 'Error Bound': 2.7979193240278917e-84, 'Reliable CI?': 'Yes'}	No	0.8774649230393898	{'CI': array([0.64888177, 1.1492165 ]), 'Error Bound': 2.1833166004589186e-100, 'Reliable CI?': 'Yes'}	{'CI': array([0.64888177, 1.1492165 ]), 'Error Bound': 2.1833166004589186e-100, 'Reliable CI?': 'Yes'}	No
21	On examination of other body fluids, substances and tissues, without diagnosis|abnormal clinical and laboratory findings, not elsewhere classified$F$41-60	abnormal clinical and laboratory findings, not elsewhere classified	0.9457893968605219	{'CI': array([0.76934895, 1.14623565]), 'Error Bound': 3.2807384588057467e-190, 'Reliable CI?': 'Yes'}	{'CI': array([0.76934895, 1.14623565]), 'Error Bound': 3.2807384588057467e-190, 'Reliable CI?': 'Yes'}	No	0.9053853984006278	{'CI': array([0.72278789, 1.11422337]), 'Error Bound': 3.648515610565063e-167, 'Reliable CI?': 'Yes'}	{'CI': array([0.72278789, 1.11422337]), 'Error Bound': 3.648515610565063e-167, 'Reliable CI?': 'Yes'}	No
22	On examination of other body fluids, substances and tissues, without diagnosis|abnormal clinical and laboratory findings, not elsewhere classified$F$61-	abnormal clinical and laboratory findings, not elsewhere classified	1.2548447698882832	{'CI': array([1.00989896, 1.5431182 ]), 'Error Bound': 4.5516507251392936e-141, 'Reliable CI?': 'Yes'}	{'CI': array([0.95703992, 1.61923683]), 'Error Bound': 4.5516507251392936e-141, 'Reliable CI?': 'Yes'}	No	0.910856094210613	{'CI': array([0.7129853 , 1.13978096]), 'Error Bound': 8.276557344922197e-143, 'Reliable CI?': 'Yes'}	{'CI': array([0.7129853 , 1.13978096]), 'Error Bound': 8.276557344922197e-143, 'Reliable CI?': 'Yes'}	No
23	On examination of other body fluids, substances and tissues, without diagnosis|abnormal clinical and laboratory findings, not elsewhere classified$M$41-60	abnormal clinical and laboratory findings, not elsewhere classified	1.0339287201152518	{'CI': array([0.79451846, 1.31819279]), 'Error Bound': 3.168213192414282e-113, 'Reliable CI?': 'Yes'}	{'CI': array([0.79451846, 1.31819279]), 'Error Bound': 3.168213192414282e-113, 'Reliable CI?': 'Yes'}	No	1.0971944297178147	{'CI': array([0.85762828, 1.3805839 ]), 'Error Bound': 1.3992023663006775e-122, 'Reliable CI?': 'Yes'}	{'CI': array([0.85762828, 1.3805839 ]), 'Error Bound': 1.3992023663006775e-122, 'Reliable CI?': 'Yes'}	No
24	On examination of other body fluids, substances and tissues, without diagnosis|abnormal clinical and laboratory findings, not elsewhere classified$M$61-	abnormal clinical and laboratory findings, not elsewhere classified	1.0740198927509352	{'CI': array([0.85626372, 1.32765858]), 'Error Bound': 1.2326792261077366e-145, 'Reliable CI?': 'Yes'}	{'CI': array([0.85626372, 1.32765858]), 'Error Bound': 1.2326792261077366e-145, 'Reliable CI?': 'Yes'}	No	0.8971768019331047	{'CI': array([0.70822795, 1.11439866]), 'Error Bound': 4.066280731820479e-154, 'Reliable CI?': 'Yes'}	{'CI': array([0.70822795, 1.11439866]), 'Error Bound': 4.066280731820479e-154, 'Reliable CI?': 'Yes'}	No
25	On examination of urine, without diagnosis|abnormal clinical and laboratory findings, not elsewhere classified$F$21-40	abnormal clinical and laboratory findings, not elsewhere classified	1.0217946819330705	{'CI': array([0.81902626, 1.25598576]), 'Error Bound': 8.165299409996614e-158, 'Reliable CI?': 'Yes'}	{'CI': array([0.81902626, 1.25598576]), 'Error Bound': 8.165299409996614e-158, 'Reliable CI?': 'Yes'}	No	0.9289117088314922	{'CI': array([0.72299453, 1.16851364]), 'Error Bound': 1.5208836950394266e-134, 'Reliable CI?': 'Yes'}	{'CI': array([0.72299453, 1.16851364]), 'Error Bound': 1.5208836950394266e-134, 'Reliable CI?': 'Yes'}	No
26	On examination of urine, without diagnosis|abnormal clinical and laboratory findings, not elsewhere classified$F$41-60	abnormal clinical and laboratory findings, not elsewhere classified	0.9617767396079279	{'CI': array([0.80165456, 1.14130611]), 'Error Bound': 4.941383048924089e-238, 'Reliable CI?': 'Yes'}	{'CI': array([0.80165456, 1.14130611]), 'Error Bound': 4.941383048924089e-238, 'Reliable CI?': 'Yes'}	No	0.8815951552767843	{'CI': array([0.7217232 , 1.06141225]), 'Error Bound': 8.085694219500227e-213, 'Reliable CI?': 'Yes'}	{'CI': array([0.7217232 , 1.06141225]), 'Error Bound': 8.085694219500227e-213, 'Reliable CI?': 'Yes'}	No
27	On examination of urine, without diagnosis|abnormal clinical and laboratory findings, not elsewhere classified$F$61-	abnormal clinical and laboratory findings, not elsewhere classified	1.1167830412703879	{'CI': array([0.96302384, 1.28734625]), 'Error Bound': 0.0, 'Reliable CI?': 'Yes'}	{'CI': array([0.96302384, 1.28734625]), 'Error Bound': 0.0, 'Reliable CI?': 'Yes'}	No	0.8818361270635484	{'CI': array([0.74081306, 1.03812174]), 'Error Bound': 1.0172935157265574e-276, 'Reliable CI?': 'Yes'}	{'CI': array([0.74081306, 1.03812174]), 'Error Bound': 1.0172935157265574e-276, 'Reliable CI?': 'Yes'}	No
28	On examination of urine, without diagnosis|abnormal clinical and laboratory findings, not elsewhere classified$M$21-40	abnormal clinical and laboratory findings, not elsewhere classified	1.1680703712271676	{'CI': array([0.83946257, 1.58266396]), 'Error Bound': 1.340481743339806e-68, 'Reliable CI?': 'Yes'}	{'CI': array([0.83946257, 1.58266396]), 'Error Bound': 1.340481743339806e-68, 'Reliable CI?': 'Yes'}	No	0.8879437977432473	{'CI': array([0.60462776, 1.24038419]), 'Error Bound': 4.10446821632873e-65, 'Reliable CI?': 'Yes'}	{'CI': array([0.60462776, 1.24038419]), 'Error Bound': 4.10446821632873e-65, 'Reliable CI?': 'Yes'}	No
29	On examination of urine, without diagnosis|abnormal clinical and laboratory findings, not elsewhere classified$M$41-60	abnormal clinical and laboratory findings, not elsewhere classified	0.9538865486526615	{'CI': array([0.80153964, 1.12375114]), 'Error Bound': 4.523205568028157e-261, 'Reliable CI?': 'Yes'}	{'CI': array([0.80153964, 1.12375114]), 'Error Bound': 4.523205568028157e-261, 'Reliable CI?': 'Yes'}	No	0.8753088090628675	{'CI': array([0.72220331, 1.04665457]), 'Error Bound': 1.212317849278855e-230, 'Reliable CI?': 'Yes'}	{'CI': array([0.72220331, 1.04665457]), 'Error Bound': 1.212317849278855e-230, 'Reliable CI?': 'Yes'}	No
30	On examination of urine, without diagnosis|abnormal clinical and laboratory findings, not elsewhere classified$M$61-	abnormal clinical and laboratory findings, not elsewhere classified	1.0982260106700337	{'CI': array([0.94545273, 1.26768635]), 'Error Bound': 0.0, 'Reliable CI?': 'Yes'}	{'CI': array([0.94545273, 1.26768635]), 'Error Bound': 0.0, 'Reliable CI?': 'Yes'}	No	0.7831129407359763	{'CI': array([0.66001388, 0.91812774]), 'Error Bound': 0.0, 'Reliable CI?': 'Yes'}	{'CI': array([0.64656518, 0.93447898]), 'Error Bound': 0.0, 'Reliable CI?': 'Yes'}	Yes
31	Certain zoonotic bacterial diseases|bacterial infections, and other intestinal infectious diseases, and stds$F$0-10	bacterial infections, and other intestinal infectious diseases, and stds	0.8748803656256188	{'CI': array([0.64774273, 1.14467182]), 'Error Bound': 2.9442364225206496e-101, 'Reliable CI?': 'Yes'}	{'CI': array([0.64774273, 1.14467182]), 'Error Bound': 2.9442364225206496e-101, 'Reliable CI?': 'Yes'}	No	0.9590630587717807	{'CI': array([0.72162446, 1.24193021]), 'Error Bound': 4.366932132165435e-104, 'Reliable CI?': 'Yes'}	{'CI': array([0.72162446, 1.24193021]), 'Error Bound': 4.366932132165435e-104, 'Reliable CI?': 'Yes'}	No
32	Certain zoonotic bacterial diseases|bacterial infections, and other intestinal infectious diseases, and stds$F$11-20	bacterial infections, and other intestinal infectious diseases, and stds	1.2604677217308806	{'CI': array([0.95693621, 1.63342277]), 'Error Bound': 3.7035262134678356e-90, 'Reliable CI?': 'Yes'}	{'CI': array([0.95693621, 1.63342277]), 'Error Bound': 3.7035262134678356e-90, 'Reliable CI?': 'Yes'}	No	0.6778244842336488	{'CI': array([0.49159706, 0.89411969]), 'Error Bound': 7.828236563410779e-111, 'Reliable CI?': 'Yes'}	{'CI': array([0.47159547, 0.92157765]), 'Error Bound': 7.828236563410779e-111, 'Reliable CI?': 'Yes'}	Yes
33	Certain zoonotic bacterial diseases|bacterial infections, and other intestinal infectious diseases, and stds$F$21-40	bacterial infections, and other intestinal infectious diseases, and stds	0.9988088007028929	{'CI': array([0.89250833, 1.11321855]), 'Error Bound': 0.0, 'Reliable CI?': 'Yes'}	{'CI': array([0.89250833, 1.11321855]), 'Error Bound': 0.0, 'Reliable CI?': 'Yes'}	No	0.8689590106317205	{'CI': array([0.77591456, 0.96845609]), 'Error Bound': 0.0, 'Reliable CI?': 'Yes'}	{'CI': array([0.76564573, 0.98028916]), 'Error Bound': 0.0, 'Reliable CI?': 'Yes'}	Yes
34	Certain zoonotic bacterial diseases|bacterial infections, and other intestinal infectious diseases, and stds$F$41-60	bacterial infections, and other intestinal infectious diseases, and stds	1.0078375357161995	{'CI': array([0.94769891, 1.07048054]), 'Error Bound': 0.0, 'Reliable CI?': 'Yes'}	{'CI': array([0.94769891, 1.07048054]), 'Error Bound': 0.0, 'Reliable CI?': 'Yes'}	No	0.895124301624732	{'CI': array([0.83966451, 0.95279268]), 'Error Bound': 0.0, 'Reliable CI?': 'Yes'}	{'CI': array([0.83346293, 0.95952802]), 'Error Bound': 0.0, 'Reliable CI?': 'Yes'}	Yes
35	Certain zoonotic bacterial diseases|bacterial infections, and other intestinal infectious diseases, and stds$F$61-	bacterial infections, and other intestinal infectious diseases, and stds	0.9817655027972584	{'CI': array([0.93630474, 1.02865369]), 'Error Bound': 0.0, 'Reliable CI?': 'Yes'}	{'CI': array([0.93630474, 1.02865369]), 'Error Bound': 0.0, 'Reliable CI?': 'Yes'}	No	0.9033816403523778	{'CI': array([0.85904222, 0.94911482]), 'Error Bound': 0.0, 'Reliable CI?': 'Yes'}	{'CI': array([0.85406402, 0.95442967]), 'Error Bound': 0.0, 'Reliable CI?': 'Yes'}	Yes
36	Certain zoonotic bacterial diseases|bacterial infections, and other intestinal infectious diseases, and stds$M$0-10	bacterial infections, and other intestinal infectious diseases, and stds	1.1216617301010539	{'CI': array([0.86917285, 1.42290826]), 'Error Bound': 5.232041453253615e-113, 'Reliable CI?': 'Yes'}	{'CI': array([0.86917285, 1.42290826]), 'Error Bound': 5.232041453253615e-113, 'Reliable CI?': 'Yes'}	No	1.0530976970482708	{'CI': array([0.8111964 , 1.34059328]), 'Error Bound': 1.922164090124493e-113, 'Reliable CI?': 'Yes'}	{'CI': array([0.8111964 , 1.34059328]), 'Error Bound': 1.922164090124493e-113, 'Reliable CI?': 'Yes'}	No
37	Certain zoonotic bacterial diseases|bacterial infections, and other intestinal infectious diseases, and stds$M$11-20	bacterial infections, and other intestinal infectious diseases, and stds	1.1073400717348028	{'CI': array([0.80894439, 1.47664476]), 'Error Bound': 3.4953270362734694e-78, 'Reliable CI?': 'Yes'}	{'CI': array([0.80894439, 1.47664476]), 'Error Bound': 3.4953270362734694e-78, 'Reliable CI?': 'Yes'}	No	0.6467891539092682	{'CI': array([0.44644569, 0.88284705]), 'Error Bound': 6.113791932142492e-90, 'Reliable CI?': 'Yes'}	{'CI': array([0.42498046, 0.91322772]), 'Error Bound': 6.113791932142492e-90, 'Reliable CI?': 'Yes'}	Yes
38	Certain zoonotic bacterial diseases|bacterial infections, and other intestinal infectious diseases, and stds$M$21-40	bacterial infections, and other intestinal infectious diseases, and stds	0.9705649852273758	{'CI': array([0.85489709, 1.0959985 ]), 'Error Bound': 0.0, 'Reliable CI?': 'Yes'}	{'CI': array([0.85489709, 1.0959985 ]), 'Error Bound': 0.0, 'Reliable CI?': 'Yes'}	No	1.0365211933613068	{'CI': array([0.9150384 , 1.16856576]), 'Error Bound': 0.0, 'Reliable CI?': 'Yes'}	{'CI': array([0.9150384 , 1.16856576]), 'Error Bound': 0.0, 'Reliable CI?': 'Yes'}	No
39	Certain zoonotic bacterial diseases|bacterial infections, and other intestinal infectious diseases, and stds$M$41-60	bacterial infections, and other intestinal infectious diseases, and stds	1.020199649999707	{'CI': array([0.96092817, 1.08189203]), 'Error Bound': 0.0, 'Reliable CI?': 'Yes'}	{'CI': array([0.96092817, 1.08189203]), 'Error Bound': 0.0, 'Reliable CI?': 'Yes'}	No	0.9309048098325408	{'CI': array([0.87560189, 0.98837563]), 'Error Bound': 0.0, 'Reliable CI?': 'Yes'}	{'CI': array([0.86941625, 0.99508516]), 'Error Bound': 0.0, 'Reliable CI?': 'Yes'}	Yes
40	Certain zoonotic bacterial diseases|bacterial infections, and other intestinal infectious diseases, and stds$M$61-	bacterial infections, and other intestinal infectious diseases, and stds	1.002164340906847	{'CI': array([0.9569536 , 1.04877675]), 'Error Bound': 0.0, 'Reliable CI?': 'Yes'}	{'CI': array([0.9569536 , 1.04877675]), 'Error Bound': 0.0, 'Reliable CI?': 'Yes'}	No	0.9315379299443339	{'CI': array([0.88863025, 0.97573663]), 'Error Bound': 0.0, 'Reliable CI?': 'Yes'}	{'CI': array([0.88380968, 0.980869 ]), 'Error Bound': 0.0, 'Reliable CI?': 'Yes'}	Yes
41	Infections with a predominantly sexual mode of transmission|bacterial infections, and other intestinal infectious diseases, and stds$F$0-10	bacterial infections, and other intestinal infectious diseases, and stds	0.8833892819251885	{'CI': array([0.65650501, 1.152674 ]), 'Error Bound': 8.823235734432299e-103, 'Reliable CI?': 'Yes'}	{'CI': array([0.65650501, 1.152674 ]), 'Error Bound': 8.823235734432299e-103, 'Reliable CI?': 'Yes'}	No	0.9092017128715386	{'CI': array([0.68097992, 1.17993235]), 'Error Bound': 2.1603760761849585e-105, 'Reliable CI?': 'Yes'}	{'CI': array([0.68097992, 1.17993235]), 'Error Bound': 2.1603760761849585e-105, 'Reliable CI?': 'Yes'}	No
42	Infections with a predominantly sexual mode of transmission|bacterial infections, and other intestinal infectious diseases, and stds$F$11-20	bacterial infections, and other intestinal infectious diseases, and stds	1.130950605770736	{'CI': array([0.93948454, 1.3490898 ]), 'Error Bound': 2.419354036237713e-204, 'Reliable CI?': 'Yes'}	{'CI': array([0.93948454, 1.3490898 ]), 'Error Bound': 2.419354036237713e-204, 'Reliable CI?': 'Yes'}	No	0.8332393678257786	{'CI': array([0.67976437, 1.00535115]), 'Error Bound': 3.2704413230893793e-215, 'Reliable CI?': 'Yes'}	{'CI': array([0.67976437, 1.00535115]), 'Error Bound': 3.2704413230893793e-215, 'Reliable CI?': 'Yes'}	No
43	Infections with a predominantly sexual mode of transmission|bacterial infections, and other intestinal infectious diseases, and stds$F$21-40	bacterial infections, and other intestinal infectious diseases, and stds	1.008028208068594	{'CI': array([0.92675885, 1.09393872]), 'Error Bound': 0.0, 'Reliable CI?': 'Yes'}	{'CI': array([0.92675885, 1.09393872]), 'Error Bound': 0.0, 'Reliable CI?': 'Yes'}	No	0.9177227678801526	{'CI': array([0.84325707, 0.99619329]), 'Error Bound': 0.0, 'Reliable CI?': 'Yes'}	{'CI': array([0.83498406, 1.0054353 ]), 'Error Bound': 0.0, 'Reliable CI?': 'Yes'}	No
44	Infections with a predominantly sexual mode of transmission|bacterial infections, and other intestinal infectious diseases, and stds$F$41-60	bacterial infections, and other intestinal infectious diseases, and stds	1.0065511637064823	{'CI': array([0.94929187, 1.06607726]), 'Error Bound': 0.0, 'Reliable CI?': 'Yes'}	{'CI': array([0.94929187, 1.06607726]), 'Error Bound': 0.0, 'Reliable CI?': 'Yes'}	No	0.9078115640320695	{'CI': array([0.85441383, 0.96324441]), 'Error Bound': 0.0, 'Reliable CI?': 'Yes'}	{'CI': array([0.84843804, 0.96971198]), 'Error Bound': 0.0, 'Reliable CI?': 'Yes'}	Yes
45	Infections with a predominantly sexual mode of transmission|bacterial infections, and other intestinal infectious diseases, and stds$F$61-	bacterial infections, and other intestinal infectious diseases, and stds	0.9818350042886177	{'CI': array([0.93698767, 1.02807088]), 'Error Bound': 0.0, 'Reliable CI?': 'Yes'}	{'CI': array([0.93698767, 1.02807088]), 'Error Bound': 0.0, 'Reliable CI?': 'Yes'}	No	0.9036983036673374	{'CI': array([0.86001929, 0.94872908]), 'Error Bound': 0.0, 'Reliable CI?': 'Yes'}	{'CI': array([0.85511406, 0.9539608 ]), 'Error Bound': 0.0, 'Reliable CI?': 'Yes'}	Yes
46	Infections with a predominantly sexual mode of transmission|bacterial infections, and other intestinal infectious diseases, and stds$M$0-10	bacterial infections, and other intestinal infectious diseases, and stds	1.1106795885640939	{'CI': array([0.85887578, 1.41115446]), 'Error Bound': 3.8813047636020386e-112, 'Reliable CI?': 'Yes'}	{'CI': array([0.85887578, 1.41115446]), 'Error Bound': 3.8813047636020386e-112, 'Reliable CI?': 'Yes'}	No	1.014215871748636	{'CI': array([0.7789365 , 1.29305775]), 'Error Bound': 2.5913075767623356e-114, 'Reliable CI?': 'Yes'}	{'CI': array([0.7789365 , 1.29305775]), 'Error Bound': 2.5913075767623356e-114, 'Reliable CI?': 'Yes'}	No
47	Infections with a predominantly sexual mode of transmission|bacterial infections, and other intestinal infectious diseases, and stds$M$11-20	bacterial infections, and other intestinal infectious diseases, and stds	1.0351763278083534	{'CI': array([0.76207678, 1.36818609]), 'Error Bound': 5.068720373425455e-86, 'Reliable CI?': 'Yes'}	{'CI': array([0.76207678, 1.36818609]), 'Error Bound': 5.068720373425455e-86, 'Reliable CI?': 'Yes'}	No	0.6878060597848373	{'CI': array([0.4804955 , 0.93290322]), 'Error Bound': 2.243589762922229e-90, 'Reliable CI?': 'Yes'}	{'CI': array([0.45833286, 0.96449698]), 'Error Bound': 2.243589762922229e-90, 'Reliable CI?': 'Yes'}	Yes
48	Infections with a predominantly sexual mode of transmission|bacterial infections, and other intestinal infectious diseases, and stds$M$21-40	bacterial infections, and other intestinal infectious diseases, and stds	0.9739558340780502	{'CI': array([0.86275438, 1.09414287]), 'Error Bound': 0.0, 'Reliable CI?': 'Yes'}	{'CI': array([0.86275438, 1.09414287]), 'Error Bound': 0.0, 'Reliable CI?': 'Yes'}	No	1.045492403385194	{'CI': array([0.92871793, 1.17196201]), 'Error Bound': 0.0, 'Reliable CI?': 'Yes'}	{'CI': array([0.92871793, 1.17196201]), 'Error Bound': 0.0, 'Reliable CI?': 'Yes'}	No
49	Infections with a predominantly sexual mode of transmission|bacterial infections, and other intestinal infectious diseases, and stds$M$41-60	bacterial infections, and other intestinal infectious diseases, and stds	1.0183005898605935	{'CI': array([0.96095043, 1.07791572]), 'Error Bound': 0.0, 'Reliable CI?': 'Yes'}	{'CI': array([0.96095043, 1.07791572]), 'Error Bound': 0.0, 'Reliable CI?': 'Yes'}	No	0.92177101197886	{'CI': array([0.86853783, 0.97701642]), 'Error Bound': 0.0, 'Reliable CI?': 'Yes'}	{'CI': array([0.86257965, 0.98346083]), 'Error Bound': 0.0, 'Reliable CI?': 'Yes'}	Yes
50	Infections with a predominantly sexual mode of transmission|bacterial infections, and other intestinal infectious diseases, and stds$M$61-	bacterial infections, and other intestinal infectious diseases, and stds	1.0044744819231497	{'CI': array([0.95979366, 1.05052274]), 'Error Bound': 0.0, 'Reliable CI?': 'Yes'}	{'CI': array([0.95979366, 1.05052274]), 'Error Bound': 0.0, 'Reliable CI?': 'Yes'}	No	0.9332516313984941	{'CI': array([0.89084773, 0.97691522]), 'Error Bound': 0.0, 'Reliable CI?': 'Yes'}	{'CI': array([0.88608286, 0.98198431]), 'Error Bound': 0.0, 'Reliable CI?': 'Yes'}	Yes
51	Intestinal infectious diseases|bacterial infections, and other intestinal infectious diseases, and stds$F$0-10	bacterial infections, and other intestinal infectious diseases, and stds	0.9712537464459757	{'CI': array([0.87134132, 1.07837576]), 'Error Bound': 0.0, 'Reliable CI?': 'Yes'}	{'CI': array([0.87134132, 1.07837576]), 'Error Bound': 0.0, 'Reliable CI?': 'Yes'}	No	0.9982304586648241	{'CI': array([0.86531391, 1.14408961]), 'Error Bound': 0.0, 'Reliable CI?': 'Yes'}	{'CI': array([0.86531391, 1.14408961]), 'Error Bound': 0.0, 'Reliable CI?': 'Yes'}	No
52	Intestinal infectious diseases|bacterial infections, and other intestinal infectious diseases, and stds$F$11-20	bacterial infections, and other intestinal infectious diseases, and stds	1.097856027221245	{'CI': array([0.93150955, 1.28421119]), 'Error Bound': 4.973635159356994e-263, 'Reliable CI?': 'Yes'}	{'CI': array([0.93150955, 1.28421119]), 'Error Bound': 4.973635159356994e-263, 'Reliable CI?': 'Yes'}	No	0.8785880548537961	{'CI': array([0.73499124, 1.03809025]), 'Error Bound': 9.07684695942218e-265, 'Reliable CI?': 'Yes'}	{'CI': array([0.73499124, 1.03809025]), 'Error Bound': 9.07684695942218e-265, 'Reliable CI?': 'Yes'}	No
53	Intestinal infectious diseases|bacterial infections, and other intestinal infectious diseases, and stds$F$21-40	bacterial infections, and other intestinal infectious diseases, and stds	1.0050178323214538	{'CI': array([0.93376821, 1.0798135 ]), 'Error Bound': 0.0, 'Reliable CI?': 'Yes'}	{'CI': array([0.93376821, 1.0798135 ]), 'Error Bound': 0.0, 'Reliable CI?': 'Yes'}	No	0.9061954055541825	{'CI': array([0.83889173, 0.97676728]), 'Error Bound': 0.0, 'Reliable CI?': 'Yes'}	{'CI': array([0.8313965 , 0.98505291]), 'Error Bound': 0.0, 'Reliable CI?': 'Yes'}	Yes
54	Intestinal infectious diseases|bacterial infections, and other intestinal infectious diseases, and stds$F$41-60	bacterial infections, and other intestinal infectious diseases, and stds	1.0045831442760378	{'CI': array([0.96138615, 1.04905868]), 'Error Bound': 0.0, 'Reliable CI?': 'Yes'}	{'CI': array([0.96138615, 1.04905868]), 'Error Bound': 0.0, 'Reliable CI?': 'Yes'}	No	0.9282321343900157	{'CI': array([0.88676372, 0.97090883]), 'Error Bound': 0.0, 'Reliable CI?': 'Yes'}	{'CI': array([0.88210265, 0.97586171]), 'Error Bound': 0.0, 'Reliable CI?': 'Yes'}	Yes
55	Intestinal infectious diseases|bacterial infections, and other intestinal infectious diseases, and stds$F$61-	bacterial infections, and other intestinal infectious diseases, and stds	0.9949627736766432	{'CI': array([0.9610918 , 1.02961631]), 'Error Bound': 0.0, 'Reliable CI?': 'Yes'}	{'CI': array([0.9610918 , 1.02961631]), 'Error Bound': 0.0, 'Reliable CI?': 'Yes'}	No	0.9389029968865165	{'CI': array([0.90428595, 0.9743534 ]), 'Error Bound': 0.0, 'Reliable CI?': 'Yes'}	{'CI': array([0.90038507, 0.97845548]), 'Error Bound': 0.0, 'Reliable CI?': 'Yes'}	Yes
56	Intestinal infectious diseases|bacterial infections, and other intestinal infectious diseases, and stds$M$0-10	bacterial infections, and other intestinal infectious diseases, and stds	1.033009469156668	{'CI': array([0.93513738, 1.13763913]), 'Error Bound': 0.0, 'Reliable CI?': 'Yes'}	{'CI': array([0.93513738, 1.13763913]), 'Error Bound': 0.0, 'Reliable CI?': 'Yes'}	No	0.9945812749368265	{'CI': array([0.87119558, 1.12905624]), 'Error Bound': 0.0, 'Reliable CI?': 'Yes'}	{'CI': array([0.87119558, 1.12905624]), 'Error Bound': 0.0, 'Reliable CI?': 'Yes'}	No
57	Intestinal infectious diseases|bacterial infections, and other intestinal infectious diseases, and stds$M$11-20	bacterial infections, and other intestinal infectious diseases, and stds	1.0368562593809405	{'CI': array([0.87162116, 1.22226153]), 'Error Bound': 9.942699288425486e-247, 'Reliable CI?': 'Yes'}	{'CI': array([0.87162116, 1.22226153]), 'Error Bound': 9.942699288425486e-247, 'Reliable CI?': 'Yes'}	No	0.9345663575150279	{'CI': array([0.7753689 , 1.11312696]), 'Error Bound': 5.990401476780653e-232, 'Reliable CI?': 'Yes'}	{'CI': array([0.7753689 , 1.11312696]), 'Error Bound': 5.990401476780653e-232, 'Reliable CI?': 'Yes'}	No
58	Intestinal infectious diseases|bacterial infections, and other intestinal infectious diseases, and stds$M$21-40	bacterial infections, and other intestinal infectious diseases, and stds	0.9966101733943501	{'CI': array([0.91041715, 1.08806277]), 'Error Bound': 0.0, 'Reliable CI?': 'Yes'}	{'CI': array([0.91041715, 1.08806277]), 'Error Bound': 0.0, 'Reliable CI?': 'Yes'}	No	1.0314029670649258	{'CI': array([0.94175093, 1.12668906]), 'Error Bound': 0.0, 'Reliable CI?': 'Yes'}	{'CI': array([0.94175093, 1.12668906]), 'Error Bound': 0.0, 'Reliable CI?': 'Yes'}	No
59	Intestinal infectious diseases|bacterial infections, and other intestinal infectious diseases, and stds$M$41-60	bacterial infections, and other intestinal infectious diseases, and stds	1.0079404506478293	{'CI': array([0.96184977, 1.05548794]), 'Error Bound': 0.0, 'Reliable CI?': 'Yes'}	{'CI': array([0.96184977, 1.05548794]), 'Error Bound': 0.0, 'Reliable CI?': 'Yes'}	No	0.9402838633057371	{'CI': array([0.89520667, 0.98678631]), 'Error Bound': 0.0, 'Reliable CI?': 'Yes'}	{'CI': array([0.89014622, 0.992191 ]), 'Error Bound': 0.0, 'Reliable CI?': 'Yes'}	Yes
60	Intestinal infectious diseases|bacterial infections, and other intestinal infectious diseases, and stds$M$61-	bacterial infections, and other intestinal infectious diseases, and stds	1.0153837167802053	{'CI': array([0.97884504, 1.05282843]), 'Error Bound': 0.0, 'Reliable CI?': 'Yes'}	{'CI': array([0.97884504, 1.05282843]), 'Error Bound': 0.0, 'Reliable CI?': 'Yes'}	No	0.9484618735073813	{'CI': array([0.91239966, 0.98542631]), 'Error Bound': 0.0, 'Reliable CI?': 'Yes'}	{'CI': array([0.90833789, 0.98970592]), 'Error Bound': 0.0, 'Reliable CI?': 'Yes'}	Yes
61	Other bacterial diseases|bacterial infections, and other intestinal infectious diseases, and stds$F$0-10	bacterial infections, and other intestinal infectious diseases, and stds	0.9216140080985818	{'CI': array([0.82747658, 1.02223894]), 'Error Bound': 0.0, 'Reliable CI?': 'Yes'}	{'CI': array([0.82747658, 1.02223894]), 'Error Bound': 0.0, 'Reliable CI?': 'Yes'}	No	0.867756804990053	{'CI': array([0.77662152, 0.96508302]), 'Error Bound': 0.0, 'Reliable CI?': 'Yes'}	{'CI': array([0.76655741, 0.97664765]), 'Error Bound': 0.0, 'Reliable CI?': 'Yes'}	Yes
62	Other bacterial diseases|bacterial infections, and other intestinal infectious diseases, and stds$F$11-20	bacterial infections, and other intestinal infectious diseases, and stds	1.1058347609811279	{'CI': array([0.98208075, 1.24030211]), 'Error Bound': 0.0, 'Reliable CI?': 'Yes'}	{'CI': array([0.98208075, 1.24030211]), 'Error Bound': 0.0, 'Reliable CI?': 'Yes'}	No	0.8437660973236212	{'CI': array([0.74834365, 0.94604919]), 'Error Bound': 0.0, 'Reliable CI?': 'Yes'}	{'CI': array([0.73782246, 0.95823426]), 'Error Bound': 0.0, 'Reliable CI?': 'Yes'}	Yes
63	Other bacterial diseases|bacterial infections, and other intestinal infectious diseases, and stds$F$21-40	bacterial infections, and other intestinal infectious diseases, and stds	1.0067802220799975	{'CI': array([0.95291198, 1.0626499 ]), 'Error Bound': 0.0, 'Reliable CI?': 'Yes'}	{'CI': array([0.95291198, 1.0626499 ]), 'Error Bound': 0.0, 'Reliable CI?': 'Yes'}	No	0.9207057360238733	{'CI': array([0.87133045, 0.97180856]), 'Error Bound': 0.0, 'Reliable CI?': 'Yes'}	{'CI': array([0.86579654, 0.97775982]), 'Error Bound': 0.0, 'Reliable CI?': 'Yes'}	Yes
64	Other bacterial diseases|bacterial infections, and other intestinal infectious diseases, and stds$F$41-60	bacterial infections, and other intestinal infectious diseases, and stds	0.9868448942578257	{'CI': array([0.95780803, 1.01645737]), 'Error Bound': 0.0, 'Reliable CI?': 'Yes'}	{'CI': array([0.95780803, 1.01645737]), 'Error Bound': 0.0, 'Reliable CI?': 'Yes'}	No	0.9070654508344206	{'CI': array([0.87960323, 0.93505631]), 'Error Bound': 0.0, 'Reliable CI?': 'Yes'}	{'CI': array([0.87650092, 0.93828623]), 'Error Bound': 0.0, 'Reliable CI?': 'Yes'}	Yes
65	Other bacterial diseases|bacterial infections, and other intestinal infectious diseases, and stds$F$61-	bacterial infections, and other intestinal infectious diseases, and stds	0.9997502270839472	{'CI': array([0.97568348, 1.0242088 ]), 'Error Bound': 0.0, 'Reliable CI?': 'Yes'}	{'CI': array([0.97568348, 1.0242088 ]), 'Error Bound': 0.0, 'Reliable CI?': 'Yes'}	No	0.9299644761419452	{'CI': array([0.90631625, 0.95399985]), 'Error Bound': 0.0, 'Reliable CI?': 'Yes'}	{'CI': array([0.90364081, 0.95676873]), 'Error Bound': 0.0, 'Reliable CI?': 'Yes'}	Yes
66	Other bacterial diseases|bacterial infections, and other intestinal infectious diseases, and stds$M$0-10	bacterial infections, and other intestinal infectious diseases, and stds	1.0576771804342306	{'CI': array([0.959097 , 1.16305515]), 'Error Bound': 0.0, 'Reliable CI?': 'Yes'}	{'CI': array([0.959097 , 1.16305515]), 'Error Bound': 0.0, 'Reliable CI?': 'Yes'}	No	1.1066932176521895	{'CI': array([1.00321668, 1.21756124]), 'Error Bound': 0.0, 'Reliable CI?': 'Yes'}	{'CI': array([0.99181428, 1.23075465]), 'Error Bound': 0.0, 'Reliable CI?': 'Yes'}	No
67	Other bacterial diseases|bacterial infections, and other intestinal infectious diseases, and stds$M$11-20	bacterial infections, and other intestinal infectious diseases, and stds	0.9318631209709521	{'CI': array([0.82563403, 1.04638885]), 'Error Bound': 0.0, 'Reliable CI?': 'Yes'}	{'CI': array([0.82563403, 1.04638885]), 'Error Bound': 0.0, 'Reliable CI?': 'Yes'}	No	0.8528330658957823	{'CI': array([0.75810384, 0.95429689]), 'Error Bound': 0.0, 'Reliable CI?': 'Yes'}	{'CI': array([0.74765599, 0.96637781]), 'Error Bound': 0.0, 'Reliable CI?': 'Yes'}	Yes
68	Other bacterial diseases|bacterial infections, and other intestinal infectious diseases, and stds$M$21-40	bacterial infections, and other intestinal infectious diseases, and stds	1.0234613356971927	{'CI': array([0.96389039, 1.08547534]), 'Error Bound': 0.0, 'Reliable CI?': 'Yes'}	{'CI': array([0.96389039, 1.08547534]), 'Error Bound': 0.0, 'Reliable CI?': 'Yes'}	No	0.9707117229033725	{'CI': array([0.9151122 , 1.02847255]), 'Error Bound': 0.0, 'Reliable CI?': 'Yes'}	{'CI': array([0.9151122 , 1.02847255]), 'Error Bound': 0.0, 'Reliable CI?': 'Yes'}	No
69	Other bacterial diseases|bacterial infections, and other intestinal infectious diseases, and stds$M$41-60	bacterial infections, and other intestinal infectious diseases, and stds	1.0081538862657675	{'CI': array([0.97964345, 1.03721506]), 'Error Bound': 0.0, 'Reliable CI?': 'Yes'}	{'CI': array([0.97964345, 1.03721506]), 'Error Bound': 0.0, 'Reliable CI?': 'Yes'}	No	0.9388058986781473	{'CI': array([0.91164491, 0.96647817]), 'Error Bound': 0.0, 'Reliable CI?': 'Yes'}	{'CI': array([0.90857598, 0.96967052]), 'Error Bound': 0.0, 'Reliable CI?': 'Yes'}	Yes
70	Other bacterial diseases|bacterial infections, and other intestinal infectious diseases, and stds$M$61-	bacterial infections, and other intestinal infectious diseases, and stds	1.019893058878742	{'CI': array([0.99632713, 1.04383202]), 'Error Bound': 0.0, 'Reliable CI?': 'Yes'}	{'CI': array([0.99632713, 1.04383202]), 'Error Bound': 0.0, 'Reliable CI?': 'Yes'}	No	0.9342687491921485	{'CI': array([0.91190736, 0.95697545]), 'Error Bound': 0.0, 'Reliable CI?': 'Yes'}	{'CI': array([0.90937628, 0.95958988]), 'Error Bound': 0.0, 'Reliable CI?': 'Yes'}	Yes
71	Tuberculosis|bacterial infections, and other intestinal infectious diseases, and stds$F$21-40	bacterial infections, and other intestinal infectious diseases, and stds	1.088135613045353	{'CI': array([0.7632059 , 1.49964155]), 'Error Bound': 8.330679362735768e-64, 'Reliable CI?': 'Yes'}	{'CI': array([0.7632059 , 1.49964155]), 'Error Bound': 8.330679362735768e-64, 'Reliable CI?': 'Yes'}	No	1.291332668472151	{'CI': array([0.93115918, 1.75239612]), 'Error Bound': 6.779155485654553e-65, 'Reliable CI?': 'Yes'}	{'CI': array([0.93115918, 1.75239612]), 'Error Bound': 6.779155485654553e-65, 'Reliable CI?': 'Yes'}	No
72	Tuberculosis|bacterial infections, and other intestinal infectious diseases, and stds$F$41-60	bacterial infections, and other intestinal infectious diseases, and stds	0.825226024443582	{'CI': array([0.64141681, 1.03652072]), 'Error Bound': 4.521354947989272e-146, 'Reliable CI?': 'Yes'}	{'CI': array([0.64141681, 1.03652072]), 'Error Bound': 4.521354947989272e-146, 'Reliable CI?': 'Yes'}	No	0.9572076677437008	{'CI': array([0.74779379, 1.20115892]), 'Error Bound': 3.386112732934914e-135, 'Reliable CI?': 'Yes'}	{'CI': array([0.74779379, 1.20115892]), 'Error Bound': 3.386112732934914e-135, 'Reliable CI?': 'Yes'}	No
73	Tuberculosis|bacterial infections, and other intestinal infectious diseases, and stds$F$61-	bacterial infections, and other intestinal infectious diseases, and stds	0.9954537221141846	{'CI': array([0.80276587, 1.21653655]), 'Error Bound': 8.990096489532315e-170, 'Reliable CI?': 'Yes'}	{'CI': array([0.80276587, 1.21653655]), 'Error Bound': 8.990096489532315e-170, 'Reliable CI?': 'Yes'}	No	0.9526010610469563	{'CI': array([0.75566829, 1.17977349]), 'Error Bound': 4.973062855514757e-153, 'Reliable CI?': 'Yes'}	{'CI': array([0.75566829, 1.17977349]), 'Error Bound': 4.973062855514757e-153, 'Reliable CI?': 'Yes'}	No
74	Tuberculosis|bacterial infections, and other intestinal infectious diseases, and stds$M$21-40	bacterial infections, and other intestinal infectious diseases, and stds	0.998148021706803	{'CI': array([0.72461499, 1.33271052]), 'Error Bound': 1.1470406090202267e-81, 'Reliable CI?': 'Yes'}	{'CI': array([0.72461499, 1.33271052]), 'Error Bound': 1.1470406090202267e-81, 'Reliable CI?': 'Yes'}	No	0.7739652766582908	{'CI': array([0.51505218, 1.09227566]), 'Error Bound': 5.516959765648863e-66, 'Reliable CI?': 'Yes'}	{'CI': array([0.51505218, 1.09227566]), 'Error Bound': 5.516959765648863e-66, 'Reliable CI?': 'Yes'}	No
75	Tuberculosis|bacterial infections, and other intestinal infectious diseases, and stds$M$41-60	bacterial infections, and other intestinal infectious diseases, and stds	0.9121660672869116	{'CI': array([0.75778836, 1.08484755]), 'Error Bound': 2.4521305433133834e-239, 'Reliable CI?': 'Yes'}	{'CI': array([0.75778836, 1.08484755]), 'Error Bound': 2.4521305433133834e-239, 'Reliable CI?': 'Yes'}	No	0.9829367164281206	{'CI': array([0.80025689, 1.19110289]), 'Error Bound': 2.6856651532276417e-186, 'Reliable CI?': 'Yes'}	{'CI': array([0.80025689, 1.19110289]), 'Error Bound': 2.6856651532276417e-186, 'Reliable CI?': 'Yes'}	No
76	Tuberculosis|bacterial infections, and other intestinal infectious diseases, and stds$M$61-	bacterial infections, and other intestinal infectious diseases, and stds	0.9760025731288257	{'CI': array([0.80825003, 1.16503576]), 'Error Bound': 1.2095147135614495e-220, 'Reliable CI?': 'Yes'}	{'CI': array([0.80825003, 1.16503576]), 'Error Bound': 1.2095147135614495e-220, 'Reliable CI?': 'Yes'}	No	0.8801825471107857	{'CI': array([0.72423614, 1.05501602]), 'Error Bound': 4.018880662555483e-224, 'Reliable CI?': 'Yes'}	{'CI': array([0.72423614, 1.05501602]), 'Error Bound': 4.018880662555483e-224, 'Reliable CI?': 'Yes'}	No
77	Birth trauma|certain conditions originating in the perinatal period$F$0-10	certain conditions originating in the perinatal period	0.9463561796345266	{'CI': array([0.81632951, 1.08897709]), 'Error Bound': 0.0, 'Reliable CI?': 'Yes'}	{'CI': array([0.81632951, 1.08897709]), 'Error Bound': 0.0, 'Reliable CI?': 'Yes'}	No	0.9607588086746982	{'CI': array([0.82199767, 1.11388634]), 'Error Bound': 0.0, 'Reliable CI?': 'Yes'}	{'CI': array([0.82199767, 1.11388634]), 'Error Bound': 0.0, 'Reliable CI?': 'Yes'}	No
78	Birth trauma|certain conditions originating in the perinatal period$F$21-40	certain conditions originating in the perinatal period	1.2096991678431774	{'CI': array([0.90619296, 1.5839727 ]), 'Error Bound': 3.7667006568371536e-85, 'Reliable CI?': 'Yes'}	{'CI': array([0.90619296, 1.5839727 ]), 'Error Bound': 3.7667006568371536e-85, 'Reliable CI?': 'Yes'}	No	0.9692004735295578	{'CI': array([0.71069955, 1.28219154]), 'Error Bound': 2.04363552622373e-88, 'Reliable CI?': 'Yes'}	{'CI': array([0.71069955, 1.28219154]), 'Error Bound': 2.04363552622373e-88, 'Reliable CI?': 'Yes'}	No
79	Birth trauma|certain conditions originating in the perinatal period$M$0-10	certain conditions originating in the perinatal period	1.0074889136276544	{'CI': array([0.88719645, 1.13824414]), 'Error Bound': 0.0, 'Reliable CI?': 'Yes'}	{'CI': array([0.88719645, 1.13824414]), 'Error Bound': 0.0, 'Reliable CI?': 'Yes'}	No	0.9839495772981278	{'CI': array([0.86599102, 1.11204383]), 'Error Bound': 0.0, 'Reliable CI?': 'Yes'}	{'CI': array([0.86599102, 1.11204383]), 'Error Bound': 0.0, 'Reliable CI?': 'Yes'}	No
80	Conditions involving the integument and temperature regulation of fetus and newborn|certain conditions originating in the perinatal period$F$0-10	certain conditions originating in the perinatal period	1.016808145122645	{'CI': array([0.90227029, 1.14076289]), 'Error Bound': 0.0, 'Reliable CI?': 'Yes'}	{'CI': array([0.90227029, 1.14076289]), 'Error Bound': 0.0, 'Reliable CI?': 'Yes'}	No	0.9794090601245108	{'CI': array([0.86954048, 1.09803362]), 'Error Bound': 0.0, 'Reliable CI?': 'Yes'}	{'CI': array([0.86954048, 1.09803362]), 'Error Bound': 0.0, 'Reliable CI?': 'Yes'}	No
81	Conditions involving the integument and temperature regulation of fetus and newborn|certain conditions originating in the perinatal period$F$21-40	certain conditions originating in the perinatal period	0.9907750520964069	{'CI': array([0.75949542, 1.26435839]), 'Error Bound': 5.756620859584394e-115, 'Reliable CI?': 'Yes'}	{'CI': array([0.75949542, 1.26435839]), 'Error Bound': 5.756620859584394e-115, 'Reliable CI?': 'Yes'}	No	0.9659922071306719	{'CI': array([0.74024804, 1.23226276]), 'Error Bound': 6.340374670778028e-117, 'Reliable CI?': 'Yes'}	{'CI': array([0.74024804, 1.23226276]), 'Error Bound': 6.340374670778028e-117, 'Reliable CI?': 'Yes'}	No
82	Conditions involving the integument and temperature regulation of fetus and newborn|certain conditions originating in the perinatal period$M$0-10	certain conditions originating in the perinatal period	1.0649209613855983	{'CI': array([0.9639823 , 1.17298087]), 'Error Bound': 0.0, 'Reliable CI?': 'Yes'}	{'CI': array([0.9639823 , 1.17298087]), 'Error Bound': 0.0, 'Reliable CI?': 'Yes'}	No	1.0427806133151543	{'CI': array([0.94685561, 1.14516606]), 'Error Bound': 0.0, 'Reliable CI?': 'Yes'}	{'CI': array([0.94685561, 1.14516606]), 'Error Bound': 0.0, 'Reliable CI?': 'Yes'}	No
83	Digestive system disorders of fetus and newborn|certain conditions originating in the perinatal period$F$0-10	certain conditions originating in the perinatal period	0.9747824648276342	{'CI': array([0.8400128 , 1.12298705]), 'Error Bound': 0.0, 'Reliable CI?': 'Yes'}	{'CI': array([0.8400128 , 1.12298705]), 'Error Bound': 0.0, 'Reliable CI?': 'Yes'}	No	0.9883314824305182	{'CI': array([0.85705466, 1.13226343]), 'Error Bound': 0.0, 'Reliable CI?': 'Yes'}	{'CI': array([0.85705466, 1.13226343]), 'Error Bound': 0.0, 'Reliable CI?': 'Yes'}	No
84	Digestive system disorders of fetus and newborn|certain conditions originating in the perinatal period$M$0-10	certain conditions originating in the perinatal period	1.0476681093057456	{'CI': array([0.9182292 , 1.18912859]), 'Error Bound': 0.0, 'Reliable CI?': 'Yes'}	{'CI': array([0.9182292 , 1.18912859]), 'Error Bound': 0.0, 'Reliable CI?': 'Yes'}	No	1.076890204037982	{'CI': array([0.95323847, 1.21135719]), 'Error Bound': 0.0, 'Reliable CI?': 'Yes'}	{'CI': array([0.95323847, 1.21135719]), 'Error Bound': 0.0, 'Reliable CI?': 'Yes'}	No
85	Disorders related to length of gestation and fetal growth|certain conditions originating in the perinatal period$F$0-10	certain conditions originating in the perinatal period	0.9966884568307001	{'CI': array([0.97561745, 1.01806015]), 'Error Bound': 0.0, 'Reliable CI?': 'Yes'}	{'CI': array([0.97561745, 1.01806015]), 'Error Bound': 0.0, 'Reliable CI?': 'Yes'}	No	1.010010336801972	{'CI': array([0.98857298, 1.03175769]), 'Error Bound': 0.0, 'Reliable CI?': 'Yes'}	{'CI': array([0.98857298, 1.03175769]), 'Error Bound': 0.0, 'Reliable CI?': 'Yes'}	No
86	Disorders related to length of gestation and fetal growth|certain conditions originating in the perinatal period$F$21-40	certain conditions originating in the perinatal period	0.9391321716884623	{'CI': array([0.8792165 , 1.00159389]), 'Error Bound': 0.0, 'Reliable CI?': 'Yes'}	{'CI': array([0.8792165 , 1.00159389]), 'Error Bound': 0.0, 'Reliable CI?': 'Yes'}	No	0.9431817820541549	{'CI': array([0.88188853, 1.00713844]), 'Error Bound': 0.0, 'Reliable CI?': 'Yes'}	{'CI': array([0.88188853, 1.00713844]), 'Error Bound': 0.0, 'Reliable CI?': 'Yes'}	No
87	Disorders related to length of gestation and fetal growth|certain conditions originating in the perinatal period$F$41-60	certain conditions originating in the perinatal period	0.6679201021018644	{'CI': array([0.47512324, 0.89328058]), 'Error Bound': 2.9424224172014994e-101, 'Reliable CI?': 'Yes'}	{'CI': array([0.43292934, 0.95314418]), 'Error Bound': 2.9424224172014994e-101, 'Reliable CI?': 'Yes'}	Yes	0.9363349310698629	{'CI': array([0.70838658, 1.20616174]), 'Error Bound': 5.814612749688427e-110, 'Reliable CI?': 'Yes'}	{'CI': array([0.70838658, 1.20616174]), 'Error Bound': 5.814612749688427e-110, 'Reliable CI?': 'Yes'}	No
88	Disorders related to length of gestation and fetal growth|certain conditions originating in the perinatal period$M$0-10	certain conditions originating in the perinatal period	1.0103159069290706	{'CI': array([0.99051663, 1.03037923]), 'Error Bound': 0.0, 'Reliable CI?': 'Yes'}	{'CI': array([0.99051663, 1.03037923]), 'Error Bound': 0.0, 'Reliable CI?': 'Yes'}	No	1.02984514060808	{'CI': array([1.00936951, 1.05060151]), 'Error Bound': 0.0, 'Reliable CI?': 'Yes'}	{'CI': array([1.00704979, 1.05298899]), 'Error Bound': 0.0, 'Reliable CI?': 'Yes'}	Yes
89	Disorders related to length of gestation and fetal growth|certain conditions originating in the perinatal period$M$21-40	certain conditions originating in the perinatal period	0.9103128493273099	{'CI': array([0.77512431, 1.0593429 ]), 'Error Bound': 0.0, 'Reliable CI?': 'Yes'}	{'CI': array([0.77512431, 1.0593429 ]), 'Error Bound': 0.0, 'Reliable CI?': 'Yes'}	No	0.9596429732827025	{'CI': array([0.83297224, 1.09816699]), 'Error Bound': 0.0, 'Reliable CI?': 'Yes'}	{'CI': array([0.83297224, 1.09816699]), 'Error Bound': 0.0, 'Reliable CI?': 'Yes'}	No
90	Disorders related to length of gestation and fetal growth|certain conditions originating in the perinatal period$M$41-60	certain conditions originating in the perinatal period	1.3291826161158058	{'CI': array([0.94790559, 1.82370393]), 'Error Bound': 6.975119475806837e-60, 'Reliable CI?': 'Yes'}	{'CI': array([0.94790559, 1.82370393]), 'Error Bound': 6.975119475806837e-60, 'Reliable CI?': 'Yes'}	No	1.0525747334521842	{'CI': array([0.76818223, 1.4020597 ]), 'Error Bound': 8.52336114802511e-81, 'Reliable CI?': 'Yes'}	{'CI': array([0.76818223, 1.4020597 ]), 'Error Bound': 8.52336114802511e-81, 'Reliable CI?': 'Yes'}	No
91	Fetus and newborn affected by maternal factors and by complications of pregnancy, labour and delivery|certain conditions originating in the perinatal period$F$0-10	certain conditions originating in the perinatal period	0.9860197695706635	{'CI': array([0.94200908, 1.03136791]), 'Error Bound': 0.0, 'Reliable CI?': 'Yes'}	{'CI': array([0.94200908, 1.03136791]), 'Error Bound': 0.0, 'Reliable CI?': 'Yes'}	No	1.0187903120671609	{'CI': array([0.97341835, 1.06556951]), 'Error Bound': 0.0, 'Reliable CI?': 'Yes'}	{'CI': array([0.97341835, 1.06556951]), 'Error Bound': 0.0, 'Reliable CI?': 'Yes'}	No
92	Fetus and newborn affected by maternal factors and by complications of pregnancy, labour and delivery|certain conditions originating in the perinatal period$F$21-40	certain conditions originating in the perinatal period	1.0351750849081827	{'CI': array([0.94787907, 1.1277979 ]), 'Error Bound': 0.0, 'Reliable CI?': 'Yes'}	{'CI': array([0.94787907, 1.1277979 ]), 'Error Bound': 0.0, 'Reliable CI?': 'Yes'}	No	0.9444296551764461	{'CI': array([0.86394139, 1.02957204]), 'Error Bound': 0.0, 'Reliable CI?': 'Yes'}	{'CI': array([0.86394139, 1.02957204]), 'Error Bound': 0.0, 'Reliable CI?': 'Yes'}	No
93	Fetus and newborn affected by maternal factors and by complications of pregnancy, labour and delivery|certain conditions originating in the perinatal period$M$0-10	certain conditions originating in the perinatal period	1.0010814639127752	{'CI': array([0.95888249, 1.04450212]), 'Error Bound': 0.0, 'Reliable CI?': 'Yes'}	{'CI': array([0.95888249, 1.04450212]), 'Error Bound': 0.0, 'Reliable CI?': 'Yes'}	No	1.0144484296274874	{'CI': array([0.97166786, 1.0584797 ]), 'Error Bound': 0.0, 'Reliable CI?': 'Yes'}	{'CI': array([0.97166786, 1.0584797 ]), 'Error Bound': 0.0, 'Reliable CI?': 'Yes'}	No
94	Fetus and newborn affected by maternal factors and by complications of pregnancy, labour and delivery|certain conditions originating in the perinatal period$M$21-40	certain conditions originating in the perinatal period	0.883665865393459	{'CI': array([0.66323386, 1.14386701]), 'Error Bound': 2.6130190381521345e-109, 'Reliable CI?': 'Yes'}	{'CI': array([0.66323386, 1.14386701]), 'Error Bound': 2.6130190381521345e-109, 'Reliable CI?': 'Yes'}	No	1.0315720308224912	{'CI': array([0.81322434, 1.28665059]), 'Error Bound': 6.1586508003797e-137, 'Reliable CI?': 'Yes'}	{'CI': array([0.81322434, 1.28665059]), 'Error Bound': 6.1586508003797e-137, 'Reliable CI?': 'Yes'}	No
95	Haemorrhagic and haematological disorders of fetus and newborn|certain conditions originating in the perinatal period$F$0-10	certain conditions originating in the perinatal period	1.0278067939643176	{'CI': array([0.99015502, 1.06641937]), 'Error Bound': 0.0, 'Reliable CI?': 'Yes'}	{'CI': array([0.99015502, 1.06641937]), 'Error Bound': 0.0, 'Reliable CI?': 'Yes'}	No	1.0270700548043772	{'CI': array([0.98921101, 1.06590112]), 'Error Bound': 0.0, 'Reliable CI?': 'Yes'}	{'CI': array([0.98921101, 1.06590112]), 'Error Bound': 0.0, 'Reliable CI?': 'Yes'}	No
96	Haemorrhagic and haematological disorders of fetus and newborn|certain conditions originating in the perinatal period$F$21-40	certain conditions originating in the perinatal period	1.024990767381968	{'CI': array([0.9334097 , 1.12247309]), 'Error Bound': 0.0, 'Reliable CI?': 'Yes'}	{'CI': array([0.9334097 , 1.12247309]), 'Error Bound': 0.0, 'Reliable CI?': 'Yes'}	No	0.9302129897651105	{'CI': array([0.84422932, 1.02155652]), 'Error Bound': 0.0, 'Reliable CI?': 'Yes'}	{'CI': array([0.84422932, 1.02155652]), 'Error Bound': 0.0, 'Reliable CI?': 'Yes'}	No
97	Haemorrhagic and haematological disorders of fetus and newborn|certain conditions originating in the perinatal period$M$0-10	certain conditions originating in the perinatal period	0.998933775981491	{'CI': array([0.96439549, 1.03428671]), 'Error Bound': 0.0, 'Reliable CI?': 'Yes'}	{'CI': array([0.96439549, 1.03428671]), 'Error Bound': 0.0, 'Reliable CI?': 'Yes'}	No	1.008066767513428	{'CI': array([0.97303124, 1.0439385 ]), 'Error Bound': 0.0, 'Reliable CI?': 'Yes'}	{'CI': array([0.97303124, 1.0439385 ]), 'Error Bound': 0.0, 'Reliable CI?': 'Yes'}	No
98	Haemorrhagic and haematological disorders of fetus and newborn|certain conditions originating in the perinatal period$M$21-40	certain conditions originating in the perinatal period	0.9820767224567102	{'CI': array([0.77710025, 1.21971256]), 'Error Bound': 2.7384972173700433e-146, 'Reliable CI?': 'Yes'}	{'CI': array([0.77710025, 1.21971256]), 'Error Bound': 2.7384972173700433e-146, 'Reliable CI?': 'Yes'}	No	0.9934187763530772	{'CI': array([0.80835081, 1.20458863]), 'Error Bound': 6.610786688414083e-184, 'Reliable CI?': 'Yes'}	{'CI': array([0.80835081, 1.20458863]), 'Error Bound': 6.610786688414083e-184, 'Reliable CI?': 'Yes'}	No
99	Infections specific to the perinatal period|certain conditions originating in the perinatal period$F$0-10	certain conditions originating in the perinatal period	1.0064118416195704	{'CI': array([0.92902171, 1.08800472]), 'Error Bound': 0.0, 'Reliable CI?': 'Yes'}	{'CI': array([0.92902171, 1.08800472]), 'Error Bound': 0.0, 'Reliable CI?': 'Yes'}	No	0.9625573962566908	{'CI': array([0.88691517, 1.04227348]), 'Error Bound': 0.0, 'Reliable CI?': 'Yes'}	{'CI': array([0.88691517, 1.04227348]), 'Error Bound': 0.0, 'Reliable CI?': 'Yes'}	No
100	Infections specific to the perinatal period|certain conditions originating in the perinatal period$F$21-40	certain conditions originating in the perinatal period	0.9348663161528287	{'CI': array([0.70672898, 1.20498982]), 'Error Bound': 1.5833967758677438e-109, 'Reliable CI?': 'Yes'}	{'CI': array([0.70672898, 1.20498982]), 'Error Bound': 1.5833967758677438e-109, 'Reliable CI?': 'Yes'}	No	0.8144278697567157	{'CI': array([0.60705532, 1.05763435]), 'Error Bound': 1.0562756962500145e-111, 'Reliable CI?': 'Yes'}	{'CI': array([0.60705532, 1.05763435]), 'Error Bound': 1.0562756962500145e-111, 'Reliable CI?': 'Yes'}	No
101	Infections specific to the perinatal period|certain conditions originating in the perinatal period$M$0-10	certain conditions originating in the perinatal period	1.0053131167386316	{'CI': array([0.93641301, 1.07752584]), 'Error Bound': 0.0, 'Reliable CI?': 'Yes'}	{'CI': array([0.93641301, 1.07752584]), 'Error Bound': 0.0, 'Reliable CI?': 'Yes'}	No	0.9758201898369497	{'CI': array([0.90912757, 1.04564483]), 'Error Bound': 0.0, 'Reliable CI?': 'Yes'}	{'CI': array([0.90912757, 1.04564483]), 'Error Bound': 0.0, 'Reliable CI?': 'Yes'}	No
102	Other disorders originating in the perinatal period|certain conditions originating in the perinatal period$F$0-10	certain conditions originating in the perinatal period	0.9783227156471319	{'CI': array([0.92660241, 1.03190492]), 'Error Bound': 0.0, 'Reliable CI?': 'Yes'}	{'CI': array([0.92660241, 1.03190492]), 'Error Bound': 0.0, 'Reliable CI?': 'Yes'}	No	0.9682813481105921	{'CI': array([0.91769628, 1.02065269]), 'Error Bound': 0.0, 'Reliable CI?': 'Yes'}	{'CI': array([0.91769628, 1.02065269]), 'Error Bound': 0.0, 'Reliable CI?': 'Yes'}	No
103	Other disorders originating in the perinatal period|certain conditions originating in the perinatal period$F$21-40	certain conditions originating in the perinatal period	1.0727909699380234	{'CI': array([0.92621525, 1.23482143]), 'Error Bound': 0.0, 'Reliable CI?': 'Yes'}	{'CI': array([0.92621525, 1.23482143]), 'Error Bound': 0.0, 'Reliable CI?': 'Yes'}	No	0.9896481841907224	{'CI': array([0.84985292, 1.14386352]), 'Error Bound': 0.0, 'Reliable CI?': 'Yes'}	{'CI': array([0.84985292, 1.14386352]), 'Error Bound': 0.0, 'Reliable CI?': 'Yes'}	No
104	Other disorders originating in the perinatal period|certain conditions originating in the perinatal period$M$0-10	certain conditions originating in the perinatal period	1.0135773178871057	{'CI': array([0.9648449, 1.0639393]), 'Error Bound': 0.0, 'Reliable CI?': 'Yes'}	{'CI': array([0.9648449, 1.0639393]), 'Error Bound': 0.0, 'Reliable CI?': 'Yes'}	No	1.019773883194595	{'CI': array([0.97045144, 1.07076323]), 'Error Bound': 0.0, 'Reliable CI?': 'Yes'}	{'CI': array([0.97045144, 1.07076323]), 'Error Bound': 0.0, 'Reliable CI?': 'Yes'}	No
105	Other disorders originating in the perinatal period|certain conditions originating in the perinatal period$M$21-40	certain conditions originating in the perinatal period	1.0177088231000453	{'CI': array([0.6978291 , 1.42361874]), 'Error Bound': 2.5561904946491173e-60, 'Reliable CI?': 'Yes'}	{'CI': array([0.6978291 , 1.42361874]), 'Error Bound': 2.5561904946491173e-60, 'Reliable CI?': 'Yes'}	No	0.8109158840904499	{'CI': array([0.5530347 , 1.12671935]), 'Error Bound': 1.4677337186051475e-70, 'Reliable CI?': 'Yes'}	{'CI': array([0.5530347 , 1.12671935]), 'Error Bound': 1.4677337186051475e-70, 'Reliable CI?': 'Yes'}	No
106	Other problems with newborn|certain conditions originating in the perinatal period$F$0-10	certain conditions originating in the perinatal period	0.9026995537240514	{'CI': array([0.71915986, 1.11282888]), 'Error Bound': 1.4832565345582614e-164, 'Reliable CI?': 'Yes'}	{'CI': array([0.71915986, 1.11282888]), 'Error Bound': 1.4832565345582614e-164, 'Reliable CI?': 'Yes'}	No	1.201682970788077	{'CI': array([0.96481259, 1.47971708]), 'Error Bound': 3.717970754024174e-142, 'Reliable CI?': 'Yes'}	{'CI': array([0.96481259, 1.47971708]), 'Error Bound': 3.717970754024174e-142, 'Reliable CI?': 'Yes'}	No
107	Other problems with newborn|certain conditions originating in the perinatal period$M$0-10	certain conditions originating in the perinatal period	1.0259281127308209	{'CI': array([0.84966131, 1.22545397]), 'Error Bound': 2.1968558332776175e-212, 'Reliable CI?': 'Yes'}	{'CI': array([0.84966131, 1.22545397]), 'Error Bound': 2.1968558332776175e-212, 'Reliable CI?': 'Yes'}	No	1.1814257103139556	{'CI': array([0.97028317, 1.42490486]), 'Error Bound': 9.899055124596967e-177, 'Reliable CI?': 'Yes'}	{'CI': array([0.97028317, 1.42490486]), 'Error Bound': 9.899055124596967e-177, 'Reliable CI?': 'Yes'}	No
108	Respiratory and cardiovascular disorders specific to the perinatal period|certain conditions originating in the perinatal period$F$0-10	certain conditions originating in the perinatal period	1.006669490526145	{'CI': array([0.98179448, 1.03196324]), 'Error Bound': 0.0, 'Reliable CI?': 'Yes'}	{'CI': array([0.98179448, 1.03196324]), 'Error Bound': 0.0, 'Reliable CI?': 'Yes'}	No	1.0299592338137764	{'CI': array([1.00450675, 1.05584697]), 'Error Bound': 0.0, 'Reliable CI?': 'Yes'}	{'CI': array([1.00162833, 1.05883044]), 'Error Bound': 0.0, 'Reliable CI?': 'Yes'}	Yes
109	Respiratory and cardiovascular disorders specific to the perinatal period|certain conditions originating in the perinatal period$F$21-40	certain conditions originating in the perinatal period	1.001478995312275	{'CI': array([0.9193776 , 1.08833078]), 'Error Bound': 0.0, 'Reliable CI?': 'Yes'}	{'CI': array([0.9193776 , 1.08833078]), 'Error Bound': 0.0, 'Reliable CI?': 'Yes'}	No	0.9025866855293381	{'CI': array([0.82566912, 0.98380819]), 'Error Bound': 0.0, 'Reliable CI?': 'Yes'}	{'CI': array([0.81713176, 0.99338719]), 'Error Bound': 0.0, 'Reliable CI?': 'Yes'}	Yes
110	Respiratory and cardiovascular disorders specific to the perinatal period|certain conditions originating in the perinatal period$F$41-60	certain conditions originating in the perinatal period	0.8742219249529253	{'CI': array([0.59715446, 1.21744307]), 'Error Bound': 7.417376100599748e-67, 'Reliable CI?': 'Yes'}	{'CI': array([0.59715446, 1.21744307]), 'Error Bound': 7.417376100599748e-67, 'Reliable CI?': 'Yes'}	No	1.0115616395414064	{'CI': array([0.7310224 , 1.35630728]), 'Error Bound': 7.769980384447546e-79, 'Reliable CI?': 'Yes'}	{'CI': array([0.7310224 , 1.35630728]), 'Error Bound': 7.769980384447546e-79, 'Reliable CI?': 'Yes'}	No
111	Respiratory and cardiovascular disorders specific to the perinatal period|certain conditions originating in the perinatal period$M$0-10	certain conditions originating in the perinatal period	1.0220457577115407	{'CI': array([1.00014078, 1.04427312]), 'Error Bound': 0.0, 'Reliable CI?': 'Yes'}	{'CI': array([0.99505832, 1.04952421]), 'Error Bound': 0.0, 'Reliable CI?': 'Yes'}	No	1.0069269209881389	{'CI': array([0.98505072, 1.02912636]), 'Error Bound': 0.0, 'Reliable CI?': 'Yes'}	{'CI': array([0.98505072, 1.02912636]), 'Error Bound': 0.0, 'Reliable CI?': 'Yes'}	No
112	Respiratory and cardiovascular disorders specific to the perinatal period|certain conditions originating in the perinatal period$M$21-40	certain conditions originating in the perinatal period	0.9493967118163115	{'CI': array([0.78623485, 1.1328504 ]), 'Error Bound': 5.426833401359493e-225, 'Reliable CI?': 'Yes'}	{'CI': array([0.78623485, 1.1328504 ]), 'Error Bound': 5.426833401359493e-225, 'Reliable CI?': 'Yes'}	No	1.0366102787087708	{'CI': array([0.87061909, 1.22296825]), 'Error Bound': 2.4546839296925856e-244, 'Reliable CI?': 'Yes'}	{'CI': array([0.87061909, 1.22296825]), 'Error Bound': 2.4546839296925856e-244, 'Reliable CI?': 'Yes'}	No
113	Respiratory and cardiovascular disorders specific to the perinatal period|certain conditions originating in the perinatal period$M$41-60	certain conditions originating in the perinatal period	1.2173842837574458	{'CI': array([0.86976007, 1.66081231]), 'Error Bound': 1.849272285410788e-64, 'Reliable CI?': 'Yes'}	{'CI': array([0.86976007, 1.66081231]), 'Error Bound': 1.849272285410788e-64, 'Reliable CI?': 'Yes'}	No	1.0396166289480266	{'CI': array([0.73690562, 1.41757851]), 'Error Bound': 1.0915711996385622e-69, 'Reliable CI?': 'Yes'}	{'CI': array([0.73690562, 1.41757851]), 'Error Bound': 1.0915711996385622e-69, 'Reliable CI?': 'Yes'}	No
114	Transitory endocrine and metabolic disorders specific to fetus and newborn|certain conditions originating in the perinatal period$F$0-10	certain conditions originating in the perinatal period	1.065044886936493	{'CI': array([0.97650767, 1.15901334]), 'Error Bound': 0.0, 'Reliable CI?': 'Yes'}	{'CI': array([0.97650767, 1.15901334]), 'Error Bound': 0.0, 'Reliable CI?': 'Yes'}	No	0.9797978542222393	{'CI': array([0.89936684, 1.06482191]), 'Error Bound': 0.0, 'Reliable CI?': 'Yes'}	{'CI': array([0.89936684, 1.06482191]), 'Error Bound': 0.0, 'Reliable CI?': 'Yes'}	No
115	Transitory endocrine and metabolic disorders specific to fetus and newborn|certain conditions originating in the perinatal period$F$21-40	certain conditions originating in the perinatal period	1.0736123699081537	{'CI': array([0.8510788 , 1.33381629]), 'Error Bound': 6.793245275743774e-139, 'Reliable CI?': 'Yes'}	{'CI': array([0.8510788 , 1.33381629]), 'Error Bound': 6.793245275743774e-139, 'Reliable CI?': 'Yes'}	No	0.9531157822362728	{'CI': array([0.76034507, 1.17482722]), 'Error Bound': 9.01451755359231e-160, 'Reliable CI?': 'Yes'}	{'CI': array([0.76034507, 1.17482722]), 'Error Bound': 9.01451755359231e-160, 'Reliable CI?': 'Yes'}	No
116	Transitory endocrine and metabolic disorders specific to fetus and newborn|certain conditions originating in the perinatal period$M$0-10	certain conditions originating in the perinatal period	1.0968148595936311	{'CI': array([1.01677575, 1.18121874]), 'Error Bound': 0.0, 'Reliable CI?': 'Yes'}	{'CI': array([0.99860243, 1.20168157]), 'Error Bound': 0.0, 'Reliable CI?': 'Yes'}	No	1.001422890068478	{'CI': array([0.92876783, 1.07777691]), 'Error Bound': 0.0, 'Reliable CI?': 'Yes'}	{'CI': array([0.92876783, 1.07777691]), 'Error Bound': 0.0, 'Reliable CI?': 'Yes'}	No
117	Chromosomal abnormalities, not elsewhere classified|chromosomal abnormalities, not elsewhere classified$F$0-10	chromosomal abnormalities, not elsewhere classified	0.9171660363626744	{'CI': array([0.77780109, 1.07126279]), 'Error Bound': 8.429057004045376e-298, 'Reliable CI?': 'Yes'}	{'CI': array([0.77780109, 1.07126279]), 'Error Bound': 8.429057004045376e-298, 'Reliable CI?': 'Yes'}	No	0.9442698674404564	{'CI': array([0.79956729, 1.10476032]), 'Error Bound': 2.7829399889835446e-286, 'Reliable CI?': 'Yes'}	{'CI': array([0.79956729, 1.10476032]), 'Error Bound': 2.7829399889835446e-286, 'Reliable CI?': 'Yes'}	No
118	Chromosomal abnormalities, not elsewhere classified|chromosomal abnormalities, not elsewhere classified$M$0-10	chromosomal abnormalities, not elsewhere classified	0.9816544625949448	{'CI': array([0.84300525, 1.13453057]), 'Error Bound': 0.0, 'Reliable CI?': 'Yes'}	{'CI': array([0.84300525, 1.13453057]), 'Error Bound': 0.0, 'Reliable CI?': 'Yes'}	No	1.034769397067923	{'CI': array([0.88389917, 1.20230993]), 'Error Bound': 6.254623198365374e-297, 'Reliable CI?': 'Yes'}	{'CI': array([0.88389917, 1.20230993]), 'Error Bound': 6.254623198365374e-297, 'Reliable CI?': 'Yes'}	No
119	Circulatory system|congenital malformations and deformations$F$0-10	congenital malformations and deformations	0.9970904463045184	{'CI': array([0.95440403, 1.04102903]), 'Error Bound': 0.0, 'Reliable CI?': 'Yes'}	{'CI': array([0.95440403, 1.04102903]), 'Error Bound': 0.0, 'Reliable CI?': 'Yes'}	No	0.9879547803602181	{'CI': array([0.94560712, 1.03153871]), 'Error Bound': 0.0, 'Reliable CI?': 'Yes'}	{'CI': array([0.94560712, 1.03153871]), 'Error Bound': 0.0, 'Reliable CI?': 'Yes'}	No
120	Circulatory system|congenital malformations and deformations$F$11-20	congenital malformations and deformations	0.7892550133465452	{'CI': array([0.63980746, 0.95663338]), 'Error Bound': 5.960313649925173e-212, 'Reliable CI?': 'Yes'}	{'CI': array([0.60674585, 0.9992352 ]), 'Error Bound': 5.960313649925173e-212, 'Reliable CI?': 'Yes'}	Yes	0.9203785877297359	{'CI': array([0.74208277, 1.12345846]), 'Error Bound': 1.4704590404004565e-179, 'Reliable CI?': 'Yes'}	{'CI': array([0.74208277, 1.12345846]), 'Error Bound': 1.4704590404004565e-179, 'Reliable CI?': 'Yes'}	No
121	Circulatory system|congenital malformations and deformations$F$21-40	congenital malformations and deformations	0.9796182232117794	{'CI': array([0.86749255, 1.10086724]), 'Error Bound': 0.0, 'Reliable CI?': 'Yes'}	{'CI': array([0.86749255, 1.10086724]), 'Error Bound': 0.0, 'Reliable CI?': 'Yes'}	No	0.9227082300593505	{'CI': array([0.81252373, 1.0418763 ]), 'Error Bound': 0.0, 'Reliable CI?': 'Yes'}	{'CI': array([0.81252373, 1.0418763 ]), 'Error Bound': 0.0, 'Reliable CI?': 'Yes'}	No
122	Circulatory system|congenital malformations and deformations$F$41-60	congenital malformations and deformations	1.169878361797152	{'CI': array([1.03749246, 1.31432686]), 'Error Bound': 0.0, 'Reliable CI?': 'Yes'}	{'CI': array([1.00795427, 1.35022292]), 'Error Bound': 0.0, 'Reliable CI?': 'Yes'}	Yes	0.9076517125940763	{'CI': array([0.79539031, 1.0293032 ]), 'Error Bound': 0.0, 'Reliable CI?': 'Yes'}	{'CI': array([0.79539031, 1.0293032 ]), 'Error Bound': 0.0, 'Reliable CI?': 'Yes'}	No
123	Circulatory system|congenital malformations and deformations$F$61-	congenital malformations and deformations	1.0468217349889954	{'CI': array([0.92789712, 1.17579817]), 'Error Bound': 0.0, 'Reliable CI?': 'Yes'}	{'CI': array([0.92789712, 1.17579817]), 'Error Bound': 0.0, 'Reliable CI?': 'Yes'}	No	0.9887055225334901	{'CI': array([0.87285675, 1.1142677 ]), 'Error Bound': 0.0, 'Reliable CI?': 'Yes'}	{'CI': array([0.87285675, 1.1142677 ]), 'Error Bound': 0.0, 'Reliable CI?': 'Yes'}	No
124	Circulatory system|congenital malformations and deformations$M$0-10	congenital malformations and deformations	0.9974164027667185	{'CI': array([0.95851403, 1.03735595]), 'Error Bound': 0.0, 'Reliable CI?': 'Yes'}	{'CI': array([0.95851403, 1.03735595]), 'Error Bound': 0.0, 'Reliable CI?': 'Yes'}	No	0.99825920517706	{'CI': array([0.95776263, 1.03988084]), 'Error Bound': 0.0, 'Reliable CI?': 'Yes'}	{'CI': array([0.95776263, 1.03988084]), 'Error Bound': 0.0, 'Reliable CI?': 'Yes'}	No
125	Circulatory system|congenital malformations and deformations$M$11-20	congenital malformations and deformations	1.119519839631512	{'CI': array([0.93931254, 1.32326006]), 'Error Bound': 1.0912999003392524e-228, 'Reliable CI?': 'Yes'}	{'CI': array([0.93931254, 1.32326006]), 'Error Bound': 1.0912999003392524e-228, 'Reliable CI?': 'Yes'}	No	0.9286360247777302	{'CI': array([0.76871009, 1.10815848]), 'Error Bound': 8.078897253795195e-228, 'Reliable CI?': 'Yes'}	{'CI': array([0.76871009, 1.10815848]), 'Error Bound': 8.078897253795195e-228, 'Reliable CI?': 'Yes'}	No
126	Circulatory system|congenital malformations and deformations$M$21-40	congenital malformations and deformations	0.9467487078945954	{'CI': array([0.81391926, 1.09273567]), 'Error Bound': 0.0, 'Reliable CI?': 'Yes'}	{'CI': array([0.81391926, 1.09273567]), 'Error Bound': 0.0, 'Reliable CI?': 'Yes'}	No	1.0133831439034329	{'CI': array([0.86566166, 1.17715577]), 'Error Bound': 6.286520230778471e-302, 'Reliable CI?': 'Yes'}	{'CI': array([0.86566166, 1.17715577]), 'Error Bound': 6.286520230778471e-302, 'Reliable CI?': 'Yes'}	No
127	Circulatory system|congenital malformations and deformations$M$41-60	congenital malformations and deformations	1.0822281706579666	{'CI': array([0.96560734, 1.20839431]), 'Error Bound': 0.0, 'Reliable CI?': 'Yes'}	{'CI': array([0.96560734, 1.20839431]), 'Error Bound': 0.0, 'Reliable CI?': 'Yes'}	No	0.9289606550295157	{'CI': array([0.82405273, 1.0419599 ]), 'Error Bound': 0.0, 'Reliable CI?': 'Yes'}	{'CI': array([0.82405273, 1.0419599 ]), 'Error Bound': 0.0, 'Reliable CI?': 'Yes'}	No
128	Circulatory system|congenital malformations and deformations$M$61-	congenital malformations and deformations	1.0315374354369236	{'CI': array([0.92266996, 1.14881451]), 'Error Bound': 0.0, 'Reliable CI?': 'Yes'}	{'CI': array([0.92266996, 1.14881451]), 'Error Bound': 0.0, 'Reliable CI?': 'Yes'}	No	1.0348755556898435	{'CI': array([0.91963034, 1.15957164]), 'Error Bound': 0.0, 'Reliable CI?': 'Yes'}	{'CI': array([0.91963034, 1.15957164]), 'Error Bound': 0.0, 'Reliable CI?': 'Yes'}	No
129	Digestive system|congenital malformations and deformations$F$0-10	congenital malformations and deformations	0.9893160335439217	{'CI': array([0.88644578, 1.09979334]), 'Error Bound': 0.0, 'Reliable CI?': 'Yes'}	{'CI': array([0.88644578, 1.09979334]), 'Error Bound': 0.0, 'Reliable CI?': 'Yes'}	No	1.0909690185436172	{'CI': array([0.98341768, 1.2065717 ]), 'Error Bound': 0.0, 'Reliable CI?': 'Yes'}	{'CI': array([0.98341768, 1.2065717 ]), 'Error Bound': 0.0, 'Reliable CI?': 'Yes'}	No
130	Digestive system|congenital malformations and deformations$F$21-40	congenital malformations and deformations	1.00177050989506	{'CI': array([0.79432179, 1.24248245]), 'Error Bound': 1.659989994196424e-146, 'Reliable CI?': 'Yes'}	{'CI': array([0.79432179, 1.24248245]), 'Error Bound': 1.659989994196424e-146, 'Reliable CI?': 'Yes'}	No	0.8505135468325997	{'CI': array([0.6607691 , 1.06939227]), 'Error Bound': 3.7132267675739166e-142, 'Reliable CI?': 'Yes'}	{'CI': array([0.6607691 , 1.06939227]), 'Error Bound': 3.7132267675739166e-142, 'Reliable CI?': 'Yes'}	No
131	Digestive system|congenital malformations and deformations$F$41-60	congenital malformations and deformations	0.9719196327947107	{'CI': array([0.77385879, 1.20043158]), 'Error Bound': 5.484437598024233e-155, 'Reliable CI?': 'Yes'}	{'CI': array([0.77385879, 1.20043158]), 'Error Bound': 5.484437598024233e-155, 'Reliable CI?': 'Yes'}	No	1.011066976062258	{'CI': array([0.80266365, 1.25293961]), 'Error Bound': 6.100065231707179e-147, 'Reliable CI?': 'Yes'}	{'CI': array([0.80266365, 1.25293961]), 'Error Bound': 6.100065231707179e-147, 'Reliable CI?': 'Yes'}	No
132	Digestive system|congenital malformations and deformations$F$61-	congenital malformations and deformations	1.0661408138441149	{'CI': array([0.85301212, 1.31361703]), 'Error Bound': 7.44246566137604e-151, 'Reliable CI?': 'Yes'}	{'CI': array([0.85301212, 1.31361703]), 'Error Bound': 7.44246566137604e-151, 'Reliable CI?': 'Yes'}	No	1.029178452311711	{'CI': array([0.80046768, 1.29847211]), 'Error Bound': 4.203651851227153e-124, 'Reliable CI?': 'Yes'}	{'CI': array([0.80046768, 1.29847211]), 'Error Bound': 4.203651851227153e-124, 'Reliable CI?': 'Yes'}	No
133	Digestive system|congenital malformations and deformations$M$0-10	congenital malformations and deformations	1.0608520250561932	{'CI': array([0.97165194, 1.15557516]), 'Error Bound': 0.0, 'Reliable CI?': 'Yes'}	{'CI': array([0.97165194, 1.15557516]), 'Error Bound': 0.0, 'Reliable CI?': 'Yes'}	No	1.0293184455204447	{'CI': array([0.94191324, 1.12207998]), 'Error Bound': 0.0, 'Reliable CI?': 'Yes'}	{'CI': array([0.94191324, 1.12207998]), 'Error Bound': 0.0, 'Reliable CI?': 'Yes'}	No
134	Digestive system|congenital malformations and deformations$M$41-60	congenital malformations and deformations	1.140472447529753	{'CI': array([0.8612871 , 1.48001624]), 'Error Bound': 1.219465096429822e-93, 'Reliable CI?': 'Yes'}	{'CI': array([0.8612871 , 1.48001624]), 'Error Bound': 1.219465096429822e-93, 'Reliable CI?': 'Yes'}	No	0.9214004586498529	{'CI': array([0.66609253, 1.23075629]), 'Error Bound': 6.218921924876374e-85, 'Reliable CI?': 'Yes'}	{'CI': array([0.66609253, 1.23075629]), 'Error Bound': 6.218921924876374e-85, 'Reliable CI?': 'Yes'}	No
135	Digestive system|congenital malformations and deformations$M$61-	congenital malformations and deformations	1.1634168295997043	{'CI': array([0.87913337, 1.50988138]), 'Error Bound': 9.06750314472803e-93, 'Reliable CI?': 'Yes'}	{'CI': array([0.87913337, 1.50988138]), 'Error Bound': 9.06750314472803e-93, 'Reliable CI?': 'Yes'}	No	0.9903450591415782	{'CI': array([0.73008701, 1.30528848]), 'Error Bound': 6.12371064480695e-90, 'Reliable CI?': 'Yes'}	{'CI': array([0.73008701, 1.30528848]), 'Error Bound': 6.12371064480695e-90, 'Reliable CI?': 'Yes'}	No
136	Eye, ear, face and neck|congenital malformations and deformations$M$0-10	congenital malformations and deformations	1.0539857064437221	{'CI': array([0.78106847, 1.38631436]), 'Error Bound': 3.376478630097672e-88, 'Reliable CI?': 'Yes'}	{'CI': array([0.78106847, 1.38631436]), 'Error Bound': 3.376478630097672e-88, 'Reliable CI?': 'Yes'}	No	1.0174426866172774	{'CI': array([0.72423267, 1.381459 ]), 'Error Bound': 2.6581162258864423e-72, 'Reliable CI?': 'Yes'}	{'CI': array([0.72423267, 1.381459 ]), 'Error Bound': 2.6581162258864423e-72, 'Reliable CI?': 'Yes'}	No
137	Genital organs|congenital malformations and deformations$M$0-10	congenital malformations and deformations	1.0117207583351675	{'CI': array([0.88430419, 1.15092127]), 'Error Bound': 0.0, 'Reliable CI?': 'Yes'}	{'CI': array([0.88430419, 1.15092127]), 'Error Bound': 0.0, 'Reliable CI?': 'Yes'}	No	0.9913341777004392	{'CI': array([0.86386594, 1.13068777]), 'Error Bound': 0.0, 'Reliable CI?': 'Yes'}	{'CI': array([0.86386594, 1.13068777]), 'Error Bound': 0.0, 'Reliable CI?': 'Yes'}	No
138	Musculoskeletal system|congenital malformations and deformations$F$0-10	congenital malformations and deformations	1.0107234207151201	{'CI': array([0.91009371, 1.11856639]), 'Error Bound': 0.0, 'Reliable CI?': 'Yes'}	{'CI': array([0.91009371, 1.11856639]), 'Error Bound': 0.0, 'Reliable CI?': 'Yes'}	No	1.0113263985567196	{'CI': array([0.90646091, 1.12404914]), 'Error Bound': 0.0, 'Reliable CI?': 'Yes'}	{'CI': array([0.90646091, 1.12404914]), 'Error Bound': 0.0, 'Reliable CI?': 'Yes'}	No
139	Musculoskeletal system|congenital malformations and deformations$F$21-40	congenital malformations and deformations	1.0732528089037683	{'CI': array([0.88712026, 1.28503308]), 'Error Bound': 9.85704630955654e-202, 'Reliable CI?': 'Yes'}	{'CI': array([0.88712026, 1.28503308]), 'Error Bound': 9.85704630955654e-202, 'Reliable CI?': 'Yes'}	No	0.9774533808602586	{'CI': array([0.79338151, 1.18749122]), 'Error Bound': 5.985466356297726e-182, 'Reliable CI?': 'Yes'}	{'CI': array([0.79338151, 1.18749122]), 'Error Bound': 5.985466356297726e-182, 'Reliable CI?': 'Yes'}	No
140	Musculoskeletal system|congenital malformations and deformations$F$41-60	congenital malformations and deformations	0.9969420013387373	{'CI': array([0.86529963, 1.14125995]), 'Error Bound': 0.0, 'Reliable CI?': 'Yes'}	{'CI': array([0.86529963, 1.14125995]), 'Error Bound': 0.0, 'Reliable CI?': 'Yes'}	No	0.9983163727093287	{'CI': array([0.86261059, 1.1475238 ]), 'Error Bound': 0.0, 'Reliable CI?': 'Yes'}	{'CI': array([0.86261059, 1.1475238 ]), 'Error Bound': 0.0, 'Reliable CI?': 'Yes'}	No
141	Musculoskeletal system|congenital malformations and deformations$F$61-	congenital malformations and deformations	1.0545579726319343	{'CI': array([0.89414077, 1.23376794]), 'Error Bound': 6.794184461690758e-269, 'Reliable CI?': 'Yes'}	{'CI': array([0.89414077, 1.23376794]), 'Error Bound': 6.794184461690758e-269, 'Reliable CI?': 'Yes'}	No	0.9698768508046007	{'CI': array([0.82501179, 1.13036682]), 'Error Bound': 6.262585247245838e-297, 'Reliable CI?': 'Yes'}	{'CI': array([0.82501179, 1.13036682]), 'Error Bound': 6.262585247245838e-297, 'Reliable CI?': 'Yes'}	No
142	Musculoskeletal system|congenital malformations and deformations$M$0-10	congenital malformations and deformations	0.9784770528965449	{'CI': array([0.88100406, 1.0827801 ]), 'Error Bound': 0.0, 'Reliable CI?': 'Yes'}	{'CI': array([0.88100406, 1.0827801 ]), 'Error Bound': 0.0, 'Reliable CI?': 'Yes'}	No	0.9712759636944964	{'CI': array([0.87139588, 1.07836091]), 'Error Bound': 0.0, 'Reliable CI?': 'Yes'}	{'CI': array([0.87139588, 1.07836091]), 'Error Bound': 0.0, 'Reliable CI?': 'Yes'}	No
143	Musculoskeletal system|congenital malformations and deformations$M$11-20	congenital malformations and deformations	0.9467813161923102	{'CI': array([0.72959122, 1.20150993]), 'Error Bound': 1.8844762997193685e-123, 'Reliable CI?': 'Yes'}	{'CI': array([0.72959122, 1.20150993]), 'Error Bound': 1.8844762997193685e-123, 'Reliable CI?': 'Yes'}	No	0.7695697864136739	{'CI': array([0.56848452, 1.00479259]), 'Error Bound': 7.828845294269123e-111, 'Reliable CI?': 'Yes'}	{'CI': array([0.56848452, 1.00479259]), 'Error Bound': 7.828845294269123e-111, 'Reliable CI?': 'Yes'}	No
144	Musculoskeletal system|congenital malformations and deformations$M$41-60	congenital malformations and deformations	0.9938233057574536	{'CI': array([0.83307668, 1.17390316]), 'Error Bound': 9.994492773139913e-247, 'Reliable CI?': 'Yes'}	{'CI': array([0.83307668, 1.17390316]), 'Error Bound': 9.994492773139913e-247, 'Reliable CI?': 'Yes'}	No	0.8533621339769313	{'CI': array([0.70496513, 1.01897867]), 'Error Bound': 4.938460259385059e-238, 'Reliable CI?': 'Yes'}	{'CI': array([0.70496513, 1.01897867]), 'Error Bound': 4.938460259385059e-238, 'Reliable CI?': 'Yes'}	No
145	Musculoskeletal system|congenital malformations and deformations$M$61-	congenital malformations and deformations	1.0133114332926216	{'CI': array([0.81891199, 1.2364637 ]), 'Error Bound': 1.2127022332162868e-170, 'Reliable CI?': 'Yes'}	{'CI': array([0.81891199, 1.2364637 ]), 'Error Bound': 1.2127022332162868e-170, 'Reliable CI?': 'Yes'}	No	1.0270929425573592	{'CI': array([0.83007638, 1.2535231 ]), 'Error Bound': 4.030745700143105e-169, 'Reliable CI?': 'Yes'}	{'CI': array([0.83007638, 1.2535231 ]), 'Error Bound': 4.030745700143105e-169, 'Reliable CI?': 'Yes'}	No
146	Nervous system|congenital malformations and deformations$F$0-10	congenital malformations and deformations	0.9436566803486858	{'CI': array([0.80900095, 1.09187965]), 'Error Bound': 0.0, 'Reliable CI?': 'Yes'}	{'CI': array([0.80900095, 1.09187965]), 'Error Bound': 0.0, 'Reliable CI?': 'Yes'}	No	1.1456122153279327	{'CI': array([0.98064406, 1.32992882]), 'Error Bound': 1.8605748416330733e-283, 'Reliable CI?': 'Yes'}	{'CI': array([0.98064406, 1.32992882]), 'Error Bound': 1.8605748416330733e-283, 'Reliable CI?': 'Yes'}	No
147	Nervous system|congenital malformations and deformations$F$11-20	congenital malformations and deformations	1.1388458903009009	{'CI': array([0.83815957, 1.51077335]), 'Error Bound': 6.329601266821826e-80, 'Reliable CI?': 'Yes'}	{'CI': array([0.83815957, 1.51077335]), 'Error Bound': 6.329601266821826e-80, 'Reliable CI?': 'Yes'}	No	1.0589550102708658	{'CI': array([0.77739282, 1.40400951]), 'Error Bound': 3.429527194855024e-83, 'Reliable CI?': 'Yes'}	{'CI': array([0.77739282, 1.40400951]), 'Error Bound': 3.429527194855024e-83, 'Reliable CI?': 'Yes'}	No
148	Nervous system|congenital malformations and deformations$F$21-40	congenital malformations and deformations	0.8065745439473898	{'CI': array([0.60526182, 1.04159497]), 'Error Bound': 2.3279939752389488e-117, 'Reliable CI?': 'Yes'}	{'CI': array([0.60526182, 1.04159497]), 'Error Bound': 2.3279939752389488e-117, 'Reliable CI?': 'Yes'}	No	1.039073737220355	{'CI': array([0.78288018, 1.34721243]), 'Error Bound': 7.28679312556363e-99, 'Reliable CI?': 'Yes'}	{'CI': array([0.78288018, 1.34721243]), 'Error Bound': 7.28679312556363e-99, 'Reliable CI?': 'Yes'}	No
149	Nervous system|congenital malformations and deformations$F$41-60	congenital malformations and deformations	0.930501328480368	{'CI': array([0.67911747, 1.2339294 ]), 'Error Bound': 7.500533856562765e-89, 'Reliable CI?': 'Yes'}	{'CI': array([0.67911747, 1.2339294 ]), 'Error Bound': 7.500533856562765e-89, 'Reliable CI?': 'Yes'}	No	1.0341834301741437	{'CI': array([0.74967459, 1.38433453]), 'Error Bound': 7.76996826910745e-79, 'Reliable CI?': 'Yes'}	{'CI': array([0.74967459, 1.38433453]), 'Error Bound': 7.76996826910745e-79, 'Reliable CI?': 'Yes'}	No
150	Nervous system|congenital malformations and deformations$M$0-10	congenital malformations and deformations	0.9425389308163872	{'CI': array([0.81724564, 1.07950078]), 'Error Bound': 0.0, 'Reliable CI?': 'Yes'}	{'CI': array([0.81724564, 1.07950078]), 'Error Bound': 0.0, 'Reliable CI?': 'Yes'}	No	0.9503871534232609	{'CI': array([0.81478051, 1.09973082]), 'Error Bound': 0.0, 'Reliable CI?': 'Yes'}	{'CI': array([0.81478051, 1.09973082]), 'Error Bound': 0.0, 'Reliable CI?': 'Yes'}	No
151	Nervous system|congenital malformations and deformations$M$11-20	congenital malformations and deformations	1.125497443247929	{'CI': array([0.81947475, 1.50601502]), 'Error Bound': 8.690523848026476e-76, 'Reliable CI?': 'Yes'}	{'CI': array([0.81947475, 1.50601502]), 'Error Bound': 8.690523848026476e-76, 'Reliable CI?': 'Yes'}	No	1.0045341856875283	{'CI': array([0.70698155, 1.37553463]), 'Error Bound': 4.913928743288848e-69, 'Reliable CI?': 'Yes'}	{'CI': array([0.70698155, 1.37553463]), 'Error Bound': 4.913928743288848e-69, 'Reliable CI?': 'Yes'}	No
152	Other congenital malformations and deformations|congenital malformations and deformations$F$0-10	congenital malformations and deformations	0.9709442688112491	{'CI': array([0.86230071, 1.0881654 ]), 'Error Bound': 0.0, 'Reliable CI?': 'Yes'}	{'CI': array([0.86230071, 1.0881654 ]), 'Error Bound': 0.0, 'Reliable CI?': 'Yes'}	No	1.0093092252196723	{'CI': array([0.89589761, 1.13197334]), 'Error Bound': 0.0, 'Reliable CI?': 'Yes'}	{'CI': array([0.89589761, 1.13197334]), 'Error Bound': 0.0, 'Reliable CI?': 'Yes'}	No
153	Other congenital malformations and deformations|congenital malformations and deformations$F$21-40	congenital malformations and deformations	0.9603941461268629	{'CI': array([0.7665519 , 1.18343907]), 'Error Bound': 1.487184916506967e-159, 'Reliable CI?': 'Yes'}	{'CI': array([0.7665519 , 1.18343907]), 'Error Bound': 1.487184916506967e-159, 'Reliable CI?': 'Yes'}	No	0.852674747761893	{'CI': array([0.66948956, 1.06284828]), 'Error Bound': 1.824462510500084e-153, 'Reliable CI?': 'Yes'}	{'CI': array([0.66948956, 1.06284828]), 'Error Bound': 1.824462510500084e-153, 'Reliable CI?': 'Yes'}	No
154	Other congenital malformations and deformations|congenital malformations and deformations$M$0-10	congenital malformations and deformations	0.9700367360812988	{'CI': array([0.86632432, 1.08153998]), 'Error Bound': 0.0, 'Reliable CI?': 'Yes'}	{'CI': array([0.86632432, 1.08153998]), 'Error Bound': 0.0, 'Reliable CI?': 'Yes'}	No	1.066562147802826	{'CI': array([0.95746826, 1.18402047]), 'Error Bound': 0.0, 'Reliable CI?': 'Yes'}	{'CI': array([0.95746826, 1.18402047]), 'Error Bound': 0.0, 'Reliable CI?': 'Yes'}	No
155	Other congenital malformations and deformations|congenital malformations and deformations$M$21-40	congenital malformations and deformations	0.968371901843921	{'CI': array([0.71029634, 1.28075001]), 'Error Bound': 1.237858911442782e-88, 'Reliable CI?': 'Yes'}	{'CI': array([0.71029634, 1.28075001]), 'Error Bound': 1.237858911442782e-88, 'Reliable CI?': 'Yes'}	No	0.8166980445802458	{'CI': array([0.56746525, 1.11949573]), 'Error Bound': 1.9312389837691924e-76, 'Reliable CI?': 'Yes'}	{'CI': array([0.56746525, 1.11949573]), 'Error Bound': 1.9312389837691924e-76, 'Reliable CI?': 'Yes'}	No
156	Respiratory system|congenital malformations and deformations$F$0-10	congenital malformations and deformations	1.011820652635952	{'CI': array([0.85620879, 1.18537493]), 'Error Bound': 3.356557368108909e-270, 'Reliable CI?': 'Yes'}	{'CI': array([0.85620879, 1.18537493]), 'Error Bound': 3.356557368108909e-270, 'Reliable CI?': 'Yes'}	No	0.9938939106689297	{'CI': array([0.83502804, 1.17163646]), 'Error Bound': 1.3517699247489578e-252, 'Reliable CI?': 'Yes'}	{'CI': array([0.83502804, 1.17163646]), 'Error Bound': 1.3517699247489578e-252, 'Reliable CI?': 'Yes'}	No
157	Respiratory system|congenital malformations and deformations$M$0-10	congenital malformations and deformations	0.9979151422978396	{'CI': array([0.86246097, 1.14683175]), 'Error Bound': 0.0, 'Reliable CI?': 'Yes'}	{'CI': array([0.86246097, 1.14683175]), 'Error Bound': 0.0, 'Reliable CI?': 'Yes'}	No	0.973529263228375	{'CI': array([0.83688909, 1.12401 ]), 'Error Bound': 0.0, 'Reliable CI?': 'Yes'}	{'CI': array([0.83688909, 1.12401 ]), 'Error Bound': 0.0, 'Reliable CI?': 'Yes'}	No
158	Urinary system|congenital malformations and deformations$F$0-10	congenital malformations and deformations	1.0132013287825812	{'CI': array([0.84232604, 1.205948 ]), 'Error Bound': 8.087700820583778e-223, 'Reliable CI?': 'Yes'}	{'CI': array([0.84232604, 1.205948 ]), 'Error Bound': 8.087700820583778e-223, 'Reliable CI?': 'Yes'}	No	0.8792513204600201	{'CI': array([0.71343348, 1.06667696]), 'Error Bound': 2.6838400311282667e-196, 'Reliable CI?': 'Yes'}	{'CI': array([0.71343348, 1.06667696]), 'Error Bound': 2.6838400311282667e-196, 'Reliable CI?': 'Yes'}	No
159	Urinary system|congenital malformations and deformations$F$21-40	congenital malformations and deformations	1.1111743203923945	{'CI': array([0.86841529, 1.39881167]), 'Error Bound': 2.8252508413789357e-121, 'Reliable CI?': 'Yes'}	{'CI': array([0.86841529, 1.39881167]), 'Error Bound': 2.8252508413789357e-121, 'Reliable CI?': 'Yes'}	No	0.919745178869396	{'CI': array([0.69110186, 1.19084011]), 'Error Bound': 1.0673965012896042e-106, 'Reliable CI?': 'Yes'}	{'CI': array([0.69110186, 1.19084011]), 'Error Bound': 1.0673965012896042e-106, 'Reliable CI?': 'Yes'}	No
160	Urinary system|congenital malformations and deformations$F$41-60	congenital malformations and deformations	1.0014210545942475	{'CI': array([0.81445264, 1.21499218]), 'Error Bound': 5.989416940442017e-182, 'Reliable CI?': 'Yes'}	{'CI': array([0.81445264, 1.21499218]), 'Error Bound': 5.989416940442017e-182, 'Reliable CI?': 'Yes'}	No	0.9149236888497624	{'CI': array([0.74187656, 1.11127513]), 'Error Bound': 1.472702408677127e-189, 'Reliable CI?': 'Yes'}	{'CI': array([0.74187656, 1.11127513]), 'Error Bound': 1.472702408677127e-189, 'Reliable CI?': 'Yes'}	No
161	Urinary system|congenital malformations and deformations$F$61-	congenital malformations and deformations	0.9711528366925679	{'CI': array([0.77910521, 1.19165181]), 'Error Bound': 2.0063950970791056e-165, 'Reliable CI?': 'Yes'}	{'CI': array([0.77910521, 1.19165181]), 'Error Bound': 2.0063950970791056e-165, 'Reliable CI?': 'Yes'}	No	0.9909792172264424	{'CI': array([0.78492215, 1.22989094]), 'Error Bound': 1.0074728062154108e-146, 'Reliable CI?': 'Yes'}	{'CI': array([0.78492215, 1.22989094]), 'Error Bound': 1.0074728062154108e-146, 'Reliable CI?': 'Yes'}	No
162	Urinary system|congenital malformations and deformations$M$0-10	congenital malformations and deformations	0.971450743196394	{'CI': array([0.84830424, 1.10573246]), 'Error Bound': 0.0, 'Reliable CI?': 'Yes'}	{'CI': array([0.84830424, 1.10573246]), 'Error Bound': 0.0, 'Reliable CI?': 'Yes'}	No	0.9900408750274174	{'CI': array([0.86723302, 1.12384773]), 'Error Bound': 0.0, 'Reliable CI?': 'Yes'}	{'CI': array([0.86723302, 1.12384773]), 'Error Bound': 0.0, 'Reliable CI?': 'Yes'}	No
163	Urinary system|congenital malformations and deformations$M$41-60	congenital malformations and deformations	1.0063494238537576	{'CI': array([0.82026978, 1.21871131]), 'Error Bound': 5.4142220574011095e-185, 'Reliable CI?': 'Yes'}	{'CI': array([0.82026978, 1.21871131]), 'Error Bound': 5.4142220574011095e-185, 'Reliable CI?': 'Yes'}	No	0.8642956296240613	{'CI': array([0.69384548, 1.05776221]), 'Error Bound': 1.6295272060314036e-181, 'Reliable CI?': 'Yes'}	{'CI': array([0.69384548, 1.05776221]), 'Error Bound': 1.6295272060314036e-181, 'Reliable CI?': 'Yes'}	No
164	Urinary system|congenital malformations and deformations$M$61-	congenital malformations and deformations	0.9726334471399372	{'CI': array([0.79894665, 1.16925975]), 'Error Bound': 2.431387439112403e-204, 'Reliable CI?': 'Yes'}	{'CI': array([0.79894665, 1.16925975]), 'Error Bound': 2.431387439112403e-204, 'Reliable CI?': 'Yes'}	No	0.8385206556527056	{'CI': array([0.67436731, 1.02408258]), 'Error Bound': 4.007057796733656e-189, 'Reliable CI?': 'Yes'}	{'CI': array([0.67436731, 1.02408258]), 'Error Bound': 4.007057796733656e-189, 'Reliable CI?': 'Yes'}	No
165	Aplastic and other anaemias|diseases of the blood and blood-forming organs and certain disorders involving the immune mechanism$F$0-10	diseases of the blood and blood-forming organs and certain disorders involving the immune mechanism	0.9095621251360958	{'CI': array([0.81060536, 1.01574625]), 'Error Bound': 0.0, 'Reliable CI?': 'Yes'}	{'CI': array([0.81060536, 1.01574625]), 'Error Bound': 0.0, 'Reliable CI?': 'Yes'}	No	0.9608012823829735	{'CI': array([0.85156932, 1.07874152]), 'Error Bound': 0.0, 'Reliable CI?': 'Yes'}	{'CI': array([0.85156932, 1.07874152]), 'Error Bound': 0.0, 'Reliable CI?': 'Yes'}	No
166	Aplastic and other anaemias|diseases of the blood and blood-forming organs and certain disorders involving the immune mechanism$F$11-20	diseases of the blood and blood-forming organs and certain disorders involving the immune mechanism	1.0723931463068361	{'CI': array([0.97225196, 1.1795158 ]), 'Error Bound': 0.0, 'Reliable CI?': 'Yes'}	{'CI': array([0.97225196, 1.1795158 ]), 'Error Bound': 0.0, 'Reliable CI?': 'Yes'}	No	0.9591614352068152	{'CI': array([0.86701018, 1.05743009]), 'Error Bound': 0.0, 'Reliable CI?': 'Yes'}	{'CI': array([0.86701018, 1.05743009]), 'Error Bound': 0.0, 'Reliable CI?': 'Yes'}	No
167	Aplastic and other anaemias|diseases of the blood and blood-forming organs and certain disorders involving the immune mechanism$F$21-40	diseases of the blood and blood-forming organs and certain disorders involving the immune mechanism	0.9946940222957761	{'CI': array([0.95832759, 1.03196548]), 'Error Bound': 0.0, 'Reliable CI?': 'Yes'}	{'CI': array([0.95832759, 1.03196548]), 'Error Bound': 0.0, 'Reliable CI?': 'Yes'}	No	0.9416035276278318	{'CI': array([0.90592226, 0.97817179]), 'Error Bound': 0.0, 'Reliable CI?': 'Yes'}	{'CI': array([0.90190307, 0.98240514]), 'Error Bound': 0.0, 'Reliable CI?': 'Yes'}	Yes
168	Aplastic and other anaemias|diseases of the blood and blood-forming organs and certain disorders involving the immune mechanism$F$41-60	diseases of the blood and blood-forming organs and certain disorders involving the immune mechanism	1.0033812248468676	{'CI': array([0.97821664, 1.02897458]), 'Error Bound': 0.0, 'Reliable CI?': 'Yes'}	{'CI': array([0.97821664, 1.02897458]), 'Error Bound': 0.0, 'Reliable CI?': 'Yes'}	No	0.9528539983221676	{'CI': array([0.92831143, 0.97781127]), 'Error Bound': 0.0, 'Reliable CI?': 'Yes'}	{'CI': array([0.92553559, 0.98068721]), 'Error Bound': 0.0, 'Reliable CI?': 'Yes'}	Yes
169	Aplastic and other anaemias|diseases of the blood and blood-forming organs and certain disorders involving the immune mechanism$F$61-	diseases of the blood and blood-forming organs and certain disorders involving the immune mechanism	1.0047051104194	{'CI': array([0.98449885, 1.0251864 ]), 'Error Bound': 0.0, 'Reliable CI?': 'Yes'}	{'CI': array([0.98449885, 1.0251864 ]), 'Error Bound': 0.0, 'Reliable CI?': 'Yes'}	No	0.9418137051708692	{'CI': array([0.92199279, 0.96190478]), 'Error Bound': 0.0, 'Reliable CI?': 'Yes'}	{'CI': array([0.91974712, 0.96421565]), 'Error Bound': 0.0, 'Reliable CI?': 'Yes'}	Yes
170	Aplastic and other anaemias|diseases of the blood and blood-forming organs and certain disorders involving the immune mechanism$M$0-10	diseases of the blood and blood-forming organs and certain disorders involving the immune mechanism	0.9763537866849633	{'CI': array([0.87643054, 1.08347269]), 'Error Bound': 0.0, 'Reliable CI?': 'Yes'}	{'CI': array([0.87643054, 1.08347269]), 'Error Bound': 0.0, 'Reliable CI?': 'Yes'}	No	1.0801009544779703	{'CI': array([0.96516249, 1.20431642]), 'Error Bound': 0.0, 'Reliable CI?': 'Yes'}	{'CI': array([0.96516249, 1.20431642]), 'Error Bound': 0.0, 'Reliable CI?': 'Yes'}	No
171	Aplastic and other anaemias|diseases of the blood and blood-forming organs and certain disorders involving the immune mechanism$M$11-20	diseases of the blood and blood-forming organs and certain disorders involving the immune mechanism	1.0042940654239711	{'CI': array([0.89096063, 1.12687314]), 'Error Bound': 0.0, 'Reliable CI?': 'Yes'}	{'CI': array([0.89096063, 1.12687314]), 'Error Bound': 0.0, 'Reliable CI?': 'Yes'}	No	0.9505112310172834	{'CI': array([0.83839144, 1.07184784]), 'Error Bound': 0.0, 'Reliable CI?': 'Yes'}	{'CI': array([0.83839144, 1.07184784]), 'Error Bound': 0.0, 'Reliable CI?': 'Yes'}	No
172	Aplastic and other anaemias|diseases of the blood and blood-forming organs and certain disorders involving the immune mechanism$M$21-40	diseases of the blood and blood-forming organs and certain disorders involving the immune mechanism	0.9192931330942176	{'CI': array([0.8616854 , 0.97926719]), 'Error Bound': 0.0, 'Reliable CI?': 'Yes'}	{'CI': array([0.8485114, 0.9936811]), 'Error Bound': 0.0, 'Reliable CI?': 'Yes'}	Yes	0.9252310024270441	{'CI': array([0.86763985, 0.98518189]), 'Error Bound': 0.0, 'Reliable CI?': 'Yes'}	{'CI': array([0.86120366, 0.99218839]), 'Error Bound': 0.0, 'Reliable CI?': 'Yes'}	Yes
173	Aplastic and other anaemias|diseases of the blood and blood-forming organs and certain disorders involving the immune mechanism$M$41-60	diseases of the blood and blood-forming organs and certain disorders involving the immune mechanism	0.990299446775798	{'CI': array([0.96263105, 1.01848939]), 'Error Bound': 0.0, 'Reliable CI?': 'Yes'}	{'CI': array([0.96263105, 1.01848939]), 'Error Bound': 0.0, 'Reliable CI?': 'Yes'}	No	0.9559374522874156	{'CI': array([0.92849964, 0.98389406]), 'Error Bound': 0.0, 'Reliable CI?': 'Yes'}	{'CI': array([0.92539958, 0.98711934]), 'Error Bound': 0.0, 'Reliable CI?': 'Yes'}	Yes
174	Aplastic and other anaemias|diseases of the blood and blood-forming organs and certain disorders involving the immune mechanism$M$61-	diseases of the blood and blood-forming organs and certain disorders involving the immune mechanism	1.0189139992312128	{'CI': array([0.99720645, 1.04093778]), 'Error Bound': 0.0, 'Reliable CI?': 'Yes'}	{'CI': array([0.99720645, 1.04093778]), 'Error Bound': 0.0, 'Reliable CI?': 'Yes'}	No	0.9475865130777283	{'CI': array([0.92616151, 0.96932686]), 'Error Bound': 0.0, 'Reliable CI?': 'Yes'}	{'CI': array([0.9237355 , 0.97182898]), 'Error Bound': 0.0, 'Reliable CI?': 'Yes'}	Yes
175	Certain disorders involving the immune mechanism|diseases of the blood and blood-forming organs and certain disorders involving the immune mechanism$F$0-10	diseases of the blood and blood-forming organs and certain disorders involving the immune mechanism	0.9176571807898881	{'CI': array([0.72495143, 1.13970834]), 'Error Bound': 6.074850996905093e-152, 'Reliable CI?': 'Yes'}	{'CI': array([0.72495143, 1.13970834]), 'Error Bound': 6.074850996905093e-152, 'Reliable CI?': 'Yes'}	No	0.9625810696740633	{'CI': array([0.75382309, 1.20561355]), 'Error Bound': 6.167952610479276e-137, 'Reliable CI?': 'Yes'}	{'CI': array([0.75382309, 1.20561355]), 'Error Bound': 6.167952610479276e-137, 'Reliable CI?': 'Yes'}	No
176	Certain disorders involving the immune mechanism|diseases of the blood and blood-forming organs and certain disorders involving the immune mechanism$F$11-20	diseases of the blood and blood-forming organs and certain disorders involving the immune mechanism	0.93755521606222	{'CI': array([0.71873641, 1.19466855]), 'Error Bound': 5.6998138644598306e-120, 'Reliable CI?': 'Yes'}	{'CI': array([0.71873641, 1.19466855]), 'Error Bound': 5.6998138644598306e-120, 'Reliable CI?': 'Yes'}	No	1.03686584975965	{'CI': array([0.78230693, 1.34266785]), 'Error Bound': 5.943261250006434e-100, 'Reliable CI?': 'Yes'}	{'CI': array([0.78230693, 1.34266785]), 'Error Bound': 5.943261250006434e-100, 'Reliable CI?': 'Yes'}	No
177	Certain disorders involving the immune mechanism|diseases of the blood and blood-forming organs and certain disorders involving the immune mechanism$F$21-40	diseases of the blood and blood-forming organs and certain disorders involving the immune mechanism	1.0678316084199408	{'CI': array([0.9227975 , 1.22800726]), 'Error Bound': 0.0, 'Reliable CI?': 'Yes'}	{'CI': array([0.9227975 , 1.22800726]), 'Error Bound': 0.0, 'Reliable CI?': 'Yes'}	No	0.8450740724413238	{'CI': array([0.71715731, 0.98562743]), 'Error Bound': 0.0, 'Reliable CI?': 'Yes'}	{'CI': array([0.70319918, 1.00266321]), 'Error Bound': 0.0, 'Reliable CI?': 'Yes'}	No
178	Certain disorders involving the immune mechanism|diseases of the blood and blood-forming organs and certain disorders involving the immune mechanism$F$41-60	diseases of the blood and blood-forming organs and certain disorders involving the immune mechanism	1.0318963541963238	{'CI': array([0.95077424, 1.11760381]), 'Error Bound': 0.0, 'Reliable CI?': 'Yes'}	{'CI': array([0.95077424, 1.11760381]), 'Error Bound': 0.0, 'Reliable CI?': 'Yes'}	No	0.8946892098449404	{'CI': array([0.81905249, 0.97449493]), 'Error Bound': 0.0, 'Reliable CI?': 'Yes'}	{'CI': array([0.81065402, 0.98390231]), 'Error Bound': 0.0, 'Reliable CI?': 'Yes'}	Yes
179	Certain disorders involving the immune mechanism|diseases of the blood and blood-forming organs and certain disorders involving the immune mechanism$F$61-	diseases of the blood and blood-forming organs and certain disorders involving the immune mechanism	1.0710280425770524	{'CI': array([0.9786925 , 1.16926165]), 'Error Bound': 0.0, 'Reliable CI?': 'Yes'}	{'CI': array([0.9786925 , 1.16926165]), 'Error Bound': 0.0, 'Reliable CI?': 'Yes'}	No	0.948313829731485	{'CI': array([0.85832811, 1.04413638]), 'Error Bound': 0.0, 'Reliable CI?': 'Yes'}	{'CI': array([0.85832811, 1.04413638]), 'Error Bound': 0.0, 'Reliable CI?': 'Yes'}	No
180	Certain disorders involving the immune mechanism|diseases of the blood and blood-forming organs and certain disorders involving the immune mechanism$M$0-10	diseases of the blood and blood-forming organs and certain disorders involving the immune mechanism	0.962059984196923	{'CI': array([0.79545905, 1.14978637]), 'Error Bound': 4.010763355853133e-219, 'Reliable CI?': 'Yes'}	{'CI': array([0.79545905, 1.14978637]), 'Error Bound': 4.010763355853133e-219, 'Reliable CI?': 'Yes'}	No	0.9458545448650213	{'CI': array([0.77700894, 1.13657911]), 'Error Bound': 2.968938296115115e-208, 'Reliable CI?': 'Yes'}	{'CI': array([0.77700894, 1.13657911]), 'Error Bound': 2.968938296115115e-208, 'Reliable CI?': 'Yes'}	No
181	Certain disorders involving the immune mechanism|diseases of the blood and blood-forming organs and certain disorders involving the immune mechanism$M$11-20	diseases of the blood and blood-forming organs and certain disorders involving the immune mechanism	1.0565472654525203	{'CI': array([0.82454279, 1.3300623 ]), 'Error Bound': 1.5399350225835061e-124, 'Reliable CI?': 'Yes'}	{'CI': array([0.82454279, 1.3300623 ]), 'Error Bound': 1.5399350225835061e-124, 'Reliable CI?': 'Yes'}	No	0.8069104232981155	{'CI': array([0.61918235, 1.02360796]), 'Error Bound': 7.524211149498523e-136, 'Reliable CI?': 'Yes'}	{'CI': array([0.61918235, 1.02360796]), 'Error Bound': 7.524211149498523e-136, 'Reliable CI?': 'Yes'}	No
182	Certain disorders involving the immune mechanism|diseases of the blood and blood-forming organs and certain disorders involving the immune mechanism$M$21-40	diseases of the blood and blood-forming organs and certain disorders involving the immune mechanism	0.9863772724417876	{'CI': array([0.81352165, 1.18185583]), 'Error Bound': 5.408622422881865e-210, 'Reliable CI?': 'Yes'}	{'CI': array([0.81352165, 1.18185583]), 'Error Bound': 5.408622422881865e-210, 'Reliable CI?': 'Yes'}	No	0.9844470870333694	{'CI': array([0.81374156, 1.17719434]), 'Error Bound': 5.413177773687469e-215, 'Reliable CI?': 'Yes'}	{'CI': array([0.81374156, 1.17719434]), 'Error Bound': 5.413177773687469e-215, 'Reliable CI?': 'Yes'}	No
183	Certain disorders involving the immune mechanism|diseases of the blood and blood-forming organs and certain disorders involving the immune mechanism$M$41-60	diseases of the blood and blood-forming organs and certain disorders involving the immune mechanism	0.9884161211199914	{'CI': array([0.89751791, 1.08520067]), 'Error Bound': 0.0, 'Reliable CI?': 'Yes'}	{'CI': array([0.89751791, 1.08520067]), 'Error Bound': 0.0, 'Reliable CI?': 'Yes'}	No	0.9915353948955938	{'CI': array([0.89817487, 1.09110837]), 'Error Bound': 0.0, 'Reliable CI?': 'Yes'}	{'CI': array([0.89817487, 1.09110837]), 'Error Bound': 0.0, 'Reliable CI?': 'Yes'}	No
184	Certain disorders involving the immune mechanism|diseases of the blood and blood-forming organs and certain disorders involving the immune mechanism$M$61-	diseases of the blood and blood-forming organs and certain disorders involving the immune mechanism	0.996912003429639	{'CI': array([0.90150691, 1.0987936 ]), 'Error Bound': 0.0, 'Reliable CI?': 'Yes'}	{'CI': array([0.90150691, 1.0987936 ]), 'Error Bound': 0.0, 'Reliable CI?': 'Yes'}	No	0.948120028519898	{'CI': array([0.85049808, 1.05264965]), 'Error Bound': 0.0, 'Reliable CI?': 'Yes'}	{'CI': array([0.85049808, 1.05264965]), 'Error Bound': 0.0, 'Reliable CI?': 'Yes'}	No
185	Coagulation defects, purpura and other haemorrhagic conditions|diseases of the blood and blood-forming organs and certain disorders involving the immune mechanism$F$0-10	diseases of the blood and blood-forming organs and certain disorders involving the immune mechanism	0.9645357129097212	{'CI': array([0.81522619, 1.13057916]), 'Error Bound': 4.549755286826495e-276, 'Reliable CI?': 'Yes'}	{'CI': array([0.81522619, 1.13057916]), 'Error Bound': 4.549755286826495e-276, 'Reliable CI?': 'Yes'}	No	0.9204988862420002	{'CI': array([0.77160016, 1.08631644]), 'Error Bound': 7.447234222518717e-261, 'Reliable CI?': 'Yes'}	{'CI': array([0.77160016, 1.08631644]), 'Error Bound': 7.447234222518717e-261, 'Reliable CI?': 'Yes'}	No
186	Coagulation defects, purpura and other haemorrhagic conditions|diseases of the blood and blood-forming organs and certain disorders involving the immune mechanism$F$11-20	diseases of the blood and blood-forming organs and certain disorders involving the immune mechanism	0.9685770340169126	{'CI': array([0.81987274, 1.13383333]), 'Error Bound': 3.3692114911365776e-280, 'Reliable CI?': 'Yes'}	{'CI': array([0.81987274, 1.13383333]), 'Error Bound': 3.3692114911365776e-280, 'Reliable CI?': 'Yes'}	No	0.9365739697875677	{'CI': array([0.78319285, 1.10783708]), 'Error Bound': 2.710275003274776e-251, 'Reliable CI?': 'Yes'}	{'CI': array([0.78319285, 1.10783708]), 'Error Bound': 2.710275003274776e-251, 'Reliable CI?': 'Yes'}	No
187	Coagulation defects, purpura and other haemorrhagic conditions|diseases of the blood and blood-forming organs and certain disorders involving the immune mechanism$F$21-40	diseases of the blood and blood-forming organs and certain disorders involving the immune mechanism	0.9728007692072878	{'CI': array([0.91200348, 1.03619026]), 'Error Bound': 0.0, 'Reliable CI?': 'Yes'}	{'CI': array([0.91200348, 1.03619026]), 'Error Bound': 0.0, 'Reliable CI?': 'Yes'}	No	0.949341611288462	{'CI': array([0.88991089, 1.01126763]), 'Error Bound': 0.0, 'Reliable CI?': 'Yes'}	{'CI': array([0.88991089, 1.01126763]), 'Error Bound': 0.0, 'Reliable CI?': 'Yes'}	No
188	Coagulation defects, purpura and other haemorrhagic conditions|diseases of the blood and blood-forming organs and certain disorders involving the immune mechanism$F$41-60	diseases of the blood and blood-forming organs and certain disorders involving the immune mechanism	0.981469592089196	{'CI': array([0.93334098, 1.03120345]), 'Error Bound': 0.0, 'Reliable CI?': 'Yes'}	{'CI': array([0.93334098, 1.03120345]), 'Error Bound': 0.0, 'Reliable CI?': 'Yes'}	No	0.9921238836911479	{'CI': array([0.94194758, 1.0440408 ]), 'Error Bound': 0.0, 'Reliable CI?': 'Yes'}	{'CI': array([0.94194758, 1.0440408 ]), 'Error Bound': 0.0, 'Reliable CI?': 'Yes'}	No
189	Coagulation defects, purpura and other haemorrhagic conditions|diseases of the blood and blood-forming organs and certain disorders involving the immune mechanism$F$61-	diseases of the blood and blood-forming organs and certain disorders involving the immune mechanism	0.9976793764119868	{'CI': array([0.95205134, 1.04473761]), 'Error Bound': 0.0, 'Reliable CI?': 'Yes'}	{'CI': array([0.95205134, 1.04473761]), 'Error Bound': 0.0, 'Reliable CI?': 'Yes'}	No	0.9404708105644753	{'CI': array([0.89375069, 0.98872098]), 'Error Bound': 0.0, 'Reliable CI?': 'Yes'}	{'CI': array([0.88850871, 0.99433254]), 'Error Bound': 0.0, 'Reliable CI?': 'Yes'}	Yes
190	Coagulation defects, purpura and other haemorrhagic conditions|diseases of the blood and blood-forming organs and certain disorders involving the immune mechanism$M$0-10	diseases of the blood and blood-forming organs and certain disorders involving the immune mechanism	0.9882444454956045	{'CI': array([0.85498649, 1.13455783]), 'Error Bound': 0.0, 'Reliable CI?': 'Yes'}	{'CI': array([0.85498649, 1.13455783]), 'Error Bound': 0.0, 'Reliable CI?': 'Yes'}	No	0.9492695104409609	{'CI': array([0.8149961 , 1.09700323]), 'Error Bound': 0.0, 'Reliable CI?': 'Yes'}	{'CI': array([0.8149961 , 1.09700323]), 'Error Bound': 0.0, 'Reliable CI?': 'Yes'}	No
191	Coagulation defects, purpura and other haemorrhagic conditions|diseases of the blood and blood-forming organs and certain disorders involving the immune mechanism$M$11-20	diseases of the blood and blood-forming organs and certain disorders involving the immune mechanism	0.9848915402648939	{'CI': array([0.82790931, 1.16032048]), 'Error Bound': 4.484202048682477e-256, 'Reliable CI?': 'Yes'}	{'CI': array([0.82790931, 1.16032048]), 'Error Bound': 4.484202048682477e-256, 'Reliable CI?': 'Yes'}	No	0.9328426661848044	{'CI': array([0.77289348, 1.11236272]), 'Error Bound': 4.01024432838211e-229, 'Reliable CI?': 'Yes'}	{'CI': array([0.77289348, 1.11236272]), 'Error Bound': 4.01024432838211e-229, 'Reliable CI?': 'Yes'}	No
192	Coagulation defects, purpura and other haemorrhagic conditions|diseases of the blood and blood-forming organs and certain disorders involving the immune mechanism$M$21-40	diseases of the blood and blood-forming organs and certain disorders involving the immune mechanism	1.0769915886067423	{'CI': array([0.97632897, 1.18469967]), 'Error Bound': 0.0, 'Reliable CI?': 'Yes'}	{'CI': array([0.97632897, 1.18469967]), 'Error Bound': 0.0, 'Reliable CI?': 'Yes'}	No	0.9096593695632387	{'CI': array([0.81750797, 1.00804011]), 'Error Bound': 0.0, 'Reliable CI?': 'Yes'}	{'CI': array([0.81750797, 1.00804011]), 'Error Bound': 0.0, 'Reliable CI?': 'Yes'}	No
193	Coagulation defects, purpura and other haemorrhagic conditions|diseases of the blood and blood-forming organs and certain disorders involving the immune mechanism$M$41-60	diseases of the blood and blood-forming organs and certain disorders involving the immune mechanism	0.9895045007562198	{'CI': array([0.94114599, 1.03947942]), 'Error Bound': 0.0, 'Reliable CI?': 'Yes'}	{'CI': array([0.94114599, 1.03947942]), 'Error Bound': 0.0, 'Reliable CI?': 'Yes'}	No	0.9810857398027136	{'CI': array([0.93226832, 1.03155543]), 'Error Bound': 0.0, 'Reliable CI?': 'Yes'}	{'CI': array([0.93226832, 1.03155543]), 'Error Bound': 0.0, 'Reliable CI?': 'Yes'}	No
194	Coagulation defects, purpura and other haemorrhagic conditions|diseases of the blood and blood-forming organs and certain disorders involving the immune mechanism$M$61-	diseases of the blood and blood-forming organs and certain disorders involving the immune mechanism	1.0558052456474059	{'CI': array([1.0114495 , 1.10148504]), 'Error Bound': 0.0, 'Reliable CI?': 'Yes'}	{'CI': array([1.00124599, 1.11238163]), 'Error Bound': 0.0, 'Reliable CI?': 'Yes'}	Yes	0.9418681842689002	{'CI': array([0.90012387, 0.98482903]), 'Error Bound': 0.0, 'Reliable CI?': 'Yes'}	{'CI': array([0.89543182, 0.98981487]), 'Error Bound': 0.0, 'Reliable CI?': 'Yes'}	Yes
195	Haemolytic anaemias|diseases of the blood and blood-forming organs and certain disorders involving the immune mechanism$F$0-10	diseases of the blood and blood-forming organs and certain disorders involving the immune mechanism	1.1704277410106985	{'CI': array([0.98633214, 1.37872707]), 'Error Bound': 2.2070976590161656e-232, 'Reliable CI?': 'Yes'}	{'CI': array([0.98633214, 1.37872707]), 'Error Bound': 2.2070976590161656e-232, 'Reliable CI?': 'Yes'}	No	0.9644704891482179	{'CI': array([0.81087283, 1.13584044]), 'Error Bound': 3.341901905313141e-260, 'Reliable CI?': 'Yes'}	{'CI': array([0.81087283, 1.13584044]), 'Error Bound': 3.341901905313141e-260, 'Reliable CI?': 'Yes'}	No
196	Haemolytic anaemias|diseases of the blood and blood-forming organs and certain disorders involving the immune mechanism$F$11-20	diseases of the blood and blood-forming organs and certain disorders involving the immune mechanism	0.9787645662468871	{'CI': array([0.85710866, 1.11123861]), 'Error Bound': 0.0, 'Reliable CI?': 'Yes'}	{'CI': array([0.85710866, 1.11123861]), 'Error Bound': 0.0, 'Reliable CI?': 'Yes'}	No	0.8990569477057949	{'CI': array([0.78310678, 1.02508313]), 'Error Bound': 0.0, 'Reliable CI?': 'Yes'}	{'CI': array([0.78310678, 1.02508313]), 'Error Bound': 0.0, 'Reliable CI?': 'Yes'}	No
197	Haemolytic anaemias|diseases of the blood and blood-forming organs and certain disorders involving the immune mechanism$F$21-40	diseases of the blood and blood-forming organs and certain disorders involving the immune mechanism	0.9562681693220748	{'CI': array([0.87225638, 1.04534145]), 'Error Bound': 0.0, 'Reliable CI?': 'Yes'}	{'CI': array([0.87225638, 1.04534145]), 'Error Bound': 0.0, 'Reliable CI?': 'Yes'}	No	0.9752272077779642	{'CI': array([0.88753602, 1.06841048]), 'Error Bound': 0.0, 'Reliable CI?': 'Yes'}	{'CI': array([0.88753602, 1.06841048]), 'Error Bound': 0.0, 'Reliable CI?': 'Yes'}	No
198	Haemolytic anaemias|diseases of the blood and blood-forming organs and certain disorders involving the immune mechanism$F$41-60	diseases of the blood and blood-forming organs and certain disorders involving the immune mechanism	0.9610303007776192	{'CI': array([0.85312971, 1.0774107 ]), 'Error Bound': 0.0, 'Reliable CI?': 'Yes'}	{'CI': array([0.85312971, 1.0774107 ]), 'Error Bound': 0.0, 'Reliable CI?': 'Yes'}	No	0.9817617579455182	{'CI': array([0.87258062, 1.09956697]), 'Error Bound': 0.0, 'Reliable CI?': 'Yes'}	{'CI': array([0.87258062, 1.09956697]), 'Error Bound': 0.0, 'Reliable CI?': 'Yes'}	No
199	Haemolytic anaemias|diseases of the blood and blood-forming organs and certain disorders involving the immune mechanism$F$61-	diseases of the blood and blood-forming organs and certain disorders involving the immune mechanism	1.005892791662604	{'CI': array([0.84942808, 1.18050707]), 'Error Bound': 1.2362006804616666e-265, 'Reliable CI?': 'Yes'}	{'CI': array([0.84942808, 1.18050707]), 'Error Bound': 1.2362006804616666e-265, 'Reliable CI?': 'Yes'}	No	0.9214741625017754	{'CI': array([0.7655454 , 1.09599686]), 'Error Bound': 4.938963104973264e-238, 'Reliable CI?': 'Yes'}	{'CI': array([0.7655454 , 1.09599686]), 'Error Bound': 4.938963104973264e-238, 'Reliable CI?': 'Yes'}	No
200	Haemolytic anaemias|diseases of the blood and blood-forming organs and certain disorders involving the immune mechanism$M$0-10	diseases of the blood and blood-forming organs and certain disorders involving the immune mechanism	1.0009943074490286	{'CI': array([0.84701467, 1.17259452]), 'Error Bound': 3.715852695662472e-272, 'Reliable CI?': 'Yes'}	{'CI': array([0.84701467, 1.17259452]), 'Error Bound': 3.715852695662472e-272, 'Reliable CI?': 'Yes'}	No	1.0077199820515919	{'CI': array([0.85240919, 1.18092985]), 'Error Bound': 9.15274776170535e-270, 'Reliable CI?': 'Yes'}	{'CI': array([0.85240919, 1.18092985]), 'Error Bound': 9.15274776170535e-270, 'Reliable CI?': 'Yes'}	No
201	Haemolytic anaemias|diseases of the blood and blood-forming organs and certain disorders involving the immune mechanism$M$11-20	diseases of the blood and blood-forming organs and certain disorders involving the immune mechanism	1.164050051732317	{'CI': array([1.00702415, 1.33837458]), 'Error Bound': 0.0, 'Reliable CI?': 'Yes'}	{'CI': array([0.97227135, 1.38227657]), 'Error Bound': 0.0, 'Reliable CI?': 'Yes'}	No	0.9470053005704195	{'CI': array([0.8119697 , 1.09565624]), 'Error Bound': 0.0, 'Reliable CI?': 'Yes'}	{'CI': array([0.8119697 , 1.09565624]), 'Error Bound': 0.0, 'Reliable CI?': 'Yes'}	No
202	Haemolytic anaemias|diseases of the blood and blood-forming organs and certain disorders involving the immune mechanism$M$21-40	diseases of the blood and blood-forming organs and certain disorders involving the immune mechanism	1.0513029769315774	{'CI': array([0.93427496, 1.17805087]), 'Error Bound': 0.0, 'Reliable CI?': 'Yes'}	{'CI': array([0.93427496, 1.17805087]), 'Error Bound': 0.0, 'Reliable CI?': 'Yes'}	No	0.9696323211068781	{'CI': array([0.85666833, 1.09189458]), 'Error Bound': 0.0, 'Reliable CI?': 'Yes'}	{'CI': array([0.85666833, 1.09189458]), 'Error Bound': 0.0, 'Reliable CI?': 'Yes'}	No
203	Haemolytic anaemias|diseases of the blood and blood-forming organs and certain disorders involving the immune mechanism$M$41-60	diseases of the blood and blood-forming organs and certain disorders involving the immune mechanism	0.9233039226149081	{'CI': array([0.79564845, 1.06317194]), 'Error Bound': 0.0, 'Reliable CI?': 'Yes'}	{'CI': array([0.79564845, 1.06317194]), 'Error Bound': 0.0, 'Reliable CI?': 'Yes'}	No	0.837492082711017	{'CI': array([0.72042012, 0.96508869]), 'Error Bound': 0.0, 'Reliable CI?': 'Yes'}	{'CI': array([0.70760261, 0.9804657 ]), 'Error Bound': 0.0, 'Reliable CI?': 'Yes'}	Yes
204	Haemolytic anaemias|diseases of the blood and blood-forming organs and certain disorders involving the immune mechanism$M$61-	diseases of the blood and blood-forming organs and certain disorders involving the immune mechanism	1.0568064145440252	{'CI': array([0.86797402, 1.2722133 ]), 'Error Bound': 5.986645993510547e-192, 'Reliable CI?': 'Yes'}	{'CI': array([0.86797402, 1.2722133 ]), 'Error Bound': 5.986645993510547e-192, 'Reliable CI?': 'Yes'}	No	1.1400567392474543	{'CI': array([0.92652401, 1.38712508]), 'Error Bound': 8.997554636264631e-165, 'Reliable CI?': 'Yes'}	{'CI': array([0.92652401, 1.38712508]), 'Error Bound': 8.997554636264631e-165, 'Reliable CI?': 'Yes'}	No
205	Intraoperative and postprocedural complications of the spleen|diseases of the blood and blood-forming organs and certain disorders involving the immune mechanism$F$21-40	diseases of the blood and blood-forming organs and certain disorders involving the immune mechanism	1.0667095322107234	{'CI': array([0.91922905, 1.22988074]), 'Error Bound': 0.0, 'Reliable CI?': 'Yes'}	{'CI': array([0.91922905, 1.22988074]), 'Error Bound': 0.0, 'Reliable CI?': 'Yes'}	No	0.948734442985849	{'CI': array([0.80807542, 1.10422536]), 'Error Bound': 7.71290128164305e-306, 'Reliable CI?': 'Yes'}	{'CI': array([0.80807542, 1.10422536]), 'Error Bound': 7.71290128164305e-306, 'Reliable CI?': 'Yes'}	No
206	Intraoperative and postprocedural complications of the spleen|diseases of the blood and blood-forming organs and certain disorders involving the immune mechanism$F$41-60	diseases of the blood and blood-forming organs and certain disorders involving the immune mechanism	1.0506719464048468	{'CI': array([0.94583237, 1.16324722]), 'Error Bound': 0.0, 'Reliable CI?': 'Yes'}	{'CI': array([0.94583237, 1.16324722]), 'Error Bound': 0.0, 'Reliable CI?': 'Yes'}	No	0.9452330712196674	{'CI': array([0.85031397, 1.04668925]), 'Error Bound': 0.0, 'Reliable CI?': 'Yes'}	{'CI': array([0.85031397, 1.04668925]), 'Error Bound': 0.0, 'Reliable CI?': 'Yes'}	No
207	Intraoperative and postprocedural complications of the spleen|diseases of the blood and blood-forming organs and certain disorders involving the immune mechanism$F$61-	diseases of the blood and blood-forming organs and certain disorders involving the immune mechanism	0.997684657339755	{'CI': array([0.88185854, 1.12319383]), 'Error Bound': 0.0, 'Reliable CI?': 'Yes'}	{'CI': array([0.88185854, 1.12319383]), 'Error Bound': 0.0, 'Reliable CI?': 'Yes'}	No	0.9244245641276878	{'CI': array([0.81337433, 1.04458148]), 'Error Bound': 0.0, 'Reliable CI?': 'Yes'}	{'CI': array([0.81337433, 1.04458148]), 'Error Bound': 0.0, 'Reliable CI?': 'Yes'}	No
208	Intraoperative and postprocedural complications of the spleen|diseases of the blood and blood-forming organs and certain disorders involving the immune mechanism$M$21-40	diseases of the blood and blood-forming organs and certain disorders involving the immune mechanism	1.0675448936025684	{'CI': array([0.84260374, 1.33113327]), 'Error Bound': 9.215296976724006e-135, 'Reliable CI?': 'Yes'}	{'CI': array([0.84260374, 1.33113327]), 'Error Bound': 9.215296976724006e-135, 'Reliable CI?': 'Yes'}	No	0.9836874664971759	{'CI': array([0.75905255, 1.24812596]), 'Error Bound': 4.661810269763527e-121, 'Reliable CI?': 'Yes'}	{'CI': array([0.75905255, 1.24812596]), 'Error Bound': 4.661810269763527e-121, 'Reliable CI?': 'Yes'}	No
209	Intraoperative and postprocedural complications of the spleen|diseases of the blood and blood-forming organs and certain disorders involving the immune mechanism$M$41-60	diseases of the blood and blood-forming organs and certain disorders involving the immune mechanism	0.9357939301092626	{'CI': array([0.83264947, 1.04673187]), 'Error Bound': 0.0, 'Reliable CI?': 'Yes'}	{'CI': array([0.83264947, 1.04673187]), 'Error Bound': 0.0, 'Reliable CI?': 'Yes'}	No	0.9610986680357632	{'CI': array([0.85111575, 1.07990348]), 'Error Bound': 0.0, 'Reliable CI?': 'Yes'}	{'CI': array([0.85111575, 1.07990348]), 'Error Bound': 0.0, 'Reliable CI?': 'Yes'}	No
210	Intraoperative and postprocedural complications of the spleen|diseases of the blood and blood-forming organs and certain disorders involving the immune mechanism$M$61-	diseases of the blood and blood-forming organs and certain disorders involving the immune mechanism	0.9540273238247277	{'CI': array([0.85326273, 1.06215648]), 'Error Bound': 0.0, 'Reliable CI?': 'Yes'}	{'CI': array([0.85326273, 1.06215648]), 'Error Bound': 0.0, 'Reliable CI?': 'Yes'}	No	1.0281839006270155	{'CI': array([0.91471231, 1.15082861]), 'Error Bound': 0.0, 'Reliable CI?': 'Yes'}	{'CI': array([0.91471231, 1.15082861]), 'Error Bound': 0.0, 'Reliable CI?': 'Yes'}	No
211	Nutritional anemias|diseases of the blood and blood-forming organs and certain disorders involving the immune mechanism$F$11-20	diseases of the blood and blood-forming organs and certain disorders involving the immune mechanism	0.9871182824303987	{'CI': array([0.79735678, 1.20449109]), 'Error Bound': 4.9005040124094426e-173, 'Reliable CI?': 'Yes'}	{'CI': array([0.79735678, 1.20449109]), 'Error Bound': 4.9005040124094426e-173, 'Reliable CI?': 'Yes'}	No	0.8398186067128816	{'CI': array([0.66487087, 1.03933652]), 'Error Bound': 1.210570156095904e-165, 'Reliable CI?': 'Yes'}	{'CI': array([0.66487087, 1.03933652]), 'Error Bound': 1.210570156095904e-165, 'Reliable CI?': 'Yes'}	No
212	Nutritional anemias|diseases of the blood and blood-forming organs and certain disorders involving the immune mechanism$F$21-40	diseases of the blood and blood-forming organs and certain disorders involving the immune mechanism	0.9349169267190287	{'CI': array([0.86486988, 1.00847433]), 'Error Bound': 0.0, 'Reliable CI?': 'Yes'}	{'CI': array([0.86486988, 1.00847433]), 'Error Bound': 0.0, 'Reliable CI?': 'Yes'}	No	0.9568539382532144	{'CI': array([0.88066563, 1.03718113]), 'Error Bound': 0.0, 'Reliable CI?': 'Yes'}	{'CI': array([0.88066563, 1.03718113]), 'Error Bound': 0.0, 'Reliable CI?': 'Yes'}	No
213	Nutritional anemias|diseases of the blood and blood-forming organs and certain disorders involving the immune mechanism$F$41-60	diseases of the blood and blood-forming organs and certain disorders involving the immune mechanism	0.9724811425817338	{'CI': array([0.92291313, 1.02375891]), 'Error Bound': 0.0, 'Reliable CI?': 'Yes'}	{'CI': array([0.92291313, 1.02375891]), 'Error Bound': 0.0, 'Reliable CI?': 'Yes'}	No	0.9154649571937878	{'CI': array([0.86610284, 0.96655651]), 'Error Bound': 0.0, 'Reliable CI?': 'Yes'}	{'CI': array([0.86057051, 0.97250665]), 'Error Bound': 0.0, 'Reliable CI?': 'Yes'}	Yes
214	Nutritional anemias|diseases of the blood and blood-forming organs and certain disorders involving the immune mechanism$F$61-	diseases of the blood and blood-forming organs and certain disorders involving the immune mechanism	0.9799245283904656	{'CI': array([0.93866783, 1.02235417]), 'Error Bound': 0.0, 'Reliable CI?': 'Yes'}	{'CI': array([0.93866783, 1.02235417]), 'Error Bound': 0.0, 'Reliable CI?': 'Yes'}	No	0.9888922417718413	{'CI': array([0.94424182, 1.03491489]), 'Error Bound': 0.0, 'Reliable CI?': 'Yes'}	{'CI': array([0.94424182, 1.03491489]), 'Error Bound': 0.0, 'Reliable CI?': 'Yes'}	No
215	Nutritional anemias|diseases of the blood and blood-forming organs and certain disorders involving the immune mechanism$M$0-10	diseases of the blood and blood-forming organs and certain disorders involving the immune mechanism	0.8689479546997909	{'CI': array([0.59166871, 1.21267872]), 'Error Bound': 3.343237016787012e-66, 'Reliable CI?': 'Yes'}	{'CI': array([0.59166871, 1.21267872]), 'Error Bound': 3.343237016787012e-66, 'Reliable CI?': 'Yes'}	No	0.7978709554689829	{'CI': array([0.51360213, 1.15468434]), 'Error Bound': 2.14664603961441e-56, 'Reliable CI?': 'Yes'}	{'CI': array([0.51360213, 1.15468434]), 'Error Bound': 2.14664603961441e-56, 'Reliable CI?': 'Yes'}	No
216	Nutritional anemias|diseases of the blood and blood-forming organs and certain disorders involving the immune mechanism$M$21-40	diseases of the blood and blood-forming organs and certain disorders involving the immune mechanism	1.0027305152661747	{'CI': array([0.85566975, 1.16575543]), 'Error Bound': 2.0873318344151293e-300, 'Reliable CI?': 'Yes'}	{'CI': array([0.85566975, 1.16575543]), 'Error Bound': 2.0873318344151293e-300, 'Reliable CI?': 'Yes'}	No	0.9438673605295603	{'CI': array([0.80248983, 1.10026086]), 'Error Bound': 1.265509851688026e-300, 'Reliable CI?': 'Yes'}	{'CI': array([0.80248983, 1.10026086]), 'Error Bound': 1.265509851688026e-300, 'Reliable CI?': 'Yes'}	No
217	Nutritional anemias|diseases of the blood and blood-forming organs and certain disorders involving the immune mechanism$M$41-60	diseases of the blood and blood-forming organs and certain disorders involving the immune mechanism	1.0264005314559683	{'CI': array([0.95846732, 1.0975261 ]), 'Error Bound': 0.0, 'Reliable CI?': 'Yes'}	{'CI': array([0.95846732, 1.0975261 ]), 'Error Bound': 0.0, 'Reliable CI?': 'Yes'}	No	0.9536305862576775	{'CI': array([0.8858558 , 1.02466393]), 'Error Bound': 0.0, 'Reliable CI?': 'Yes'}	{'CI': array([0.8858558 , 1.02466393]), 'Error Bound': 0.0, 'Reliable CI?': 'Yes'}	No
218	Nutritional anemias|diseases of the blood and blood-forming organs and certain disorders involving the immune mechanism$M$61-	diseases of the blood and blood-forming organs and certain disorders involving the immune mechanism	0.991249530524442	{'CI': array([0.94379934, 1.04025192]), 'Error Bound': 0.0, 'Reliable CI?': 'Yes'}	{'CI': array([0.94379934, 1.04025192]), 'Error Bound': 0.0, 'Reliable CI?': 'Yes'}	No	0.9459394118988746	{'CI': array([0.89663728, 0.99694509]), 'Error Bound': 0.0, 'Reliable CI?': 'Yes'}	{'CI': array([0.8911105 , 1.00288341]), 'Error Bound': 0.0, 'Reliable CI?': 'Yes'}	No
219	Other diseases of blood and blood-forming organs|diseases of the blood and blood-forming organs and certain disorders involving the immune mechanism$F$0-10	diseases of the blood and blood-forming organs and certain disorders involving the immune mechanism	1.0489345045618863	{'CI': array([0.93036122, 1.1775132 ]), 'Error Bound': 0.0, 'Reliable CI?': 'Yes'}	{'CI': array([0.93036122, 1.1775132 ]), 'Error Bound': 0.0, 'Reliable CI?': 'Yes'}	No	0.9011658157796392	{'CI': array([0.79420644, 1.01664605]), 'Error Bound': 0.0, 'Reliable CI?': 'Yes'}	{'CI': array([0.79420644, 1.01664605]), 'Error Bound': 0.0, 'Reliable CI?': 'Yes'}	No
220	Other diseases of blood and blood-forming organs|diseases of the blood and blood-forming organs and certain disorders involving the immune mechanism$F$11-20	diseases of the blood and blood-forming organs and certain disorders involving the immune mechanism	1.0653546292694502	{'CI': array([0.93253741, 1.21077019]), 'Error Bound': 0.0, 'Reliable CI?': 'Yes'}	{'CI': array([0.93253741, 1.21077019]), 'Error Bound': 0.0, 'Reliable CI?': 'Yes'}	No	0.9571961539991248	{'CI': array([0.83194955, 1.09402779]), 'Error Bound': 0.0, 'Reliable CI?': 'Yes'}	{'CI': array([0.83194955, 1.09402779]), 'Error Bound': 0.0, 'Reliable CI?': 'Yes'}	No
221	Other diseases of blood and blood-forming organs|diseases of the blood and blood-forming organs and certain disorders involving the immune mechanism$F$21-40	diseases of the blood and blood-forming organs and certain disorders involving the immune mechanism	0.9928069376846889	{'CI': array([0.92938347, 1.05903687]), 'Error Bound': 0.0, 'Reliable CI?': 'Yes'}	{'CI': array([0.92938347, 1.05903687]), 'Error Bound': 0.0, 'Reliable CI?': 'Yes'}	No	0.9307408362216573	{'CI': array([0.87045935, 0.99360811]), 'Error Bound': 0.0, 'Reliable CI?': 'Yes'}	{'CI': array([0.86372866, 1.00096383]), 'Error Bound': 0.0, 'Reliable CI?': 'Yes'}	No
222	Other diseases of blood and blood-forming organs|diseases of the blood and blood-forming organs and certain disorders involving the immune mechanism$F$41-60	diseases of the blood and blood-forming organs and certain disorders involving the immune mechanism	1.0024431711526292	{'CI': array([0.96309875, 1.04284622]), 'Error Bound': 0.0, 'Reliable CI?': 'Yes'}	{'CI': array([0.96309875, 1.04284622]), 'Error Bound': 0.0, 'Reliable CI?': 'Yes'}	No	0.9503077408578174	{'CI': array([0.91175727, 0.9898923 ]), 'Error Bound': 0.0, 'Reliable CI?': 'Yes'}	{'CI': array([0.90741921, 0.99448006]), 'Error Bound': 0.0, 'Reliable CI?': 'Yes'}	Yes
223	Other diseases of blood and blood-forming organs|diseases of the blood and blood-forming organs and certain disorders involving the immune mechanism$F$61-	diseases of the blood and blood-forming organs and certain disorders involving the immune mechanism	1.031116042297867	{'CI': array([0.99287152, 1.07034905]), 'Error Bound': 0.0, 'Reliable CI?': 'Yes'}	{'CI': array([0.99287152, 1.07034905]), 'Error Bound': 0.0, 'Reliable CI?': 'Yes'}	No	0.9902129896442514	{'CI': array([0.95146927, 1.02998524]), 'Error Bound': 0.0, 'Reliable CI?': 'Yes'}	{'CI': array([0.95146927, 1.02998524]), 'Error Bound': 0.0, 'Reliable CI?': 'Yes'}	No
224	Other diseases of blood and blood-forming organs|diseases of the blood and blood-forming organs and certain disorders involving the immune mechanism$M$0-10	diseases of the blood and blood-forming organs and certain disorders involving the immune mechanism	0.9373989090460207	{'CI': array([0.83375305, 1.04891806]), 'Error Bound': 0.0, 'Reliable CI?': 'Yes'}	{'CI': array([0.83375305, 1.04891806]), 'Error Bound': 0.0, 'Reliable CI?': 'Yes'}	No	1.0286868861307126	{'CI': array([0.91535167, 1.15119593]), 'Error Bound': 0.0, 'Reliable CI?': 'Yes'}	{'CI': array([0.91535167, 1.15119593]), 'Error Bound': 0.0, 'Reliable CI?': 'Yes'}	No
225	Other diseases of blood and blood-forming organs|diseases of the blood and blood-forming organs and certain disorders involving the immune mechanism$M$11-20	diseases of the blood and blood-forming organs and certain disorders involving the immune mechanism	0.956937738346808	{'CI': array([0.84315929, 1.08019915]), 'Error Bound': 0.0, 'Reliable CI?': 'Yes'}	{'CI': array([0.84315929, 1.08019915]), 'Error Bound': 0.0, 'Reliable CI?': 'Yes'}	No	0.8959987860120072	{'CI': array([0.78306486, 1.01848031]), 'Error Bound': 0.0, 'Reliable CI?': 'Yes'}	{'CI': array([0.78306486, 1.01848031]), 'Error Bound': 0.0, 'Reliable CI?': 'Yes'}	No
226	Other diseases of blood and blood-forming organs|diseases of the blood and blood-forming organs and certain disorders involving the immune mechanism$M$21-40	diseases of the blood and blood-forming organs and certain disorders involving the immune mechanism	1.0165018524957112	{'CI': array([0.94598101, 1.09048077]), 'Error Bound': 0.0, 'Reliable CI?': 'Yes'}	{'CI': array([0.94598101, 1.09048077]), 'Error Bound': 0.0, 'Reliable CI?': 'Yes'}	No	0.9637216661373608	{'CI': array([0.8966086 , 1.03401725]), 'Error Bound': 0.0, 'Reliable CI?': 'Yes'}	{'CI': array([0.8966086 , 1.03401725]), 'Error Bound': 0.0, 'Reliable CI?': 'Yes'}	No
227	Other diseases of blood and blood-forming organs|diseases of the blood and blood-forming organs and certain disorders involving the immune mechanism$M$41-60	diseases of the blood and blood-forming organs and certain disorders involving the immune mechanism	0.9991858536219	{'CI': array([0.95859804, 1.04090251]), 'Error Bound': 0.0, 'Reliable CI?': 'Yes'}	{'CI': array([0.95859804, 1.04090251]), 'Error Bound': 0.0, 'Reliable CI?': 'Yes'}	No	0.9492130052722788	{'CI': array([0.90984417, 0.98966127]), 'Error Bound': 0.0, 'Reliable CI?': 'Yes'}	{'CI': array([0.90541534, 0.99435076]), 'Error Bound': 0.0, 'Reliable CI?': 'Yes'}	Yes
228	Other diseases of blood and blood-forming organs|diseases of the blood and blood-forming organs and certain disorders involving the immune mechanism$M$61-	diseases of the blood and blood-forming organs and certain disorders involving the immune mechanism	1.019243218897379	{'CI': array([0.98064451, 1.05885311]), 'Error Bound': 0.0, 'Reliable CI?': 'Yes'}	{'CI': array([0.98064451, 1.05885311]), 'Error Bound': 0.0, 'Reliable CI?': 'Yes'}	No	0.9178456014437142	{'CI': array([0.88089883, 0.95575014]), 'Error Bound': 0.0, 'Reliable CI?': 'Yes'}	{'CI': array([0.87673928, 0.96014096]), 'Error Bound': 0.0, 'Reliable CI?': 'Yes'}	Yes
229	Cerebrovascular diseases|diseases of the circulatory system$F$0-10	diseases of the circulatory system	0.9293388696592203	{'CI': array([0.77969776, 1.09601785]), 'Error Bound': 1.656771636693255e-261, 'Reliable CI?': 'Yes'}	{'CI': array([0.77969776, 1.09601785]), 'Error Bound': 1.656771636693255e-261, 'Reliable CI?': 'Yes'}	No	0.8932550613292697	{'CI': array([0.75309459, 1.04846666]), 'Error Bound': 4.14662013259572e-284, 'Reliable CI?': 'Yes'}	{'CI': array([0.75309459, 1.04846666]), 'Error Bound': 4.14662013259572e-284, 'Reliable CI?': 'Yes'}	No
230	Cerebrovascular diseases|diseases of the circulatory system$F$11-20	diseases of the circulatory system	0.9287140349787499	{'CI': array([0.78282389, 1.09074242]), 'Error Bound': 1.2342337335112351e-275, 'Reliable CI?': 'Yes'}	{'CI': array([0.78282389, 1.09074242]), 'Error Bound': 1.2342337335112351e-275, 'Reliable CI?': 'Yes'}	No	0.8996223895610689	{'CI': array([0.75044409, 1.06590177]), 'Error Bound': 2.219690451511196e-252, 'Reliable CI?': 'Yes'}	{'CI': array([0.75044409, 1.06590177]), 'Error Bound': 2.219690451511196e-252, 'Reliable CI?': 'Yes'}	No
231	Cerebrovascular diseases|diseases of the circulatory system$F$21-40	diseases of the circulatory system	0.9903092527071772	{'CI': array([0.93026298, 1.05286734]), 'Error Bound': 0.0, 'Reliable CI?': 'Yes'}	{'CI': array([0.93026298, 1.05286734]), 'Error Bound': 0.0, 'Reliable CI?': 'Yes'}	No	0.9267206721152269	{'CI': array([0.86811973, 0.98776577]), 'Error Bound': 0.0, 'Reliable CI?': 'Yes'}	{'CI': array([0.86157299, 0.99490327]), 'Error Bound': 0.0, 'Reliable CI?': 'Yes'}	Yes
232	Cerebrovascular diseases|diseases of the circulatory system$F$41-60	diseases of the circulatory system	1.0126132692262364	{'CI': array([0.98739957, 1.0382561 ]), 'Error Bound': 0.0, 'Reliable CI?': 'Yes'}	{'CI': array([0.98739957, 1.0382561 ]), 'Error Bound': 0.0, 'Reliable CI?': 'Yes'}	No	0.9565485250307327	{'CI': array([0.93142622, 0.98210499]), 'Error Bound': 0.0, 'Reliable CI?': 'Yes'}	{'CI': array([0.92858537, 0.98505062]), 'Error Bound': 0.0, 'Reliable CI?': 'Yes'}	Yes
233	Cerebrovascular diseases|diseases of the circulatory system$F$61-	diseases of the circulatory system	0.9875475396999891	{'CI': array([0.96987582, 1.00543047]), 'Error Bound': 0.0, 'Reliable CI?': 'Yes'}	{'CI': array([0.96987582, 1.00543047]), 'Error Bound': 0.0, 'Reliable CI?': 'Yes'}	No	0.9731232911282772	{'CI': array([0.954914 , 0.99155794]), 'Error Bound': 0.0, 'Reliable CI?': 'Yes'}	{'CI': array([0.95284956, 0.99367676]), 'Error Bound': 0.0, 'Reliable CI?': 'Yes'}	Yes
234	Cerebrovascular diseases|diseases of the circulatory system$M$0-10	diseases of the circulatory system	1.088702902052991	{'CI': array([0.93625058, 1.2578616 ]), 'Error Bound': 0.0, 'Reliable CI?': 'Yes'}	{'CI': array([0.93625058, 1.2578616 ]), 'Error Bound': 0.0, 'Reliable CI?': 'Yes'}	No	0.9703127656670749	{'CI': array([0.8364607 , 1.11743683]), 'Error Bound': 0.0, 'Reliable CI?': 'Yes'}	{'CI': array([0.8364607 , 1.11743683]), 'Error Bound': 0.0, 'Reliable CI?': 'Yes'}	No
235	Cerebrovascular diseases|diseases of the circulatory system$M$11-20	diseases of the circulatory system	0.9575123108745397	{'CI': array([0.82901492, 1.098234 ]), 'Error Bound': 0.0, 'Reliable CI?': 'Yes'}	{'CI': array([0.82901492, 1.098234 ]), 'Error Bound': 0.0, 'Reliable CI?': 'Yes'}	No	1.0198677619761602	{'CI': array([0.87787234, 1.17659455]), 'Error Bound': 0.0, 'Reliable CI?': 'Yes'}	{'CI': array([0.87787234, 1.17659455]), 'Error Bound': 0.0, 'Reliable CI?': 'Yes'}	No
236	Cerebrovascular diseases|diseases of the circulatory system$M$21-40	diseases of the circulatory system	0.9518447657311324	{'CI': array([0.88919765, 1.01726807]), 'Error Bound': 0.0, 'Reliable CI?': 'Yes'}	{'CI': array([0.88919765, 1.01726807]), 'Error Bound': 0.0, 'Reliable CI?': 'Yes'}	No	0.978390748180665	{'CI': array([0.91177525, 1.04812449]), 'Error Bound': 0.0, 'Reliable CI?': 'Yes'}	{'CI': array([0.91177525, 1.04812449]), 'Error Bound': 0.0, 'Reliable CI?': 'Yes'}	No
237	Cerebrovascular diseases|diseases of the circulatory system$M$41-60	diseases of the circulatory system	0.9837950744469967	{'CI': array([0.96057159, 1.00738569]), 'Error Bound': 0.0, 'Reliable CI?': 'Yes'}	{'CI': array([0.96057159, 1.00738569]), 'Error Bound': 0.0, 'Reliable CI?': 'Yes'}	No	0.9745242075920667	{'CI': array([0.95049492, 0.99894794]), 'Error Bound': 0.0, 'Reliable CI?': 'Yes'}	{'CI': array([0.94777646, 1.00176161]), 'Error Bound': 0.0, 'Reliable CI?': 'Yes'}	No
238	Cerebrovascular diseases|diseases of the circulatory system$M$61-	diseases of the circulatory system	0.9912534512479712	{'CI': array([0.97353882, 1.00918007]), 'Error Bound': 0.0, 'Reliable CI?': 'Yes'}	{'CI': array([0.97353882, 1.00918007]), 'Error Bound': 0.0, 'Reliable CI?': 'Yes'}	No	0.9532871851592944	{'CI': array([0.93523166, 0.97156572]), 'Error Bound': 0.0, 'Reliable CI?': 'Yes'}	{'CI': array([0.93318463, 0.97366658]), 'Error Bound': 0.0, 'Reliable CI?': 'Yes'}	Yes
239	Chronic rheumatic heart diseases|diseases of the circulatory system$F$21-40	diseases of the circulatory system	0.8391672706712243	{'CI': array([0.64320117, 1.0665095 ]), 'Error Bound': 1.2510255328654505e-130, 'Reliable CI?': 'Yes'}	{'CI': array([0.64320117, 1.0665095 ]), 'Error Bound': 1.2510255328654505e-130, 'Reliable CI?': 'Yes'}	No	0.8228754622759898	{'CI': array([0.61219954, 1.07050788]), 'Error Bound': 1.583468728619046e-109, 'Reliable CI?': 'Yes'}	{'CI': array([0.61219954, 1.07050788]), 'Error Bound': 1.583468728619046e-109, 'Reliable CI?': 'Yes'}	No
240	Chronic rheumatic heart diseases|diseases of the circulatory system$F$41-60	diseases of the circulatory system	1.0351015700427424	{'CI': array([0.9245499 , 1.15433724]), 'Error Bound': 0.0, 'Reliable CI?': 'Yes'}	{'CI': array([0.9245499 , 1.15433724]), 'Error Bound': 0.0, 'Reliable CI?': 'Yes'}	No	0.9179299163772007	{'CI': array([0.81315779, 1.03080485]), 'Error Bound': 0.0, 'Reliable CI?': 'Yes'}	{'CI': array([0.81315779, 1.03080485]), 'Error Bound': 0.0, 'Reliable CI?': 'Yes'}	No
241	Chronic rheumatic heart diseases|diseases of the circulatory system$F$61-	diseases of the circulatory system	0.9998758087997374	{'CI': array([0.93450827, 1.06821683]), 'Error Bound': 0.0, 'Reliable CI?': 'Yes'}	{'CI': array([0.93450827, 1.06821683]), 'Error Bound': 0.0, 'Reliable CI?': 'Yes'}	No	0.9273252198521765	{'CI': array([0.86238919, 0.99526935]), 'Error Bound': 0.0, 'Reliable CI?': 'Yes'}	{'CI': array([0.85515036, 1.00323551]), 'Error Bound': 0.0, 'Reliable CI?': 'Yes'}	No
242	Chronic rheumatic heart diseases|diseases of the circulatory system$M$41-60	diseases of the circulatory system	1.0090672936008953	{'CI': array([0.90073251, 1.12580579]), 'Error Bound': 0.0, 'Reliable CI?': 'Yes'}	{'CI': array([0.90073251, 1.12580579]), 'Error Bound': 0.0, 'Reliable CI?': 'Yes'}	No	0.9340076591592256	{'CI': array([0.82510582, 1.05163812]), 'Error Bound': 0.0, 'Reliable CI?': 'Yes'}	{'CI': array([0.82510582, 1.05163812]), 'Error Bound': 0.0, 'Reliable CI?': 'Yes'}	No
243	Chronic rheumatic heart diseases|diseases of the circulatory system$M$61-	diseases of the circulatory system	1.0274530977316516	{'CI': array([0.95350756, 1.10519053]), 'Error Bound': 0.0, 'Reliable CI?': 'Yes'}	{'CI': array([0.95350756, 1.10519053]), 'Error Bound': 0.0, 'Reliable CI?': 'Yes'}	No	0.9730255574529229	{'CI': array([0.89740501, 1.05268998]), 'Error Bound': 0.0, 'Reliable CI?': 'Yes'}	{'CI': array([0.89740501, 1.05268998]), 'Error Bound': 0.0, 'Reliable CI?': 'Yes'}	No
244	Diseases of arteries, arterioles and capillaries|diseases of the circulatory system$F$21-40	diseases of the circulatory system	1.0863164717536602	{'CI': array([0.95964631, 1.22431161]), 'Error Bound': 0.0, 'Reliable CI?': 'Yes'}	{'CI': array([0.95964631, 1.22431161]), 'Error Bound': 0.0, 'Reliable CI?': 'Yes'}	No	0.9005975389407392	{'CI': array([0.79068456, 1.01952191]), 'Error Bound': 0.0, 'Reliable CI?': 'Yes'}	{'CI': array([0.79068456, 1.01952191]), 'Error Bound': 0.0, 'Reliable CI?': 'Yes'}	No
245	Diseases of arteries, arterioles and capillaries|diseases of the circulatory system$F$41-60	diseases of the circulatory system	1.0299924295246443	{'CI': array([0.98336285, 1.07810241]), 'Error Bound': 0.0, 'Reliable CI?': 'Yes'}	{'CI': array([0.98336285, 1.07810241]), 'Error Bound': 0.0, 'Reliable CI?': 'Yes'}	No	0.939562283835573	{'CI': array([0.89488732, 0.98563721]), 'Error Bound': 0.0, 'Reliable CI?': 'Yes'}	{'CI': array([0.88987132, 0.99099134]), 'Error Bound': 0.0, 'Reliable CI?': 'Yes'}	Yes
246	Diseases of arteries, arterioles and capillaries|diseases of the circulatory system$F$61-	diseases of the circulatory system	0.9880200675549463	{'CI': array([0.9564441 , 1.02027669]), 'Error Bound': 0.0, 'Reliable CI?': 'Yes'}	{'CI': array([0.9564441 , 1.02027669]), 'Error Bound': 0.0, 'Reliable CI?': 'Yes'}	No	0.9853734950213671	{'CI': array([0.95196648, 1.0195437 ]), 'Error Bound': 0.0, 'Reliable CI?': 'Yes'}	{'CI': array([0.95196648, 1.0195437 ]), 'Error Bound': 0.0, 'Reliable CI?': 'Yes'}	No
247	Diseases of arteries, arterioles and capillaries|diseases of the circulatory system$M$21-40	diseases of the circulatory system	0.9577308856712821	{'CI': array([0.84820708, 1.07601223]), 'Error Bound': 0.0, 'Reliable CI?': 'Yes'}	{'CI': array([0.84820708, 1.07601223]), 'Error Bound': 0.0, 'Reliable CI?': 'Yes'}	No	0.9941945784743089	{'CI': array([0.8826458 , 1.11472059]), 'Error Bound': 0.0, 'Reliable CI?': 'Yes'}	{'CI': array([0.8826458 , 1.11472059]), 'Error Bound': 0.0, 'Reliable CI?': 'Yes'}	No
248	Diseases of arteries, arterioles and capillaries|diseases of the circulatory system$M$41-60	diseases of the circulatory system	0.9702842570894049	{'CI': array([0.93638095, 1.0049794 ]), 'Error Bound': 0.0, 'Reliable CI?': 'Yes'}	{'CI': array([0.93638095, 1.0049794 ]), 'Error Bound': 0.0, 'Reliable CI?': 'Yes'}	No	0.9594115807652186	{'CI': array([0.92488753, 0.99476002]), 'Error Bound': 0.0, 'Reliable CI?': 'Yes'}	{'CI': array([0.92099679, 0.99884981]), 'Error Bound': 0.0, 'Reliable CI?': 'Yes'}	Yes
249	Diseases of arteries, arterioles and capillaries|diseases of the circulatory system$M$61-	diseases of the circulatory system	1.0103567314589696	{'CI': array([0.98390292, 1.03728303]), 'Error Bound': 0.0, 'Reliable CI?': 'Yes'}	{'CI': array([0.98390292, 1.03728303]), 'Error Bound': 0.0, 'Reliable CI?': 'Yes'}	No	0.9423168139553607	{'CI': array([0.91572625, 0.96939575]), 'Error Bound': 0.0, 'Reliable CI?': 'Yes'}	{'CI': array([0.91272106, 0.97251882]), 'Error Bound': 0.0, 'Reliable CI?': 'Yes'}	Yes
250	Diseases of veins, lymphatic vessels and lymph nodes, not elsewhere classified|diseases of the circulatory system$F$0-10	diseases of the circulatory system	0.9338454092955458	{'CI': array([0.7739551 , 1.11330875]), 'Error Bound': 2.4370013178191837e-229, 'Reliable CI?': 'Yes'}	{'CI': array([0.7739551 , 1.11330875]), 'Error Bound': 2.4370013178191837e-229, 'Reliable CI?': 'Yes'}	No	1.0420994604541025	{'CI': array([0.86715788, 1.23978569]), 'Error Bound': 1.9921706747469867e-220, 'Reliable CI?': 'Yes'}	{'CI': array([0.86715788, 1.23978569]), 'Error Bound': 1.9921706747469867e-220, 'Reliable CI?': 'Yes'}	No
251	Diseases of veins, lymphatic vessels and lymph nodes, not elsewhere classified|diseases of the circulatory system$F$11-20	diseases of the circulatory system	1.0946579613487966	{'CI': array([0.92849821, 1.28080175]), 'Error Bound': 1.3531206969162386e-262, 'Reliable CI?': 'Yes'}	{'CI': array([0.92849821, 1.28080175]), 'Error Bound': 1.3531206969162386e-262, 'Reliable CI?': 'Yes'}	No	1.0154248756755135	{'CI': array([0.85135726, 1.19951555]), 'Error Bound': 1.8093164589430148e-243, 'Reliable CI?': 'Yes'}	{'CI': array([0.85135726, 1.19951555]), 'Error Bound': 1.8093164589430148e-243, 'Reliable CI?': 'Yes'}	No
252	Diseases of veins, lymphatic vessels and lymph nodes, not elsewhere classified|diseases of the circulatory system$F$21-40	diseases of the circulatory system	1.037022869306387	{'CI': array([0.96721467, 1.11019412]), 'Error Bound': 0.0, 'Reliable CI?': 'Yes'}	{'CI': array([0.96721467, 1.11019412]), 'Error Bound': 0.0, 'Reliable CI?': 'Yes'}	No	0.9396064853317337	{'CI': array([0.87226882, 1.01017671]), 'Error Bound': 0.0, 'Reliable CI?': 'Yes'}	{'CI': array([0.87226882, 1.01017671]), 'Error Bound': 0.0, 'Reliable CI?': 'Yes'}	No
253	Diseases of veins, lymphatic vessels and lymph nodes, not elsewhere classified|diseases of the circulatory system$F$41-60	diseases of the circulatory system	0.9956383484322935	{'CI': array([0.95569035, 1.03668071]), 'Error Bound': 0.0, 'Reliable CI?': 'Yes'}	{'CI': array([0.95569035, 1.03668071]), 'Error Bound': 0.0, 'Reliable CI?': 'Yes'}	No	1.0021314851307062	{'CI': array([0.96148542, 1.04390839]), 'Error Bound': 0.0, 'Reliable CI?': 'Yes'}	{'CI': array([0.96148542, 1.04390839]), 'Error Bound': 0.0, 'Reliable CI?': 'Yes'}	No
254	Diseases of veins, lymphatic vessels and lymph nodes, not elsewhere classified|diseases of the circulatory system$F$61-	diseases of the circulatory system	0.9998382627422043	{'CI': array([0.96366921, 1.03689956]), 'Error Bound': 0.0, 'Reliable CI?': 'Yes'}	{'CI': array([0.96366921, 1.03689956]), 'Error Bound': 0.0, 'Reliable CI?': 'Yes'}	No	0.9450234518192221	{'CI': array([0.90922347, 0.98171363]), 'Error Bound': 0.0, 'Reliable CI?': 'Yes'}	{'CI': array([0.90519093, 0.98596111]), 'Error Bound': 0.0, 'Reliable CI?': 'Yes'}	Yes
255	Diseases of veins, lymphatic vessels and lymph nodes, not elsewhere classified|diseases of the circulatory system$M$0-10	diseases of the circulatory system	0.9268140961142971	{'CI': array([0.78635195, 1.08219622]), 'Error Bound': 3.784457848531823e-297, 'Reliable CI?': 'Yes'}	{'CI': array([0.78635195, 1.08219622]), 'Error Bound': 3.784457848531823e-297, 'Reliable CI?': 'Yes'}	No	1.1533105178242715	{'CI': array([0.97011504, 1.36060902]), 'Error Bound': 5.439846862435487e-230, 'Reliable CI?': 'Yes'}	{'CI': array([0.97011504, 1.36060902]), 'Error Bound': 5.439846862435487e-230, 'Reliable CI?': 'Yes'}	No
256	Diseases of veins, lymphatic vessels and lymph nodes, not elsewhere classified|diseases of the circulatory system$M$11-20	diseases of the circulatory system	1.0654548026829207	{'CI': array([0.9031182 , 1.24701543]), 'Error Bound': 1.2269945736104011e-265, 'Reliable CI?': 'Yes'}	{'CI': array([0.9031182 , 1.24701543]), 'Error Bound': 1.2269945736104011e-265, 'Reliable CI?': 'Yes'}	No	0.8614026555898185	{'CI': array([0.71614933, 1.02305935]), 'Error Bound': 6.041242908515235e-252, 'Reliable CI?': 'Yes'}	{'CI': array([0.71614933, 1.02305935]), 'Error Bound': 6.041242908515235e-252, 'Reliable CI?': 'Yes'}	No
257	Diseases of veins, lymphatic vessels and lymph nodes, not elsewhere classified|diseases of the circulatory system$M$21-40	diseases of the circulatory system	1.0068013413796475	{'CI': array([0.92701727, 1.09105551]), 'Error Bound': 0.0, 'Reliable CI?': 'Yes'}	{'CI': array([0.92701727, 1.09105551]), 'Error Bound': 0.0, 'Reliable CI?': 'Yes'}	No	0.9244046793227731	{'CI': array([0.8499873, 1.002811 ]), 'Error Bound': 0.0, 'Reliable CI?': 'Yes'}	{'CI': array([0.8499873, 1.002811 ]), 'Error Bound': 0.0, 'Reliable CI?': 'Yes'}	No
258	Diseases of veins, lymphatic vessels and lymph nodes, not elsewhere classified|diseases of the circulatory system$M$41-60	diseases of the circulatory system	0.9749406448951384	{'CI': array([0.9383278 , 1.01247721]), 'Error Bound': 0.0, 'Reliable CI?': 'Yes'}	{'CI': array([0.9383278 , 1.01247721]), 'Error Bound': 0.0, 'Reliable CI?': 'Yes'}	No	0.9538465591930962	{'CI': array([0.91762765, 0.99097562]), 'Error Bound': 0.0, 'Reliable CI?': 'Yes'}	{'CI': array([0.91354847, 0.99527455]), 'Error Bound': 0.0, 'Reliable CI?': 'Yes'}	Yes
259	Diseases of veins, lymphatic vessels and lymph nodes, not elsewhere classified|diseases of the circulatory system$M$61-	diseases of the circulatory system	1.0052291276346963	{'CI': array([0.96844313, 1.0429368 ]), 'Error Bound': 0.0, 'Reliable CI?': 'Yes'}	{'CI': array([0.96844313, 1.0429368 ]), 'Error Bound': 0.0, 'Reliable CI?': 'Yes'}	No	0.9217868024712443	{'CI': array([0.88651954, 0.95792456]), 'Error Bound': 0.0, 'Reliable CI?': 'Yes'}	{'CI': array([0.8825466 , 0.96210769]), 'Error Bound': 0.0, 'Reliable CI?': 'Yes'}	Yes
260	Hypertensive diseases|diseases of the circulatory system$F$0-10	diseases of the circulatory system	0.9631565937172902	{'CI': array([0.77895395, 1.17352314]), 'Error Bound': 4.9036356799417536e-178, 'Reliable CI?': 'Yes'}	{'CI': array([0.77895395, 1.17352314]), 'Error Bound': 4.9036356799417536e-178, 'Reliable CI?': 'Yes'}	No	0.9372904289680981	{'CI': array([0.75599534, 1.14414301]), 'Error Bound': 2.2039320792212634e-177, 'Reliable CI?': 'Yes'}	{'CI': array([0.75599534, 1.14414301]), 'Error Bound': 2.2039320792212634e-177, 'Reliable CI?': 'Yes'}	No
261	Hypertensive diseases|diseases of the circulatory system$F$11-20	diseases of the circulatory system	1.0262025795809615	{'CI': array([0.85781436, 1.21567101]), 'Error Bound': 6.624301281116326e-234, 'Reliable CI?': 'Yes'}	{'CI': array([0.85781436, 1.21567101]), 'Error Bound': 6.624301281116326e-234, 'Reliable CI?': 'Yes'}	No	0.8608617597670299	{'CI': array([0.70082462, 1.04104843]), 'Error Bound': 7.277331091877118e-206, 'Reliable CI?': 'Yes'}	{'CI': array([0.70082462, 1.04104843]), 'Error Bound': 7.277331091877118e-206, 'Reliable CI?': 'Yes'}	No
262	Hypertensive diseases|diseases of the circulatory system$F$21-40	diseases of the circulatory system	1.0141382885615104	{'CI': array([0.97013586, 1.05946382]), 'Error Bound': 0.0, 'Reliable CI?': 'Yes'}	{'CI': array([0.97013586, 1.05946382]), 'Error Bound': 0.0, 'Reliable CI?': 'Yes'}	No	0.9471765312789204	{'CI': array([0.90434884, 0.991286 ]), 'Error Bound': 0.0, 'Reliable CI?': 'Yes'}	{'CI': array([0.89953692, 0.99640747]), 'Error Bound': 0.0, 'Reliable CI?': 'Yes'}	Yes
263	Hypertensive diseases|diseases of the circulatory system$F$41-60	diseases of the circulatory system	1.0090477762189867	{'CI': array([0.99164075, 1.0266585 ]), 'Error Bound': 0.0, 'Reliable CI?': 'Yes'}	{'CI': array([0.99164075, 1.0266585 ]), 'Error Bound': 0.0, 'Reliable CI?': 'Yes'}	No	0.951180485602522	{'CI': array([0.93416295, 0.96839649]), 'Error Bound': 0.0, 'Reliable CI?': 'Yes'}	{'CI': array([0.93223289, 0.97037445]), 'Error Bound': 0.0, 'Reliable CI?': 'Yes'}	Yes
264	Hypertensive diseases|diseases of the circulatory system$F$61-	diseases of the circulatory system	1.0183007695403743	{'CI': array([1.00538357, 1.0313293 ]), 'Error Bound': 0.0, 'Reliable CI?': 'Yes'}	{'CI': array([1.00237568, 1.03439542]), 'Error Bound': 0.0, 'Reliable CI?': 'Yes'}	Yes	0.9361507370312405	{'CI': array([0.92355478, 0.94885546]), 'Error Bound': 0.0, 'Reliable CI?': 'Yes'}	{'CI': array([0.92212387, 0.95031261]), 'Error Bound': 0.0, 'Reliable CI?': 'Yes'}	Yes
265	Hypertensive diseases|diseases of the circulatory system$M$0-10	diseases of the circulatory system	1.1037876916822236	{'CI': array([0.92450097, 1.3065042 ]), 'Error Bound': 1.6321076033388991e-226, 'Reliable CI?': 'Yes'}	{'CI': array([0.92450097, 1.3065042 ]), 'Error Bound': 1.6321076033388991e-226, 'Reliable CI?': 'Yes'}	No	0.8601607862556916	{'CI': array([0.70996813, 1.02798952]), 'Error Bound': 2.4457578915363447e-234, 'Reliable CI?': 'Yes'}	{'CI': array([0.70996813, 1.02798952]), 'Error Bound': 2.4457578915363447e-234, 'Reliable CI?': 'Yes'}	No
266	Hypertensive diseases|diseases of the circulatory system$M$11-20	diseases of the circulatory system	1.0236759154352573	{'CI': array([0.87293273, 1.19110924]), 'Error Bound': 1.8669736069647485e-293, 'Reliable CI?': 'Yes'}	{'CI': array([0.87293273, 1.19110924]), 'Error Bound': 1.8669736069647485e-293, 'Reliable CI?': 'Yes'}	No	0.9269483313629844	{'CI': array([0.78220362, 1.08757125]), 'Error Bound': 1.512477476497146e-279, 'Reliable CI?': 'Yes'}	{'CI': array([0.78220362, 1.08757125]), 'Error Bound': 1.512477476497146e-279, 'Reliable CI?': 'Yes'}	No
267	Hypertensive diseases|diseases of the circulatory system$M$21-40	diseases of the circulatory system	0.9665024162827053	{'CI': array([0.92177211, 1.0126232 ]), 'Error Bound': 0.0, 'Reliable CI?': 'Yes'}	{'CI': array([0.92177211, 1.0126232 ]), 'Error Bound': 0.0, 'Reliable CI?': 'Yes'}	No	0.9589622480044941	{'CI': array([0.91337091, 1.00600264]), 'Error Bound': 0.0, 'Reliable CI?': 'Yes'}	{'CI': array([0.91337091, 1.00600264]), 'Error Bound': 0.0, 'Reliable CI?': 'Yes'}	No
268	Hypertensive diseases|diseases of the circulatory system$M$41-60	diseases of the circulatory system	1.006167872680766	{'CI': array([0.98976576, 1.0227509 ]), 'Error Bound': 0.0, 'Reliable CI?': 'Yes'}	{'CI': array([0.98976576, 1.0227509 ]), 'Error Bound': 0.0, 'Reliable CI?': 'Yes'}	No	0.9518586114824181	{'CI': array([0.93560235, 0.96829584]), 'Error Bound': 0.0, 'Reliable CI?': 'Yes'}	{'CI': array([0.93375811, 0.97018375]), 'Error Bound': 0.0, 'Reliable CI?': 'Yes'}	Yes
269	Hypertensive diseases|diseases of the circulatory system$M$61-	diseases of the circulatory system	1.0078906305829027	{'CI': array([0.99405787, 1.0218516 ]), 'Error Bound': 0.0, 'Reliable CI?': 'Yes'}	{'CI': array([0.99405787, 1.0218516 ]), 'Error Bound': 0.0, 'Reliable CI?': 'Yes'}	No	0.9547532573622014	{'CI': array([0.94085726, 0.9687809 ]), 'Error Bound': 0.0, 'Reliable CI?': 'Yes'}	{'CI': array([0.93927938, 0.97039054]), 'Error Bound': 0.0, 'Reliable CI?': 'Yes'}	Yes
270	Ischemic heart diseases|diseases of the circulatory system$F$21-40	diseases of the circulatory system	1.054514103159922	{'CI': array([0.95840979, 1.15707049]), 'Error Bound': 0.0, 'Reliable CI?': 'Yes'}	{'CI': array([0.95840979, 1.15707049]), 'Error Bound': 0.0, 'Reliable CI?': 'Yes'}	No	0.9374215205550043	{'CI': array([0.84283265, 1.03852045]), 'Error Bound': 0.0, 'Reliable CI?': 'Yes'}	{'CI': array([0.84283265, 1.03852045]), 'Error Bound': 0.0, 'Reliable CI?': 'Yes'}	No
271	Ischemic heart diseases|diseases of the circulatory system$F$41-60	diseases of the circulatory system	0.9605673560718484	{'CI': array([0.937543 , 0.9839554]), 'Error Bound': 0.0, 'Reliable CI?': 'Yes'}	{'CI': array([0.93220412, 0.98948452]), 'Error Bound': 0.0, 'Reliable CI?': 'Yes'}	Yes	0.9875908143949816	{'CI': array([0.96315589, 1.01243193]), 'Error Bound': 0.0, 'Reliable CI?': 'Yes'}	{'CI': array([0.96315589, 1.01243193]), 'Error Bound': 0.0, 'Reliable CI?': 'Yes'}	No
272	Ischemic heart diseases|diseases of the circulatory system$F$61-	diseases of the circulatory system	1.00839294440813	{'CI': array([0.99281009, 1.02413866]), 'Error Bound': 0.0, 'Reliable CI?': 'Yes'}	{'CI': array([0.99281009, 1.02413866]), 'Error Bound': 0.0, 'Reliable CI?': 'Yes'}	No	0.9518628256278313	{'CI': array([0.93609859, 0.96779689]), 'Error Bound': 0.0, 'Reliable CI?': 'Yes'}	{'CI': array([0.93430982, 0.96962665]), 'Error Bound': 0.0, 'Reliable CI?': 'Yes'}	Yes
273	Ischemic heart diseases|diseases of the circulatory system$M$21-40	diseases of the circulatory system	0.9956828562142169	{'CI': array([0.92941338, 1.06501916]), 'Error Bound': 0.0, 'Reliable CI?': 'Yes'}	{'CI': array([0.92941338, 1.06501916]), 'Error Bound': 0.0, 'Reliable CI?': 'Yes'}	No	0.9882491017498016	{'CI': array([0.91923993, 1.06059872]), 'Error Bound': 0.0, 'Reliable CI?': 'Yes'}	{'CI': array([0.91923993, 1.06059872]), 'Error Bound': 0.0, 'Reliable CI?': 'Yes'}	No
274	Ischemic heart diseases|diseases of the circulatory system$M$41-60	diseases of the circulatory system	0.9948865948752956	{'CI': array([0.97960504, 1.01032567]), 'Error Bound': 0.0, 'Reliable CI?': 'Yes'}	{'CI': array([0.97960504, 1.01032567]), 'Error Bound': 0.0, 'Reliable CI?': 'Yes'}	No	0.9714598541321336	{'CI': array([0.95558253, 0.98750861]), 'Error Bound': 0.0, 'Reliable CI?': 'Yes'}	{'CI': array([0.95378096, 0.98935156]), 'Error Bound': 0.0, 'Reliable CI?': 'Yes'}	Yes
275	Ischemic heart diseases|diseases of the circulatory system$M$61-	diseases of the circulatory system	1.0101530753194887	{'CI': array([0.99794186, 1.02246402]), 'Error Bound': 0.0, 'Reliable CI?': 'Yes'}	{'CI': array([0.99794186, 1.02246402]), 'Error Bound': 0.0, 'Reliable CI?': 'Yes'}	No	0.9703205679050675	{'CI': array([0.95781798, 0.98292906]), 'Error Bound': 0.0, 'Reliable CI?': 'Yes'}	{'CI': array([0.95639756, 0.98437504]), 'Error Bound': 0.0, 'Reliable CI?': 'Yes'}	Yes
276	Other and unspecified disorders of the circulatory system|diseases of the circulatory system$F$0-10	diseases of the circulatory system	0.9502621845062166	{'CI': array([0.79355541, 1.12560535]), 'Error Bound': 9.008878041597444e-245, 'Reliable CI?': 'Yes'}	{'CI': array([0.79355541, 1.12560535]), 'Error Bound': 9.008878041597444e-245, 'Reliable CI?': 'Yes'}	No	1.009356052310807	{'CI': array([0.83613234, 1.20513259]), 'Error Bound': 1.9906874869672476e-215, 'Reliable CI?': 'Yes'}	{'CI': array([0.83613234, 1.20513259]), 'Error Bound': 1.9906874869672476e-215, 'Reliable CI?': 'Yes'}	No
277	Other and unspecified disorders of the circulatory system|diseases of the circulatory system$F$11-20	diseases of the circulatory system	1.0441875111920589	{'CI': array([0.86744936, 1.24413682]), 'Error Bound': 1.623275602459542e-216, 'Reliable CI?': 'Yes'}	{'CI': array([0.86744936, 1.24413682]), 'Error Bound': 1.623275602459542e-216, 'Reliable CI?': 'Yes'}	No	0.8489689749959063	{'CI': array([0.68910075, 1.02903586]), 'Error Bound': 1.3267170534277168e-202, 'Reliable CI?': 'Yes'}	{'CI': array([0.68910075, 1.02903586]), 'Error Bound': 1.3267170534277168e-202, 'Reliable CI?': 'Yes'}	No
278	Other and unspecified disorders of the circulatory system|diseases of the circulatory system$F$21-40	diseases of the circulatory system	1.0038464240534573	{'CI': array([0.92070054, 1.09186384]), 'Error Bound': 0.0, 'Reliable CI?': 'Yes'}	{'CI': array([0.92070054, 1.09186384]), 'Error Bound': 0.0, 'Reliable CI?': 'Yes'}	No	0.9609539305844587	{'CI': array([0.87935224, 1.047315 ]), 'Error Bound': 0.0, 'Reliable CI?': 'Yes'}	{'CI': array([0.87935224, 1.047315 ]), 'Error Bound': 0.0, 'Reliable CI?': 'Yes'}	No
279	Other and unspecified disorders of the circulatory system|diseases of the circulatory system$F$41-60	diseases of the circulatory system	1.0059305589236576	{'CI': array([0.96228499, 1.05088116]), 'Error Bound': 0.0, 'Reliable CI?': 'Yes'}	{'CI': array([0.96228499, 1.05088116]), 'Error Bound': 0.0, 'Reliable CI?': 'Yes'}	No	0.9499927323434836	{'CI': array([0.90741462, 0.99383598]), 'Error Bound': 0.0, 'Reliable CI?': 'Yes'}	{'CI': array([0.90263025, 0.99892589]), 'Error Bound': 0.0, 'Reliable CI?': 'Yes'}	Yes
280	Other and unspecified disorders of the circulatory system|diseases of the circulatory system$F$61-	diseases of the circulatory system	1.0247569537628947	{'CI': array([0.98811277, 1.06230956]), 'Error Bound': 0.0, 'Reliable CI?': 'Yes'}	{'CI': array([0.98811277, 1.06230956]), 'Error Bound': 0.0, 'Reliable CI?': 'Yes'}	No	0.9652855827609192	{'CI': array([0.92862565, 1.00287301]), 'Error Bound': 0.0, 'Reliable CI?': 'Yes'}	{'CI': array([0.92862565, 1.00287301]), 'Error Bound': 0.0, 'Reliable CI?': 'Yes'}	No
281	Other and unspecified disorders of the circulatory system|diseases of the circulatory system$M$0-10	diseases of the circulatory system	1.05690859970004	{'CI': array([0.91112327, 1.21807323]), 'Error Bound': 0.0, 'Reliable CI?': 'Yes'}	{'CI': array([0.91112327, 1.21807323]), 'Error Bound': 0.0, 'Reliable CI?': 'Yes'}	No	0.9519515766179226	{'CI': array([0.80637835, 1.11346574]), 'Error Bound': 7.576060889416269e-286, 'Reliable CI?': 'Yes'}	{'CI': array([0.80637835, 1.11346574]), 'Error Bound': 7.576060889416269e-286, 'Reliable CI?': 'Yes'}	No
282	Other and unspecified disorders of the circulatory system|diseases of the circulatory system$M$11-20	diseases of the circulatory system	1.0269912053293804	{'CI': array([0.81954281, 1.26737844]), 'Error Bound': 1.6503410563227172e-151, 'Reliable CI?': 'Yes'}	{'CI': array([0.81954281, 1.26737844]), 'Error Bound': 1.6503410563227172e-151, 'Reliable CI?': 'Yes'}	No	0.8902728155970177	{'CI': array([0.69279663, 1.11898629]), 'Error Bound': 6.78384108116049e-139, 'Reliable CI?': 'Yes'}	{'CI': array([0.69279663, 1.11898629]), 'Error Bound': 6.78384108116049e-139, 'Reliable CI?': 'Yes'}	No
283	Other and unspecified disorders of the circulatory system|diseases of the circulatory system$M$21-40	diseases of the circulatory system	0.9101092253468341	{'CI': array([0.80702498, 1.02105102]), 'Error Bound': 0.0, 'Reliable CI?': 'Yes'}	{'CI': array([0.80702498, 1.02105102]), 'Error Bound': 0.0, 'Reliable CI?': 'Yes'}	No	0.961125447476712	{'CI': array([0.8492338 , 1.08216089]), 'Error Bound': 0.0, 'Reliable CI?': 'Yes'}	{'CI': array([0.8492338 , 1.08216089]), 'Error Bound': 0.0, 'Reliable CI?': 'Yes'}	No
284	Other and unspecified disorders of the circulatory system|diseases of the circulatory system$M$41-60	diseases of the circulatory system	0.9525607871419413	{'CI': array([0.9108163 , 0.99551974]), 'Error Bound': 0.0, 'Reliable CI?': 'Yes'}	{'CI': array([0.9012089 , 1.00576285]), 'Error Bound': 0.0, 'Reliable CI?': 'Yes'}	No	0.9625011463271995	{'CI': array([0.91778053, 1.00861336]), 'Error Bound': 0.0, 'Reliable CI?': 'Yes'}	{'CI': array([0.91778053, 1.00861336]), 'Error Bound': 0.0, 'Reliable CI?': 'Yes'}	No
285	Other and unspecified disorders of the circulatory system|diseases of the circulatory system$M$61-	diseases of the circulatory system	1.0179843413613587	{'CI': array([0.98397812, 1.05277331]), 'Error Bound': 0.0, 'Reliable CI?': 'Yes'}	{'CI': array([0.98397812, 1.05277331]), 'Error Bound': 0.0, 'Reliable CI?': 'Yes'}	No	0.9341882448701164	{'CI': array([0.90078373, 0.96836932]), 'Error Bound': 0.0, 'Reliable CI?': 'Yes'}	{'CI': array([0.89701791, 0.97232263]), 'Error Bound': 0.0, 'Reliable CI?': 'Yes'}	Yes
286	Other forms of heart disease|diseases of the circulatory system$F$0-10	diseases of the circulatory system	1.054093011206739	{'CI': array([0.97674694, 1.1355678 ]), 'Error Bound': 0.0, 'Reliable CI?': 'Yes'}	{'CI': array([0.97674694, 1.1355678 ]), 'Error Bound': 0.0, 'Reliable CI?': 'Yes'}	No	1.0110723841537277	{'CI': array([0.93240186, 1.09408318]), 'Error Bound': 0.0, 'Reliable CI?': 'Yes'}	{'CI': array([0.93240186, 1.09408318]), 'Error Bound': 0.0, 'Reliable CI?': 'Yes'}	No
287	Other forms of heart disease|diseases of the circulatory system$F$11-20	diseases of the circulatory system	1.0545762392451132	{'CI': array([0.95928448, 1.15620742]), 'Error Bound': 0.0, 'Reliable CI?': 'Yes'}	{'CI': array([0.95928448, 1.15620742]), 'Error Bound': 0.0, 'Reliable CI?': 'Yes'}	No	0.9985785485598131	{'CI': array([0.90731451, 1.0957551 ]), 'Error Bound': 0.0, 'Reliable CI?': 'Yes'}	{'CI': array([0.90731451, 1.0957551 ]), 'Error Bound': 0.0, 'Reliable CI?': 'Yes'}	No
288	Other forms of heart disease|diseases of the circulatory system$F$21-40	diseases of the circulatory system	0.983758329354759	{'CI': array([0.94292506, 1.0257404 ]), 'Error Bound': 0.0, 'Reliable CI?': 'Yes'}	{'CI': array([0.94292506, 1.0257404 ]), 'Error Bound': 0.0, 'Reliable CI?': 'Yes'}	No	0.9282684461742654	{'CI': array([0.88851145, 0.96913495]), 'Error Bound': 0.0, 'Reliable CI?': 'Yes'}	{'CI': array([0.88404 , 0.97387433]), 'Error Bound': 0.0, 'Reliable CI?': 'Yes'}	Yes
289	Other forms of heart disease|diseases of the circulatory system$F$41-60	diseases of the circulatory system	0.9896515167535344	{'CI': array([0.97149009, 1.00803626]), 'Error Bound': 0.0, 'Reliable CI?': 'Yes'}	{'CI': array([0.97149009, 1.00803626]), 'Error Bound': 0.0, 'Reliable CI?': 'Yes'}	No	0.9596286743750517	{'CI': array([0.94104249, 0.97845117]), 'Error Bound': 0.0, 'Reliable CI?': 'Yes'}	{'CI': array([0.9389357, 0.980615 ]), 'Error Bound': 0.0, 'Reliable CI?': 'Yes'}	Yes
290	Other forms of heart disease|diseases of the circulatory system$F$61-	diseases of the circulatory system	1.003267755571212	{'CI': array([0.99326555, 1.01333692]), 'Error Bound': 0.0, 'Reliable CI?': 'Yes'}	{'CI': array([0.99326555, 1.01333692]), 'Error Bound': 0.0, 'Reliable CI?': 'Yes'}	No	0.9565777078032583	{'CI': array([0.94627168, 0.96695593]), 'Error Bound': 0.0, 'Reliable CI?': 'Yes'}	{'CI': array([0.94509988, 0.96814515]), 'Error Bound': 0.0, 'Reliable CI?': 'Yes'}	Yes
291	Other forms of heart disease|diseases of the circulatory system$M$0-10	diseases of the circulatory system	1.062370744977369	{'CI': array([0.98882784, 1.13962616]), 'Error Bound': 0.0, 'Reliable CI?': 'Yes'}	{'CI': array([0.98882784, 1.13962616]), 'Error Bound': 0.0, 'Reliable CI?': 'Yes'}	No	0.9894936588999705	{'CI': array([0.91883643, 1.06365914]), 'Error Bound': 0.0, 'Reliable CI?': 'Yes'}	{'CI': array([0.91883643, 1.06365914]), 'Error Bound': 0.0, 'Reliable CI?': 'Yes'}	No
292	Other forms of heart disease|diseases of the circulatory system$M$11-20	diseases of the circulatory system	1.0358367174627565	{'CI': array([0.95070147, 1.12602919]), 'Error Bound': 0.0, 'Reliable CI?': 'Yes'}	{'CI': array([0.95070147, 1.12602919]), 'Error Bound': 0.0, 'Reliable CI?': 'Yes'}	No	0.9832490997444031	{'CI': array([0.89947277, 1.0720079 ]), 'Error Bound': 0.0, 'Reliable CI?': 'Yes'}	{'CI': array([0.89947277, 1.0720079 ]), 'Error Bound': 0.0, 'Reliable CI?': 'Yes'}	No
293	Other forms of heart disease|diseases of the circulatory system$M$21-40	diseases of the circulatory system	0.9543185559523791	{'CI': array([0.91549026, 0.99419473]), 'Error Bound': 0.0, 'Reliable CI?': 'Yes'}	{'CI': array([0.90654365, 1.00368979]), 'Error Bound': 0.0, 'Reliable CI?': 'Yes'}	No	0.9982913439639316	{'CI': array([0.95654288, 1.04123529]), 'Error Bound': 0.0, 'Reliable CI?': 'Yes'}	{'CI': array([0.95654288, 1.04123529]), 'Error Bound': 0.0, 'Reliable CI?': 'Yes'}	No
294	Other forms of heart disease|diseases of the circulatory system$M$41-60	diseases of the circulatory system	0.9912019585516345	{'CI': array([0.97640376, 1.006148 ]), 'Error Bound': 0.0, 'Reliable CI?': 'Yes'}	{'CI': array([0.97640376, 1.006148 ]), 'Error Bound': 0.0, 'Reliable CI?': 'Yes'}	No	0.9583941218133841	{'CI': array([0.94307898, 0.97386943]), 'Error Bound': 0.0, 'Reliable CI?': 'Yes'}	{'CI': array([0.94134087, 0.97564618]), 'Error Bound': 0.0, 'Reliable CI?': 'Yes'}	Yes
295	Other forms of heart disease|diseases of the circulatory system$M$61-	diseases of the circulatory system	1.00167353135447	{'CI': array([0.99213501, 1.01127296]), 'Error Bound': 0.0, 'Reliable CI?': 'Yes'}	{'CI': array([0.99213501, 1.01127296]), 'Error Bound': 0.0, 'Reliable CI?': 'Yes'}	No	0.9622952919151345	{'CI': array([0.95243769, 0.97221878]), 'Error Bound': 0.0, 'Reliable CI?': 'Yes'}	{'CI': array([0.95131668, 0.97335569]), 'Error Bound': 0.0, 'Reliable CI?': 'Yes'}	Yes
296	Pulmonary heart disease and diseases of pulmonary circulation|diseases of the circulatory system$F$0-10	diseases of the circulatory system	1.1061615236755662	{'CI': array([0.9200841 , 1.31758231]), 'Error Bound': 3.277105333187468e-210, 'Reliable CI?': 'Yes'}	{'CI': array([0.9200841 , 1.31758231]), 'Error Bound': 3.277105333187468e-210, 'Reliable CI?': 'Yes'}	No	0.931869254299763	{'CI': array([0.75522919, 1.13272958]), 'Error Bound': 7.312691421734527e-186, 'Reliable CI?': 'Yes'}	{'CI': array([0.75522919, 1.13272958]), 'Error Bound': 7.312691421734527e-186, 'Reliable CI?': 'Yes'}	No
297	Pulmonary heart disease and diseases of pulmonary circulation|diseases of the circulatory system$F$11-20	diseases of the circulatory system	0.9543676348578122	{'CI': array([0.72099705, 1.2315078 ]), 'Error Bound': 2.3718605343782688e-107, 'Reliable CI?': 'Yes'}	{'CI': array([0.72099705, 1.2315078 ]), 'Error Bound': 2.3718605343782688e-107, 'Reliable CI?': 'Yes'}	No	1.0881546699878606	{'CI': array([0.83861879, 1.38576331]), 'Error Bound': 2.874004058124132e-111, 'Reliable CI?': 'Yes'}	{'CI': array([0.83861879, 1.38576331]), 'Error Bound': 2.874004058124132e-111, 'Reliable CI?': 'Yes'}	No
298	Pulmonary heart disease and diseases of pulmonary circulation|diseases of the circulatory system$F$21-40	diseases of the circulatory system	1.032404084682609	{'CI': array([0.9510778 , 1.11833874]), 'Error Bound': 0.0, 'Reliable CI?': 'Yes'}	{'CI': array([0.9510778 , 1.11833874]), 'Error Bound': 0.0, 'Reliable CI?': 'Yes'}	No	1.0245951298237057	{'CI': array([0.94171932, 1.11227521]), 'Error Bound': 0.0, 'Reliable CI?': 'Yes'}	{'CI': array([0.94171932, 1.11227521]), 'Error Bound': 0.0, 'Reliable CI?': 'Yes'}	No
299	Pulmonary heart disease and diseases of pulmonary circulation|diseases of the circulatory system$F$41-60	diseases of the circulatory system	1.002227407412576	{'CI': array([0.95715696, 1.04869261]), 'Error Bound': 0.0, 'Reliable CI?': 'Yes'}	{'CI': array([0.95715696, 1.04869261]), 'Error Bound': 0.0, 'Reliable CI?': 'Yes'}	No	0.9768251937208685	{'CI': array([0.93158236, 1.02348585]), 'Error Bound': 0.0, 'Reliable CI?': 'Yes'}	{'CI': array([0.93158236, 1.02348585]), 'Error Bound': 0.0, 'Reliable CI?': 'Yes'}	No
300	Pulmonary heart disease and diseases of pulmonary circulation|diseases of the circulatory system$F$61-	diseases of the circulatory system	1.0048691228411906	{'CI': array([0.96668188, 1.04405056]), 'Error Bound': 0.0, 'Reliable CI?': 'Yes'}	{'CI': array([0.96668188, 1.04405056]), 'Error Bound': 0.0, 'Reliable CI?': 'Yes'}	No	0.9341273137236712	{'CI': array([0.89727513, 0.97192704]), 'Error Bound': 0.0, 'Reliable CI?': 'Yes'}	{'CI': array([0.89312581, 0.97630514]), 'Error Bound': 0.0, 'Reliable CI?': 'Yes'}	Yes
301	Pulmonary heart disease and diseases of pulmonary circulation|diseases of the circulatory system$M$0-10	diseases of the circulatory system	1.0003768189479352	{'CI': array([0.84603095, 1.17243318]), 'Error Bound': 1.2343657062748261e-270, 'Reliable CI?': 'Yes'}	{'CI': array([0.84603095, 1.17243318]), 'Error Bound': 1.2343657062748261e-270, 'Reliable CI?': 'Yes'}	No	1.049629288615795	{'CI': array([0.88407222, 1.23536945]), 'Error Bound': 1.4923692440570483e-249, 'Reliable CI?': 'Yes'}	{'CI': array([0.88407222, 1.23536945]), 'Error Bound': 1.4923692440570483e-249, 'Reliable CI?': 'Yes'}	No
302	Pulmonary heart disease and diseases of pulmonary circulation|diseases of the circulatory system$M$11-20	diseases of the circulatory system	0.8360210353585433	{'CI': array([0.59506872, 1.12628 ]), 'Error Bound': 1.6939877813004447e-84, 'Reliable CI?': 'Yes'}	{'CI': array([0.59506872, 1.12628 ]), 'Error Bound': 1.6939877813004447e-84, 'Reliable CI?': 'Yes'}	No	1.0442116328395312	{'CI': array([0.76889436, 1.38028678]), 'Error Bound': 1.381365983774054e-85, 'Reliable CI?': 'Yes'}	{'CI': array([0.76889436, 1.38028678]), 'Error Bound': 1.381365983774054e-85, 'Reliable CI?': 'Yes'}	No
303	Pulmonary heart disease and diseases of pulmonary circulation|diseases of the circulatory system$M$21-40	diseases of the circulatory system	0.9724447505126517	{'CI': array([0.87248089, 1.07961484]), 'Error Bound': 0.0, 'Reliable CI?': 'Yes'}	{'CI': array([0.87248089, 1.07961484]), 'Error Bound': 0.0, 'Reliable CI?': 'Yes'}	No	0.922584293242766	{'CI': array([0.82498424, 1.02716686]), 'Error Bound': 0.0, 'Reliable CI?': 'Yes'}	{'CI': array([0.82498424, 1.02716686]), 'Error Bound': 0.0, 'Reliable CI?': 'Yes'}	No
304	Pulmonary heart disease and diseases of pulmonary circulation|diseases of the circulatory system$M$41-60	diseases of the circulatory system	0.9919009127320066	{'CI': array([0.9458695 , 1.03939337]), 'Error Bound': 0.0, 'Reliable CI?': 'Yes'}	{'CI': array([0.9458695 , 1.03939337]), 'Error Bound': 0.0, 'Reliable CI?': 'Yes'}	No	0.9412925360868819	{'CI': array([0.8958841 , 0.98814708]), 'Error Bound': 0.0, 'Reliable CI?': 'Yes'}	{'CI': array([0.89078705, 0.99359342]), 'Error Bound': 0.0, 'Reliable CI?': 'Yes'}	Yes
305	Pulmonary heart disease and diseases of pulmonary circulation|diseases of the circulatory system$M$61-	diseases of the circulatory system	1.0185996168372993	{'CI': array([0.97601236, 1.06242149]), 'Error Bound': 0.0, 'Reliable CI?': 'Yes'}	{'CI': array([0.97601236, 1.06242149]), 'Error Bound': 0.0, 'Reliable CI?': 'Yes'}	No	0.9364230336422522	{'CI': array([0.89529459, 0.97873416]), 'Error Bound': 0.0, 'Reliable CI?': 'Yes'}	{'CI': array([0.89067086, 0.9836435 ]), 'Error Bound': 0.0, 'Reliable CI?': 'Yes'}	Yes
306	Diseases of appendix|diseases of the digestive system$F$0-10	diseases of the digestive system	1.104580291004849	{'CI': array([0.95016182, 1.27606973]), 'Error Bound': 2.558721459905003e-309, 'Reliable CI?': 'Yes'}	{'CI': array([0.95016182, 1.27606973]), 'Error Bound': 2.558721459905003e-309, 'Reliable CI?': 'Yes'}	No	0.9323486503073375	{'CI': array([0.79056571, 1.08932138]), 'Error Bound': 1.1367519336405754e-293, 'Reliable CI?': 'Yes'}	{'CI': array([0.79056571, 1.08932138]), 'Error Bound': 1.1367519336405754e-293, 'Reliable CI?': 'Yes'}	No
307	Diseases of appendix|diseases of the digestive system$F$11-20	diseases of the digestive system	1.0194468231705545	{'CI': array([0.9186366, 1.1274684]), 'Error Bound': 0.0, 'Reliable CI?': 'Yes'}	{'CI': array([0.9186366, 1.1274684]), 'Error Bound': 0.0, 'Reliable CI?': 'Yes'}	No	0.987075433610606	{'CI': array([0.88671861, 1.09465774]), 'Error Bound': 0.0, 'Reliable CI?': 'Yes'}	{'CI': array([0.88671861, 1.09465774]), 'Error Bound': 0.0, 'Reliable CI?': 'Yes'}	No
308	Diseases of appendix|diseases of the digestive system$F$21-40	diseases of the digestive system	1.0746185574642653	{'CI': array([0.99048355, 1.16362365]), 'Error Bound': 0.0, 'Reliable CI?': 'Yes'}	{'CI': array([0.99048355, 1.16362365]), 'Error Bound': 0.0, 'Reliable CI?': 'Yes'}	No	0.9502051380710878	{'CI': array([0.87376558, 1.03082157]), 'Error Bound': 0.0, 'Reliable CI?': 'Yes'}	{'CI': array([0.87376558, 1.03082157]), 'Error Bound': 0.0, 'Reliable CI?': 'Yes'}	No
309	Diseases of appendix|diseases of the digestive system$F$41-60	diseases of the digestive system	0.9634011760727116	{'CI': array([0.89639115, 1.03358449]), 'Error Bound': 0.0, 'Reliable CI?': 'Yes'}	{'CI': array([0.89639115, 1.03358449]), 'Error Bound': 0.0, 'Reliable CI?': 'Yes'}	No	0.9042033474600669	{'CI': array([0.83699846, 0.97466819]), 'Error Bound': 0.0, 'Reliable CI?': 'Yes'}	{'CI': array([0.82951403, 0.98294104]), 'Error Bound': 0.0, 'Reliable CI?': 'Yes'}	Yes
310	Diseases of appendix|diseases of the digestive system$F$61-	diseases of the digestive system	0.9432019274190657	{'CI': array([0.840901 , 1.05313203]), 'Error Bound': 0.0, 'Reliable CI?': 'Yes'}	{'CI': array([0.840901 , 1.05313203]), 'Error Bound': 0.0, 'Reliable CI?': 'Yes'}	No	1.0208508798051812	{'CI': array([0.90331059, 1.14829014]), 'Error Bound': 0.0, 'Reliable CI?': 'Yes'}	{'CI': array([0.90331059, 1.14829014]), 'Error Bound': 0.0, 'Reliable CI?': 'Yes'}	No
311	Diseases of appendix|diseases of the digestive system$M$0-10	diseases of the digestive system	0.9429255381323787	{'CI': array([0.82633401, 1.06955485]), 'Error Bound': 0.0, 'Reliable CI?': 'Yes'}	{'CI': array([0.82633401, 1.06955485]), 'Error Bound': 0.0, 'Reliable CI?': 'Yes'}	No	0.8134387266116573	{'CI': array([0.70357797, 0.93261366]), 'Error Bound': 0.0, 'Reliable CI?': 'Yes'}	{'CI': array([0.69152491, 0.94693029]), 'Error Bound': 0.0, 'Reliable CI?': 'Yes'}	Yes
312	Diseases of appendix|diseases of the digestive system$M$11-20	diseases of the digestive system	0.9640592136326632	{'CI': array([0.88063291, 1.05246041]), 'Error Bound': 0.0, 'Reliable CI?': 'Yes'}	{'CI': array([0.88063291, 1.05246041]), 'Error Bound': 0.0, 'Reliable CI?': 'Yes'}	No	1.0133105306282975	{'CI': array([0.92362171, 1.10867328]), 'Error Bound': 0.0, 'Reliable CI?': 'Yes'}	{'CI': array([0.92362171, 1.10867328]), 'Error Bound': 0.0, 'Reliable CI?': 'Yes'}	No
313	Diseases of appendix|diseases of the digestive system$M$21-40	diseases of the digestive system	0.9828493587478381	{'CI': array([0.908238 , 1.06138874]), 'Error Bound': 0.0, 'Reliable CI?': 'Yes'}	{'CI': array([0.908238 , 1.06138874]), 'Error Bound': 0.0, 'Reliable CI?': 'Yes'}	No	0.9526936947334441	{'CI': array([0.87914037, 1.0301022 ]), 'Error Bound': 0.0, 'Reliable CI?': 'Yes'}	{'CI': array([0.87914037, 1.0301022 ]), 'Error Bound': 0.0, 'Reliable CI?': 'Yes'}	No
314	Diseases of appendix|diseases of the digestive system$M$41-60	diseases of the digestive system	1.0071577754247036	{'CI': array([0.93609501, 1.08174487]), 'Error Bound': 0.0, 'Reliable CI?': 'Yes'}	{'CI': array([0.93609501, 1.08174487]), 'Error Bound': 0.0, 'Reliable CI?': 'Yes'}	No	0.9931461334551915	{'CI': array([0.92059239, 1.06939492]), 'Error Bound': 0.0, 'Reliable CI?': 'Yes'}	{'CI': array([0.92059239, 1.06939492]), 'Error Bound': 0.0, 'Reliable CI?': 'Yes'}	No
315	Diseases of appendix|diseases of the digestive system$M$61-	diseases of the digestive system	1.0222913844033013	{'CI': array([0.91321297, 1.13984117]), 'Error Bound': 0.0, 'Reliable CI?': 'Yes'}	{'CI': array([0.91321297, 1.13984117]), 'Error Bound': 0.0, 'Reliable CI?': 'Yes'}	No	1.0383856698579144	{'CI': array([0.92368086, 1.16243546]), 'Error Bound': 0.0, 'Reliable CI?': 'Yes'}	{'CI': array([0.92368086, 1.16243546]), 'Error Bound': 0.0, 'Reliable CI?': 'Yes'}	No
316	Diseases of liver|diseases of the digestive system$F$0-10	diseases of the digestive system	1.1225057833581025	{'CI': array([0.87145869, 1.42167106]), 'Error Bound': 1.5690503008992e-114, 'Reliable CI?': 'Yes'}	{'CI': array([0.87145869, 1.42167106]), 'Error Bound': 1.5690503008992e-114, 'Reliable CI?': 'Yes'}	No	0.9485273593346657	{'CI': array([0.74249294, 1.18806046]), 'Error Bound': 5.0425513556401914e-138, 'Reliable CI?': 'Yes'}	{'CI': array([0.74249294, 1.18806046]), 'Error Bound': 5.0425513556401914e-138, 'Reliable CI?': 'Yes'}	No
317	Diseases of liver|diseases of the digestive system$F$11-20	diseases of the digestive system	1.0089174441764124	{'CI': array([0.81817875, 1.22734078]), 'Error Bound': 2.684275181308793e-176, 'Reliable CI?': 'Yes'}	{'CI': array([0.81817875, 1.22734078]), 'Error Bound': 2.684275181308793e-176, 'Reliable CI?': 'Yes'}	No	0.9994485271650969	{'CI': array([0.78957867, 1.24344627]), 'Error Bound': 1.361577285316772e-142, 'Reliable CI?': 'Yes'}	{'CI': array([0.78957867, 1.24344627]), 'Error Bound': 1.361577285316772e-142, 'Reliable CI?': 'Yes'}	No
318	Diseases of liver|diseases of the digestive system$F$21-40	diseases of the digestive system	1.014816126208204	{'CI': array([0.93025921, 1.1043969 ]), 'Error Bound': 0.0, 'Reliable CI?': 'Yes'}	{'CI': array([0.93025921, 1.1043969 ]), 'Error Bound': 0.0, 'Reliable CI?': 'Yes'}	No	0.9475954297199618	{'CI': array([0.86927672, 1.03030882]), 'Error Bound': 0.0, 'Reliable CI?': 'Yes'}	{'CI': array([0.86927672, 1.03030882]), 'Error Bound': 0.0, 'Reliable CI?': 'Yes'}	No
319	Diseases of liver|diseases of the digestive system$F$41-60	diseases of the digestive system	0.9734487200418123	{'CI': array([0.93352926, 1.01446935]), 'Error Bound': 0.0, 'Reliable CI?': 'Yes'}	{'CI': array([0.93352926, 1.01446935]), 'Error Bound': 0.0, 'Reliable CI?': 'Yes'}	No	0.9426148452522017	{'CI': array([0.90346182, 0.98283785]), 'Error Bound': 0.0, 'Reliable CI?': 'Yes'}	{'CI': array([0.89905705, 0.98750099]), 'Error Bound': 0.0, 'Reliable CI?': 'Yes'}	Yes
320	Diseases of liver|diseases of the digestive system$F$61-	diseases of the digestive system	1.0378137642727627	{'CI': array([0.98672328, 1.09067954]), 'Error Bound': 0.0, 'Reliable CI?': 'Yes'}	{'CI': array([0.98672328, 1.09067954]), 'Error Bound': 0.0, 'Reliable CI?': 'Yes'}	No	0.9029453300418194	{'CI': array([0.8548759 , 0.95265774]), 'Error Bound': 0.0, 'Reliable CI?': 'Yes'}	{'CI': array([0.84948615, 0.9584444 ]), 'Error Bound': 0.0, 'Reliable CI?': 'Yes'}	Yes
321	Diseases of liver|diseases of the digestive system$M$0-10	diseases of the digestive system	0.8727522475321783	{'CI': array([0.6843574 , 1.08960279]), 'Error Bound': 4.080166436322818e-149, 'Reliable CI?': 'Yes'}	{'CI': array([0.6843574 , 1.08960279]), 'Error Bound': 4.080166436322818e-149, 'Reliable CI?': 'Yes'}	No	0.9459142479344633	{'CI': array([0.73075786, 1.19790079]), 'Error Bound': 1.2617015265930098e-125, 'Reliable CI?': 'Yes'}	{'CI': array([0.73075786, 1.19790079]), 'Error Bound': 1.2617015265930098e-125, 'Reliable CI?': 'Yes'}	No
322	Diseases of liver|diseases of the digestive system$M$11-20	diseases of the digestive system	0.9424202220576363	{'CI': array([0.74029906, 1.17672196]), 'Error Bound': 1.3618750280018531e-142, 'Reliable CI?': 'Yes'}	{'CI': array([0.74029906, 1.17672196]), 'Error Bound': 1.3618750280018531e-142, 'Reliable CI?': 'Yes'}	No	1.0914260953698058	{'CI': array([0.86476567, 1.35701245]), 'Error Bound': 1.0149905605216589e-136, 'Reliable CI?': 'Yes'}	{'CI': array([0.86476567, 1.35701245]), 'Error Bound': 1.0149905605216589e-136, 'Reliable CI?': 'Yes'}	No
323	Diseases of liver|diseases of the digestive system$M$21-40	diseases of the digestive system	1.0305808797679699	{'CI': array([0.94073812, 1.12608463]), 'Error Bound': 0.0, 'Reliable CI?': 'Yes'}	{'CI': array([0.94073812, 1.12608463]), 'Error Bound': 0.0, 'Reliable CI?': 'Yes'}	No	0.9837523665255806	{'CI': array([0.89744524, 1.07535708]), 'Error Bound': 0.0, 'Reliable CI?': 'Yes'}	{'CI': array([0.89744524, 1.07535708]), 'Error Bound': 0.0, 'Reliable CI?': 'Yes'}	No
324	Diseases of liver|diseases of the digestive system$M$41-60	diseases of the digestive system	0.9978917594871166	{'CI': array([0.96320761, 1.03339728]), 'Error Bound': 0.0, 'Reliable CI?': 'Yes'}	{'CI': array([0.96320761, 1.03339728]), 'Error Bound': 0.0, 'Reliable CI?': 'Yes'}	No	0.9806380265951097	{'CI': array([0.94580858, 1.01630058]), 'Error Bound': 0.0, 'Reliable CI?': 'Yes'}	{'CI': array([0.94580858, 1.01630058]), 'Error Bound': 0.0, 'Reliable CI?': 'Yes'}	No
325	Diseases of liver|diseases of the digestive system$M$61-	diseases of the digestive system	1.0272201844522935	{'CI': array([0.98133402, 1.07453852]), 'Error Bound': 0.0, 'Reliable CI?': 'Yes'}	{'CI': array([0.98133402, 1.07453852]), 'Error Bound': 0.0, 'Reliable CI?': 'Yes'}	No	0.9481504060498366	{'CI': array([0.90333889, 0.99436366]), 'Error Bound': 0.0, 'Reliable CI?': 'Yes'}	{'CI': array([0.89830744, 0.99973366]), 'Error Bound': 0.0, 'Reliable CI?': 'Yes'}	Yes
326	Diseases of oesophagus, stomach and duodenum|diseases of the digestive system$F$0-10	diseases of the digestive system	0.9901363505941746	{'CI': array([0.90231735, 1.08343851]), 'Error Bound': 0.0, 'Reliable CI?': 'Yes'}	{'CI': array([0.90231735, 1.08343851]), 'Error Bound': 0.0, 'Reliable CI?': 'Yes'}	No	0.998570125401824	{'CI': array([0.90474999, 1.09865749]), 'Error Bound': 0.0, 'Reliable CI?': 'Yes'}	{'CI': array([0.90474999, 1.09865749]), 'Error Bound': 0.0, 'Reliable CI?': 'Yes'}	No
327	Diseases of oesophagus, stomach and duodenum|diseases of the digestive system$F$11-20	diseases of the digestive system	0.9531532528624492	{'CI': array([0.84875348, 1.06549394]), 'Error Bound': 0.0, 'Reliable CI?': 'Yes'}	{'CI': array([0.84875348, 1.06549394]), 'Error Bound': 0.0, 'Reliable CI?': 'Yes'}	No	0.8642369543720514	{'CI': array([0.76527943, 0.97053584]), 'Error Bound': 0.0, 'Reliable CI?': 'Yes'}	{'CI': array([0.75437958, 0.98321656]), 'Error Bound': 0.0, 'Reliable CI?': 'Yes'}	Yes
328	Diseases of oesophagus, stomach and duodenum|diseases of the digestive system$F$21-40	diseases of the digestive system	1.0083935406594262	{'CI': array([0.96307498, 1.05511956]), 'Error Bound': 0.0, 'Reliable CI?': 'Yes'}	{'CI': array([0.96307498, 1.05511956]), 'Error Bound': 0.0, 'Reliable CI?': 'Yes'}	No	0.9546952796341476	{'CI': array([0.91014012, 1.00063573]), 'Error Bound': 0.0, 'Reliable CI?': 'Yes'}	{'CI': array([0.91014012, 1.00063573]), 'Error Bound': 0.0, 'Reliable CI?': 'Yes'}	No
329	Diseases of oesophagus, stomach and duodenum|diseases of the digestive system$F$41-60	diseases of the digestive system	1.021064590656096	{'CI': array([0.99226945, 1.05041918]), 'Error Bound': 0.0, 'Reliable CI?': 'Yes'}	{'CI': array([0.99226945, 1.05041918]), 'Error Bound': 0.0, 'Reliable CI?': 'Yes'}	No	0.9355673201686588	{'CI': array([0.90783955, 0.96382878]), 'Error Bound': 0.0, 'Reliable CI?': 'Yes'}	{'CI': array([0.90470726, 0.96708989]), 'Error Bound': 0.0, 'Reliable CI?': 'Yes'}	Yes
330	Diseases of oesophagus, stomach and duodenum|diseases of the digestive system$F$61-	diseases of the digestive system	1.0050769112521214	{'CI': array([0.97694241, 1.03374738]), 'Error Bound': 0.0, 'Reliable CI?': 'Yes'}	{'CI': array([0.97694241, 1.03374738]), 'Error Bound': 0.0, 'Reliable CI?': 'Yes'}	No	0.943812096773896	{'CI': array([0.91571595, 0.97245383]), 'Error Bound': 0.0, 'Reliable CI?': 'Yes'}	{'CI': array([0.91254233, 0.97575914]), 'Error Bound': 0.0, 'Reliable CI?': 'Yes'}	Yes
331	Diseases of oesophagus, stomach and duodenum|diseases of the digestive system$M$0-10	diseases of the digestive system	1.016222596377152	{'CI': array([0.93664246, 1.1002381 ]), 'Error Bound': 0.0, 'Reliable CI?': 'Yes'}	{'CI': array([0.93664246, 1.1002381 ]), 'Error Bound': 0.0, 'Reliable CI?': 'Yes'}	No	0.9688170297513712	{'CI': array([0.88617342, 1.05633689]), 'Error Bound': 0.0, 'Reliable CI?': 'Yes'}	{'CI': array([0.88617342, 1.05633689]), 'Error Bound': 0.0, 'Reliable CI?': 'Yes'}	No
332	Diseases of oesophagus, stomach and duodenum|diseases of the digestive system$M$11-20	diseases of the digestive system	1.184302052952462	{'CI': array([1.04104691, 1.34171681]), 'Error Bound': 0.0, 'Reliable CI?': 'Yes'}	{'CI': array([1.00919322, 1.38104297]), 'Error Bound': 0.0, 'Reliable CI?': 'Yes'}	Yes	0.9020762160175482	{'CI': array([0.78290939, 1.0318989 ]), 'Error Bound': 0.0, 'Reliable CI?': 'Yes'}	{'CI': array([0.78290939, 1.0318989 ]), 'Error Bound': 0.0, 'Reliable CI?': 'Yes'}	No
333	Diseases of oesophagus, stomach and duodenum|diseases of the digestive system$M$21-40	diseases of the digestive system	0.976403364753907	{'CI': array([0.91727694, 1.03797537]), 'Error Bound': 0.0, 'Reliable CI?': 'Yes'}	{'CI': array([0.91727694, 1.03797537]), 'Error Bound': 0.0, 'Reliable CI?': 'Yes'}	No	0.9329405066541471	{'CI': array([0.87322382, 0.9951912 ]), 'Error Bound': 0.0, 'Reliable CI?': 'Yes'}	{'CI': array([0.86655476, 1.00247276]), 'Error Bound': 0.0, 'Reliable CI?': 'Yes'}	No
334	Diseases of oesophagus, stomach and duodenum|diseases of the digestive system$M$41-60	diseases of the digestive system	1.0233756646591192	{'CI': array([0.99038708, 1.05710002]), 'Error Bound': 0.0, 'Reliable CI?': 'Yes'}	{'CI': array([0.99038708, 1.05710002]), 'Error Bound': 0.0, 'Reliable CI?': 'Yes'}	No	0.9936689714527283	{'CI': array([0.95981228, 1.02830886]), 'Error Bound': 0.0, 'Reliable CI?': 'Yes'}	{'CI': array([0.95981228, 1.02830886]), 'Error Bound': 0.0, 'Reliable CI?': 'Yes'}	No
335	Diseases of oesophagus, stomach and duodenum|diseases of the digestive system$M$61-	diseases of the digestive system	1.0143501652671902	{'CI': array([0.98327099, 1.04608263]), 'Error Bound': 0.0, 'Reliable CI?': 'Yes'}	{'CI': array([0.98327099, 1.04608263]), 'Error Bound': 0.0, 'Reliable CI?': 'Yes'}	No	0.9464648141283761	{'CI': array([0.91525146, 0.97835228]), 'Error Bound': 0.0, 'Reliable CI?': 'Yes'}	{'CI': array([0.9117297 , 0.98203679]), 'Error Bound': 0.0, 'Reliable CI?': 'Yes'}	Yes
336	Diseases of oral cavity, salivary glands and jaws|diseases of the digestive system$F$0-10	diseases of the digestive system	1.1110629011775612	{'CI': array([0.90047019, 1.35465203]), 'Error Bound': 2.9914251111653083e-163, 'Reliable CI?': 'Yes'}	{'CI': array([0.90047019, 1.35465203]), 'Error Bound': 2.9914251111653083e-163, 'Reliable CI?': 'Yes'}	No	0.9029011395707877	{'CI': array([0.72698519, 1.10310053]), 'Error Bound': 8.945856903882803e-180, 'Reliable CI?': 'Yes'}	{'CI': array([0.72698519, 1.10310053]), 'Error Bound': 8.945856903882803e-180, 'Reliable CI?': 'Yes'}	No
337	Diseases of oral cavity, salivary glands and jaws|diseases of the digestive system$F$11-20	diseases of the digestive system	1.1361124280227863	{'CI': array([0.92191291, 1.38419147]), 'Error Bound': 1.3403380605123928e-162, 'Reliable CI?': 'Yes'}	{'CI': array([0.92191291, 1.38419147]), 'Error Bound': 1.3403380605123928e-162, 'Reliable CI?': 'Yes'}	No	0.8489962748288956	{'CI': array([0.67503681, 1.04714091]), 'Error Bound': 5.423127072329291e-170, 'Reliable CI?': 'Yes'}	{'CI': array([0.67503681, 1.04714091]), 'Error Bound': 5.423127072329291e-170, 'Reliable CI?': 'Yes'}	No
338	Diseases of oral cavity, salivary glands and jaws|diseases of the digestive system$F$21-40	diseases of the digestive system	1.046316809702056	{'CI': array([0.91574534, 1.18912797]), 'Error Bound': 0.0, 'Reliable CI?': 'Yes'}	{'CI': array([0.91574534, 1.18912797]), 'Error Bound': 0.0, 'Reliable CI?': 'Yes'}	No	0.9991621098384292	{'CI': array([0.87165172, 1.1385206 ]), 'Error Bound': 0.0, 'Reliable CI?': 'Yes'}	{'CI': array([0.87165172, 1.1385206 ]), 'Error Bound': 0.0, 'Reliable CI?': 'Yes'}	No
339	Diseases of oral cavity, salivary glands and jaws|diseases of the digestive system$F$41-60	diseases of the digestive system	1.0511335964461161	{'CI': array([0.95310453, 1.15589265]), 'Error Bound': 0.0, 'Reliable CI?': 'Yes'}	{'CI': array([0.95310453, 1.15589265]), 'Error Bound': 0.0, 'Reliable CI?': 'Yes'}	No	0.9415844213261718	{'CI': array([0.85036877, 1.03882865]), 'Error Bound': 0.0, 'Reliable CI?': 'Yes'}	{'CI': array([0.85036877, 1.03882865]), 'Error Bound': 0.0, 'Reliable CI?': 'Yes'}	No
340	Diseases of oral cavity, salivary glands and jaws|diseases of the digestive system$F$61-	diseases of the digestive system	1.0828959771030289	{'CI': array([0.96332265, 1.21250697]), 'Error Bound': 0.0, 'Reliable CI?': 'Yes'}	{'CI': array([0.96332265, 1.21250697]), 'Error Bound': 0.0, 'Reliable CI?': 'Yes'}	No	0.9171577408075692	{'CI': array([0.80836591, 1.0346981 ]), 'Error Bound': 0.0, 'Reliable CI?': 'Yes'}	{'CI': array([0.80836591, 1.0346981 ]), 'Error Bound': 0.0, 'Reliable CI?': 'Yes'}	No
341	Diseases of oral cavity, salivary glands and jaws|diseases of the digestive system$M$0-10	diseases of the digestive system	0.9924208792706553	{'CI': array([0.82908199, 1.17578522]), 'Error Bound': 4.928644169730856e-238, 'Reliable CI?': 'Yes'}	{'CI': array([0.82908199, 1.17578522]), 'Error Bound': 4.928644169730856e-238, 'Reliable CI?': 'Yes'}	No	1.1031514944750522	{'CI': array([0.91187061, 1.32135922]), 'Error Bound': 1.3318035531219316e-197, 'Reliable CI?': 'Yes'}	{'CI': array([0.91187061, 1.32135922]), 'Error Bound': 1.3318035531219316e-197, 'Reliable CI?': 'Yes'}	No
342	Diseases of oral cavity, salivary glands and jaws|diseases of the digestive system$M$11-20	diseases of the digestive system	1.0026408582867095	{'CI': array([0.81187422, 1.22116616]), 'Error Bound': 8.931166861744478e-175, 'Reliable CI?': 'Yes'}	{'CI': array([0.81187422, 1.22116616]), 'Error Bound': 8.931166861744478e-175, 'Reliable CI?': 'Yes'}	No	0.9073751442773403	{'CI': array([0.73445854, 1.10362316]), 'Error Bound': 8.052273551264632e-188, 'Reliable CI?': 'Yes'}	{'CI': array([0.73445854, 1.10362316]), 'Error Bound': 8.052273551264632e-188, 'Reliable CI?': 'Yes'}	No
343	Diseases of oral cavity, salivary glands and jaws|diseases of the digestive system$M$21-40	diseases of the digestive system	0.9858096636562804	{'CI': array([0.85125745, 1.133686 ]), 'Error Bound': 0.0, 'Reliable CI?': 'Yes'}	{'CI': array([0.85125745, 1.133686 ]), 'Error Bound': 0.0, 'Reliable CI?': 'Yes'}	No	0.9690420440201958	{'CI': array([0.83679577, 1.11421635]), 'Error Bound': 0.0, 'Reliable CI?': 'Yes'}	{'CI': array([0.83679577, 1.11421635]), 'Error Bound': 0.0, 'Reliable CI?': 'Yes'}	No
344	Diseases of oral cavity, salivary glands and jaws|diseases of the digestive system$M$41-60	diseases of the digestive system	0.9708612251405625	{'CI': array([0.87398333, 1.07449659]), 'Error Bound': 0.0, 'Reliable CI?': 'Yes'}	{'CI': array([0.87398333, 1.07449659]), 'Error Bound': 0.0, 'Reliable CI?': 'Yes'}	No	0.9879017125820093	{'CI': array([0.88444139, 1.09905678]), 'Error Bound': 0.0, 'Reliable CI?': 'Yes'}	{'CI': array([0.88444139, 1.09905678]), 'Error Bound': 0.0, 'Reliable CI?': 'Yes'}	No
345	Diseases of oral cavity, salivary glands and jaws|diseases of the digestive system$M$61-	diseases of the digestive system	1.1506989750598817	{'CI': array([1.01871165, 1.2947346 ]), 'Error Bound': 0.0, 'Reliable CI?': 'Yes'}	{'CI': array([0.98926209, 1.33053525]), 'Error Bound': 0.0, 'Reliable CI?': 'Yes'}	No	0.9604104318771302	{'CI': array([0.83650088, 1.09561568]), 'Error Bound': 0.0, 'Reliable CI?': 'Yes'}	{'CI': array([0.83650088, 1.09561568]), 'Error Bound': 0.0, 'Reliable CI?': 'Yes'}	No
346	Diseases of peritoneum and retroperitoneum|diseases of the digestive system$F$0-10	diseases of the digestive system	1.1354429207407615	{'CI': array([0.85144623, 1.4822973 ]), 'Error Bound': 1.0107224245622581e-89, 'Reliable CI?': 'Yes'}	{'CI': array([0.85144623, 1.4822973 ]), 'Error Bound': 1.0107224245622581e-89, 'Reliable CI?': 'Yes'}	No	0.9250358225466094	{'CI': array([0.68938624, 1.2059886 ]), 'Error Bound': 8.025056528103367e-101, 'Reliable CI?': 'Yes'}	{'CI': array([0.68938624, 1.2059886 ]), 'Error Bound': 8.025056528103367e-101, 'Reliable CI?': 'Yes'}	No
347	Diseases of peritoneum and retroperitoneum|diseases of the digestive system$F$11-20	diseases of the digestive system	1.1316774999268029	{'CI': array([0.9274428 , 1.36653849]), 'Error Bound': 1.0894627049173424e-178, 'Reliable CI?': 'Yes'}	{'CI': array([0.9274428 , 1.36653849]), 'Error Bound': 1.0894627049173424e-178, 'Reliable CI?': 'Yes'}	No	0.8779245619114285	{'CI': array([0.71080184, 1.06699593]), 'Error Bound': 4.876678150058467e-193, 'Reliable CI?': 'Yes'}	{'CI': array([0.71080184, 1.06699593]), 'Error Bound': 4.876678150058467e-193, 'Reliable CI?': 'Yes'}	No
348	Diseases of peritoneum and retroperitoneum|diseases of the digestive system$F$21-40	diseases of the digestive system	0.9644956633248788	{'CI': array([0.89723145, 1.03495666]), 'Error Bound': 0.0, 'Reliable CI?': 'Yes'}	{'CI': array([0.89723145, 1.03495666]), 'Error Bound': 0.0, 'Reliable CI?': 'Yes'}	No	0.9637721034472616	{'CI': array([0.89355965, 1.0374761 ]), 'Error Bound': 0.0, 'Reliable CI?': 'Yes'}	{'CI': array([0.89355965, 1.0374761 ]), 'Error Bound': 0.0, 'Reliable CI?': 'Yes'}	No
349	Diseases of peritoneum and retroperitoneum|diseases of the digestive system$F$41-60	diseases of the digestive system	0.974482941620487	{'CI': array([0.93049707, 1.01980902]), 'Error Bound': 0.0, 'Reliable CI?': 'Yes'}	{'CI': array([0.93049707, 1.01980902]), 'Error Bound': 0.0, 'Reliable CI?': 'Yes'}	No	0.9746115135702799	{'CI': array([0.93042115, 1.02015455]), 'Error Bound': 0.0, 'Reliable CI?': 'Yes'}	{'CI': array([0.93042115, 1.02015455]), 'Error Bound': 0.0, 'Reliable CI?': 'Yes'}	No
350	Diseases of peritoneum and retroperitoneum|diseases of the digestive system$F$61-	diseases of the digestive system	1.0263803734004175	{'CI': array([0.96908729, 1.08592436]), 'Error Bound': 0.0, 'Reliable CI?': 'Yes'}	{'CI': array([0.96908729, 1.08592436]), 'Error Bound': 0.0, 'Reliable CI?': 'Yes'}	No	0.9200500912326967	{'CI': array([0.86641504, 0.9757262 ]), 'Error Bound': 0.0, 'Reliable CI?': 'Yes'}	{'CI': array([0.86041258, 0.98222186]), 'Error Bound': 0.0, 'Reliable CI?': 'Yes'}	Yes
351	Diseases of peritoneum and retroperitoneum|diseases of the digestive system$M$0-10	diseases of the digestive system	1.0795906309466927	{'CI': array([0.86135598, 1.33389375]), 'Error Bound': 1.230875805100582e-145, 'Reliable CI?': 'Yes'}	{'CI': array([0.86135598, 1.33389375]), 'Error Bound': 1.230875805100582e-145, 'Reliable CI?': 'Yes'}	No	0.9258386998097852	{'CI': array([0.72492125, 1.15877472]), 'Error Bound': 7.503736820052359e-141, 'Reliable CI?': 'Yes'}	{'CI': array([0.72492125, 1.15877472]), 'Error Bound': 7.503736820052359e-141, 'Reliable CI?': 'Yes'}	No
352	Diseases of peritoneum and retroperitoneum|diseases of the digestive system$M$11-20	diseases of the digestive system	1.0977783804136427	{'CI': array([0.91764893, 1.30160482]), 'Error Bound': 8.068043157971294e-223, 'Reliable CI?': 'Yes'}	{'CI': array([0.91764893, 1.30160482]), 'Error Bound': 8.068043157971294e-223, 'Reliable CI?': 'Yes'}	No	0.8418703832075569	{'CI': array([0.70040012, 0.99897339]), 'Error Bound': 3.0075924868778288e-258, 'Reliable CI?': 'Yes'}	{'CI': array([0.68502626, 1.01816311]), 'Error Bound': 3.0075924868778288e-258, 'Reliable CI?': 'Yes'}	No
353	Diseases of peritoneum and retroperitoneum|diseases of the digestive system$M$21-40	diseases of the digestive system	1.0502263139162278	{'CI': array([0.95295851, 1.15411834]), 'Error Bound': 0.0, 'Reliable CI?': 'Yes'}	{'CI': array([0.95295851, 1.15411834]), 'Error Bound': 0.0, 'Reliable CI?': 'Yes'}	No	1.0410165952991801	{'CI': array([0.94135782, 1.14766281]), 'Error Bound': 0.0, 'Reliable CI?': 'Yes'}	{'CI': array([0.94135782, 1.14766281]), 'Error Bound': 0.0, 'Reliable CI?': 'Yes'}	No
354	Diseases of peritoneum and retroperitoneum|diseases of the digestive system$M$41-60	diseases of the digestive system	0.9909105248886713	{'CI': array([0.93998144, 1.0436348 ]), 'Error Bound': 0.0, 'Reliable CI?': 'Yes'}	{'CI': array([0.93998144, 1.0436348 ]), 'Error Bound': 0.0, 'Reliable CI?': 'Yes'}	No	0.9979040232486309	{'CI': array([0.94692115, 1.05068124]), 'Error Bound': 0.0, 'Reliable CI?': 'Yes'}	{'CI': array([0.94692115, 1.05068124]), 'Error Bound': 0.0, 'Reliable CI?': 'Yes'}	No
355	Diseases of peritoneum and retroperitoneum|diseases of the digestive system$M$61-	diseases of the digestive system	1.0310419859903632	{'CI': array([0.97244436, 1.09199269]), 'Error Bound': 0.0, 'Reliable CI?': 'Yes'}	{'CI': array([0.97244436, 1.09199269]), 'Error Bound': 0.0, 'Reliable CI?': 'Yes'}	No	0.9842607517287683	{'CI': array([0.92638186, 1.04447021]), 'Error Bound': 0.0, 'Reliable CI?': 'Yes'}	{'CI': array([0.92638186, 1.04447021]), 'Error Bound': 0.0, 'Reliable CI?': 'Yes'}	No
356	Disorders of gallbladder, biliary tract and pancreas|diseases of the digestive system$F$0-10	diseases of the digestive system	0.9075151628148462	{'CI': array([0.73592843, 1.10208229]), 'Error Bound': 1.2040107590908144e-190, 'Reliable CI?': 'Yes'}	{'CI': array([0.73592843, 1.10208229]), 'Error Bound': 1.2040107590908144e-190, 'Reliable CI?': 'Yes'}	No	0.8714299659217091	{'CI': array([0.71744961, 1.04392611]), 'Error Bound': 2.6949356491548895e-226, 'Reliable CI?': 'Yes'}	{'CI': array([0.71744961, 1.04392611]), 'Error Bound': 2.6949356491548895e-226, 'Reliable CI?': 'Yes'}	No
357	Disorders of gallbladder, biliary tract and pancreas|diseases of the digestive system$F$11-20	diseases of the digestive system	1.1102549075542392	{'CI': array([1.01738705, 1.20901929]), 'Error Bound': 0.0, 'Reliable CI?': 'Yes'}	{'CI': array([0.99639478, 1.23310767]), 'Error Bound': 0.0, 'Reliable CI?': 'Yes'}	No	0.9841526145960005	{'CI': array([0.89669208, 1.07705624]), 'Error Bound': 0.0, 'Reliable CI?': 'Yes'}	{'CI': array([0.89669208, 1.07705624]), 'Error Bound': 0.0, 'Reliable CI?': 'Yes'}	No
358	Disorders of gallbladder, biliary tract and pancreas|diseases of the digestive system$F$21-40	diseases of the digestive system	1.0232160750546746	{'CI': array([0.98954139, 1.05765787]), 'Error Bound': 0.0, 'Reliable CI?': 'Yes'}	{'CI': array([0.98954139, 1.05765787]), 'Error Bound': 0.0, 'Reliable CI?': 'Yes'}	No	0.9647286584213615	{'CI': array([0.93157755, 0.99863798]), 'Error Bound': 0.0, 'Reliable CI?': 'Yes'}	{'CI': array([0.92783962, 1.00255897]), 'Error Bound': 0.0, 'Reliable CI?': 'Yes'}	No
359	Disorders of gallbladder, biliary tract and pancreas|diseases of the digestive system$F$41-60	diseases of the digestive system	1.0093454163898636	{'CI': array([0.98322111, 1.0359312 ]), 'Error Bound': 0.0, 'Reliable CI?': 'Yes'}	{'CI': array([0.98322111, 1.0359312 ]), 'Error Bound': 0.0, 'Reliable CI?': 'Yes'}	No	0.9365106506355029	{'CI': array([0.91152484, 0.96192884]), 'Error Bound': 0.0, 'Reliable CI?': 'Yes'}	{'CI': array([0.90869946, 0.96485859]), 'Error Bound': 0.0, 'Reliable CI?': 'Yes'}	Yes
360	Disorders of gallbladder, biliary tract and pancreas|diseases of the digestive system$F$61-	diseases of the digestive system	1.0152589319624397	{'CI': array([0.98535888, 1.04576297]), 'Error Bound': 0.0, 'Reliable CI?': 'Yes'}	{'CI': array([0.98535888, 1.04576297]), 'Error Bound': 0.0, 'Reliable CI?': 'Yes'}	No	0.9992319356677062	{'CI': array([0.96927674, 1.02979644]), 'Error Bound': 0.0, 'Reliable CI?': 'Yes'}	{'CI': array([0.96927674, 1.02979644]), 'Error Bound': 0.0, 'Reliable CI?': 'Yes'}	No
361	Disorders of gallbladder, biliary tract and pancreas|diseases of the digestive system$M$0-10	diseases of the digestive system	1.1267024687795995	{'CI': array([0.93228491, 1.34874623]), 'Error Bound': 9.853944458242627e-197, 'Reliable CI?': 'Yes'}	{'CI': array([0.93228491, 1.34874623]), 'Error Bound': 9.853944458242627e-197, 'Reliable CI?': 'Yes'}	No	0.942478658660066	{'CI': array([0.7755282 , 1.13081872]), 'Error Bound': 3.6287419809654336e-212, 'Reliable CI?': 'Yes'}	{'CI': array([0.7755282 , 1.13081872]), 'Error Bound': 3.6287419809654336e-212, 'Reliable CI?': 'Yes'}	No
362	Disorders of gallbladder, biliary tract and pancreas|diseases of the digestive system$M$11-20	diseases of the digestive system	1.0661761496193132	{'CI': array([0.9342794 , 1.21048439]), 'Error Bound': 0.0, 'Reliable CI?': 'Yes'}	{'CI': array([0.9342794 , 1.21048439]), 'Error Bound': 0.0, 'Reliable CI?': 'Yes'}	No	0.8455917548448444	{'CI': array([0.73544177, 0.96497951]), 'Error Bound': 0.0, 'Reliable CI?': 'Yes'}	{'CI': array([0.72335475, 0.97931079]), 'Error Bound': 0.0, 'Reliable CI?': 'Yes'}	Yes
363	Disorders of gallbladder, biliary tract and pancreas|diseases of the digestive system$M$21-40	diseases of the digestive system	0.9926753336585458	{'CI': array([0.9436935 , 1.04331436]), 'Error Bound': 0.0, 'Reliable CI?': 'Yes'}	{'CI': array([0.9436935 , 1.04331436]), 'Error Bound': 0.0, 'Reliable CI?': 'Yes'}	No	1.0345061993770217	{'CI': array([0.98345295, 1.08733648]), 'Error Bound': 0.0, 'Reliable CI?': 'Yes'}	{'CI': array([0.98345295, 1.08733648]), 'Error Bound': 0.0, 'Reliable CI?': 'Yes'}	No
364	Disorders of gallbladder, biliary tract and pancreas|diseases of the digestive system$M$41-60	diseases of the digestive system	1.030510970290771	{'CI': array([1.00197546, 1.05959406]), 'Error Bound': 0.0, 'Reliable CI?': 'Yes'}	{'CI': array([0.99537168, 1.06648431]), 'Error Bound': 0.0, 'Reliable CI?': 'Yes'}	No	0.950407100077194	{'CI': array([0.92308593, 0.97824359]), 'Error Bound': 0.0, 'Reliable CI?': 'Yes'}	{'CI': array([0.91999897, 0.98145494]), 'Error Bound': 0.0, 'Reliable CI?': 'Yes'}	Yes
365	Disorders of gallbladder, biliary tract and pancreas|diseases of the digestive system$M$61-	diseases of the digestive system	1.0159775030788356	{'CI': array([0.98651316, 1.04602809]), 'Error Bound': 0.0, 'Reliable CI?': 'Yes'}	{'CI': array([0.98651316, 1.04602809]), 'Error Bound': 0.0, 'Reliable CI?': 'Yes'}	No	0.9730028105065863	{'CI': array([0.94379464, 1.00279507]), 'Error Bound': 0.0, 'Reliable CI?': 'Yes'}	{'CI': array([0.94379464, 1.00279507]), 'Error Bound': 0.0, 'Reliable CI?': 'Yes'}	No
366	Hernia|diseases of the digestive system$F$0-10	diseases of the digestive system	0.8515305545088211	{'CI': array([0.62886953, 1.11542848]), 'Error Bound': 6.547890326843521e-102, 'Reliable CI?': 'Yes'}	{'CI': array([0.62886953, 1.11542848]), 'Error Bound': 6.547890326843521e-102, 'Reliable CI?': 'Yes'}	No	1.0885303493738478	{'CI': array([0.81983617, 1.41386533]), 'Error Bound': 3.656664240448568e-95, 'Reliable CI?': 'Yes'}	{'CI': array([0.81983617, 1.41386533]), 'Error Bound': 3.656664240448568e-95, 'Reliable CI?': 'Yes'}	No
367	Hernia|diseases of the digestive system$F$21-40	diseases of the digestive system	0.9964649456300999	{'CI': array([0.8953646 , 1.10487946]), 'Error Bound': 0.0, 'Reliable CI?': 'Yes'}	{'CI': array([0.8953646 , 1.10487946]), 'Error Bound': 0.0, 'Reliable CI?': 'Yes'}	No	1.0197997070401177	{'CI': array([0.91233437, 1.13549845]), 'Error Bound': 0.0, 'Reliable CI?': 'Yes'}	{'CI': array([0.91233437, 1.13549845]), 'Error Bound': 0.0, 'Reliable CI?': 'Yes'}	No
368	Hernia|diseases of the digestive system$F$41-60	diseases of the digestive system	1.0286555859884476	{'CI': array([0.97193245, 1.08758559]), 'Error Bound': 0.0, 'Reliable CI?': 'Yes'}	{'CI': array([0.97193245, 1.08758559]), 'Error Bound': 0.0, 'Reliable CI?': 'Yes'}	No	0.9198464738342079	{'CI': array([0.86649392, 0.97522196]), 'Error Bound': 0.0, 'Reliable CI?': 'Yes'}	{'CI': array([0.86052269, 0.98168201]), 'Error Bound': 0.0, 'Reliable CI?': 'Yes'}	Yes
369	Hernia|diseases of the digestive system$F$61-	diseases of the digestive system	1.0687515713200255	{'CI': array([1.01189259, 1.12779505]), 'Error Bound': 0.0, 'Reliable CI?': 'Yes'}	{'CI': array([0.99887363, 1.14195818]), 'Error Bound': 0.0, 'Reliable CI?': 'Yes'}	No	0.9669161148423452	{'CI': array([0.91255642, 1.02333922]), 'Error Bound': 0.0, 'Reliable CI?': 'Yes'}	{'CI': array([0.91255642, 1.02333922]), 'Error Bound': 0.0, 'Reliable CI?': 'Yes'}	No
370	Hernia|diseases of the digestive system$M$0-10	diseases of the digestive system	0.9923251403137658	{'CI': array([0.82236673, 1.18407357]), 'Error Bound': 4.010747700044968e-219, 'Reliable CI?': 'Yes'}	{'CI': array([0.82236673, 1.18407357]), 'Error Bound': 4.010747700044968e-219, 'Reliable CI?': 'Yes'}	No	1.0590562948030016	{'CI': array([0.88625609, 1.25388342]), 'Error Bound': 4.4543401620037383e-231, 'Reliable CI?': 'Yes'}	{'CI': array([0.88625609, 1.25388342]), 'Error Bound': 4.4543401620037383e-231, 'Reliable CI?': 'Yes'}	No
371	Hernia|diseases of the digestive system$M$21-40	diseases of the digestive system	1.0968851622516103	{'CI': array([0.94483918, 1.26548169]), 'Error Bound': 0.0, 'Reliable CI?': 'Yes'}	{'CI': array([0.94483918, 1.26548169]), 'Error Bound': 0.0, 'Reliable CI?': 'Yes'}	No	0.8930377842228907	{'CI': array([0.75835689, 1.04154014]), 'Error Bound': 6.99112371189542e-309, 'Reliable CI?': 'Yes'}	{'CI': array([0.75835689, 1.04154014]), 'Error Bound': 6.99112371189542e-309, 'Reliable CI?': 'Yes'}	No
372	Hernia|diseases of the digestive system$M$41-60	diseases of the digestive system	1.062796260574378	{'CI': array([0.99245431, 1.13652402]), 'Error Bound': 0.0, 'Reliable CI?': 'Yes'}	{'CI': array([0.99245431, 1.13652402]), 'Error Bound': 0.0, 'Reliable CI?': 'Yes'}	No	1.0036321890342994	{'CI': array([0.93522159, 1.07530637]), 'Error Bound': 0.0, 'Reliable CI?': 'Yes'}	{'CI': array([0.93522159, 1.07530637]), 'Error Bound': 0.0, 'Reliable CI?': 'Yes'}	No
373	Hernia|diseases of the digestive system$M$61-	diseases of the digestive system	1.008305076989216	{'CI': array([0.94571841, 1.07360445]), 'Error Bound': 0.0, 'Reliable CI?': 'Yes'}	{'CI': array([0.94571841, 1.07360445]), 'Error Bound': 0.0, 'Reliable CI?': 'Yes'}	No	0.9683676400076413	{'CI': array([0.90454416, 1.03505276]), 'Error Bound': 0.0, 'Reliable CI?': 'Yes'}	{'CI': array([0.90454416, 1.03505276]), 'Error Bound': 0.0, 'Reliable CI?': 'Yes'}	No
374	Noninfective enteritis and colitis|diseases of the digestive system$F$0-10	diseases of the digestive system	0.9793193364069266	{'CI': array([0.89457317, 1.06918127]), 'Error Bound': 0.0, 'Reliable CI?': 'Yes'}	{'CI': array([0.89457317, 1.06918127]), 'Error Bound': 0.0, 'Reliable CI?': 'Yes'}	No	1.0542995311039982	{'CI': array([0.94399376, 1.17320042]), 'Error Bound': 0.0, 'Reliable CI?': 'Yes'}	{'CI': array([0.94399376, 1.17320042]), 'Error Bound': 0.0, 'Reliable CI?': 'Yes'}	No
375	Noninfective enteritis and colitis|diseases of the digestive system$F$11-20	diseases of the digestive system	1.0534066061317457	{'CI': array([0.96853701, 1.14327054]), 'Error Bound': 0.0, 'Reliable CI?': 'Yes'}	{'CI': array([0.96853701, 1.14327054]), 'Error Bound': 0.0, 'Reliable CI?': 'Yes'}	No	0.92243358776331	{'CI': array([0.84031716, 1.00943704]), 'Error Bound': 0.0, 'Reliable CI?': 'Yes'}	{'CI': array([0.84031716, 1.00943704]), 'Error Bound': 0.0, 'Reliable CI?': 'Yes'}	No
376	Noninfective enteritis and colitis|diseases of the digestive system$F$21-40	diseases of the digestive system	1.0167613468729395	{'CI': array([0.97610907, 1.05853934]), 'Error Bound': 0.0, 'Reliable CI?': 'Yes'}	{'CI': array([0.97610907, 1.05853934]), 'Error Bound': 0.0, 'Reliable CI?': 'Yes'}	No	0.9454150713823064	{'CI': array([0.90541334, 0.98653348]), 'Error Bound': 0.0, 'Reliable CI?': 'Yes'}	{'CI': array([0.90091442, 0.99130206]), 'Error Bound': 0.0, 'Reliable CI?': 'Yes'}	Yes
377	Noninfective enteritis and colitis|diseases of the digestive system$F$41-60	diseases of the digestive system	0.9797646949760052	{'CI': array([0.95268792, 1.00734254]), 'Error Bound': 0.0, 'Reliable CI?': 'Yes'}	{'CI': array([0.95268792, 1.00734254]), 'Error Bound': 0.0, 'Reliable CI?': 'Yes'}	No	0.9598370808717284	{'CI': array([0.93242901, 0.98776213]), 'Error Bound': 0.0, 'Reliable CI?': 'Yes'}	{'CI': array([0.92933224, 0.9909837 ]), 'Error Bound': 0.0, 'Reliable CI?': 'Yes'}	Yes
378	Noninfective enteritis and colitis|diseases of the digestive system$F$61-	diseases of the digestive system	1.0020048664226537	{'CI': array([0.97560419, 1.02887743]), 'Error Bound': 0.0, 'Reliable CI?': 'Yes'}	{'CI': array([0.97560419, 1.02887743]), 'Error Bound': 0.0, 'Reliable CI?': 'Yes'}	No	0.9518740392841811	{'CI': array([0.92481486, 0.97943751]), 'Error Bound': 0.0, 'Reliable CI?': 'Yes'}	{'CI': array([0.92175714, 0.98261695]), 'Error Bound': 0.0, 'Reliable CI?': 'Yes'}	Yes
379	Noninfective enteritis and colitis|diseases of the digestive system$M$0-10	diseases of the digestive system	1.021024880132843	{'CI': array([0.94046013, 1.10613202]), 'Error Bound': 0.0, 'Reliable CI?': 'Yes'}	{'CI': array([0.94046013, 1.10613202]), 'Error Bound': 0.0, 'Reliable CI?': 'Yes'}	No	1.126724166365258	{'CI': array([1.01715315, 1.24455972]), 'Error Bound': 0.0, 'Reliable CI?': 'Yes'}	{'CI': array([1.00510045, 1.25861579]), 'Error Bound': 0.0, 'Reliable CI?': 'Yes'}	Yes
380	Noninfective enteritis and colitis|diseases of the digestive system$M$11-20	diseases of the digestive system	1.0408773769455528	{'CI': array([0.95596814, 1.13080731]), 'Error Bound': 0.0, 'Reliable CI?': 'Yes'}	{'CI': array([0.95596814, 1.13080731]), 'Error Bound': 0.0, 'Reliable CI?': 'Yes'}	No	0.9160354089976215	{'CI': array([0.83733884, 0.99921948]), 'Error Bound': 0.0, 'Reliable CI?': 'Yes'}	{'CI': array([0.82860841, 1.00903607]), 'Error Bound': 0.0, 'Reliable CI?': 'Yes'}	No
381	Noninfective enteritis and colitis|diseases of the digestive system$M$21-40	diseases of the digestive system	1.0500843674368605	{'CI': array([1.00058479, 1.10124404]), 'Error Bound': 0.0, 'Reliable CI?': 'Yes'}	{'CI': array([0.98922093, 1.11347711]), 'Error Bound': 0.0, 'Reliable CI?': 'Yes'}	No	0.9494298543747318	{'CI': array([0.90214618, 0.99827921]), 'Error Bound': 0.0, 'Reliable CI?': 'Yes'}	{'CI': array([0.89684196, 1.00396163]), 'Error Bound': 0.0, 'Reliable CI?': 'Yes'}	No
382	Noninfective enteritis and colitis|diseases of the digestive system$M$41-60	diseases of the digestive system	1.05066278666781	{'CI': array([1.01579273, 1.08634847]), 'Error Bound': 0.0, 'Reliable CI?': 'Yes'}	{'CI': array([1.0077423 , 1.09482567]), 'Error Bound': 0.0, 'Reliable CI?': 'Yes'}	Yes	0.93541884368682	{'CI': array([0.90215885, 0.96944969]), 'Error Bound': 0.0, 'Reliable CI?': 'Yes'}	{'CI': array([0.89840919, 0.97338546]), 'Error Bound': 0.0, 'Reliable CI?': 'Yes'}	Yes
383	Noninfective enteritis and colitis|diseases of the digestive system$M$61-	diseases of the digestive system	0.9947963836481166	{'CI': array([0.96275091, 1.0275415 ]), 'Error Bound': 0.0, 'Reliable CI?': 'Yes'}	{'CI': array([0.96275091, 1.0275415 ]), 'Error Bound': 0.0, 'Reliable CI?': 'Yes'}	No	0.9643154689935407	{'CI': array([0.93128434, 0.9980978 ]), 'Error Bound': 0.0, 'Reliable CI?': 'Yes'}	{'CI': array([0.92755969, 1.00200382]), 'Error Bound': 0.0, 'Reliable CI?': 'Yes'}	No
384	Other diseases of intestines|diseases of the digestive system$F$0-10	diseases of the digestive system	0.9800865625201353	{'CI': array([0.88669223, 1.0797299 ]), 'Error Bound': 0.0, 'Reliable CI?': 'Yes'}	{'CI': array([0.88669223, 1.0797299 ]), 'Error Bound': 0.0, 'Reliable CI?': 'Yes'}	No	1.0530630729822896	{'CI': array([0.95144689, 1.16193177]), 'Error Bound': 0.0, 'Reliable CI?': 'Yes'}	{'CI': array([0.95144689, 1.16193177]), 'Error Bound': 0.0, 'Reliable CI?': 'Yes'}	No
385	Other diseases of intestines|diseases of the digestive system$F$11-20	diseases of the digestive system	1.0706349302584577	{'CI': array([0.97010491, 1.17820697]), 'Error Bound': 0.0, 'Reliable CI?': 'Yes'}	{'CI': array([0.97010491, 1.17820697]), 'Error Bound': 0.0, 'Reliable CI?': 'Yes'}	No	0.9778412610756264	{'CI': array([0.88452394, 1.07739513]), 'Error Bound': 0.0, 'Reliable CI?': 'Yes'}	{'CI': array([0.88452394, 1.07739513]), 'Error Bound': 0.0, 'Reliable CI?': 'Yes'}	No
386	Other diseases of intestines|diseases of the digestive system$F$21-40	diseases of the digestive system	0.9937180341256912	{'CI': array([0.95231934, 1.03629399]), 'Error Bound': 0.0, 'Reliable CI?': 'Yes'}	{'CI': array([0.95231934, 1.03629399]), 'Error Bound': 0.0, 'Reliable CI?': 'Yes'}	No	0.9800195861829707	{'CI': array([0.93796958, 1.02329056]), 'Error Bound': 0.0, 'Reliable CI?': 'Yes'}	{'CI': array([0.93796958, 1.02329056]), 'Error Bound': 0.0, 'Reliable CI?': 'Yes'}	No
387	Other diseases of intestines|diseases of the digestive system$F$41-60	diseases of the digestive system	0.9930003423221628	{'CI': array([0.97081568, 1.01551875]), 'Error Bound': 0.0, 'Reliable CI?': 'Yes'}	{'CI': array([0.97081568, 1.01551875]), 'Error Bound': 0.0, 'Reliable CI?': 'Yes'}	No	0.9619432938991154	{'CI': array([0.93989538, 0.98432428]), 'Error Bound': 0.0, 'Reliable CI?': 'Yes'}	{'CI': array([0.93739935, 0.9869007 ]), 'Error Bound': 0.0, 'Reliable CI?': 'Yes'}	Yes
388	Other diseases of intestines|diseases of the digestive system$F$61-	diseases of the digestive system	0.9875709849515667	{'CI': array([0.96779023, 1.00761676]), 'Error Bound': 0.0, 'Reliable CI?': 'Yes'}	{'CI': array([0.96779023, 1.00761676]), 'Error Bound': 0.0, 'Reliable CI?': 'Yes'}	No	0.9550971560135934	{'CI': array([0.93513936, 0.97532763]), 'Error Bound': 0.0, 'Reliable CI?': 'Yes'}	{'CI': array([0.93287823, 0.97765457]), 'Error Bound': 0.0, 'Reliable CI?': 'Yes'}	Yes
389	Other diseases of intestines|diseases of the digestive system$M$0-10	diseases of the digestive system	0.9935471074891167	{'CI': array([0.90873035, 1.08346174]), 'Error Bound': 0.0, 'Reliable CI?': 'Yes'}	{'CI': array([0.90873035, 1.08346174]), 'Error Bound': 0.0, 'Reliable CI?': 'Yes'}	No	0.9996016474368511	{'CI': array([0.90918001, 1.09582916]), 'Error Bound': 0.0, 'Reliable CI?': 'Yes'}	{'CI': array([0.90918001, 1.09582916]), 'Error Bound': 0.0, 'Reliable CI?': 'Yes'}	No
390	Other diseases of intestines|diseases of the digestive system$M$11-20	diseases of the digestive system	1.034139260919498	{'CI': array([0.93789946, 1.13689598]), 'Error Bound': 0.0, 'Reliable CI?': 'Yes'}	{'CI': array([0.93789946, 1.13689598]), 'Error Bound': 0.0, 'Reliable CI?': 'Yes'}	No	0.9006614633059697	{'CI': array([0.81277525, 0.99421354]), 'Error Bound': 0.0, 'Reliable CI?': 'Yes'}	{'CI': array([0.8030566 , 1.00530475]), 'Error Bound': 0.0, 'Reliable CI?': 'Yes'}	No
391	Other diseases of intestines|diseases of the digestive system$M$21-40	diseases of the digestive system	1.0636995778205542	{'CI': array([1.01503012, 1.11396566]), 'Error Bound': 0.0, 'Reliable CI?': 'Yes'}	{'CI': array([1.00385247, 1.12597923]), 'Error Bound': 0.0, 'Reliable CI?': 'Yes'}	Yes	0.9700463864285522	{'CI': array([0.92330594, 1.01830521]), 'Error Bound': 0.0, 'Reliable CI?': 'Yes'}	{'CI': array([0.92330594, 1.01830521]), 'Error Bound': 0.0, 'Reliable CI?': 'Yes'}	No
392	Other diseases of intestines|diseases of the digestive system$M$41-60	diseases of the digestive system	1.0263917182799653	{'CI': array([1.00141698, 1.05178548]), 'Error Bound': 0.0, 'Reliable CI?': 'Yes'}	{'CI': array([0.9956292 , 1.05779245]), 'Error Bound': 0.0, 'Reliable CI?': 'Yes'}	No	0.9396262427257874	{'CI': array([0.91564121, 0.964009 ]), 'Error Bound': 0.0, 'Reliable CI?': 'Yes'}	{'CI': array([0.91292797, 0.96681823]), 'Error Bound': 0.0, 'Reliable CI?': 'Yes'}	Yes
393	Other diseases of intestines|diseases of the digestive system$M$61-	diseases of the digestive system	0.9903883534337738	{'CI': array([0.96798791, 1.01312894]), 'Error Bound': 0.0, 'Reliable CI?': 'Yes'}	{'CI': array([0.96798791, 1.01312894]), 'Error Bound': 0.0, 'Reliable CI?': 'Yes'}	No	0.9620522758158943	{'CI': array([0.93936885, 0.98508773]), 'Error Bound': 0.0, 'Reliable CI?': 'Yes'}	{'CI': array([0.93680143, 0.98774011]), 'Error Bound': 0.0, 'Reliable CI?': 'Yes'}	Yes
394	Other diseases of the digestive system|diseases of the digestive system$F$0-10	diseases of the digestive system	0.8630599606939156	{'CI': array([0.7572417 , 0.97733032]), 'Error Bound': 0.0, 'Reliable CI?': 'Yes'}	{'CI': array([0.73348195, 1.00554318]), 'Error Bound': 0.0, 'Reliable CI?': 'Yes'}	No	0.9534988100662175	{'CI': array([0.83870711, 1.07797431]), 'Error Bound': 0.0, 'Reliable CI?': 'Yes'}	{'CI': array([0.83870711, 1.07797431]), 'Error Bound': 0.0, 'Reliable CI?': 'Yes'}	No
395	Other diseases of the digestive system|diseases of the digestive system$F$11-20	diseases of the digestive system	1.0674148706263238	{'CI': array([0.91752766, 1.23353219]), 'Error Bound': 0.0, 'Reliable CI?': 'Yes'}	{'CI': array([0.91752766, 1.23353219]), 'Error Bound': 0.0, 'Reliable CI?': 'Yes'}	No	0.8968955345080499	{'CI': array([0.7605316 , 1.04742396]), 'Error Bound': 8.438227037507757e-303, 'Reliable CI?': 'Yes'}	{'CI': array([0.7605316 , 1.04742396]), 'Error Bound': 8.438227037507757e-303, 'Reliable CI?': 'Yes'}	No
396	Other diseases of the digestive system|diseases of the digestive system$F$21-40	diseases of the digestive system	1.0158087517879528	{'CI': array([0.95254829, 1.08183874]), 'Error Bound': 0.0, 'Reliable CI?': 'Yes'}	{'CI': array([0.95254829, 1.08183874]), 'Error Bound': 0.0, 'Reliable CI?': 'Yes'}	No	0.9215486100954009	{'CI': array([0.86069156, 0.98505075]), 'Error Bound': 0.0, 'Reliable CI?': 'Yes'}	{'CI': array([0.85389835, 0.99248338]), 'Error Bound': 0.0, 'Reliable CI?': 'Yes'}	Yes
397	Other diseases of the digestive system|diseases of the digestive system$F$41-60	diseases of the digestive system	1.0226520120539504	{'CI': array([0.98572945, 1.06049898]), 'Error Bound': 0.0, 'Reliable CI?': 'Yes'}	{'CI': array([0.98572945, 1.06049898]), 'Error Bound': 0.0, 'Reliable CI?': 'Yes'}	No	0.9451602831061814	{'CI': array([0.91018563, 0.98098549]), 'Error Bound': 0.0, 'Reliable CI?': 'Yes'}	{'CI': array([0.90624496, 0.98513151]), 'Error Bound': 0.0, 'Reliable CI?': 'Yes'}	Yes
398	Other diseases of the digestive system|diseases of the digestive system$F$61-	diseases of the digestive system	1.0141126730572207	{'CI': array([0.9857407 , 1.04302813]), 'Error Bound': 0.0, 'Reliable CI?': 'Yes'}	{'CI': array([0.9857407 , 1.04302813]), 'Error Bound': 0.0, 'Reliable CI?': 'Yes'}	No	0.9406442909912144	{'CI': array([0.91256616, 0.96926791]), 'Error Bound': 0.0, 'Reliable CI?': 'Yes'}	{'CI': array([0.90939459, 0.97257115]), 'Error Bound': 0.0, 'Reliable CI?': 'Yes'}	Yes
399	Other diseases of the digestive system|diseases of the digestive system$M$0-10	diseases of the digestive system	0.9633058226219685	{'CI': array([0.85733894, 1.07743962]), 'Error Bound': 0.0, 'Reliable CI?': 'Yes'}	{'CI': array([0.85733894, 1.07743962]), 'Error Bound': 0.0, 'Reliable CI?': 'Yes'}	No	0.9550901178621453	{'CI': array([0.84636671, 1.07245559]), 'Error Bound': 0.0, 'Reliable CI?': 'Yes'}	{'CI': array([0.84636671, 1.07245559]), 'Error Bound': 0.0, 'Reliable CI?': 'Yes'}	No
400	Other diseases of the digestive system|diseases of the digestive system$M$11-20	diseases of the digestive system	1.0693215213871046	{'CI': array([0.92258943, 1.23156138]), 'Error Bound': 0.0, 'Reliable CI?': 'Yes'}	{'CI': array([0.92258943, 1.23156138]), 'Error Bound': 0.0, 'Reliable CI?': 'Yes'}	No	0.8972071615312717	{'CI': array([0.77044533, 1.03611819]), 'Error Bound': 0.0, 'Reliable CI?': 'Yes'}	{'CI': array([0.77044533, 1.03611819]), 'Error Bound': 0.0, 'Reliable CI?': 'Yes'}	No
401	Other diseases of the digestive system|diseases of the digestive system$M$21-40	diseases of the digestive system	0.9920729805703059	{'CI': array([0.92001547, 1.06777579]), 'Error Bound': 0.0, 'Reliable CI?': 'Yes'}	{'CI': array([0.92001547, 1.06777579]), 'Error Bound': 0.0, 'Reliable CI?': 'Yes'}	No	0.931228758002699	{'CI': array([0.85930082, 1.00686745]), 'Error Bound': 0.0, 'Reliable CI?': 'Yes'}	{'CI': array([0.85930082, 1.00686745]), 'Error Bound': 0.0, 'Reliable CI?': 'Yes'}	No
402	Other diseases of the digestive system|diseases of the digestive system$M$41-60	diseases of the digestive system	0.9960479476917755	{'CI': array([0.96134832, 1.03157022]), 'Error Bound': 0.0, 'Reliable CI?': 'Yes'}	{'CI': array([0.96134832, 1.03157022]), 'Error Bound': 0.0, 'Reliable CI?': 'Yes'}	No	0.9700096273478012	{'CI': array([0.93437543, 1.00651956]), 'Error Bound': 0.0, 'Reliable CI?': 'Yes'}	{'CI': array([0.93437543, 1.00651956]), 'Error Bound': 0.0, 'Reliable CI?': 'Yes'}	No
403	Other diseases of the digestive system|diseases of the digestive system$M$61-	diseases of the digestive system	1.0201350094769173	{'CI': array([0.99239266, 1.04839573]), 'Error Bound': 0.0, 'Reliable CI?': 'Yes'}	{'CI': array([0.99239266, 1.04839573]), 'Error Bound': 0.0, 'Reliable CI?': 'Yes'}	No	0.9651866846086228	{'CI': array([0.93704835, 0.99386818]), 'Error Bound': 0.0, 'Reliable CI?': 'Yes'}	{'CI': array([0.9338698 , 0.99717785]), 'Error Bound': 0.0, 'Reliable CI?': 'Yes'}	Yes
404	Diseases of inner ear|diseases of the ear and mastoid process$F$41-60	diseases of the ear and mastoid process	0.9720089913503019	{'CI': array([0.81847692, 1.14322659]), 'Error Bound': 1.8409670546836912e-263, 'Reliable CI?': 'Yes'}	{'CI': array([0.81847692, 1.14322659]), 'Error Bound': 1.8409670546836912e-263, 'Reliable CI?': 'Yes'}	No	0.9869714177645761	{'CI': array([0.82105817, 1.17361142]), 'Error Bound': 6.647465119219427e-229, 'Reliable CI?': 'Yes'}	{'CI': array([0.82105817, 1.17361142]), 'Error Bound': 6.647465119219427e-229, 'Reliable CI?': 'Yes'}	No
405	Diseases of inner ear|diseases of the ear and mastoid process$F$61-	diseases of the ear and mastoid process	0.9091692778641326	{'CI': array([0.7889717 , 1.04017148]), 'Error Bound': 0.0, 'Reliable CI?': 'Yes'}	{'CI': array([0.7889717 , 1.04017148]), 'Error Bound': 0.0, 'Reliable CI?': 'Yes'}	No	1.1010558283723915	{'CI': array([0.95527102, 1.26193915]), 'Error Bound': 0.0, 'Reliable CI?': 'Yes'}	{'CI': array([0.95527102, 1.26193915]), 'Error Bound': 0.0, 'Reliable CI?': 'Yes'}	No
406	Diseases of inner ear|diseases of the ear and mastoid process$M$41-60	diseases of the ear and mastoid process	0.8829308684394179	{'CI': array([0.70680978, 1.08355921]), 'Error Bound': 2.43720303588785e-174, 'Reliable CI?': 'Yes'}	{'CI': array([0.70680978, 1.08355921]), 'Error Bound': 2.43720303588785e-174, 'Reliable CI?': 'Yes'}	No	1.0273852515968345	{'CI': array([0.81283089, 1.27735674]), 'Error Bound': 2.7527952712517325e-141, 'Reliable CI?': 'Yes'}	{'CI': array([0.81283089, 1.27735674]), 'Error Bound': 2.7527952712517325e-141, 'Reliable CI?': 'Yes'}	No
407	Diseases of inner ear|diseases of the ear and mastoid process$M$61-	diseases of the ear and mastoid process	0.9933147284240271	{'CI': array([0.83201267, 1.1740624 ]), 'Error Bound': 3.3210380509149085e-245, 'Reliable CI?': 'Yes'}	{'CI': array([0.83201267, 1.1740624 ]), 'Error Bound': 3.3210380509149085e-245, 'Reliable CI?': 'Yes'}	No	0.9066935219198308	{'CI': array([0.74032845, 1.09451295]), 'Error Bound': 1.0901305134537087e-203, 'Reliable CI?': 'Yes'}	{'CI': array([0.74032845, 1.09451295]), 'Error Bound': 1.0901305134537087e-203, 'Reliable CI?': 'Yes'}	No
408	Diseases of middle ear and mastoid|diseases of the ear and mastoid process$F$0-10	diseases of the ear and mastoid process	1.135454382391434	{'CI': array([0.99603003, 1.28849946]), 'Error Bound': 0.0, 'Reliable CI?': 'Yes'}	{'CI': array([0.99603003, 1.28849946]), 'Error Bound': 0.0, 'Reliable CI?': 'Yes'}	No	1.0214494440335207	{'CI': array([0.85311045, 1.21091144]), 'Error Bound': 2.2102503137842107e-232, 'Reliable CI?': 'Yes'}	{'CI': array([0.85311045, 1.21091144]), 'Error Bound': 2.2102503137842107e-232, 'Reliable CI?': 'Yes'}	No
409	Diseases of middle ear and mastoid|diseases of the ear and mastoid process$F$21-40	diseases of the ear and mastoid process	0.9288895801987158	{'CI': array([0.69298575, 1.21008021]), 'Error Bound': 2.94162176802278e-101, 'Reliable CI?': 'Yes'}	{'CI': array([0.69298575, 1.21008021]), 'Error Bound': 2.94162176802278e-101, 'Reliable CI?': 'Yes'}	No	0.8957150558193419	{'CI': array([0.63615127, 1.21196597]), 'Error Bound': 4.7056311729602876e-79, 'Reliable CI?': 'Yes'}	{'CI': array([0.63615127, 1.21196597]), 'Error Bound': 4.7056311729602876e-79, 'Reliable CI?': 'Yes'}	No
410	Diseases of middle ear and mastoid|diseases of the ear and mastoid process$F$41-60	diseases of the ear and mastoid process	0.961877395228071	{'CI': array([0.75545169, 1.20172804]), 'Error Bound': 3.3676147416736944e-140, 'Reliable CI?': 'Yes'}	{'CI': array([0.75545169, 1.20172804]), 'Error Bound': 3.3676147416736944e-140, 'Reliable CI?': 'Yes'}	No	0.7856620218592811	{'CI': array([0.60923724, 0.98766444]), 'Error Bound': 2.472515513004319e-149, 'Reliable CI?': 'Yes'}	{'CI': array([0.59025518, 1.01294375]), 'Error Bound': 2.472515513004319e-149, 'Reliable CI?': 'Yes'}	No
411	Diseases of middle ear and mastoid|diseases of the ear and mastoid process$F$61-	diseases of the ear and mastoid process	1.1526612698253405	{'CI': array([0.89458032, 1.46115116]), 'Error Bound': 2.354212860816481e-112, 'Reliable CI?': 'Yes'}	{'CI': array([0.89458032, 1.46115116]), 'Error Bound': 2.354212860816481e-112, 'Reliable CI?': 'Yes'}	No	0.8958844999318408	{'CI': array([0.64566277, 1.19823408]), 'Error Bound': 1.383595924556719e-85, 'Reliable CI?': 'Yes'}	{'CI': array([0.64566277, 1.19823408]), 'Error Bound': 1.383595924556719e-85, 'Reliable CI?': 'Yes'}	No
412	Diseases of middle ear and mastoid|diseases of the ear and mastoid process$M$0-10	diseases of the ear and mastoid process	1.0009223097027649	{'CI': array([0.89608638, 1.11363926]), 'Error Bound': 0.0, 'Reliable CI?': 'Yes'}	{'CI': array([0.89608638, 1.11363926]), 'Error Bound': 0.0, 'Reliable CI?': 'Yes'}	No	0.9512685642445704	{'CI': array([0.81972989, 1.09568858]), 'Error Bound': 0.0, 'Reliable CI?': 'Yes'}	{'CI': array([0.81972989, 1.09568858]), 'Error Bound': 0.0, 'Reliable CI?': 'Yes'}	No
413	Diseases of middle ear and mastoid|diseases of the ear and mastoid process$M$41-60	diseases of the ear and mastoid process	0.8808150991123478	{'CI': array([0.67257788, 1.12423319]), 'Error Bound': 1.399262294094263e-122, 'Reliable CI?': 'Yes'}	{'CI': array([0.67257788, 1.12423319]), 'Error Bound': 1.399262294094263e-122, 'Reliable CI?': 'Yes'}	No	0.7800415189204196	{'CI': array([0.56284611, 1.03743911]), 'Error Bound': 4.919612873786288e-96, 'Reliable CI?': 'Yes'}	{'CI': array([0.56284611, 1.03743911]), 'Error Bound': 4.919612873786288e-96, 'Reliable CI?': 'Yes'}	No
414	Diseases of middle ear and mastoid|diseases of the ear and mastoid process$M$61-	diseases of the ear and mastoid process	1.2967957023037469	{'CI': array([1.00494137, 1.65130981]), 'Error Bound': 3.970389912497426e-102, 'Reliable CI?': 'Yes'}	{'CI': array([0.94271943, 1.74752114]), 'Error Bound': 3.970389912497426e-102, 'Reliable CI?': 'Yes'}	No	1.013435413268024	{'CI': array([0.74006224, 1.34723758]), 'Error Bound': 1.2603466826015093e-83, 'Reliable CI?': 'Yes'}	{'CI': array([0.74006224, 1.34723758]), 'Error Bound': 1.2603466826015093e-83, 'Reliable CI?': 'Yes'}	No
415	Other disorders of ear|diseases of the ear and mastoid process$F$0-10	diseases of the ear and mastoid process	0.9690616071088739	{'CI': array([0.77789444, 1.18850392]), 'Error Bound': 4.4579307830343467e-166, 'Reliable CI?': 'Yes'}	{'CI': array([0.77789444, 1.18850392]), 'Error Bound': 4.4579307830343467e-166, 'Reliable CI?': 'Yes'}	No	0.9626722038130396	{'CI': array([0.75833142, 1.19973061]), 'Error Bound': 3.0399218888203614e-143, 'Reliable CI?': 'Yes'}	{'CI': array([0.75833142, 1.19973061]), 'Error Bound': 3.0399218888203614e-143, 'Reliable CI?': 'Yes'}	No
416	Other disorders of ear|diseases of the ear and mastoid process$F$11-20	diseases of the ear and mastoid process	0.9686460069543219	{'CI': array([0.6833783 , 1.32175952]), 'Error Bound': 7.236493371633609e-72, 'Reliable CI?': 'Yes'}	{'CI': array([0.6833783 , 1.32175952]), 'Error Bound': 7.236493371633609e-72, 'Reliable CI?': 'Yes'}	No	0.7823108702426707	{'CI': array([0.52252848, 1.10170835]), 'Error Bound': 2.0221168235262993e-66, 'Reliable CI?': 'Yes'}	{'CI': array([0.52252848, 1.10170835]), 'Error Bound': 2.0221168235262993e-66, 'Reliable CI?': 'Yes'}	No
417	Other disorders of ear|diseases of the ear and mastoid process$F$21-40	diseases of the ear and mastoid process	1.090180434040842	{'CI': array([0.95382703, 1.23972857]), 'Error Bound': 0.0, 'Reliable CI?': 'Yes'}	{'CI': array([0.95382703, 1.23972857]), 'Error Bound': 0.0, 'Reliable CI?': 'Yes'}	No	0.9699601930134673	{'CI': array([0.84210789, 1.10985507]), 'Error Bound': 0.0, 'Reliable CI?': 'Yes'}	{'CI': array([0.84210789, 1.10985507]), 'Error Bound': 0.0, 'Reliable CI?': 'Yes'}	No
418	Other disorders of ear|diseases of the ear and mastoid process$F$41-60	diseases of the ear and mastoid process	1.0481653338753225	{'CI': array([0.95196834, 1.1508415 ]), 'Error Bound': 0.0, 'Reliable CI?': 'Yes'}	{'CI': array([0.95196834, 1.1508415 ]), 'Error Bound': 0.0, 'Reliable CI?': 'Yes'}	No	0.9620268753482655	{'CI': array([0.87325849, 1.05645288]), 'Error Bound': 0.0, 'Reliable CI?': 'Yes'}	{'CI': array([0.87325849, 1.05645288]), 'Error Bound': 0.0, 'Reliable CI?': 'Yes'}	No
419	Other disorders of ear|diseases of the ear and mastoid process$F$61-	diseases of the ear and mastoid process	0.9865875144499173	{'CI': array([0.88885984, 1.09114691]), 'Error Bound': 0.0, 'Reliable CI?': 'Yes'}	{'CI': array([0.88885984, 1.09114691]), 'Error Bound': 0.0, 'Reliable CI?': 'Yes'}	No	0.8992022573633567	{'CI': array([0.80642596, 0.99830838]), 'Error Bound': 0.0, 'Reliable CI?': 'Yes'}	{'CI': array([0.79618283, 1.01008561]), 'Error Bound': 0.0, 'Reliable CI?': 'Yes'}	No
420	Other disorders of ear|diseases of the ear and mastoid process$M$0-10	diseases of the ear and mastoid process	1.0538275624914368	{'CI': array([0.86930203, 1.26373264]), 'Error Bound': 3.275835993994171e-200, 'Reliable CI?': 'Yes'}	{'CI': array([0.86930203, 1.26373264]), 'Error Bound': 3.275835993994171e-200, 'Reliable CI?': 'Yes'}	No	0.9238147451784663	{'CI': array([0.74970259, 1.12148542]), 'Error Bound': 2.430495896746607e-189, 'Reliable CI?': 'Yes'}	{'CI': array([0.74970259, 1.12148542]), 'Error Bound': 2.430495896746607e-189, 'Reliable CI?': 'Yes'}	No
421	Other disorders of ear|diseases of the ear and mastoid process$M$21-40	diseases of the ear and mastoid process	1.059229631880371	{'CI': array([0.86455145, 1.28228986]), 'Error Bound': 1.9900287818755323e-180, 'Reliable CI?': 'Yes'}	{'CI': array([0.86455145, 1.28228986]), 'Error Bound': 1.9900287818755323e-180, 'Reliable CI?': 'Yes'}	No	0.9648062055680298	{'CI': array([0.77176247, 1.18674052]), 'Error Bound': 6.030589295030275e-162, 'Reliable CI?': 'Yes'}	{'CI': array([0.77176247, 1.18674052]), 'Error Bound': 6.030589295030275e-162, 'Reliable CI?': 'Yes'}	No
422	Other disorders of ear|diseases of the ear and mastoid process$M$41-60	diseases of the ear and mastoid process	0.9756306358021597	{'CI': array([0.8797722 , 1.07808882]), 'Error Bound': 0.0, 'Reliable CI?': 'Yes'}	{'CI': array([0.8797722 , 1.07808882]), 'Error Bound': 0.0, 'Reliable CI?': 'Yes'}	No	0.9563918142379586	{'CI': array([0.85712112, 1.06280605]), 'Error Bound': 0.0, 'Reliable CI?': 'Yes'}	{'CI': array([0.85712112, 1.06280605]), 'Error Bound': 0.0, 'Reliable CI?': 'Yes'}	No
423	Other disorders of ear|diseases of the ear and mastoid process$M$61-	diseases of the ear and mastoid process	0.9785795717147275	{'CI': array([0.8901669 , 1.07256249]), 'Error Bound': 0.0, 'Reliable CI?': 'Yes'}	{'CI': array([0.8901669 , 1.07256249]), 'Error Bound': 0.0, 'Reliable CI?': 'Yes'}	No	1.00500012499484	{'CI': array([0.9084749, 1.1081377]), 'Error Bound': 0.0, 'Reliable CI?': 'Yes'}	{'CI': array([0.9084749, 1.1081377]), 'Error Bound': 0.0, 'Reliable CI?': 'Yes'}	No
424	Disorders of choroid and retina|diseases of the eye and adnexa$F$0-10	diseases of the eye and adnexa	0.98283677870705	{'CI': array([0.86095771, 1.11556795]), 'Error Bound': 0.0, 'Reliable CI?': 'Yes'}	{'CI': array([0.86095771, 1.11556795]), 'Error Bound': 0.0, 'Reliable CI?': 'Yes'}	No	1.0586477307223248	{'CI': array([0.93196762, 1.19677768]), 'Error Bound': 0.0, 'Reliable CI?': 'Yes'}	{'CI': array([0.93196762, 1.19677768]), 'Error Bound': 0.0, 'Reliable CI?': 'Yes'}	No
425	Disorders of choroid and retina|diseases of the eye and adnexa$F$61-	diseases of the eye and adnexa	0.9882429335087148	{'CI': array([0.81417985, 1.18521451]), 'Error Bound': 8.093417482861554e-208, 'Reliable CI?': 'Yes'}	{'CI': array([0.81417985, 1.18521451]), 'Error Bound': 8.093417482861554e-208, 'Reliable CI?': 'Yes'}	No	0.8400926395893945	{'CI': array([0.68055296, 1.01977491]), 'Error Bound': 4.429945217703458e-201, 'Reliable CI?': 'Yes'}	{'CI': array([0.68055296, 1.01977491]), 'Error Bound': 4.429945217703458e-201, 'Reliable CI?': 'Yes'}	No
426	Disorders of choroid and retina|diseases of the eye and adnexa$M$0-10	diseases of the eye and adnexa	1.0292225380019178	{'CI': array([0.9123817 , 1.15583344]), 'Error Bound': 0.0, 'Reliable CI?': 'Yes'}	{'CI': array([0.9123817 , 1.15583344]), 'Error Bound': 0.0, 'Reliable CI?': 'Yes'}	No	1.0262320602326565	{'CI': array([0.90520064, 1.15779465]), 'Error Bound': 0.0, 'Reliable CI?': 'Yes'}	{'CI': array([0.90520064, 1.15779465]), 'Error Bound': 0.0, 'Reliable CI?': 'Yes'}	No
427	Disorders of choroid and retina|diseases of the eye and adnexa$M$41-60	diseases of the eye and adnexa	0.935634045376398	{'CI': array([0.67467394, 1.25300502]), 'Error Bound': 9.35353280653247e-83, 'Reliable CI?': 'Yes'}	{'CI': array([0.67467394, 1.25300502]), 'Error Bound': 9.35353280653247e-83, 'Reliable CI?': 'Yes'}	No	1.0175507445500567	{'CI': array([0.73445839, 1.36599584]), 'Error Bound': 5.77379688812862e-78, 'Reliable CI?': 'Yes'}	{'CI': array([0.73445839, 1.36599584]), 'Error Bound': 5.77379688812862e-78, 'Reliable CI?': 'Yes'}	No
428	Disorders of choroid and retina|diseases of the eye and adnexa$M$61-	diseases of the eye and adnexa	0.9857254425783557	{'CI': array([0.78678253, 1.21519875]), 'Error Bound': 1.0001953123137308e-156, 'Reliable CI?': 'Yes'}	{'CI': array([0.78678253, 1.21519875]), 'Error Bound': 1.0001953123137308e-156, 'Reliable CI?': 'Yes'}	No	0.9911440801012807	{'CI': array([0.78792594, 1.22624603]), 'Error Bound': 4.5048150740937304e-151, 'Reliable CI?': 'Yes'}	{'CI': array([0.78792594, 1.22624603]), 'Error Bound': 4.5048150740937304e-151, 'Reliable CI?': 'Yes'}	No
429	Disorders of conjunctiva|diseases of the eye and adnexa$F$61-	diseases of the eye and adnexa	1.0672772488815911	{'CI': array([0.74921844, 1.46842191]), 'Error Bound': 4.1100204700393425e-65, 'Reliable CI?': 'Yes'}	{'CI': array([0.74921844, 1.46842191]), 'Error Bound': 4.1100204700393425e-65, 'Reliable CI?': 'Yes'}	No	1.0467762298358436	{'CI': array([0.70455484, 1.4879109 ]), 'Error Bound': 1.9676101421281724e-54, 'Reliable CI?': 'Yes'}	{'CI': array([0.70455484, 1.4879109 ]), 'Error Bound': 1.9676101421281724e-54, 'Reliable CI?': 'Yes'}	No
430	Disorders of conjunctiva|diseases of the eye and adnexa$M$61-	diseases of the eye and adnexa	1.0586328721757767	{'CI': array([0.74618956, 1.45118515]), 'Error Bound': 7.425668860069016e-67, 'Reliable CI?': 'Yes'}	{'CI': array([0.74618956, 1.45118515]), 'Error Bound': 7.425668860069016e-67, 'Reliable CI?': 'Yes'}	No	0.9498315725759794	{'CI': array([0.64626361, 1.33185489]), 'Error Bound': 1.259905362239565e-61, 'Reliable CI?': 'Yes'}	{'CI': array([0.64626361, 1.33185489]), 'Error Bound': 1.259905362239565e-61, 'Reliable CI?': 'Yes'}	No
431	Disorders of eyelid, lacrimal system and orbit|diseases of the eye and adnexa$F$0-10	diseases of the eye and adnexa	0.8852509145985045	{'CI': array([0.6873927 , 1.11457833]), 'Error Bound': 3.735222528680483e-137, 'Reliable CI?': 'Yes'}	{'CI': array([0.6873927 , 1.11457833]), 'Error Bound': 3.735222528680483e-137, 'Reliable CI?': 'Yes'}	No	1.174388761409996	{'CI': array([0.87356712, 1.54562454]), 'Error Bound': 3.43574476994796e-83, 'Reliable CI?': 'Yes'}	{'CI': array([0.87356712, 1.54562454]), 'Error Bound': 3.43574476994796e-83, 'Reliable CI?': 'Yes'}	No
432	Disorders of eyelid, lacrimal system and orbit|diseases of the eye and adnexa$F$21-40	diseases of the eye and adnexa	0.8518061459344684	{'CI': array([0.63427741, 1.10848382]), 'Error Bound': 3.9183531541148887e-107, 'Reliable CI?': 'Yes'}	{'CI': array([0.63427741, 1.10848382]), 'Error Bound': 3.9183531541148887e-107, 'Reliable CI?': 'Yes'}	No	0.7933327169424581	{'CI': array([0.55942425, 1.07428655]), 'Error Bound': 4.6192446420044145e-84, 'Reliable CI?': 'Yes'}	{'CI': array([0.55942425, 1.07428655]), 'Error Bound': 4.6192446420044145e-84, 'Reliable CI?': 'Yes'}	No
433	Disorders of eyelid, lacrimal system and orbit|diseases of the eye and adnexa$F$41-60	diseases of the eye and adnexa	1.0224746981770583	{'CI': array([0.80652214, 1.27442 ]), 'Error Bound': 1.8503814733156257e-138, 'Reliable CI?': 'Yes'}	{'CI': array([0.80652214, 1.27442 ]), 'Error Bound': 1.8503814733156257e-138, 'Reliable CI?': 'Yes'}	No	0.961744297980117	{'CI': array([0.75547279, 1.20138257]), 'Error Bound': 2.0407610468221048e-140, 'Reliable CI?': 'Yes'}	{'CI': array([0.75547279, 1.20138257]), 'Error Bound': 2.0407610468221048e-140, 'Reliable CI?': 'Yes'}	No
434	Disorders of eyelid, lacrimal system and orbit|diseases of the eye and adnexa$F$61-	diseases of the eye and adnexa	1.0493589089209583	{'CI': array([0.79782741, 1.3504877 ]), 'Error Bound': 2.6473153479956706e-104, 'Reliable CI?': 'Yes'}	{'CI': array([0.79782741, 1.3504877 ]), 'Error Bound': 2.6473153479956706e-104, 'Reliable CI?': 'Yes'}	No	0.8531377876446715	{'CI': array([0.61388992, 1.14047569]), 'Error Bound': 3.377508000100304e-88, 'Reliable CI?': 'Yes'}	{'CI': array([0.61388992, 1.14047569]), 'Error Bound': 3.377508000100304e-88, 'Reliable CI?': 'Yes'}	No
435	Disorders of eyelid, lacrimal system and orbit|diseases of the eye and adnexa$M$0-10	diseases of the eye and adnexa	0.9318614704441794	{'CI': array([0.74280454, 1.14893873]), 'Error Bound': 2.709027104837577e-161, 'Reliable CI?': 'Yes'}	{'CI': array([0.74280454, 1.14893873]), 'Error Bound': 2.709027104837577e-161, 'Reliable CI?': 'Yes'}	No	1.025325219194636	{'CI': array([0.78192938, 1.31544851]), 'Error Bound': 5.288449285707567e-108, 'Reliable CI?': 'Yes'}	{'CI': array([0.78192938, 1.31544851]), 'Error Bound': 5.288449285707567e-108, 'Reliable CI?': 'Yes'}	No
436	Disorders of eyelid, lacrimal system and orbit|diseases of the eye and adnexa$M$41-60	diseases of the eye and adnexa	0.8431781779465425	{'CI': array([0.6342044 , 1.08815366]), 'Error Bound': 5.757788001065901e-115, 'Reliable CI?': 'Yes'}	{'CI': array([0.6342044 , 1.08815366]), 'Error Bound': 5.757788001065901e-115, 'Reliable CI?': 'Yes'}	No	1.1674833953121724	{'CI': array([0.89891003, 1.49087774]), 'Error Bound': 5.877485483450151e-105, 'Reliable CI?': 'Yes'}	{'CI': array([0.89891003, 1.49087774]), 'Error Bound': 5.877485483450151e-105, 'Reliable CI?': 'Yes'}	No
437	Disorders of eyelid, lacrimal system and orbit|diseases of the eye and adnexa$M$61-	diseases of the eye and adnexa	1.2995163140644144	{'CI': array([0.97837562, 1.69814458]), 'Error Bound': 1.2609071767118291e-83, 'Reliable CI?': 'Yes'}	{'CI': array([0.97837562, 1.69814458]), 'Error Bound': 1.2609071767118291e-83, 'Reliable CI?': 'Yes'}	No	0.7752002145620565	{'CI': array([0.54566348, 1.05008636]), 'Error Bound': 3.7705091944576155e-85, 'Reliable CI?': 'Yes'}	{'CI': array([0.54566348, 1.05008636]), 'Error Bound': 3.7705091944576155e-85, 'Reliable CI?': 'Yes'}	No
438	Disorders of optic nerve and visual pathways|diseases of the eye and adnexa$F$21-40	diseases of the eye and adnexa	0.9331825239894285	{'CI': array([0.68164222, 1.23678249]), 'Error Bound': 4.542685725211565e-89, 'Reliable CI?': 'Yes'}	{'CI': array([0.68164222, 1.23678249]), 'Error Bound': 4.542685725211565e-89, 'Reliable CI?': 'Yes'}	No	1.039807582939465	{'CI': array([0.75359024, 1.39241331]), 'Error Bound': 2.117908528396022e-78, 'Reliable CI?': 'Yes'}	{'CI': array([0.75359024, 1.39241331]), 'Error Bound': 2.117908528396022e-78, 'Reliable CI?': 'Yes'}	No
439	Disorders of optic nerve and visual pathways|diseases of the eye and adnexa$F$41-60	diseases of the eye and adnexa	1.012598126059475	{'CI': array([0.72009246, 1.37557246]), 'Error Bound': 2.655289531286466e-72, 'Reliable CI?': 'Yes'}	{'CI': array([0.72009246, 1.37557246]), 'Error Bound': 2.655289531286466e-72, 'Reliable CI?': 'Yes'}	No	1.0319453924383524	{'CI': array([0.73503719, 1.40113322]), 'Error Bound': 7.239902893495311e-72, 'Reliable CI?': 'Yes'}	{'CI': array([0.73503719, 1.40113322]), 'Error Bound': 7.239902893495311e-72, 'Reliable CI?': 'Yes'}	No
440	Glaucoma|diseases of the eye and adnexa$F$61-	diseases of the eye and adnexa	1.098444527969917	{'CI': array([0.94135352, 1.27323175]), 'Error Bound': 6.276805006573872e-297, 'Reliable CI?': 'Yes'}	{'CI': array([0.94135352, 1.27323175]), 'Error Bound': 6.276805006573872e-297, 'Reliable CI?': 'Yes'}	No	1.004853109363782	{'CI': array([0.85398823, 1.17251883]), 'Error Bound': 2.7877291452681482e-286, 'Reliable CI?': 'Yes'}	{'CI': array([0.85398823, 1.17251883]), 'Error Bound': 2.7877291452681482e-286, 'Reliable CI?': 'Yes'}	No
441	Glaucoma|diseases of the eye and adnexa$M$61-	diseases of the eye and adnexa	1.1252926648328903	{'CI': array([0.94525354, 1.32873638]), 'Error Bound': 4.458865313314477e-231, 'Reliable CI?': 'Yes'}	{'CI': array([0.94525354, 1.32873638]), 'Error Bound': 4.458865313314477e-231, 'Reliable CI?': 'Yes'}	No	0.9800272387651354	{'CI': array([0.80922828, 1.17288301]), 'Error Bound': 6.61520846127863e-214, 'Reliable CI?': 'Yes'}	{'CI': array([0.80922828, 1.17288301]), 'Error Bound': 6.61520846127863e-214, 'Reliable CI?': 'Yes'}	No
442	Other disorders of eye and adnexa|diseases of the eye and adnexa$F$21-40	diseases of the eye and adnexa	1.06748407168766	{'CI': array([0.92840775, 1.2204259 ]), 'Error Bound': 0.0, 'Reliable CI?': 'Yes'}	{'CI': array([0.92840775, 1.2204259 ]), 'Error Bound': 0.0, 'Reliable CI?': 'Yes'}	No	0.899132521576218	{'CI': array([0.77255912, 1.0378132 ]), 'Error Bound': 0.0, 'Reliable CI?': 'Yes'}	{'CI': array([0.77255912, 1.0378132 ]), 'Error Bound': 0.0, 'Reliable CI?': 'Yes'}	No
443	Other disorders of eye and adnexa|diseases of the eye and adnexa$F$41-60	diseases of the eye and adnexa	1.0580828271468818	{'CI': array([0.95724686, 1.1660363 ]), 'Error Bound': 0.0, 'Reliable CI?': 'Yes'}	{'CI': array([0.95724686, 1.1660363 ]), 'Error Bound': 0.0, 'Reliable CI?': 'Yes'}	No	0.9296424166369235	{'CI': array([0.84022271, 1.02487334]), 'Error Bound': 0.0, 'Reliable CI?': 'Yes'}	{'CI': array([0.84022271, 1.02487334]), 'Error Bound': 0.0, 'Reliable CI?': 'Yes'}	No
444	Other disorders of eye and adnexa|diseases of the eye and adnexa$F$61-	diseases of the eye and adnexa	1.0068384641096113	{'CI': array([0.89511409, 1.12751609]), 'Error Bound': 0.0, 'Reliable CI?': 'Yes'}	{'CI': array([0.89511409, 1.12751609]), 'Error Bound': 0.0, 'Reliable CI?': 'Yes'}	No	0.9186087558452608	{'CI': array([0.81346934, 1.03189339]), 'Error Bound': 0.0, 'Reliable CI?': 'Yes'}	{'CI': array([0.81346934, 1.03189339]), 'Error Bound': 0.0, 'Reliable CI?': 'Yes'}	No
445	Other disorders of eye and adnexa|diseases of the eye and adnexa$M$0-10	diseases of the eye and adnexa	0.9128602550916365	{'CI': array([0.6878007 , 1.17908856]), 'Error Bound': 4.316442662817447e-109, 'Reliable CI?': 'Yes'}	{'CI': array([0.6878007 , 1.17908856]), 'Error Bound': 4.316442662817447e-109, 'Reliable CI?': 'Yes'}	No	0.8053025289084335	{'CI': array([0.56756879, 1.09158957]), 'Error Bound': 9.364865210889549e-83, 'Reliable CI?': 'Yes'}	{'CI': array([0.56756879, 1.09158957]), 'Error Bound': 9.364865210889549e-83, 'Reliable CI?': 'Yes'}	No
446	Other disorders of eye and adnexa|diseases of the eye and adnexa$M$21-40	diseases of the eye and adnexa	1.0185559585506967	{'CI': array([0.82007978, 1.24707524]), 'Error Bound': 2.4461922488941582e-164, 'Reliable CI?': 'Yes'}	{'CI': array([0.82007978, 1.24707524]), 'Error Bound': 2.4461922488941582e-164, 'Reliable CI?': 'Yes'}	No	0.9560202974503735	{'CI': array([0.75566051, 1.18778708]), 'Error Bound': 4.985525180180087e-148, 'Reliable CI?': 'Yes'}	{'CI': array([0.75566051, 1.18778708]), 'Error Bound': 4.985525180180087e-148, 'Reliable CI?': 'Yes'}	No
447	Other disorders of eye and adnexa|diseases of the eye and adnexa$M$41-60	diseases of the eye and adnexa	0.9385391160422107	{'CI': array([0.83974044, 1.04445851]), 'Error Bound': 0.0, 'Reliable CI?': 'Yes'}	{'CI': array([0.83974044, 1.04445851]), 'Error Bound': 0.0, 'Reliable CI?': 'Yes'}	No	1.000387897386415	{'CI': array([0.89265611, 1.1164511 ]), 'Error Bound': 0.0, 'Reliable CI?': 'Yes'}	{'CI': array([0.89265611, 1.1164511 ]), 'Error Bound': 0.0, 'Reliable CI?': 'Yes'}	No
448	Other disorders of eye and adnexa|diseases of the eye and adnexa$M$61-	diseases of the eye and adnexa	0.9605876385938182	{'CI': array([0.86260305, 1.06550544]), 'Error Bound': 0.0, 'Reliable CI?': 'Yes'}	{'CI': array([0.86260305, 1.06550544]), 'Error Bound': 0.0, 'Reliable CI?': 'Yes'}	No	1.0171156329813023	{'CI': array([0.90875612, 1.13384275]), 'Error Bound': 0.0, 'Reliable CI?': 'Yes'}	{'CI': array([0.90875612, 1.13384275]), 'Error Bound': 0.0, 'Reliable CI?': 'Yes'}	No
449	Visual disturbances and blindness|diseases of the eye and adnexa$F$11-20	diseases of the eye and adnexa	0.9495491600677832	{'CI': array([0.67450109, 1.28763904]), 'Error Bound': 1.4348462269839285e-75, 'Reliable CI?': 'Yes'}	{'CI': array([0.67450109, 1.28763904]), 'Error Bound': 1.4348462269839285e-75, 'Reliable CI?': 'Yes'}	No	0.7721590293623491	{'CI': array([0.55365605, 1.03152764]), 'Error Bound': 1.2184603690244742e-93, 'Reliable CI?': 'Yes'}	{'CI': array([0.55365605, 1.03152764]), 'Error Bound': 1.2184603690244742e-93, 'Reliable CI?': 'Yes'}	No
450	Visual disturbances and blindness|diseases of the eye and adnexa$F$21-40	diseases of the eye and adnexa	0.9489752300077228	{'CI': array([0.79050463, 1.12652355]), 'Error Bound': 6.666737283259036e-239, 'Reliable CI?': 'Yes'}	{'CI': array([0.79050463, 1.12652355]), 'Error Bound': 6.666737283259036e-239, 'Reliable CI?': 'Yes'}	No	1.0958458828440418	{'CI': array([0.91952655, 1.2948267 ]), 'Error Bound': 2.210757683264836e-232, 'Reliable CI?': 'Yes'}	{'CI': array([0.91952655, 1.2948267 ]), 'Error Bound': 2.210757683264836e-232, 'Reliable CI?': 'Yes'}	No
451	Visual disturbances and blindness|diseases of the eye and adnexa$F$41-60	diseases of the eye and adnexa	0.9451352720563693	{'CI': array([0.826752 , 1.07386485]), 'Error Bound': 0.0, 'Reliable CI?': 'Yes'}	{'CI': array([0.826752 , 1.07386485]), 'Error Bound': 0.0, 'Reliable CI?': 'Yes'}	No	0.9735550383967186	{'CI': array([0.85126034, 1.10680624]), 'Error Bound': 0.0, 'Reliable CI?': 'Yes'}	{'CI': array([0.85126034, 1.10680624]), 'Error Bound': 0.0, 'Reliable CI?': 'Yes'}	No
452	Visual disturbances and blindness|diseases of the eye and adnexa$F$61-	diseases of the eye and adnexa	1.0867641698735884	{'CI': array([0.95598745, 1.22962694]), 'Error Bound': 0.0, 'Reliable CI?': 'Yes'}	{'CI': array([0.95598745, 1.22962694]), 'Error Bound': 0.0, 'Reliable CI?': 'Yes'}	No	0.9420838050931155	{'CI': array([0.82225336, 1.07251649]), 'Error Bound': 0.0, 'Reliable CI?': 'Yes'}	{'CI': array([0.82225336, 1.07251649]), 'Error Bound': 0.0, 'Reliable CI?': 'Yes'}	No
453	Visual disturbances and blindness|diseases of the eye and adnexa$M$21-40	diseases of the eye and adnexa	0.8057558169700036	{'CI': array([0.61936538, 1.02069573]), 'Error Bound': 1.3708501043715125e-137, 'Reliable CI?': 'Yes'}	{'CI': array([0.61936538, 1.02069573]), 'Error Bound': 1.3708501043715125e-137, 'Reliable CI?': 'Yes'}	No	0.7000890716104073	{'CI': array([0.53195925, 0.89212475]), 'Error Bound': 1.3636038125384127e-142, 'Reliable CI?': 'Yes'}	{'CI': array([0.51382675, 0.91614864]), 'Error Bound': 1.3636038125384127e-142, 'Reliable CI?': 'Yes'}	Yes
454	Visual disturbances and blindness|diseases of the eye and adnexa$M$41-60	diseases of the eye and adnexa	1.0011454172431435	{'CI': array([0.87683177, 1.13668522]), 'Error Bound': 0.0, 'Reliable CI?': 'Yes'}	{'CI': array([0.87683177, 1.13668522]), 'Error Bound': 0.0, 'Reliable CI?': 'Yes'}	No	1.0267747324291254	{'CI': array([0.89561015, 1.17038056]), 'Error Bound': 0.0, 'Reliable CI?': 'Yes'}	{'CI': array([0.89561015, 1.17038056]), 'Error Bound': 0.0, 'Reliable CI?': 'Yes'}	No
455	Visual disturbances and blindness|diseases of the eye and adnexa$M$61-	diseases of the eye and adnexa	0.9633448582827493	{'CI': array([0.84738413, 1.08913554]), 'Error Bound': 0.0, 'Reliable CI?': 'Yes'}	{'CI': array([0.84738413, 1.08913554]), 'Error Bound': 0.0, 'Reliable CI?': 'Yes'}	No	0.9288921411182586	{'CI': array([0.80851425, 1.06002563]), 'Error Bound': 0.0, 'Reliable CI?': 'Yes'}	{'CI': array([0.80851425, 1.06002563]), 'Error Bound': 0.0, 'Reliable CI?': 'Yes'}	No
456	Diseases of male genital organs|diseases of the genitourinary system: pelvis, genitals and breasts$F$21-40	diseases of the genitourinary system: pelvis, genitals and breasts	1.0419346825925677	{'CI': array([0.78740261, 1.34761036]), 'Error Bound': 1.32273302897506e-100, 'Reliable CI?': 'Yes'}	{'CI': array([0.78740261, 1.34761036]), 'Error Bound': 1.32273302897506e-100, 'Reliable CI?': 'Yes'}	No	0.6715732535476299	{'CI': array([0.49210046, 0.8788969 ]), 'Error Bound': 3.138867796641172e-118, 'Reliable CI?': 'Yes'}	{'CI': array([0.47279369, 0.9050981 ]), 'Error Bound': 3.138867796641172e-118, 'Reliable CI?': 'Yes'}	Yes
457	Diseases of male genital organs|diseases of the genitourinary system: pelvis, genitals and breasts$M$0-10	diseases of the genitourinary system: pelvis, genitals and breasts	0.9922333679867548	{'CI': array([0.90881813, 1.08057625]), 'Error Bound': 0.0, 'Reliable CI?': 'Yes'}	{'CI': array([0.90881813, 1.08057625]), 'Error Bound': 0.0, 'Reliable CI?': 'Yes'}	No	1.0234553578351717	{'CI': array([0.93604641, 1.1162327 ]), 'Error Bound': 0.0, 'Reliable CI?': 'Yes'}	{'CI': array([0.93604641, 1.1162327 ]), 'Error Bound': 0.0, 'Reliable CI?': 'Yes'}	No
458	Diseases of male genital organs|diseases of the genitourinary system: pelvis, genitals and breasts$M$11-20	diseases of the genitourinary system: pelvis, genitals and breasts	1.0087418660583793	{'CI': array([0.7538308 , 1.31564182]), 'Error Bound': 4.916018264695681e-96, 'Reliable CI?': 'Yes'}	{'CI': array([0.7538308 , 1.31564182]), 'Error Bound': 4.916018264695681e-96, 'Reliable CI?': 'Yes'}	No	0.783518451863146	{'CI': array([0.56281444, 1.04579089]), 'Error Bound': 2.011429657634232e-93, 'Reliable CI?': 'Yes'}	{'CI': array([0.56281444, 1.04579089]), 'Error Bound': 2.011429657634232e-93, 'Reliable CI?': 'Yes'}	No
459	Diseases of male genital organs|diseases of the genitourinary system: pelvis, genitals and breasts$M$21-40	diseases of the genitourinary system: pelvis, genitals and breasts	1.142662853640474	{'CI': array([0.99426026, 1.30653855]), 'Error Bound': 0.0, 'Reliable CI?': 'Yes'}	{'CI': array([0.99426026, 1.30653855]), 'Error Bound': 0.0, 'Reliable CI?': 'Yes'}	No	0.9292296972966647	{'CI': array([0.80308267, 1.06726109]), 'Error Bound': 0.0, 'Reliable CI?': 'Yes'}	{'CI': array([0.80308267, 1.06726109]), 'Error Bound': 0.0, 'Reliable CI?': 'Yes'}	No
460	Diseases of male genital organs|diseases of the genitourinary system: pelvis, genitals and breasts$M$41-60	diseases of the genitourinary system: pelvis, genitals and breasts	1.0591199047349318	{'CI': array([0.99255118, 1.12871697]), 'Error Bound': 0.0, 'Reliable CI?': 'Yes'}	{'CI': array([0.99255118, 1.12871697]), 'Error Bound': 0.0, 'Reliable CI?': 'Yes'}	No	0.9139553923521527	{'CI': array([0.8544424 , 0.97600171]), 'Error Bound': 0.0, 'Reliable CI?': 'Yes'}	{'CI': array([0.84779635, 0.98326011]), 'Error Bound': 0.0, 'Reliable CI?': 'Yes'}	Yes
461	Diseases of male genital organs|diseases of the genitourinary system: pelvis, genitals and breasts$M$61-	diseases of the genitourinary system: pelvis, genitals and breasts	1.0074302624129294	{'CI': array([0.96387547, 1.05228218]), 'Error Bound': 0.0, 'Reliable CI?': 'Yes'}	{'CI': array([0.96387547, 1.05228218]), 'Error Bound': 0.0, 'Reliable CI?': 'Yes'}	No	0.9737191770120779	{'CI': array([0.93017112, 1.01857827]), 'Error Bound': 0.0, 'Reliable CI?': 'Yes'}	{'CI': array([0.93017112, 1.01857827]), 'Error Bound': 0.0, 'Reliable CI?': 'Yes'}	No
462	Disorders of breast|diseases of the genitourinary system: pelvis, genitals and breasts$F$21-40	diseases of the genitourinary system: pelvis, genitals and breasts	0.9556082192421324	{'CI': array([0.81678846, 1.10881678]), 'Error Bound': 0.0, 'Reliable CI?': 'Yes'}	{'CI': array([0.81678846, 1.10881678]), 'Error Bound': 0.0, 'Reliable CI?': 'Yes'}	No	1.0512362266710549	{'CI': array([0.89910493, 1.22021541]), 'Error Bound': 1.8867371465314767e-298, 'Reliable CI?': 'Yes'}	{'CI': array([0.89910493, 1.22021541]), 'Error Bound': 1.8867371465314767e-298, 'Reliable CI?': 'Yes'}	No
463	Disorders of breast|diseases of the genitourinary system: pelvis, genitals and breasts$F$41-60	diseases of the genitourinary system: pelvis, genitals and breasts	1.0267892424928584	{'CI': array([0.93228268, 1.12758895]), 'Error Bound': 0.0, 'Reliable CI?': 'Yes'}	{'CI': array([0.93228268, 1.12758895]), 'Error Bound': 0.0, 'Reliable CI?': 'Yes'}	No	0.9366249096497177	{'CI': array([0.84791622, 1.0310354 ]), 'Error Bound': 0.0, 'Reliable CI?': 'Yes'}	{'CI': array([0.84791622, 1.0310354 ]), 'Error Bound': 0.0, 'Reliable CI?': 'Yes'}	No
464	Disorders of breast|diseases of the genitourinary system: pelvis, genitals and breasts$F$61-	diseases of the genitourinary system: pelvis, genitals and breasts	1.1100730366602034	{'CI': array([0.95626443, 1.28073694]), 'Error Bound': 0.0, 'Reliable CI?': 'Yes'}	{'CI': array([0.95626443, 1.28073694]), 'Error Bound': 0.0, 'Reliable CI?': 'Yes'}	No	1.0294481529630484	{'CI': array([0.88472342, 1.18942949]), 'Error Bound': 0.0, 'Reliable CI?': 'Yes'}	{'CI': array([0.88472342, 1.18942949]), 'Error Bound': 0.0, 'Reliable CI?': 'Yes'}	No
465	Inflammatory diseases of female pelvic organs|diseases of the genitourinary system: pelvis, genitals and breasts$F$11-20	diseases of the genitourinary system: pelvis, genitals and breasts	1.1424812368503556	{'CI': array([0.94311797, 1.37080849]), 'Error Bound': 1.9814657308884233e-190, 'Reliable CI?': 'Yes'}	{'CI': array([0.94311797, 1.37080849]), 'Error Bound': 1.9814657308884233e-190, 'Reliable CI?': 'Yes'}	No	0.998562529001741	{'CI': array([0.80805171, 1.21678995]), 'Error Bound': 2.430260178500141e-174, 'Reliable CI?': 'Yes'}	{'CI': array([0.80805171, 1.21678995]), 'Error Bound': 2.430260178500141e-174, 'Reliable CI?': 'Yes'}	No
466	Inflammatory diseases of female pelvic organs|diseases of the genitourinary system: pelvis, genitals and breasts$F$21-40	diseases of the genitourinary system: pelvis, genitals and breasts	1.0037475893064782	{'CI': array([0.93888757, 1.07153442]), 'Error Bound': 0.0, 'Reliable CI?': 'Yes'}	{'CI': array([0.93888757, 1.07153442]), 'Error Bound': 0.0, 'Reliable CI?': 'Yes'}	No	0.963928140329406	{'CI': array([0.89843602, 1.03244787]), 'Error Bound': 0.0, 'Reliable CI?': 'Yes'}	{'CI': array([0.89843602, 1.03244787]), 'Error Bound': 0.0, 'Reliable CI?': 'Yes'}	No
467	Inflammatory diseases of female pelvic organs|diseases of the genitourinary system: pelvis, genitals and breasts$F$41-60	diseases of the genitourinary system: pelvis, genitals and breasts	1.0176929353884725	{'CI': array([0.95510159, 1.08299249]), 'Error Bound': 0.0, 'Reliable CI?': 'Yes'}	{'CI': array([0.95510159, 1.08299249]), 'Error Bound': 0.0, 'Reliable CI?': 'Yes'}	No	0.9370939463709994	{'CI': array([0.87651494, 1.00027842]), 'Error Bound': 0.0, 'Reliable CI?': 'Yes'}	{'CI': array([0.87651494, 1.00027842]), 'Error Bound': 0.0, 'Reliable CI?': 'Yes'}	No
468	Inflammatory diseases of female pelvic organs|diseases of the genitourinary system: pelvis, genitals and breasts$F$61-	diseases of the genitourinary system: pelvis, genitals and breasts	0.948489783359479	{'CI': array([0.81842827, 1.09111231]), 'Error Bound': 0.0, 'Reliable CI?': 'Yes'}	{'CI': array([0.81842827, 1.09111231]), 'Error Bound': 0.0, 'Reliable CI?': 'Yes'}	No	0.9219051758492259	{'CI': array([0.79788368, 1.05740548]), 'Error Bound': 0.0, 'Reliable CI?': 'Yes'}	{'CI': array([0.79788368, 1.05740548]), 'Error Bound': 0.0, 'Reliable CI?': 'Yes'}	No
469	Noninflammatory disorders of female genital tract|diseases of the genitourinary system: pelvis, genitals and breasts$F$11-20	diseases of the genitourinary system: pelvis, genitals and breasts	1.013480520723245	{'CI': array([0.89714279, 1.13954978]), 'Error Bound': 0.0, 'Reliable CI?': 'Yes'}	{'CI': array([0.89714279, 1.13954978]), 'Error Bound': 0.0, 'Reliable CI?': 'Yes'}	No	0.8596752040932599	{'CI': array([0.7562184 , 0.97119713]), 'Error Bound': 0.0, 'Reliable CI?': 'Yes'}	{'CI': array([0.7448401 , 0.98453293]), 'Error Bound': 0.0, 'Reliable CI?': 'Yes'}	Yes
470	Noninflammatory disorders of female genital tract|diseases of the genitourinary system: pelvis, genitals and breasts$F$21-40	diseases of the genitourinary system: pelvis, genitals and breasts	0.9911051661701047	{'CI': array([0.95780133, 1.02516735]), 'Error Bound': 0.0, 'Reliable CI?': 'Yes'}	{'CI': array([0.95780133, 1.02516735]), 'Error Bound': 0.0, 'Reliable CI?': 'Yes'}	No	0.9870964574459344	{'CI': array([0.95229476, 1.02272829]), 'Error Bound': 0.0, 'Reliable CI?': 'Yes'}	{'CI': array([0.95229476, 1.02272829]), 'Error Bound': 0.0, 'Reliable CI?': 'Yes'}	No
471	Noninflammatory disorders of female genital tract|diseases of the genitourinary system: pelvis, genitals and breasts$F$41-60	diseases of the genitourinary system: pelvis, genitals and breasts	0.9654958413405953	{'CI': array([0.93909815, 0.99237189]), 'Error Bound': 0.0, 'Reliable CI?': 'Yes'}	{'CI': array([0.93298528, 0.99873503]), 'Error Bound': 0.0, 'Reliable CI?': 'Yes'}	Yes	0.9395417949667043	{'CI': array([0.91289948, 0.96667578]), 'Error Bound': 0.0, 'Reliable CI?': 'Yes'}	{'CI': array([0.90988858, 0.96980536]), 'Error Bound': 0.0, 'Reliable CI?': 'Yes'}	Yes
472	Noninflammatory disorders of female genital tract|diseases of the genitourinary system: pelvis, genitals and breasts$F$61-	diseases of the genitourinary system: pelvis, genitals and breasts	0.9762612488438807	{'CI': array([0.92062168, 1.03405842]), 'Error Bound': 0.0, 'Reliable CI?': 'Yes'}	{'CI': array([0.92062168, 1.03405842]), 'Error Bound': 0.0, 'Reliable CI?': 'Yes'}	No	0.9240684982494551	{'CI': array([0.87137923, 0.97872354]), 'Error Bound': 0.0, 'Reliable CI?': 'Yes'}	{'CI': array([0.86548053, 0.98509722]), 'Error Bound': 0.0, 'Reliable CI?': 'Yes'}	Yes
473	Other disorders of genitourinary tract|diseases of the genitourinary system: pelvis, genitals and breasts$F$11-20	diseases of the genitourinary system: pelvis, genitals and breasts	1.0064109205540759	{'CI': array([0.71911854, 1.36156044]), 'Error Bound': 1.7611016724460212e-74, 'Reliable CI?': 'Yes'}	{'CI': array([0.71911854, 1.36156044]), 'Error Bound': 1.7611016724460212e-74, 'Reliable CI?': 'Yes'}	No	0.8004685771932212	{'CI': array([0.5549215 , 1.09819986]), 'Error Bound': 7.081129696136477e-77, 'Reliable CI?': 'Yes'}	{'CI': array([0.5549215 , 1.09819986]), 'Error Bound': 7.081129696136477e-77, 'Reliable CI?': 'Yes'}	No
474	Other disorders of genitourinary tract|diseases of the genitourinary system: pelvis, genitals and breasts$F$21-40	diseases of the genitourinary system: pelvis, genitals and breasts	0.9854262275153903	{'CI': array([0.89917427, 1.07696639]), 'Error Bound': 0.0, 'Reliable CI?': 'Yes'}	{'CI': array([0.89917427, 1.07696639]), 'Error Bound': 0.0, 'Reliable CI?': 'Yes'}	No	0.9504574627547652	{'CI': array([0.86294647, 1.04348608]), 'Error Bound': 0.0, 'Reliable CI?': 'Yes'}	{'CI': array([0.86294647, 1.04348608]), 'Error Bound': 0.0, 'Reliable CI?': 'Yes'}	No
475	Other disorders of genitourinary tract|diseases of the genitourinary system: pelvis, genitals and breasts$F$41-60	diseases of the genitourinary system: pelvis, genitals and breasts	0.992004939096821	{'CI': array([0.92852496, 1.05829724]), 'Error Bound': 0.0, 'Reliable CI?': 'Yes'}	{'CI': array([0.92852496, 1.05829724]), 'Error Bound': 0.0, 'Reliable CI?': 'Yes'}	No	0.9563794482991391	{'CI': array([0.89365765, 1.0218795 ]), 'Error Bound': 0.0, 'Reliable CI?': 'Yes'}	{'CI': array([0.89365765, 1.0218795 ]), 'Error Bound': 0.0, 'Reliable CI?': 'Yes'}	No
476	Other disorders of genitourinary tract|diseases of the genitourinary system: pelvis, genitals and breasts$F$61-	diseases of the genitourinary system: pelvis, genitals and breasts	1.022073946353786	{'CI': array([0.93813392, 1.11094295]), 'Error Bound': 0.0, 'Reliable CI?': 'Yes'}	{'CI': array([0.93813392, 1.11094295]), 'Error Bound': 0.0, 'Reliable CI?': 'Yes'}	No	0.9138499030055827	{'CI': array([0.83697023, 0.99500336]), 'Error Bound': 0.0, 'Reliable CI?': 'Yes'}	{'CI': array([0.82843585, 1.00457202]), 'Error Bound': 0.0, 'Reliable CI?': 'Yes'}	No
477	Other disorders of genitourinary tract|diseases of the genitourinary system: pelvis, genitals and breasts$M$21-40	diseases of the genitourinary system: pelvis, genitals and breasts	1.062982876559982	{'CI': array([0.88511414, 1.26421689]), 'Error Bound': 6.6189187533879e-219, 'Reliable CI?': 'Yes'}	{'CI': array([0.88511414, 1.26421689]), 'Error Bound': 6.6189187533879e-219, 'Reliable CI?': 'Yes'}	No	1.0258764363778559	{'CI': array([0.83944212, 1.23850273]), 'Error Bound': 4.0041060976595946e-189, 'Reliable CI?': 'Yes'}	{'CI': array([0.83944212, 1.23850273]), 'Error Bound': 4.0041060976595946e-189, 'Reliable CI?': 'Yes'}	No
478	Other disorders of genitourinary tract|diseases of the genitourinary system: pelvis, genitals and breasts$M$41-60	diseases of the genitourinary system: pelvis, genitals and breasts	0.9564456578652352	{'CI': array([0.8700529 , 1.04819966]), 'Error Bound': 0.0, 'Reliable CI?': 'Yes'}	{'CI': array([0.8700529 , 1.04819966]), 'Error Bound': 0.0, 'Reliable CI?': 'Yes'}	No	0.9831750962686799	{'CI': array([0.89135379, 1.08101711]), 'Error Bound': 0.0, 'Reliable CI?': 'Yes'}	{'CI': array([0.89135379, 1.08101711]), 'Error Bound': 0.0, 'Reliable CI?': 'Yes'}	No
479	Other disorders of genitourinary tract|diseases of the genitourinary system: pelvis, genitals and breasts$M$61-	diseases of the genitourinary system: pelvis, genitals and breasts	0.9948116377546476	{'CI': array([0.90880253, 1.08605287]), 'Error Bound': 0.0, 'Reliable CI?': 'Yes'}	{'CI': array([0.90880253, 1.08605287]), 'Error Bound': 0.0, 'Reliable CI?': 'Yes'}	No	1.013348481550886	{'CI': array([0.92146483, 1.11118654]), 'Error Bound': 0.0, 'Reliable CI?': 'Yes'}	{'CI': array([0.92146483, 1.11118654]), 'Error Bound': 0.0, 'Reliable CI?': 'Yes'}	No
480	Glomerular diseases|diseases of the genitourinary system: urinary system$F$21-40	diseases of the genitourinary system: urinary system	0.9597654963229076	{'CI': array([0.78581056, 1.1568862 ]), 'Error Bound': 8.917426789944266e-200, 'Reliable CI?': 'Yes'}	{'CI': array([0.78581056, 1.1568862 ]), 'Error Bound': 8.917426789944266e-200, 'Reliable CI?': 'Yes'}	No	0.8820274896523267	{'CI': array([0.71278078, 1.07379354]), 'Error Bound': 4.005488213062608e-189, 'Reliable CI?': 'Yes'}	{'CI': array([0.71278078, 1.07379354]), 'Error Bound': 4.005488213062608e-189, 'Reliable CI?': 'Yes'}	No
481	Glomerular diseases|diseases of the genitourinary system: urinary system$F$41-60	diseases of the genitourinary system: urinary system	0.9890725053962315	{'CI': array([0.84457021, 1.14903736]), 'Error Bound': 7.727340534084541e-306, 'Reliable CI?': 'Yes'}	{'CI': array([0.84457021, 1.14903736]), 'Error Bound': 7.727340534084541e-306, 'Reliable CI?': 'Yes'}	No	0.9426236933289515	{'CI': array([0.79344241, 1.10863068]), 'Error Bound': 1.8466443646721718e-268, 'Reliable CI?': 'Yes'}	{'CI': array([0.79344241, 1.10863068]), 'Error Bound': 1.8466443646721718e-268, 'Reliable CI?': 'Yes'}	No
482	Glomerular diseases|diseases of the genitourinary system: urinary system$F$61-	diseases of the genitourinary system: urinary system	0.9728545722941327	{'CI': array([0.8107089 , 1.15481566]), 'Error Bound': 7.377611187974861e-236, 'Reliable CI?': 'Yes'}	{'CI': array([0.8107089 , 1.15481566]), 'Error Bound': 7.377611187974861e-236, 'Reliable CI?': 'Yes'}	No	1.073898272449696	{'CI': array([0.88536819, 1.28873012]), 'Error Bound': 5.981902885554192e-197, 'Reliable CI?': 'Yes'}	{'CI': array([0.88536819, 1.28873012]), 'Error Bound': 5.981902885554192e-197, 'Reliable CI?': 'Yes'}	No
483	Glomerular diseases|diseases of the genitourinary system: urinary system$M$0-10	diseases of the genitourinary system: urinary system	0.9365638792565171	{'CI': array([0.67458083, 1.25548971]), 'Error Bound': 4.212146688004708e-82, 'Reliable CI?': 'Yes'}	{'CI': array([0.67458083, 1.25548971]), 'Error Bound': 4.212146688004708e-82, 'Reliable CI?': 'Yes'}	No	1.0104898792752433	{'CI': array([0.73169112, 1.35268414]), 'Error Bound': 1.0467715185316176e-79, 'Reliable CI?': 'Yes'}	{'CI': array([0.73169112, 1.35268414]), 'Error Bound': 1.0467715185316176e-79, 'Reliable CI?': 'Yes'}	No
484	Glomerular diseases|diseases of the genitourinary system: urinary system$M$11-20	diseases of the genitourinary system: urinary system	0.9667882489268944	{'CI': array([0.69559371, 1.29863599]), 'Error Bound': 1.0450772182916113e-79, 'Reliable CI?': 'Yes'}	{'CI': array([0.69559371, 1.29863599]), 'Error Bound': 1.0450772182916113e-79, 'Reliable CI?': 'Yes'}	No	0.7006293928843897	{'CI': array([0.45305659, 1.00374277]), 'Error Bound': 5.042537573511362e-64, 'Reliable CI?': 'Yes'}	{'CI': array([0.45305659, 1.00374277]), 'Error Bound': 5.042537573511362e-64, 'Reliable CI?': 'Yes'}	No
485	Glomerular diseases|diseases of the genitourinary system: urinary system$M$21-40	diseases of the genitourinary system: urinary system	0.9272912990483736	{'CI': array([0.71110843, 1.18092577]), 'Error Bound': 2.824943053636028e-121, 'Reliable CI?': 'Yes'}	{'CI': array([0.71110843, 1.18092577]), 'Error Bound': 2.824943053636028e-121, 'Reliable CI?': 'Yes'}	No	0.8555909928591093	{'CI': array([0.63373873, 1.11823802]), 'Error Bound': 1.9605207258172923e-103, 'Reliable CI?': 'Yes'}	{'CI': array([0.63373873, 1.11823802]), 'Error Bound': 1.9605207258172923e-103, 'Reliable CI?': 'Yes'}	No
486	Glomerular diseases|diseases of the genitourinary system: urinary system$M$41-60	diseases of the genitourinary system: urinary system	0.9159708289926141	{'CI': array([0.7881455 , 1.05607673]), 'Error Bound': 0.0, 'Reliable CI?': 'Yes'}	{'CI': array([0.7881455 , 1.05607673]), 'Error Bound': 0.0, 'Reliable CI?': 'Yes'}	No	1.0303979573922226	{'CI': array([0.87883717, 1.1987967 ]), 'Error Bound': 8.437882318502401e-293, 'Reliable CI?': 'Yes'}	{'CI': array([0.87883717, 1.1987967 ]), 'Error Bound': 8.437882318502401e-293, 'Reliable CI?': 'Yes'}	No
487	Glomerular diseases|diseases of the genitourinary system: urinary system$M$61-	diseases of the genitourinary system: urinary system	1.1239747321095552	{'CI': array([0.96027187, 1.30680989]), 'Error Bound': 2.778505371090522e-281, 'Reliable CI?': 'Yes'}	{'CI': array([0.96027187, 1.30680989]), 'Error Bound': 2.778505371090522e-281, 'Reliable CI?': 'Yes'}	No	0.8711825844624279	{'CI': array([0.73181677, 1.02549512]), 'Error Bound': 4.132676038137501e-279, 'Reliable CI?': 'Yes'}	{'CI': array([0.73181677, 1.02549512]), 'Error Bound': 4.132676038137501e-279, 'Reliable CI?': 'Yes'}	No
488	Other diseases of urinary system|diseases of the genitourinary system: urinary system$F$0-10	diseases of the genitourinary system: urinary system	0.9450766589438108	{'CI': array([0.83374439, 1.06552 ]), 'Error Bound': 0.0, 'Reliable CI?': 'Yes'}	{'CI': array([0.83374439, 1.06552 ]), 'Error Bound': 0.0, 'Reliable CI?': 'Yes'}	No	1.021981005418282	{'CI': array([0.90297322, 1.15117228]), 'Error Bound': 0.0, 'Reliable CI?': 'Yes'}	{'CI': array([0.90297322, 1.15117228]), 'Error Bound': 0.0, 'Reliable CI?': 'Yes'}	No
489	Other diseases of urinary system|diseases of the genitourinary system: urinary system$F$11-20	diseases of the genitourinary system: urinary system	1.0412457872092518	{'CI': array([0.91772488, 1.17568471]), 'Error Bound': 0.0, 'Reliable CI?': 'Yes'}	{'CI': array([0.91772488, 1.17568471]), 'Error Bound': 0.0, 'Reliable CI?': 'Yes'}	No	0.9999874006272265	{'CI': array([0.88069816, 1.12957747]), 'Error Bound': 0.0, 'Reliable CI?': 'Yes'}	{'CI': array([0.88069816, 1.12957747]), 'Error Bound': 0.0, 'Reliable CI?': 'Yes'}	No
490	Other diseases of urinary system|diseases of the genitourinary system: urinary system$F$21-40	diseases of the genitourinary system: urinary system	1.0346932503341084	{'CI': array([0.97558428, 1.09619763]), 'Error Bound': 0.0, 'Reliable CI?': 'Yes'}	{'CI': array([0.97558428, 1.09619763]), 'Error Bound': 0.0, 'Reliable CI?': 'Yes'}	No	0.958241941018934	{'CI': array([0.90224674, 1.01644001]), 'Error Bound': 0.0, 'Reliable CI?': 'Yes'}	{'CI': array([0.90224674, 1.01644001]), 'Error Bound': 0.0, 'Reliable CI?': 'Yes'}	No
491	Other diseases of urinary system|diseases of the genitourinary system: urinary system$F$41-60	diseases of the genitourinary system: urinary system	0.9834016366787598	{'CI': array([0.94763421, 1.02004754]), 'Error Bound': 0.0, 'Reliable CI?': 'Yes'}	{'CI': array([0.94763421, 1.02004754]), 'Error Bound': 0.0, 'Reliable CI?': 'Yes'}	No	0.9239505788441528	{'CI': array([0.88945027, 0.9592844 ]), 'Error Bound': 0.0, 'Reliable CI?': 'Yes'}	{'CI': array([0.8855627 , 0.96337321]), 'Error Bound': 0.0, 'Reliable CI?': 'Yes'}	Yes
492	Other diseases of urinary system|diseases of the genitourinary system: urinary system$F$61-	diseases of the genitourinary system: urinary system	0.9938963088381804	{'CI': array([0.9707382, 1.0174177]), 'Error Bound': 0.0, 'Reliable CI?': 'Yes'}	{'CI': array([0.9707382, 1.0174177]), 'Error Bound': 0.0, 'Reliable CI?': 'Yes'}	No	0.9350308438591568	{'CI': array([0.91262482, 0.95778351]), 'Error Bound': 0.0, 'Reliable CI?': 'Yes'}	{'CI': array([0.91008872, 0.96040328]), 'Error Bound': 0.0, 'Reliable CI?': 'Yes'}	Yes
493	Other diseases of urinary system|diseases of the genitourinary system: urinary system$M$0-10	diseases of the genitourinary system: urinary system	1.0790584051658771	{'CI': array([0.91002074, 1.26895613]), 'Error Bound': 3.0011258514131852e-248, 'Reliable CI?': 'Yes'}	{'CI': array([0.91002074, 1.26895613]), 'Error Bound': 3.0011258514131852e-248, 'Reliable CI?': 'Yes'}	No	1.0609695090513394	{'CI': array([0.89648796, 1.24527141]), 'Error Bound': 1.003789439514172e-256, 'Reliable CI?': 'Yes'}	{'CI': array([0.89648796, 1.24527141]), 'Error Bound': 1.003789439514172e-256, 'Reliable CI?': 'Yes'}	No
494	Other diseases of urinary system|diseases of the genitourinary system: urinary system$M$11-20	diseases of the genitourinary system: urinary system	1.1641809274600723	{'CI': array([0.96187799, 1.39613686]), 'Error Bound': 1.4679253150052933e-189, 'Reliable CI?': 'Yes'}	{'CI': array([0.96187799, 1.39613686]), 'Error Bound': 1.4679253150052933e-189, 'Reliable CI?': 'Yes'}	No	1.0064924365898145	{'CI': array([0.81267173, 1.22898488]), 'Error Bound': 5.423726176515025e-170, 'Reliable CI?': 'Yes'}	{'CI': array([0.81267173, 1.22898488]), 'Error Bound': 5.423726176515025e-170, 'Reliable CI?': 'Yes'}	No
495	Other diseases of urinary system|diseases of the genitourinary system: urinary system$M$21-40	diseases of the genitourinary system: urinary system	1.0228901602517075	{'CI': array([0.91128686, 1.14338856]), 'Error Bound': 0.0, 'Reliable CI?': 'Yes'}	{'CI': array([0.91128686, 1.14338856]), 'Error Bound': 0.0, 'Reliable CI?': 'Yes'}	No	0.9891546619361723	{'CI': array([0.8809885 , 1.10575656]), 'Error Bound': 0.0, 'Reliable CI?': 'Yes'}	{'CI': array([0.8809885 , 1.10575656]), 'Error Bound': 0.0, 'Reliable CI?': 'Yes'}	No
496	Other diseases of urinary system|diseases of the genitourinary system: urinary system$M$41-60	diseases of the genitourinary system: urinary system	1.0674283406499476	{'CI': array([1.01134088, 1.12564428]), 'Error Bound': 0.0, 'Reliable CI?': 'Yes'}	{'CI': array([0.99849536, 1.13960459]), 'Error Bound': 0.0, 'Reliable CI?': 'Yes'}	No	0.935942091045529	{'CI': array([0.88558223, 0.98809018]), 'Error Bound': 0.0, 'Reliable CI?': 'Yes'}	{'CI': array([0.87993947, 0.99416496]), 'Error Bound': 0.0, 'Reliable CI?': 'Yes'}	Yes
497	Other diseases of urinary system|diseases of the genitourinary system: urinary system$M$61-	diseases of the genitourinary system: urinary system	1.004012874768758	{'CI': array([0.97344104, 1.03521889]), 'Error Bound': 0.0, 'Reliable CI?': 'Yes'}	{'CI': array([0.97344104, 1.03521889]), 'Error Bound': 0.0, 'Reliable CI?': 'Yes'}	No	0.9388565566427014	{'CI': array([0.90969231, 0.96861002]), 'Error Bound': 0.0, 'Reliable CI?': 'Yes'}	{'CI': array([0.90639938, 0.97204518]), 'Error Bound': 0.0, 'Reliable CI?': 'Yes'}	Yes
498	Other disorders of kidney and ureter|diseases of the genitourinary system: urinary system$F$0-10	diseases of the genitourinary system: urinary system	1.045108705840601	{'CI': array([0.78499759, 1.35882819]), 'Error Bound': 1.8069527553240817e-96, 'Reliable CI?': 'Yes'}	{'CI': array([0.78499759, 1.35882819]), 'Error Bound': 1.8069527553240817e-96, 'Reliable CI?': 'Yes'}	No	0.9159806090604249	{'CI': array([0.67806037, 1.20033581]), 'Error Bound': 1.4755580547507317e-97, 'Reliable CI?': 'Yes'}	{'CI': array([0.67806037, 1.20033581]), 'Error Bound': 1.4755580547507317e-97, 'Reliable CI?': 'Yes'}	No
499	Other disorders of kidney and ureter|diseases of the genitourinary system: urinary system$F$11-20	diseases of the genitourinary system: urinary system	1.0264777659632343	{'CI': array([0.75962493, 1.35044762]), 'Error Bound': 2.7502193694928538e-89, 'Reliable CI?': 'Yes'}	{'CI': array([0.75962493, 1.35044762]), 'Error Bound': 2.7502193694928538e-89, 'Reliable CI?': 'Yes'}	No	1.1013561632124134	{'CI': array([0.79871954, 1.47733813]), 'Error Bound': 2.3691956527607203e-75, 'Reliable CI?': 'Yes'}	{'CI': array([0.79871954, 1.47733813]), 'Error Bound': 2.3691956527607203e-75, 'Reliable CI?': 'Yes'}	No
500	Other disorders of kidney and ureter|diseases of the genitourinary system: urinary system$F$21-40	diseases of the genitourinary system: urinary system	0.9770763613729366	{'CI': array([0.84861253, 1.11767112]), 'Error Bound': 0.0, 'Reliable CI?': 'Yes'}	{'CI': array([0.84861253, 1.11767112]), 'Error Bound': 0.0, 'Reliable CI?': 'Yes'}	No	0.8853147278064983	{'CI': array([0.76116032, 1.02115776]), 'Error Bound': 0.0, 'Reliable CI?': 'Yes'}	{'CI': array([0.76116032, 1.02115776]), 'Error Bound': 0.0, 'Reliable CI?': 'Yes'}	No
501	Other disorders of kidney and ureter|diseases of the genitourinary system: urinary system$F$41-60	diseases of the genitourinary system: urinary system	1.0606979004106776	{'CI': array([0.98780717, 1.13723319]), 'Error Bound': 0.0, 'Reliable CI?': 'Yes'}	{'CI': array([0.98780717, 1.13723319]), 'Error Bound': 0.0, 'Reliable CI?': 'Yes'}	No	0.9456272484677669	{'CI': array([0.87772135, 1.01681407]), 'Error Bound': 0.0, 'Reliable CI?': 'Yes'}	{'CI': array([0.87772135, 1.01681407]), 'Error Bound': 0.0, 'Reliable CI?': 'Yes'}	No
502	Other disorders of kidney and ureter|diseases of the genitourinary system: urinary system$F$61-	diseases of the genitourinary system: urinary system	0.9988773083945609	{'CI': array([0.94901662, 1.05045007]), 'Error Bound': 0.0, 'Reliable CI?': 'Yes'}	{'CI': array([0.94901662, 1.05045007]), 'Error Bound': 0.0, 'Reliable CI?': 'Yes'}	No	0.9510452856977243	{'CI': array([0.90067037, 1.003197 ]), 'Error Bound': 0.0, 'Reliable CI?': 'Yes'}	{'CI': array([0.90067037, 1.003197 ]), 'Error Bound': 0.0, 'Reliable CI?': 'Yes'}	No
503	Other disorders of kidney and ureter|diseases of the genitourinary system: urinary system$M$0-10	diseases of the genitourinary system: urinary system	0.9363121812310925	{'CI': array([0.73655058, 1.16754967]), 'Error Bound': 9.124347529792678e-145, 'Reliable CI?': 'Yes'}	{'CI': array([0.73655058, 1.16754967]), 'Error Bound': 9.124347529792678e-145, 'Reliable CI?': 'Yes'}	No	1.0500488271166593	{'CI': array([0.82118691, 1.31935911]), 'Error Bound': 6.2484164112032615e-127, 'Reliable CI?': 'Yes'}	{'CI': array([0.82118691, 1.31935911]), 'Error Bound': 6.2484164112032615e-127, 'Reliable CI?': 'Yes'}	No
504	Other disorders of kidney and ureter|diseases of the genitourinary system: urinary system$M$11-20	diseases of the genitourinary system: urinary system	1.051261643481113	{'CI': array([0.77412741, 1.38989445]), 'Error Bound': 3.76484414752179e-85, 'Reliable CI?': 'Yes'}	{'CI': array([0.77412741, 1.38989445]), 'Error Bound': 3.76484414752179e-85, 'Reliable CI?': 'Yes'}	No	0.8137570630528141	{'CI': array([0.5770183 , 1.09835903]), 'Error Bound': 1.0260496266992963e-84, 'Reliable CI?': 'Yes'}	{'CI': array([0.5770183 , 1.09835903]), 'Error Bound': 1.0260496266992963e-84, 'Reliable CI?': 'Yes'}	No
505	Other disorders of kidney and ureter|diseases of the genitourinary system: urinary system$M$21-40	diseases of the genitourinary system: urinary system	1.0022266334738477	{'CI': array([0.85900655, 1.16054795]), 'Error Bound': 0.0, 'Reliable CI?': 'Yes'}	{'CI': array([0.85900655, 1.16054795]), 'Error Bound': 0.0, 'Reliable CI?': 'Yes'}	No	0.9220950951281593	{'CI': array([0.7884328 , 1.06921123]), 'Error Bound': 0.0, 'Reliable CI?': 'Yes'}	{'CI': array([0.7884328 , 1.06921123]), 'Error Bound': 0.0, 'Reliable CI?': 'Yes'}	No
506	Other disorders of kidney and ureter|diseases of the genitourinary system: urinary system$M$41-60	diseases of the genitourinary system: urinary system	1.0501354630036561	{'CI': array([0.98727404, 1.11569877]), 'Error Bound': 0.0, 'Reliable CI?': 'Yes'}	{'CI': array([0.98727404, 1.11569877]), 'Error Bound': 0.0, 'Reliable CI?': 'Yes'}	No	0.9935484160791448	{'CI': array([0.93095292, 1.05887477]), 'Error Bound': 0.0, 'Reliable CI?': 'Yes'}	{'CI': array([0.93095292, 1.05887477]), 'Error Bound': 0.0, 'Reliable CI?': 'Yes'}	No
507	Other disorders of kidney and ureter|diseases of the genitourinary system: urinary system$M$61-	diseases of the genitourinary system: urinary system	0.9855281397120841	{'CI': array([0.94212524, 1.03022861]), 'Error Bound': 0.0, 'Reliable CI?': 'Yes'}	{'CI': array([0.94212524, 1.03022861]), 'Error Bound': 0.0, 'Reliable CI?': 'Yes'}	No	0.9098796315101335	{'CI': array([0.8671188 , 0.95393232]), 'Error Bound': 0.0, 'Reliable CI?': 'Yes'}	{'CI': array([0.86231496, 0.95904817]), 'Error Bound': 0.0, 'Reliable CI?': 'Yes'}	Yes
508	Renal failure|diseases of the genitourinary system: urinary system$F$0-10	diseases of the genitourinary system: urinary system	0.8774336293001203	{'CI': array([0.72476954, 1.04822519]), 'Error Bound': 1.3378470926716056e-232, 'Reliable CI?': 'Yes'}	{'CI': array([0.72476954, 1.04822519]), 'Error Bound': 1.3378470926716056e-232, 'Reliable CI?': 'Yes'}	No	0.8696013214733261	{'CI': array([0.71466776, 1.04330652]), 'Error Bound': 8.09859145187495e-223, 'Reliable CI?': 'Yes'}	{'CI': array([0.71466776, 1.04330652]), 'Error Bound': 8.09859145187495e-223, 'Reliable CI?': 'Yes'}	No
509	Renal failure|diseases of the genitourinary system: urinary system$F$11-20	diseases of the genitourinary system: urinary system	1.0376625738523932	{'CI': array([0.89968097, 1.18942808]), 'Error Bound': 0.0, 'Reliable CI?': 'Yes'}	{'CI': array([0.89968097, 1.18942808]), 'Error Bound': 0.0, 'Reliable CI?': 'Yes'}	No	0.8619799139257504	{'CI': array([0.73759329, 0.99820152]), 'Error Bound': 0.0, 'Reliable CI?': 'Yes'}	{'CI': array([0.72400375, 1.0146713 ]), 'Error Bound': 0.0, 'Reliable CI?': 'Yes'}	No
510	Renal failure|diseases of the genitourinary system: urinary system$F$21-40	diseases of the genitourinary system: urinary system	0.9529833724522984	{'CI': array([0.90067491, 1.00721261]), 'Error Bound': 0.0, 'Reliable CI?': 'Yes'}	{'CI': array([0.90067491, 1.00721261]), 'Error Bound': 0.0, 'Reliable CI?': 'Yes'}	No	0.9341040993489887	{'CI': array([0.88040171, 0.98984665]), 'Error Bound': 0.0, 'Reliable CI?': 'Yes'}	{'CI': array([0.87439162, 0.99634971]), 'Error Bound': 0.0, 'Reliable CI?': 'Yes'}	Yes
511	Renal failure|diseases of the genitourinary system: urinary system$F$41-60	diseases of the genitourinary system: urinary system	1.0038446223875945	{'CI': array([0.97968842, 1.0283956 ]), 'Error Bound': 0.0, 'Reliable CI?': 'Yes'}	{'CI': array([0.97968842, 1.0283956 ]), 'Error Bound': 0.0, 'Reliable CI?': 'Yes'}	No	0.9589033483265713	{'CI': array([0.93493702, 0.98326416]), 'Error Bound': 0.0, 'Reliable CI?': 'Yes'}	{'CI': array([0.93222573, 0.98607066]), 'Error Bound': 0.0, 'Reliable CI?': 'Yes'}	Yes
512	Renal failure|diseases of the genitourinary system: urinary system$F$61-	diseases of the genitourinary system: urinary system	0.9931230897086506	{'CI': array([0.97658966, 1.00984091]), 'Error Bound': 0.0, 'Reliable CI?': 'Yes'}	{'CI': array([0.97658966, 1.00984091]), 'Error Bound': 0.0, 'Reliable CI?': 'Yes'}	No	0.9400697453983319	{'CI': array([0.92331197, 0.95702034]), 'Error Bound': 0.0, 'Reliable CI?': 'Yes'}	{'CI': array([0.92141121, 0.95896763]), 'Error Bound': 0.0, 'Reliable CI?': 'Yes'}	Yes
513	Renal failure|diseases of the genitourinary system: urinary system$M$0-10	diseases of the genitourinary system: urinary system	1.0902967242826216	{'CI': array([0.94305004, 1.25306436]), 'Error Bound': 0.0, 'Reliable CI?': 'Yes'}	{'CI': array([0.94305004, 1.25306436]), 'Error Bound': 0.0, 'Reliable CI?': 'Yes'}	No	0.9257755331830231	{'CI': array([0.79393294, 1.0706854 ]), 'Error Bound': 0.0, 'Reliable CI?': 'Yes'}	{'CI': array([0.79393294, 1.0706854 ]), 'Error Bound': 0.0, 'Reliable CI?': 'Yes'}	No
514	Renal failure|diseases of the genitourinary system: urinary system$M$11-20	diseases of the genitourinary system: urinary system	1.1789721760072585	{'CI': array([1.03607447, 1.33598136]), 'Error Bound': 0.0, 'Reliable CI?': 'Yes'}	{'CI': array([1.00429829, 1.37520468]), 'Error Bound': 0.0, 'Reliable CI?': 'Yes'}	Yes	0.8244606971110442	{'CI': array([0.71177234, 0.9469147 ]), 'Error Bound': 0.0, 'Reliable CI?': 'Yes'}	{'CI': array([0.69941862, 0.96164229]), 'Error Bound': 0.0, 'Reliable CI?': 'Yes'}	Yes
515	Renal failure|diseases of the genitourinary system: urinary system$M$21-40	diseases of the genitourinary system: urinary system	1.0030337121268216	{'CI': array([0.95108712, 1.05684133]), 'Error Bound': 0.0, 'Reliable CI?': 'Yes'}	{'CI': array([0.95108712, 1.05684133]), 'Error Bound': 0.0, 'Reliable CI?': 'Yes'}	No	0.9377172937840129	{'CI': array([0.88830197, 0.98885228]), 'Error Bound': 0.0, 'Reliable CI?': 'Yes'}	{'CI': array([0.88276314, 0.99480653]), 'Error Bound': 0.0, 'Reliable CI?': 'Yes'}	Yes
516	Renal failure|diseases of the genitourinary system: urinary system$M$41-60	diseases of the genitourinary system: urinary system	0.9937088411273788	{'CI': array([0.97331653, 1.01438273]), 'Error Bound': 0.0, 'Reliable CI?': 'Yes'}	{'CI': array([0.97331653, 1.01438273]), 'Error Bound': 0.0, 'Reliable CI?': 'Yes'}	No	0.9389101086487422	{'CI': array([0.91871441, 0.95938712]), 'Error Bound': 0.0, 'Reliable CI?': 'Yes'}	{'CI': array([0.91642664, 0.96174278]), 'Error Bound': 0.0, 'Reliable CI?': 'Yes'}	Yes
517	Renal failure|diseases of the genitourinary system: urinary system$M$61-	diseases of the genitourinary system: urinary system	1.0020723098273816	{'CI': array([0.98745987, 1.01682817]), 'Error Bound': 0.0, 'Reliable CI?': 'Yes'}	{'CI': array([0.98745987, 1.01682817]), 'Error Bound': 0.0, 'Reliable CI?': 'Yes'}	No	0.9429687249739295	{'CI': array([0.92830872, 0.95777591]), 'Error Bound': 0.0, 'Reliable CI?': 'Yes'}	{'CI': array([0.9266446 , 0.95947556]), 'Error Bound': 0.0, 'Reliable CI?': 'Yes'}	Yes
518	Renal tubulo-interstitial diseases|diseases of the genitourinary system: urinary system$F$0-10	diseases of the genitourinary system: urinary system	0.9452321521124344	{'CI': array([0.84485517, 1.05295549]), 'Error Bound': 0.0, 'Reliable CI?': 'Yes'}	{'CI': array([0.84485517, 1.05295549]), 'Error Bound': 0.0, 'Reliable CI?': 'Yes'}	No	0.9159479983408081	{'CI': array([0.81535121, 1.02400638]), 'Error Bound': 0.0, 'Reliable CI?': 'Yes'}	{'CI': array([0.81535121, 1.02400638]), 'Error Bound': 0.0, 'Reliable CI?': 'Yes'}	No
519	Renal tubulo-interstitial diseases|diseases of the genitourinary system: urinary system$F$11-20	diseases of the genitourinary system: urinary system	1.0063509429852453	{'CI': array([0.91577603, 1.10273198]), 'Error Bound': 0.0, 'Reliable CI?': 'Yes'}	{'CI': array([0.91577603, 1.10273198]), 'Error Bound': 0.0, 'Reliable CI?': 'Yes'}	No	0.9198593755495205	{'CI': array([0.83673659, 1.00799791]), 'Error Bound': 0.0, 'Reliable CI?': 'Yes'}	{'CI': array([0.83673659, 1.00799791]), 'Error Bound': 0.0, 'Reliable CI?': 'Yes'}	No
520	Renal tubulo-interstitial diseases|diseases of the genitourinary system: urinary system$F$21-40	diseases of the genitourinary system: urinary system	1.0398870343815774	{'CI': array([0.99296585, 1.0883025 ]), 'Error Bound': 0.0, 'Reliable CI?': 'Yes'}	{'CI': array([0.99296585, 1.0883025 ]), 'Error Bound': 0.0, 'Reliable CI?': 'Yes'}	No	0.9559312252995996	{'CI': array([0.91155606, 1.00167976]), 'Error Bound': 0.0, 'Reliable CI?': 'Yes'}	{'CI': array([0.91155606, 1.00167976]), 'Error Bound': 0.0, 'Reliable CI?': 'Yes'}	No
521	Renal tubulo-interstitial diseases|diseases of the genitourinary system: urinary system$F$41-60	diseases of the genitourinary system: urinary system	1.0334447499081707	{'CI': array([0.99327743, 1.07470451]), 'Error Bound': 0.0, 'Reliable CI?': 'Yes'}	{'CI': array([0.99327743, 1.07470451]), 'Error Bound': 0.0, 'Reliable CI?': 'Yes'}	No	0.9399244549206015	{'CI': array([0.90293103, 0.97787254]), 'Error Bound': 0.0, 'Reliable CI?': 'Yes'}	{'CI': array([0.89876602, 0.98226805]), 'Error Bound': 0.0, 'Reliable CI?': 'Yes'}	Yes
522	Renal tubulo-interstitial diseases|diseases of the genitourinary system: urinary system$F$61-	diseases of the genitourinary system: urinary system	1.0144933374802705	{'CI': array([0.96957268, 1.06079157]), 'Error Bound': 0.0, 'Reliable CI?': 'Yes'}	{'CI': array([0.96957268, 1.06079157]), 'Error Bound': 0.0, 'Reliable CI?': 'Yes'}	No	0.9643660742935044	{'CI': array([0.92037939, 1.00969518]), 'Error Bound': 0.0, 'Reliable CI?': 'Yes'}	{'CI': array([0.92037939, 1.00969518]), 'Error Bound': 0.0, 'Reliable CI?': 'Yes'}	No
523	Renal tubulo-interstitial diseases|diseases of the genitourinary system: urinary system$M$0-10	diseases of the genitourinary system: urinary system	1.0224838459038774	{'CI': array([0.89987054, 1.15592861]), 'Error Bound': 0.0, 'Reliable CI?': 'Yes'}	{'CI': array([0.89987054, 1.15592861]), 'Error Bound': 0.0, 'Reliable CI?': 'Yes'}	No	1.0713916588163264	{'CI': array([0.93930753, 1.21591464]), 'Error Bound': 0.0, 'Reliable CI?': 'Yes'}	{'CI': array([0.93930753, 1.21591464]), 'Error Bound': 0.0, 'Reliable CI?': 'Yes'}	No
524	Renal tubulo-interstitial diseases|diseases of the genitourinary system: urinary system$M$11-20	diseases of the genitourinary system: urinary system	1.0292207097707522	{'CI': array([0.84883806, 1.23398343]), 'Error Bound': 1.7920834449612804e-203, 'Reliable CI?': 'Yes'}	{'CI': array([0.84883806, 1.23398343]), 'Error Bound': 1.7920834449612804e-203, 'Reliable CI?': 'Yes'}	No	0.9714536939645826	{'CI': array([0.79074641, 1.17716974]), 'Error Bound': 1.3283969181572212e-187, 'Reliable CI?': 'Yes'}	{'CI': array([0.79074641, 1.17716974]), 'Error Bound': 1.3283969181572212e-187, 'Reliable CI?': 'Yes'}	No
525	Renal tubulo-interstitial diseases|diseases of the genitourinary system: urinary system$M$21-40	diseases of the genitourinary system: urinary system	0.9822952198191824	{'CI': array([0.89950765, 1.06994786]), 'Error Bound': 0.0, 'Reliable CI?': 'Yes'}	{'CI': array([0.89950765, 1.06994786]), 'Error Bound': 0.0, 'Reliable CI?': 'Yes'}	No	0.9015027316504782	{'CI': array([0.82427248, 0.9830738 ]), 'Error Bound': 0.0, 'Reliable CI?': 'Yes'}	{'CI': array([0.81570134, 0.99269553]), 'Error Bound': 0.0, 'Reliable CI?': 'Yes'}	Yes
526	Renal tubulo-interstitial diseases|diseases of the genitourinary system: urinary system$M$41-60	diseases of the genitourinary system: urinary system	0.9835621657318925	{'CI': array([0.93806299, 1.03049238]), 'Error Bound': 0.0, 'Reliable CI?': 'Yes'}	{'CI': array([0.93806299, 1.03049238]), 'Error Bound': 0.0, 'Reliable CI?': 'Yes'}	No	0.9544894807644004	{'CI': array([0.91024155, 1.00010311]), 'Error Bound': 0.0, 'Reliable CI?': 'Yes'}	{'CI': array([0.91024155, 1.00010311]), 'Error Bound': 0.0, 'Reliable CI?': 'Yes'}	No
527	Renal tubulo-interstitial diseases|diseases of the genitourinary system: urinary system$M$61-	diseases of the genitourinary system: urinary system	0.9725772915267361	{'CI': array([0.92979852, 1.0166218 ]), 'Error Bound': 0.0, 'Reliable CI?': 'Yes'}	{'CI': array([0.92979852, 1.0166218 ]), 'Error Bound': 0.0, 'Reliable CI?': 'Yes'}	No	0.9294088141682478	{'CI': array([0.88734576, 0.97271275]), 'Error Bound': 0.0, 'Reliable CI?': 'Yes'}	{'CI': array([0.88261869, 0.97773949]), 'Error Bound': 0.0, 'Reliable CI?': 'Yes'}	Yes
528	Urolithiasis|diseases of the genitourinary system: urinary system$F$11-20	diseases of the genitourinary system: urinary system	0.9560984383383283	{'CI': array([0.7854829 , 1.14897235]), 'Error Bound': 5.957693238337201e-207, 'Reliable CI?': 'Yes'}	{'CI': array([0.7854829 , 1.14897235]), 'Error Bound': 5.957693238337201e-207, 'Reliable CI?': 'Yes'}	No	0.8074031986084292	{'CI': array([0.65829465, 0.97422308]), 'Error Bound': 2.4239289785336496e-219, 'Reliable CI?': 'Yes'}	{'CI': array([0.64212976, 0.99472017]), 'Error Bound': 2.4239289785336496e-219, 'Reliable CI?': 'Yes'}	Yes
529	Urolithiasis|diseases of the genitourinary system: urinary system$F$21-40	diseases of the genitourinary system: urinary system	1.0253885629923731	{'CI': array([0.95363249, 1.10071715]), 'Error Bound': 0.0, 'Reliable CI?': 'Yes'}	{'CI': array([0.95363249, 1.10071715]), 'Error Bound': 0.0, 'Reliable CI?': 'Yes'}	No	0.9645679429461748	{'CI': array([0.89488482, 1.037688 ]), 'Error Bound': 0.0, 'Reliable CI?': 'Yes'}	{'CI': array([0.89488482, 1.037688 ]), 'Error Bound': 0.0, 'Reliable CI?': 'Yes'}	No
530	Urolithiasis|diseases of the genitourinary system: urinary system$F$41-60	diseases of the genitourinary system: urinary system	1.0551431985678559	{'CI': array([0.99327882, 1.11961813]), 'Error Bound': 0.0, 'Reliable CI?': 'Yes'}	{'CI': array([0.99327882, 1.11961813]), 'Error Bound': 0.0, 'Reliable CI?': 'Yes'}	No	0.9958715896090542	{'CI': array([0.93635492, 1.05784991]), 'Error Bound': 0.0, 'Reliable CI?': 'Yes'}	{'CI': array([0.93635492, 1.05784991]), 'Error Bound': 0.0, 'Reliable CI?': 'Yes'}	No
531	Urolithiasis|diseases of the genitourinary system: urinary system$F$61-	diseases of the genitourinary system: urinary system	1.0525399314110406	{'CI': array([0.97528474, 1.13390673]), 'Error Bound': 0.0, 'Reliable CI?': 'Yes'}	{'CI': array([0.97528474, 1.13390673]), 'Error Bound': 0.0, 'Reliable CI?': 'Yes'}	No	0.9545862663932387	{'CI': array([0.88038435, 1.03270361]), 'Error Bound': 0.0, 'Reliable CI?': 'Yes'}	{'CI': array([0.88038435, 1.03270361]), 'Error Bound': 0.0, 'Reliable CI?': 'Yes'}	No
532	Urolithiasis|diseases of the genitourinary system: urinary system$M$21-40	diseases of the genitourinary system: urinary system	0.9270062713888741	{'CI': array([0.83082905, 1.02994655]), 'Error Bound': 0.0, 'Reliable CI?': 'Yes'}	{'CI': array([0.83082905, 1.02994655]), 'Error Bound': 0.0, 'Reliable CI?': 'Yes'}	No	0.9019899243073476	{'CI': array([0.80840082, 1.00202919]), 'Error Bound': 0.0, 'Reliable CI?': 'Yes'}	{'CI': array([0.80840082, 1.00202919]), 'Error Bound': 0.0, 'Reliable CI?': 'Yes'}	No
533	Urolithiasis|diseases of the genitourinary system: urinary system$M$41-60	diseases of the genitourinary system: urinary system	0.9969666246128289	{'CI': array([0.93890143, 1.05737194]), 'Error Bound': 0.0, 'Reliable CI?': 'Yes'}	{'CI': array([0.93890143, 1.05737194]), 'Error Bound': 0.0, 'Reliable CI?': 'Yes'}	No	0.9702358984170193	{'CI': array([0.91379762, 1.02890276]), 'Error Bound': 0.0, 'Reliable CI?': 'Yes'}	{'CI': array([0.91379762, 1.02890276]), 'Error Bound': 0.0, 'Reliable CI?': 'Yes'}	No
534	Urolithiasis|diseases of the genitourinary system: urinary system$M$61-	diseases of the genitourinary system: urinary system	1.0018280255385597	{'CI': array([0.93715709, 1.06940631]), 'Error Bound': 0.0, 'Reliable CI?': 'Yes'}	{'CI': array([0.93715709, 1.06940631]), 'Error Bound': 0.0, 'Reliable CI?': 'Yes'}	No	0.9711633687881901	{'CI': array([0.90747065, 1.03770266]), 'Error Bound': 0.0, 'Reliable CI?': 'Yes'}	{'CI': array([0.90747065, 1.03770266]), 'Error Bound': 0.0, 'Reliable CI?': 'Yes'}	No
535	Arthrosis|diseases of the musculoskeletal system and connective tissue$F$21-40	diseases of the musculoskeletal system and connective tissue	1.0039735260013265	{'CI': array([0.85239773, 1.17255873]), 'Error Bound': 1.3795031805463535e-282, 'Reliable CI?': 'Yes'}	{'CI': array([0.85239773, 1.17255873]), 'Error Bound': 1.3795031805463535e-282, 'Reliable CI?': 'Yes'}	No	0.896933625960999	{'CI': array([0.75076961, 1.05949984]), 'Error Bound': 3.701685848259336e-262, 'Reliable CI?': 'Yes'}	{'CI': array([0.75076961, 1.05949984]), 'Error Bound': 3.701685848259336e-262, 'Reliable CI?': 'Yes'}	No
536	Arthrosis|diseases of the musculoskeletal system and connective tissue$F$41-60	diseases of the musculoskeletal system and connective tissue	1.0386591941751224	{'CI': array([1.00785918, 1.07009637]), 'Error Bound': 0.0, 'Reliable CI?': 'Yes'}	{'CI': array([1.00073745, 1.07755145]), 'Error Bound': 0.0, 'Reliable CI?': 'Yes'}	Yes	0.93652761985335	{'CI': array([0.90856216, 0.96503586]), 'Error Bound': 0.0, 'Reliable CI?': 'Yes'}	{'CI': array([0.90540329, 0.96832576]), 'Error Bound': 0.0, 'Reliable CI?': 'Yes'}	Yes
537	Arthrosis|diseases of the musculoskeletal system and connective tissue$F$61-	diseases of the musculoskeletal system and connective tissue	1.003444320406339	{'CI': array([0.97977796, 1.02748903]), 'Error Bound': 0.0, 'Reliable CI?': 'Yes'}	{'CI': array([0.97977796, 1.02748903]), 'Error Bound': 0.0, 'Reliable CI?': 'Yes'}	No	0.9614947640870734	{'CI': array([0.93922653, 0.9841023 ]), 'Error Bound': 0.0, 'Reliable CI?': 'Yes'}	{'CI': array([0.93670573, 0.98670499]), 'Error Bound': 0.0, 'Reliable CI?': 'Yes'}	Yes
538	Arthrosis|diseases of the musculoskeletal system and connective tissue$M$21-40	diseases of the musculoskeletal system and connective tissue	1.1129118521457935	{'CI': array([0.94384976, 1.3025692 ]), 'Error Bound': 4.0817284307029e-259, 'Reliable CI?': 'Yes'}	{'CI': array([0.94384976, 1.3025692 ]), 'Error Bound': 4.0817284307029e-259, 'Reliable CI?': 'Yes'}	No	0.9838611453614818	{'CI': array([0.81651973, 1.1723353 ]), 'Error Bound': 6.626990842416076e-224, 'Reliable CI?': 'Yes'}	{'CI': array([0.81651973, 1.1723353 ]), 'Error Bound': 6.626990842416076e-224, 'Reliable CI?': 'Yes'}	No
539	Arthrosis|diseases of the musculoskeletal system and connective tissue$M$41-60	diseases of the musculoskeletal system and connective tissue	1.0158296722300746	{'CI': array([0.98127735, 1.0511921 ]), 'Error Bound': 0.0, 'Reliable CI?': 'Yes'}	{'CI': array([0.98127735, 1.0511921 ]), 'Error Bound': 0.0, 'Reliable CI?': 'Yes'}	No	0.9728722599009616	{'CI': array([0.93923099, 1.00729222]), 'Error Bound': 0.0, 'Reliable CI?': 'Yes'}	{'CI': array([0.93923099, 1.00729222]), 'Error Bound': 0.0, 'Reliable CI?': 'Yes'}	No
540	Arthrosis|diseases of the musculoskeletal system and connective tissue$M$61-	diseases of the musculoskeletal system and connective tissue	0.9993597110929819	{'CI': array([0.96952854, 1.02979533]), 'Error Bound': 0.0, 'Reliable CI?': 'Yes'}	{'CI': array([0.96952854, 1.02979533]), 'Error Bound': 0.0, 'Reliable CI?': 'Yes'}	No	0.9485868134431734	{'CI': array([0.9209017 , 0.97680066]), 'Error Bound': 0.0, 'Reliable CI?': 'Yes'}	{'CI': array([0.91777401, 0.98005598]), 'Error Bound': 0.0, 'Reliable CI?': 'Yes'}	Yes
541	Chondropathies|diseases of the musculoskeletal system and connective tissue$F$21-40	diseases of the musculoskeletal system and connective tissue	1.1434170118158677	{'CI': array([0.83716586, 1.52376397]), 'Error Bound': 2.598623197291009e-77, 'Reliable CI?': 'Yes'}	{'CI': array([0.83716586, 1.52376397]), 'Error Bound': 2.598623197291009e-77, 'Reliable CI?': 'Yes'}	No	1.0736359975448606	{'CI': array([0.79102898, 1.41991063]), 'Error Bound': 4.61923902712421e-84, 'Reliable CI?': 'Yes'}	{'CI': array([0.79102898, 1.41991063]), 'Error Bound': 4.61923902712421e-84, 'Reliable CI?': 'Yes'}	No
542	Chondropathies|diseases of the musculoskeletal system and connective tissue$F$41-60	diseases of the musculoskeletal system and connective tissue	1.110006121061201	{'CI': array([0.95966304, 1.27643644]), 'Error Bound': 0.0, 'Reliable CI?': 'Yes'}	{'CI': array([0.95966304, 1.27643644]), 'Error Bound': 0.0, 'Reliable CI?': 'Yes'}	No	0.9516093976464208	{'CI': array([0.81751113, 1.09910474]), 'Error Bound': 0.0, 'Reliable CI?': 'Yes'}	{'CI': array([0.81751113, 1.09910474]), 'Error Bound': 0.0, 'Reliable CI?': 'Yes'}	No
543	Chondropathies|diseases of the musculoskeletal system and connective tissue$F$61-	diseases of the musculoskeletal system and connective tissue	0.9950081184511381	{'CI': array([0.88144355, 1.11787534]), 'Error Bound': 0.0, 'Reliable CI?': 'Yes'}	{'CI': array([0.88144355, 1.11787534]), 'Error Bound': 0.0, 'Reliable CI?': 'Yes'}	No	1.0171844960081653	{'CI': array([0.8972759 , 1.14742376]), 'Error Bound': 0.0, 'Reliable CI?': 'Yes'}	{'CI': array([0.8972759 , 1.14742376]), 'Error Bound': 0.0, 'Reliable CI?': 'Yes'}	No
544	Chondropathies|diseases of the musculoskeletal system and connective tissue$M$41-60	diseases of the musculoskeletal system and connective tissue	0.9851553607758505	{'CI': array([0.82317515, 1.16684917]), 'Error Bound': 5.463821188477672e-240, 'Reliable CI?': 'Yes'}	{'CI': array([0.82317515, 1.16684917]), 'Error Bound': 5.463821188477672e-240, 'Reliable CI?': 'Yes'}	No	0.9026979312953137	{'CI': array([0.74649997, 1.07772503]), 'Error Bound': 1.999737835736467e-230, 'Reliable CI?': 'Yes'}	{'CI': array([0.74649997, 1.07772503]), 'Error Bound': 1.999737835736467e-230, 'Reliable CI?': 'Yes'}	No
545	Chondropathies|diseases of the musculoskeletal system and connective tissue$M$61-	diseases of the musculoskeletal system and connective tissue	1.0386570303718448	{'CI': array([0.88426324, 1.21048417]), 'Error Bound': 3.4042185391442685e-285, 'Reliable CI?': 'Yes'}	{'CI': array([0.88426324, 1.21048417]), 'Error Bound': 3.4042185391442685e-285, 'Reliable CI?': 'Yes'}	No	1.0419272057439637	{'CI': array([0.88578594, 1.21588815]), 'Error Bound': 5.583412123776143e-280, 'Reliable CI?': 'Yes'}	{'CI': array([0.88578594, 1.21588815]), 'Error Bound': 5.583412123776143e-280, 'Reliable CI?': 'Yes'}	No
546	Deforming dorsopathies|diseases of the musculoskeletal system and connective tissue$F$11-20	diseases of the musculoskeletal system and connective tissue	0.9655812647809635	{'CI': array([0.81166129, 1.13732419]), 'Error Bound': 9.051549981550167e-260, 'Reliable CI?': 'Yes'}	{'CI': array([0.81166129, 1.13732419]), 'Error Bound': 9.051549981550167e-260, 'Reliable CI?': 'Yes'}	No	0.858548498119337	{'CI': array([0.70838196, 1.02633459]), 'Error Bound': 4.015493594420578e-234, 'Reliable CI?': 'Yes'}	{'CI': array([0.70838196, 1.02633459]), 'Error Bound': 4.015493594420578e-234, 'Reliable CI?': 'Yes'}	No
547	Deforming dorsopathies|diseases of the musculoskeletal system and connective tissue$F$21-40	diseases of the musculoskeletal system and connective tissue	0.9912729401559662	{'CI': array([0.83167213, 1.16993473]), 'Error Bound': 1.4926486637032378e-249, 'Reliable CI?': 'Yes'}	{'CI': array([0.83167213, 1.16993473]), 'Error Bound': 1.4926486637032378e-249, 'Reliable CI?': 'Yes'}	No	1.0922372656459305	{'CI': array([0.91196048, 1.29630505]), 'Error Bound': 7.322485744887382e-221, 'Reliable CI?': 'Yes'}	{'CI': array([0.91196048, 1.29630505]), 'Error Bound': 7.322485744887382e-221, 'Reliable CI?': 'Yes'}	No
548	Deforming dorsopathies|diseases of the musculoskeletal system and connective tissue$F$41-60	diseases of the musculoskeletal system and connective tissue	0.9892116836243794	{'CI': array([0.90459281, 1.0789076 ]), 'Error Bound': 0.0, 'Reliable CI?': 'Yes'}	{'CI': array([0.90459281, 1.0789076 ]), 'Error Bound': 0.0, 'Reliable CI?': 'Yes'}	No	0.9999964986121603	{'CI': array([0.9130917 , 1.09224391]), 'Error Bound': 0.0, 'Reliable CI?': 'Yes'}	{'CI': array([0.9130917 , 1.09224391]), 'Error Bound': 0.0, 'Reliable CI?': 'Yes'}	No
549	Deforming dorsopathies|diseases of the musculoskeletal system and connective tissue$F$61-	diseases of the musculoskeletal system and connective tissue	1.0553717229478505	{'CI': array([0.96679879, 1.14938694]), 'Error Bound': 0.0, 'Reliable CI?': 'Yes'}	{'CI': array([0.96679879, 1.14938694]), 'Error Bound': 0.0, 'Reliable CI?': 'Yes'}	No	0.9098039879345758	{'CI': array([0.83205382, 0.99193389]), 'Error Bound': 0.0, 'Reliable CI?': 'Yes'}	{'CI': array([0.82342557, 1.00162215]), 'Error Bound': 0.0, 'Reliable CI?': 'Yes'}	No
550	Deforming dorsopathies|diseases of the musculoskeletal system and connective tissue$M$11-20	diseases of the musculoskeletal system and connective tissue	0.9239506031210056	{'CI': array([0.74677576, 1.12555012]), 'Error Bound': 8.061063786178505e-183, 'Reliable CI?': 'Yes'}	{'CI': array([0.74677576, 1.12555012]), 'Error Bound': 8.061063786178505e-183, 'Reliable CI?': 'Yes'}	No	0.8076284518222204	{'CI': array([0.64618831, 0.99003437]), 'Error Bound': 4.417640856498097e-186, 'Reliable CI?': 'Yes'}	{'CI': array([0.62874752, 1.0126161 ]), 'Error Bound': 4.417640856498097e-186, 'Reliable CI?': 'Yes'}	No
551	Deforming dorsopathies|diseases of the musculoskeletal system and connective tissue$M$21-40	diseases of the musculoskeletal system and connective tissue	1.014309501422136	{'CI': array([0.80090499, 1.26290442]), 'Error Bound': 2.0397007186747626e-140, 'Reliable CI?': 'Yes'}	{'CI': array([0.80090499, 1.26290442]), 'Error Bound': 2.0397007186747626e-140, 'Reliable CI?': 'Yes'}	No	0.8619004953806277	{'CI': array([0.67383553, 1.07840991]), 'Error Bound': 2.2393984634863462e-147, 'Reliable CI?': 'Yes'}	{'CI': array([0.67383553, 1.07840991]), 'Error Bound': 2.2393984634863462e-147, 'Reliable CI?': 'Yes'}	No
552	Deforming dorsopathies|diseases of the musculoskeletal system and connective tissue$M$41-60	diseases of the musculoskeletal system and connective tissue	0.976966598215433	{'CI': array([0.8657496 , 1.09716256]), 'Error Bound': 0.0, 'Reliable CI?': 'Yes'}	{'CI': array([0.8657496 , 1.09716256]), 'Error Bound': 0.0, 'Reliable CI?': 'Yes'}	No	0.9320053160844283	{'CI': array([0.82577962, 1.04652567]), 'Error Bound': 0.0, 'Reliable CI?': 'Yes'}	{'CI': array([0.82577962, 1.04652567]), 'Error Bound': 0.0, 'Reliable CI?': 'Yes'}	No
553	Deforming dorsopathies|diseases of the musculoskeletal system and connective tissue$M$61-	diseases of the musculoskeletal system and connective tissue	0.9786061676005138	{'CI': array([0.86523552, 1.10130325]), 'Error Bound': 0.0, 'Reliable CI?': 'Yes'}	{'CI': array([0.86523552, 1.10130325]), 'Error Bound': 0.0, 'Reliable CI?': 'Yes'}	No	0.983818134871599	{'CI': array([0.87144739, 1.10531981]), 'Error Bound': 0.0, 'Reliable CI?': 'Yes'}	{'CI': array([0.87144739, 1.10531981]), 'Error Bound': 0.0, 'Reliable CI?': 'Yes'}	No
554	Disorders of muscles|diseases of the musculoskeletal system and connective tissue$F$11-20	diseases of the musculoskeletal system and connective tissue	1.0726927127802681	{'CI': array([0.86104956, 1.31813968]), 'Error Bound': 4.054434966983363e-154, 'Reliable CI?': 'Yes'}	{'CI': array([0.86104956, 1.31813968]), 'Error Bound': 4.054434966983363e-154, 'Reliable CI?': 'Yes'}	No	0.8063926399321955	{'CI': array([0.64006419, 0.99507507]), 'Error Bound': 1.4730583758792679e-174, 'Reliable CI?': 'Yes'}	{'CI': array([0.62211957, 1.01850697]), 'Error Bound': 1.4730583758792679e-174, 'Reliable CI?': 'Yes'}	No
555	Disorders of muscles|diseases of the musculoskeletal system and connective tissue$F$21-40	diseases of the musculoskeletal system and connective tissue	1.0253192701655613	{'CI': array([0.91762358, 1.14126832]), 'Error Bound': 0.0, 'Reliable CI?': 'Yes'}	{'CI': array([0.91762358, 1.14126832]), 'Error Bound': 0.0, 'Reliable CI?': 'Yes'}	No	0.8689638363338843	{'CI': array([0.77402721, 0.97062765]), 'Error Bound': 0.0, 'Reliable CI?': 'Yes'}	{'CI': array([0.76355612, 0.98272985]), 'Error Bound': 0.0, 'Reliable CI?': 'Yes'}	Yes
556	Disorders of muscles|diseases of the musculoskeletal system and connective tissue$F$41-60	diseases of the musculoskeletal system and connective tissue	1.0186529776463171	{'CI': array([0.95455137, 1.08559705]), 'Error Bound': 0.0, 'Reliable CI?': 'Yes'}	{'CI': array([0.95455137, 1.08559705]), 'Error Bound': 0.0, 'Reliable CI?': 'Yes'}	No	0.972931746412979	{'CI': array([0.90876368, 1.0399937 ]), 'Error Bound': 0.0, 'Reliable CI?': 'Yes'}	{'CI': array([0.90876368, 1.0399937 ]), 'Error Bound': 0.0, 'Reliable CI?': 'Yes'}	No
557	Disorders of muscles|diseases of the musculoskeletal system and connective tissue$F$61-	diseases of the musculoskeletal system and connective tissue	1.0712581169573447	{'CI': array([1.01053652, 1.13447541]), 'Error Bound': 0.0, 'Reliable CI?': 'Yes'}	{'CI': array([0.99665295, 1.14966644]), 'Error Bound': 0.0, 'Reliable CI?': 'Yes'}	No	0.9166083194347172	{'CI': array([0.86165372, 0.97371009]), 'Error Bound': 0.0, 'Reliable CI?': 'Yes'}	{'CI': array([0.85550656, 0.98037614]), 'Error Bound': 0.0, 'Reliable CI?': 'Yes'}	Yes
558	Disorders of muscles|diseases of the musculoskeletal system and connective tissue$M$0-10	diseases of the musculoskeletal system and connective tissue	0.9715958670061429	{'CI': array([0.75882475, 1.21995724]), 'Error Bound': 3.0718796394449593e-133, 'Reliable CI?': 'Yes'}	{'CI': array([0.75882475, 1.21995724]), 'Error Bound': 3.0718796394449593e-133, 'Reliable CI?': 'Yes'}	No	0.8297271904827477	{'CI': array([0.60600002, 1.09551678]), 'Error Bound': 1.4756282066139991e-97, 'Reliable CI?': 'Yes'}	{'CI': array([0.60600002, 1.09551678]), 'Error Bound': 1.4756282066139991e-97, 'Reliable CI?': 'Yes'}	No
559	Disorders of muscles|diseases of the musculoskeletal system and connective tissue$M$11-20	diseases of the musculoskeletal system and connective tissue	1.2730499658247978	{'CI': array([1.05178286, 1.52889895]), 'Error Bound': 4.892512003407613e-178, 'Reliable CI?': 'Yes'}	{'CI': array([1.00370658, 1.59543679]), 'Error Bound': 4.892512003407613e-178, 'Reliable CI?': 'Yes'}	Yes	0.8256066647318027	{'CI': array([0.67279028, 0.99694653]), 'Error Bound': 1.4684976827977151e-214, 'Reliable CI?': 'Yes'}	{'CI': array([0.65623981, 1.01802924]), 'Error Bound': 1.4684976827977151e-214, 'Reliable CI?': 'Yes'}	No
560	Disorders of muscles|diseases of the musculoskeletal system and connective tissue$M$21-40	diseases of the musculoskeletal system and connective tissue	1.059047263044131	{'CI': array([0.94319511, 1.184391 ]), 'Error Bound': 0.0, 'Reliable CI?': 'Yes'}	{'CI': array([0.94319511, 1.184391 ]), 'Error Bound': 0.0, 'Reliable CI?': 'Yes'}	No	0.9244301547227918	{'CI': array([0.81864038, 1.03846747]), 'Error Bound': 0.0, 'Reliable CI?': 'Yes'}	{'CI': array([0.81864038, 1.03846747]), 'Error Bound': 0.0, 'Reliable CI?': 'Yes'}	No
561	Disorders of muscles|diseases of the musculoskeletal system and connective tissue$M$41-60	diseases of the musculoskeletal system and connective tissue	0.9711711757386814	{'CI': array([0.90230191, 1.04338746]), 'Error Bound': 0.0, 'Reliable CI?': 'Yes'}	{'CI': array([0.90230191, 1.04338746]), 'Error Bound': 0.0, 'Reliable CI?': 'Yes'}	No	0.9245602294764645	{'CI': array([0.855397 , 0.99715566]), 'Error Bound': 0.0, 'Reliable CI?': 'Yes'}	{'CI': array([0.84769866, 1.00568412]), 'Error Bound': 0.0, 'Reliable CI?': 'Yes'}	No
562	Disorders of muscles|diseases of the musculoskeletal system and connective tissue$M$61-	diseases of the musculoskeletal system and connective tissue	1.0353219619334297	{'CI': array([0.97301118, 1.10029601]), 'Error Bound': 0.0, 'Reliable CI?': 'Yes'}	{'CI': array([0.97301118, 1.10029601]), 'Error Bound': 0.0, 'Reliable CI?': 'Yes'}	No	0.9521943524403603	{'CI': array([0.89145691, 1.0155323 ]), 'Error Bound': 0.0, 'Reliable CI?': 'Yes'}	{'CI': array([0.89145691, 1.0155323 ]), 'Error Bound': 0.0, 'Reliable CI?': 'Yes'}	No
563	Disorders of synovium and tendon|diseases of the musculoskeletal system and connective tissue$F$41-60	diseases of the musculoskeletal system and connective tissue	1.127026622072865	{'CI': array([0.9433266 , 1.33517709]), 'Error Bound': 9.900157356933153e-222, 'Reliable CI?': 'Yes'}	{'CI': array([0.9433266 , 1.33517709]), 'Error Bound': 9.900157356933153e-222, 'Reliable CI?': 'Yes'}	No	0.9766316013730804	{'CI': array([0.81251388, 1.16108148]), 'Error Bound': 7.352593725907556e-231, 'Reliable CI?': 'Yes'}	{'CI': array([0.81251388, 1.16108148]), 'Error Bound': 7.352593725907556e-231, 'Reliable CI?': 'Yes'}	No
564	Disorders of synovium and tendon|diseases of the musculoskeletal system and connective tissue$F$61-	diseases of the musculoskeletal system and connective tissue	1.0656939248855783	{'CI': array([0.90323316, 1.24738326]), 'Error Bound': 1.2361263370505727e-265, 'Reliable CI?': 'Yes'}	{'CI': array([0.90323316, 1.24738326]), 'Error Bound': 1.2361263370505727e-265, 'Reliable CI?': 'Yes'}	No	0.8874962722228205	{'CI': array([0.74701922, 1.04308028]), 'Error Bound': 2.777610298833222e-281, 'Reliable CI?': 'Yes'}	{'CI': array([0.74701922, 1.04308028]), 'Error Bound': 2.777610298833222e-281, 'Reliable CI?': 'Yes'}	No
565	Disorders of synovium and tendon|diseases of the musculoskeletal system and connective tissue$M$41-60	diseases of the musculoskeletal system and connective tissue	1.0034882508288945	{'CI': array([0.83723111, 1.19043772]), 'Error Bound': 4.928931500618194e-233, 'Reliable CI?': 'Yes'}	{'CI': array([0.83723111, 1.19043772]), 'Error Bound': 4.928931500618194e-233, 'Reliable CI?': 'Yes'}	No	0.8980022392816489	{'CI': array([0.74378468, 1.07057962]), 'Error Bound': 5.4514810377948934e-235, 'Reliable CI?': 'Yes'}	{'CI': array([0.74378468, 1.07057962]), 'Error Bound': 5.4514810377948934e-235, 'Reliable CI?': 'Yes'}	No
566	Disorders of synovium and tendon|diseases of the musculoskeletal system and connective tissue$M$61-	diseases of the musculoskeletal system and connective tissue	0.9932168375787799	{'CI': array([0.82846398, 1.17831463]), 'Error Bound': 1.4842657257873613e-234, 'Reliable CI?': 'Yes'}	{'CI': array([0.82846398, 1.17831463]), 'Error Bound': 1.4842657257873613e-234, 'Reliable CI?': 'Yes'}	No	0.8297026812954986	{'CI': array([0.68220287, 0.99432757]), 'Error Bound': 8.123353228381444e-233, 'Reliable CI?': 'Yes'}	{'CI': array([0.66620183, 1.01451406]), 'Error Bound': 8.123353228381444e-233, 'Reliable CI?': 'Yes'}	No
567	Infectious arthropathies|diseases of the musculoskeletal system and connective tissue$F$0-10	diseases of the musculoskeletal system and connective tissue	1.0048112556917874	{'CI': array([0.75624861, 1.30269546]), 'Error Bound': 1.3237469962190998e-100, 'Reliable CI?': 'Yes'}	{'CI': array([0.75624861, 1.30269546]), 'Error Bound': 1.3237469962190998e-100, 'Reliable CI?': 'Yes'}	No	0.9778136820432646	{'CI': array([0.71983629, 1.28992258]), 'Error Bound': 1.0111121735654611e-89, 'Reliable CI?': 'Yes'}	{'CI': array([0.71983629, 1.28992258]), 'Error Bound': 1.0111121735654611e-89, 'Reliable CI?': 'Yes'}	No
568	Infectious arthropathies|diseases of the musculoskeletal system and connective tissue$F$21-40	diseases of the musculoskeletal system and connective tissue	0.993102596180097	{'CI': array([0.80829451, 1.20394111]), 'Error Bound': 2.429693710851411e-184, 'Reliable CI?': 'Yes'}	{'CI': array([0.80829451, 1.20394111]), 'Error Bound': 2.429693710851411e-184, 'Reliable CI?': 'Yes'}	No	0.9863908574310859	{'CI': array([0.79259426, 1.20908504]), 'Error Bound': 2.0017400869750433e-165, 'Reliable CI?': 'Yes'}	{'CI': array([0.79259426, 1.20908504]), 'Error Bound': 2.0017400869750433e-165, 'Reliable CI?': 'Yes'}	No
569	Infectious arthropathies|diseases of the musculoskeletal system and connective tissue$F$41-60	diseases of the musculoskeletal system and connective tissue	1.041894453275756	{'CI': array([0.93111427, 1.16137518]), 'Error Bound': 0.0, 'Reliable CI?': 'Yes'}	{'CI': array([0.93111427, 1.16137518]), 'Error Bound': 0.0, 'Reliable CI?': 'Yes'}	No	0.9659992117521551	{'CI': array([0.86384693, 1.07570554]), 'Error Bound': 0.0, 'Reliable CI?': 'Yes'}	{'CI': array([0.86384693, 1.07570554]), 'Error Bound': 0.0, 'Reliable CI?': 'Yes'}	No
570	Infectious arthropathies|diseases of the musculoskeletal system and connective tissue$F$61-	diseases of the musculoskeletal system and connective tissue	1.0111603989033824	{'CI': array([0.90804829, 1.12184072]), 'Error Bound': 0.0, 'Reliable CI?': 'Yes'}	{'CI': array([0.90804829, 1.12184072]), 'Error Bound': 0.0, 'Reliable CI?': 'Yes'}	No	1.067068350925535	{'CI': array([0.95624179, 1.18650986]), 'Error Bound': 0.0, 'Reliable CI?': 'Yes'}	{'CI': array([0.95624179, 1.18650986]), 'Error Bound': 0.0, 'Reliable CI?': 'Yes'}	No
571	Infectious arthropathies|diseases of the musculoskeletal system and connective tissue$M$0-10	diseases of the musculoskeletal system and connective tissue	0.9240646054590763	{'CI': array([0.71027244, 1.17449485]), 'Error Bound': 1.8879903465353295e-123, 'Reliable CI?': 'Yes'}	{'CI': array([0.71027244, 1.17449485]), 'Error Bound': 1.8879903465353295e-123, 'Reliable CI?': 'Yes'}	No	0.9253703128002791	{'CI': array([0.71926106, 1.1653194 ]), 'Error Bound': 1.8631311536039363e-133, 'Reliable CI?': 'Yes'}	{'CI': array([0.71926106, 1.1653194 ]), 'Error Bound': 1.8631311536039363e-133, 'Reliable CI?': 'Yes'}	No
572	Infectious arthropathies|diseases of the musculoskeletal system and connective tissue$M$11-20	diseases of the musculoskeletal system and connective tissue	1.0150102117806494	{'CI': array([0.76920955, 1.30867966]), 'Error Bound': 1.5996551396385816e-104, 'Reliable CI?': 'Yes'}	{'CI': array([0.76920955, 1.30867966]), 'Error Bound': 1.5996551396385816e-104, 'Reliable CI?': 'Yes'}	No	0.8359069003044103	{'CI': array([0.62591335, 1.08238279]), 'Error Bound': 1.4225136373141216e-112, 'Reliable CI?': 'Yes'}	{'CI': array([0.62591335, 1.08238279]), 'Error Bound': 1.4225136373141216e-112, 'Reliable CI?': 'Yes'}	No
573	Infectious arthropathies|diseases of the musculoskeletal system and connective tissue$M$21-40	diseases of the musculoskeletal system and connective tissue	1.0093685194723088	{'CI': array([0.83924197, 1.2011757 ]), 'Error Bound': 6.62762809391919e-224, 'Reliable CI?': 'Yes'}	{'CI': array([0.83924197, 1.2011757 ]), 'Error Bound': 6.62762809391919e-224, 'Reliable CI?': 'Yes'}	No	0.896327018042025	{'CI': array([0.73815151, 1.0738897 ]), 'Error Bound': 2.2024149177794685e-222, 'Reliable CI?': 'Yes'}	{'CI': array([0.73815151, 1.0738897 ]), 'Error Bound': 2.2024149177794685e-222, 'Reliable CI?': 'Yes'}	No
574	Infectious arthropathies|diseases of the musculoskeletal system and connective tissue$M$41-60	diseases of the musculoskeletal system and connective tissue	1.0303258460217057	{'CI': array([0.93989711, 1.12649281]), 'Error Bound': 0.0, 'Reliable CI?': 'Yes'}	{'CI': array([0.93989711, 1.12649281]), 'Error Bound': 0.0, 'Reliable CI?': 'Yes'}	No	0.9824999108356967	{'CI': array([0.89505069, 1.07539439]), 'Error Bound': 0.0, 'Reliable CI?': 'Yes'}	{'CI': array([0.89505069, 1.07539439]), 'Error Bound': 0.0, 'Reliable CI?': 'Yes'}	No
575	Infectious arthropathies|diseases of the musculoskeletal system and connective tissue$M$61-	diseases of the musculoskeletal system and connective tissue	0.9928391092999835	{'CI': array([0.90304868, 1.08835165]), 'Error Bound': 0.0, 'Reliable CI?': 'Yes'}	{'CI': array([0.90304868, 1.08835165]), 'Error Bound': 0.0, 'Reliable CI?': 'Yes'}	No	0.8991681434849155	{'CI': array([0.81254539, 0.99128304]), 'Error Bound': 0.0, 'Reliable CI?': 'Yes'}	{'CI': array([0.80296197, 1.00219677]), 'Error Bound': 0.0, 'Reliable CI?': 'Yes'}	No
576	Inflammatory polyarthropathies|diseases of the musculoskeletal system and connective tissue$F$21-40	diseases of the musculoskeletal system and connective tissue	0.9622526949792579	{'CI': array([0.82015411, 1.11942716]), 'Error Bound': 3.460162235919027e-305, 'Reliable CI?': 'Yes'}	{'CI': array([0.82015411, 1.11942716]), 'Error Bound': 3.460162235919027e-305, 'Reliable CI?': 'Yes'}	No	0.9737409077365203	{'CI': array([0.82052702, 1.1445535 ]), 'Error Bound': 3.3556453290896123e-265, 'Reliable CI?': 'Yes'}	{'CI': array([0.82052702, 1.1445535 ]), 'Error Bound': 3.3556453290896123e-265, 'Reliable CI?': 'Yes'}	No
577	Inflammatory polyarthropathies|diseases of the musculoskeletal system and connective tissue$F$41-60	diseases of the musculoskeletal system and connective tissue	1.0249068502377645	{'CI': array([0.95741166, 1.095554 ]), 'Error Bound': 0.0, 'Reliable CI?': 'Yes'}	{'CI': array([0.95741166, 1.095554 ]), 'Error Bound': 0.0, 'Reliable CI?': 'Yes'}	No	0.9301093625272687	{'CI': array([0.8668204, 0.9962547]), 'Error Bound': 0.0, 'Reliable CI?': 'Yes'}	{'CI': array([0.85976131, 1.00400435]), 'Error Bound': 0.0, 'Reliable CI?': 'Yes'}	No
578	Inflammatory polyarthropathies|diseases of the musculoskeletal system and connective tissue$F$61-	diseases of the musculoskeletal system and connective tissue	1.0448755149608584	{'CI': array([0.98982885, 1.1019839 ]), 'Error Bound': 0.0, 'Reliable CI?': 'Yes'}	{'CI': array([0.98982885, 1.1019839 ]), 'Error Bound': 0.0, 'Reliable CI?': 'Yes'}	No	0.9471865242539443	{'CI': array([0.89521528, 1.00105368]), 'Error Bound': 0.0, 'Reliable CI?': 'Yes'}	{'CI': array([0.89521528, 1.00105368]), 'Error Bound': 0.0, 'Reliable CI?': 'Yes'}	No
579	Inflammatory polyarthropathies|diseases of the musculoskeletal system and connective tissue$M$21-40	diseases of the musculoskeletal system and connective tissue	1.0317192475505574	{'CI': array([0.86617598, 1.21755161]), 'Error Bound': 4.048856022641285e-244, 'Reliable CI?': 'Yes'}	{'CI': array([0.86617598, 1.21755161]), 'Error Bound': 4.048856022641285e-244, 'Reliable CI?': 'Yes'}	No	0.920895977787077	{'CI': array([0.76198053, 1.09920694]), 'Error Bound': 2.9792304150314226e-228, 'Reliable CI?': 'Yes'}	{'CI': array([0.76198053, 1.09920694]), 'Error Bound': 2.9792304150314226e-228, 'Reliable CI?': 'Yes'}	No
580	Inflammatory polyarthropathies|diseases of the musculoskeletal system and connective tissue$M$41-60	diseases of the musculoskeletal system and connective tissue	0.9394563265093118	{'CI': array([0.87961111, 1.00184118]), 'Error Bound': 0.0, 'Reliable CI?': 'Yes'}	{'CI': array([0.87961111, 1.00184118]), 'Error Bound': 0.0, 'Reliable CI?': 'Yes'}	No	0.9259797813311604	{'CI': array([0.86539073, 0.98918539]), 'Error Bound': 0.0, 'Reliable CI?': 'Yes'}	{'CI': array([0.85862659, 0.99658203]), 'Error Bound': 0.0, 'Reliable CI?': 'Yes'}	Yes
581	Inflammatory polyarthropathies|diseases of the musculoskeletal system and connective tissue$M$61-	diseases of the musculoskeletal system and connective tissue	1.0200247641458327	{'CI': array([0.96428856, 1.07789353]), 'Error Bound': 0.0, 'Reliable CI?': 'Yes'}	{'CI': array([0.96428856, 1.07789353]), 'Error Bound': 0.0, 'Reliable CI?': 'Yes'}	No	0.9418509389704361	{'CI': array([0.88789709, 0.99785446]), 'Error Bound': 0.0, 'Reliable CI?': 'Yes'}	{'CI': array([0.88185889, 1.00438793]), 'Error Bound': 0.0, 'Reliable CI?': 'Yes'}	No
582	Osteopathies|diseases of the musculoskeletal system and connective tissue$F$0-10	diseases of the musculoskeletal system and connective tissue	0.9844487481997641	{'CI': array([0.78913329, 1.20920229]), 'Error Bound': 3.6565306886269056e-162, 'Reliable CI?': 'Yes'}	{'CI': array([0.78913329, 1.20920229]), 'Error Bound': 3.6565306886269056e-162, 'Reliable CI?': 'Yes'}	No	1.090453262412715	{'CI': array([0.87251579, 1.34421424]), 'Error Bound': 4.992217655599217e-148, 'Reliable CI?': 'Yes'}	{'CI': array([0.87251579, 1.34421424]), 'Error Bound': 4.992217655599217e-148, 'Reliable CI?': 'Yes'}	No
583	Osteopathies|diseases of the musculoskeletal system and connective tissue$F$11-20	diseases of the musculoskeletal system and connective tissue	0.9048120182847805	{'CI': array([0.711882 , 1.12728731]), 'Error Bound': 6.716656344391338e-149, 'Reliable CI?': 'Yes'}	{'CI': array([0.711882 , 1.12728731]), 'Error Bound': 6.716656344391338e-149, 'Reliable CI?': 'Yes'}	No	0.652818638461852	{'CI': array([0.50446831, 0.81983935]), 'Error Bound': 2.435313149018906e-169, 'Reliable CI?': 'Yes'}	{'CI': array([0.48838335, 0.84050983]), 'Error Bound': 2.435313149018906e-169, 'Reliable CI?': 'Yes'}	Yes
584	Osteopathies|diseases of the musculoskeletal system and connective tissue$F$21-40	diseases of the musculoskeletal system and connective tissue	0.9869561342247184	{'CI': array([0.85985658, 1.12587555]), 'Error Bound': 0.0, 'Reliable CI?': 'Yes'}	{'CI': array([0.85985658, 1.12587555]), 'Error Bound': 0.0, 'Reliable CI?': 'Yes'}	No	0.8374807541453579	{'CI': array([0.72387259, 0.96097648]), 'Error Bound': 0.0, 'Reliable CI?': 'Yes'}	{'CI': array([0.71142078, 0.97583172]), 'Error Bound': 0.0, 'Reliable CI?': 'Yes'}	Yes
585	Osteopathies|diseases of the musculoskeletal system and connective tissue$F$41-60	diseases of the musculoskeletal system and connective tissue	1.0160939216705653	{'CI': array([0.96020667, 1.07413148]), 'Error Bound': 0.0, 'Reliable CI?': 'Yes'}	{'CI': array([0.96020667, 1.07413148]), 'Error Bound': 0.0, 'Reliable CI?': 'Yes'}	No	0.9840841303301763	{'CI': array([0.92924432, 1.0410157 ]), 'Error Bound': 0.0, 'Reliable CI?': 'Yes'}	{'CI': array([0.92924432, 1.0410157 ]), 'Error Bound': 0.0, 'Reliable CI?': 'Yes'}	No
586	Osteopathies|diseases of the musculoskeletal system and connective tissue$F$61-	diseases of the musculoskeletal system and connective tissue	1.0392130452133836	{'CI': array([0.99744341, 1.08216134]), 'Error Bound': 0.0, 'Reliable CI?': 'Yes'}	{'CI': array([0.99744341, 1.08216134]), 'Error Bound': 0.0, 'Reliable CI?': 'Yes'}	No	0.9689281916131119	{'CI': array([0.92769924, 1.01133244]), 'Error Bound': 0.0, 'Reliable CI?': 'Yes'}	{'CI': array([0.92769924, 1.01133244]), 'Error Bound': 0.0, 'Reliable CI?': 'Yes'}	No
587	Osteopathies|diseases of the musculoskeletal system and connective tissue$M$0-10	diseases of the musculoskeletal system and connective tissue	0.9826846342319753	{'CI': array([0.79454604, 1.19799482]), 'Error Bound': 5.426356300784655e-175, 'Reliable CI?': 'Yes'}	{'CI': array([0.79454604, 1.19799482]), 'Error Bound': 5.426356300784655e-175, 'Reliable CI?': 'Yes'}	No	0.868172574905563	{'CI': array([0.70828096, 1.04814626]), 'Error Bound': 2.9688513384387893e-208, 'Reliable CI?': 'Yes'}	{'CI': array([0.70828096, 1.04814626]), 'Error Bound': 2.9688513384387893e-208, 'Reliable CI?': 'Yes'}	No
588	Osteopathies|diseases of the musculoskeletal system and connective tissue$M$11-20	diseases of the musculoskeletal system and connective tissue	0.7959423882144956	{'CI': array([0.66411298, 0.94149277]), 'Error Bound': 8.285883193922009e-278, 'Reliable CI?': 'Yes'}	{'CI': array([0.63478515, 0.97809068]), 'Error Bound': 8.285883193922009e-278, 'Reliable CI?': 'Yes'}	Yes	0.8813009103346695	{'CI': array([0.73898731, 1.03920408]), 'Error Bound': 7.459250515860086e-271, 'Reliable CI?': 'Yes'}	{'CI': array([0.73898731, 1.03920408]), 'Error Bound': 7.459250515860086e-271, 'Reliable CI?': 'Yes'}	No
589	Osteopathies|diseases of the musculoskeletal system and connective tissue$M$21-40	diseases of the musculoskeletal system and connective tissue	0.9773230610806178	{'CI': array([0.87716489, 1.08470384]), 'Error Bound': 0.0, 'Reliable CI?': 'Yes'}	{'CI': array([0.87716489, 1.08470384]), 'Error Bound': 0.0, 'Reliable CI?': 'Yes'}	No	0.9829572368271544	{'CI': array([0.88022843, 1.09328213]), 'Error Bound': 0.0, 'Reliable CI?': 'Yes'}	{'CI': array([0.88022843, 1.09328213]), 'Error Bound': 0.0, 'Reliable CI?': 'Yes'}	No
590	Osteopathies|diseases of the musculoskeletal system and connective tissue$M$41-60	diseases of the musculoskeletal system and connective tissue	0.9853027903696141	{'CI': array([0.93831228, 1.03382035]), 'Error Bound': 0.0, 'Reliable CI?': 'Yes'}	{'CI': array([0.93831228, 1.03382035]), 'Error Bound': 0.0, 'Reliable CI?': 'Yes'}	No	0.9412910399687631	{'CI': array([0.89555067, 0.98849908]), 'Error Bound': 0.0, 'Reliable CI?': 'Yes'}	{'CI': array([0.89041696, 0.99398729]), 'Error Bound': 0.0, 'Reliable CI?': 'Yes'}	Yes
591	Osteopathies|diseases of the musculoskeletal system and connective tissue$M$61-	diseases of the musculoskeletal system and connective tissue	0.9774990857226514	{'CI': array([0.93099761, 1.02549744]), 'Error Bound': 0.0, 'Reliable CI?': 'Yes'}	{'CI': array([0.93099761, 1.02549744]), 'Error Bound': 0.0, 'Reliable CI?': 'Yes'}	No	0.9947502909688444	{'CI': array([0.94587208, 1.04527414]), 'Error Bound': 0.0, 'Reliable CI?': 'Yes'}	{'CI': array([0.94587208, 1.04527414]), 'Error Bound': 0.0, 'Reliable CI?': 'Yes'}	No
592	Other disorders of the musculoskeletal system and connective tissue|diseases of the musculoskeletal system and connective tissue$F$11-20	diseases of the musculoskeletal system and connective tissue	1.2148886206774152	{'CI': array([0.91413466, 1.58484383]), 'Error Bound': 2.503962662853256e-87, 'Reliable CI?': 'Yes'}	{'CI': array([0.91413466, 1.58484383]), 'Error Bound': 2.503962662853256e-87, 'Reliable CI?': 'Yes'}	No	0.9013623687793723	{'CI': array([0.6625956 , 1.18714331]), 'Error Bound': 6.023475280161601e-95, 'Reliable CI?': 'Yes'}	{'CI': array([0.6625956 , 1.18714331]), 'Error Bound': 6.023475280161601e-95, 'Reliable CI?': 'Yes'}	No
593	Other disorders of the musculoskeletal system and connective tissue|diseases of the musculoskeletal system and connective tissue$F$21-40	diseases of the musculoskeletal system and connective tissue	1.0273039416787746	{'CI': array([0.93403586, 1.12669497]), 'Error Bound': 0.0, 'Reliable CI?': 'Yes'}	{'CI': array([0.93403586, 1.12669497]), 'Error Bound': 0.0, 'Reliable CI?': 'Yes'}	No	0.9603026289308777	{'CI': array([0.86752423, 1.05928444]), 'Error Bound': 0.0, 'Reliable CI?': 'Yes'}	{'CI': array([0.86752423, 1.05928444]), 'Error Bound': 0.0, 'Reliable CI?': 'Yes'}	No
594	Other disorders of the musculoskeletal system and connective tissue|diseases of the musculoskeletal system and connective tissue$F$41-60	diseases of the musculoskeletal system and connective tissue	0.9999062406281836	{'CI': array([0.95176443, 1.04964403]), 'Error Bound': 0.0, 'Reliable CI?': 'Yes'}	{'CI': array([0.95176443, 1.04964403]), 'Error Bound': 0.0, 'Reliable CI?': 'Yes'}	No	0.9630695036857824	{'CI': array([0.91595928, 1.01172637]), 'Error Bound': 0.0, 'Reliable CI?': 'Yes'}	{'CI': array([0.91595928, 1.01172637]), 'Error Bound': 0.0, 'Reliable CI?': 'Yes'}	No
595	Other disorders of the musculoskeletal system and connective tissue|diseases of the musculoskeletal system and connective tissue$F$61-	diseases of the musculoskeletal system and connective tissue	0.998483314611016	{'CI': array([0.94927846, 1.04935509]), 'Error Bound': 0.0, 'Reliable CI?': 'Yes'}	{'CI': array([0.94927846, 1.04935509]), 'Error Bound': 0.0, 'Reliable CI?': 'Yes'}	No	0.9420553257677914	{'CI': array([0.89446216, 0.99123638]), 'Error Bound': 0.0, 'Reliable CI?': 'Yes'}	{'CI': array([0.88912384, 0.99695826]), 'Error Bound': 0.0, 'Reliable CI?': 'Yes'}	Yes
596	Other disorders of the musculoskeletal system and connective tissue|diseases of the musculoskeletal system and connective tissue$M$0-10	diseases of the musculoskeletal system and connective tissue	1.1098744468562216	{'CI': array([0.82406611, 1.46008871]), 'Error Bound': 8.379327713851862e-86, 'Reliable CI?': 'Yes'}	{'CI': array([0.82406611, 1.46008871]), 'Error Bound': 8.379327713851862e-86, 'Reliable CI?': 'Yes'}	No	0.9790170379218222	{'CI': array([0.70759975, 1.31097831]), 'Error Bound': 8.533654811116761e-81, 'Reliable CI?': 'Yes'}	{'CI': array([0.70759975, 1.31097831]), 'Error Bound': 8.533654811116761e-81, 'Reliable CI?': 'Yes'}	No
597	Other disorders of the musculoskeletal system and connective tissue|diseases of the musculoskeletal system and connective tissue$M$11-20	diseases of the musculoskeletal system and connective tissue	1.1136148091649134	{'CI': array([0.85497988, 1.42375918]), 'Error Bound': 1.7602289085390373e-106, 'Reliable CI?': 'Yes'}	{'CI': array([0.85497988, 1.42375918]), 'Error Bound': 1.7602289085390373e-106, 'Reliable CI?': 'Yes'}	No	0.9063889475149066	{'CI': array([0.69197 , 1.15789942]), 'Error Bound': 9.406854626503645e-120, 'Reliable CI?': 'Yes'}	{'CI': array([0.69197 , 1.15789942]), 'Error Bound': 9.406854626503645e-120, 'Reliable CI?': 'Yes'}	No
598	Other disorders of the musculoskeletal system and connective tissue|diseases of the musculoskeletal system and connective tissue$M$21-40	diseases of the musculoskeletal system and connective tissue	1.0442352750472355	{'CI': array([0.92805903, 1.17000869]), 'Error Bound': 0.0, 'Reliable CI?': 'Yes'}	{'CI': array([0.92805903, 1.17000869]), 'Error Bound': 0.0, 'Reliable CI?': 'Yes'}	No	0.9428815269737275	{'CI': array([0.83055313, 1.06449002]), 'Error Bound': 0.0, 'Reliable CI?': 'Yes'}	{'CI': array([0.83055313, 1.06449002]), 'Error Bound': 0.0, 'Reliable CI?': 'Yes'}	No
599	Other disorders of the musculoskeletal system and connective tissue|diseases of the musculoskeletal system and connective tissue$M$41-60	diseases of the musculoskeletal system and connective tissue	0.97615974454887	{'CI': array([0.92520043, 1.02892563]), 'Error Bound': 0.0, 'Reliable CI?': 'Yes'}	{'CI': array([0.92520043, 1.02892563]), 'Error Bound': 0.0, 'Reliable CI?': 'Yes'}	No	0.9549561945487617	{'CI': array([0.90387168, 1.00786946]), 'Error Bound': 0.0, 'Reliable CI?': 'Yes'}	{'CI': array([0.90387168, 1.00786946]), 'Error Bound': 0.0, 'Reliable CI?': 'Yes'}	No
600	Other disorders of the musculoskeletal system and connective tissue|diseases of the musculoskeletal system and connective tissue$M$61-	diseases of the musculoskeletal system and connective tissue	0.9492473394560995	{'CI': array([0.90011023, 1.00007554]), 'Error Bound': 0.0, 'Reliable CI?': 'Yes'}	{'CI': array([0.90011023, 1.00007554]), 'Error Bound': 0.0, 'Reliable CI?': 'Yes'}	No	0.9880161519623778	{'CI': array([0.9368958 , 1.04094365]), 'Error Bound': 0.0, 'Reliable CI?': 'Yes'}	{'CI': array([0.9368958 , 1.04094365]), 'Error Bound': 0.0, 'Reliable CI?': 'Yes'}	No
601	Other dorsopathies|diseases of the musculoskeletal system and connective tissue$F$0-10	diseases of the musculoskeletal system and connective tissue	0.9346732275268524	{'CI': array([0.65858956, 1.27477426]), 'Error Bound': 2.1644816645004915e-73, 'Reliable CI?': 'Yes'}	{'CI': array([0.65858956, 1.27477426]), 'Error Bound': 2.1644816645004915e-73, 'Reliable CI?': 'Yes'}	No	1.0643644301584279	{'CI': array([0.76215122, 1.44088814]), 'Error Bound': 4.389265119420431e-72, 'Reliable CI?': 'Yes'}	{'CI': array([0.76215122, 1.44088814]), 'Error Bound': 4.389265119420431e-72, 'Reliable CI?': 'Yes'}	No
602	Other dorsopathies|diseases of the musculoskeletal system and connective tissue$F$11-20	diseases of the musculoskeletal system and connective tissue	0.9087303131919783	{'CI': array([0.78640421, 1.04228712]), 'Error Bound': 0.0, 'Reliable CI?': 'Yes'}	{'CI': array([0.78640421, 1.04228712]), 'Error Bound': 0.0, 'Reliable CI?': 'Yes'}	No	0.8361821468588286	{'CI': array([0.71992858, 0.96281126]), 'Error Bound': 0.0, 'Reliable CI?': 'Yes'}	{'CI': array([0.70719743, 0.9780654 ]), 'Error Bound': 0.0, 'Reliable CI?': 'Yes'}	Yes
603	Other dorsopathies|diseases of the musculoskeletal system and connective tissue$F$21-40	diseases of the musculoskeletal system and connective tissue	1.0234661213224048	{'CI': array([0.97194409, 1.07680566]), 'Error Bound': 0.0, 'Reliable CI?': 'Yes'}	{'CI': array([0.97194409, 1.07680566]), 'Error Bound': 0.0, 'Reliable CI?': 'Yes'}	No	0.944304109754834	{'CI': array([0.8948623 , 0.99546384]), 'Error Bound': 0.0, 'Reliable CI?': 'Yes'}	{'CI': array([0.8893204 , 1.00142076]), 'Error Bound': 0.0, 'Reliable CI?': 'Yes'}	No
604	Other dorsopathies|diseases of the musculoskeletal system and connective tissue$F$41-60	diseases of the musculoskeletal system and connective tissue	1.0186338306930152	{'CI': array([0.98894089, 1.0489225 ]), 'Error Bound': 0.0, 'Reliable CI?': 'Yes'}	{'CI': array([0.98894089, 1.0489225 ]), 'Error Bound': 0.0, 'Reliable CI?': 'Yes'}	No	0.9623023828353945	{'CI': array([0.93350205, 0.99167361]), 'Error Bound': 0.0, 'Reliable CI?': 'Yes'}	{'CI': array([0.9302496 , 0.99506388]), 'Error Bound': 0.0, 'Reliable CI?': 'Yes'}	Yes
605	Other dorsopathies|diseases of the musculoskeletal system and connective tissue$F$61-	diseases of the musculoskeletal system and connective tissue	1.0073780023095988	{'CI': array([0.97627479, 1.03913709]), 'Error Bound': 0.0, 'Reliable CI?': 'Yes'}	{'CI': array([0.97627479, 1.03913709]), 'Error Bound': 0.0, 'Reliable CI?': 'Yes'}	No	0.9456140525161094	{'CI': array([0.91546935, 0.97638729]), 'Error Bound': 0.0, 'Reliable CI?': 'Yes'}	{'CI': array([0.91206685, 0.97994152]), 'Error Bound': 0.0, 'Reliable CI?': 'Yes'}	Yes
606	Other dorsopathies|diseases of the musculoskeletal system and connective tissue$M$0-10	diseases of the musculoskeletal system and connective tissue	1.2679496122097795	{'CI': array([0.94672539, 1.66781027]), 'Error Bound': 1.408351889870564e-80, 'Reliable CI?': 'Yes'}	{'CI': array([0.94672539, 1.66781027]), 'Error Bound': 1.408351889870564e-80, 'Reliable CI?': 'Yes'}	No	0.9149932157994669	{'CI': array([0.67282161, 1.20547222]), 'Error Bound': 7.396787827018174e-94, 'Reliable CI?': 'Yes'}	{'CI': array([0.67282161, 1.20547222]), 'Error Bound': 7.396787827018174e-94, 'Reliable CI?': 'Yes'}	No
607	Other dorsopathies|diseases of the musculoskeletal system and connective tissue$M$11-20	diseases of the musculoskeletal system and connective tissue	0.9630057051995815	{'CI': array([0.82403924, 1.11635222]), 'Error Bound': 0.0, 'Reliable CI?': 'Yes'}	{'CI': array([0.82403924, 1.11635222]), 'Error Bound': 0.0, 'Reliable CI?': 'Yes'}	No	1.0292142981517243	{'CI': array([0.88618752, 1.18714722]), 'Error Bound': 0.0, 'Reliable CI?': 'Yes'}	{'CI': array([0.88618752, 1.18714722]), 'Error Bound': 0.0, 'Reliable CI?': 'Yes'}	No
608	Other dorsopathies|diseases of the musculoskeletal system and connective tissue$M$21-40	diseases of the musculoskeletal system and connective tissue	1.0233974767069622	{'CI': array([0.96485403, 1.08429882]), 'Error Bound': 0.0, 'Reliable CI?': 'Yes'}	{'CI': array([0.96485403, 1.08429882]), 'Error Bound': 0.0, 'Reliable CI?': 'Yes'}	No	0.9836843638497995	{'CI': array([0.9257 , 1.0440127]), 'Error Bound': 0.0, 'Reliable CI?': 'Yes'}	{'CI': array([0.9257 , 1.0440127]), 'Error Bound': 0.0, 'Reliable CI?': 'Yes'}	No
609	Other dorsopathies|diseases of the musculoskeletal system and connective tissue$M$41-60	diseases of the musculoskeletal system and connective tissue	0.9819297087162675	{'CI': array([0.95044657, 1.01409183]), 'Error Bound': 0.0, 'Reliable CI?': 'Yes'}	{'CI': array([0.95044657, 1.01409183]), 'Error Bound': 0.0, 'Reliable CI?': 'Yes'}	No	0.9677150309937043	{'CI': array([0.93595263, 1.0001719 ]), 'Error Bound': 0.0, 'Reliable CI?': 'Yes'}	{'CI': array([0.93595263, 1.0001719 ]), 'Error Bound': 0.0, 'Reliable CI?': 'Yes'}	No
610	Other dorsopathies|diseases of the musculoskeletal system and connective tissue$M$61-	diseases of the musculoskeletal system and connective tissue	0.9946332849021202	{'CI': array([0.95901188, 1.03112137]), 'Error Bound': 0.0, 'Reliable CI?': 'Yes'}	{'CI': array([0.95901188, 1.03112137]), 'Error Bound': 0.0, 'Reliable CI?': 'Yes'}	No	0.9500453641354226	{'CI': array([0.91469875, 0.98625787]), 'Error Bound': 0.0, 'Reliable CI?': 'Yes'}	{'CI': array([0.91071654, 0.99044914]), 'Error Bound': 0.0, 'Reliable CI?': 'Yes'}	Yes
611	Other joint disorders|diseases of the musculoskeletal system and connective tissue$F$0-10	diseases of the musculoskeletal system and connective tissue	0.9253061270285584	{'CI': array([0.74534162, 1.1305331 ]), 'Error Bound': 3.632567252498205e-177, 'Reliable CI?': 'Yes'}	{'CI': array([0.74534162, 1.1305331 ]), 'Error Bound': 3.632567252498205e-177, 'Reliable CI?': 'Yes'}	No	0.9687810466922028	{'CI': array([0.76541453, 1.20446417]), 'Error Bound': 7.466026019365177e-146, 'Reliable CI?': 'Yes'}	{'CI': array([0.76541453, 1.20446417]), 'Error Bound': 7.466026019365177e-146, 'Reliable CI?': 'Yes'}	No
612	Other joint disorders|diseases of the musculoskeletal system and connective tissue$F$11-20	diseases of the musculoskeletal system and connective tissue	0.9580855754590255	{'CI': array([0.81341833, 1.11843258]), 'Error Bound': 2.2776580247254315e-292, 'Reliable CI?': 'Yes'}	{'CI': array([0.81341833, 1.11843258]), 'Error Bound': 2.2776580247254315e-292, 'Reliable CI?': 'Yes'}	No	0.9688874945066088	{'CI': array([0.8150442 , 1.14050869]), 'Error Bound': 2.724772056325989e-261, 'Reliable CI?': 'Yes'}	{'CI': array([0.8150442 , 1.14050869]), 'Error Bound': 2.724772056325989e-261, 'Reliable CI?': 'Yes'}	No
613	Other joint disorders|diseases of the musculoskeletal system and connective tissue$F$21-40	diseases of the musculoskeletal system and connective tissue	0.978409673309974	{'CI': array([0.88233018, 1.0811139 ]), 'Error Bound': 0.0, 'Reliable CI?': 'Yes'}	{'CI': array([0.88233018, 1.0811139 ]), 'Error Bound': 0.0, 'Reliable CI?': 'Yes'}	No	0.8897297818089813	{'CI': array([0.80009136, 0.98529611]), 'Error Bound': 0.0, 'Reliable CI?': 'Yes'}	{'CI': array([0.79018568, 0.99663815]), 'Error Bound': 0.0, 'Reliable CI?': 'Yes'}	Yes
614	Other joint disorders|diseases of the musculoskeletal system and connective tissue$F$41-60	diseases of the musculoskeletal system and connective tissue	0.9942621284786448	{'CI': array([0.94794021, 1.04206266]), 'Error Bound': 0.0, 'Reliable CI?': 'Yes'}	{'CI': array([0.94794021, 1.04206266]), 'Error Bound': 0.0, 'Reliable CI?': 'Yes'}	No	0.9573454047190318	{'CI': array([0.91203812, 1.00408427]), 'Error Bound': 0.0, 'Reliable CI?': 'Yes'}	{'CI': array([0.91203812, 1.00408427]), 'Error Bound': 0.0, 'Reliable CI?': 'Yes'}	No
615	Other joint disorders|diseases of the musculoskeletal system and connective tissue$F$61-	diseases of the musculoskeletal system and connective tissue	1.019749618404649	{'CI': array([0.98434351, 1.05600456]), 'Error Bound': 0.0, 'Reliable CI?': 'Yes'}	{'CI': array([0.98434351, 1.05600456]), 'Error Bound': 0.0, 'Reliable CI?': 'Yes'}	No	0.9498524623019035	{'CI': array([0.916103 , 0.98439062]), 'Error Bound': 0.0, 'Reliable CI?': 'Yes'}	{'CI': array([0.91229854, 0.9883855 ]), 'Error Bound': 0.0, 'Reliable CI?': 'Yes'}	Yes
616	Other joint disorders|diseases of the musculoskeletal system and connective tissue$M$0-10	diseases of the musculoskeletal system and connective tissue	1.046127700301129	{'CI': array([0.86013902, 1.2580014 ]), 'Error Bound': 5.404785803886849e-195, 'Reliable CI?': 'Yes'}	{'CI': array([0.86013902, 1.2580014 ]), 'Error Bound': 5.404785803886849e-195, 'Reliable CI?': 'Yes'}	No	1.0976021260369484	{'CI': array([0.88989343, 1.33751015]), 'Error Bound': 3.3065816246081737e-165, 'Reliable CI?': 'Yes'}	{'CI': array([0.88989343, 1.33751015]), 'Error Bound': 3.3065816246081737e-165, 'Reliable CI?': 'Yes'}	No
617	Other joint disorders|diseases of the musculoskeletal system and connective tissue$M$11-20	diseases of the musculoskeletal system and connective tissue	0.932003826561284	{'CI': array([0.80515454, 1.07086506]), 'Error Bound': 0.0, 'Reliable CI?': 'Yes'}	{'CI': array([0.80515454, 1.07086506]), 'Error Bound': 0.0, 'Reliable CI?': 'Yes'}	No	0.8776904139690841	{'CI': array([0.75700684, 1.00941646]), 'Error Bound': 0.0, 'Reliable CI?': 'Yes'}	{'CI': array([0.75700684, 1.00941646]), 'Error Bound': 0.0, 'Reliable CI?': 'Yes'}	No
618	Other joint disorders|diseases of the musculoskeletal system and connective tissue$M$21-40	diseases of the musculoskeletal system and connective tissue	0.9627127706684213	{'CI': array([0.87158663, 1.05981026]), 'Error Bound': 0.0, 'Reliable CI?': 'Yes'}	{'CI': array([0.87158663, 1.05981026]), 'Error Bound': 0.0, 'Reliable CI?': 'Yes'}	No	0.9860160824692914	{'CI': array([0.89153197, 1.08688112]), 'Error Bound': 0.0, 'Reliable CI?': 'Yes'}	{'CI': array([0.89153197, 1.08688112]), 'Error Bound': 0.0, 'Reliable CI?': 'Yes'}	No
619	Other joint disorders|diseases of the musculoskeletal system and connective tissue$M$41-60	diseases of the musculoskeletal system and connective tissue	1.0063349180712504	{'CI': array([0.95704531, 1.05729515]), 'Error Bound': 0.0, 'Reliable CI?': 'Yes'}	{'CI': array([0.95704531, 1.05729515]), 'Error Bound': 0.0, 'Reliable CI?': 'Yes'}	No	0.958182886995014	{'CI': array([0.9105067 , 1.00744635]), 'Error Bound': 0.0, 'Reliable CI?': 'Yes'}	{'CI': array([0.9105067 , 1.00744635]), 'Error Bound': 0.0, 'Reliable CI?': 'Yes'}	No
620	Other joint disorders|diseases of the musculoskeletal system and connective tissue$M$61-	diseases of the musculoskeletal system and connective tissue	0.9880992638607127	{'CI': array([0.94479289, 1.03269631]), 'Error Bound': 0.0, 'Reliable CI?': 'Yes'}	{'CI': array([0.94479289, 1.03269631]), 'Error Bound': 0.0, 'Reliable CI?': 'Yes'}	No	0.9313627564250476	{'CI': array([0.88989825, 0.97403174]), 'Error Bound': 0.0, 'Reliable CI?': 'Yes'}	{'CI': array([0.88523741, 0.97898346]), 'Error Bound': 0.0, 'Reliable CI?': 'Yes'}	Yes
621	Other soft tissue disorders|diseases of the musculoskeletal system and connective tissue$F$0-10	diseases of the musculoskeletal system and connective tissue	0.9035266277404086	{'CI': array([0.70652714, 1.1314764 ]), 'Error Bound': 3.715014964761578e-142, 'Reliable CI?': 'Yes'}	{'CI': array([0.70652714, 1.1314764 ]), 'Error Bound': 3.715014964761578e-142, 'Reliable CI?': 'Yes'}	No	0.828528492580257	{'CI': array([0.61769838, 1.0763391 ]), 'Error Bound': 3.5269953144314724e-110, 'Reliable CI?': 'Yes'}	{'CI': array([0.61769838, 1.0763391 ]), 'Error Bound': 3.5269953144314724e-110, 'Reliable CI?': 'Yes'}	No
622	Other soft tissue disorders|diseases of the musculoskeletal system and connective tissue$F$11-20	diseases of the musculoskeletal system and connective tissue	1.049298269351802	{'CI': array([0.89329474, 1.22307892]), 'Error Bound': 1.3707695606918332e-282, 'Reliable CI?': 'Yes'}	{'CI': array([0.89329474, 1.22307892]), 'Error Bound': 1.3707695606918332e-282, 'Reliable CI?': 'Yes'}	No	0.9092951717457076	{'CI': array([0.76658911, 1.06751567]), 'Error Bound': 1.2383388017553675e-280, 'Reliable CI?': 'Yes'}	{'CI': array([0.76658911, 1.06751567]), 'Error Bound': 1.2383388017553675e-280, 'Reliable CI?': 'Yes'}	No
623	Other soft tissue disorders|diseases of the musculoskeletal system and connective tissue$F$21-40	diseases of the musculoskeletal system and connective tissue	1.0472294513801057	{'CI': array([0.97255182, 1.12575506]), 'Error Bound': 0.0, 'Reliable CI?': 'Yes'}	{'CI': array([0.97255182, 1.12575506]), 'Error Bound': 0.0, 'Reliable CI?': 'Yes'}	No	0.9715122544502018	{'CI': array([0.90086819, 1.0456824 ]), 'Error Bound': 0.0, 'Reliable CI?': 'Yes'}	{'CI': array([0.90086819, 1.0456824 ]), 'Error Bound': 0.0, 'Reliable CI?': 'Yes'}	No
624	Other soft tissue disorders|diseases of the musculoskeletal system and connective tissue$F$41-60	diseases of the musculoskeletal system and connective tissue	0.9990917780377623	{'CI': array([0.95800247, 1.04133841]), 'Error Bound': 0.0, 'Reliable CI?': 'Yes'}	{'CI': array([0.95800247, 1.04133841]), 'Error Bound': 0.0, 'Reliable CI?': 'Yes'}	No	0.9622385995497222	{'CI': array([0.92179418, 1.003818 ]), 'Error Bound': 0.0, 'Reliable CI?': 'Yes'}	{'CI': array([0.92179418, 1.003818 ]), 'Error Bound': 0.0, 'Reliable CI?': 'Yes'}	No
625	Other soft tissue disorders|diseases of the musculoskeletal system and connective tissue$F$61-	diseases of the musculoskeletal system and connective tissue	1.0112497535845164	{'CI': array([0.97437469, 1.04904909]), 'Error Bound': 0.0, 'Reliable CI?': 'Yes'}	{'CI': array([0.97437469, 1.04904909]), 'Error Bound': 0.0, 'Reliable CI?': 'Yes'}	No	0.938979372013369	{'CI': array([0.90251428, 0.9763704 ]), 'Error Bound': 0.0, 'Reliable CI?': 'Yes'}	{'CI': array([0.8984079 , 0.98070036]), 'Error Bound': 0.0, 'Reliable CI?': 'Yes'}	Yes
626	Other soft tissue disorders|diseases of the musculoskeletal system and connective tissue$M$0-10	diseases of the musculoskeletal system and connective tissue	1.0202192438597957	{'CI': array([0.83555356, 1.23062896]), 'Error Bound': 2.682604269857648e-191, 'Reliable CI?': 'Yes'}	{'CI': array([0.83555356, 1.23062896]), 'Error Bound': 2.682604269857648e-191, 'Reliable CI?': 'Yes'}	No	1.1247709565474506	{'CI': array([0.9022143 , 1.38433467]), 'Error Bound': 8.23826281823347e-148, 'Reliable CI?': 'Yes'}	{'CI': array([0.9022143 , 1.38433467]), 'Error Bound': 8.23826281823347e-148, 'Reliable CI?': 'Yes'}	No
627	Other soft tissue disorders|diseases of the musculoskeletal system and connective tissue$M$11-20	diseases of the musculoskeletal system and connective tissue	0.9345799130556941	{'CI': array([0.80662823, 1.0747513 ]), 'Error Bound': 0.0, 'Reliable CI?': 'Yes'}	{'CI': array([0.80662823, 1.0747513 ]), 'Error Bound': 0.0, 'Reliable CI?': 'Yes'}	No	0.8913313624956702	{'CI': array([0.76938792, 1.02450194]), 'Error Bound': 0.0, 'Reliable CI?': 'Yes'}	{'CI': array([0.76938792, 1.02450194]), 'Error Bound': 0.0, 'Reliable CI?': 'Yes'}	No
628	Other soft tissue disorders|diseases of the musculoskeletal system and connective tissue$M$21-40	diseases of the musculoskeletal system and connective tissue	1.066491518691922	{'CI': array([0.98249604, 1.15535385]), 'Error Bound': 0.0, 'Reliable CI?': 'Yes'}	{'CI': array([0.98249604, 1.15535385]), 'Error Bound': 0.0, 'Reliable CI?': 'Yes'}	No	0.9785429754546358	{'CI': array([0.90120671, 1.06011361]), 'Error Bound': 0.0, 'Reliable CI?': 'Yes'}	{'CI': array([0.90120671, 1.06011361]), 'Error Bound': 0.0, 'Reliable CI?': 'Yes'}	No
629	Other soft tissue disorders|diseases of the musculoskeletal system and connective tissue$M$41-60	diseases of the musculoskeletal system and connective tissue	0.9881764695471206	{'CI': array([0.94535843, 1.0322575 ]), 'Error Bound': 0.0, 'Reliable CI?': 'Yes'}	{'CI': array([0.94535843, 1.0322575 ]), 'Error Bound': 0.0, 'Reliable CI?': 'Yes'}	No	0.9226851407486022	{'CI': array([0.88197676, 0.96455952]), 'Error Bound': 0.0, 'Reliable CI?': 'Yes'}	{'CI': array([0.87739997, 0.96941789]), 'Error Bound': 0.0, 'Reliable CI?': 'Yes'}	Yes
630	Other soft tissue disorders|diseases of the musculoskeletal system and connective tissue$M$61-	diseases of the musculoskeletal system and connective tissue	1.0024660084582446	{'CI': array([0.96136636, 1.04472062]), 'Error Bound': 0.0, 'Reliable CI?': 'Yes'}	{'CI': array([0.96136636, 1.04472062]), 'Error Bound': 0.0, 'Reliable CI?': 'Yes'}	No	0.92519694012878	{'CI': array([0.88557612, 0.96591849]), 'Error Bound': 0.0, 'Reliable CI?': 'Yes'}	{'CI': array([0.88111969, 0.97064073]), 'Error Bound': 0.0, 'Reliable CI?': 'Yes'}	Yes
631	Spondylopathies|diseases of the musculoskeletal system and connective tissue$F$21-40	diseases of the musculoskeletal system and connective tissue	0.9514732774867125	{'CI': array([0.84674608, 1.06419833]), 'Error Bound': 0.0, 'Reliable CI?': 'Yes'}	{'CI': array([0.84674608, 1.06419833]), 'Error Bound': 0.0, 'Reliable CI?': 'Yes'}	No	0.9239159748736231	{'CI': array([0.81647835, 1.0398739 ]), 'Error Bound': 0.0, 'Reliable CI?': 'Yes'}	{'CI': array([0.81647835, 1.0398739 ]), 'Error Bound': 0.0, 'Reliable CI?': 'Yes'}	No
632	Spondylopathies|diseases of the musculoskeletal system and connective tissue$F$41-60	diseases of the musculoskeletal system and connective tissue	0.9985733489973643	{'CI': array([0.95428518, 1.04420926]), 'Error Bound': 0.0, 'Reliable CI?': 'Yes'}	{'CI': array([0.95428518, 1.04420926]), 'Error Bound': 0.0, 'Reliable CI?': 'Yes'}	No	0.968124085609169	{'CI': array([0.92449649, 1.01307257]), 'Error Bound': 0.0, 'Reliable CI?': 'Yes'}	{'CI': array([0.92449649, 1.01307257]), 'Error Bound': 0.0, 'Reliable CI?': 'Yes'}	No
633	Spondylopathies|diseases of the musculoskeletal system and connective tissue$F$61-	diseases of the musculoskeletal system and connective tissue	1.0007299032239572	{'CI': array([0.96199769, 1.04048678]), 'Error Bound': 0.0, 'Reliable CI?': 'Yes'}	{'CI': array([0.96199769, 1.04048678]), 'Error Bound': 0.0, 'Reliable CI?': 'Yes'}	No	0.9686187803097699	{'CI': array([0.93006559, 1.00819787]), 'Error Bound': 0.0, 'Reliable CI?': 'Yes'}	{'CI': array([0.93006559, 1.00819787]), 'Error Bound': 0.0, 'Reliable CI?': 'Yes'}	No
634	Spondylopathies|diseases of the musculoskeletal system and connective tissue$M$11-20	diseases of the musculoskeletal system and connective tissue	0.9670605635208959	{'CI': array([0.65119606, 1.36834146]), 'Error Bound': 6.385718608178799e-58, 'Reliable CI?': 'Yes'}	{'CI': array([0.65119606, 1.36834146]), 'Error Bound': 6.385718608178799e-58, 'Reliable CI?': 'Yes'}	No	0.9681653301322741	{'CI': array([0.65483042, 1.36530509]), 'Error Bound': 5.191481096196723e-59, 'Reliable CI?': 'Yes'}	{'CI': array([0.65483042, 1.36530509]), 'Error Bound': 5.191481096196723e-59, 'Reliable CI?': 'Yes'}	No
635	Spondylopathies|diseases of the musculoskeletal system and connective tissue$M$21-40	diseases of the musculoskeletal system and connective tissue	0.9523471338561287	{'CI': array([0.84248354, 1.07104209]), 'Error Bound': 0.0, 'Reliable CI?': 'Yes'}	{'CI': array([0.84248354, 1.07104209]), 'Error Bound': 0.0, 'Reliable CI?': 'Yes'}	No	0.9817308548401122	{'CI': array([0.86711854, 1.10588421]), 'Error Bound': 0.0, 'Reliable CI?': 'Yes'}	{'CI': array([0.86711854, 1.10588421]), 'Error Bound': 0.0, 'Reliable CI?': 'Yes'}	No
636	Spondylopathies|diseases of the musculoskeletal system and connective tissue$M$41-60	diseases of the musculoskeletal system and connective tissue	0.9710868468846118	{'CI': array([0.92625147, 1.01731721]), 'Error Bound': 0.0, 'Reliable CI?': 'Yes'}	{'CI': array([0.92625147, 1.01731721]), 'Error Bound': 0.0, 'Reliable CI?': 'Yes'}	No	0.9821459372553697	{'CI': array([0.93612541, 1.02963147]), 'Error Bound': 0.0, 'Reliable CI?': 'Yes'}	{'CI': array([0.93612541, 1.02963147]), 'Error Bound': 0.0, 'Reliable CI?': 'Yes'}	No
637	Spondylopathies|diseases of the musculoskeletal system and connective tissue$M$61-	diseases of the musculoskeletal system and connective tissue	0.9602467491136549	{'CI': array([0.91960392, 1.00203524]), 'Error Bound': 0.0, 'Reliable CI?': 'Yes'}	{'CI': array([0.91960392, 1.00203524]), 'Error Bound': 0.0, 'Reliable CI?': 'Yes'}	No	0.9675566194771613	{'CI': array([0.92578636, 1.01053416]), 'Error Bound': 0.0, 'Reliable CI?': 'Yes'}	{'CI': array([0.92578636, 1.01053416]), 'Error Bound': 0.0, 'Reliable CI?': 'Yes'}	No
638	Systemic connective tissue disorders|diseases of the musculoskeletal system and connective tissue$F$0-10	diseases of the musculoskeletal system and connective tissue	0.8621401583726643	{'CI': array([0.64938621, 1.11207205]), 'Error Bound': 7.052796635702176e-114, 'Reliable CI?': 'Yes'}	{'CI': array([0.64938621, 1.11207205]), 'Error Bound': 7.052796635702176e-114, 'Reliable CI?': 'Yes'}	No	0.8736963242849948	{'CI': array([0.60823925, 1.19937543]), 'Error Bound': 5.903694492690753e-73, 'Reliable CI?': 'Yes'}	{'CI': array([0.60823925, 1.19937543]), 'Error Bound': 5.903694492690753e-73, 'Reliable CI?': 'Yes'}	No
639	Systemic connective tissue disorders|diseases of the musculoskeletal system and connective tissue$F$11-20	diseases of the musculoskeletal system and connective tissue	0.8993800054410311	{'CI': array([0.74454218, 1.07272798]), 'Error Bound': 1.8024224528411754e-233, 'Reliable CI?': 'Yes'}	{'CI': array([0.74454218, 1.07272798]), 'Error Bound': 1.8024224528411754e-233, 'Reliable CI?': 'Yes'}	No	0.8806457734095685	{'CI': array([0.71653494, 1.06584796]), 'Error Bound': 2.6736496131724433e-201, 'Reliable CI?': 'Yes'}	{'CI': array([0.71653494, 1.06584796]), 'Error Bound': 2.6736496131724433e-201, 'Reliable CI?': 'Yes'}	No
640	Systemic connective tissue disorders|diseases of the musculoskeletal system and connective tissue$F$21-40	diseases of the musculoskeletal system and connective tissue	0.9419834791271053	{'CI': array([0.85732062, 1.03181543]), 'Error Bound': 0.0, 'Reliable CI?': 'Yes'}	{'CI': array([0.85732062, 1.03181543]), 'Error Bound': 0.0, 'Reliable CI?': 'Yes'}	No	0.9462550755874934	{'CI': array([0.85927821, 1.03868858]), 'Error Bound': 0.0, 'Reliable CI?': 'Yes'}	{'CI': array([0.85927821, 1.03868858]), 'Error Bound': 0.0, 'Reliable CI?': 'Yes'}	No
641	Systemic connective tissue disorders|diseases of the musculoskeletal system and connective tissue$F$41-60	diseases of the musculoskeletal system and connective tissue	0.959538267084125	{'CI': array([0.8953649 , 1.02662002]), 'Error Bound': 0.0, 'Reliable CI?': 'Yes'}	{'CI': array([0.8953649 , 1.02662002]), 'Error Bound': 0.0, 'Reliable CI?': 'Yes'}	No	0.9349954348055305	{'CI': array([0.87079152, 1.00213569]), 'Error Bound': 0.0, 'Reliable CI?': 'Yes'}	{'CI': array([0.87079152, 1.00213569]), 'Error Bound': 0.0, 'Reliable CI?': 'Yes'}	No
642	Systemic connective tissue disorders|diseases of the musculoskeletal system and connective tissue$F$61-	diseases of the musculoskeletal system and connective tissue	1.0107376390623728	{'CI': array([0.93101524, 1.09491104]), 'Error Bound': 0.0, 'Reliable CI?': 'Yes'}	{'CI': array([0.93101524, 1.09491104]), 'Error Bound': 0.0, 'Reliable CI?': 'Yes'}	No	0.9136024421976214	{'CI': array([0.83601403, 0.99554626]), 'Error Bound': 0.0, 'Reliable CI?': 'Yes'}	{'CI': array([0.82740306, 1.00521134]), 'Error Bound': 0.0, 'Reliable CI?': 'Yes'}	No
643	Systemic connective tissue disorders|diseases of the musculoskeletal system and connective tissue$M$0-10	diseases of the musculoskeletal system and connective tissue	0.9395295064771574	{'CI': array([0.74022589, 1.17012568]), 'Error Bound': 4.521316904000749e-146, 'Reliable CI?': 'Yes'}	{'CI': array([0.74022589, 1.17012568]), 'Error Bound': 4.521316904000749e-146, 'Reliable CI?': 'Yes'}	No	1.0476741671392653	{'CI': array([0.7885853 , 1.35987412]), 'Error Bound': 1.475633288972888e-97, 'Reliable CI?': 'Yes'}	{'CI': array([0.7885853 , 1.35987412]), 'Error Bound': 1.475633288972888e-97, 'Reliable CI?': 'Yes'}	No
644	Systemic connective tissue disorders|diseases of the musculoskeletal system and connective tissue$M$11-20	diseases of the musculoskeletal system and connective tissue	1.140453760009643	{'CI': array([0.82529034, 1.53472908]), 'Error Bound': 1.6072440695152996e-72, 'Reliable CI?': 'Yes'}	{'CI': array([0.82529034, 1.53472908]), 'Error Bound': 1.6072440695152996e-72, 'Reliable CI?': 'Yes'}	No	0.8463431695732418	{'CI': array([0.56143534, 1.20251679]), 'Error Bound': 1.5471937916975724e-60, 'Reliable CI?': 'Yes'}	{'CI': array([0.56143534, 1.20251679]), 'Error Bound': 1.5471937916975724e-60, 'Reliable CI?': 'Yes'}	No
645	Systemic connective tissue disorders|diseases of the musculoskeletal system and connective tissue$M$21-40	diseases of the musculoskeletal system and connective tissue	1.131455735039519	{'CI': array([0.93292722, 1.35880385]), 'Error Bound': 1.4713062960532716e-189, 'Reliable CI?': 'Yes'}	{'CI': array([0.93292722, 1.35880385]), 'Error Bound': 1.4713062960532716e-189, 'Reliable CI?': 'Yes'}	No	1.107238023175574	{'CI': array([0.90808862, 1.33565746]), 'Error Bound': 8.07760219895303e-183, 'Reliable CI?': 'Yes'}	{'CI': array([0.90808862, 1.33565746]), 'Error Bound': 8.07760219895303e-183, 'Reliable CI?': 'Yes'}	No
646	Systemic connective tissue disorders|diseases of the musculoskeletal system and connective tissue$M$41-60	diseases of the musculoskeletal system and connective tissue	1.0284141767308144	{'CI': array([0.92034811, 1.14478322]), 'Error Bound': 0.0, 'Reliable CI?': 'Yes'}	{'CI': array([0.92034811, 1.14478322]), 'Error Bound': 0.0, 'Reliable CI?': 'Yes'}	No	0.9309123320506983	{'CI': array([0.82109901, 1.04961722]), 'Error Bound': 0.0, 'Reliable CI?': 'Yes'}	{'CI': array([0.82109901, 1.04961722]), 'Error Bound': 0.0, 'Reliable CI?': 'Yes'}	No
647	Systemic connective tissue disorders|diseases of the musculoskeletal system and connective tissue$M$61-	diseases of the musculoskeletal system and connective tissue	0.9705059627041904	{'CI': array([0.86330347, 1.08603427]), 'Error Bound': 0.0, 'Reliable CI?': 'Yes'}	{'CI': array([0.86330347, 1.08603427]), 'Error Bound': 0.0, 'Reliable CI?': 'Yes'}	No	0.9133403908788499	{'CI': array([0.80793298, 1.02695039]), 'Error Bound': 0.0, 'Reliable CI?': 'Yes'}	{'CI': array([0.80793298, 1.02695039]), 'Error Bound': 0.0, 'Reliable CI?': 'Yes'}	No
648	Cerebral palsy and other paralytic syndromes|diseases of the nervous system$F$0-10	diseases of the nervous system	0.8694823982310048	{'CI': array([0.69816698, 1.06403808]), 'Error Bound': 7.31290282966702e-181, 'Reliable CI?': 'Yes'}	{'CI': array([0.69816698, 1.06403808]), 'Error Bound': 7.31290282966702e-181, 'Reliable CI?': 'Yes'}	No	0.96654087965408	{'CI': array([0.7709886 , 1.19181673]), 'Error Bound': 8.175117706251331e-158, 'Reliable CI?': 'Yes'}	{'CI': array([0.7709886 , 1.19181673]), 'Error Bound': 8.175117706251331e-158, 'Reliable CI?': 'Yes'}	No
649	Cerebral palsy and other paralytic syndromes|diseases of the nervous system$F$11-20	diseases of the nervous system	0.9734084036854911	{'CI': array([0.81729864, 1.14782897]), 'Error Bound': 5.472497425935173e-255, 'Reliable CI?': 'Yes'}	{'CI': array([0.81729864, 1.14782897]), 'Error Bound': 5.472497425935173e-255, 'Reliable CI?': 'Yes'}	No	0.9628883348258941	{'CI': array([0.80726959, 1.13676271]), 'Error Bound': 4.945701213867842e-253, 'Reliable CI?': 'Yes'}	{'CI': array([0.80726959, 1.13676271]), 'Error Bound': 4.945701213867842e-253, 'Reliable CI?': 'Yes'}	No
650	Cerebral palsy and other paralytic syndromes|diseases of the nervous system$F$21-40	diseases of the nervous system	0.9294328614427428	{'CI': array([0.81553256, 1.05293478]), 'Error Bound': 0.0, 'Reliable CI?': 'Yes'}	{'CI': array([0.81553256, 1.05293478]), 'Error Bound': 0.0, 'Reliable CI?': 'Yes'}	No	0.9674902494130151	{'CI': array([0.85704583, 1.08681521]), 'Error Bound': 0.0, 'Reliable CI?': 'Yes'}	{'CI': array([0.85704583, 1.08681521]), 'Error Bound': 0.0, 'Reliable CI?': 'Yes'}	No
651	Cerebral palsy and other paralytic syndromes|diseases of the nervous system$F$41-60	diseases of the nervous system	0.9344121473824719	{'CI': array([0.87050946, 1.00122402]), 'Error Bound': 0.0, 'Reliable CI?': 'Yes'}	{'CI': array([0.87050946, 1.00122402]), 'Error Bound': 0.0, 'Reliable CI?': 'Yes'}	No	0.9114106044662379	{'CI': array([0.84441766, 0.9816341 ]), 'Error Bound': 0.0, 'Reliable CI?': 'Yes'}	{'CI': array([0.83695593, 0.98987709]), 'Error Bound': 0.0, 'Reliable CI?': 'Yes'}	Yes
652	Cerebral palsy and other paralytic syndromes|diseases of the nervous system$F$61-	diseases of the nervous system	1.0168686237753963	{'CI': array([0.9457985 , 1.09144705]), 'Error Bound': 0.0, 'Reliable CI?': 'Yes'}	{'CI': array([0.9457985 , 1.09144705]), 'Error Bound': 0.0, 'Reliable CI?': 'Yes'}	No	0.9433461705204377	{'CI': array([0.87328272, 1.01690425]), 'Error Bound': 0.0, 'Reliable CI?': 'Yes'}	{'CI': array([0.87328272, 1.01690425]), 'Error Bound': 0.0, 'Reliable CI?': 'Yes'}	No
653	Cerebral palsy and other paralytic syndromes|diseases of the nervous system$M$0-10	diseases of the nervous system	1.1261256496773533	{'CI': array([0.93309209, 1.34637072]), 'Error Bound': 1.4706218116946459e-199, 'Reliable CI?': 'Yes'}	{'CI': array([0.93309209, 1.34637072]), 'Error Bound': 1.4706218116946459e-199, 'Reliable CI?': 'Yes'}	No	0.821556618563473	{'CI': array([0.66446196, 0.99834942]), 'Error Bound': 4.428919483868657e-201, 'Reliable CI?': 'Yes'}	{'CI': array([0.64747026, 1.02016534]), 'Error Bound': 4.428919483868657e-201, 'Reliable CI?': 'Yes'}	No
654	Cerebral palsy and other paralytic syndromes|diseases of the nervous system$M$11-20	diseases of the nervous system	0.9097326494606707	{'CI': array([0.7927101 , 1.03698794]), 'Error Bound': 0.0, 'Reliable CI?': 'Yes'}	{'CI': array([0.7927101 , 1.03698794]), 'Error Bound': 0.0, 'Reliable CI?': 'Yes'}	No	0.8909233436427227	{'CI': array([0.77646394, 1.01521996]), 'Error Bound': 0.0, 'Reliable CI?': 'Yes'}	{'CI': array([0.77646394, 1.01521996]), 'Error Bound': 0.0, 'Reliable CI?': 'Yes'}	No
655	Cerebral palsy and other paralytic syndromes|diseases of the nervous system$M$21-40	diseases of the nervous system	0.9309047856153763	{'CI': array([0.83793916, 1.03016561]), 'Error Bound': 0.0, 'Reliable CI?': 'Yes'}	{'CI': array([0.83793916, 1.03016561]), 'Error Bound': 0.0, 'Reliable CI?': 'Yes'}	No	0.9863870507424173	{'CI': array([0.89537539, 1.08330378]), 'Error Bound': 0.0, 'Reliable CI?': 'Yes'}	{'CI': array([0.89537539, 1.08330378]), 'Error Bound': 0.0, 'Reliable CI?': 'Yes'}	No
656	Cerebral palsy and other paralytic syndromes|diseases of the nervous system$M$41-60	diseases of the nervous system	0.9919970666072429	{'CI': array([0.93288485, 1.05354053]), 'Error Bound': 0.0, 'Reliable CI?': 'Yes'}	{'CI': array([0.93288485, 1.05354053]), 'Error Bound': 0.0, 'Reliable CI?': 'Yes'}	No	0.9341179999630896	{'CI': array([0.87629504, 0.99431249]), 'Error Bound': 0.0, 'Reliable CI?': 'Yes'}	{'CI': array([0.86983314, 1.00134756]), 'Error Bound': 0.0, 'Reliable CI?': 'Yes'}	No
657	Cerebral palsy and other paralytic syndromes|diseases of the nervous system$M$61-	diseases of the nervous system	1.0111580203963004	{'CI': array([0.94722154, 1.07792534]), 'Error Bound': 0.0, 'Reliable CI?': 'Yes'}	{'CI': array([0.94722154, 1.07792534]), 'Error Bound': 0.0, 'Reliable CI?': 'Yes'}	No	0.9239410496917392	{'CI': array([0.86342862, 0.98706035]), 'Error Bound': 0.0, 'Reliable CI?': 'Yes'}	{'CI': array([0.85667266, 0.99444647]), 'Error Bound': 0.0, 'Reliable CI?': 'Yes'}	Yes
658	Demyelinating diseases of the central nervous system|diseases of the nervous system$F$11-20	diseases of the nervous system	0.7702078775220654	{'CI': array([0.56391935, 1.0125843 ]), 'Error Bound': 3.5576628169189715e-105, 'Reliable CI?': 'Yes'}	{'CI': array([0.56391935, 1.0125843 ]), 'Error Bound': 3.5576628169189715e-105, 'Reliable CI?': 'Yes'}	No	1.0610824503156149	{'CI': array([0.78526147, 1.39750313]), 'Error Bound': 4.133597791388448e-87, 'Reliable CI?': 'Yes'}	{'CI': array([0.78526147, 1.39750313]), 'Error Bound': 4.133597791388448e-87, 'Reliable CI?': 'Yes'}	No
659	Demyelinating diseases of the central nervous system|diseases of the nervous system$F$21-40	diseases of the nervous system	0.959348642756867	{'CI': array([0.85499155, 1.07162228]), 'Error Bound': 0.0, 'Reliable CI?': 'Yes'}	{'CI': array([0.85499155, 1.07162228]), 'Error Bound': 0.0, 'Reliable CI?': 'Yes'}	No	0.9303601462307513	{'CI': array([0.82076453, 1.04881468]), 'Error Bound': 0.0, 'Reliable CI?': 'Yes'}	{'CI': array([0.82076453, 1.04881468]), 'Error Bound': 0.0, 'Reliable CI?': 'Yes'}	No
660	Demyelinating diseases of the central nervous system|diseases of the nervous system$F$41-60	diseases of the nervous system	1.049518023653709	{'CI': array([0.97664029, 1.12605297]), 'Error Bound': 0.0, 'Reliable CI?': 'Yes'}	{'CI': array([0.97664029, 1.12605297]), 'Error Bound': 0.0, 'Reliable CI?': 'Yes'}	No	1.002203760145323	{'CI': array([0.9288655 , 1.07930767]), 'Error Bound': 0.0, 'Reliable CI?': 'Yes'}	{'CI': array([0.9288655 , 1.07930767]), 'Error Bound': 0.0, 'Reliable CI?': 'Yes'}	No
661	Demyelinating diseases of the central nervous system|diseases of the nervous system$F$61-	diseases of the nervous system	1.003854256366065	{'CI': array([0.90027415, 1.1150935 ]), 'Error Bound': 0.0, 'Reliable CI?': 'Yes'}	{'CI': array([0.90027415, 1.1150935 ]), 'Error Bound': 0.0, 'Reliable CI?': 'Yes'}	No	0.9637003971000138	{'CI': array([0.85601606, 1.07980564]), 'Error Bound': 0.0, 'Reliable CI?': 'Yes'}	{'CI': array([0.85601606, 1.07980564]), 'Error Bound': 0.0, 'Reliable CI?': 'Yes'}	No
662	Demyelinating diseases of the central nervous system|diseases of the nervous system$M$11-20	diseases of the nervous system	0.97179421557808	{'CI': array([0.64030002, 1.39843705]), 'Error Bound': 1.0913934492115456e-52, 'Reliable CI?': 'Yes'}	{'CI': array([0.64030002, 1.39843705]), 'Error Bound': 1.0913934492115456e-52, 'Reliable CI?': 'Yes'}	No	1.1600961478903875	{'CI': array([0.82148236, 1.59101143]), 'Error Bound': 8.328441967572774e-64, 'Reliable CI?': 'Yes'}	{'CI': array([0.82148236, 1.59101143]), 'Error Bound': 8.328441967572774e-64, 'Reliable CI?': 'Yes'}	No
663	Demyelinating diseases of the central nervous system|diseases of the nervous system$M$21-40	diseases of the nervous system	1.1207267247846546	{'CI': array([0.92639973, 1.34268986]), 'Error Bound': 1.2037994828842271e-195, 'Reliable CI?': 'Yes'}	{'CI': array([0.92639973, 1.34268986]), 'Error Bound': 1.2037994828842271e-195, 'Reliable CI?': 'Yes'}	No	0.9276474814037983	{'CI': array([0.74710219, 1.13358317]), 'Error Bound': 9.884536668377197e-177, 'Reliable CI?': 'Yes'}	{'CI': array([0.74710219, 1.13358317]), 'Error Bound': 9.884536668377197e-177, 'Reliable CI?': 'Yes'}	No
664	Demyelinating diseases of the central nervous system|diseases of the nervous system$M$41-60	diseases of the nervous system	1.025014631704067	{'CI': array([0.91505079, 1.14359786]), 'Error Bound': 0.0, 'Reliable CI?': 'Yes'}	{'CI': array([0.91505079, 1.14359786]), 'Error Bound': 0.0, 'Reliable CI?': 'Yes'}	No	0.9266047810521411	{'CI': array([0.8209849 , 1.04043751]), 'Error Bound': 0.0, 'Reliable CI?': 'Yes'}	{'CI': array([0.8209849 , 1.04043751]), 'Error Bound': 0.0, 'Reliable CI?': 'Yes'}	No
665	Demyelinating diseases of the central nervous system|diseases of the nervous system$M$61-	diseases of the nervous system	1.0280123435965063	{'CI': array([0.89066057, 1.17904514]), 'Error Bound': 0.0, 'Reliable CI?': 'Yes'}	{'CI': array([0.89066057, 1.17904514]), 'Error Bound': 0.0, 'Reliable CI?': 'Yes'}	No	0.9666992671722509	{'CI': array([0.82715004, 1.12070372]), 'Error Bound': 0.0, 'Reliable CI?': 'Yes'}	{'CI': array([0.82715004, 1.12070372]), 'Error Bound': 0.0, 'Reliable CI?': 'Yes'}	No
666	Diseases of myoneural junction and muscle|diseases of the nervous system$F$21-40	diseases of the nervous system	0.9485050657205127	{'CI': array([0.75041558, 1.17733495]), 'Error Bound': 5.502247184031603e-150, 'Reliable CI?': 'Yes'}	{'CI': array([0.75041558, 1.17733495]), 'Error Bound': 5.502247184031603e-150, 'Reliable CI?': 'Yes'}	No	0.9327976738547049	{'CI': array([0.74878817, 1.1432061 ]), 'Error Bound': 4.447580520639185e-171, 'Reliable CI?': 'Yes'}	{'CI': array([0.74878817, 1.1432061 ]), 'Error Bound': 4.447580520639185e-171, 'Reliable CI?': 'Yes'}	No
667	Diseases of myoneural junction and muscle|diseases of the nervous system$F$41-60	diseases of the nervous system	1.0189115740416481	{'CI': array([0.9016149 , 1.14608852]), 'Error Bound': 0.0, 'Reliable CI?': 'Yes'}	{'CI': array([0.9016149 , 1.14608852]), 'Error Bound': 0.0, 'Reliable CI?': 'Yes'}	No	0.9966409852847536	{'CI': array([0.87323296, 1.13112147]), 'Error Bound': 0.0, 'Reliable CI?': 'Yes'}	{'CI': array([0.87323296, 1.13112147]), 'Error Bound': 0.0, 'Reliable CI?': 'Yes'}	No
668	Diseases of myoneural junction and muscle|diseases of the nervous system$F$61-	diseases of the nervous system	0.9625912692294182	{'CI': array([0.85709022, 1.07616792]), 'Error Bound': 0.0, 'Reliable CI?': 'Yes'}	{'CI': array([0.85709022, 1.07616792]), 'Error Bound': 0.0, 'Reliable CI?': 'Yes'}	No	0.8598865441949654	{'CI': array([0.75643093, 0.97139192]), 'Error Bound': 0.0, 'Reliable CI?': 'Yes'}	{'CI': array([0.745052 , 0.9847246]), 'Error Bound': 0.0, 'Reliable CI?': 'Yes'}	Yes
669	Diseases of myoneural junction and muscle|diseases of the nervous system$M$11-20	diseases of the nervous system	1.0034388075929652	{'CI': array([0.71943688, 1.35365437]), 'Error Bound': 5.26331284693455e-76, 'Reliable CI?': 'Yes'}	{'CI': array([0.71943688, 1.35365437]), 'Error Bound': 5.26331284693455e-76, 'Reliable CI?': 'Yes'}	No	0.8684975159781109	{'CI': array([0.57070186, 1.24427619]), 'Error Bound': 4.75547651783414e-57, 'Reliable CI?': 'Yes'}	{'CI': array([0.57070186, 1.24427619]), 'Error Bound': 4.75547651783414e-57, 'Reliable CI?': 'Yes'}	No
670	Diseases of myoneural junction and muscle|diseases of the nervous system$M$21-40	diseases of the nervous system	1.0672658808506965	{'CI': array([0.81971196, 1.36245581]), 'Error Bound': 3.5220437784994154e-110, 'Reliable CI?': 'Yes'}	{'CI': array([0.81971196, 1.36245581]), 'Error Bound': 3.5220437784994154e-110, 'Reliable CI?': 'Yes'}	No	1.0837398667389668	{'CI': array([0.81479306, 1.40948726]), 'Error Bound': 1.64220662823822e-94, 'Reliable CI?': 'Yes'}	{'CI': array([0.81479306, 1.40948726]), 'Error Bound': 1.64220662823822e-94, 'Reliable CI?': 'Yes'}	No
671	Diseases of myoneural junction and muscle|diseases of the nervous system$M$41-60	diseases of the nervous system	1.0601419894610522	{'CI': array([0.92747435, 1.20540153]), 'Error Bound': 0.0, 'Reliable CI?': 'Yes'}	{'CI': array([0.92747435, 1.20540153]), 'Error Bound': 0.0, 'Reliable CI?': 'Yes'}	No	0.9274947498214225	{'CI': array([0.79583683, 1.0721595 ]), 'Error Bound': 0.0, 'Reliable CI?': 'Yes'}	{'CI': array([0.79583683, 1.0721595 ]), 'Error Bound': 0.0, 'Reliable CI?': 'Yes'}	No
672	Diseases of myoneural junction and muscle|diseases of the nervous system$M$61-	diseases of the nervous system	0.9622256615853373	{'CI': array([0.86470482, 1.06660919]), 'Error Bound': 0.0, 'Reliable CI?': 'Yes'}	{'CI': array([0.86470482, 1.06660919]), 'Error Bound': 0.0, 'Reliable CI?': 'Yes'}	No	0.9592454490032448	{'CI': array([0.86029264, 1.06527267]), 'Error Bound': 0.0, 'Reliable CI?': 'Yes'}	{'CI': array([0.86029264, 1.06527267]), 'Error Bound': 0.0, 'Reliable CI?': 'Yes'}	No
673	Episodic and paroxysmal disorders|diseases of the nervous system$F$0-10	diseases of the nervous system	0.9457292842715077	{'CI': array([0.86679241, 1.02913918]), 'Error Bound': 0.0, 'Reliable CI?': 'Yes'}	{'CI': array([0.86679241, 1.02913918]), 'Error Bound': 0.0, 'Reliable CI?': 'Yes'}	No	0.8878707559494157	{'CI': array([0.80814111, 0.97226437]), 'Error Bound': 0.0, 'Reliable CI?': 'Yes'}	{'CI': array([0.7993013, 0.9822333]), 'Error Bound': 0.0, 'Reliable CI?': 'Yes'}	Yes
674	Episodic and paroxysmal disorders|diseases of the nervous system$F$11-20	diseases of the nervous system	1.0461052349856899	{'CI': array([0.97913783, 1.11615181]), 'Error Bound': 0.0, 'Reliable CI?': 'Yes'}	{'CI': array([0.97913783, 1.11615181]), 'Error Bound': 0.0, 'Reliable CI?': 'Yes'}	No	0.9878017399598971	{'CI': array([0.9235186 , 1.05497397]), 'Error Bound': 0.0, 'Reliable CI?': 'Yes'}	{'CI': array([0.9235186 , 1.05497397]), 'Error Bound': 0.0, 'Reliable CI?': 'Yes'}	No
675	Episodic and paroxysmal disorders|diseases of the nervous system$F$21-40	diseases of the nervous system	0.9664807627704589	{'CI': array([0.93097591, 1.00285615]), 'Error Bound': 0.0, 'Reliable CI?': 'Yes'}	{'CI': array([0.93097591, 1.00285615]), 'Error Bound': 0.0, 'Reliable CI?': 'Yes'}	No	0.9517552659744476	{'CI': array([0.91660184, 0.98776628]), 'Error Bound': 0.0, 'Reliable CI?': 'Yes'}	{'CI': array([0.9126412 , 0.99193398]), 'Error Bound': 0.0, 'Reliable CI?': 'Yes'}	Yes
676	Episodic and paroxysmal disorders|diseases of the nervous system$F$41-60	diseases of the nervous system	1.0035058175602785	{'CI': array([0.97638084, 1.03112963]), 'Error Bound': 0.0, 'Reliable CI?': 'Yes'}	{'CI': array([0.97638084, 1.03112963]), 'Error Bound': 0.0, 'Reliable CI?': 'Yes'}	No	0.9490459618629072	{'CI': array([0.922678 , 0.97589385]), 'Error Bound': 0.0, 'Reliable CI?': 'Yes'}	{'CI': array([0.91969772, 0.97898997]), 'Error Bound': 0.0, 'Reliable CI?': 'Yes'}	Yes
677	Episodic and paroxysmal disorders|diseases of the nervous system$F$61-	diseases of the nervous system	0.9829964985102335	{'CI': array([0.95370684, 1.01287187]), 'Error Bound': 0.0, 'Reliable CI?': 'Yes'}	{'CI': array([0.95370684, 1.01287187]), 'Error Bound': 0.0, 'Reliable CI?': 'Yes'}	No	0.9458916688492193	{'CI': array([0.91640942, 0.97597481]), 'Error Bound': 0.0, 'Reliable CI?': 'Yes'}	{'CI': array([0.9130809 , 0.97944839]), 'Error Bound': 0.0, 'Reliable CI?': 'Yes'}	Yes
678	Episodic and paroxysmal disorders|diseases of the nervous system$M$0-10	diseases of the nervous system	1.0242757426394777	{'CI': array([0.94656636, 1.1061967 ]), 'Error Bound': 0.0, 'Reliable CI?': 'Yes'}	{'CI': array([0.94656636, 1.1061967 ]), 'Error Bound': 0.0, 'Reliable CI?': 'Yes'}	No	1.0027067301725028	{'CI': array([0.92177708, 1.08825091]), 'Error Bound': 0.0, 'Reliable CI?': 'Yes'}	{'CI': array([0.92177708, 1.08825091]), 'Error Bound': 0.0, 'Reliable CI?': 'Yes'}	No
679	Episodic and paroxysmal disorders|diseases of the nervous system$M$11-20	diseases of the nervous system	0.9699926404530707	{'CI': array([0.8957694 , 1.04811977]), 'Error Bound': 0.0, 'Reliable CI?': 'Yes'}	{'CI': array([0.8957694 , 1.04811977]), 'Error Bound': 0.0, 'Reliable CI?': 'Yes'}	No	0.9076985839301036	{'CI': array([0.83667008, 0.98237348]), 'Error Bound': 0.0, 'Reliable CI?': 'Yes'}	{'CI': array([0.82877007, 0.99115559]), 'Error Bound': 0.0, 'Reliable CI?': 'Yes'}	Yes
680	Episodic and paroxysmal disorders|diseases of the nervous system$M$21-40	diseases of the nervous system	0.9978112326191478	{'CI': array([0.94453959, 1.05304539]), 'Error Bound': 0.0, 'Reliable CI?': 'Yes'}	{'CI': array([0.94453959, 1.05304539]), 'Error Bound': 0.0, 'Reliable CI?': 'Yes'}	No	0.9431162740245229	{'CI': array([0.89184398, 0.9962388 ]), 'Error Bound': 0.0, 'Reliable CI?': 'Yes'}	{'CI': array([0.88610063, 1.00242917]), 'Error Bound': 0.0, 'Reliable CI?': 'Yes'}	No
681	Episodic and paroxysmal disorders|diseases of the nervous system$M$41-60	diseases of the nervous system	1.0070044983892226	{'CI': array([0.97578998, 1.03888065]), 'Error Bound': 0.0, 'Reliable CI?': 'Yes'}	{'CI': array([0.97578998, 1.03888065]), 'Error Bound': 0.0, 'Reliable CI?': 'Yes'}	No	0.9521682855726963	{'CI': array([0.92146614, 0.98352231]), 'Error Bound': 0.0, 'Reliable CI?': 'Yes'}	{'CI': array([0.91800142, 0.98714441]), 'Error Bound': 0.0, 'Reliable CI?': 'Yes'}	Yes
682	Episodic and paroxysmal disorders|diseases of the nervous system$M$61-	diseases of the nervous system	0.9896946162861789	{'CI': array([0.95885759, 1.02118011]), 'Error Bound': 0.0, 'Reliable CI?': 'Yes'}	{'CI': array([0.95885759, 1.02118011]), 'Error Bound': 0.0, 'Reliable CI?': 'Yes'}	No	0.9501819485375441	{'CI': array([0.9189759 , 0.98206093]), 'Error Bound': 0.0, 'Reliable CI?': 'Yes'}	{'CI': array([0.91545491, 0.98574438]), 'Error Bound': 0.0, 'Reliable CI?': 'Yes'}	Yes
683	Extrapyramidal and movement disorders|diseases of the nervous system$F$21-40	diseases of the nervous system	0.95466884794528	{'CI': array([0.72216117, 1.2305923 ]), 'Error Bound': 3.1998772815643765e-108, 'Reliable CI?': 'Yes'}	{'CI': array([0.72216117, 1.2305923 ]), 'Error Bound': 3.1998772815643765e-108, 'Reliable CI?': 'Yes'}	No	1.1154421833184947	{'CI': array([0.8557967 , 1.42701455]), 'Error Bound': 7.920034788167914e-106, 'Reliable CI?': 'Yes'}	{'CI': array([0.8557967 , 1.42701455]), 'Error Bound': 7.920034788167914e-106, 'Reliable CI?': 'Yes'}	No
684	Extrapyramidal and movement disorders|diseases of the nervous system$F$41-60	diseases of the nervous system	0.9581567408125361	{'CI': array([0.83915186, 1.08757153]), 'Error Bound': 0.0, 'Reliable CI?': 'Yes'}	{'CI': array([0.83915186, 1.08757153]), 'Error Bound': 0.0, 'Reliable CI?': 'Yes'}	No	1.0136902886458878	{'CI': array([0.88455227, 1.15492823]), 'Error Bound': 0.0, 'Reliable CI?': 'Yes'}	{'CI': array([0.88455227, 1.15492823]), 'Error Bound': 0.0, 'Reliable CI?': 'Yes'}	No
685	Extrapyramidal and movement disorders|diseases of the nervous system$F$61-	diseases of the nervous system	1.077902141587809	{'CI': array([1.00289477, 1.15674639]), 'Error Bound': 0.0, 'Reliable CI?': 'Yes'}	{'CI': array([0.98583419, 1.17581893]), 'Error Bound': 0.0, 'Reliable CI?': 'Yes'}	No	0.9283332814527769	{'CI': array([0.85984003, 1.00018061]), 'Error Bound': 0.0, 'Reliable CI?': 'Yes'}	{'CI': array([0.85984003, 1.00018061]), 'Error Bound': 0.0, 'Reliable CI?': 'Yes'}	No
686	Extrapyramidal and movement disorders|diseases of the nervous system$M$41-60	diseases of the nervous system	0.9822665757887554	{'CI': array([0.84718722, 1.13079852]), 'Error Bound': 0.0, 'Reliable CI?': 'Yes'}	{'CI': array([0.84718722, 1.13079852]), 'Error Bound': 0.0, 'Reliable CI?': 'Yes'}	No	0.9902710188029965	{'CI': array([0.8535114 , 1.14079305]), 'Error Bound': 0.0, 'Reliable CI?': 'Yes'}	{'CI': array([0.8535114 , 1.14079305]), 'Error Bound': 0.0, 'Reliable CI?': 'Yes'}	No
687	Extrapyramidal and movement disorders|diseases of the nervous system$M$61-	diseases of the nervous system	1.0428143206017726	{'CI': array([0.97908649, 1.10932384]), 'Error Bound': 0.0, 'Reliable CI?': 'Yes'}	{'CI': array([0.97908649, 1.10932384]), 'Error Bound': 0.0, 'Reliable CI?': 'Yes'}	No	0.9649857088241148	{'CI': array([0.90320164, 1.02945053]), 'Error Bound': 0.0, 'Reliable CI?': 'Yes'}	{'CI': array([0.90320164, 1.02945053]), 'Error Bound': 0.0, 'Reliable CI?': 'Yes'}	No
688	Inflammatory diseases of the central nervous system|diseases of the nervous system$F$0-10	diseases of the nervous system	1.0943699554190918	{'CI': array([0.92193714, 1.28844177]), 'Error Bound': 8.143670364764331e-243, 'Reliable CI?': 'Yes'}	{'CI': array([0.92193714, 1.28844177]), 'Error Bound': 8.143670364764331e-243, 'Reliable CI?': 'Yes'}	No	0.9511317199037163	{'CI': array([0.81347269, 1.10296425]), 'Error Bound': 0.0, 'Reliable CI?': 'Yes'}	{'CI': array([0.81347269, 1.10296425]), 'Error Bound': 0.0, 'Reliable CI?': 'Yes'}	No
689	Inflammatory diseases of the central nervous system|diseases of the nervous system$F$11-20	diseases of the nervous system	1.033560588188779	{'CI': array([0.87943183, 1.20511803]), 'Error Bound': 6.808005856916392e-284, 'Reliable CI?': 'Yes'}	{'CI': array([0.87943183, 1.20511803]), 'Error Bound': 6.808005856916392e-284, 'Reliable CI?': 'Yes'}	No	0.9948297481414518	{'CI': array([0.83938868, 1.16826551]), 'Error Bound': 5.501995407420242e-265, 'Reliable CI?': 'Yes'}	{'CI': array([0.83938868, 1.16826551]), 'Error Bound': 5.501995407420242e-265, 'Reliable CI?': 'Yes'}	No
690	Inflammatory diseases of the central nervous system|diseases of the nervous system$F$21-40	diseases of the nervous system	0.9469571979903644	{'CI': array([0.85874265, 1.04078799]), 'Error Bound': 0.0, 'Reliable CI?': 'Yes'}	{'CI': array([0.85874265, 1.04078799]), 'Error Bound': 0.0, 'Reliable CI?': 'Yes'}	No	0.9476517084893447	{'CI': array([0.86683222, 1.03315933]), 'Error Bound': 0.0, 'Reliable CI?': 'Yes'}	{'CI': array([0.86683222, 1.03315933]), 'Error Bound': 0.0, 'Reliable CI?': 'Yes'}	No
691	Inflammatory diseases of the central nervous system|diseases of the nervous system$F$41-60	diseases of the nervous system	0.9930164016638765	{'CI': array([0.92566886, 1.0635368 ]), 'Error Bound': 0.0, 'Reliable CI?': 'Yes'}	{'CI': array([0.92566886, 1.0635368 ]), 'Error Bound': 0.0, 'Reliable CI?': 'Yes'}	No	0.9913739001726648	{'CI': array([0.92238858, 1.06369362]), 'Error Bound': 0.0, 'Reliable CI?': 'Yes'}	{'CI': array([0.92238858, 1.06369362]), 'Error Bound': 0.0, 'Reliable CI?': 'Yes'}	No
692	Inflammatory diseases of the central nervous system|diseases of the nervous system$F$61-	diseases of the nervous system	0.984427549226524	{'CI': array([0.89436431, 1.08026593]), 'Error Bound': 0.0, 'Reliable CI?': 'Yes'}	{'CI': array([0.89436431, 1.08026593]), 'Error Bound': 0.0, 'Reliable CI?': 'Yes'}	No	0.9370794143640199	{'CI': array([0.84555596, 1.03467247]), 'Error Bound': 0.0, 'Reliable CI?': 'Yes'}	{'CI': array([0.84555596, 1.03467247]), 'Error Bound': 0.0, 'Reliable CI?': 'Yes'}	No
693	Inflammatory diseases of the central nervous system|diseases of the nervous system$M$0-10	diseases of the nervous system	1.0464900017488445	{'CI': array([0.90224637, 1.20582946]), 'Error Bound': 0.0, 'Reliable CI?': 'Yes'}	{'CI': array([0.90224637, 1.20582946]), 'Error Bound': 0.0, 'Reliable CI?': 'Yes'}	No	0.999067596833115	{'CI': array([0.86936777, 1.14105854]), 'Error Bound': 0.0, 'Reliable CI?': 'Yes'}	{'CI': array([0.86936777, 1.14105854]), 'Error Bound': 0.0, 'Reliable CI?': 'Yes'}	No
694	Inflammatory diseases of the central nervous system|diseases of the nervous system$M$11-20	diseases of the nervous system	1.0657971253291656	{'CI': array([0.90303922, 1.24788185]), 'Error Bound': 2.4703146251824397e-264, 'Reliable CI?': 'Yes'}	{'CI': array([0.90303922, 1.24788185]), 'Error Bound': 2.4703146251824397e-264, 'Reliable CI?': 'Yes'}	No	1.0152784682089975	{'CI': array([0.87589013, 1.16885855]), 'Error Bound': 0.0, 'Reliable CI?': 'Yes'}	{'CI': array([0.87589013, 1.16885855]), 'Error Bound': 0.0, 'Reliable CI?': 'Yes'}	No
695	Inflammatory diseases of the central nervous system|diseases of the nervous system$M$21-40	diseases of the nervous system	0.9298655299921423	{'CI': array([0.83817761, 1.02767342]), 'Error Bound': 0.0, 'Reliable CI?': 'Yes'}	{'CI': array([0.83817761, 1.02767342]), 'Error Bound': 0.0, 'Reliable CI?': 'Yes'}	No	0.9128702919141258	{'CI': array([0.82886746, 1.00201268]), 'Error Bound': 0.0, 'Reliable CI?': 'Yes'}	{'CI': array([0.82886746, 1.00201268]), 'Error Bound': 0.0, 'Reliable CI?': 'Yes'}	No
696	Inflammatory diseases of the central nervous system|diseases of the nervous system$M$41-60	diseases of the nervous system	1.0098876434423583	{'CI': array([0.94317343, 1.07969575]), 'Error Bound': 0.0, 'Reliable CI?': 'Yes'}	{'CI': array([0.94317343, 1.07969575]), 'Error Bound': 0.0, 'Reliable CI?': 'Yes'}	No	0.9395630911593357	{'CI': array([0.87475705, 1.00735707]), 'Error Bound': 0.0, 'Reliable CI?': 'Yes'}	{'CI': array([0.87475705, 1.00735707]), 'Error Bound': 0.0, 'Reliable CI?': 'Yes'}	No
697	Inflammatory diseases of the central nervous system|diseases of the nervous system$M$61-	diseases of the nervous system	1.0958749232774154	{'CI': array([1.00610844, 1.19115848]), 'Error Bound': 0.0, 'Reliable CI?': 'Yes'}	{'CI': array([0.98579635, 1.21436683]), 'Error Bound': 0.0, 'Reliable CI?': 'Yes'}	No	1.0184080344081206	{'CI': array([0.93280732, 1.10914415]), 'Error Bound': 0.0, 'Reliable CI?': 'Yes'}	{'CI': array([0.93280732, 1.10914415]), 'Error Bound': 0.0, 'Reliable CI?': 'Yes'}	No
698	Nerve, nerve root and plexus disorders|diseases of the nervous system$F$21-40	diseases of the nervous system	0.9400180539690727	{'CI': array([0.78963892, 1.1075294 ]), 'Error Bound': 5.001066124130038e-263, 'Reliable CI?': 'Yes'}	{'CI': array([0.78963892, 1.1075294 ]), 'Error Bound': 5.001066124130038e-263, 'Reliable CI?': 'Yes'}	No	0.9589639658752335	{'CI': array([0.80005458, 1.13699215]), 'Error Bound': 7.375677952724863e-241, 'Reliable CI?': 'Yes'}	{'CI': array([0.80005458, 1.13699215]), 'Error Bound': 7.375677952724863e-241, 'Reliable CI?': 'Yes'}	No
699	Nerve, nerve root and plexus disorders|diseases of the nervous system$F$41-60	diseases of the nervous system	0.9200327816482404	{'CI': array([0.82311848, 1.0238357 ]), 'Error Bound': 0.0, 'Reliable CI?': 'Yes'}	{'CI': array([0.82311848, 1.0238357 ]), 'Error Bound': 0.0, 'Reliable CI?': 'Yes'}	No	0.9717796511648854	{'CI': array([0.86780843, 1.08357038]), 'Error Bound': 0.0, 'Reliable CI?': 'Yes'}	{'CI': array([0.86780843, 1.08357038]), 'Error Bound': 0.0, 'Reliable CI?': 'Yes'}	No
700	Nerve, nerve root and plexus disorders|diseases of the nervous system$F$61-	diseases of the nervous system	0.9901192500060946	{'CI': array([0.88036937, 1.10854895]), 'Error Bound': 0.0, 'Reliable CI?': 'Yes'}	{'CI': array([0.88036937, 1.10854895]), 'Error Bound': 0.0, 'Reliable CI?': 'Yes'}	No	0.8962560696162198	{'CI': array([0.79233531, 1.00819278]), 'Error Bound': 0.0, 'Reliable CI?': 'Yes'}	{'CI': array([0.79233531, 1.00819278]), 'Error Bound': 0.0, 'Reliable CI?': 'Yes'}	No
701	Nerve, nerve root and plexus disorders|diseases of the nervous system$M$21-40	diseases of the nervous system	0.9394927168105301	{'CI': array([0.73806514, 1.17290017]), 'Error Bound': 5.0085261642782045e-143, 'Reliable CI?': 'Yes'}	{'CI': array([0.73806514, 1.17290017]), 'Error Bound': 5.0085261642782045e-143, 'Reliable CI?': 'Yes'}	No	1.152732190941063	{'CI': array([0.91173616, 1.43720372]), 'Error Bound': 1.5303730029767004e-129, 'Reliable CI?': 'Yes'}	{'CI': array([0.91173616, 1.43720372]), 'Error Bound': 1.5303730029767004e-129, 'Reliable CI?': 'Yes'}	No
702	Nerve, nerve root and plexus disorders|diseases of the nervous system$M$41-60	diseases of the nervous system	0.8825374100769959	{'CI': array([0.78036576, 0.99250262]), 'Error Bound': 0.0, 'Reliable CI?': 'Yes'}	{'CI': array([0.7573908 , 1.01958073]), 'Error Bound': 0.0, 'Reliable CI?': 'Yes'}	No	0.979143518571434	{'CI': array([0.86143044, 1.10695251]), 'Error Bound': 0.0, 'Reliable CI?': 'Yes'}	{'CI': array([0.86143044, 1.10695251]), 'Error Bound': 0.0, 'Reliable CI?': 'Yes'}	No
703	Nerve, nerve root and plexus disorders|diseases of the nervous system$M$61-	diseases of the nervous system	0.9004047400723445	{'CI': array([0.79192215, 1.01764187]), 'Error Bound': 0.0, 'Reliable CI?': 'Yes'}	{'CI': array([0.79192215, 1.01764187]), 'Error Bound': 0.0, 'Reliable CI?': 'Yes'}	No	0.9408310674163484	{'CI': array([0.82421459, 1.06746799]), 'Error Bound': 0.0, 'Reliable CI?': 'Yes'}	{'CI': array([0.82421459, 1.06746799]), 'Error Bound': 0.0, 'Reliable CI?': 'Yes'}	No
704	Other degenerative diseases of the nervous system|diseases of the nervous system$F$41-60	diseases of the nervous system	1.0189986804900206	{'CI': array([0.82635214, 1.23982094]), 'Error Bound': 5.429160036130766e-175, 'Reliable CI?': 'Yes'}	{'CI': array([0.82635214, 1.23982094]), 'Error Bound': 5.429160036130766e-175, 'Reliable CI?': 'Yes'}	No	0.9825629525094356	{'CI': array([0.78837286, 1.20581373]), 'Error Bound': 6.6632240519799755e-164, 'Reliable CI?': 'Yes'}	{'CI': array([0.78837286, 1.20581373]), 'Error Bound': 6.6632240519799755e-164, 'Reliable CI?': 'Yes'}	No
705	Other degenerative diseases of the nervous system|diseases of the nervous system$F$61-	diseases of the nervous system	0.9515410877872741	{'CI': array([0.89903611, 1.00597966]), 'Error Bound': 0.0, 'Reliable CI?': 'Yes'}	{'CI': array([0.89903611, 1.00597966]), 'Error Bound': 0.0, 'Reliable CI?': 'Yes'}	No	0.9712813219895298	{'CI': array([0.9140702 , 1.03077908]), 'Error Bound': 0.0, 'Reliable CI?': 'Yes'}	{'CI': array([0.9140702 , 1.03077908]), 'Error Bound': 0.0, 'Reliable CI?': 'Yes'}	No
706	Other degenerative diseases of the nervous system|diseases of the nervous system$M$41-60	diseases of the nervous system	0.9324514886881289	{'CI': array([0.7583686 , 1.12998176]), 'Error Bound': 5.979179851398181e-192, 'Reliable CI?': 'Yes'}	{'CI': array([0.7583686 , 1.12998176]), 'Error Bound': 5.979179851398181e-192, 'Reliable CI?': 'Yes'}	No	1.0526013640643053	{'CI': array([0.85333824, 1.28177123]), 'Error Bound': 1.9976970451484237e-170, 'Reliable CI?': 'Yes'}	{'CI': array([0.85333824, 1.28177123]), 'Error Bound': 1.9976970451484237e-170, 'Reliable CI?': 'Yes'}	No
707	Other degenerative diseases of the nervous system|diseases of the nervous system$M$61-	diseases of the nervous system	0.976744395947297	{'CI': array([0.9176621 , 1.03826482]), 'Error Bound': 0.0, 'Reliable CI?': 'Yes'}	{'CI': array([0.9176621 , 1.03826482]), 'Error Bound': 0.0, 'Reliable CI?': 'Yes'}	No	0.9322429961064492	{'CI': array([0.8723026 , 0.99473263]), 'Error Bound': 0.0, 'Reliable CI?': 'Yes'}	{'CI': array([0.86560883, 1.00204258]), 'Error Bound': 0.0, 'Reliable CI?': 'Yes'}	No
708	Other disorders of the nervous system|diseases of the nervous system$F$0-10	diseases of the nervous system	0.9562402209209108	{'CI': array([0.8699933 , 1.04783457]), 'Error Bound': 0.0, 'Reliable CI?': 'Yes'}	{'CI': array([0.8699933 , 1.04783457]), 'Error Bound': 0.0, 'Reliable CI?': 'Yes'}	No	0.9804363982000679	{'CI': array([0.89103877, 1.07554388]), 'Error Bound': 0.0, 'Reliable CI?': 'Yes'}	{'CI': array([0.89103877, 1.07554388]), 'Error Bound': 0.0, 'Reliable CI?': 'Yes'}	No
709	Other disorders of the nervous system|diseases of the nervous system$F$11-20	diseases of the nervous system	1.0452154777767073	{'CI': array([0.96532482, 1.12952898]), 'Error Bound': 0.0, 'Reliable CI?': 'Yes'}	{'CI': array([0.96532482, 1.12952898]), 'Error Bound': 0.0, 'Reliable CI?': 'Yes'}	No	0.9122774252574835	{'CI': array([0.83795529, 0.99059496]), 'Error Bound': 0.0, 'Reliable CI?': 'Yes'}	{'CI': array([0.82969805, 0.99981893]), 'Error Bound': 0.0, 'Reliable CI?': 'Yes'}	Yes
710	Other disorders of the nervous system|diseases of the nervous system$F$21-40	diseases of the nervous system	0.9977082538724106	{'CI': array([0.9612923 , 1.03503079]), 'Error Bound': 0.0, 'Reliable CI?': 'Yes'}	{'CI': array([0.9612923 , 1.03503079]), 'Error Bound': 0.0, 'Reliable CI?': 'Yes'}	No	0.9350038779704568	{'CI': array([0.8999066 , 0.97096098]), 'Error Bound': 0.0, 'Reliable CI?': 'Yes'}	{'CI': array([0.89595246, 0.97512272]), 'Error Bound': 0.0, 'Reliable CI?': 'Yes'}	Yes
711	Other disorders of the nervous system|diseases of the nervous system$F$41-60	diseases of the nervous system	1.0201833825590298	{'CI': array([0.99422376, 1.04659697]), 'Error Bound': 0.0, 'Reliable CI?': 'Yes'}	{'CI': array([0.99422376, 1.04659697]), 'Error Bound': 0.0, 'Reliable CI?': 'Yes'}	No	0.9294898346100361	{'CI': array([0.90512884, 0.95426268]), 'Error Bound': 0.0, 'Reliable CI?': 'Yes'}	{'CI': array([0.90237353, 0.9571174 ]), 'Error Bound': 0.0, 'Reliable CI?': 'Yes'}	Yes
712	Other disorders of the nervous system|diseases of the nervous system$F$61-	diseases of the nervous system	1.009353447915201	{'CI': array([0.98700894, 1.03203424]), 'Error Bound': 0.0, 'Reliable CI?': 'Yes'}	{'CI': array([0.98700894, 1.03203424]), 'Error Bound': 0.0, 'Reliable CI?': 'Yes'}	No	0.9440381037887177	{'CI': array([0.92222628, 0.96617729]), 'Error Bound': 0.0, 'Reliable CI?': 'Yes'}	{'CI': array([0.91975684, 0.96872573]), 'Error Bound': 0.0, 'Reliable CI?': 'Yes'}	Yes
713	Other disorders of the nervous system|diseases of the nervous system$M$0-10	diseases of the nervous system	0.9650327043022658	{'CI': array([0.88902782, 1.04514682]), 'Error Bound': 0.0, 'Reliable CI?': 'Yes'}	{'CI': array([0.88902782, 1.04514682]), 'Error Bound': 0.0, 'Reliable CI?': 'Yes'}	No	0.9677482291706698	{'CI': array([0.88969963, 1.05013342]), 'Error Bound': 0.0, 'Reliable CI?': 'Yes'}	{'CI': array([0.88969963, 1.05013342]), 'Error Bound': 0.0, 'Reliable CI?': 'Yes'}	No
714	Other disorders of the nervous system|diseases of the nervous system$M$11-20	diseases of the nervous system	0.9812478932557788	{'CI': array([0.9017376 , 1.06523684]), 'Error Bound': 0.0, 'Reliable CI?': 'Yes'}	{'CI': array([0.9017376 , 1.06523684]), 'Error Bound': 0.0, 'Reliable CI?': 'Yes'}	No	0.9379220976412705	{'CI': array([0.8598681, 1.0203539]), 'Error Bound': 0.0, 'Reliable CI?': 'Yes'}	{'CI': array([0.8598681, 1.0203539]), 'Error Bound': 0.0, 'Reliable CI?': 'Yes'}	No
[truncated: 924 more rows]
