# Supplementary material for: Measurable health effects associated with the daylight saving time shift
Source: PLoS Comput Biol. 2020 Jun 8;16(6):e1007927. doi: 10.1371/journal.pcbi.1007927 (PMC7302868; doi:10.1371/journal.pcbi.1007927)
Supplement: S6 Table — (CSV) [file pcbi.1007927.s007.csv]

	Condition	System	Relative Risk (Spring)	99.0% C.I. (Spring)	Spring Significant?	Relative Risk (Autumn)	99.0% C.I. (Autumn)	Autumn Significant?
0	On diagnostic imaging and in function studies, without diagnosis|abnormal clinical and laboratory findings, not elsewhere classified$F$61-	abnormal clinical and laboratory findings, not elsewhere classified	0.9961103289018968	{'CI': array([0.94563491, 1.04865977]), 'Gelman-Rubin': 1.0000728284361868}	No	0.9999628476915244	{'CI': array([0.94422031, 1.05958263]), 'Gelman-Rubin': 0.9997922795620852}	No
1	On diagnostic imaging and in function studies, without diagnosis|abnormal clinical and laboratory findings, not elsewhere classified$M$61-	abnormal clinical and laboratory findings, not elsewhere classified	0.9955168644288486	{'CI': array([0.94716103, 1.04856823]), 'Gelman-Rubin': 0.9999394943624114}	No	1.002494454859366	{'CI': array([0.94354211, 1.06048542]), 'Gelman-Rubin': 0.999847696965832}	No
2	On examination of blood, without diagnosis|abnormal clinical and laboratory findings, not elsewhere classified$F$0-20	abnormal clinical and laboratory findings, not elsewhere classified	1.0024086808624326	{'CI': array([0.95076631, 1.05606945]), 'Gelman-Rubin': 0.99988358761019}	No	0.9966214836392675	{'CI': array([0.939499 , 1.06179481]), 'Gelman-Rubin': 1.00062160701939}	No
3	On examination of blood, without diagnosis|abnormal clinical and laboratory findings, not elsewhere classified$F$61-	abnormal clinical and laboratory findings, not elsewhere classified	1.0008967926122765	{'CI': array([0.94951047, 1.05160084]), 'Gelman-Rubin': 0.9999044560634356}	No	1.0070563598847373	{'CI': array([0.9524157 , 1.06223772]), 'Gelman-Rubin': 0.9998537969502354}	No
4	On examination of blood, without diagnosis|abnormal clinical and laboratory findings, not elsewhere classified$M$0-20	abnormal clinical and laboratory findings, not elsewhere classified	1.0041143911918737	{'CI': array([0.94974044, 1.05490642]), 'Gelman-Rubin': 1.000395603891955}	No	0.9936511794332042	{'CI': array([0.93335157, 1.05240314]), 'Gelman-Rubin': 0.9999189102789515}	No
5	On examination of blood, without diagnosis|abnormal clinical and laboratory findings, not elsewhere classified$M$41-60	abnormal clinical and laboratory findings, not elsewhere classified	0.9962504186280037	{'CI': array([0.94218252, 1.04947678]), 'Gelman-Rubin': 0.9999850382805147}	No	1.0025945411385289	{'CI': array([0.94277613, 1.067312 ]), 'Gelman-Rubin': 0.9997771426387697}	No
6	On examination of blood, without diagnosis|abnormal clinical and laboratory findings, not elsewhere classified$M$61-	abnormal clinical and laboratory findings, not elsewhere classified	0.9994706047012021	{'CI': array([0.95083778, 1.05096684]), 'Gelman-Rubin': 0.9998123853586997}	No	1.0085288482094277	{'CI': array([0.95063128, 1.06515759]), 'Gelman-Rubin': 0.9998552585247522}	No
7	On examination of urine, without diagnosis|abnormal clinical and laboratory findings, not elsewhere classified$F$61-	abnormal clinical and laboratory findings, not elsewhere classified	0.9831805829990816	{'CI': array([0.93117637, 1.03596584]), 'Gelman-Rubin': 0.9999085932932112}	No	1.0048259352299513	{'CI': array([0.94739854, 1.066458 ]), 'Gelman-Rubin': 0.9998616220062964}	No
8	On examination of urine, without diagnosis|abnormal clinical and laboratory findings, not elsewhere classified$M$61-	abnormal clinical and laboratory findings, not elsewhere classified	0.9995160321656581	{'CI': array([0.94840057, 1.05365911]), 'Gelman-Rubin': 0.9998187829702495}	No	1.0092339277799254	{'CI': array([0.95022582, 1.06907714]), 'Gelman-Rubin': 1.0000405183952619}	No
9	Infections with a predominantly sexual mode of transmission|bacterial infections, and other intestinal infectious diseases, and stds$F$0-20	bacterial infections, and other intestinal infectious diseases, and stds	1.0000472824203026	{'CI': array([0.94790152, 1.05326714]), 'Gelman-Rubin': 0.9999335732712255}	No	1.0092546158213036	{'CI': array([0.95003293, 1.07213629]), 'Gelman-Rubin': 0.9998893531397907}	No
10	Infections with a predominantly sexual mode of transmission|bacterial infections, and other intestinal infectious diseases, and stds$F$21-40	bacterial infections, and other intestinal infectious diseases, and stds	0.9981373975682803	{'CI': array([0.94988656, 1.049245 ]), 'Gelman-Rubin': 0.9997972760387588}	No	1.005392270601042	{'CI': array([0.95205624, 1.06926769]), 'Gelman-Rubin': 0.9998499118562576}	No
11	Infections with a predominantly sexual mode of transmission|bacterial infections, and other intestinal infectious diseases, and stds$F$61-	bacterial infections, and other intestinal infectious diseases, and stds	0.9995249674862681	{'CI': array([0.94792786, 1.0494413 ]), 'Gelman-Rubin': 0.9998485781578301}	No	1.0092886162207977	{'CI': array([0.95285244, 1.07159741]), 'Gelman-Rubin': 0.9999476460505835}	No
12	Infections with a predominantly sexual mode of transmission|bacterial infections, and other intestinal infectious diseases, and stds$M$61-	bacterial infections, and other intestinal infectious diseases, and stds	0.9978661899981133	{'CI': array([0.94705451, 1.05246043]), 'Gelman-Rubin': 0.9997586971244827}	No	0.9966470747131871	{'CI': array([0.93526594, 1.05578848]), 'Gelman-Rubin': 1.0000916760439342}	No
13	Intestinal infectious diseases|bacterial infections, and other intestinal infectious diseases, and stds$F$0-20	bacterial infections, and other intestinal infectious diseases, and stds	1.0114103437018953	{'CI': array([0.97004995, 1.05686301]), 'Gelman-Rubin': 0.9999466644538926}	No	1.0133821921953936	{'CI': array([0.95717274, 1.06928831]), 'Gelman-Rubin': 1.0001726640836013}	No
14	Intestinal infectious diseases|bacterial infections, and other intestinal infectious diseases, and stds$F$21-40	bacterial infections, and other intestinal infectious diseases, and stds	0.9975377769405581	{'CI': array([0.95050631, 1.05169913]), 'Gelman-Rubin': 1.000112372035179}	No	1.0062013397279501	{'CI': array([0.94818813, 1.06212 ]), 'Gelman-Rubin': 0.9997695143166708}	No
15	Intestinal infectious diseases|bacterial infections, and other intestinal infectious diseases, and stds$F$41-60	bacterial infections, and other intestinal infectious diseases, and stds	1.001405050972562	{'CI': array([0.95139141, 1.05234094]), 'Gelman-Rubin': 0.9998966165702498}	No	0.9934732965602496	{'CI': array([0.93753383, 1.05398046]), 'Gelman-Rubin': 1.0001196287706822}	No
16	Intestinal infectious diseases|bacterial infections, and other intestinal infectious diseases, and stds$F$61-	bacterial infections, and other intestinal infectious diseases, and stds	1.0044459353135138	{'CI': array([0.96216587, 1.04586129]), 'Gelman-Rubin': 1.0002785288095033}	No	0.9906234783634033	{'CI': array([0.94496803, 1.04154001]), 'Gelman-Rubin': 0.9998608313962246}	No
17	Intestinal infectious diseases|bacterial infections, and other intestinal infectious diseases, and stds$M$0-20	bacterial infections, and other intestinal infectious diseases, and stds	1.0283874402960802	{'CI': array([0.98674788, 1.07294663]), 'Gelman-Rubin': 1.0001500253705937}	No	0.9812838545068633	{'CI': array([0.92906743, 1.03711848]), 'Gelman-Rubin': 1.0002417659223943}	No
18	Intestinal infectious diseases|bacterial infections, and other intestinal infectious diseases, and stds$M$21-40	bacterial infections, and other intestinal infectious diseases, and stds	1.006146188887645	{'CI': array([0.95558214, 1.05838427]), 'Gelman-Rubin': 1.0002518435905179}	No	0.9957879218219869	{'CI': array([0.93430283, 1.05232693]), 'Gelman-Rubin': 0.999779855465146}	No
19	Intestinal infectious diseases|bacterial infections, and other intestinal infectious diseases, and stds$M$41-60	bacterial infections, and other intestinal infectious diseases, and stds	1.0062307935444217	{'CI': array([0.95308928, 1.05697939]), 'Gelman-Rubin': 0.9997504273085688}	No	1.0051247533348722	{'CI': array([0.94733156, 1.06540885]), 'Gelman-Rubin': 0.9998214286900634}	No
20	Intestinal infectious diseases|bacterial infections, and other intestinal infectious diseases, and stds$M$61-	bacterial infections, and other intestinal infectious diseases, and stds	1.0034853329502336	{'CI': array([0.95838924, 1.0470737 ]), 'Gelman-Rubin': 0.9998452221805826}	No	0.9851898753492514	{'CI': array([0.9351453 , 1.03557892]), 'Gelman-Rubin': 0.9999563704405077}	No
21	Other bacterial diseases|bacterial infections, and other intestinal infectious diseases, and stds$F$0-20	bacterial infections, and other intestinal infectious diseases, and stds	1.0043993113229845	{'CI': array([0.9543999 , 1.05752938]), 'Gelman-Rubin': 0.9998301897238846}	No	0.9936086794244184	{'CI': array([0.93447857, 1.05112219]), 'Gelman-Rubin': 0.9998286265613433}	No
22	Other bacterial diseases|bacterial infections, and other intestinal infectious diseases, and stds$F$21-40	bacterial infections, and other intestinal infectious diseases, and stds	0.9862680694899992	{'CI': array([0.93465639, 1.03741904]), 'Gelman-Rubin': 1.0001264933854677}	No	0.9929651085318307	{'CI': array([0.93359516, 1.05130547]), 'Gelman-Rubin': 0.9997586005729088}	No
23	Other bacterial diseases|bacterial infections, and other intestinal infectious diseases, and stds$F$41-60	bacterial infections, and other intestinal infectious diseases, and stds	1.004987886841887	{'CI': array([0.95856763, 1.0549068 ]), 'Gelman-Rubin': 0.9997642347499692}	No	1.007309547064091	{'CI': array([0.95392663, 1.06509857]), 'Gelman-Rubin': 0.9999628551678227}	No
24	Other bacterial diseases|bacterial infections, and other intestinal infectious diseases, and stds$F$61-	bacterial infections, and other intestinal infectious diseases, and stds	0.9855234836849669	{'CI': array([0.94338458, 1.02360282]), 'Gelman-Rubin': 0.9998386135255256}	No	1.0131720207197596	{'CI': array([0.97312412, 1.05309207]), 'Gelman-Rubin': 1.0005267615075}	No
25	Other bacterial diseases|bacterial infections, and other intestinal infectious diseases, and stds$M$0-20	bacterial infections, and other intestinal infectious diseases, and stds	1.0067284047854725	{'CI': array([0.95714727, 1.058443 ]), 'Gelman-Rubin': 0.9999430129527715}	No	1.0016316411187351	{'CI': array([0.94344493, 1.05779594]), 'Gelman-Rubin': 1.0000243623858849}	No
26	Other bacterial diseases|bacterial infections, and other intestinal infectious diseases, and stds$M$21-40	bacterial infections, and other intestinal infectious diseases, and stds	1.0169894889788975	{'CI': array([0.96761739, 1.07034311]), 'Gelman-Rubin': 1.0000281867838219}	No	1.0017728831010553	{'CI': array([0.94505852, 1.06170085]), 'Gelman-Rubin': 0.9997912940610936}	No
27	Other bacterial diseases|bacterial infections, and other intestinal infectious diseases, and stds$M$41-60	bacterial infections, and other intestinal infectious diseases, and stds	0.9924221012568966	{'CI': array([0.94750919, 1.03915691]), 'Gelman-Rubin': 1.0002058087502108}	No	1.0131394099545423	{'CI': array([0.95984636, 1.06580043]), 'Gelman-Rubin': 1.0000044050211012}	No
28	Other bacterial diseases|bacterial infections, and other intestinal infectious diseases, and stds$M$61-	bacterial infections, and other intestinal infectious diseases, and stds	1.0216598859681998	{'CI': array([0.98378181, 1.0629992 ]), 'Gelman-Rubin': 1.001052663920287}	No	1.014978380232793	{'CI': array([0.97601595, 1.0531067 ]), 'Gelman-Rubin': 1.0001850509667924}	No
29	Other diseases caused by chlamydiae|bacterial infections, and other intestinal infectious diseases, and stds$F$0-20	bacterial infections, and other intestinal infectious diseases, and stds	0.9987039357734677	{'CI': array([0.9478074 , 1.04808512]), 'Gelman-Rubin': 1.000082925606605}	No	1.0158817920537853	{'CI': array([0.95922904, 1.0739364 ]), 'Gelman-Rubin': 0.9999603073118508}	No
30	Other diseases caused by chlamydiae|bacterial infections, and other intestinal infectious diseases, and stds$F$61-	bacterial infections, and other intestinal infectious diseases, and stds	1.000525633791239	{'CI': array([0.94882581, 1.05764943]), 'Gelman-Rubin': 1.0000710172962135}	No	0.9911865594006426	{'CI': array([0.93304451, 1.05787532]), 'Gelman-Rubin': 0.9999340451743389}	No
31	Other diseases caused by chlamydiae|bacterial infections, and other intestinal infectious diseases, and stds$M$0-20	bacterial infections, and other intestinal infectious diseases, and stds	1.0053633811986273	{'CI': array([0.95405394, 1.05553413]), 'Gelman-Rubin': 1.0004811395553972}	No	1.0191788630407768	{'CI': array([0.96084117, 1.07918247]), 'Gelman-Rubin': 1.0000727736801545}	No
32	Other diseases caused by chlamydiae|bacterial infections, and other intestinal infectious diseases, and stds$M$61-	bacterial infections, and other intestinal infectious diseases, and stds	0.998651099231742	{'CI': array([0.94649048, 1.05043972]), 'Gelman-Rubin': 0.9997691560209965}	No	0.9898034725603535	{'CI': array([0.92735389, 1.05282461]), 'Gelman-Rubin': 0.9998392641942271}	No
33	Tuberculosis|bacterial infections, and other intestinal infectious diseases, and stds$F$61-	bacterial infections, and other intestinal infectious diseases, and stds	0.9911301153162491	{'CI': array([0.94289708, 1.04131734]), 'Gelman-Rubin': 0.9998967032111848}	No	0.9940759493684184	{'CI': array([0.93627854, 1.04969155]), 'Gelman-Rubin': 0.9997999793928224}	No
34	Tuberculosis|bacterial infections, and other intestinal infectious diseases, and stds$M$21-40	bacterial infections, and other intestinal infectious diseases, and stds	0.9965073747748739	{'CI': array([0.94139308, 1.04582537]), 'Gelman-Rubin': 0.9998226851862747}	No	1.004845717068162	{'CI': array([0.94542325, 1.06756578]), 'Gelman-Rubin': 0.9998734802876514}	No
35	Tuberculosis|bacterial infections, and other intestinal infectious diseases, and stds$M$41-60	bacterial infections, and other intestinal infectious diseases, and stds	0.9979989406677473	{'CI': array([0.94632997, 1.05111383]), 'Gelman-Rubin': 0.9997862573871011}	No	0.9758167280957094	{'CI': array([0.90932412, 1.03678518]), 'Gelman-Rubin': 1.0002655190098595}	No
36	Tuberculosis|bacterial infections, and other intestinal infectious diseases, and stds$M$61-	bacterial infections, and other intestinal infectious diseases, and stds	0.9958183253156025	{'CI': array([0.94585724, 1.0472659 ]), 'Gelman-Rubin': 1.0001392547299008}	No	1.0134777468823803	{'CI': array([0.95755298, 1.07019428]), 'Gelman-Rubin': 1.000220022652695}	No
37	Conditions involving the integument and temperature regulation of fetus and newborn|certain conditions originating in the perinatal period$M$0-20	certain conditions originating in the perinatal period	0.9973891201793784	{'CI': array([0.94607008, 1.04868499]), 'Gelman-Rubin': 0.9999096413126163}	No	1.0016175337752888	{'CI': array([0.93778888, 1.06116652]), 'Gelman-Rubin': 0.9999259591394932}	No
38	Digestive system disorders of fetus and newborn|certain conditions originating in the perinatal period$M$0-20	certain conditions originating in the perinatal period	1.0004144570909155	{'CI': array([0.9475171 , 1.05463483]), 'Gelman-Rubin': 0.9997999536253087}	No	0.9987753762658338	{'CI': array([0.93699062, 1.06228481]), 'Gelman-Rubin': 0.9998072276171379}	No
39	Disorders related to length of gestation and fetal growth|certain conditions originating in the perinatal period$F$0-20	certain conditions originating in the perinatal period	1.0095604928079545	{'CI': array([0.96044676, 1.06289261]), 'Gelman-Rubin': 0.9998179538997043}	No	0.9590935321452052	{'CI': array([0.90546084, 1.01138933]), 'Gelman-Rubin': 1.0005630408377995}	No
40	Disorders related to length of gestation and fetal growth|certain conditions originating in the perinatal period$F$61-	certain conditions originating in the perinatal period	0.9960368216674251	{'CI': array([0.94352405, 1.04803905]), 'Gelman-Rubin': 0.9997735192884425}	No	1.009299837844299	{'CI': array([0.94538044, 1.07224513]), 'Gelman-Rubin': 0.9999393208140468}	No
41	Disorders related to length of gestation and fetal growth|certain conditions originating in the perinatal period$M$0-20	certain conditions originating in the perinatal period	1.0076841617777248	{'CI': array([0.96220814, 1.05905606]), 'Gelman-Rubin': 0.9999947358518799}	No	0.9994095927489819	{'CI': array([0.94864128, 1.05587474]), 'Gelman-Rubin': 1.0001987514401398}	No
42	Fetus and newborn affected by maternal factors and by complications of pregnancy, labour and delivery|certain conditions originating in the perinatal period$F$0-20	certain conditions originating in the perinatal period	0.9952069147788967	{'CI': array([0.9416896 , 1.04382244]), 'Gelman-Rubin': 0.9998045186746358}	No	0.9792438057291524	{'CI': array([0.92206854, 1.03553544]), 'Gelman-Rubin': 1.0001001444438797}	No
43	Fetus and newborn affected by maternal factors and by complications of pregnancy, labour and delivery|certain conditions originating in the perinatal period$F$21-40	certain conditions originating in the perinatal period	1.0051169251389407	{'CI': array([0.9557448 , 1.05474845]), 'Gelman-Rubin': 1.0000249339411955}	No	1.0337490290458644	{'CI': array([0.98018228, 1.09280698]), 'Gelman-Rubin': 1.0007210223349667}	No
44	Fetus and newborn affected by maternal factors and by complications of pregnancy, labour and delivery|certain conditions originating in the perinatal period$M$0-20	certain conditions originating in the perinatal period	1.0009528311069325	{'CI': array([0.95038644, 1.05245949]), 'Gelman-Rubin': 0.9997904875998674}	No	0.979075860021329	{'CI': array([0.923592 , 1.03768007]), 'Gelman-Rubin': 0.9998995057275722}	No
45	Haemorrhagic and haematological disorders of fetus and newborn|certain conditions originating in the perinatal period$F$0-20	certain conditions originating in the perinatal period	1.006799371094436	{'CI': array([0.95634992, 1.06097392]), 'Gelman-Rubin': 0.9999545350975948}	No	1.0036813277751655	{'CI': array([0.94553211, 1.06110484]), 'Gelman-Rubin': 1.0000014942896052}	No
46	Haemorrhagic and haematological disorders of fetus and newborn|certain conditions originating in the perinatal period$F$61-	certain conditions originating in the perinatal period	1.0043162836903823	{'CI': array([0.95324385, 1.057488 ]), 'Gelman-Rubin': 1.0001065266184332}	No	0.9881224704221382	{'CI': array([0.93092196, 1.04727617]), 'Gelman-Rubin': 1.0002837559454085}	No
47	Haemorrhagic and haematological disorders of fetus and newborn|certain conditions originating in the perinatal period$M$0-20	certain conditions originating in the perinatal period	0.9750153498816916	{'CI': array([0.9212093 , 1.02214697]), 'Gelman-Rubin': 1.0002517574529097}	No	0.9914816298262076	{'CI': array([0.93923551, 1.04783451]), 'Gelman-Rubin': 1.000134977114118}	No
48	Infections specific to the perinatal period|certain conditions originating in the perinatal period$F$0-20	certain conditions originating in the perinatal period	1.001467337714525	{'CI': array([0.9494893, 1.0537757]), 'Gelman-Rubin': 0.9997967433899739}	No	0.9906523111657984	{'CI': array([0.92644403, 1.05139982]), 'Gelman-Rubin': 1.000121640035354}	No
49	Infections specific to the perinatal period|certain conditions originating in the perinatal period$M$0-20	certain conditions originating in the perinatal period	1.0062700647225933	{'CI': array([0.95426257, 1.06010154]), 'Gelman-Rubin': 0.9999568524579238}	No	0.9949105386099093	{'CI': array([0.9369832 , 1.05591971]), 'Gelman-Rubin': 0.9999426055892205}	No
50	Other disorders originating in the perinatal period|certain conditions originating in the perinatal period$F$0-20	certain conditions originating in the perinatal period	0.9864382078069065	{'CI': array([0.93619391, 1.03820337]), 'Gelman-Rubin': 1.0000229848906999}	No	0.9779254952643335	{'CI': array([0.92082643, 1.03564407]), 'Gelman-Rubin': 1.0007482600102393}	No
51	Other disorders originating in the perinatal period|certain conditions originating in the perinatal period$M$0-20	certain conditions originating in the perinatal period	1.0098186630398633	{'CI': array([0.95930115, 1.0612201 ]), 'Gelman-Rubin': 0.9998651701619949}	No	1.003298397561576	{'CI': array([0.94434172, 1.06158288]), 'Gelman-Rubin': 1.000351691020659}	No
52	Other problems with newborn|certain conditions originating in the perinatal period$F$0-20	certain conditions originating in the perinatal period	0.994194012382019	{'CI': array([0.94468148, 1.046009 ]), 'Gelman-Rubin': 1.0000179347738387}	No	0.9900164881101369	{'CI': array([0.93145971, 1.052907 ]), 'Gelman-Rubin': 1.0003901069461574}	No
53	Other problems with newborn|certain conditions originating in the perinatal period$F$61-	certain conditions originating in the perinatal period	0.9861489964872271	{'CI': array([0.93830618, 1.03717413]), 'Gelman-Rubin': 1.0000572913571126}	No	0.9959695448161994	{'CI': array([0.93549594, 1.05559877]), 'Gelman-Rubin': 0.9998092895348603}	No
54	Other problems with newborn|certain conditions originating in the perinatal period$M$0-20	certain conditions originating in the perinatal period	1.0084226274273476	{'CI': array([0.9626434 , 1.06115304]), 'Gelman-Rubin': 0.9998664883199864}	No	1.0000008884670546	{'CI': array([0.94250144, 1.05824326]), 'Gelman-Rubin': 0.9999756410585511}	No
55	Other problems with newborn|certain conditions originating in the perinatal period$M$61-	certain conditions originating in the perinatal period	1.002202462001381	{'CI': array([0.95165777, 1.05355448]), 'Gelman-Rubin': 1.0002574943038982}	No	0.993685030673267	{'CI': array([0.93584612, 1.05264166]), 'Gelman-Rubin': 1.0000984474006314}	No
56	Respiratory and cardiovascular disorders specific to the perinatal period|certain conditions originating in the perinatal period$F$0-20	certain conditions originating in the perinatal period	0.9923122709708729	{'CI': array([0.94307564, 1.04183764]), 'Gelman-Rubin': 1.000066895901376}	No	0.9806627615638054	{'CI': array([0.92531958, 1.03789956]), 'Gelman-Rubin': 0.9998080806203695}	No
57	Respiratory and cardiovascular disorders specific to the perinatal period|certain conditions originating in the perinatal period$F$61-	certain conditions originating in the perinatal period	0.9858777697761434	{'CI': array([0.93520908, 1.03417951]), 'Gelman-Rubin': 1.0003239845362064}	No	0.9972012761661283	{'CI': array([0.94155028, 1.05914732]), 'Gelman-Rubin': 0.9998861312642803}	No
58	Respiratory and cardiovascular disorders specific to the perinatal period|certain conditions originating in the perinatal period$M$0-20	certain conditions originating in the perinatal period	1.0137860405303232	{'CI': array([0.96858766, 1.06398538]), 'Gelman-Rubin': 1.0001865427124614}	No	0.9852303835799416	{'CI': array([0.93550112, 1.03855871]), 'Gelman-Rubin': 0.9997959996682872}	No
59	Respiratory and cardiovascular disorders specific to the perinatal period|certain conditions originating in the perinatal period$M$61-	certain conditions originating in the perinatal period	1.0039690509102728	{'CI': array([0.95150346, 1.05658617]), 'Gelman-Rubin': 0.9999330631244232}	No	0.9953289062324405	{'CI': array([0.93379376, 1.05040961]), 'Gelman-Rubin': 0.9997790083797561}	No
60	Transitory endocrine and metabolic disorders specific to fetus and newborn|certain conditions originating in the perinatal period$F$0-20	certain conditions originating in the perinatal period	0.9928557445269993	{'CI': array([0.94100626, 1.04453013]), 'Gelman-Rubin': 1.000165849459806}	No	0.9982396799602388	{'CI': array([0.93650844, 1.05656676]), 'Gelman-Rubin': 0.9998997176241626}	No
61	Transitory endocrine and metabolic disorders specific to fetus and newborn|certain conditions originating in the perinatal period$F$61-	certain conditions originating in the perinatal period	0.9925035853136335	{'CI': array([0.94116059, 1.04427718]), 'Gelman-Rubin': 0.9999887173423386}	No	1.008061219343386	{'CI': array([0.94917277, 1.07205042]), 'Gelman-Rubin': 0.9998677803375502}	No
62	Transitory endocrine and metabolic disorders specific to fetus and newborn|certain conditions originating in the perinatal period$M$0-20	certain conditions originating in the perinatal period	1.003063222429022	{'CI': array([0.95186705, 1.05577677]), 'Gelman-Rubin': 0.999961264839064}	No	0.9878667076896338	{'CI': array([0.92641193, 1.04421697]), 'Gelman-Rubin': 0.9999666257290022}	No
63	Circulatory system|congenital malformations and deformations$F$0-20	congenital malformations and deformations	0.9970634726027799	{'CI': array([0.94720519, 1.04555399]), 'Gelman-Rubin': 0.9999204138658141}	No	0.9681075807509271	{'CI': array([0.91644092, 1.01977571]), 'Gelman-Rubin': 1.0000395713841208}	No
64	Circulatory system|congenital malformations and deformations$M$0-20	congenital malformations and deformations	0.994602769311831	{'CI': array([0.95114692, 1.0413072 ]), 'Gelman-Rubin': 0.9999476059404399}	No	0.9954970330710707	{'CI': array([0.9448022 , 1.04657137]), 'Gelman-Rubin': 1.0002691526667566}	No
65	Digestive system|congenital malformations and deformations$M$0-20	congenital malformations and deformations	1.0083722960298782	{'CI': array([0.96072673, 1.06348385]), 'Gelman-Rubin': 0.999844748718849}	No	0.9780730702533428	{'CI': array([0.92093532, 1.0316067 ]), 'Gelman-Rubin': 0.999913604028075}	No
66	Eye, ear, face and neck|congenital malformations and deformations$F$61-	congenital malformations and deformations	0.9801423854391591	{'CI': array([0.93418412, 1.02651726]), 'Gelman-Rubin': 1.0002368152055137}	No	1.0131591017673316	{'CI': array([0.95981269, 1.06542319]), 'Gelman-Rubin': 1.0000565066221896}	No
67	Nervous system|congenital malformations and deformations$F$0-20	congenital malformations and deformations	1.0019660929752428	{'CI': array([0.95183517, 1.0531606 ]), 'Gelman-Rubin': 0.9998271215445739}	No	1.0068189005036325	{'CI': array([0.9505463, 1.0649533]), 'Gelman-Rubin': 0.9998837819863325}	No
68	Nervous system|congenital malformations and deformations$M$0-20	congenital malformations and deformations	0.9965305404403052	{'CI': array([0.94449255, 1.04856265]), 'Gelman-Rubin': 0.999780598985962}	No	0.9975925547972818	{'CI': array([0.94303156, 1.05758391]), 'Gelman-Rubin': 1.000429541969632}	No
69	Aplastic and other anaemias|diseases of the blood and blood-forming organs and certain disorders involving the immune mechanism$F$21-40	diseases of the blood and blood-forming organs and certain disorders involving the immune mechanism	0.9915809656978888	{'CI': array([0.93827252, 1.04302517]), 'Gelman-Rubin': 1.000328039086524}	No	0.9976931254938448	{'CI': array([0.94022071, 1.06070026]), 'Gelman-Rubin': 0.9999210304458102}	No
70	Aplastic and other anaemias|diseases of the blood and blood-forming organs and certain disorders involving the immune mechanism$F$41-60	diseases of the blood and blood-forming organs and certain disorders involving the immune mechanism	1.0021197385127312	{'CI': array([0.95196775, 1.05306815]), 'Gelman-Rubin': 0.9998689901425258}	No	0.9830845975489224	{'CI': array([0.92674014, 1.04428431]), 'Gelman-Rubin': 0.9998853098724553}	No
71	Aplastic and other anaemias|diseases of the blood and blood-forming organs and certain disorders involving the immune mechanism$F$61-	diseases of the blood and blood-forming organs and certain disorders involving the immune mechanism	1.0208959779336533	{'CI': array([0.98289857, 1.06151312]), 'Gelman-Rubin': 1.0001921778374405}	No	1.0077264769623253	{'CI': array([0.96821154, 1.04703336]), 'Gelman-Rubin': 0.9998755193970577}	No
72	Aplastic and other anaemias|diseases of the blood and blood-forming organs and certain disorders involving the immune mechanism$M$41-60	diseases of the blood and blood-forming organs and certain disorders involving the immune mechanism	1.0094444747684566	{'CI': array([0.95815221, 1.06436453]), 'Gelman-Rubin': 1.0001429380488074}	No	0.9909347752235009	{'CI': array([0.93224387, 1.05075855]), 'Gelman-Rubin': 0.9998068563391374}	No
73	Aplastic and other anaemias|diseases of the blood and blood-forming organs and certain disorders involving the immune mechanism$M$61-	diseases of the blood and blood-forming organs and certain disorders involving the immune mechanism	1.0259384472217392	{'CI': array([0.9853117 , 1.06588368]), 'Gelman-Rubin': 1.0011775949022144}	No	1.0052002540599885	{'CI': array([0.96368692, 1.04328246]), 'Gelman-Rubin': 0.9998770873590491}	No
74	Certain disorders involving the immune mechanism|diseases of the blood and blood-forming organs and certain disorders involving the immune mechanism$F$61-	diseases of the blood and blood-forming organs and certain disorders involving the immune mechanism	0.9976132594796807	{'CI': array([0.9459032 , 1.04858986]), 'Gelman-Rubin': 0.9999888466234925}	No	1.0120613669086558	{'CI': array([0.95730893, 1.07143044]), 'Gelman-Rubin': 1.000070814983304}	No
75	Certain disorders involving the immune mechanism|diseases of the blood and blood-forming organs and certain disorders involving the immune mechanism$M$61-	diseases of the blood and blood-forming organs and certain disorders involving the immune mechanism	1.0027369217608613	{'CI': array([0.95160449, 1.05343952]), 'Gelman-Rubin': 0.9998955955582186}	No	1.0013637373546218	{'CI': array([0.94294307, 1.06300945]), 'Gelman-Rubin': 1.0000895025405185}	No
76	Coagulation defects, purpura and other haemorrhagic conditions|diseases of the blood and blood-forming organs and certain disorders involving the immune mechanism$F$21-40	diseases of the blood and blood-forming organs and certain disorders involving the immune mechanism	0.9989088124211459	{'CI': array([0.94860363, 1.05287196]), 'Gelman-Rubin': 0.9998356234859511}	No	0.9979352670585149	{'CI': array([0.94026421, 1.05817354]), 'Gelman-Rubin': 1.000293541684174}	No
77	Coagulation defects, purpura and other haemorrhagic conditions|diseases of the blood and blood-forming organs and certain disorders involving the immune mechanism$F$41-60	diseases of the blood and blood-forming organs and certain disorders involving the immune mechanism	0.9887886343404046	{'CI': array([0.93696091, 1.04123384]), 'Gelman-Rubin': 1.0001913045021236}	No	0.9935418386033905	{'CI': array([0.92973898, 1.05419755]), 'Gelman-Rubin': 0.9998148537190364}	No
78	Coagulation defects, purpura and other haemorrhagic conditions|diseases of the blood and blood-forming organs and certain disorders involving the immune mechanism$F$61-	diseases of the blood and blood-forming organs and certain disorders involving the immune mechanism	1.001328446009304	{'CI': array([0.95287451, 1.05423919]), 'Gelman-Rubin': 0.9998636959079366}	No	0.996541039235483	{'CI': array([0.94307351, 1.05571923]), 'Gelman-Rubin': 1.0000633598967534}	No
79	Coagulation defects, purpura and other haemorrhagic conditions|diseases of the blood and blood-forming organs and certain disorders involving the immune mechanism$M$0-20	diseases of the blood and blood-forming organs and certain disorders involving the immune mechanism	0.995813575117954	{'CI': array([0.94126048, 1.04901251]), 'Gelman-Rubin': 1.000007213145124}	No	0.9890222416855712	{'CI': array([0.92807304, 1.05021267]), 'Gelman-Rubin': 0.999926235450245}	No
80	Coagulation defects, purpura and other haemorrhagic conditions|diseases of the blood and blood-forming organs and certain disorders involving the immune mechanism$M$41-60	diseases of the blood and blood-forming organs and certain disorders involving the immune mechanism	1.0024097379952146	{'CI': array([0.95104538, 1.05555494]), 'Gelman-Rubin': 1.0001258779195497}	No	0.9935937481657077	{'CI': array([0.93575391, 1.05436754]), 'Gelman-Rubin': 0.9997693986850749}	No
81	Coagulation defects, purpura and other haemorrhagic conditions|diseases of the blood and blood-forming organs and certain disorders involving the immune mechanism$M$61-	diseases of the blood and blood-forming organs and certain disorders involving the immune mechanism	1.007801937913501	{'CI': array([0.95657359, 1.05885206]), 'Gelman-Rubin': 0.999875466800537}	No	0.9765252334161751	{'CI': array([0.91820182, 1.03339902]), 'Gelman-Rubin': 1.000001730157632}	No
82	Haemolytic anaemias|diseases of the blood and blood-forming organs and certain disorders involving the immune mechanism$M$61-	diseases of the blood and blood-forming organs and certain disorders involving the immune mechanism	0.9948561374054178	{'CI': array([0.93943976, 1.04603893]), 'Gelman-Rubin': 0.9997686109760756}	No	0.9915322455277584	{'CI': array([0.92749809, 1.05087474]), 'Gelman-Rubin': 0.9999124743673039}	No
83	Intraoperative and postprocedural complications of the spleen|diseases of the blood and blood-forming organs and certain disorders involving the immune mechanism$M$61-	diseases of the blood and blood-forming organs and certain disorders involving the immune mechanism	1.0030709627075038	{'CI': array([0.94920284, 1.05580448]), 'Gelman-Rubin': 0.9998778170690579}	No	0.9933999197849012	{'CI': array([0.9321338 , 1.05520285]), 'Gelman-Rubin': 0.9998406179613752}	No
84	Nutritional anemias|diseases of the blood and blood-forming organs and certain disorders involving the immune mechanism$F$41-60	diseases of the blood and blood-forming organs and certain disorders involving the immune mechanism	0.9906404816318288	{'CI': array([0.93899828, 1.04080471]), 'Gelman-Rubin': 0.9998628484798668}	No	0.9852935976560032	{'CI': array([0.9265054, 1.0474591]), 'Gelman-Rubin': 0.999990518838174}	No
85	Nutritional anemias|diseases of the blood and blood-forming organs and certain disorders involving the immune mechanism$F$61-	diseases of the blood and blood-forming organs and certain disorders involving the immune mechanism	1.0193742426555559	{'CI': array([0.97885349, 1.06285093]), 'Gelman-Rubin': 0.9999975364904555}	No	1.0253292855214007	{'CI': array([0.98502657, 1.06955759]), 'Gelman-Rubin': 1.0003820345463403}	No
86	Nutritional anemias|diseases of the blood and blood-forming organs and certain disorders involving the immune mechanism$M$61-	diseases of the blood and blood-forming organs and certain disorders involving the immune mechanism	1.0010023148589255	{'CI': array([0.95598497, 1.04531982]), 'Gelman-Rubin': 0.9998414208959882}	No	1.0055134901294456	{'CI': array([0.95682013, 1.05150709]), 'Gelman-Rubin': 1.0002691851609593}	No
87	Other diseases of blood and blood-forming organs|diseases of the blood and blood-forming organs and certain disorders involving the immune mechanism$F$61-	diseases of the blood and blood-forming organs and certain disorders involving the immune mechanism	1.0058896564059328	{'CI': array([0.95581673, 1.05951423]), 'Gelman-Rubin': 0.9999761947367412}	No	0.9871106801336719	{'CI': array([0.93059854, 1.04333885]), 'Gelman-Rubin': 0.9997797847270556}	No
88	Other diseases of blood and blood-forming organs|diseases of the blood and blood-forming organs and certain disorders involving the immune mechanism$M$61-	diseases of the blood and blood-forming organs and certain disorders involving the immune mechanism	0.9997040403025289	{'CI': array([0.94829285, 1.0516651 ]), 'Gelman-Rubin': 0.9999316337652788}	No	0.975576454543939	{'CI': array([0.91618253, 1.03631954]), 'Gelman-Rubin': 0.9998280122451483}	No
89	Cerebrovascular diseases|diseases of the circulatory system$F$21-40	diseases of the circulatory system	1.002683093139348	{'CI': array([0.95139797, 1.05472204]), 'Gelman-Rubin': 0.9998315919763742}	No	0.9986458099902005	{'CI': array([0.9359373 , 1.06099426]), 'Gelman-Rubin': 0.9998960712215725}	No
90	Cerebrovascular diseases|diseases of the circulatory system$F$41-60	diseases of the circulatory system	0.9949352442697112	{'CI': array([0.95027796, 1.03986742]), 'Gelman-Rubin': 0.9998506874842857}	No	1.017929505164583	{'CI': array([0.96834754, 1.0660944 ]), 'Gelman-Rubin': 0.9999387083302677}	No
91	Cerebrovascular diseases|diseases of the circulatory system$F$61-	diseases of the circulatory system	1.0137912530558113	{'CI': array([0.98863724, 1.03939689]), 'Gelman-Rubin': 1.0005474623324997}	No	1.0132723712343572	{'CI': array([0.99167084, 1.03584056]), 'Gelman-Rubin': 1.0001145436578187}	No
92	Cerebrovascular diseases|diseases of the circulatory system$M$21-40	diseases of the circulatory system	1.0017665463778838	{'CI': array([0.95251664, 1.05768651]), 'Gelman-Rubin': 0.9999116096493876}	No	1.006347478412571	{'CI': array([0.94654902, 1.06688478]), 'Gelman-Rubin': 0.9998243169271924}	No
93	Cerebrovascular diseases|diseases of the circulatory system$M$41-60	diseases of the circulatory system	0.9950488326201846	{'CI': array([0.95276523, 1.03819206]), 'Gelman-Rubin': 1.0000561115106454}	No	1.0008249151751183	{'CI': array([0.95777641, 1.04543344]), 'Gelman-Rubin': 0.9999361726480288}	No
94	Cerebrovascular diseases|diseases of the circulatory system$M$61-	diseases of the circulatory system	1.0259518763121227	{'CI': array([1.00112126, 1.05009533]), 'Gelman-Rubin': 1.0017404613364098}	Yes	1.0066912517928663	{'CI': array([0.9836647 , 1.02875245]), 'Gelman-Rubin': 1.0000323334689458}	No
95	Chronic rheumatic heart diseases|diseases of the circulatory system$F$61-	diseases of the circulatory system	1.0196095718287965	{'CI': array([0.97067027, 1.07283065]), 'Gelman-Rubin': 0.9999533622978456}	No	0.9827366197205236	{'CI': array([0.92691728, 1.03676676]), 'Gelman-Rubin': 0.9997955889491441}	No
96	Chronic rheumatic heart diseases|diseases of the circulatory system$M$61-	diseases of the circulatory system	1.0058980683339367	{'CI': array([0.95499233, 1.05691412]), 'Gelman-Rubin': 1.0001089186484524}	No	0.9836143212422698	{'CI': array([0.92675321, 1.04361546]), 'Gelman-Rubin': 0.9999197277955397}	No
97	Diseases of arteries, arterioles and capillaries|diseases of the circulatory system$F$41-60	diseases of the circulatory system	0.9972372254004227	{'CI': array([0.94790804, 1.04589938]), 'Gelman-Rubin': 1.0001930763777533}	No	0.9965830737058383	{'CI': array([0.94251384, 1.05382546]), 'Gelman-Rubin': 0.9999517505919748}	No
98	Diseases of arteries, arterioles and capillaries|diseases of the circulatory system$F$61-	diseases of the circulatory system	1.007913195475654	{'CI': array([0.97498708, 1.04066484]), 'Gelman-Rubin': 0.9998801885224554}	No	0.9940397038049215	{'CI': array([0.96431079, 1.02721389]), 'Gelman-Rubin': 0.9999474743704697}	No
99	Diseases of arteries, arterioles and capillaries|diseases of the circulatory system$M$41-60	diseases of the circulatory system	0.9957337462102404	{'CI': array([0.95000782, 1.04283904]), 'Gelman-Rubin': 0.9997883335988457}	No	0.9766617461919304	{'CI': array([0.92535781, 1.02782846]), 'Gelman-Rubin': 0.9998375697598719}	No
100	Diseases of arteries, arterioles and capillaries|diseases of the circulatory system$M$61-	diseases of the circulatory system	1.0102424840159483	{'CI': array([0.97774219, 1.04149554]), 'Gelman-Rubin': 1.0004857970229266}	No	0.9931389807766453	{'CI': array([0.96294727, 1.02375336]), 'Gelman-Rubin': 0.9999387775915478}	No
101	Diseases of veins, lymphatic vessels and lymph nodes, not elsewhere classified|diseases of the circulatory system$F$0-20	diseases of the circulatory system	0.9936679046235093	{'CI': array([0.93979606, 1.04816487]), 'Gelman-Rubin': 0.9998769535123246}	No	0.9848602035176319	{'CI': array([0.92528767, 1.04635526]), 'Gelman-Rubin': 0.9999146224682329}	No
102	Diseases of veins, lymphatic vessels and lymph nodes, not elsewhere classified|diseases of the circulatory system$F$21-40	diseases of the circulatory system	0.9919290769831015	{'CI': array([0.93767749, 1.04259471]), 'Gelman-Rubin': 0.9998523308797752}	No	0.9880851504419974	{'CI': array([0.93068233, 1.04284695]), 'Gelman-Rubin': 1.0001976119256017}	No
103	Diseases of veins, lymphatic vessels and lymph nodes, not elsewhere classified|diseases of the circulatory system$F$41-60	diseases of the circulatory system	1.0055482733911543	{'CI': array([0.95796827, 1.0536278 ]), 'Gelman-Rubin': 0.9998357626599087}	No	1.0012383760834453	{'CI': array([0.95197633, 1.05171568]), 'Gelman-Rubin': 1.0000088667869738}	No
104	Diseases of veins, lymphatic vessels and lymph nodes, not elsewhere classified|diseases of the circulatory system$F$61-	diseases of the circulatory system	0.9947507903544982	{'CI': array([0.95504181, 1.03431774]), 'Gelman-Rubin': 0.9997737145988793}	No	0.9965180623688988	{'CI': array([0.95830968, 1.03675718]), 'Gelman-Rubin': 1.00023662730898}	No
105	Diseases of veins, lymphatic vessels and lymph nodes, not elsewhere classified|diseases of the circulatory system$M$0-20	diseases of the circulatory system	0.9872738177583722	{'CI': array([0.93378055, 1.03971547]), 'Gelman-Rubin': 0.9999238747666609}	No	0.9935032566870635	{'CI': array([0.93197318, 1.05650636]), 'Gelman-Rubin': 1.0000016801088467}	No
106	Diseases of veins, lymphatic vessels and lymph nodes, not elsewhere classified|diseases of the circulatory system$M$21-40	diseases of the circulatory system	0.9986592188112063	{'CI': array([0.9484277 , 1.04905561]), 'Gelman-Rubin': 0.9999421970172764}	No	0.9932267871267295	{'CI': array([0.93452698, 1.05138724]), 'Gelman-Rubin': 0.9997596952062849}	No
107	Diseases of veins, lymphatic vessels and lymph nodes, not elsewhere classified|diseases of the circulatory system$M$41-60	diseases of the circulatory system	0.9993356598572527	{'CI': array([0.95266946, 1.0494201 ]), 'Gelman-Rubin': 0.999860223669443}	No	1.006042153130265	{'CI': array([0.95406609, 1.05927793]), 'Gelman-Rubin': 0.9998264409256441}	No
108	Diseases of veins, lymphatic vessels and lymph nodes, not elsewhere classified|diseases of the circulatory system$M$61-	diseases of the circulatory system	1.0053369429985277	{'CI': array([0.96688667, 1.05075669]), 'Gelman-Rubin': 0.9999100999785352}	No	1.0503404818833868	{'CI': array([1.00506481, 1.09817308]), 'Gelman-Rubin': 1.0002698838812367}	Yes
109	Hypertensive diseases|diseases of the circulatory system$F$21-40	diseases of the circulatory system	1.002307327064374	{'CI': array([0.95038743, 1.05332277]), 'Gelman-Rubin': 0.9999104615808374}	No	1.0148410477398826	{'CI': array([0.95192608, 1.07763557]), 'Gelman-Rubin': 0.9999048962618388}	No
110	Hypertensive diseases|diseases of the circulatory system$F$41-60	diseases of the circulatory system	1.0008825603292872	{'CI': array([0.96252908, 1.04113714]), 'Gelman-Rubin': 1.0000904120797867}	No	1.0111002888608391	{'CI': array([0.96959583, 1.05139103]), 'Gelman-Rubin': 0.9998000659088823}	No
111	Hypertensive diseases|diseases of the circulatory system$F$61-	diseases of the circulatory system	1.0151786621498782	{'CI': array([0.99337552, 1.03584569]), 'Gelman-Rubin': 1.0003066626713075}	No	0.9954646312522435	{'CI': array([0.97677128, 1.01554127]), 'Gelman-Rubin': 1.0007497581508231}	No
112	Hypertensive diseases|diseases of the circulatory system$M$21-40	diseases of the circulatory system	0.9917797250858893	{'CI': array([0.94044135, 1.04338435]), 'Gelman-Rubin': 1.0000826177741353}	No	1.0025305841679955	{'CI': array([0.94202492, 1.06275165]), 'Gelman-Rubin': 1.0000319805479039}	No
113	Hypertensive diseases|diseases of the circulatory system$M$41-60	diseases of the circulatory system	1.0121379843864635	{'CI': array([0.97692828, 1.05118907]), 'Gelman-Rubin': 1.0004204890854125}	No	0.9806688853703656	{'CI': array([0.94654444, 1.01743713]), 'Gelman-Rubin': 1.0000971431345806}	No
114	Hypertensive diseases|diseases of the circulatory system$M$61-	diseases of the circulatory system	0.9912989203057222	{'CI': array([0.96779814, 1.01362649]), 'Gelman-Rubin': 1.0007090567988692}	No	1.0088570057841035	{'CI': array([0.98743726, 1.03079796]), 'Gelman-Rubin': 1.0001802495818657}	No
115	Ischemic heart diseases|diseases of the circulatory system$F$41-60	diseases of the circulatory system	1.0019238932068433	{'CI': array([0.96405849, 1.04566056]), 'Gelman-Rubin': 1.0003218425599179}	No	1.0039704885679848	{'CI': array([0.96216213, 1.0482196 ]), 'Gelman-Rubin': 0.9997545960080053}	No
116	Ischemic heart diseases|diseases of the circulatory system$F$61-	diseases of the circulatory system	1.019053305265551	{'CI': array([1.00057634, 1.03861745]), 'Gelman-Rubin': 1.0000461168764145}	Yes	1.0029076523049234	{'CI': array([0.9864836, 1.0204009]), 'Gelman-Rubin': 1.0000673255405166}	No
117	Ischemic heart diseases|diseases of the circulatory system$M$21-40	diseases of the circulatory system	0.9977857015687985	{'CI': array([0.94615842, 1.0505957 ]), 'Gelman-Rubin': 0.9998780267001525}	No	0.9922001495115701	{'CI': array([0.93071612, 1.05079508]), 'Gelman-Rubin': 0.9999869177539924}	No
118	Ischemic heart diseases|diseases of the circulatory system$M$41-60	diseases of the circulatory system	1.0152004198371676	{'CI': array([0.98525659, 1.04279873]), 'Gelman-Rubin': 1.0005390670068173}	No	0.9693070583457672	{'CI': array([0.94349412, 0.99760332]), 'Gelman-Rubin': 0.999948291614595}	Yes
119	Ischemic heart diseases|diseases of the circulatory system$M$61-	diseases of the circulatory system	1.0087019921154028	{'CI': array([0.99171089, 1.02513697]), 'Gelman-Rubin': 1.0001160364355104}	No	1.0023677790410217	{'CI': array([0.98720668, 1.01782742]), 'Gelman-Rubin': 1.000047332753428}	No
120	Other and unspecified disorders of the circulatory system|diseases of the circulatory system$F$21-40	diseases of the circulatory system	0.9906782518717206	{'CI': array([0.93751031, 1.04514004]), 'Gelman-Rubin': 1.000046390670198}	No	0.9894176491562472	{'CI': array([0.92939903, 1.05154816]), 'Gelman-Rubin': 1.0001340947844342}	No
121	Other and unspecified disorders of the circulatory system|diseases of the circulatory system$F$41-60	diseases of the circulatory system	0.9983994617863972	{'CI': array([0.94870178, 1.05683683]), 'Gelman-Rubin': 1.0000323087551608}	No	0.9901542436199277	{'CI': array([0.92901025, 1.04853271]), 'Gelman-Rubin': 0.9997732143295401}	No
122	Other and unspecified disorders of the circulatory system|diseases of the circulatory system$F$61-	diseases of the circulatory system	1.0122604922224514	{'CI': array([0.96739141, 1.05975147]), 'Gelman-Rubin': 1.0003247122476342}	No	1.0016462184899315	{'CI': array([0.95052367, 1.0503558 ]), 'Gelman-Rubin': 0.9997994213529875}	No
123	Other and unspecified disorders of the circulatory system|diseases of the circulatory system$M$41-60	diseases of the circulatory system	0.9950546160687292	{'CI': array([0.94418456, 1.04758101]), 'Gelman-Rubin': 0.9999227839127354}	No	1.0009298168660121	{'CI': array([0.94324489, 1.05957349]), 'Gelman-Rubin': 1.0005232589251563}	No
124	Other and unspecified disorders of the circulatory system|diseases of the circulatory system$M$61-	diseases of the circulatory system	1.0145346765232701	{'CI': array([0.97207031, 1.06162762]), 'Gelman-Rubin': 0.9997933789147659}	No	0.9989821256387668	{'CI': array([0.95151625, 1.04402284]), 'Gelman-Rubin': 0.9998475700629343}	No
125	Other forms of heart disease|diseases of the circulatory system$F$21-40	diseases of the circulatory system	0.994086900013826	{'CI': array([0.94564538, 1.04255639]), 'Gelman-Rubin': 1.0001090023000285}	No	0.9932960093782458	{'CI': array([0.93669791, 1.05224306]), 'Gelman-Rubin': 0.9998976247655271}	No
126	Other forms of heart disease|diseases of the circulatory system$F$41-60	diseases of the circulatory system	0.9956923912411989	{'CI': array([0.95622704, 1.03932472]), 'Gelman-Rubin': 0.9998905331112483}	No	0.9858476964680183	{'CI': array([0.94296255, 1.02715719]), 'Gelman-Rubin': 1.0007084811520222}	No
127	Other forms of heart disease|diseases of the circulatory system$F$61-	diseases of the circulatory system	1.0173251097013019	{'CI': array([1.00053035, 1.03365001]), 'Gelman-Rubin': 1.0000496705803894}	Yes	0.9962678899465547	{'CI': array([0.98203095, 1.01022565]), 'Gelman-Rubin': 1.0001458922586202}	No
128	Other forms of heart disease|diseases of the circulatory system$M$0-20	diseases of the circulatory system	1.006802215208515	{'CI': array([0.95440138, 1.06106005]), 'Gelman-Rubin': 0.9998772212962348}	No	1.0083940307538672	{'CI': array([0.94814654, 1.06702882]), 'Gelman-Rubin': 0.9998088174371849}	No
129	Other forms of heart disease|diseases of the circulatory system$M$21-40	diseases of the circulatory system	1.0023665725057742	{'CI': array([0.95623173, 1.0500358 ]), 'Gelman-Rubin': 0.9998162310993814}	No	0.9848987228202574	{'CI': array([0.93557137, 1.03970159]), 'Gelman-Rubin': 0.9998090590564409}	No
130	Other forms of heart disease|diseases of the circulatory system$M$41-60	diseases of the circulatory system	1.0074880509360407	{'CI': array([0.9736152 , 1.04057011]), 'Gelman-Rubin': 0.999938041219866}	No	0.9899113592327556	{'CI': array([0.95623428, 1.02074337]), 'Gelman-Rubin': 0.9997663703627485}	No
131	Other forms of heart disease|diseases of the circulatory system$M$61-	diseases of the circulatory system	1.009965886068923	{'CI': array([0.99447615, 1.02565284]), 'Gelman-Rubin': 1.0000307587884543}	No	1.0189860269643027	{'CI': array([1.00442321, 1.03376657]), 'Gelman-Rubin': 0.9999448312609371}	Yes
132	Pulmonary heart disease and diseases of pulmonary circulation|diseases of the circulatory system$F$41-60	diseases of the circulatory system	1.0069211520456458	{'CI': array([0.95693011, 1.06207924]), 'Gelman-Rubin': 0.9999342576618667}	No	0.9994759979158752	{'CI': array([0.93873328, 1.06055015]), 'Gelman-Rubin': 1.0000643153035933}	No
133	Pulmonary heart disease and diseases of pulmonary circulation|diseases of the circulatory system$F$61-	diseases of the circulatory system	0.9969879130318873	{'CI': array([0.95252513, 1.0389198 ]), 'Gelman-Rubin': 0.9998843995998159}	No	1.002753160162706	{'CI': array([0.9589566, 1.0520022]), 'Gelman-Rubin': 1.0000100227505633}	No
134	Pulmonary heart disease and diseases of pulmonary circulation|diseases of the circulatory system$M$41-60	diseases of the circulatory system	1.0055106592780887	{'CI': array([0.95508424, 1.05596498]), 'Gelman-Rubin': 0.9999653083741328}	No	0.9925926860485353	{'CI': array([0.93360821, 1.05408835]), 'Gelman-Rubin': 0.9999992746826957}	No
135	Pulmonary heart disease and diseases of pulmonary circulation|diseases of the circulatory system$M$61-	diseases of the circulatory system	0.9964105081445935	{'CI': array([0.95181006, 1.04106358]), 'Gelman-Rubin': 0.9998209193894729}	No	1.011902056664911	{'CI': array([0.96029758, 1.06142476]), 'Gelman-Rubin': 1.0000900500867076}	No
136	Diseases of appendix|diseases of the digestive system$F$0-20	diseases of the digestive system	0.9922793449861901	{'CI': array([0.94087866, 1.04095346]), 'Gelman-Rubin': 1.0001938174173282}	No	0.9961266248680535	{'CI': array([0.94154954, 1.04743505]), 'Gelman-Rubin': 0.9999438605394697}	No
137	Diseases of appendix|diseases of the digestive system$F$21-40	diseases of the digestive system	1.0024310898531974	{'CI': array([0.95356047, 1.05049167]), 'Gelman-Rubin': 0.9999119437424997}	No	1.0098508943880566	{'CI': array([0.95691798, 1.06468104]), 'Gelman-Rubin': 0.9997973413370701}	No
138	Diseases of appendix|diseases of the digestive system$F$41-60	diseases of the digestive system	0.9867791097116448	{'CI': array([0.93091157, 1.03742238]), 'Gelman-Rubin': 1.0000879942110692}	No	0.9989411610515605	{'CI': array([0.94231144, 1.05780613]), 'Gelman-Rubin': 0.9998174575867105}	No
139	Diseases of appendix|diseases of the digestive system$F$61-	diseases of the digestive system	0.993795420743337	{'CI': array([0.94288019, 1.0493167 ]), 'Gelman-Rubin': 1.000107455278684}	No	1.0100639308997974	{'CI': array([0.95189426, 1.07398858]), 'Gelman-Rubin': 0.999950411219771}	No
140	Diseases of appendix|diseases of the digestive system$M$0-20	diseases of the digestive system	0.9940036948016145	{'CI': array([0.94744611, 1.04231509]), 'Gelman-Rubin': 0.9998429326712133}	No	0.9736236818861717	{'CI': array([0.92081495, 1.02647113]), 'Gelman-Rubin': 1.0005140538233475}	No
141	Diseases of appendix|diseases of the digestive system$M$21-40	diseases of the digestive system	1.0005486867007882	{'CI': array([0.95263401, 1.0511504 ]), 'Gelman-Rubin': 0.9997945227548909}	No	1.0067838091173682	{'CI': array([0.95411403, 1.05970865]), 'Gelman-Rubin': 0.999932201956251}	No
142	Diseases of appendix|diseases of the digestive system$M$41-60	diseases of the digestive system	0.9966383478544099	{'CI': array([0.94553681, 1.05006954]), 'Gelman-Rubin': 0.9997755488841689}	No	0.9915503765264628	{'CI': array([0.9356838 , 1.05223628]), 'Gelman-Rubin': 0.9998228464305156}	No
143	Diseases of appendix|diseases of the digestive system$M$61-	diseases of the digestive system	1.0009839193562267	{'CI': array([0.95145183, 1.05498549]), 'Gelman-Rubin': 0.9998136322359457}	No	1.019031349237278	{'CI': array([0.9598841 , 1.08174302]), 'Gelman-Rubin': 0.9998053113622272}	No
144	Diseases of liver|diseases of the digestive system$F$41-60	diseases of the digestive system	0.9889850621889094	{'CI': array([0.93627581, 1.03647505]), 'Gelman-Rubin': 1.0000448171436496}	No	0.9748971528084818	{'CI': array([0.91709722, 1.03104016]), 'Gelman-Rubin': 0.9998933891222638}	No
145	Diseases of liver|diseases of the digestive system$F$61-	diseases of the digestive system	0.9868655176584905	{'CI': array([0.94021819, 1.03643265]), 'Gelman-Rubin': 1.0003868530859683}	No	0.9893541788217791	{'CI': array([0.9379581 , 1.03894272]), 'Gelman-Rubin': 0.999912475254811}	No
146	Diseases of liver|diseases of the digestive system$M$41-60	diseases of the digestive system	0.9892588562056931	{'CI': array([0.94326331, 1.03848696]), 'Gelman-Rubin': 0.9999560783423457}	No	1.0228226615605849	{'CI': array([0.97113882, 1.0746441 ]), 'Gelman-Rubin': 0.9998957303737442}	No
147	Diseases of liver|diseases of the digestive system$M$61-	diseases of the digestive system	0.9937766432361436	{'CI': array([0.94860547, 1.04265507]), 'Gelman-Rubin': 0.9999291583242321}	No	0.9997882774685709	{'CI': array([0.95355877, 1.05518041]), 'Gelman-Rubin': 0.9998048822856811}	No
148	Diseases of oesophagus, stomach and duodenum|diseases of the digestive system$F$21-40	diseases of the digestive system	0.9962548941552091	{'CI': array([0.94582481, 1.05072059]), 'Gelman-Rubin': 1.0000898262247284}	No	0.9849105664572716	{'CI': array([0.92650548, 1.04361088]), 'Gelman-Rubin': 1.0000016165033008}	No
149	Diseases of oesophagus, stomach and duodenum|diseases of the digestive system$F$41-60	diseases of the digestive system	0.9995215055012063	{'CI': array([0.95350905, 1.04833575]), 'Gelman-Rubin': 1.000009051243343}	No	1.0118374094953502	{'CI': array([0.96132875, 1.06407164]), 'Gelman-Rubin': 1.0001082799731702}	No
150	Diseases of oesophagus, stomach and duodenum|diseases of the digestive system$F$61-	diseases of the digestive system	1.020208621315543	{'CI': array([0.98348668, 1.05875831]), 'Gelman-Rubin': 1.0004322871959543}	No	0.9932052709912035	{'CI': array([0.95743192, 1.02939995]), 'Gelman-Rubin': 0.9999423884369052}	No
151	Diseases of oesophagus, stomach and duodenum|diseases of the digestive system$M$21-40	diseases of the digestive system	1.0076967377426502	{'CI': array([0.95803463, 1.05810631]), 'Gelman-Rubin': 1.0001560408344397}	No	1.0085016357800856	{'CI': array([0.95383889, 1.06523002]), 'Gelman-Rubin': 1.0003695290193144}	No
152	Diseases of oesophagus, stomach and duodenum|diseases of the digestive system$M$41-60	diseases of the digestive system	1.0212663380697913	{'CI': array([0.97607358, 1.06669262]), 'Gelman-Rubin': 0.9999160091539971}	No	1.0048721335448432	{'CI': array([0.95823515, 1.05060398]), 'Gelman-Rubin': 0.9999350617375656}	No
153	Diseases of oesophagus, stomach and duodenum|diseases of the digestive system$M$61-	diseases of the digestive system	1.010538227908068	{'CI': array([0.97460918, 1.0481417 ]), 'Gelman-Rubin': 1.0008298848943313}	No	1.020393035783757	{'CI': array([0.98460463, 1.05738789]), 'Gelman-Rubin': 1.0002475531933706}	No
154	Diseases of oral cavity, salivary glands and jaws|diseases of the digestive system$F$61-	diseases of the digestive system	0.9995852460285878	{'CI': array([0.94652814, 1.04997499]), 'Gelman-Rubin': 0.9999703238135463}	No	0.9965711139470658	{'CI': array([0.93471127, 1.05899095]), 'Gelman-Rubin': 0.9997959688724548}	No
155	Diseases of peritoneum and retroperitoneum|diseases of the digestive system$F$21-40	diseases of the digestive system	0.9996208364834718	{'CI': array([0.94656582, 1.05528373]), 'Gelman-Rubin': 0.9999341270377248}	No	0.9901197276550429	{'CI': array([0.9280551, 1.0492837]), 'Gelman-Rubin': 0.9999308974298239}	No
156	Diseases of peritoneum and retroperitoneum|diseases of the digestive system$F$41-60	diseases of the digestive system	0.9935049751241019	{'CI': array([0.93990592, 1.04597317]), 'Gelman-Rubin': 0.9999706908204476}	No	0.9921449786571123	{'CI': array([0.93300817, 1.05322168]), 'Gelman-Rubin': 0.9998106418144972}	No
157	Diseases of peritoneum and retroperitoneum|diseases of the digestive system$F$61-	diseases of the digestive system	1.00591724953579	{'CI': array([0.95805798, 1.05845905]), 'Gelman-Rubin': 1.0000161464375046}	No	0.9938821424693016	{'CI': array([0.93968047, 1.05046967]), 'Gelman-Rubin': 0.9998581820474247}	No
158	Diseases of peritoneum and retroperitoneum|diseases of the digestive system$M$41-60	diseases of the digestive system	1.007786428997036	{'CI': array([0.95584768, 1.05946269]), 'Gelman-Rubin': 1.0000501784856242}	No	0.9962165858861372	{'CI': array([0.93502455, 1.06006884]), 'Gelman-Rubin': 1.000021876290924}	No
159	Diseases of peritoneum and retroperitoneum|diseases of the digestive system$M$61-	diseases of the digestive system	1.0027412540973697	{'CI': array([0.94976105, 1.05307504]), 'Gelman-Rubin': 0.9998497699419011}	No	0.9976935642998614	{'CI': array([0.94022412, 1.05444752]), 'Gelman-Rubin': 0.9999224639441838}	No
160	Disorders of gallbladder, biliary tract and pancreas|diseases of the digestive system$F$21-40	diseases of the digestive system	0.9911060494750575	{'CI': array([0.94923633, 1.03602298]), 'Gelman-Rubin': 0.9997932001469898}	No	0.9929728254618557	{'CI': array([0.94625236, 1.03766597]), 'Gelman-Rubin': 1.0000827161851644}	No
161	Disorders of gallbladder, biliary tract and pancreas|diseases of the digestive system$F$41-60	diseases of the digestive system	0.9998956623120865	{'CI': array([0.95724624, 1.04151154]), 'Gelman-Rubin': 0.9998561419320448}	No	0.9899329154028904	{'CI': array([0.94832375, 1.03308096]), 'Gelman-Rubin': 0.9998585978641787}	No
162	Disorders of gallbladder, biliary tract and pancreas|diseases of the digestive system$F$61-	diseases of the digestive system	1.0009529661036936	{'CI': array([0.96577108, 1.03791152]), 'Gelman-Rubin': 0.9998106543443158}	No	1.0054576641558277	{'CI': array([0.96858054, 1.04038035]), 'Gelman-Rubin': 1.0000874866318568}	No
163	Disorders of gallbladder, biliary tract and pancreas|diseases of the digestive system$M$21-40	diseases of the digestive system	0.992639542760875	{'CI': array([0.94143347, 1.03987184]), 'Gelman-Rubin': 1.0000577024844686}	No	0.9835110433734128	{'CI': array([0.92873631, 1.03597698]), 'Gelman-Rubin': 0.9998726713629745}	No
164	Disorders of gallbladder, biliary tract and pancreas|diseases of the digestive system$M$41-60	diseases of the digestive system	0.9985899988893805	{'CI': array([0.95658237, 1.04330122]), 'Gelman-Rubin': 1.0002627937951787}	No	1.017540919136422	{'CI': array([0.97634564, 1.06337764]), 'Gelman-Rubin': 1.0002837975071628}	No
165	Disorders of gallbladder, biliary tract and pancreas|diseases of the digestive system$M$61-	diseases of the digestive system	1.0070625811636196	{'CI': array([0.96950348, 1.04661479]), 'Gelman-Rubin': 0.9999877037964339}	No	0.9984085844373678	{'CI': array([0.96097318, 1.03655906]), 'Gelman-Rubin': 1.0007495656652536}	No
166	Hernia|diseases of the digestive system$F$41-60	diseases of the digestive system	0.9949379448596848	{'CI': array([0.94352887, 1.04873587]), 'Gelman-Rubin': 1.000100824618862}	No	0.9974430956776164	{'CI': array([0.94138818, 1.05438686]), 'Gelman-Rubin': 1.0001027474704838}	No
167	Hernia|diseases of the digestive system$F$61-	diseases of the digestive system	1.00502511146376	{'CI': array([0.96068271, 1.05293734]), 'Gelman-Rubin': 0.9998864466631501}	No	0.9792355927520674	{'CI': array([0.92865017, 1.02507297]), 'Gelman-Rubin': 0.9999507075254477}	No
168	Hernia|diseases of the digestive system$M$0-20	diseases of the digestive system	0.9969946977293961	{'CI': array([0.94817283, 1.04880304]), 'Gelman-Rubin': 0.9998159943457257}	No	1.0017016957494829	{'CI': array([0.94781356, 1.0583366 ]), 'Gelman-Rubin': 1.0002470213518235}	No
169	Hernia|diseases of the digestive system$M$41-60	diseases of the digestive system	1.0201518084526788	{'CI': array([0.9766342 , 1.06594077]), 'Gelman-Rubin': 1.0004352767601885}	No	0.9965057077289919	{'CI': array([0.94910037, 1.04259524]), 'Gelman-Rubin': 1.0001481019303153}	No
170	Hernia|diseases of the digestive system$M$61-	diseases of the digestive system	0.9860285066703236	{'CI': array([0.94997323, 1.02190276]), 'Gelman-Rubin': 1.0004050429011828}	No	1.0091406930777473	{'CI': array([0.97396579, 1.04607313]), 'Gelman-Rubin': 1.000002397768475}	No
171	Noninfective enteritis and colitis|diseases of the digestive system$F$0-20	diseases of the digestive system	1.0016369942715622	{'CI': array([0.95216846, 1.05468136]), 'Gelman-Rubin': 0.9998313947447223}	No	0.9852891700038919	{'CI': array([0.92655582, 1.04418826]), 'Gelman-Rubin': 0.9999300331600036}	No
172	Noninfective enteritis and colitis|diseases of the digestive system$F$21-40	diseases of the digestive system	1.001194195000907	{'CI': array([0.9555156 , 1.04913157]), 'Gelman-Rubin': 1.0004655476045072}	No	0.9810663135261117	{'CI': array([0.9314011 , 1.03282555]), 'Gelman-Rubin': 1.000284287285207}	No
173	Noninfective enteritis and colitis|diseases of the digestive system$F$41-60	diseases of the digestive system	0.9900479239600011	{'CI': array([0.94310193, 1.03682882]), 'Gelman-Rubin': 1.000156035525443}	No	0.9982204449529789	{'CI': array([0.95095399, 1.05431602]), 'Gelman-Rubin': 0.9998191986059751}	No
174	Noninfective enteritis and colitis|diseases of the digestive system$F$61-	diseases of the digestive system	0.9984020327977071	{'CI': array([0.9562015 , 1.04323519]), 'Gelman-Rubin': 0.999862719890442}	No	0.990231381318315	{'CI': array([0.94699085, 1.03615805]), 'Gelman-Rubin': 1.00000540708047}	No
175	Noninfective enteritis and colitis|diseases of the digestive system$M$0-20	diseases of the digestive system	1.0176726016974365	{'CI': array([0.96803478, 1.07320342]), 'Gelman-Rubin': 0.9998978995145325}	No	0.9912839591883249	{'CI': array([0.93494896, 1.04776926]), 'Gelman-Rubin': 1.0002286352832985}	No
176	Noninfective enteritis and colitis|diseases of the digestive system$M$21-40	diseases of the digestive system	0.9979900091146624	{'CI': array([0.95232555, 1.04917451]), 'Gelman-Rubin': 0.9998512267693109}	No	1.0086787824831833	{'CI': array([0.9568365 , 1.06219905]), 'Gelman-Rubin': 0.9998082882824287}	No
177	Noninfective enteritis and colitis|diseases of the digestive system$M$41-60	diseases of the digestive system	0.9898853035100788	{'CI': array([0.94007421, 1.03439307]), 'Gelman-Rubin': 1.000228073706736}	No	0.9920751499763613	{'CI': array([0.94098723, 1.04264816]), 'Gelman-Rubin': 0.9998615458223588}	No
178	Noninfective enteritis and colitis|diseases of the digestive system$M$61-	diseases of the digestive system	1.0093946682259232	{'CI': array([0.96392552, 1.05389387]), 'Gelman-Rubin': 1.0000036709366458}	No	1.002594457856798	{'CI': array([0.95617247, 1.05213423]), 'Gelman-Rubin': 1.0004947339462036}	No
179	Other diseases of intestines|diseases of the digestive system$F$0-20	diseases of the digestive system	0.9912438128751099	{'CI': array([0.93860635, 1.04274413]), 'Gelman-Rubin': 0.9997726356978143}	No	0.9807866283899276	{'CI': array([0.92419754, 1.03927499]), 'Gelman-Rubin': 0.9999899089977867}	No
180	Other diseases of intestines|diseases of the digestive system$F$21-40	diseases of the digestive system	0.9963799288069625	{'CI': array([0.95140858, 1.04721763]), 'Gelman-Rubin': 1.0000426862507028}	No	0.9932856092299862	{'CI': array([0.94093526, 1.04413263]), 'Gelman-Rubin': 1.000215831661234}	No
181	Other diseases of intestines|diseases of the digestive system$F$41-60	diseases of the digestive system	1.0104855816811904	{'CI': array([0.96958365, 1.05184573]), 'Gelman-Rubin': 1.00024187685265}	No	0.9983638265060881	{'CI': array([0.95581961, 1.04111482]), 'Gelman-Rubin': 0.9998443101055843}	No
182	Other diseases of intestines|diseases of the digestive system$F$61-	diseases of the digestive system	1.012255205459596	{'CI': array([0.98152156, 1.04320897]), 'Gelman-Rubin': 1.0002476539240295}	No	1.0033611971115348	{'CI': array([0.97304664, 1.032222 ]), 'Gelman-Rubin': 0.9999657557026652}	No
183	Other diseases of intestines|diseases of the digestive system$M$0-20	diseases of the digestive system	0.994264598394449	{'CI': array([0.94578609, 1.04711519]), 'Gelman-Rubin': 1.0009160495685807}	No	0.995462338433481	{'CI': array([0.94031414, 1.05492831]), 'Gelman-Rubin': 0.9999458978937465}	No
184	Other diseases of intestines|diseases of the digestive system$M$21-40	diseases of the digestive system	0.9889915711042568	{'CI': array([0.93879747, 1.03644371]), 'Gelman-Rubin': 1.0000704014608601}	No	1.010760299705164	{'CI': array([0.95674295, 1.06231073]), 'Gelman-Rubin': 0.9999424794988263}	No
185	Other diseases of intestines|diseases of the digestive system$M$41-60	diseases of the digestive system	1.009721865857832	{'CI': array([0.96429926, 1.05304116]), 'Gelman-Rubin': 1.0005231176160592}	No	0.9827502077871894	{'CI': array([0.94019355, 1.02805442]), 'Gelman-Rubin': 1.0001130112734666}	No
186	Other diseases of intestines|diseases of the digestive system$M$61-	diseases of the digestive system	1.0017691419929364	{'CI': array([0.96769212, 1.03654222]), 'Gelman-Rubin': 1.000192372952818}	No	1.001248107089517	{'CI': array([0.96846588, 1.03473903]), 'Gelman-Rubin': 1.0002479638203785}	No
187	Other diseases of the digestive system|diseases of the digestive system$F$0-20	diseases of the digestive system	1.0002878384353946	{'CI': array([0.94686847, 1.05179622]), 'Gelman-Rubin': 0.999764070019444}	No	0.9930447064799532	{'CI': array([0.93486153, 1.05325047]), 'Gelman-Rubin': 0.9999196254579489}	No
188	Other diseases of the digestive system|diseases of the digestive system$F$21-40	diseases of the digestive system	0.9966561445691534	{'CI': array([0.94463637, 1.05128554]), 'Gelman-Rubin': 0.9998945810023694}	No	0.980776533436194	{'CI': array([0.91977457, 1.03377643]), 'Gelman-Rubin': 1.0003163667363397}	No
189	Other diseases of the digestive system|diseases of the digestive system$F$41-60	diseases of the digestive system	0.9871453071258193	{'CI': array([0.93451355, 1.03445295]), 'Gelman-Rubin': 1.0008462107894194}	No	0.9881663076514925	{'CI': array([0.93333373, 1.04612619]), 'Gelman-Rubin': 0.9998238258118499}	No
190	Other diseases of the digestive system|diseases of the digestive system$F$61-	diseases of the digestive system	0.9956102516245234	{'CI': array([0.95477437, 1.03570176]), 'Gelman-Rubin': 0.9998882431142624}	No	1.0174702407821787	{'CI': array([0.97809506, 1.06135879]), 'Gelman-Rubin': 1.0001344184026435}	No
191	Other diseases of the digestive system|diseases of the digestive system$M$0-20	diseases of the digestive system	1.0032865594577849	{'CI': array([0.95282813, 1.05702325]), 'Gelman-Rubin': 0.9998442617692603}	No	1.0032216715678313	{'CI': array([0.94670882, 1.06472824]), 'Gelman-Rubin': 0.9997853869941288}	No
192	Other diseases of the digestive system|diseases of the digestive system$M$21-40	diseases of the digestive system	0.9959535137451956	{'CI': array([0.9415273 , 1.04696058]), 'Gelman-Rubin': 0.99993998065432}	No	1.0092138142208518	{'CI': array([0.95053957, 1.06927344]), 'Gelman-Rubin': 1.0000345300204434}	No
193	Other diseases of the digestive system|diseases of the digestive system$M$41-60	diseases of the digestive system	1.003834321435964	{'CI': array([0.95421549, 1.05302453]), 'Gelman-Rubin': 0.9997783536725272}	No	1.025260430000726	{'CI': array([0.97018689, 1.07959662]), 'Gelman-Rubin': 0.9997835193466571}	No
194	Other diseases of the digestive system|diseases of the digestive system$M$61-	diseases of the digestive system	1.0313379580571473	{'CI': array([0.99057136, 1.07383366]), 'Gelman-Rubin': 1.0002503284507964}	No	1.007160661836468	{'CI': array([0.96408648, 1.04946681]), 'Gelman-Rubin': 1.0000689568581074}	No
195	Diseases of inner ear|diseases of the ear and mastoid process$F$41-60	diseases of the ear and mastoid process	0.9901106722071097	{'CI': array([0.93754034, 1.04385919]), 'Gelman-Rubin': 0.9998187231445544}	No	1.004545193670417	{'CI': array([0.94533852, 1.06197964]), 'Gelman-Rubin': 0.9997884763296302}	No
196	Diseases of inner ear|diseases of the ear and mastoid process$F$61-	diseases of the ear and mastoid process	0.9984083511881954	{'CI': array([0.95197301, 1.04581701]), 'Gelman-Rubin': 1.0003196216747097}	No	1.0018448134711537	{'CI': array([0.9512454 , 1.05046525]), 'Gelman-Rubin': 0.9998589489385773}	No
197	Diseases of inner ear|diseases of the ear and mastoid process$M$41-60	diseases of the ear and mastoid process	1.001922952092947	{'CI': array([0.9529279 , 1.05420277]), 'Gelman-Rubin': 0.9999277560752674}	No	0.9752521316816216	{'CI': array([0.91527105, 1.03456666]), 'Gelman-Rubin': 0.9997924220154075}	No
198	Diseases of inner ear|diseases of the ear and mastoid process$M$61-	diseases of the ear and mastoid process	1.0080903307473263	{'CI': array([0.96013372, 1.05839554]), 'Gelman-Rubin': 0.9999465173649486}	No	1.029452883414761	{'CI': array([0.97252334, 1.08277486]), 'Gelman-Rubin': 0.9998197106085835}	No
199	Diseases of middle ear and mastoid|diseases of the ear and mastoid process$F$0-20	diseases of the ear and mastoid process	1.0036658415698678	{'CI': array([0.95637841, 1.0498336 ]), 'Gelman-Rubin': 1.0001307833151472}	No	0.9787081111247917	{'CI': array([0.92697068, 1.03241811]), 'Gelman-Rubin': 1.0001718931784405}	No
200	Diseases of middle ear and mastoid|diseases of the ear and mastoid process$M$0-20	diseases of the ear and mastoid process	1.0061288528111882	{'CI': array([0.96175551, 1.05263502]), 'Gelman-Rubin': 0.9998636827472188}	No	0.9987731279156108	{'CI': array([0.94713917, 1.05040581]), 'Gelman-Rubin': 1.0002360656016553}	No
201	Other disorders of ear|diseases of the ear and mastoid process$F$21-40	diseases of the ear and mastoid process	1.0002954309465144	{'CI': array([0.94714367, 1.05356689]), 'Gelman-Rubin': 0.9999603062650672}	No	0.9780021037852122	{'CI': array([0.91684229, 1.03920795]), 'Gelman-Rubin': 1.000817490683559}	No
202	Other disorders of ear|diseases of the ear and mastoid process$F$61-	diseases of the ear and mastoid process	0.9906345589299811	{'CI': array([0.9426125 , 1.04154796]), 'Gelman-Rubin': 0.9998157350110426}	No	0.9902347939535066	{'CI': array([0.93565184, 1.04754468]), 'Gelman-Rubin': 0.9999054518370764}	No
203	Other disorders of ear|diseases of the ear and mastoid process$M$61-	diseases of the ear and mastoid process	1.000263819830282	{'CI': array([0.95054306, 1.05123234]), 'Gelman-Rubin': 0.9997866309034231}	No	1.0008320380548494	{'CI': array([0.94738354, 1.06256427]), 'Gelman-Rubin': 0.9999077388747545}	No
204	Disorders of choroid and retina|diseases of the eye and adnexa$F$61-	diseases of the eye and adnexa	0.9967169217356502	{'CI': array([0.94986647, 1.04573395]), 'Gelman-Rubin': 0.9998136966596686}	No	0.9753061299413257	{'CI': array([0.92171273, 1.02667049]), 'Gelman-Rubin': 1.000241473545892}	No
205	Disorders of choroid and retina|diseases of the eye and adnexa$M$41-60	diseases of the eye and adnexa	0.998645628323833	{'CI': array([0.94654293, 1.0483539 ]), 'Gelman-Rubin': 0.9998260925661746}	No	0.997117559867992	{'CI': array([0.93975954, 1.06061362]), 'Gelman-Rubin': 0.9998168210276972}	No
206	Disorders of choroid and retina|diseases of the eye and adnexa$M$61-	diseases of the eye and adnexa	1.0021244567782364	{'CI': array([0.95258615, 1.05458751]), 'Gelman-Rubin': 0.9997676311564783}	No	0.9788156208400222	{'CI': array([0.9242492 , 1.03131552]), 'Gelman-Rubin': 0.999915914021008}	No
207	Disorders of lens|diseases of the eye and adnexa$F$61-	diseases of the eye and adnexa	0.9905644417166924	{'CI': array([0.94665627, 1.03117406]), 'Gelman-Rubin': 0.9998514770423126}	No	0.9950727067482338	{'CI': array([0.95277823, 1.03584483]), 'Gelman-Rubin': 0.9999027460653677}	No
208	Glaucoma|diseases of the eye and adnexa$F$61-	diseases of the eye and adnexa	0.98789192846861	{'CI': array([0.9453155 , 1.02943554]), 'Gelman-Rubin': 1.000091781655282}	No	0.9954567143142531	{'CI': array([0.95009562, 1.04228447]), 'Gelman-Rubin': 1.0004287501132787}	No
209	Glaucoma|diseases of the eye and adnexa$M$61-	diseases of the eye and adnexa	0.9918641791178083	{'CI': array([0.94504492, 1.04120035]), 'Gelman-Rubin': 1.0003228259370966}	No	1.015565230587608	{'CI': array([0.96444646, 1.06950306]), 'Gelman-Rubin': 0.9999396102111696}	No
210	Other disorders of eye and adnexa|diseases of the eye and adnexa$F$21-40	diseases of the eye and adnexa	0.995060248373782	{'CI': array([0.94189451, 1.04646764]), 'Gelman-Rubin': 0.9999234884566452}	No	0.9820031541084897	{'CI': array([0.92282053, 1.04324468]), 'Gelman-Rubin': 0.9997554124160468}	No
211	Other disorders of eye and adnexa|diseases of the eye and adnexa$F$61-	diseases of the eye and adnexa	0.9966509931301683	{'CI': array([0.94464438, 1.04667514]), 'Gelman-Rubin': 0.9999005769067704}	No	0.9817065065156857	{'CI': array([0.92295963, 1.03984233]), 'Gelman-Rubin': 1.000014043503007}	No
212	Other disorders of eye and adnexa|diseases of the eye and adnexa$M$61-	diseases of the eye and adnexa	1.0027111968215294	{'CI': array([0.95376818, 1.05664092]), 'Gelman-Rubin': 0.9998129648882589}	No	0.996744959331287	{'CI': array([0.9399558 , 1.05612083]), 'Gelman-Rubin': 0.9998727480675328}	No
213	Visual disturbances and blindness|diseases of the eye and adnexa$F$61-	diseases of the eye and adnexa	1.0001903302320383	{'CI': array([0.94643997, 1.05159003]), 'Gelman-Rubin': 1.0001547376026685}	No	1.001184353684996	{'CI': array([0.94453313, 1.05918028]), 'Gelman-Rubin': 0.9998021959534769}	No
214	Visual disturbances and blindness|diseases of the eye and adnexa$M$61-	diseases of the eye and adnexa	1.0062522214952958	{'CI': array([0.9576396 , 1.06324762]), 'Gelman-Rubin': 0.9999989727660866}	No	1.0157267273270087	{'CI': array([0.95929158, 1.07683599]), 'Gelman-Rubin': 0.9999478225312884}	No
215	Diseases of male genital organs|diseases of the genitourinary system: pelvis, genitals and breasts$M$0-20	diseases of the genitourinary system: pelvis, genitals and breasts	0.994471898830948	{'CI': array([0.94299737, 1.04267013]), 'Gelman-Rubin': 1.0002194715468093}	No	1.0157855530352715	{'CI': array([0.96092541, 1.07005464]), 'Gelman-Rubin': 0.9998908900176732}	No
216	Diseases of male genital organs|diseases of the genitourinary system: pelvis, genitals and breasts$M$21-40	diseases of the genitourinary system: pelvis, genitals and breasts	0.9981020969985536	{'CI': array([0.94612651, 1.05119377]), 'Gelman-Rubin': 0.9998788418654855}	No	1.0106794817755425	{'CI': array([0.95368576, 1.07454737]), 'Gelman-Rubin': 1.0000803089385475}	No
217	Diseases of male genital organs|diseases of the genitourinary system: pelvis, genitals and breasts$M$41-60	diseases of the genitourinary system: pelvis, genitals and breasts	0.986744593950314	{'CI': array([0.93653501, 1.03411563]), 'Gelman-Rubin': 0.9998426979922179}	No	1.0149002858031988	{'CI': array([0.96490861, 1.0681251 ]), 'Gelman-Rubin': 1.0000779056187552}	No
218	Diseases of male genital organs|diseases of the genitourinary system: pelvis, genitals and breasts$M$61-	diseases of the genitourinary system: pelvis, genitals and breasts	0.9912922150994957	{'CI': array([0.96026841, 1.02015044]), 'Gelman-Rubin': 0.99976629600968}	No	0.9999944840516254	{'CI': array([0.97110391, 1.02769688]), 'Gelman-Rubin': 1.0000911094137683}	No
219	Inflammatory diseases of female pelvic organs|diseases of the genitourinary system: pelvis, genitals and breasts$F$0-20	diseases of the genitourinary system: pelvis, genitals and breasts	1.0004827101508427	{'CI': array([0.95179088, 1.05115369]), 'Gelman-Rubin': 0.999945735424676}	No	0.989333101748201	{'CI': array([0.93033321, 1.0487792 ]), 'Gelman-Rubin': 0.9999515955395519}	No
220	Inflammatory diseases of female pelvic organs|diseases of the genitourinary system: pelvis, genitals and breasts$F$21-40	diseases of the genitourinary system: pelvis, genitals and breasts	0.9928385594996714	{'CI': array([0.94651085, 1.03843627]), 'Gelman-Rubin': 0.9999428699478395}	No	1.0059418803216835	{'CI': array([0.95877723, 1.05406873]), 'Gelman-Rubin': 0.9999354798807748}	No
221	Inflammatory diseases of female pelvic organs|diseases of the genitourinary system: pelvis, genitals and breasts$F$41-60	diseases of the genitourinary system: pelvis, genitals and breasts	0.992707786236769	{'CI': array([0.94252219, 1.04270951]), 'Gelman-Rubin': 0.9998826196147447}	No	0.9931785047247829	{'CI': array([0.9401495 , 1.04922283]), 'Gelman-Rubin': 0.9999099427135522}	No
222	Noninflammatory disorders of female genital tract|diseases of the genitourinary system: pelvis, genitals and breasts$F$0-20	diseases of the genitourinary system: pelvis, genitals and breasts	1.0048194727536532	{'CI': array([0.95435325, 1.0567905 ]), 'Gelman-Rubin': 0.9999438306210113}	No	0.970590291853805	{'CI': array([0.91188699, 1.02470363]), 'Gelman-Rubin': 0.9999264917185291}	No
223	Noninflammatory disorders of female genital tract|diseases of the genitourinary system: pelvis, genitals and breasts$F$21-40	diseases of the genitourinary system: pelvis, genitals and breasts	0.9622499232429035	{'CI': array([0.92966341, 0.99440632]), 'Gelman-Rubin': 1.0000723554988504}	Yes	0.9789847743353325	{'CI': array([0.95011712, 1.01039541]), 'Gelman-Rubin': 0.9999134633662146}	No
224	Noninflammatory disorders of female genital tract|diseases of the genitourinary system: pelvis, genitals and breasts$F$41-60	diseases of the genitourinary system: pelvis, genitals and breasts	0.982821779888035	{'CI': array([0.94829752, 1.01527702]), 'Gelman-Rubin': 1.000633088555419}	No	0.9582593136706665	{'CI': array([0.92719324, 0.99108749]), 'Gelman-Rubin': 1.0000272496935028}	Yes
225	Noninflammatory disorders of female genital tract|diseases of the genitourinary system: pelvis, genitals and breasts$F$61-	diseases of the genitourinary system: pelvis, genitals and breasts	0.9916714662196235	{'CI': array([0.95735259, 1.02942258]), 'Gelman-Rubin': 0.9999110200875141}	No	0.984027113156245	{'CI': array([0.95110727, 1.01725355]), 'Gelman-Rubin': 1.000763884663918}	No
226	Other disorders of genitourinary tract|diseases of the genitourinary system: pelvis, genitals and breasts$F$21-40	diseases of the genitourinary system: pelvis, genitals and breasts	0.9895141496257569	{'CI': array([0.94003397, 1.04733072]), 'Gelman-Rubin': 1.000324350913104}	No	0.9741365372558961	{'CI': array([0.91622795, 1.03196701]), 'Gelman-Rubin': 1.0002159376186714}	No
227	Other disorders of genitourinary tract|diseases of the genitourinary system: pelvis, genitals and breasts$M$61-	diseases of the genitourinary system: pelvis, genitals and breasts	0.9972241365581977	{'CI': array([0.94475804, 1.04524599]), 'Gelman-Rubin': 0.9998926870175352}	No	0.9935086175044195	{'CI': array([0.93852625, 1.05030627]), 'Gelman-Rubin': 1.000047784104473}	No
228	Glomerular diseases|diseases of the genitourinary system: urinary system$F$61-	diseases of the genitourinary system: urinary system	0.9992707012377772	{'CI': array([0.94788627, 1.05397741]), 'Gelman-Rubin': 0.9998742946979966}	No	0.988833667498422	{'CI': array([0.92863666, 1.04911321]), 'Gelman-Rubin': 1.0001393626291728}	No
229	Glomerular diseases|diseases of the genitourinary system: urinary system$M$41-60	diseases of the genitourinary system: urinary system	0.9859340323274198	{'CI': array([0.93391408, 1.03805758]), 'Gelman-Rubin': 0.9999197168917153}	No	0.9933235113584422	{'CI': array([0.93418858, 1.0539522 ]), 'Gelman-Rubin': 1.000243230459303}	No
230	Glomerular diseases|diseases of the genitourinary system: urinary system$M$61-	diseases of the genitourinary system: urinary system	1.000880251520348	{'CI': array([0.9516981, 1.0523544]), 'Gelman-Rubin': 0.999908978769632}	No	0.9866324992682898	{'CI': array([0.92559937, 1.04200552]), 'Gelman-Rubin': 0.9999811802000728}	No
231	Other diseases of urinary system|diseases of the genitourinary system: urinary system$F$0-20	diseases of the genitourinary system: urinary system	0.9970690278225962	{'CI': array([0.94659381, 1.04722891]), 'Gelman-Rubin': 0.9997834159082801}	No	0.9959688338102543	{'CI': array([0.94148068, 1.05361437]), 'Gelman-Rubin': 0.9999675678994991}	No
232	Other diseases of urinary system|diseases of the genitourinary system: urinary system$F$21-40	diseases of the genitourinary system: urinary system	1.0000071162693858	{'CI': array([0.94970405, 1.04889209]), 'Gelman-Rubin': 0.9999173886308143}	No	0.9717213250378844	{'CI': array([0.92047938, 1.0262846 ]), 'Gelman-Rubin': 1.000029729154657}	No
233	Other diseases of urinary system|diseases of the genitourinary system: urinary system$F$41-60	diseases of the genitourinary system: urinary system	0.9877822020882943	{'CI': array([0.94328826, 1.03188962]), 'Gelman-Rubin': 0.9999616027441783}	No	0.9774370003998678	{'CI': array([0.93389967, 1.02321829]), 'Gelman-Rubin': 1.0001086357696962}	No
234	Other diseases of urinary system|diseases of the genitourinary system: urinary system$F$61-	diseases of the genitourinary system: urinary system	1.0096488700472483	{'CI': array([0.98278236, 1.03762944]), 'Gelman-Rubin': 1.0009289492663302}	No	1.0132824341801898	{'CI': array([0.9862506 , 1.03857376]), 'Gelman-Rubin': 0.9997872765696545}	No
235	Other diseases of urinary system|diseases of the genitourinary system: urinary system$M$0-20	diseases of the genitourinary system: urinary system	0.9926315008170443	{'CI': array([0.94193237, 1.04628299]), 'Gelman-Rubin': 1.0001691645514297}	No	1.0035191624209534	{'CI': array([0.94306667, 1.06328622]), 'Gelman-Rubin': 0.9999313333344811}	No
236	Other diseases of urinary system|diseases of the genitourinary system: urinary system$M$41-60	diseases of the genitourinary system: urinary system	0.992893470121247	{'CI': array([0.94307123, 1.04494378]), 'Gelman-Rubin': 1.0001654729881149}	No	1.023150728614808	{'CI': array([0.96603278, 1.07703422]), 'Gelman-Rubin': 0.9999050063180687}	No
237	Other diseases of urinary system|diseases of the genitourinary system: urinary system$M$61-	diseases of the genitourinary system: urinary system	0.9906063299188719	{'CI': array([0.95843775, 1.02356801]), 'Gelman-Rubin': 1.0000085294964352}	No	0.9932784965078049	{'CI': array([0.96380269, 1.02561348]), 'Gelman-Rubin': 0.9999821380996282}	No
238	Other disorders of kidney and ureter|diseases of the genitourinary system: urinary system$F$41-60	diseases of the genitourinary system: urinary system	1.001643937123363	{'CI': array([0.94934111, 1.05426507]), 'Gelman-Rubin': 0.9998306274578954}	No	1.0207653050105783	{'CI': array([0.96001657, 1.07842651]), 'Gelman-Rubin': 1.000486475843936}	No
239	Other disorders of kidney and ureter|diseases of the genitourinary system: urinary system$F$61-	diseases of the genitourinary system: urinary system	1.0062961144024118	{'CI': array([0.95941008, 1.05264625]), 'Gelman-Rubin': 0.9998736306548304}	No	0.9963486201988823	{'CI': array([0.94513018, 1.04612536]), 'Gelman-Rubin': 1.0003348226300257}	No
240	Other disorders of kidney and ureter|diseases of the genitourinary system: urinary system$M$41-60	diseases of the genitourinary system: urinary system	0.9850741797729282	{'CI': array([0.92851497, 1.03689152]), 'Gelman-Rubin': 0.99986287682932}	No	1.0065156762731424	{'CI': array([0.94905669, 1.06606181]), 'Gelman-Rubin': 0.9998311119757021}	No
241	Other disorders of kidney and ureter|diseases of the genitourinary system: urinary system$M$61-	diseases of the genitourinary system: urinary system	1.0030470390244626	{'CI': array([0.95437348, 1.05179512]), 'Gelman-Rubin': 0.999766050315799}	No	1.0144694100374754	{'CI': array([0.96475582, 1.06870771]), 'Gelman-Rubin': 1.000178532412708}	No
242	Renal failure|diseases of the genitourinary system: urinary system$F$41-60	diseases of the genitourinary system: urinary system	0.9964438832511788	{'CI': array([0.94492732, 1.05404458]), 'Gelman-Rubin': 1.0000280518867977}	No	0.9979616473901016	{'CI': array([0.93884827, 1.05550693]), 'Gelman-Rubin': 0.9997622347420203}	No
243	Renal failure|diseases of the genitourinary system: urinary system$F$61-	diseases of the genitourinary system: urinary system	0.9941402770531722	{'CI': array([0.95207761, 1.03509078]), 'Gelman-Rubin': 1.0000310204335814}	No	1.0107949144793364	{'CI': array([0.96502216, 1.05261406]), 'Gelman-Rubin': 1.0002769600766694}	No
244	Renal failure|diseases of the genitourinary system: urinary system$M$41-60	diseases of the genitourinary system: urinary system	0.9919452288885983	{'CI': array([0.94436894, 1.04168843]), 'Gelman-Rubin': 0.9999325873266359}	No	1.0002711623152987	{'CI': array([0.94782659, 1.0573658 ]), 'Gelman-Rubin': 0.9998875734936669}	No
245	Renal failure|diseases of the genitourinary system: urinary system$M$61-	diseases of the genitourinary system: urinary system	0.9968763421869319	{'CI': array([0.95674481, 1.03273524]), 'Gelman-Rubin': 0.9999331002485544}	No	0.9871308731162196	{'CI': array([0.95171925, 1.02573189]), 'Gelman-Rubin': 0.9999633581651377}	No
246	Renal tubulo-interstitial diseases|diseases of the genitourinary system: urinary system$F$0-20	diseases of the genitourinary system: urinary system	0.9988462983238683	{'CI': array([0.94915824, 1.04946141]), 'Gelman-Rubin': 1.0000434979426565}	No	0.974564674275545	{'CI': array([0.92085679, 1.02963271]), 'Gelman-Rubin': 0.9999622799488462}	No
247	Renal tubulo-interstitial diseases|diseases of the genitourinary system: urinary system$F$21-40	diseases of the genitourinary system: urinary system	1.0083287041297104	{'CI': array([0.9593109 , 1.06324646]), 'Gelman-Rubin': 0.9998970797131574}	No	1.0235891687845298	{'CI': array([0.9708541 , 1.08120259]), 'Gelman-Rubin': 1.0000460742717456}	No
248	Renal tubulo-interstitial diseases|diseases of the genitourinary system: urinary system$F$41-60	diseases of the genitourinary system: urinary system	0.9877399284759213	{'CI': array([0.93894343, 1.03779193]), 'Gelman-Rubin': 0.9997956860532538}	No	1.0315503946704159	{'CI': array([0.97602354, 1.0890082 ]), 'Gelman-Rubin': 1.000158725691418}	No
249	Renal tubulo-interstitial diseases|diseases of the genitourinary system: urinary system$F$61-	diseases of the genitourinary system: urinary system	1.0142599431330368	{'CI': array([0.96899037, 1.05756963]), 'Gelman-Rubin': 1.000354454081437}	No	1.0048700894234726	{'CI': array([0.95792174, 1.0501009 ]), 'Gelman-Rubin': 1.0004447896580646}	No
250	Renal tubulo-interstitial diseases|diseases of the genitourinary system: urinary system$M$0-20	diseases of the genitourinary system: urinary system	0.9963655531844016	{'CI': array([0.94815182, 1.04770651]), 'Gelman-Rubin': 0.9998301225445815}	No	1.0021671439134752	{'CI': array([0.94357068, 1.06309594]), 'Gelman-Rubin': 1.0000551218288831}	No
251	Renal tubulo-interstitial diseases|diseases of the genitourinary system: urinary system$M$21-40	diseases of the genitourinary system: urinary system	1.0058476422459748	{'CI': array([0.95711247, 1.05699082]), 'Gelman-Rubin': 1.0000116557778158}	No	0.9949760674443067	{'CI': array([0.93608402, 1.04826234]), 'Gelman-Rubin': 0.9998672904008902}	No
252	Renal tubulo-interstitial diseases|diseases of the genitourinary system: urinary system$M$41-60	diseases of the genitourinary system: urinary system	1.0027029948158053	{'CI': array([0.95513624, 1.05174791]), 'Gelman-Rubin': 1.000051734730107}	No	0.9924374194838732	{'CI': array([0.94437546, 1.04671599]), 'Gelman-Rubin': 0.9999363068706255}	No
253	Renal tubulo-interstitial diseases|diseases of the genitourinary system: urinary system$M$61-	diseases of the genitourinary system: urinary system	0.9889561407753862	{'CI': array([0.94544708, 1.0320943 ]), 'Gelman-Rubin': 0.9997886802872235}	No	1.0200282914232555	{'CI': array([0.97615414, 1.06387437]), 'Gelman-Rubin': 0.9997739472847618}	No
254	Urolithiasis|diseases of the genitourinary system: urinary system$F$21-40	diseases of the genitourinary system: urinary system	1.0005124065287612	{'CI': array([0.95040852, 1.05513072]), 'Gelman-Rubin': 0.9998172539545344}	No	1.0055864973332544	{'CI': array([0.94730237, 1.06673541]), 'Gelman-Rubin': 0.9998048725892371}	No
255	Urolithiasis|diseases of the genitourinary system: urinary system$F$41-60	diseases of the genitourinary system: urinary system	0.9958108140751324	{'CI': array([0.94613114, 1.04717834]), 'Gelman-Rubin': 0.9997679429682905}	No	1.0043366556331426	{'CI': array([0.94733375, 1.06345822]), 'Gelman-Rubin': 1.00029606855453}	No
256	Urolithiasis|diseases of the genitourinary system: urinary system$F$61-	diseases of the genitourinary system: urinary system	0.9959484944246697	{'CI': array([0.94586964, 1.04699582]), 'Gelman-Rubin': 0.9999114064440319}	No	0.9986178465165156	{'CI': array([0.94379484, 1.05324652]), 'Gelman-Rubin': 1.0001935720123147}	No
257	Urolithiasis|diseases of the genitourinary system: urinary system$M$21-40	diseases of the genitourinary system: urinary system	1.0018764647191956	{'CI': array([0.94887413, 1.05083434]), 'Gelman-Rubin': 0.9997862627860757}	No	0.9964286990607634	{'CI': array([0.93883165, 1.05808563]), 'Gelman-Rubin': 0.9997628465866369}	No
258	Urolithiasis|diseases of the genitourinary system: urinary system$M$41-60	diseases of the genitourinary system: urinary system	1.0121468160390534	{'CI': array([0.96213903, 1.06075126]), 'Gelman-Rubin': 0.999846276844602}	No	0.9886259632629202	{'CI': array([0.93771218, 1.04127097]), 'Gelman-Rubin': 0.9999848666895669}	No
259	Urolithiasis|diseases of the genitourinary system: urinary system$M$61-	diseases of the genitourinary system: urinary system	0.9866734332402768	{'CI': array([0.94399708, 1.02926805]), 'Gelman-Rubin': 0.9999568849659211}	No	0.9775520544310561	{'CI': array([0.9327824 , 1.02497992]), 'Gelman-Rubin': 1.0006234692702798}	No
260	Arthrosis|diseases of the musculoskeletal system and connective tissue$F$61-	diseases of the musculoskeletal system and connective tissue	0.9853929042981103	{'CI': array([0.95612525, 1.01726756]), 'Gelman-Rubin': 1.0004462036910813}	No	0.9825682165667323	{'CI': array([0.95285943, 1.01177411]), 'Gelman-Rubin': 0.9999028754197627}	No
261	Arthrosis|diseases of the musculoskeletal system and connective tissue$M$61-	diseases of the musculoskeletal system and connective tissue	1.0083551764002048	{'CI': array([0.97386137, 1.04521914]), 'Gelman-Rubin': 0.99991886721481}	No	0.9976859918008907	{'CI': array([0.96043406, 1.0323915 ]), 'Gelman-Rubin': 0.9998120420787433}	No
262	Chondropathies|diseases of the musculoskeletal system and connective tissue$F$61-	diseases of the musculoskeletal system and connective tissue	0.998960738086978	{'CI': array([0.94525428, 1.05190573]), 'Gelman-Rubin': 1.0001783523380345}	No	0.9997872597973388	{'CI': array([0.94099998, 1.06019181]), 'Gelman-Rubin': 1.0002335758672845}	No
263	Deforming dorsopathies|diseases of the musculoskeletal system and connective tissue$F$61-	diseases of the musculoskeletal system and connective tissue	0.9895952613852916	{'CI': array([0.9414069 , 1.04164739]), 'Gelman-Rubin': 0.9999298030715287}	No	0.9979480816754347	{'CI': array([0.9427015 , 1.05627773]), 'Gelman-Rubin': 1.0000840796743387}	No
264	Deforming dorsopathies|diseases of the musculoskeletal system and connective tissue$M$61-	diseases of the musculoskeletal system and connective tissue	0.9986655723113601	{'CI': array([0.94540151, 1.05225326]), 'Gelman-Rubin': 0.9999805032898469}	No	0.999002037443181	{'CI': array([0.94248561, 1.05704819]), 'Gelman-Rubin': 0.9998631714668024}	No
265	Disorders of muscles|diseases of the musculoskeletal system and connective tissue$F$41-60	diseases of the musculoskeletal system and connective tissue	0.9879363414538718	{'CI': array([0.93403758, 1.03905214]), 'Gelman-Rubin': 0.9997542548417825}	No	0.998221462747979	{'CI': array([0.94004762, 1.0587143 ]), 'Gelman-Rubin': 1.0003632638177464}	No
266	Disorders of muscles|diseases of the musculoskeletal system and connective tissue$F$61-	diseases of the musculoskeletal system and connective tissue	0.997481778457901	{'CI': array([0.94592243, 1.04876593]), 'Gelman-Rubin': 0.9998170252764587}	No	1.0086880937767584	{'CI': array([0.95091991, 1.07089529]), 'Gelman-Rubin': 0.9998701322486476}	No
267	Disorders of muscles|diseases of the musculoskeletal system and connective tissue$M$41-60	diseases of the musculoskeletal system and connective tissue	0.9824447995491771	{'CI': array([0.92789614, 1.03298875]), 'Gelman-Rubin': 1.0001962886010265}	No	0.9876301257976929	{'CI': array([0.93075328, 1.04838207]), 'Gelman-Rubin': 1.000074436980455}	No
268	Disorders of muscles|diseases of the musculoskeletal system and connective tissue$M$61-	diseases of the musculoskeletal system and connective tissue	1.004521750935866	{'CI': array([0.95689987, 1.06007141]), 'Gelman-Rubin': 1.000442318282295}	No	0.9962625122259795	{'CI': array([0.93539281, 1.05208676]), 'Gelman-Rubin': 0.9998101148444357}	No
269	Disorders of synovium and tendon|diseases of the musculoskeletal system and connective tissue$F$61-	diseases of the musculoskeletal system and connective tissue	1.0046399104292192	{'CI': array([0.95316791, 1.05719856]), 'Gelman-Rubin': 0.9999148994867065}	No	0.9976658198466604	{'CI': array([0.93725284, 1.05965076]), 'Gelman-Rubin': 0.999956120895117}	No
270	Disorders of synovium and tendon|diseases of the musculoskeletal system and connective tissue$M$41-60	diseases of the musculoskeletal system and connective tissue	0.9989250562266965	{'CI': array([0.94605007, 1.05229535]), 'Gelman-Rubin': 1.0001236210055708}	No	0.9989975823289463	{'CI': array([0.93982379, 1.05966688]), 'Gelman-Rubin': 0.9997864700862907}	No
271	Disorders of synovium and tendon|diseases of the musculoskeletal system and connective tissue$M$61-	diseases of the musculoskeletal system and connective tissue	1.0121745675843608	{'CI': array([0.95823188, 1.06548157]), 'Gelman-Rubin': 1.0000104078210539}	No	0.9984816142582152	{'CI': array([0.93942497, 1.05619071]), 'Gelman-Rubin': 0.9999457103301687}	No
272	Infectious arthropathies|diseases of the musculoskeletal system and connective tissue$F$61-	diseases of the musculoskeletal system and connective tissue	0.9748297428207425	{'CI': array([0.92477138, 1.02426638]), 'Gelman-Rubin': 1.0005703479508439}	No	1.008430243345692	{'CI': array([0.94898206, 1.06633952]), 'Gelman-Rubin': 0.9998869350282785}	No
273	Infectious arthropathies|diseases of the musculoskeletal system and connective tissue$M$21-40	diseases of the musculoskeletal system and connective tissue	1.0058076084764882	{'CI': array([0.95207854, 1.05959784]), 'Gelman-Rubin': 1.0000881039075826}	No	0.9918675832879875	{'CI': array([0.93161161, 1.05787057]), 'Gelman-Rubin': 0.999997970075092}	No
274	Infectious arthropathies|diseases of the musculoskeletal system and connective tissue$M$41-60	diseases of the musculoskeletal system and connective tissue	0.9977795671610168	{'CI': array([0.94814595, 1.05472767]), 'Gelman-Rubin': 1.000253327130646}	No	0.9957769980229441	{'CI': array([0.93791635, 1.05517227]), 'Gelman-Rubin': 0.999862053741859}	No
275	Infectious arthropathies|diseases of the musculoskeletal system and connective tissue$M$61-	diseases of the musculoskeletal system and connective tissue	1.004550687690948	{'CI': array([0.95580759, 1.05494735]), 'Gelman-Rubin': 1.0001513688443477}	No	0.9944852734068796	{'CI': array([0.93626057, 1.04797908]), 'Gelman-Rubin': 0.9998582659477979}	No
276	Inflammatory polyarthropathies|diseases of the musculoskeletal system and connective tissue$F$21-40	diseases of the musculoskeletal system and connective tissue	1.0116785012387823	{'CI': array([0.96145887, 1.06348941]), 'Gelman-Rubin': 1.0001526918811305}	No	0.9894950415182442	{'CI': array([0.9336646 , 1.04614753]), 'Gelman-Rubin': 1.000086520584731}	No
277	Inflammatory polyarthropathies|diseases of the musculoskeletal system and connective tissue$F$41-60	diseases of the musculoskeletal system and connective tissue	0.9998468903431588	{'CI': array([0.95635353, 1.04423151]), 'Gelman-Rubin': 1.000091244478791}	No	0.9867987507039062	{'CI': array([0.94175535, 1.0300882 ]), 'Gelman-Rubin': 1.0002850625890602}	No
278	Inflammatory polyarthropathies|diseases of the musculoskeletal system and connective tissue$F$61-	diseases of the musculoskeletal system and connective tissue	0.9865196837370376	{'CI': array([0.95658312, 1.01981221]), 'Gelman-Rubin': 0.9998605495618891}	No	1.0035278875212856	{'CI': array([0.97300349, 1.03347214]), 'Gelman-Rubin': 1.000363405582181}	No
279	Inflammatory polyarthropathies|diseases of the musculoskeletal system and connective tissue$M$21-40	diseases of the musculoskeletal system and connective tissue	0.9896881069933124	{'CI': array([0.93855815, 1.04220669]), 'Gelman-Rubin': 1.0000128972990046}	No	0.9867966500741109	{'CI': array([0.92951325, 1.04573062]), 'Gelman-Rubin': 0.9997829222648592}	No
280	Inflammatory polyarthropathies|diseases of the musculoskeletal system and connective tissue$M$41-60	diseases of the musculoskeletal system and connective tissue	1.0065697708468493	{'CI': array([0.9601269, 1.0543755]), 'Gelman-Rubin': 0.9999470026980767}	No	1.0023297665033812	{'CI': array([0.95373981, 1.0530607 ]), 'Gelman-Rubin': 0.999809255252025}	No
281	Inflammatory polyarthropathies|diseases of the musculoskeletal system and connective tissue$M$61-	diseases of the musculoskeletal system and connective tissue	0.995388306052699	{'CI': array([0.95729444, 1.03172055]), 'Gelman-Rubin': 1.0005416400114466}	No	1.014175855297515	{'CI': array([0.97571722, 1.05182805]), 'Gelman-Rubin': 1.0005309131404487}	No
282	Osteopathies|diseases of the musculoskeletal system and connective tissue$F$41-60	diseases of the musculoskeletal system and connective tissue	0.9972612664819419	{'CI': array([0.94568048, 1.04698515]), 'Gelman-Rubin': 0.999922966659148}	No	0.9828787221007484	{'CI': array([0.92758066, 1.04104133]), 'Gelman-Rubin': 0.9998350733825598}	No
283	Osteopathies|diseases of the musculoskeletal system and connective tissue$F$61-	diseases of the musculoskeletal system and connective tissue	1.018926037597968	{'CI': array([0.98195734, 1.05681869]), 'Gelman-Rubin': 1.001438164672216}	No	0.9922431333843262	{'CI': array([0.95804135, 1.02841686]), 'Gelman-Rubin': 0.9999558036342365}	No
284	Osteopathies|diseases of the musculoskeletal system and connective tissue$M$61-	diseases of the musculoskeletal system and connective tissue	1.007351862873756	{'CI': array([0.95971965, 1.05470226]), 'Gelman-Rubin': 0.9999488632504259}	No	1.0092404204814533	{'CI': array([0.96163355, 1.05779369]), 'Gelman-Rubin': 1.0004570387098999}	No
285	Other disorders of the musculoskeletal system and connective tissue|diseases of the musculoskeletal system and connective tissue$F$21-40	diseases of the musculoskeletal system and connective tissue	0.977068356731539	{'CI': array([0.92657003, 1.02495457]), 'Gelman-Rubin': 1.0004482312831802}	No	0.9702515881850652	{'CI': array([0.91900769, 1.02328814]), 'Gelman-Rubin': 1.000057862090876}	No
286	Other disorders of the musculoskeletal system and connective tissue|diseases of the musculoskeletal system and connective tissue$F$41-60	diseases of the musculoskeletal system and connective tissue	0.9754107056336033	{'CI': array([0.92593192, 1.02744782]), 'Gelman-Rubin': 1.0000446111679953}	No	0.9853382752384712	{'CI': array([0.93312123, 1.03707392]), 'Gelman-Rubin': 1.000137595073525}	No
287	Other disorders of the musculoskeletal system and connective tissue|diseases of the musculoskeletal system and connective tissue$F$61-	diseases of the musculoskeletal system and connective tissue	0.9903374790929765	{'CI': array([0.94424885, 1.03624205]), 'Gelman-Rubin': 0.9999657316121146}	No	0.9992502421167359	{'CI': array([0.9467959 , 1.04572812]), 'Gelman-Rubin': 0.9998337224124999}	No
288	Other disorders of the musculoskeletal system and connective tissue|diseases of the musculoskeletal system and connective tissue$M$21-40	diseases of the musculoskeletal system and connective tissue	0.9977023318262938	{'CI': array([0.94635549, 1.05471041]), 'Gelman-Rubin': 0.9998271428834528}	No	0.9971052367293555	{'CI': array([0.94309985, 1.05649531]), 'Gelman-Rubin': 1.000242928296231}	No
289	Other disorders of the musculoskeletal system and connective tissue|diseases of the musculoskeletal system and connective tissue$M$41-60	diseases of the musculoskeletal system and connective tissue	0.9842226549113581	{'CI': array([0.93701186, 1.03493221]), 'Gelman-Rubin': 1.0000086244057016}	No	1.0016103881508682	{'CI': array([0.94747247, 1.06177922]), 'Gelman-Rubin': 1.0000406220782991}	No
290	Other disorders of the musculoskeletal system and connective tissue|diseases of the musculoskeletal system and connective tissue$M$61-	diseases of the musculoskeletal system and connective tissue	0.992731346579368	{'CI': array([0.94430521, 1.03856601]), 'Gelman-Rubin': 0.9998912880417341}	No	1.0005551838413231	{'CI': array([0.94837179, 1.05203762]), 'Gelman-Rubin': 1.0000001024390404}	No
291	Other dorsopathies|diseases of the musculoskeletal system and connective tissue$F$21-40	diseases of the musculoskeletal system and connective tissue	0.9880224412559684	{'CI': array([0.942543 , 1.03456691]), 'Gelman-Rubin': 0.9997672211315086}	No	0.9733464160937836	{'CI': array([0.92352341, 1.02566506]), 'Gelman-Rubin': 1.0002151654643345}	No
292	Other dorsopathies|diseases of the musculoskeletal system and connective tissue$F$41-60	diseases of the musculoskeletal system and connective tissue	0.9899651676038403	{'CI': array([0.94516021, 1.03640721]), 'Gelman-Rubin': 0.99981729909031}	No	0.9815512540036615	{'CI': array([0.9374741 , 1.03118427]), 'Gelman-Rubin': 0.9997922880946655}	No
293	Other dorsopathies|diseases of the musculoskeletal system and connective tissue$F$61-	diseases of the musculoskeletal system and connective tissue	1.007382924643309	{'CI': array([0.96418129, 1.05136331]), 'Gelman-Rubin': 1.0005653434967496}	No	0.9960339304736526	{'CI': array([0.95383513, 1.04032411]), 'Gelman-Rubin': 0.9999766098159294}	No
294	Other dorsopathies|diseases of the musculoskeletal system and connective tissue$M$21-40	diseases of the musculoskeletal system and connective tissue	1.0101819841986723	{'CI': array([0.96445901, 1.05809496]), 'Gelman-Rubin': 0.9999166934561656}	No	0.9909796991502002	{'CI': array([0.94504497, 1.0421373 ]), 'Gelman-Rubin': 0.9997946600143063}	No
295	Other dorsopathies|diseases of the musculoskeletal system and connective tissue$M$41-60	diseases of the musculoskeletal system and connective tissue	0.9832028200585305	{'CI': array([0.93994336, 1.02582119]), 'Gelman-Rubin': 1.0000193416046055}	No	0.9997662773070023	{'CI': array([0.94853724, 1.04361321]), 'Gelman-Rubin': 1.000167281888945}	No
296	Other dorsopathies|diseases of the musculoskeletal system and connective tissue$M$61-	diseases of the musculoskeletal system and connective tissue	1.00956079842268	{'CI': array([0.96260739, 1.05512938]), 'Gelman-Rubin': 1.0004464937668232}	No	0.9964721572086827	{'CI': array([0.948368 , 1.04503645]), 'Gelman-Rubin': 1.0001270383385787}	No
297	Other joint disorders|diseases of the musculoskeletal system and connective tissue$F$41-60	diseases of the musculoskeletal system and connective tissue	0.9698474576999729	{'CI': array([0.92035063, 1.02068255]), 'Gelman-Rubin': 1.0003133027314224}	No	0.992644236659007	{'CI': array([0.94462964, 1.04556315]), 'Gelman-Rubin': 1.0003970527210237}	No
298	Other joint disorders|diseases of the musculoskeletal system and connective tissue$F$61-	diseases of the musculoskeletal system and connective tissue	0.9998590693879408	{'CI': array([0.95540798, 1.0476239 ]), 'Gelman-Rubin': 1.000080393873568}	No	1.0071607413539598	{'CI': array([0.95895488, 1.05496592]), 'Gelman-Rubin': 1.0007192345476525}	No
299	Other joint disorders|diseases of the musculoskeletal system and connective tissue$M$21-40	diseases of the musculoskeletal system and connective tissue	0.9924020398552771	{'CI': array([0.94428093, 1.03480984]), 'Gelman-Rubin': 0.9999056810558744}	No	0.9720397302862059	{'CI': array([0.92249813, 1.02295006]), 'Gelman-Rubin': 0.9999518256589878}	No
300	Other joint disorders|diseases of the musculoskeletal system and connective tissue$M$41-60	diseases of the musculoskeletal system and connective tissue	0.9852463954884951	{'CI': array([0.93606129, 1.03519679]), 'Gelman-Rubin': 0.999896279463086}	No	1.0037818460669927	{'CI': array([0.95061011, 1.06058397]), 'Gelman-Rubin': 0.9998338235717119}	No
301	Other joint disorders|diseases of the musculoskeletal system and connective tissue$M$61-	diseases of the musculoskeletal system and connective tissue	0.9951299994782492	{'CI': array([0.94535476, 1.04253642]), 'Gelman-Rubin': 1.000144952622221}	No	0.9746998993204923	{'CI': array([0.92244048, 1.02686191]), 'Gelman-Rubin': 0.9997831057413181}	No
302	Other soft tissue disorders|diseases of the musculoskeletal system and connective tissue$F$21-40	diseases of the musculoskeletal system and connective tissue	0.9850891721005653	{'CI': array([0.93413625, 1.03414153]), 'Gelman-Rubin': 0.9998377715228723}	No	0.9985377095656386	{'CI': array([0.94032223, 1.05532152]), 'Gelman-Rubin': 1.0001239529161876}	No
303	Other soft tissue disorders|diseases of the musculoskeletal system and connective tissue$F$41-60	diseases of the musculoskeletal system and connective tissue	0.982399163632803	{'CI': array([0.93621322, 1.02604589]), 'Gelman-Rubin': 1.0002909894630583}	No	1.0043352957899065	{'CI': array([0.95641788, 1.05421943]), 'Gelman-Rubin': 0.9998997056419887}	No
304	Other soft tissue disorders|diseases of the musculoskeletal system and connective tissue$F$61-	diseases of the musculoskeletal system and connective tissue	0.9996572218639893	{'CI': array([0.95676786, 1.04233204]), 'Gelman-Rubin': 0.99998856688586}	No	0.993443569425831	{'CI': array([0.94933806, 1.03662813]), 'Gelman-Rubin': 0.9998455065226379}	No
305	Other soft tissue disorders|diseases of the musculoskeletal system and connective tissue$M$21-40	diseases of the musculoskeletal system and connective tissue	1.0062394916344368	{'CI': array([0.95575856, 1.05777888]), 'Gelman-Rubin': 0.9999633705452792}	No	1.000543622938907	{'CI': array([0.94260331, 1.05768962]), 'Gelman-Rubin': 1.0002355359075399}	No
306	Other soft tissue disorders|diseases of the musculoskeletal system and connective tissue$M$41-60	diseases of the musculoskeletal system and connective tissue	0.9967348017044236	{'CI': array([0.94855614, 1.04215302]), 'Gelman-Rubin': 1.0002369146239924}	No	1.0134381992122676	{'CI': array([0.96455407, 1.06669891]), 'Gelman-Rubin': 0.9998080183136344}	No
307	Other soft tissue disorders|diseases of the musculoskeletal system and connective tissue$M$61-	diseases of the musculoskeletal system and connective tissue	0.9778488183790346	{'CI': array([0.93335047, 1.02361456]), 'Gelman-Rubin': 1.000418024045266}	No	1.0055957187610267	{'CI': array([0.95724011, 1.05474987]), 'Gelman-Rubin': 0.9999456957696582}	No
308	Spondylopathies|diseases of the musculoskeletal system and connective tissue$F$21-40	diseases of the musculoskeletal system and connective tissue	0.9952459689669213	{'CI': array([0.94257398, 1.04247196]), 'Gelman-Rubin': 0.9998094199317175}	No	0.9840824220338555	{'CI': array([0.92734059, 1.04055766]), 'Gelman-Rubin': 1.0005349888201227}	No
309	Spondylopathies|diseases of the musculoskeletal system and connective tissue$F$41-60	diseases of the musculoskeletal system and connective tissue	0.9867344444400586	{'CI': array([0.9401595 , 1.03217045]), 'Gelman-Rubin': 0.9998634751988833}	No	0.9824593261526184	{'CI': array([0.92897399, 1.03647765]), 'Gelman-Rubin': 1.000047346264634}	No
310	Spondylopathies|diseases of the musculoskeletal system and connective tissue$F$61-	diseases of the musculoskeletal system and connective tissue	0.9799510281182227	{'CI': array([0.94012048, 1.02125171]), 'Gelman-Rubin': 1.0003894173675014}	No	0.9859320734002791	{'CI': array([0.94330567, 1.02501235]), 'Gelman-Rubin': 0.9998451896066296}	No
311	Spondylopathies|diseases of the musculoskeletal system and connective tissue$M$21-40	diseases of the musculoskeletal system and connective tissue	0.9967627993405862	{'CI': array([0.94789386, 1.04688551]), 'Gelman-Rubin': 0.9997832170810239}	No	1.0006350769984422	{'CI': array([0.94499969, 1.05688345]), 'Gelman-Rubin': 0.9998953894485199}	No
312	Spondylopathies|diseases of the musculoskeletal system and connective tissue$M$41-60	diseases of the musculoskeletal system and connective tissue	0.9887271396503691	{'CI': array([0.93918338, 1.03787692]), 'Gelman-Rubin': 1.0001518822162643}	No	0.9836804561491226	{'CI': array([0.93489911, 1.03346127]), 'Gelman-Rubin': 1.000068421409361}	No
313	Spondylopathies|diseases of the musculoskeletal system and connective tissue$M$61-	diseases of the musculoskeletal system and connective tissue	1.0134590962449554	{'CI': array([0.97159377, 1.06038822]), 'Gelman-Rubin': 1.0000212393053245}	No	0.9787726216780706	{'CI': array([0.93418407, 1.02388669]), 'Gelman-Rubin': 0.999950914158751}	No
314	Systemic connective tissue disorders|diseases of the musculoskeletal system and connective tissue$F$21-40	diseases of the musculoskeletal system and connective tissue	0.9847343133741283	{'CI': array([0.93543981, 1.03288758]), 'Gelman-Rubin': 1.0007770946979986}	No	0.9970770961618022	{'CI': array([0.94344918, 1.05520878]), 'Gelman-Rubin': 0.9997843971794879}	No
315	Systemic connective tissue disorders|diseases of the musculoskeletal system and connective tissue$F$41-60	diseases of the musculoskeletal system and connective tissue	0.9848070181677213	{'CI': array([0.93888256, 1.03046706]), 'Gelman-Rubin': 0.9998602214942394}	No	0.9904534089173938	{'CI': array([0.93804791, 1.03768729]), 'Gelman-Rubin': 1.000033440982808}	No
316	Systemic connective tissue disorders|diseases of the musculoskeletal system and connective tissue$F$61-	diseases of the musculoskeletal system and connective tissue	0.9928158107540964	{'CI': array([0.95324778, 1.02877945]), 'Gelman-Rubin': 1.000105401786127}	No	0.9957564186123743	{'CI': array([0.95823399, 1.0322852 ]), 'Gelman-Rubin': 0.9997681133626226}	No
317	Systemic connective tissue disorders|diseases of the musculoskeletal system and connective tissue$M$21-40	diseases of the musculoskeletal system and connective tissue	1.0039777975235502	{'CI': array([0.95366165, 1.05875989]), 'Gelman-Rubin': 1.0000174932990247}	No	0.9949849501534709	{'CI': array([0.9329993 , 1.05232259]), 'Gelman-Rubin': 0.9997728061995523}	No
318	Systemic connective tissue disorders|diseases of the musculoskeletal system and connective tissue$M$41-60	diseases of the musculoskeletal system and connective tissue	0.9976140571379805	{'CI': array([0.94916303, 1.04802876]), 'Gelman-Rubin': 0.9998294620259903}	No	1.0041805349636392	{'CI': array([0.94800982, 1.05959171]), 'Gelman-Rubin': 1.000154157575368}	No
319	Systemic connective tissue disorders|diseases of the musculoskeletal system and connective tissue$M$61-	diseases of the musculoskeletal system and connective tissue	0.998531479998814	{'CI': array([0.95353636, 1.04215561]), 'Gelman-Rubin': 0.9998460284240139}	No	0.9783804746643858	{'CI': array([0.93509818, 1.02553738]), 'Gelman-Rubin': 1.0001003185753106}	No
320	Cerebral palsy and other paralytic syndromes|diseases of the nervous system$F$0-20	diseases of the nervous system	0.9879033507013267	{'CI': array([0.938458 , 1.04128723]), 'Gelman-Rubin': 1.001005427003834}	No	0.992417499657117	{'CI': array([0.93482142, 1.05410937]), 'Gelman-Rubin': 0.999836440275783}	No
321	Cerebral palsy and other paralytic syndromes|diseases of the nervous system$F$21-40	diseases of the nervous system	0.9980354215884291	{'CI': array([0.9457781 , 1.05337772]), 'Gelman-Rubin': 1.0001170972095652}	No	1.0002183950843333	{'CI': array([0.9389069 , 1.05955564]), 'Gelman-Rubin': 0.9998207751065531}	No
322	Cerebral palsy and other paralytic syndromes|diseases of the nervous system$F$41-60	diseases of the nervous system	0.9920480553925433	{'CI': array([0.9431517 , 1.04530562]), 'Gelman-Rubin': 0.9998384324070875}	No	0.9888680349453424	{'CI': array([0.93059221, 1.05042839]), 'Gelman-Rubin': 1.0004060629266327}	No
323	Cerebral palsy and other paralytic syndromes|diseases of the nervous system$F$61-	diseases of the nervous system	0.9830402449562707	{'CI': array([0.93756105, 1.03128666]), 'Gelman-Rubin': 0.9998540516004665}	No	0.9785225008688562	{'CI': array([0.92693432, 1.02957417]), 'Gelman-Rubin': 0.9998001445189774}	No
324	Cerebral palsy and other paralytic syndromes|diseases of the nervous system$M$0-20	diseases of the nervous system	0.9878385064404777	{'CI': array([0.93700534, 1.03688245]), 'Gelman-Rubin': 1.0002816990436152}	No	0.997906188316691	{'CI': array([0.94272946, 1.05432593]), 'Gelman-Rubin': 0.9998646931664058}	No
325	Cerebral palsy and other paralytic syndromes|diseases of the nervous system$M$21-40	diseases of the nervous system	1.0057312223071773	{'CI': array([0.95463712, 1.05875706]), 'Gelman-Rubin': 0.9998977115836047}	No	0.9975874720499096	{'CI': array([0.93938764, 1.05730014]), 'Gelman-Rubin': 1.0000918696181993}	No
326	Cerebral palsy and other paralytic syndromes|diseases of the nervous system$M$41-60	diseases of the nervous system	0.9954762394307148	{'CI': array([0.94630236, 1.05158071]), 'Gelman-Rubin': 0.999787094148133}	No	0.9916067420103803	{'CI': array([0.93347672, 1.04564877]), 'Gelman-Rubin': 1.000050025100086}	No
327	Cerebral palsy and other paralytic syndromes|diseases of the nervous system$M$61-	diseases of the nervous system	0.9827044031442285	{'CI': array([0.93607623, 1.02977497]), 'Gelman-Rubin': 1.00007754335542}	No	1.0047257663042894	{'CI': array([0.95069307, 1.05766405]), 'Gelman-Rubin': 1.0000856295616296}	No
328	Demyelinating diseases of the central nervous system|diseases of the nervous system$F$41-60	diseases of the nervous system	1.0028858123065443	{'CI': array([0.95556201, 1.05641413]), 'Gelman-Rubin': 1.0005853072080662}	No	1.010913549354391	{'CI': array([0.95467194, 1.06878605]), 'Gelman-Rubin': 1.000232148003688}	No
329	Demyelinating diseases of the central nervous system|diseases of the nervous system$F$61-	diseases of the nervous system	0.9891445178309684	{'CI': array([0.93572092, 1.04074785]), 'Gelman-Rubin': 1.0001525846733068}	No	0.9829562065478955	{'CI': array([0.92409322, 1.04580683]), 'Gelman-Rubin': 0.9998964067353969}	No
330	Demyelinating diseases of the central nervous system|diseases of the nervous system$M$41-60	diseases of the nervous system	0.998858102923093	{'CI': array([0.94552747, 1.05031983]), 'Gelman-Rubin': 0.9999200234534856}	No	0.995451919676368	{'CI': array([0.93684096, 1.05586279]), 'Gelman-Rubin': 0.9999025984250499}	No
331	Demyelinating diseases of the central nervous system|diseases of the nervous system$M$61-	diseases of the nervous system	1.0023414823361454	{'CI': array([0.94911594, 1.05414032]), 'Gelman-Rubin': 1.0000463269727136}	No	0.9982365957111411	{'CI': array([0.93600139, 1.05855383]), 'Gelman-Rubin': 0.9999920420589815}	No
332	Episodic and paroxysmal disorders|diseases of the nervous system$F$0-20	diseases of the nervous system	0.9980207524408213	{'CI': array([0.95065799, 1.04833882]), 'Gelman-Rubin': 0.9998542888235427}	No	0.9829033675827502	{'CI': array([0.93146801, 1.03594001]), 'Gelman-Rubin': 0.9999192002654608}	No
333	Episodic and paroxysmal disorders|diseases of the nervous system$F$21-40	diseases of the nervous system	1.004227501575443	{'CI': array([0.95763364, 1.04866935]), 'Gelman-Rubin': 0.9997763828270937}	No	1.000456591254198	{'CI': array([0.95113578, 1.05224897]), 'Gelman-Rubin': 0.9999981480499314}	No
334	Episodic and paroxysmal disorders|diseases of the nervous system$F$41-60	diseases of the nervous system	0.9896737691900978	{'CI': array([0.94658548, 1.034434 ]), 'Gelman-Rubin': 1.0001399577446792}	No	0.9995117935639888	{'CI': array([0.95059548, 1.04319337]), 'Gelman-Rubin': 1.0000837772646425}	No
335	Episodic and paroxysmal disorders|diseases of the nervous system$F$61-	diseases of the nervous system	0.9966761579998721	{'CI': array([0.96318667, 1.03456079]), 'Gelman-Rubin': 0.9998019161145442}	No	0.9978137049510907	{'CI': array([0.96459233, 1.03089386]), 'Gelman-Rubin': 1.0001062444298887}	No
336	Episodic and paroxysmal disorders|diseases of the nervous system$M$0-20	diseases of the nervous system	0.9960772931358743	{'CI': array([0.94758743, 1.04283389]), 'Gelman-Rubin': 1.0001172855118645}	No	0.9914923925460747	{'CI': array([0.9401748 , 1.04612638]), 'Gelman-Rubin': 1.0002768036447682}	No
337	Episodic and paroxysmal disorders|diseases of the nervous system$M$21-40	diseases of the nervous system	0.9964488300768471	{'CI': array([0.94965037, 1.04329046]), 'Gelman-Rubin': 1.0001953901383789}	No	0.9963968469957928	{'CI': array([0.94825134, 1.04887341]), 'Gelman-Rubin': 0.9999830725288545}	No
338	Episodic and paroxysmal disorders|diseases of the nervous system$M$41-60	diseases of the nervous system	1.0001072370828559	{'CI': array([0.96029264, 1.04177584]), 'Gelman-Rubin': 1.000622318310147}	No	1.0117363798308923	{'CI': array([0.96886704, 1.05325165]), 'Gelman-Rubin': 1.0000292664229664}	No
339	Episodic and paroxysmal disorders|diseases of the nervous system$M$61-	diseases of the nervous system	1.0263289256283477	{'CI': array([0.98985588, 1.063013 ]), 'Gelman-Rubin': 1.0002169224320916}	No	1.0179068823653055	{'CI': array([0.9843429 , 1.05257355]), 'Gelman-Rubin': 1.0001758510414462}	No
340	Extrapyramidal and movement disorders|diseases of the nervous system$F$61-	diseases of the nervous system	0.979565749706227	{'CI': array([0.93917608, 1.02034801]), 'Gelman-Rubin': 0.9999001291460425}	No	1.0082031251319483	{'CI': array([0.96557305, 1.05053085]), 'Gelman-Rubin': 1.0001712617923273}	No
341	Extrapyramidal and movement disorders|diseases of the nervous system$M$41-60	diseases of the nervous system	0.9967746076377408	{'CI': array([0.94652804, 1.05187152]), 'Gelman-Rubin': 1.000071980460259}	No	0.9945955581470961	{'CI': array([0.93658282, 1.05361848]), 'Gelman-Rubin': 0.9997945570867047}	No
342	Extrapyramidal and movement disorders|diseases of the nervous system$M$61-	diseases of the nervous system	0.9948913967144052	{'CI': array([0.95621494, 1.0371481 ]), 'Gelman-Rubin': 0.9999939673859154}	No	1.0061786882655954	{'CI': array([0.96543015, 1.04917084]), 'Gelman-Rubin': 1.0005834047599371}	No
343	Nerve, nerve root and plexus disorders|diseases of the nervous system$F$61-	diseases of the nervous system	0.9989658300619888	{'CI': array([0.94921844, 1.05200626]), 'Gelman-Rubin': 0.9997758624945234}	No	0.9880851295042699	{'CI': array([0.93137226, 1.04620464]), 'Gelman-Rubin': 1.0001610907738334}	No
344	Nerve, nerve root and plexus disorders|diseases of the nervous system$M$61-	diseases of the nervous system	1.0024401456015806	{'CI': array([0.95595272, 1.05806398]), 'Gelman-Rubin': 0.9997790742664441}	No	1.0040099405883824	{'CI': array([0.94418465, 1.06144563]), 'Gelman-Rubin': 0.9999795727079983}	No
345	Other degenerative diseases of the nervous system|diseases of the nervous system$F$61-	diseases of the nervous system	1.002391388029513	{'CI': array([0.95548985, 1.05011709]), 'Gelman-Rubin': 1.000012866881434}	No	1.0060536489431897	{'CI': array([0.95383719, 1.05570156]), 'Gelman-Rubin': 1.000175284990827}	No
346	Other degenerative diseases of the nervous system|diseases of the nervous system$M$61-	diseases of the nervous system	0.9983523649455142	{'CI': array([0.94996452, 1.04834886]), 'Gelman-Rubin': 0.9999436517729505}	No	0.9969822737663121	{'CI': array([0.94406466, 1.04770619]), 'Gelman-Rubin': 0.9997987452310343}	No
347	Other disorders of the nervous system|diseases of the nervous system$F$0-20	diseases of the nervous system	1.0142471024587785	{'CI': array([0.96341426, 1.0687163 ]), 'Gelman-Rubin': 1.000043690114511}	No	0.9993602688225415	{'CI': array([0.93883947, 1.06089304]), 'Gelman-Rubin': 0.9999427033388731}	No
348	Other disorders of the nervous system|diseases of the nervous system$F$21-40	diseases of the nervous system	0.9969901890794309	{'CI': array([0.94812957, 1.0485973 ]), 'Gelman-Rubin': 0.999841208452214}	No	0.97875676676553	{'CI': array([0.91999956, 1.03436793]), 'Gelman-Rubin': 1.0003368267933306}	No
349	Other disorders of the nervous system|diseases of the nervous system$F$41-60	diseases of the nervous system	0.9936584358194364	{'CI': array([0.94185024, 1.0431977 ]), 'Gelman-Rubin': 0.9998944500299188}	No	0.9839533704240065	{'CI': array([0.93050389, 1.03900367]), 'Gelman-Rubin': 1.0003952549686514}	No
350	Other disorders of the nervous system|diseases of the nervous system$F$61-	diseases of the nervous system	1.0022566493092417	{'CI': array([0.95734863, 1.04456341]), 'Gelman-Rubin': 1.0001348728972623}	No	0.98929538719924	{'CI': array([0.94516497, 1.03857193]), 'Gelman-Rubin': 0.9999292173854867}	No
351	Other disorders of the nervous system|diseases of the nervous system$M$0-20	diseases of the nervous system	0.9853242967323491	{'CI': array([0.93208163, 1.03453354]), 'Gelman-Rubin': 0.9997920622309001}	No	1.0019906262268936	{'CI': array([0.94149669, 1.06318047]), 'Gelman-Rubin': 0.9998811881717933}	No
352	Other disorders of the nervous system|diseases of the nervous system$M$21-40	diseases of the nervous system	1.0022539640305657	{'CI': array([0.95317428, 1.0560321 ]), 'Gelman-Rubin': 1.000009924517789}	No	1.0057875501112103	{'CI': array([0.94732575, 1.06370824]), 'Gelman-Rubin': 1.0001391648533426}	No
353	Other disorders of the nervous system|diseases of the nervous system$M$41-60	diseases of the nervous system	0.9772157435344799	{'CI': array([0.92676992, 1.02678475]), 'Gelman-Rubin': 1.000158219678358}	No	1.0020846489109914	{'CI': array([0.94530413, 1.05669677]), 'Gelman-Rubin': 1.0003771133244086}	No
354	Other disorders of the nervous system|diseases of the nervous system$M$61-	diseases of the nervous system	1.0146518557033568	{'CI': array([0.97190269, 1.06169235]), 'Gelman-Rubin': 0.9998256039806658}	No	1.0143261878799876	{'CI': array([0.97007004, 1.06162262]), 'Gelman-Rubin': 1.0001149786451338}	No
355	Polyneuropathies and other disorders of the peripheral nervous system|diseases of the nervous system$F$61-	diseases of the nervous system	1.013843920426455	{'CI': array([0.9602989 , 1.06690943]), 'Gelman-Rubin': 1.0000446205861797}	No	0.9957367622650463	{'CI': array([0.93460994, 1.0585253 ]), 'Gelman-Rubin': 0.9998670904277365}	No
356	Polyneuropathies and other disorders of the peripheral nervous system|diseases of the nervous system$M$61-	diseases of the nervous system	0.998512181707745	{'CI': array([0.94636661, 1.04669585]), 'Gelman-Rubin': 1.0000203524747109}	No	0.990965159920149	{'CI': array([0.93525566, 1.04998021]), 'Gelman-Rubin': 1.0010024888659963}	No
357	Systemic atrophies primarily affecting the central nervous system|diseases of the nervous system$F$61-	diseases of the nervous system	0.999326741606652	{'CI': array([0.94999614, 1.04825868]), 'Gelman-Rubin': 0.9998178041689453}	No	0.9933851389400514	{'CI': array([0.9419965 , 1.05530954]), 'Gelman-Rubin': 1.000028859956698}	No
358	Systemic atrophies primarily affecting the central nervous system|diseases of the nervous system$M$61-	diseases of the nervous system	1.0041161813946031	{'CI': array([0.95427303, 1.05661372]), 'Gelman-Rubin': 0.9999349430122293}	No	1.0011058502339056	{'CI': array([0.94672614, 1.0547739 ]), 'Gelman-Rubin': 0.9999140547589712}	No
359	Acute upper respiratory infections|diseases of the respiratory system$F$0-20	diseases of the respiratory system	1.0132625051230735	{'CI': array([0.96965074, 1.0611585 ]), 'Gelman-Rubin': 1.000036248538221}	No	1.0168298833687415	{'CI': array([0.97094436, 1.06809109]), 'Gelman-Rubin': 0.9999403188904208}	No
360	Acute upper respiratory infections|diseases of the respiratory system$F$21-40	diseases of the respiratory system	0.9919129158975695	{'CI': array([0.94006079, 1.04260487]), 'Gelman-Rubin': 0.9998465574070114}	No	0.9969035594133924	{'CI': array([0.93802548, 1.05307265]), 'Gelman-Rubin': 0.9998881528470425}	No
361	Acute upper respiratory infections|diseases of the respiratory system$F$41-60	diseases of the respiratory system	0.9929116283265572	{'CI': array([0.93918735, 1.04451001]), 'Gelman-Rubin': 1.0000308547898091}	No	1.0074490747083102	{'CI': array([0.94568815, 1.06943938]), 'Gelman-Rubin': 0.9998610397572758}	No
362	Acute upper respiratory infections|diseases of the respiratory system$F$61-	diseases of the respiratory system	1.0057584620917275	{'CI': array([0.9573376 , 1.05280007]), 'Gelman-Rubin': 1.0001780576450117}	No	1.0011073628098088	{'CI': array([0.94451294, 1.05886182]), 'Gelman-Rubin': 0.9998359015324886}	No
363	Acute upper respiratory infections|diseases of the respiratory system$M$0-20	diseases of the respiratory system	1.0138559030209942	{'CI': array([0.97115742, 1.05509062]), 'Gelman-Rubin': 1.000172412403997}	No	1.0403848991336617	{'CI': array([0.99723919, 1.08468089]), 'Gelman-Rubin': 1.0003123919187145}	No
364	Acute upper respiratory infections|diseases of the respiratory system$M$21-40	diseases of the respiratory system	1.001819949569312	{'CI': array([0.94790294, 1.05685772]), 'Gelman-Rubin': 0.9998284213656687}	No	1.0065163128817642	{'CI': array([0.94961217, 1.07117101]), 'Gelman-Rubin': 1.0000468254206516}	No
365	Acute upper respiratory infections|diseases of the respiratory system$M$41-60	diseases of the respiratory system	0.9864134358590362	{'CI': array([0.93133915, 1.0351775 ]), 'Gelman-Rubin': 1.0004535912686567}	No	0.9861860617284554	{'CI': array([0.92539836, 1.04985586]), 'Gelman-Rubin': 0.9999786673699917}	No
366	Acute upper respiratory infections|diseases of the respiratory system$M$61-	diseases of the respiratory system	1.0158741089767729	{'CI': array([0.96728497, 1.06772364]), 'Gelman-Rubin': 0.9999050764266291}	No	0.9961043782573007	{'CI': array([0.93773138, 1.05770112]), 'Gelman-Rubin': 0.9998867114682393}	No
367	Chronic lower respiratory diseases|diseases of the respiratory system$F$0-20	diseases of the respiratory system	0.9969703472252475	{'CI': array([0.94662661, 1.04442519]), 'Gelman-Rubin': 0.9997971811332881}	No	0.9676578813231252	{'CI': array([0.91688054, 1.02189547]), 'Gelman-Rubin': 0.9999559862460391}	No
368	Chronic lower respiratory diseases|diseases of the respiratory system$F$21-40	diseases of the respiratory system	0.9888881864894103	{'CI': array([0.93740766, 1.03799819]), 'Gelman-Rubin': 0.9999275304320271}	No	1.0004262481109425	{'CI': array([0.94627633, 1.05438884]), 'Gelman-Rubin': 0.9998372393940983}	No
369	Chronic lower respiratory diseases|diseases of the respiratory system$F$41-60	diseases of the respiratory system	1.028259133056944	{'CI': array([0.9846028 , 1.07141043]), 'Gelman-Rubin': 1.000004682039351}	No	1.0242976782042197	{'CI': array([0.98029966, 1.06806741]), 'Gelman-Rubin': 0.9999944908408097}	No
370	Chronic lower respiratory diseases|diseases of the respiratory system$F$61-	diseases of the respiratory system	1.0188994601910237	{'CI': array([0.99232784, 1.04415794]), 'Gelman-Rubin': 1.0001606814044783}	No	1.015793730949395	{'CI': array([0.99049843, 1.04022499]), 'Gelman-Rubin': 1.0000220266566306}	No
371	Chronic lower respiratory diseases|diseases of the respiratory system$M$0-20	diseases of the respiratory system	1.023224793072913	{'CI': array([0.9774503 , 1.07078597]), 'Gelman-Rubin': 1.0002446461121965}	No	0.9696875051517772	{'CI': array([0.9234219 , 1.01612281]), 'Gelman-Rubin': 0.9998160051976124}	No
372	Chronic lower respiratory diseases|diseases of the respiratory system$M$21-40	diseases of the respiratory system	1.001862463219559	{'CI': array([0.95150428, 1.05873262]), 'Gelman-Rubin': 0.9999903190388152}	No	1.004408929305063	{'CI': array([0.94767627, 1.0628529 ]), 'Gelman-Rubin': 1.0000534770921863}	No
373	Chronic lower respiratory diseases|diseases of the respiratory system$M$41-60	diseases of the respiratory system	1.0006237840694885	{'CI': array([0.95666416, 1.04445081]), 'Gelman-Rubin': 0.9998641853263597}	No	1.0410347147291905	{'CI': array([0.99284682, 1.09036778]), 'Gelman-Rubin': 1.000449757026965}	No
374	Chronic lower respiratory diseases|diseases of the respiratory system$M$61-	diseases of the respiratory system	1.002124645883611	{'CI': array([0.97795713, 1.02757419]), 'Gelman-Rubin': 1.0004095535611293}	No	1.0121579107103695	{'CI': array([0.98762088, 1.03669677]), 'Gelman-Rubin': 0.9998668485443707}	No
375	Influenza and pneumonia|diseases of the respiratory system$F$0-20	diseases of the respiratory system	0.9965327424636827	{'CI': array([0.94746584, 1.04413389]), 'Gelman-Rubin': 0.9998855797486719}	No	0.9782836469418711	{'CI': array([0.92262203, 1.03576425]), 'Gelman-Rubin': 1.0001220325574527}	No
376	Influenza and pneumonia|diseases of the respiratory system$F$21-40	diseases of the respiratory system	0.9859354338512893	{'CI': array([0.93641572, 1.03876596]), 'Gelman-Rubin': 0.999987791597807}	No	0.9926325680285258	{'CI': array([0.93573506, 1.05267313]), 'Gelman-Rubin': 1.000258886351176}	No
377	Influenza and pneumonia|diseases of the respiratory system$F$41-60	diseases of the respiratory system	1.0039691867746223	{'CI': array([0.95564038, 1.05317653]), 'Gelman-Rubin': 0.9997899784982148}	No	1.012291725188984	{'CI': array([0.95888167, 1.06306724]), 'Gelman-Rubin': 1.0000536230398571}	No
378	Influenza and pneumonia|diseases of the respiratory system$F$61-	diseases of the respiratory system	1.0005815061772114	{'CI': array([0.97185231, 1.02885679]), 'Gelman-Rubin': 1.0001205479368793}	No	0.9917851239220579	{'CI': array([0.95915536, 1.02253093]), 'Gelman-Rubin': 1.000336493983936}	No
379	Influenza and pneumonia|diseases of the respiratory system$M$0-20	diseases of the respiratory system	1.003044119856462	{'CI': array([0.95504079, 1.04963787]), 'Gelman-Rubin': 0.999996357908476}	No	0.9974986499404292	{'CI': array([0.94423741, 1.04891858]), 'Gelman-Rubin': 1.0000088614496754}	No
380	Influenza and pneumonia|diseases of the respiratory system$M$21-40	diseases of the respiratory system	0.9954139783516762	{'CI': array([0.94520339, 1.04611878]), 'Gelman-Rubin': 0.9999974453703633}	No	0.9956693214174678	{'CI': array([0.93609328, 1.05172724]), 'Gelman-Rubin': 0.9999907228935688}	No
381	Influenza and pneumonia|diseases of the respiratory system$M$41-60	diseases of the respiratory system	0.9868532786512167	{'CI': array([0.94202143, 1.03477467]), 'Gelman-Rubin': 0.9999501392903444}	No	1.0007968225171873	{'CI': array([0.95227214, 1.05073035]), 'Gelman-Rubin': 1.0000048785168723}	No
382	Influenza and pneumonia|diseases of the respiratory system$M$61-	diseases of the respiratory system	1.006816826922589	{'CI': array([0.97725426, 1.0348852 ]), 'Gelman-Rubin': 1.000177057216257}	No	1.0191694445076633	{'CI': array([0.98927787, 1.04853874]), 'Gelman-Rubin': 1.0000475343504716}	No
383	Lung diseases due to external agents|diseases of the respiratory system$F$61-	diseases of the respiratory system	0.9959724379104189	{'CI': array([0.94308807, 1.05062679]), 'Gelman-Rubin': 1.0002474212953445}	No	1.0046168873013988	{'CI': array([0.94577432, 1.06940298]), 'Gelman-Rubin': 0.9998338260137973}	No
384	Lung diseases due to external agents|diseases of the respiratory system$M$61-	diseases of the respiratory system	1.003650034902478	{'CI': array([0.95493031, 1.0561016 ]), 'Gelman-Rubin': 0.9999799041321049}	No	0.9853798407431973	{'CI': array([0.92807852, 1.04198741]), 'Gelman-Rubin': 0.9998522770986052}	No
385	Other acute lower respiratory infections|diseases of the respiratory system$F$0-20	diseases of the respiratory system	0.9988384495506654	{'CI': array([0.94818278, 1.05336479]), 'Gelman-Rubin': 0.9998658687181976}	No	0.9863554311991496	{'CI': array([0.92789341, 1.04506047]), 'Gelman-Rubin': 1.0004244691043591}	No
386	Other acute lower respiratory infections|diseases of the respiratory system$F$41-60	diseases of the respiratory system	0.992553869409708	{'CI': array([0.94070642, 1.04523158]), 'Gelman-Rubin': 0.9998513293780711}	No	1.018520211585611	{'CI': array([0.95640247, 1.08103991]), 'Gelman-Rubin': 0.9999838675795}	No
387	Other acute lower respiratory infections|diseases of the respiratory system$F$61-	diseases of the respiratory system	1.0200445200187038	{'CI': array([0.97649379, 1.06489231]), 'Gelman-Rubin': 1.0003981059039713}	No	1.0128469702390246	{'CI': array([0.96351584, 1.06267056]), 'Gelman-Rubin': 1.0000102084457878}	No
388	Other acute lower respiratory infections|diseases of the respiratory system$M$0-20	diseases of the respiratory system	1.0081937388797078	{'CI': array([0.96051854, 1.05592887]), 'Gelman-Rubin': 1.0004414249437432}	No	0.9903116179843454	{'CI': array([0.93394745, 1.04595201]), 'Gelman-Rubin': 1.0000443385954338}	No
389	Other acute lower respiratory infections|diseases of the respiratory system$M$21-40	diseases of the respiratory system	1.0050635380011732	{'CI': array([0.95101358, 1.06290446]), 'Gelman-Rubin': 0.9997867767270396}	No	1.0046590706103855	{'CI': array([0.94170743, 1.06789199]), 'Gelman-Rubin': 0.9999045136865263}	No
390	Other acute lower respiratory infections|diseases of the respiratory system$M$41-60	diseases of the respiratory system	1.0019622588254238	{'CI': array([0.95279673, 1.05635491]), 'Gelman-Rubin': 0.9998947350269303}	No	1.0087532325534523	{'CI': array([0.94970163, 1.06666715]), 'Gelman-Rubin': 0.9997625896377101}	No
391	Other acute lower respiratory infections|diseases of the respiratory system$M$61-	diseases of the respiratory system	0.9929893671452983	{'CI': array([0.95141185, 1.03852745]), 'Gelman-Rubin': 0.999949845835099}	No	0.9951978887950169	{'CI': array([0.94669432, 1.04664864]), 'Gelman-Rubin': 0.9998395465422316}	No
392	Other diseases of pleura|diseases of the respiratory system$F$21-40	diseases of the respiratory system	1.0052068937459502	{'CI': array([0.95289814, 1.0602205 ]), 'Gelman-Rubin': 1.000013279993904}	No	0.9984680557741645	{'CI': array([0.94081114, 1.06045351]), 'Gelman-Rubin': 1.000019601365265}	No
393	Other diseases of pleura|diseases of the respiratory system$F$41-60	diseases of the respiratory system	0.9968412637717076	{'CI': array([0.94098132, 1.05148396]), 'Gelman-Rubin': 0.9998990819836703}	No	0.9985627501710277	{'CI': array([0.93953733, 1.06251593]), 'Gelman-Rubin': 1.0000387590614666}	No
394	Other diseases of pleura|diseases of the respiratory system$F$61-	diseases of the respiratory system	1.0019724018967584	{'CI': array([0.95365532, 1.05467038]), 'Gelman-Rubin': 0.9997679710429025}	No	0.9891556805228355	{'CI': array([0.9353463 , 1.04478101]), 'Gelman-Rubin': 1.0000848045057418}	No
395	Other diseases of pleura|diseases of the respiratory system$M$21-40	diseases of the respiratory system	0.9939100243113557	{'CI': array([0.9386402 , 1.04775514]), 'Gelman-Rubin': 1.0000642706164917}	No	0.9954629375518994	{'CI': array([0.93776705, 1.05802539]), 'Gelman-Rubin': 0.9998558465226528}	No
396	Other diseases of pleura|diseases of the respiratory system$M$41-60	diseases of the respiratory system	1.0002220229030387	{'CI': array([0.94711472, 1.05244911]), 'Gelman-Rubin': 1.0002059506055216}	No	1.0120721789036011	{'CI': array([0.9516163, 1.0743013]), 'Gelman-Rubin': 1.0000038323138134}	No
397	Other diseases of pleura|diseases of the respiratory system$M$61-	diseases of the respiratory system	1.0006041652525828	{'CI': array([0.95288455, 1.05094049]), 'Gelman-Rubin': 0.9998606245092672}	No	0.999085139223363	{'CI': array([0.94796287, 1.0510839 ]), 'Gelman-Rubin': 0.9997788247758923}	No
398	Other diseases of the respiratory system|diseases of the respiratory system$F$21-40	diseases of the respiratory system	0.9929433707176271	{'CI': array([0.94298123, 1.04842947]), 'Gelman-Rubin': 0.9997918891598154}	No	0.9880881172697503	{'CI': array([0.92990007, 1.04748226]), 'Gelman-Rubin': 0.9998073069315772}	No
399	Other diseases of the respiratory system|diseases of the respiratory system$F$41-60	diseases of the respiratory system	0.9919693005435056	{'CI': array([0.94221254, 1.04057161]), 'Gelman-Rubin': 0.9997976021563575}	No	0.997870645093066	{'CI': array([0.94399194, 1.05125266]), 'Gelman-Rubin': 1.000107222941733}	No
400	Other diseases of the respiratory system|diseases of the respiratory system$F$61-	diseases of the respiratory system	1.0083886874347026	{'CI': array([0.96720076, 1.05217045]), 'Gelman-Rubin': 0.9998860396606608}	No	1.0107460304641416	{'CI': array([0.96899018, 1.05593688]), 'Gelman-Rubin': 0.9998343756452216}	No
401	Other diseases of the respiratory system|diseases of the respiratory system$M$21-40	diseases of the respiratory system	1.000618878110023	{'CI': array([0.94752982, 1.05421177]), 'Gelman-Rubin': 0.9998506758290381}	No	0.9961181176354839	{'CI': array([0.93393033, 1.05513286]), 'Gelman-Rubin': 1.0000061852929183}	No
402	Other diseases of the respiratory system|diseases of the respiratory system$M$41-60	diseases of the respiratory system	1.0096219015942645	{'CI': array([0.96049625, 1.05934531]), 'Gelman-Rubin': 0.9999123840269312}	No	0.9903184956495019	{'CI': array([0.93628291, 1.04922055]), 'Gelman-Rubin': 0.9999617284630326}	No
403	Other diseases of the respiratory system|diseases of the respiratory system$M$61-	diseases of the respiratory system	1.0049339761032623	{'CI': array([0.96192445, 1.04628129]), 'Gelman-Rubin': 1.0001572636326992}	No	0.9772008508299488	{'CI': array([0.9338732 , 1.01998241]), 'Gelman-Rubin': 0.9998763032628767}	No
404	Other diseases of upper respiratory tract|diseases of the respiratory system$F$0-20	diseases of the respiratory system	0.9986824778295996	{'CI': array([0.95627191, 1.04196429]), 'Gelman-Rubin': 1.0000310613631767}	No	0.979967022099462	{'CI': array([0.93620068, 1.02124025]), 'Gelman-Rubin': 0.9999857984197417}	No
405	Other diseases of upper respiratory tract|diseases of the respiratory system$F$21-40	diseases of the respiratory system	0.9876351176094895	{'CI': array([0.94010876, 1.03222893]), 'Gelman-Rubin': 0.999895574279298}	No	0.988490147681353	{'CI': array([0.9386812 , 1.03783396]), 'Gelman-Rubin': 1.0000350800120696}	No
406	Other diseases of upper respiratory tract|diseases of the respiratory system$F$61-	diseases of the respiratory system	0.9930238408117554	{'CI': array([0.94455622, 1.04374064]), 'Gelman-Rubin': 0.9999078956557188}	No	0.9990221433372981	{'CI': array([0.94194207, 1.05745549]), 'Gelman-Rubin': 0.9998112071911112}	No
407	Other diseases of upper respiratory tract|diseases of the respiratory system$M$0-20	diseases of the respiratory system	1.0044107923104042	{'CI': array([0.96251561, 1.04449021]), 'Gelman-Rubin': 0.9997771366872079}	No	1.017939977160977	{'CI': array([0.97733444, 1.06151715]), 'Gelman-Rubin': 0.9998810097443311}	No
408	Other diseases of upper respiratory tract|diseases of the respiratory system$M$21-40	diseases of the respiratory system	0.9963634371092348	{'CI': array([0.95089798, 1.04066527]), 'Gelman-Rubin': 0.9999609040958499}	No	0.9922403456652915	{'CI': array([0.94450342, 1.04064496]), 'Gelman-Rubin': 1.0000564563546812}	No
409	Other diseases of upper respiratory tract|diseases of the respiratory system$M$41-60	diseases of the respiratory system	0.9971973501256451	{'CI': array([0.95296329, 1.0463122 ]), 'Gelman-Rubin': 1.000034264677567}	No	0.9881153325617251	{'CI': array([0.93645181, 1.04080271]), 'Gelman-Rubin': 1.000361210750609}	No
410	Other diseases of upper respiratory tract|diseases of the respiratory system$M$61-	diseases of the respiratory system	1.0080996028208005	{'CI': array([0.95788409, 1.0582567 ]), 'Gelman-Rubin': 0.9999574974229567}	No	0.9945847998290185	{'CI': array([0.93915819, 1.05309322]), 'Gelman-Rubin': 1.000079145243587}	No
411	Other respiratory diseases principally affecting the interstitium|diseases of the respiratory system$F$61-	diseases of the respiratory system	0.9958505173270491	{'CI': array([0.95097986, 1.04420193]), 'Gelman-Rubin': 0.9998934042053748}	No	0.9950629374429456	{'CI': array([0.94512925, 1.04719213]), 'Gelman-Rubin': 0.999987739081156}	No
412	Other respiratory diseases principally affecting the interstitium|diseases of the respiratory system$M$61-	diseases of the respiratory system	0.9989818957472039	{'CI': array([0.95081163, 1.04371739]), 'Gelman-Rubin': 0.9999109641184096}	No	0.9778739901245407	{'CI': array([0.92962003, 1.02630866]), 'Gelman-Rubin': 1.0001923489297897}	No
413	Suppurative and necrotic conditions of lower respiratory tract|diseases of the respiratory system$F$61-	diseases of the respiratory system	1.0152647467412101	{'CI': array([0.96448184, 1.07212433]), 'Gelman-Rubin': 1.000112057142665}	No	1.0018955331177863	{'CI': array([0.94288923, 1.06153189]), 'Gelman-Rubin': 0.9998108085315224}	No
414	Suppurative and necrotic conditions of lower respiratory tract|diseases of the respiratory system$M$61-	diseases of the respiratory system	0.9986860943646265	{'CI': array([0.94488218, 1.04854393]), 'Gelman-Rubin': 1.0000602795035998}	No	1.0130414296258958	{'CI': array([0.94970297, 1.07188154]), 'Gelman-Rubin': 0.999847798321238}	No
415	Dermatitis and eczema|diseases of the skin and subcutaneous tissue$F$61-	diseases of the skin and subcutaneous tissue	1.0005447321880694	{'CI': array([0.95060616, 1.05207104]), 'Gelman-Rubin': 0.9999215962185106}	No	1.0021246636333274	{'CI': array([0.9448679 , 1.06075336]), 'Gelman-Rubin': 0.9998587071313916}	No
416	Dermatitis and eczema|diseases of the skin and subcutaneous tissue$M$0-20	diseases of the skin and subcutaneous tissue	1.0068264316121283	{'CI': array([0.95114832, 1.05841755]), 'Gelman-Rubin': 0.9999570065009107}	No	1.0082281339194246	{'CI': array([0.94763023, 1.06846525]), 'Gelman-Rubin': 0.9998175347446542}	No
417	Infections of the skin and subcutaneous tissue|diseases of the skin and subcutaneous tissue$F$0-20	diseases of the skin and subcutaneous tissue	0.9954997763768066	{'CI': array([0.94334893, 1.0519803 ]), 'Gelman-Rubin': 0.9998862840644334}	No	0.9922843877134864	{'CI': array([0.93072644, 1.04914676]), 'Gelman-Rubin': 1.0003842994956844}	No
418	Infections of the skin and subcutaneous tissue|diseases of the skin and subcutaneous tissue$F$21-40	diseases of the skin and subcutaneous tissue	0.9974709254901104	{'CI': array([0.94575383, 1.05064762]), 'Gelman-Rubin': 0.999835487430135}	No	1.0033902744860212	{'CI': array([0.94167581, 1.06770457]), 'Gelman-Rubin': 0.9998905569053069}	No
419	Infections of the skin and subcutaneous tissue|diseases of the skin and subcutaneous tissue$F$41-60	diseases of the skin and subcutaneous tissue	0.9966487742211058	{'CI': array([0.9428387 , 1.05117558]), 'Gelman-Rubin': 1.0001731382797452}	No	1.0017406327749716	{'CI': array([0.94223926, 1.06528056]), 'Gelman-Rubin': 0.9999301471922496}	No
420	Infections of the skin and subcutaneous tissue|diseases of the skin and subcutaneous tissue$F$61-	diseases of the skin and subcutaneous tissue	0.9964488278986459	{'CI': array([0.94426838, 1.04561209]), 'Gelman-Rubin': 1.0000662401050004}	No	1.0022555487825782	{'CI': array([0.94555512, 1.05902487]), 'Gelman-Rubin': 1.0000061684755128}	No
421	Infections of the skin and subcutaneous tissue|diseases of the skin and subcutaneous tissue$M$0-20	diseases of the skin and subcutaneous tissue	0.9986173424567931	{'CI': array([0.94181994, 1.04774373]), 'Gelman-Rubin': 0.9999656491437785}	No	1.0139685515737988	{'CI': array([0.95598301, 1.07915622]), 'Gelman-Rubin': 0.9997648136236296}	No
422	Infections of the skin and subcutaneous tissue|diseases of the skin and subcutaneous tissue$M$21-40	diseases of the skin and subcutaneous tissue	0.9929982646973193	{'CI': array([0.94312695, 1.04511743]), 'Gelman-Rubin': 0.9999916044294841}	No	1.0203782471418656	{'CI': array([0.96173727, 1.08056531]), 'Gelman-Rubin': 0.9999178660086726}	No
423	Infections of the skin and subcutaneous tissue|diseases of the skin and subcutaneous tissue$M$41-60	diseases of the skin and subcutaneous tissue	1.0019462088857416	{'CI': array([0.94822714, 1.05452719]), 'Gelman-Rubin': 1.0000572554269453}	No	1.0050067706667778	{'CI': array([0.9453504 , 1.06295261]), 'Gelman-Rubin': 0.9998786593770803}	No
424	Infections of the skin and subcutaneous tissue|diseases of the skin and subcutaneous tissue$M$61-	diseases of the skin and subcutaneous tissue	0.9886446882156944	{'CI': array([0.9369815 , 1.03914071]), 'Gelman-Rubin': 0.9999656639760303}	No	0.999363424456275	{'CI': array([0.9408219 , 1.05626843]), 'Gelman-Rubin': 0.9999044349289673}	No
425	Intraoperative and postprocedural complications of skin and subcutaneous tissue|diseases of the skin and subcutaneous tissue$M$61-	diseases of the skin and subcutaneous tissue	1.0040038526503832	{'CI': array([0.9532243 , 1.05583278]), 'Gelman-Rubin': 0.9999181644317642}	No	0.992862558459078	{'CI': array([0.93287342, 1.05530805]), 'Gelman-Rubin': 0.999885307297142}	No
426	Other disorders of the skin and subcutaneous tissue|diseases of the skin and subcutaneous tissue$F$61-	diseases of the skin and subcutaneous tissue	0.9963830486843703	{'CI': array([0.95451902, 1.04197269]), 'Gelman-Rubin': 1.0002608166912774}	No	0.9986398072810573	{'CI': array([0.95373632, 1.04571404]), 'Gelman-Rubin': 1.000567203505051}	No
427	Other disorders of the skin and subcutaneous tissue|diseases of the skin and subcutaneous tissue$M$41-60	diseases of the skin and subcutaneous tissue	1.005955060586207	{'CI': array([0.9548266 , 1.05784043]), 'Gelman-Rubin': 0.999911338709145}	No	0.9970298558885181	{'CI': array([0.93827482, 1.05765278]), 'Gelman-Rubin': 0.9999693711043794}	No
428	Other disorders of the skin and subcutaneous tissue|diseases of the skin and subcutaneous tissue$M$61-	diseases of the skin and subcutaneous tissue	0.9832845316214653	{'CI': array([0.93524433, 1.02704533]), 'Gelman-Rubin': 0.9998778971224122}	No	0.9975863249247771	{'CI': array([0.94946632, 1.05126911]), 'Gelman-Rubin': 1.0000132467648888}	No
429	Papulosquamous disorders|diseases of the skin and subcutaneous tissue$F$61-	diseases of the skin and subcutaneous tissue	0.9969576447740235	{'CI': array([0.94486982, 1.04995469]), 'Gelman-Rubin': 0.9999822849042598}	No	1.0007806971533983	{'CI': array([0.944838 , 1.05989532]), 'Gelman-Rubin': 0.999798673163564}	No
430	Papulosquamous disorders|diseases of the skin and subcutaneous tissue$M$61-	diseases of the skin and subcutaneous tissue	1.0089722219653914	{'CI': array([0.95822626, 1.06518166]), 'Gelman-Rubin': 0.9999651784276161}	No	0.9914700672427365	{'CI': array([0.93442101, 1.04876912]), 'Gelman-Rubin': 1.0002700996529783}	No
431	Urticaria and erythema|diseases of the skin and subcutaneous tissue$F$0-20	diseases of the skin and subcutaneous tissue	0.9983321742481587	{'CI': array([0.94587396, 1.05465514]), 'Gelman-Rubin': 0.9997982310156253}	No	0.9937889786935038	{'CI': array([0.93228815, 1.05809041]), 'Gelman-Rubin': 0.9998746511511256}	No
432	Urticaria and erythema|diseases of the skin and subcutaneous tissue$F$21-40	diseases of the skin and subcutaneous tissue	1.0062567842330143	{'CI': array([0.95015652, 1.06119889]), 'Gelman-Rubin': 0.9998718472420728}	No	1.0012987982207235	{'CI': array([0.93524488, 1.06294843]), 'Gelman-Rubin': 1.0005221107893707}	No
433	Urticaria and erythema|diseases of the skin and subcutaneous tissue$F$61-	diseases of the skin and subcutaneous tissue	0.9990647521484864	{'CI': array([0.94843272, 1.05405505]), 'Gelman-Rubin': 0.9998369502330542}	No	0.9864167844477065	{'CI': array([0.92459895, 1.04733381]), 'Gelman-Rubin': 0.9999053544891042}	No
434	Urticaria and erythema|diseases of the skin and subcutaneous tissue$M$0-20	diseases of the skin and subcutaneous tissue	1.0048477407188317	{'CI': array([0.95190363, 1.05897618]), 'Gelman-Rubin': 0.9997807070849046}	No	0.9946646289350005	{'CI': array([0.93204946, 1.05848729]), 'Gelman-Rubin': 1.000074590104383}	No
435	Diabetes mellitus|endocrine diseases$F$0-20	endocrine diseases	0.9875335659191172	{'CI': array([0.93984209, 1.03623588]), 'Gelman-Rubin': 0.9999930343884054}	No	1.0095707467565402	{'CI': array([0.95325807, 1.06298055]), 'Gelman-Rubin': 0.9998533035933457}	No
436	Diabetes mellitus|endocrine diseases$F$21-40	endocrine diseases	0.9932033596530546	{'CI': array([0.94520121, 1.03718037]), 'Gelman-Rubin': 1.0001190991922175}	No	1.009135045624266	{'CI': array([0.96139768, 1.0589547 ]), 'Gelman-Rubin': 1.0000042226036734}	No
437	Diabetes mellitus|endocrine diseases$F$41-60	endocrine diseases	0.9877395823192331	{'CI': array([0.94919507, 1.02612489]), 'Gelman-Rubin': 1.0001125661636319}	No	1.0324537747143747	{'CI': array([0.99231503, 1.07273512]), 'Gelman-Rubin': 1.0014951787211235}	No
438	Diabetes mellitus|endocrine diseases$F$61-	endocrine diseases	1.020230449437464	{'CI': array([0.99910613, 1.04079324]), 'Gelman-Rubin': 0.9998695684897762}	No	1.0156245067301926	{'CI': array([0.99449853, 1.0356423 ]), 'Gelman-Rubin': 1.0001026730949918}	No
439	Diabetes mellitus|endocrine diseases$M$0-20	endocrine diseases	0.9876505461603242	{'CI': array([0.93886792, 1.03883099]), 'Gelman-Rubin': 1.000603324938438}	No	0.9844327132000966	{'CI': array([0.9286358, 1.0381316]), 'Gelman-Rubin': 1.000011573783461}	No
440	Diabetes mellitus|endocrine diseases$M$21-40	endocrine diseases	0.9806723181766208	{'CI': array([0.93568813, 1.0273253 ]), 'Gelman-Rubin': 1.000239308028691}	No	1.0295779483340315	{'CI': array([0.97914979, 1.07842296]), 'Gelman-Rubin': 0.9997705683338566}	No
441	Diabetes mellitus|endocrine diseases$M$41-60	endocrine diseases	1.0062870519281084	{'CI': array([0.97449293, 1.04231457]), 'Gelman-Rubin': 1.0005716412446946}	No	1.0057803830178542	{'CI': array([0.97277062, 1.03926259]), 'Gelman-Rubin': 0.9999864661293348}	No
442	Diabetes mellitus|endocrine diseases$M$61-	endocrine diseases	1.003155379661421	{'CI': array([0.98246344, 1.02600622]), 'Gelman-Rubin': 1.0010128873434172}	No	1.0050998992092717	{'CI': array([0.98539283, 1.02598011]), 'Gelman-Rubin': 1.0014462747280874}	No
443	Intraoperative complications of endocrine system|endocrine diseases$M$61-	endocrine diseases	1.0041726015919343	{'CI': array([0.95035954, 1.05753433]), 'Gelman-Rubin': 1.0000939450967865}	No	0.9929782770447635	{'CI': array([0.93671196, 1.05651185]), 'Gelman-Rubin': 0.9998075554300331}	No
444	Other disorders of glucose regulation and pancreatic internal secretion|endocrine diseases$F$61-	endocrine diseases	1.0053186016353444	{'CI': array([0.95129335, 1.05941994]), 'Gelman-Rubin': 0.9999099372826382}	No	1.008590226337236	{'CI': array([0.948989 , 1.07201045]), 'Gelman-Rubin': 0.9998228840705323}	No
445	Other disorders of glucose regulation and pancreatic internal secretion|endocrine diseases$M$61-	endocrine diseases	1.000639852038146	{'CI': array([0.9461841 , 1.05153403]), 'Gelman-Rubin': 1.0000319071714558}	No	1.0032602143986755	{'CI': array([0.94082028, 1.067178 ]), 'Gelman-Rubin': 0.9998522210585875}	No
446	Parathyroid gland / pth|endocrine diseases$F$61-	endocrine diseases	1.0015258428594094	{'CI': array([0.94975714, 1.05649877]), 'Gelman-Rubin': 1.0001058683663495}	No	0.9980276619592179	{'CI': array([0.93876353, 1.05384986]), 'Gelman-Rubin': 0.9998418919167041}	No
447	Thyroid gland / thyroid hormone|endocrine diseases$F$21-40	endocrine diseases	1.005534988067854	{'CI': array([0.9563709 , 1.05673361]), 'Gelman-Rubin': 1.000511462142214}	No	0.9864107817857976	{'CI': array([0.93523777, 1.04223782]), 'Gelman-Rubin': 0.9999435264386926}	No
448	Thyroid gland / thyroid hormone|endocrine diseases$F$41-60	endocrine diseases	0.9977615320094366	{'CI': array([0.94832624, 1.04445674]), 'Gelman-Rubin': 0.999929213435554}	No	1.0015903882738142	{'CI': array([0.95369398, 1.05099493]), 'Gelman-Rubin': 0.9999215403634447}	No
449	Thyroid gland / thyroid hormone|endocrine diseases$F$61-	endocrine diseases	0.9933198027994753	{'CI': array([0.95859421, 1.0279094 ]), 'Gelman-Rubin': 0.9998806088391321}	No	1.0145705739308968	{'CI': array([0.97990401, 1.05058185]), 'Gelman-Rubin': 1.00025573498038}	No
450	Thyroid gland / thyroid hormone|endocrine diseases$M$21-40	endocrine diseases	0.9993329520327967	{'CI': array([0.94733247, 1.05292818]), 'Gelman-Rubin': 0.9999290595327257}	No	0.9936696573006549	{'CI': array([0.93288972, 1.0569905 ]), 'Gelman-Rubin': 1.0000339629851216}	No
451	Thyroid gland / thyroid hormone|endocrine diseases$M$41-60	endocrine diseases	1.004808615553732	{'CI': array([0.95400565, 1.05573775]), 'Gelman-Rubin': 0.9999419326843919}	No	1.0023698506986873	{'CI': array([0.94629919, 1.06096215]), 'Gelman-Rubin': 0.9999799749460325}	No
452	Thyroid gland / thyroid hormone|endocrine diseases$M$61-	endocrine diseases	0.9912386486013521	{'CI': array([0.94336539, 1.03628199]), 'Gelman-Rubin': 0.9998239848587637}	No	1.0134098032641297	{'CI': array([0.96683726, 1.06714802]), 'Gelman-Rubin': 1.0001909033213734}	No
453	Genetic carrier and genetic susceptibility to disease|external causes of morbidity and mortality$F$61-	external causes of morbidity and mortality	0.9978548726272355	{'CI': array([0.94370528, 1.04837758]), 'Gelman-Rubin': 1.0000025904281034}	No	1.0098828395402066	{'CI': array([0.95147812, 1.07484854]), 'Gelman-Rubin': 0.999758606074086}	No
454	Persons encountering health services for examination and investigation|external causes of morbidity and mortality$F$0-20	external causes of morbidity and mortality	0.9778689938576586	{'CI': array([0.93465119, 1.02722163]), 'Gelman-Rubin': 1.0002827484227481}	No	0.9899268405340238	{'CI': array([0.94385493, 1.04061903]), 'Gelman-Rubin': 1.0001767115156424}	No
455	Persons encountering health services for examination and investigation|external causes of morbidity and mortality$F$21-40	external causes of morbidity and mortality	0.9884658961124201	{'CI': array([0.94475483, 1.03286 ]), 'Gelman-Rubin': 1.000314764603359}	No	0.9850913431717184	{'CI': array([0.93856695, 1.02989699]), 'Gelman-Rubin': 1.0000026336458094}	No
456	Persons encountering health services for examination and investigation|external causes of morbidity and mortality$F$41-60	external causes of morbidity and mortality	0.9778185002198219	{'CI': array([0.93502328, 1.01868336]), 'Gelman-Rubin': 1.0012071593191718}	No	1.000780760993275	{'CI': array([0.95921266, 1.0450202 ]), 'Gelman-Rubin': 1.0000281581709207}	No
457	Persons encountering health services for examination and investigation|external causes of morbidity and mortality$F$61-	external causes of morbidity and mortality	1.0060078955993892	{'CI': array([0.97272953, 1.0420941 ]), 'Gelman-Rubin': 1.0002620367687187}	No	1.0048955523499883	{'CI': array([0.97170645, 1.0397644 ]), 'Gelman-Rubin': 0.9999718779540209}	No
458	Persons encountering health services for examination and investigation|external causes of morbidity and mortality$M$0-20	external causes of morbidity and mortality	0.9942597172696143	{'CI': array([0.94948205, 1.03972416]), 'Gelman-Rubin': 1.0007027959976726}	No	1.0107729885195	{'CI': array([0.96187533, 1.05846278]), 'Gelman-Rubin': 0.999995451214458}	No
459	Persons encountering health services for examination and investigation|external causes of morbidity and mortality$M$21-40	external causes of morbidity and mortality	1.0067280208768004	{'CI': array([0.9634575 , 1.05486555]), 'Gelman-Rubin': 0.9998728258140049}	No	1.0142939742319694	{'CI': array([0.96779854, 1.06794096]), 'Gelman-Rubin': 0.9998236927086601}	No
460	Persons encountering health services for examination and investigation|external causes of morbidity and mortality$M$41-60	external causes of morbidity and mortality	1.002198378637122	{'CI': array([0.9624224, 1.0430554]), 'Gelman-Rubin': 1.0000454175885527}	No	1.001088028074277	{'CI': array([0.96072194, 1.0426667 ]), 'Gelman-Rubin': 0.9998658576812112}	No
461	Persons encountering health services for examination and investigation|external causes of morbidity and mortality$M$61-	external causes of morbidity and mortality	1.0034620953849511	{'CI': array([0.96835411, 1.03914955]), 'Gelman-Rubin': 1.000265813208343}	No	1.0162051957212939	{'CI': array([0.98203146, 1.05168534]), 'Gelman-Rubin': 1.0004006896665332}	No
462	Persons encountering health services for specific procedures and health care|external causes of morbidity and mortality$F$0-20	external causes of morbidity and mortality	1.008699841288605	{'CI': array([0.95963614, 1.05931764]), 'Gelman-Rubin': 0.9998450352201621}	No	1.0021466325368258	{'CI': array([0.94773885, 1.06083256]), 'Gelman-Rubin': 0.9997999963969773}	No
463	Persons encountering health services for specific procedures and health care|external causes of morbidity and mortality$F$21-40	external causes of morbidity and mortality	1.0003482561785175	{'CI': array([0.9563493 , 1.04321412]), 'Gelman-Rubin': 1.0001480800119975}	No	0.9802862555064246	{'CI': array([0.93618343, 1.02375569]), 'Gelman-Rubin': 0.9999378016898035}	No
464	Persons encountering health services for specific procedures and health care|external causes of morbidity and mortality$F$41-60	external causes of morbidity and mortality	0.9996884748302227	{'CI': array([0.95919574, 1.04064776]), 'Gelman-Rubin': 1.000211678730273}	No	0.99265545921415	{'CI': array([0.9493002 , 1.03574335]), 'Gelman-Rubin': 0.9997776668597794}	No
465	Persons encountering health services for specific procedures and health care|external causes of morbidity and mortality$F$61-	external causes of morbidity and mortality	1.0005766199729593	{'CI': array([0.96715243, 1.03151556]), 'Gelman-Rubin': 0.9998867245021179}	No	1.0004746089586107	{'CI': array([0.96892436, 1.03189251]), 'Gelman-Rubin': 1.0002702973605753}	No
466	Persons encountering health services for specific procedures and health care|external causes of morbidity and mortality$M$0-20	external causes of morbidity and mortality	1.0123054656347137	{'CI': array([0.9644146 , 1.06586688]), 'Gelman-Rubin': 0.9997795923547266}	No	0.9989941753116905	{'CI': array([0.94531657, 1.05636813]), 'Gelman-Rubin': 0.9999975160530301}	No
467	Persons encountering health services for specific procedures and health care|external causes of morbidity and mortality$M$21-40	external causes of morbidity and mortality	1.003985048794189	{'CI': array([0.95329297, 1.05057832]), 'Gelman-Rubin': 1.0000035979461053}	No	1.000441254130116	{'CI': array([0.94716364, 1.05445527]), 'Gelman-Rubin': 0.9999350104803134}	No
468	Persons encountering health services for specific procedures and health care|external causes of morbidity and mortality$M$41-60	external causes of morbidity and mortality	1.0041836479277257	{'CI': array([0.96285641, 1.04936694]), 'Gelman-Rubin': 0.9997994419858062}	No	0.9978322815331655	{'CI': array([0.95490826, 1.0444061 ]), 'Gelman-Rubin': 0.9999873546716894}	No
469	Persons encountering health services for specific procedures and health care|external causes of morbidity and mortality$M$61-	external causes of morbidity and mortality	1.0102008016785358	{'CI': array([0.97785373, 1.04234887]), 'Gelman-Rubin': 0.9998846788616862}	No	1.0000181710671936	{'CI': array([0.96768493, 1.03149888]), 'Gelman-Rubin': 1.000037716836345}	No
470	Persons encountering health services in circumstances related to reproduction|external causes of morbidity and mortality$F$0-20	external causes of morbidity and mortality	0.9923636137340357	{'CI': array([0.94048197, 1.04452825]), 'Gelman-Rubin': 0.9998511996081545}	No	0.9766080401243425	{'CI': array([0.92333447, 1.0328887 ]), 'Gelman-Rubin': 0.9999515004979265}	No
471	Persons encountering health services in circumstances related to reproduction|external causes of morbidity and mortality$F$21-40	external causes of morbidity and mortality	1.0099992514782596	{'CI': array([0.98455514, 1.03724545]), 'Gelman-Rubin': 1.0007816018595506}	No	1.0189582729988391	{'CI': array([0.99371567, 1.04491519]), 'Gelman-Rubin': 1.0004625410610488}	No
472	Persons encountering health services in circumstances related to reproduction|external causes of morbidity and mortality$F$41-60	external causes of morbidity and mortality	0.9879074876720039	{'CI': array([0.93953583, 1.03954919]), 'Gelman-Rubin': 1.0003184599548927}	No	0.9904034018915115	{'CI': array([0.93677505, 1.04514534]), 'Gelman-Rubin': 1.0006003125859433}	No
473	Persons encountering health services in circumstances related to reproduction|external causes of morbidity and mortality$F$61-	external causes of morbidity and mortality	0.9996563065406401	{'CI': array([0.94857836, 1.05245706]), 'Gelman-Rubin': 1.0001561017603822}	No	1.0059812183140828	{'CI': array([0.94642338, 1.06732918]), 'Gelman-Rubin': 0.9999436722955145}	No
474	Persons encountering health services in circumstances related to reproduction|external causes of morbidity and mortality$M$0-20	external causes of morbidity and mortality	0.9965274885448592	{'CI': array([0.94344611, 1.05020011]), 'Gelman-Rubin': 0.999943626925185}	No	0.9978824931201045	{'CI': array([0.9398155 , 1.06235133]), 'Gelman-Rubin': 1.000064054190233}	No
475	Persons encountering health services in circumstances related to reproduction|external causes of morbidity and mortality$M$21-40	external causes of morbidity and mortality	1.0021916114554617	{'CI': array([0.94902922, 1.05550207]), 'Gelman-Rubin': 0.9997669782855604}	No	1.0117443259729488	{'CI': array([0.94925866, 1.07131531]), 'Gelman-Rubin': 0.9999948200035897}	No
476	Persons encountering health services in other circumstances|external causes of morbidity and mortality$F$0-20	external causes of morbidity and mortality	0.9856699699157181	{'CI': array([0.93386953, 1.03589521]), 'Gelman-Rubin': 1.0002611177795886}	No	0.9826317952460865	{'CI': array([0.92611576, 1.04016542]), 'Gelman-Rubin': 1.0004293283906616}	No
477	Persons encountering health services in other circumstances|external causes of morbidity and mortality$F$21-40	external causes of morbidity and mortality	1.013537887099719	{'CI': array([0.97271534, 1.05857864]), 'Gelman-Rubin': 1.0001968347664314}	No	1.0251514750385204	{'CI': array([0.98096399, 1.06867365]), 'Gelman-Rubin': 1.000688642098}	No
478	Persons encountering health services in other circumstances|external causes of morbidity and mortality$F$41-60	external causes of morbidity and mortality	0.984283267046708	{'CI': array([0.93414887, 1.03586336]), 'Gelman-Rubin': 1.0002984460886453}	No	0.9883294092236904	{'CI': array([0.93405055, 1.04596955]), 'Gelman-Rubin': 1.0002038472652457}	No
479	Persons encountering health services in other circumstances|external causes of morbidity and mortality$F$61-	external causes of morbidity and mortality	1.0051314890159069	{'CI': array([0.95925386, 1.05240038]), 'Gelman-Rubin': 1.0001111450925326}	No	1.0190506397754573	{'CI': array([0.96877567, 1.06760883]), 'Gelman-Rubin': 0.9999980504476774}	No
480	Persons encountering health services in other circumstances|external causes of morbidity and mortality$M$0-20	external causes of morbidity and mortality	0.9891447103167655	{'CI': array([0.93761508, 1.04057579]), 'Gelman-Rubin': 0.9999000541582728}	No	1.0220940607473123	{'CI': array([0.96607984, 1.08269983]), 'Gelman-Rubin': 1.0000136508151176}	No
481	Persons encountering health services in other circumstances|external causes of morbidity and mortality$M$21-40	external causes of morbidity and mortality	1.0122643381001541	{'CI': array([0.96315484, 1.06434543]), 'Gelman-Rubin': 0.9997857354738617}	No	1.0024369033663474	{'CI': array([0.94231012, 1.05358067]), 'Gelman-Rubin': 1.000241622645655}	No
482	Persons encountering health services in other circumstances|external causes of morbidity and mortality$M$41-60	external causes of morbidity and mortality	1.0066736226297133	{'CI': array([0.95422647, 1.05686177]), 'Gelman-Rubin': 0.9998520133871336}	No	1.0140920348286535	{'CI': array([0.95461257, 1.07289143]), 'Gelman-Rubin': 1.0000114887789522}	No
483	Persons encountering health services in other circumstances|external causes of morbidity and mortality$M$61-	external causes of morbidity and mortality	1.0136124139529503	{'CI': array([0.96669556, 1.05945922]), 'Gelman-Rubin': 0.9998507548860692}	No	1.0262052891579754	{'CI': array([0.977631 , 1.07349923]), 'Gelman-Rubin': 0.9999718830667579}	No
484	Persons with potential health hazards related to communicable diseases|external causes of morbidity and mortality$F$21-40	external causes of morbidity and mortality	0.9965576452649116	{'CI': array([0.94546963, 1.05029735]), 'Gelman-Rubin': 0.9999117783868363}	No	1.0103047709770518	{'CI': array([0.95570919, 1.07577428]), 'Gelman-Rubin': 1.0000401147359623}	No
485	Persons with potential health hazards related to communicable diseases|external causes of morbidity and mortality$F$61-	external causes of morbidity and mortality	0.9946152572998652	{'CI': array([0.9411647 , 1.04908155]), 'Gelman-Rubin': 0.999908634080824}	No	1.007617682297184	{'CI': array([0.94837885, 1.07405456]), 'Gelman-Rubin': 0.9998792428744523}	No
486	Persons with potential health hazards related to family and personal history and certain conditions influencing health status|external causes of morbidity and mortality$F$0-20	external causes of morbidity and mortality	0.9919261851938784	{'CI': array([0.93655355, 1.04208155]), 'Gelman-Rubin': 1.0000344610086371}	No	1.0072434626709763	{'CI': array([0.94675298, 1.06802218]), 'Gelman-Rubin': 1.000023368022778}	No
487	Persons with potential health hazards related to family and personal history and certain conditions influencing health status|external causes of morbidity and mortality$F$21-40	external causes of morbidity and mortality	0.9996652953966383	{'CI': array([0.95324602, 1.04095989]), 'Gelman-Rubin': 0.9998621252947202}	No	0.9924459981314351	{'CI': array([0.94533122, 1.03940604]), 'Gelman-Rubin': 0.9998355573543798}	No
488	Persons with potential health hazards related to family and personal history and certain conditions influencing health status|external causes of morbidity and mortality$F$41-60	external causes of morbidity and mortality	0.9969461098025155	{'CI': array([0.95545074, 1.03961391]), 'Gelman-Rubin': 1.0002382949308284}	No	0.9869784957586163	{'CI': array([0.94413202, 1.03232904]), 'Gelman-Rubin': 0.9997664969550186}	No
489	Persons with potential health hazards related to family and personal history and certain conditions influencing health status|external causes of morbidity and mortality$F$61-	external causes of morbidity and mortality	1.023294515139941	{'CI': array([0.99610593, 1.05118507]), 'Gelman-Rubin': 1.0000965428068962}	No	0.9956645076226315	{'CI': array([0.97035177, 1.02231459]), 'Gelman-Rubin': 0.9999882044691613}	No
490	Persons with potential health hazards related to family and personal history and certain conditions influencing health status|external causes of morbidity and mortality$M$0-20	external causes of morbidity and mortality	0.9931548344952504	{'CI': array([0.94299154, 1.04416359]), 'Gelman-Rubin': 0.9999181988261135}	No	1.0103455977574904	{'CI': array([0.94889126, 1.07170545]), 'Gelman-Rubin': 0.9998347794235789}	No
491	Persons with potential health hazards related to family and personal history and certain conditions influencing health status|external causes of morbidity and mortality$M$21-40	external causes of morbidity and mortality	1.0219480892570927	{'CI': array([0.9705159 , 1.07526359]), 'Gelman-Rubin': 1.0001188780672339}	No	0.9766788290911805	{'CI': array([0.91931067, 1.03244058]), 'Gelman-Rubin': 1.0003049051228605}	No
492	Persons with potential health hazards related to family and personal history and certain conditions influencing health status|external causes of morbidity and mortality$M$41-60	external causes of morbidity and mortality	1.0163492279345423	{'CI': array([0.9773557 , 1.05740133]), 'Gelman-Rubin': 1.0002922721174263}	No	0.967248898249234	{'CI': array([0.92753174, 1.00821557]), 'Gelman-Rubin': 0.9999540862338401}	No
493	Persons with potential health hazards related to family and personal history and certain conditions influencing health status|external causes of morbidity and mortality$M$61-	external causes of morbidity and mortality	0.9955356025468449	{'CI': array([0.96968268, 1.0190905 ]), 'Gelman-Rubin': 1.0005719076201733}	No	0.9898416348701995	{'CI': array([0.96624725, 1.01306649]), 'Gelman-Rubin': 1.000111283024014}	No
494	Persons with potential health hazards related to socioeconomic and psychosocial circumstances|external causes of morbidity and mortality$F$61-	external causes of morbidity and mortality	0.9986438448097356	{'CI': array([0.94822152, 1.04887723]), 'Gelman-Rubin': 0.9998012632923878}	No	1.0235031455972796	{'CI': array([0.96803547, 1.0815564 ]), 'Gelman-Rubin': 0.9998105968228177}	No
495	Persons with potential health hazards related to socioeconomic and psychosocial circumstances|external causes of morbidity and mortality$M$61-	external causes of morbidity and mortality	1.0194280876434811	{'CI': array([0.96937177, 1.07468481]), 'Gelman-Rubin': 0.9999361736086702}	No	1.0089100305315484	{'CI': array([0.95145283, 1.06422238]), 'Gelman-Rubin': 0.9999871919360754}	No
496	Supplementary factors related to causes of morbidity and mortality classified elsewhere|external causes of morbidity and mortality$F$61-	external causes of morbidity and mortality	0.9973434035716325	{'CI': array([0.94398276, 1.04851551]), 'Gelman-Rubin': 0.9998443037700718}	No	1.0099636631195785	{'CI': array([0.94680641, 1.07339213]), 'Gelman-Rubin': 1.0003588084569084}	No
497	Ill-defined and unknown causes of mortality|ill-defined and unknown causes of mortality$F$61-	ill-defined and unknown causes of mortality	0.9973226775928282	{'CI': array([0.94585022, 1.05317746]), 'Gelman-Rubin': 0.9997922263508728}	No	1.0232136753117917	{'CI': array([0.96725954, 1.08547239]), 'Gelman-Rubin': 1.0002412359684514}	No
498	Ill-defined and unknown causes of mortality|ill-defined and unknown causes of mortality$M$61-	ill-defined and unknown causes of mortality	0.9919990918623484	{'CI': array([0.93848874, 1.04762649]), 'Gelman-Rubin': 1.0002366305014243}	No	0.9982130028035301	{'CI': array([0.93922968, 1.05992655]), 'Gelman-Rubin': 0.9997868262481608}	No
499	Mycoses|infections caused by fungi, protozoans, worms, and infestations$F$61-	infections caused by fungi, protozoans, worms, and infestations	0.9972731529413611	{'CI': array([0.95007797, 1.04825573]), 'Gelman-Rubin': 0.9999006473933726}	No	1.0225689216124787	{'CI': array([0.96853671, 1.08289045]), 'Gelman-Rubin': 1.0002288285179235}	No
500	Mycoses|infections caused by fungi, protozoans, worms, and infestations$M$61-	infections caused by fungi, protozoans, worms, and infestations	0.9953120578024803	{'CI': array([0.9468251 , 1.04412196]), 'Gelman-Rubin': 1.0004450524850612}	No	0.986772865707497	{'CI': array([0.92823693, 1.0460042 ]), 'Gelman-Rubin': 1.0004738546484928}	No
501	Abdomen, lower back, lumbar spine and pelvis|injury$F$0-20	injury	1.001753652515625	{'CI': array([0.95054807, 1.05459894]), 'Gelman-Rubin': 0.9998021852571964}	No	0.9968588105979915	{'CI': array([0.93723177, 1.05794195]), 'Gelman-Rubin': 0.9998878237851475}	No
502	Abdomen, lower back, lumbar spine and pelvis|injury$F$21-40	injury	0.9975377413764797	{'CI': array([0.94720182, 1.04911417]), 'Gelman-Rubin': 0.9997830027316221}	No	0.979666491808793	{'CI': array([0.92006974, 1.03477107]), 'Gelman-Rubin': 0.9998374361630431}	No
503	Abdomen, lower back, lumbar spine and pelvis|injury$F$41-60	injury	0.997586633193673	{'CI': array([0.9478544 , 1.04929485]), 'Gelman-Rubin': 0.9999952890766552}	No	0.9754524428657725	{'CI': array([0.91641721, 1.03205397]), 'Gelman-Rubin': 0.999808422336487}	No
504	Abdomen, lower back, lumbar spine and pelvis|injury$F$61-	injury	1.025846396858676	{'CI': array([0.98580582, 1.06630585]), 'Gelman-Rubin': 0.9998650603923153}	No	0.9954032925043029	{'CI': array([0.95523498, 1.03492335]), 'Gelman-Rubin': 0.9998136313386323}	No
505	Abdomen, lower back, lumbar spine and pelvis|injury$M$0-20	injury	0.995996231190283	{'CI': array([0.94676625, 1.04630909]), 'Gelman-Rubin': 1.000276329702359}	No	0.9942499661924055	{'CI': array([0.93397443, 1.05137104]), 'Gelman-Rubin': 0.9999971482305565}	No
506	Abdomen, lower back, lumbar spine and pelvis|injury$M$21-40	injury	1.0008201702190385	{'CI': array([0.95225341, 1.04921925]), 'Gelman-Rubin': 0.9997617475270872}	No	1.0079650779619909	{'CI': array([0.95595424, 1.06497452]), 'Gelman-Rubin': 1.0002286551560633}	No
507	Abdomen, lower back, lumbar spine and pelvis|injury$M$41-60	injury	1.0043858784372122	{'CI': array([0.95643035, 1.05684471]), 'Gelman-Rubin': 0.9999357620532464}	No	1.0123487308504397	{'CI': array([0.96069344, 1.06911805]), 'Gelman-Rubin': 0.9999070352405733}	No
508	Abdomen, lower back, lumbar spine and pelvis|injury$M$61-	injury	0.9965746857278576	{'CI': array([0.95116419, 1.040999 ]), 'Gelman-Rubin': 0.9998177336794053}	No	1.022302137388609	{'CI': array([0.97438038, 1.07398342]), 'Gelman-Rubin': 0.999849298840805}	No
509	Ankle and foot|injury$F$0-20	injury	1.0021988617343018	{'CI': array([0.95065049, 1.05376201]), 'Gelman-Rubin': 1.0001367260193512}	No	1.000495146828774	{'CI': array([0.94130675, 1.06124927]), 'Gelman-Rubin': 1.0000532317070379}	No
510	Ankle and foot|injury$F$21-40	injury	1.0049294070151016	{'CI': array([0.95529329, 1.05715266]), 'Gelman-Rubin': 0.9999564962762761}	No	0.9956129381848627	{'CI': array([0.93640952, 1.05583336]), 'Gelman-Rubin': 0.9998114733233735}	No
511	Ankle and foot|injury$F$41-60	injury	0.9987752995468506	{'CI': array([0.95095228, 1.05296986]), 'Gelman-Rubin': 0.9999884508639265}	No	0.9976372624879525	{'CI': array([0.94228538, 1.05803163]), 'Gelman-Rubin': 0.9997649306094832}	No
512	Ankle and foot|injury$F$61-	injury	1.0113078856801672	{'CI': array([0.96421035, 1.06056541]), 'Gelman-Rubin': 1.0002346272802227}	No	0.9951206083590931	{'CI': array([0.94505081, 1.0466181 ]), 'Gelman-Rubin': 0.9998554454793604}	No
513	Ankle and foot|injury$M$0-20	injury	0.9966019818122256	{'CI': array([0.94317396, 1.04897906]), 'Gelman-Rubin': 0.9998525718651202}	No	0.9912563393089402	{'CI': array([0.93569064, 1.04939636]), 'Gelman-Rubin': 1.0000642006283074}	No
514	Ankle and foot|injury$M$21-40	injury	0.9900342120849561	{'CI': array([0.9422157 , 1.04006786]), 'Gelman-Rubin': 1.0000651232200493}	No	1.0038816148697274	{'CI': array([0.9529945 , 1.05742905]), 'Gelman-Rubin': 1.0000176346573897}	No
515	Ankle and foot|injury$M$41-60	injury	1.0138871686267785	{'CI': array([0.96156725, 1.06666037]), 'Gelman-Rubin': 0.9998339976178285}	No	1.018505851608739	{'CI': array([0.96217747, 1.07794869]), 'Gelman-Rubin': 1.0004856930237251}	No
516	Ankle and foot|injury$M$61-	injury	0.9964010043446045	{'CI': array([0.94588881, 1.04763544]), 'Gelman-Rubin': 0.9999725726872409}	No	0.9858631787002264	{'CI': array([0.93069229, 1.03998408]), 'Gelman-Rubin': 0.9999062287572168}	No
517	Elbow and forearm|injury$F$0-20	injury	0.9958808701091644	{'CI': array([0.94383531, 1.04791529]), 'Gelman-Rubin': 0.9998105655000477}	No	0.9911343790076277	{'CI': array([0.93306078, 1.04989407]), 'Gelman-Rubin': 0.9999485230154675}	No
518	Elbow and forearm|injury$F$21-40	injury	1.0021946663793408	{'CI': array([0.95143065, 1.0544967 ]), 'Gelman-Rubin': 0.9998275474831522}	No	0.9945735030768426	{'CI': array([0.93692286, 1.05784386]), 'Gelman-Rubin': 0.9999218504125185}	No
519	Elbow and forearm|injury$F$41-60	injury	0.9966022583121577	{'CI': array([0.94674986, 1.04541933]), 'Gelman-Rubin': 1.000094231237681}	No	0.9952632158048628	{'CI': array([0.94136327, 1.05477322]), 'Gelman-Rubin': 0.9999035765499827}	No
520	Elbow and forearm|injury$F$61-	injury	1.0117191596858441	{'CI': array([0.96860979, 1.05596278]), 'Gelman-Rubin': 0.9999061955379641}	No	1.0052588312059987	{'CI': array([0.963201 , 1.0505078]), 'Gelman-Rubin': 1.0002821227426129}	No
521	Elbow and forearm|injury$M$0-20	injury	0.9917735891872701	{'CI': array([0.94379934, 1.04025496]), 'Gelman-Rubin': 0.9998353323259671}	No	0.9820624212506347	{'CI': array([0.92887323, 1.03439116]), 'Gelman-Rubin': 0.9998885409297731}	No
522	Elbow and forearm|injury$M$21-40	injury	0.9921313022129999	{'CI': array([0.94408209, 1.04529307]), 'Gelman-Rubin': 0.9998018109247827}	No	1.015642117094427	{'CI': array([0.96246844, 1.07150398]), 'Gelman-Rubin': 0.9999222382841332}	No
523	Elbow and forearm|injury$M$41-60	injury	1.000236419849208	{'CI': array([0.94820516, 1.05125168]), 'Gelman-Rubin': 0.9999429300047508}	No	1.0158998628990348	{'CI': array([0.95570516, 1.07220551]), 'Gelman-Rubin': 0.999980074188199}	No
524	Elbow and forearm|injury$M$61-	injury	0.9900099051543604	{'CI': array([0.94127324, 1.04145441]), 'Gelman-Rubin': 0.9998549961872749}	No	0.9976980902741354	{'CI': array([0.94271461, 1.05265337]), 'Gelman-Rubin': 0.9999089169006634}	No
525	Head|injury$F$0-20	injury	0.9965351246336362	{'CI': array([0.95251114, 1.04168856]), 'Gelman-Rubin': 1.000089084975782}	No	1.0003731358109587	{'CI': array([0.95757596, 1.04718728]), 'Gelman-Rubin': 0.9998182539324678}	No
526	Head|injury$F$21-40	injury	1.004760877667637	{'CI': array([0.95812912, 1.05382734]), 'Gelman-Rubin': 0.9999550281895146}	No	0.9840049016069506	{'CI': array([0.93167293, 1.03438895]), 'Gelman-Rubin': 1.0002900669055312}	No
527	Head|injury$F$41-60	injury	1.0055312760662554	{'CI': array([0.95866002, 1.05577907]), 'Gelman-Rubin': 0.9998614590980917}	No	0.9674920777007333	{'CI': array([0.91408844, 1.02021533]), 'Gelman-Rubin': 0.9999182185072569}	No
528	Head|injury$F$61-	injury	1.0055911466012166	{'CI': array([0.96720653, 1.04620528]), 'Gelman-Rubin': 0.9998160003001841}	No	1.0068171242183455	{'CI': array([0.968085 , 1.04586448]), 'Gelman-Rubin': 1.0009650863861037}	No
529	Head|injury$M$0-20	injury	1.0060178633870926	{'CI': array([0.96587248, 1.04695883]), 'Gelman-Rubin': 0.9998801425900915}	No	1.0040561416830567	{'CI': array([0.96363368, 1.04191773]), 'Gelman-Rubin': 1.0000065933577555}	No
530	Head|injury$M$21-40	injury	1.0241556519312418	{'CI': array([0.98096781, 1.06610034]), 'Gelman-Rubin': 1.0004609891553975}	No	1.0364778997876645	{'CI': array([0.99466083, 1.07814089]), 'Gelman-Rubin': 1.0000680227548189}	No
531	Head|injury$M$41-60	injury	1.0211059746673805	{'CI': array([0.9765057 , 1.06491668]), 'Gelman-Rubin': 1.0014407123482916}	No	1.0270834717387656	{'CI': array([0.98160926, 1.0700146 ]), 'Gelman-Rubin': 0.9998401361834843}	No
532	Head|injury$M$61-	injury	1.0061554347727024	{'CI': array([0.96657295, 1.04631504]), 'Gelman-Rubin': 1.000779476660979}	No	1.0077466072991863	{'CI': array([0.96840224, 1.04891894]), 'Gelman-Rubin': 1.0001901754730163}	No
533	Hip and thigh|injury$F$0-20	injury	0.9954885715390286	{'CI': array([0.94596285, 1.0512699 ]), 'Gelman-Rubin': 1.0000029311988934}	No	0.9995674844511958	{'CI': array([0.93774334, 1.05903482]), 'Gelman-Rubin': 0.9997751953508637}	No
534	Hip and thigh|injury$F$21-40	injury	0.9944242489011164	{'CI': array([0.94351071, 1.04527403]), 'Gelman-Rubin': 0.9999092454053768}	No	0.9880514441279495	{'CI': array([0.92618213, 1.04886357]), 'Gelman-Rubin': 0.999792824194439}	No
535	Hip and thigh|injury$F$41-60	injury	1.004844320471151	{'CI': array([0.95387107, 1.05344134]), 'Gelman-Rubin': 1.0001054787200392}	No	0.9895747038819156	{'CI': array([0.93099754, 1.04792858]), 'Gelman-Rubin': 0.999814609125419}	No
536	Hip and thigh|injury$F$61-	injury	0.9933867144361138	{'CI': array([0.96610098, 1.02036764]), 'Gelman-Rubin': 0.9999499590920403}	No	1.01233529952895	{'CI': array([0.9873844 , 1.03666215]), 'Gelman-Rubin': 1.0009521225445168}	No
537	Hip and thigh|injury$M$0-20	injury	1.002668086810825	{'CI': array([0.95252365, 1.05572572]), 'Gelman-Rubin': 0.9998268447495142}	No	0.9995046469168086	{'CI': array([0.94474071, 1.0587621 ]), 'Gelman-Rubin': 0.9998248831631357}	No
538	Hip and thigh|injury$M$21-40	injury	1.001072430529786	{'CI': array([0.95136372, 1.05149681]), 'Gelman-Rubin': 1.0005993133390925}	No	1.0017334535324554	{'CI': array([0.94746513, 1.05778021]), 'Gelman-Rubin': 0.9998769110257019}	No
539	Hip and thigh|injury$M$41-60	injury	1.0003788702808085	{'CI': array([0.9535048 , 1.05136855]), 'Gelman-Rubin': 0.9998088105583913}	No	1.0050870006312271	{'CI': array([0.95204504, 1.06104081]), 'Gelman-Rubin': 0.9999242423711252}	No
540	Hip and thigh|injury$M$61-	injury	1.0166286836623155	{'CI': array([0.97949357, 1.05228099]), 'Gelman-Rubin': 1.0001269788922262}	No	0.9946150939555735	{'CI': array([0.9598783 , 1.03083748]), 'Gelman-Rubin': 0.9999053094868272}	No
541	Knee and lower leg|injury$F$0-20	injury	1.0065146531622198	{'CI': array([0.95628343, 1.05562767]), 'Gelman-Rubin': 0.9997763970886652}	No	1.0069670403665456	{'CI': array([0.95428324, 1.06503597]), 'Gelman-Rubin': 0.9999308288454928}	No
542	Knee and lower leg|injury$F$21-40	injury	1.009494631018796	{'CI': array([0.96176188, 1.06000701]), 'Gelman-Rubin': 1.0004280439370135}	No	0.9827069642734478	{'CI': array([0.93252516, 1.03472319]), 'Gelman-Rubin': 0.9998247878996195}	No
543	Knee and lower leg|injury$F$41-60	injury	1.0094438059640178	{'CI': array([0.96315716, 1.05525374]), 'Gelman-Rubin': 0.9998421309050541}	No	1.0038439624990614	{'CI': array([0.95288156, 1.05565886]), 'Gelman-Rubin': 0.9998116462153578}	No
544	Knee and lower leg|injury$F$61-	injury	1.0136313066504585	{'CI': array([0.97314317, 1.0550086 ]), 'Gelman-Rubin': 0.9997984239876329}	No	0.9981289957509822	{'CI': array([0.9562524 , 1.03916474]), 'Gelman-Rubin': 0.9999963059575396}	No
545	Knee and lower leg|injury$M$0-20	injury	0.9896194975898818	{'CI': array([0.94069619, 1.036441 ]), 'Gelman-Rubin': 1.000425785816221}	No	0.9991695322078962	{'CI': array([0.94966814, 1.05355163]), 'Gelman-Rubin': 0.9998948931515581}	No
546	Knee and lower leg|injury$M$21-40	injury	0.9760561351068193	{'CI': array([0.93411452, 1.01875558]), 'Gelman-Rubin': 0.9999118172907068}	No	0.9870238775121936	{'CI': array([0.94195086, 1.02928019]), 'Gelman-Rubin': 0.9998272123418548}	No
547	Knee and lower leg|injury$M$41-60	injury	0.9990284737387477	{'CI': array([0.95356009, 1.04582631]), 'Gelman-Rubin': 1.0004318239410144}	No	1.0218437214546172	{'CI': array([0.97393383, 1.07156803]), 'Gelman-Rubin': 1.00014160387217}	No
548	Knee and lower leg|injury$M$61-	injury	0.9919310788226361	{'CI': array([0.94684835, 1.03765425]), 'Gelman-Rubin': 1.0001351886384826}	No	1.0029332094550107	{'CI': array([0.95565653, 1.05264909]), 'Gelman-Rubin': 0.9999771058542256}	No
549	Neck|injury$F$0-20	injury	1.0066355512659169	{'CI': array([0.95518883, 1.06140347]), 'Gelman-Rubin': 0.9998362116191306}	No	1.000240081708588	{'CI': array([0.94128437, 1.06245462]), 'Gelman-Rubin': 1.000278245101505}	No
550	Neck|injury$F$21-40	injury	0.9968376165358247	{'CI': array([0.94392583, 1.04743557]), 'Gelman-Rubin': 1.0004367553328535}	No	0.9907648735912926	{'CI': array([0.93255035, 1.05309852]), 'Gelman-Rubin': 0.999816772957299}	No
551	Neck|injury$F$41-60	injury	0.9945826431390105	{'CI': array([0.94492488, 1.04827941]), 'Gelman-Rubin': 1.000086544361797}	No	0.9933336695739378	{'CI': array([0.93167842, 1.05302163]), 'Gelman-Rubin': 1.000036775562705}	No
552	Neck|injury$F$61-	injury	1.012415513214976	{'CI': array([0.96000594, 1.06327562]), 'Gelman-Rubin': 1.0000117684252519}	No	1.0050304823958638	{'CI': array([0.95386068, 1.05701786]), 'Gelman-Rubin': 0.9997717532726498}	No
553	Neck|injury$M$0-20	injury	1.0015861891490503	{'CI': array([0.94856214, 1.05298966]), 'Gelman-Rubin': 1.0000831116139142}	No	0.9859958892499898	{'CI': array([0.92552117, 1.0423261 ]), 'Gelman-Rubin': 1.000181525397329}	No
554	Neck|injury$M$21-40	injury	0.9921892453937798	{'CI': array([0.94262417, 1.0459666 ]), 'Gelman-Rubin': 0.9999492400030532}	No	1.0093998138760627	{'CI': array([0.95307212, 1.07049357]), 'Gelman-Rubin': 0.9997820349298178}	No
555	Neck|injury$M$41-60	injury	1.0084569237390313	{'CI': array([0.95851643, 1.06379682]), 'Gelman-Rubin': 1.0002994637234586}	No	1.0261242673114541	{'CI': array([0.96894089, 1.0860696 ]), 'Gelman-Rubin': 0.9998857443306891}	No
556	Neck|injury$M$61-	injury	1.0011800764005803	{'CI': array([0.95181026, 1.0536487 ]), 'Gelman-Rubin': 1.0002709109046315}	No	1.0138003473040533	{'CI': array([0.95758395, 1.06902558]), 'Gelman-Rubin': 0.9997840339279468}	No
557	Shoulder and upper arm|injury$F$0-20	injury	0.9939811063144081	{'CI': array([0.94277874, 1.04811004]), 'Gelman-Rubin': 0.9998901612261267}	No	0.9884403923988903	{'CI': array([0.92753809, 1.04777688]), 'Gelman-Rubin': 1.000339801892211}	No
558	Shoulder and upper arm|injury$F$21-40	injury	0.9901887641930479	{'CI': array([0.93941823, 1.04460463]), 'Gelman-Rubin': 0.9998119119208069}	No	0.9849502975013357	{'CI': array([0.92375901, 1.04586573]), 'Gelman-Rubin': 0.9998038975784851}	No
559	Shoulder and upper arm|injury$F$41-60	injury	1.002124276110336	{'CI': array([0.95455514, 1.05602385]), 'Gelman-Rubin': 1.0001967164108405}	No	0.9780658245124878	{'CI': array([0.92244633, 1.04075329]), 'Gelman-Rubin': 1.0004610826256657}	No
560	Shoulder and upper arm|injury$F$61-	injury	1.0307546704478125	{'CI': array([0.98962893, 1.07567013]), 'Gelman-Rubin': 1.0005045609886554}	No	0.9871205565020106	{'CI': array([0.94424809, 1.02647606]), 'Gelman-Rubin': 0.9998353203537673}	No
561	Shoulder and upper arm|injury$M$0-20	injury	0.9937387755079926	{'CI': array([0.94313114, 1.04159553]), 'Gelman-Rubin': 1.0002070422461737}	No	1.0046074977582662	{'CI': array([0.95077279, 1.06073387]), 'Gelman-Rubin': 1.0000089908931626}	No
562	Shoulder and upper arm|injury$M$21-40	injury	0.9887188263535328	{'CI': array([0.94087134, 1.03837217]), 'Gelman-Rubin': 0.9998253253869163}	No	0.9892867306221783	{'CI': array([0.93746766, 1.0404164 ]), 'Gelman-Rubin': 0.9999429500646365}	No
563	Shoulder and upper arm|injury$M$41-60	injury	1.0052276622161493	{'CI': array([0.95746403, 1.05467349]), 'Gelman-Rubin': 0.9999872307666103}	No	1.0162769242033052	{'CI': array([0.96068291, 1.07301118]), 'Gelman-Rubin': 0.9998842567709926}	No
564	Shoulder and upper arm|injury$M$61-	injury	0.9907243898086577	{'CI': array([0.94582585, 1.03743573]), 'Gelman-Rubin': 1.0001709430620875}	No	1.0069339391068493	{'CI': array([0.95705046, 1.05741622]), 'Gelman-Rubin': 0.9998625779301304}	No
565	Thorax|injury$F$0-20	injury	1.0066282731101976	{'CI': array([0.95495174, 1.06157807]), 'Gelman-Rubin': 0.9998328359318845}	No	0.9901336732473719	{'CI': array([0.92978494, 1.05519682]), 'Gelman-Rubin': 1.0001805067638139}	No
566	Thorax|injury$F$21-40	injury	0.9967919512173126	{'CI': array([0.9445502 , 1.04986105]), 'Gelman-Rubin': 0.9999902929865441}	No	0.9817979764304415	{'CI': array([0.9227715, 1.0386674]), 'Gelman-Rubin': 1.0000000837494012}	No
567	Thorax|injury$F$41-60	injury	0.9829218519016747	{'CI': array([0.934074 , 1.03600627]), 'Gelman-Rubin': 0.999821367105346}	No	0.9901486436627371	{'CI': array([0.93386183, 1.04724129]), 'Gelman-Rubin': 0.9998119434676195}	No
568	Thorax|injury$F$61-	injury	1.0234411795341019	{'CI': array([0.98242592, 1.06950429]), 'Gelman-Rubin': 1.0011436876684592}	No	1.0028824998274248	{'CI': array([0.9580552 , 1.04835828]), 'Gelman-Rubin': 0.9998077006487478}	No
569	Thorax|injury$M$0-20	injury	0.9944326313195142	{'CI': array([0.94386921, 1.04728129]), 'Gelman-Rubin': 0.9999013671691184}	No	0.9851747215433364	{'CI': array([0.9312636 , 1.04424277]), 'Gelman-Rubin': 0.9998354079338401}	No
570	Thorax|injury$M$21-40	injury	0.9925218720494149	{'CI': array([0.94586711, 1.04211669]), 'Gelman-Rubin': 1.0003040650364246}	No	0.9867817829696084	{'CI': array([0.93539931, 1.03841315]), 'Gelman-Rubin': 1.0000763069462855}	No
571	Thorax|injury$M$41-60	injury	1.0065797239546566	{'CI': array([0.95786998, 1.05449661]), 'Gelman-Rubin': 1.000281639468209}	No	1.0055529943738526	{'CI': array([0.95483986, 1.05949847]), 'Gelman-Rubin': 0.999803282438449}	No
572	Thorax|injury$M$61-	injury	1.0068797283459312	{'CI': array([0.96238226, 1.05131513]), 'Gelman-Rubin': 1.0003812938766912}	No	1.0214270227818092	{'CI': array([0.97550763, 1.06915852]), 'Gelman-Rubin': 1.0002128445034728}	No
573	Unspecified parts of trunk, limb or body region|injury$F$61-	injury	1.0004015758549556	{'CI': array([0.95016289, 1.05660902]), 'Gelman-Rubin': 0.9999960510841872}	No	1.0062292742498782	{'CI': array([0.93901652, 1.07249762]), 'Gelman-Rubin': 0.9997846909388627}	No
574	Wrist and hand|injury$F$0-20	injury	0.9991340394838115	{'CI': array([0.94596734, 1.04975174]), 'Gelman-Rubin': 0.9998440054009627}	No	0.9812499612385504	{'CI': array([0.92240649, 1.04036886]), 'Gelman-Rubin': 0.9998424550489428}	No
575	Wrist and hand|injury$F$21-40	injury	0.9914853156458032	{'CI': array([0.94312553, 1.04385226]), 'Gelman-Rubin': 0.9999598290235874}	No	0.9818020905469351	{'CI': array([0.92433565, 1.03854462]), 'Gelman-Rubin': 1.0002949576195026}	No
576	Wrist and hand|injury$F$41-60	injury	0.9885084939465036	{'CI': array([0.93745555, 1.04014226]), 'Gelman-Rubin': 1.0002472020248256}	No	1.0043823854836975	{'CI': array([0.94518134, 1.06553408]), 'Gelman-Rubin': 0.9999138338921265}	No
577	Wrist and hand|injury$F$61-	injury	1.0096555135104501	{'CI': array([0.96260172, 1.05975069]), 'Gelman-Rubin': 1.0000754200526027}	No	0.9971041815864536	{'CI': array([0.94375154, 1.05017388]), 'Gelman-Rubin': 1.0002436848668315}	No
578	Wrist and hand|injury$M$0-20	injury	0.994484217979808	{'CI': array([0.94643935, 1.04376059]), 'Gelman-Rubin': 1.0001254215303377}	No	0.9902536917714494	{'CI': array([0.93129046, 1.04391404]), 'Gelman-Rubin': 1.0001064514526532}	No
579	Wrist and hand|injury$M$21-40	injury	0.9960451534067286	{'CI': array([0.95034342, 1.04242773]), 'Gelman-Rubin': 0.9997611114381348}	No	1.0143301179347866	{'CI': array([0.96498056, 1.06405658]), 'Gelman-Rubin': 0.9999879839393354}	No
580	Wrist and hand|injury$M$41-60	injury	1.013340290645439	{'CI': array([0.9647707 , 1.05974781]), 'Gelman-Rubin': 1.000074682065644}	No	0.9956502298849097	{'CI': array([0.94339359, 1.04881697]), 'Gelman-Rubin': 0.9997953331500571}	No
581	Wrist and hand|injury$M$61-	injury	0.9882147883258787	{'CI': array([0.93896295, 1.03394927]), 'Gelman-Rubin': 0.9997544328350573}	No	1.0073034426846703	{'CI': array([0.95177013, 1.06163786]), 'Gelman-Rubin': 0.999756926293595}	No
582	Behavioural and emotional disorders with onset usually occurring in childhood and adolescence|mental and behavioural disorders$F$0-20	mental and behavioural disorders	0.9977001176319605	{'CI': array([0.94973429, 1.05046758]), 'Gelman-Rubin': 0.9998136350604605}	No	0.9899101729051699	{'CI': array([0.9343308 , 1.04980024]), 'Gelman-Rubin': 0.9997906711568356}	No
583	Behavioural and emotional disorders with onset usually occurring in childhood and adolescence|mental and behavioural disorders$F$21-40	mental and behavioural disorders	0.9954094534250064	{'CI': array([0.93982186, 1.049264 ]), 'Gelman-Rubin': 1.000172834411607}	No	0.998945922730905	{'CI': array([0.93652262, 1.05637215]), 'Gelman-Rubin': 0.9998980813389042}	No
584	Behavioural and emotional disorders with onset usually occurring in childhood and adolescence|mental and behavioural disorders$M$0-20	mental and behavioural disorders	0.9948323837344287	{'CI': array([0.94373721, 1.04743583]), 'Gelman-Rubin': 0.9999468803224867}	No	1.0293351373902473	{'CI': array([0.96837963, 1.09116866]), 'Gelman-Rubin': 0.9998755480672119}	No
585	Behavioural and emotional disorders with onset usually occurring in childhood and adolescence|mental and behavioural disorders$M$21-40	mental and behavioural disorders	0.9984331052882989	{'CI': array([0.94407614, 1.04974056]), 'Gelman-Rubin': 0.9999706926310814}	No	0.9974777640101994	{'CI': array([0.93592407, 1.0592651 ]), 'Gelman-Rubin': 1.0000706654546403}	No
586	Behavioural syndromes associated with physiological disturbances and physical factors|mental and behavioural disorders$F$0-20	mental and behavioural disorders	1.0114945976225507	{'CI': array([0.96289031, 1.06456512]), 'Gelman-Rubin': 1.0005209807775262}	No	1.0002973715820491	{'CI': array([0.94433335, 1.0577401 ]), 'Gelman-Rubin': 0.9999658667583662}	No
587	Behavioural syndromes associated with physiological disturbances and physical factors|mental and behavioural disorders$F$21-40	mental and behavioural disorders	0.995708588135919	{'CI': array([0.94364949, 1.04657709]), 'Gelman-Rubin': 1.0000161653581696}	No	1.0066206601730558	{'CI': array([0.95028231, 1.06546141]), 'Gelman-Rubin': 1.000453855618503}	No
588	Behavioural syndromes associated with physiological disturbances and physical factors|mental and behavioural disorders$F$41-60	mental and behavioural disorders	0.9929929204931317	{'CI': array([0.94148352, 1.04592511]), 'Gelman-Rubin': 1.0000843717617351}	No	1.0046372478050356	{'CI': array([0.94681465, 1.06380505]), 'Gelman-Rubin': 1.0002202020416973}	No
589	Behavioural syndromes associated with physiological disturbances and physical factors|mental and behavioural disorders$M$21-40	mental and behavioural disorders	1.0059333091715932	{'CI': array([0.95691873, 1.05492879]), 'Gelman-Rubin': 0.9998803606158976}	No	1.0161717086395585	{'CI': array([0.96529124, 1.06955554]), 'Gelman-Rubin': 1.0008818888750532}	No
590	Behavioural syndromes associated with physiological disturbances and physical factors|mental and behavioural disorders$M$41-60	mental and behavioural disorders	0.9921466342858177	{'CI': array([0.94646328, 1.03602296]), 'Gelman-Rubin': 1.0006470465728667}	No	1.0427101823785083	{'CI': array([0.99621736, 1.09571922]), 'Gelman-Rubin': 0.9998913767240357}	No
591	Behavioural syndromes associated with physiological disturbances and physical factors|mental and behavioural disorders$M$61-	mental and behavioural disorders	0.9972864882596894	{'CI': array([0.94796936, 1.04922112]), 'Gelman-Rubin': 0.9999543188954502}	No	1.0216998131889863	{'CI': array([0.96559577, 1.08032509]), 'Gelman-Rubin': 0.9998401680255816}	No
592	Disorders of adult personality and behaviour|mental and behavioural disorders$F$0-20	mental and behavioural disorders	0.9936126004604888	{'CI': array([0.94113521, 1.04437031]), 'Gelman-Rubin': 0.9999983032168754}	No	0.9949445463257937	{'CI': array([0.93528884, 1.05650463]), 'Gelman-Rubin': 0.9998183949737625}	No
593	Disorders of adult personality and behaviour|mental and behavioural disorders$F$21-40	mental and behavioural disorders	1.0032599708456895	{'CI': array([0.95375727, 1.04813686]), 'Gelman-Rubin': 1.000066830672381}	No	1.006591531673796	{'CI': array([0.95525147, 1.05388303]), 'Gelman-Rubin': 0.9998663651324929}	No
594	Disorders of adult personality and behaviour|mental and behavioural disorders$F$41-60	mental and behavioural disorders	0.9899714227098217	{'CI': array([0.93750299, 1.04073115]), 'Gelman-Rubin': 1.0000859233485977}	No	1.0104708611264888	{'CI': array([0.94944568, 1.06709182]), 'Gelman-Rubin': 0.9999305142813001}	No
595	Disorders of adult personality and behaviour|mental and behavioural disorders$F$61-	mental and behavioural disorders	1.0032417556097522	{'CI': array([0.95179882, 1.05721847]), 'Gelman-Rubin': 0.9998825772610481}	No	0.9967519892056654	{'CI': array([0.93619659, 1.05926326]), 'Gelman-Rubin': 1.00016283200765}	No
596	Disorders of adult personality and behaviour|mental and behavioural disorders$M$21-40	mental and behavioural disorders	1.0126558555836165	{'CI': array([0.96710126, 1.06313408]), 'Gelman-Rubin': 1.0004086952368485}	No	1.0107286912631241	{'CI': array([0.95894902, 1.06935865]), 'Gelman-Rubin': 0.9998281186426705}	No
597	Disorders of adult personality and behaviour|mental and behavioural disorders$M$41-60	mental and behavioural disorders	1.0082140510009023	{'CI': array([0.95990981, 1.06208006]), 'Gelman-Rubin': 0.9998738254148588}	No	1.0176936188648964	{'CI': array([0.9562135 , 1.07774102]), 'Gelman-Rubin': 0.999809642592246}	No
598	Disorders of psychological development|mental and behavioural disorders$F$21-40	mental and behavioural disorders	1.0023852376875888	{'CI': array([0.94939718, 1.0540609 ]), 'Gelman-Rubin': 0.9998781945160534}	No	1.0141415829564178	{'CI': array([0.95535211, 1.07909726]), 'Gelman-Rubin': 1.000175920858875}	No
599	Disorders of psychological development|mental and behavioural disorders$M$0-20	mental and behavioural disorders	0.9965785487868544	{'CI': array([0.944507 , 1.0526035]), 'Gelman-Rubin': 1.0000576707860556}	No	0.9813786360770311	{'CI': array([0.92156466, 1.04421423]), 'Gelman-Rubin': 0.9998706237025167}	No
600	Disorders of psychological development|mental and behavioural disorders$M$21-40	mental and behavioural disorders	0.9897516559817129	{'CI': array([0.93725061, 1.04040309]), 'Gelman-Rubin': 1.0000410927074115}	No	1.0022696717259951	{'CI': array([0.94125721, 1.06212698]), 'Gelman-Rubin': 0.9998951162728864}	No
601	Mental and behavioural disorders due to psychoactive substance use|mental and behavioural disorders$F$0-20	mental and behavioural disorders	1.0069405001131968	{'CI': array([0.95841867, 1.05593092]), 'Gelman-Rubin': 0.9998679237996653}	No	1.0623791023749445	{'CI': array([1.00549157, 1.12491212]), 'Gelman-Rubin': 1.0014893193854757}	Yes
602	Mental and behavioural disorders due to psychoactive substance use|mental and behavioural disorders$F$21-40	mental and behavioural disorders	1.0173794800048728	{'CI': array([0.97762759, 1.06325489]), 'Gelman-Rubin': 0.9997960793834454}	No	1.03094777923959	{'CI': array([0.98643998, 1.07347144]), 'Gelman-Rubin': 1.0001082119620104}	No
603	Mental and behavioural disorders due to psychoactive substance use|mental and behavioural disorders$F$41-60	mental and behavioural disorders	1.0278101433284663	{'CI': array([0.98665535, 1.06943418]), 'Gelman-Rubin': 1.0007339532236554}	No	1.0404319934070307	{'CI': array([0.99863795, 1.08442775]), 'Gelman-Rubin': 1.000051112848172}	No
604	Mental and behavioural disorders due to psychoactive substance use|mental and behavioural disorders$F$61-	mental and behavioural disorders	1.0040217308659605	{'CI': array([0.95784987, 1.05591532]), 'Gelman-Rubin': 0.9999737756035082}	No	1.0177091783985945	{'CI': array([0.96211409, 1.07107023]), 'Gelman-Rubin': 1.0000150256563871}	No
605	Mental and behavioural disorders due to psychoactive substance use|mental and behavioural disorders$M$0-20	mental and behavioural disorders	1.010188816986818	{'CI': array([0.96068457, 1.06507326]), 'Gelman-Rubin': 0.9997789923484521}	No	1.0330354859163748	{'CI': array([0.97822048, 1.09167266]), 'Gelman-Rubin': 1.0000586631000914}	No
606	Mental and behavioural disorders due to psychoactive substance use|mental and behavioural disorders$M$21-40	mental and behavioural disorders	1.0542883268908154	{'CI': array([1.02132325, 1.0884283 ]), 'Gelman-Rubin': 1.0009601747835613}	Yes	1.0759610425714736	{'CI': array([1.04619921, 1.10983663]), 'Gelman-Rubin': 1.0008506856457768}	Yes
607	Mental and behavioural disorders due to psychoactive substance use|mental and behavioural disorders$M$41-60	mental and behavioural disorders	1.0865765103270293	{'CI': array([1.05459954, 1.11590451]), 'Gelman-Rubin': 1.0018892947974483}	Yes	1.1196595420448316	{'CI': array([1.08941147, 1.14686286]), 'Gelman-Rubin': 1.0010357261887968}	Yes
608	Mental and behavioural disorders due to psychoactive substance use|mental and behavioural disorders$M$61-	mental and behavioural disorders	1.0490032641204237	{'CI': array([1.00989805, 1.09151508]), 'Gelman-Rubin': 1.0025709294935232}	Yes	1.069779462019903	{'CI': array([1.0292862 , 1.11102765]), 'Gelman-Rubin': 1.0009501924249382}	Yes
609	Mental retardation|mental and behavioural disorders$F$0-20	mental and behavioural disorders	0.9961872463271231	{'CI': array([0.94249407, 1.04911497]), 'Gelman-Rubin': 0.9997942199999209}	No	1.0016444735067007	{'CI': array([0.94037165, 1.06362935]), 'Gelman-Rubin': 1.0001556207976081}	No
610	Mental retardation|mental and behavioural disorders$F$21-40	mental and behavioural disorders	1.0057292544484744	{'CI': array([0.95503442, 1.06104011]), 'Gelman-Rubin': 1.0000383436116453}	No	0.9952666783725538	{'CI': array([0.93380872, 1.05785651]), 'Gelman-Rubin': 1.000133767588253}	No
611	Mental retardation|mental and behavioural disorders$M$0-20	mental and behavioural disorders	0.9973561944273195	{'CI': array([0.94138493, 1.04962445]), 'Gelman-Rubin': 0.9997828632591016}	No	1.0036788855202925	{'CI': array([0.94043074, 1.06361716]), 'Gelman-Rubin': 1.0002575738359851}	No
612	Mental retardation|mental and behavioural disorders$M$21-40	mental and behavioural disorders	1.0061611697306572	{'CI': array([0.95198952, 1.06250307]), 'Gelman-Rubin': 0.9999230551507428}	No	0.9994283192061021	{'CI': array([0.9385684 , 1.06759036]), 'Gelman-Rubin': 0.9997720179520367}	No
613	Mood (affective) disorders|mental and behavioural disorders$F$0-20	mental and behavioural disorders	1.0042444066672744	{'CI': array([0.95399402, 1.05928958]), 'Gelman-Rubin': 0.9998466864355824}	No	0.960645656553358	{'CI': array([0.9006283, 1.0183444]), 'Gelman-Rubin': 1.000358530062583}	No
614	Mood (affective) disorders|mental and behavioural disorders$F$21-40	mental and behavioural disorders	1.0061697099033595	{'CI': array([0.96156035, 1.04991193]), 'Gelman-Rubin': 1.0003937322843683}	No	1.0095132657165982	{'CI': array([0.96183705, 1.05378248]), 'Gelman-Rubin': 0.9999829408177777}	No
615	Mood (affective) disorders|mental and behavioural disorders$F$41-60	mental and behavioural disorders	0.995411924227083	{'CI': array([0.95334011, 1.03325173]), 'Gelman-Rubin': 1.0001101923314724}	No	1.0099327217510703	{'CI': array([0.96978295, 1.05435005]), 'Gelman-Rubin': 0.9999192850767743}	No
616	Mood (affective) disorders|mental and behavioural disorders$F$61-	mental and behavioural disorders	0.9994280648199566	{'CI': array([0.96413637, 1.03654825]), 'Gelman-Rubin': 0.9997924031194091}	No	0.9873677433662228	{'CI': array([0.95185437, 1.02716916]), 'Gelman-Rubin': 0.9999014664702539}	No
617	Mood (affective) disorders|mental and behavioural disorders$M$21-40	mental and behavioural disorders	0.9965928811264307	{'CI': array([0.9511096 , 1.04233076]), 'Gelman-Rubin': 0.9999002964605564}	No	1.0172586880767507	{'CI': array([0.96629841, 1.06657406]), 'Gelman-Rubin': 0.9999982576046637}	No
618	Mood (affective) disorders|mental and behavioural disorders$M$41-60	mental and behavioural disorders	1.0042688887236193	{'CI': array([0.95832555, 1.04669563]), 'Gelman-Rubin': 0.9998140110748482}	No	1.0248016759984448	{'CI': array([0.97518532, 1.07099671]), 'Gelman-Rubin': 1.0007114702245017}	No
619	Mood (affective) disorders|mental and behavioural disorders$M$61-	mental and behavioural disorders	1.0014388367367912	{'CI': array([0.95710366, 1.04597726]), 'Gelman-Rubin': 1.0000786406631965}	No	0.9971212861158548	{'CI': array([0.95221305, 1.04349225]), 'Gelman-Rubin': 1.000312043708568}	No
620	Neurotic, stress-related and somatoform disorders|mental and behavioural disorders$F$0-20	mental and behavioural disorders	1.0077057627059673	{'CI': array([0.95973823, 1.05905917]), 'Gelman-Rubin': 0.9999565297700476}	No	0.9851852561179082	{'CI': array([0.92581454, 1.04288167]), 'Gelman-Rubin': 1.0005797394053557}	No
621	Neurotic, stress-related and somatoform disorders|mental and behavioural disorders$F$21-40	mental and behavioural disorders	1.0003816520378686	{'CI': array([0.95720224, 1.04609922]), 'Gelman-Rubin': 0.9997796722722083}	No	1.0149446155802901	{'CI': array([0.97090934, 1.06121064]), 'Gelman-Rubin': 0.9997924038501672}	No
622	Neurotic, stress-related and somatoform disorders|mental and behavioural disorders$F$41-60	mental and behavioural disorders	0.9945736208901396	{'CI': array([0.94850378, 1.04032549]), 'Gelman-Rubin': 0.999990059019474}	No	0.9965494483038543	{'CI': array([0.94971921, 1.04484273]), 'Gelman-Rubin': 1.0001005876081024}	No
623	Neurotic, stress-related and somatoform disorders|mental and behavioural disorders$F$61-	mental and behavioural disorders	1.0010999598864931	{'CI': array([0.95297566, 1.04623162]), 'Gelman-Rubin': 0.9998019812284439}	No	1.0034104576511884	{'CI': array([0.95697841, 1.05334437]), 'Gelman-Rubin': 1.000455417630153}	No
624	Neurotic, stress-related and somatoform disorders|mental and behavioural disorders$M$0-20	mental and behavioural disorders	0.9896888578673755	{'CI': array([0.93958989, 1.04217096]), 'Gelman-Rubin': 1.000129192367403}	No	1.0017557567469062	{'CI': array([0.94116231, 1.06103922]), 'Gelman-Rubin': 0.999913134446583}	No
625	Neurotic, stress-related and somatoform disorders|mental and behavioural disorders$M$21-40	mental and behavioural disorders	0.9802918539318919	{'CI': array([0.93507492, 1.02578305]), 'Gelman-Rubin': 1.0000965053775988}	No	1.0108378541804186	{'CI': array([0.96177062, 1.06054656]), 'Gelman-Rubin': 0.9998016129932984}	No
626	Neurotic, stress-related and somatoform disorders|mental and behavioural disorders$M$41-60	mental and behavioural disorders	1.0059868940418655	{'CI': array([0.95862483, 1.05600496]), 'Gelman-Rubin': 1.0000105005061477}	No	1.0221671745084244	{'CI': array([0.96782559, 1.0731936 ]), 'Gelman-Rubin': 1.0000403641431106}	No
627	Neurotic, stress-related and somatoform disorders|mental and behavioural disorders$M$61-	mental and behavioural disorders	1.0153061148117033	{'CI': array([0.96128299, 1.06606051]), 'Gelman-Rubin': 0.9999540711453073}	No	1.020098799562554	{'CI': array([0.96721829, 1.07764453]), 'Gelman-Rubin': 0.9999595706229693}	No
628	Organic, including symptomatic, mental disorders|mental and behavioural disorders$F$21-40	mental and behavioural disorders	0.9983639599568329	{'CI': array([0.94653795, 1.05247923]), 'Gelman-Rubin': 1.00037094620603}	No	1.016345083098142	{'CI': array([0.95419825, 1.07814383]), 'Gelman-Rubin': 0.9999650384395027}	No
629	Organic, including symptomatic, mental disorders|mental and behavioural disorders$F$41-60	mental and behavioural disorders	1.0036520921698209	{'CI': array([0.95000892, 1.05379909]), 'Gelman-Rubin': 0.9998013035571479}	No	1.0044042562176518	{'CI': array([0.94485108, 1.0683904 ]), 'Gelman-Rubin': 0.9998334354354369}	No
630	Organic, including symptomatic, mental disorders|mental and behavioural disorders$F$61-	mental and behavioural disorders	0.9948404485525952	{'CI': array([0.96160221, 1.02792239]), 'Gelman-Rubin': 1.000371157800691}	No	1.0164488212996943	{'CI': array([0.98432942, 1.04879225]), 'Gelman-Rubin': 1.0015389557366898}	No
631	Organic, including symptomatic, mental disorders|mental and behavioural disorders$M$21-40	mental and behavioural disorders	0.9865353297370116	{'CI': array([0.93376029, 1.03716169]), 'Gelman-Rubin': 1.000318395982243}	No	0.9953085744020927	{'CI': array([0.93774383, 1.05450318]), 'Gelman-Rubin': 0.9998682254649858}	No
632	Organic, including symptomatic, mental disorders|mental and behavioural disorders$M$41-60	mental and behavioural disorders	1.0001983256606777	{'CI': array([0.94700852, 1.05166195]), 'Gelman-Rubin': 0.9998296562753631}	No	1.017945777433501	{'CI': array([0.96002321, 1.08141865]), 'Gelman-Rubin': 0.9997767802895666}	No
633	Organic, including symptomatic, mental disorders|mental and behavioural disorders$M$61-	mental and behavioural disorders	1.008837739562489	{'CI': array([0.97303119, 1.04619547]), 'Gelman-Rubin': 1.0001411686246067}	No	1.016588325185632	{'CI': array([0.97994598, 1.05413039]), 'Gelman-Rubin': 1.0000828841517921}	No
634	Schizophrenia, schizotypal and delusional disorders|mental and behavioural disorders$F$21-40	mental and behavioural disorders	1.0169700559358044	{'CI': array([0.9744351, 1.0659362]), 'Gelman-Rubin': 0.9998794618254679}	No	0.984062877653654	{'CI': array([0.9361116 , 1.03391174]), 'Gelman-Rubin': 0.9998157231273003}	No
635	Schizophrenia, schizotypal and delusional disorders|mental and behavioural disorders$F$41-60	mental and behavioural disorders	1.0052912457590315	{'CI': array([0.9621674, 1.0528454]), 'Gelman-Rubin': 0.9997610719476655}	No	1.0283082127971972	{'CI': array([0.98016528, 1.07835458]), 'Gelman-Rubin': 0.999845481581416}	No
636	Schizophrenia, schizotypal and delusional disorders|mental and behavioural disorders$F$61-	mental and behavioural disorders	1.004586048653384	{'CI': array([0.95583143, 1.05124689]), 'Gelman-Rubin': 0.9998885376508824}	No	1.0009545144740897	{'CI': array([0.95163789, 1.05080649]), 'Gelman-Rubin': 0.9998442566705749}	No
637	Schizophrenia, schizotypal and delusional disorders|mental and behavioural disorders$M$21-40	mental and behavioural disorders	1.0203879591424574	{'CI': array([0.97535176, 1.06687974]), 'Gelman-Rubin': 1.0001180842679287}	No	1.017792143979488	{'CI': array([0.97032546, 1.06001195]), 'Gelman-Rubin': 0.9999514813346518}	No
638	Schizophrenia, schizotypal and delusional disorders|mental and behavioural disorders$M$41-60	mental and behavioural disorders	1.0184997384443244	{'CI': array([0.97330456, 1.0634795 ]), 'Gelman-Rubin': 1.0010309475709194}	No	1.0243433345721673	{'CI': array([0.97976901, 1.07347564]), 'Gelman-Rubin': 1.000274680533402}	No
639	Schizophrenia, schizotypal and delusional disorders|mental and behavioural disorders$M$61-	mental and behavioural disorders	1.013707947698753	{'CI': array([0.96864057, 1.06476565]), 'Gelman-Rubin': 0.9999261526322338}	No	1.0175952433008693	{'CI': array([0.9644965 , 1.07777429]), 'Gelman-Rubin': 1.000139388137199}	No
640	Combinations|metabolic diseases$F$41-60	metabolic diseases	0.9910180448778546	{'CI': array([0.93985756, 1.03771306]), 'Gelman-Rubin': 0.999842458304803}	No	1.0054316300261845	{'CI': array([0.9529434 , 1.06527908]), 'Gelman-Rubin': 0.999803797348705}	No
641	Combinations|metabolic diseases$F$61-	metabolic diseases	0.96837619473976	{'CI': array([0.92435344, 1.0092793 ]), 'Gelman-Rubin': 0.9997797832013379}	No	0.9826879214002306	{'CI': array([0.93867903, 1.02744683]), 'Gelman-Rubin': 1.0003330512577813}	No
642	Combinations|metabolic diseases$M$41-60	metabolic diseases	0.9914053049493333	{'CI': array([0.9439885 , 1.03809016]), 'Gelman-Rubin': 1.000000927689681}	No	0.9925122406663462	{'CI': array([0.94464207, 1.04524997]), 'Gelman-Rubin': 1.000035318688121}	No
643	Combinations|metabolic diseases$M$61-	metabolic diseases	0.9906962772704722	{'CI': array([0.94984642, 1.03321252]), 'Gelman-Rubin': 1.0001006869952551}	No	0.9997459527579673	{'CI': array([0.95750221, 1.04351035]), 'Gelman-Rubin': 0.9999349129383399}	No
644	Other metabolic disorders|metabolic diseases$F$0-20	metabolic diseases	1.0015800574765963	{'CI': array([0.94965976, 1.05279873]), 'Gelman-Rubin': 0.9998243301291931}	No	1.0131819673294218	{'CI': array([0.95582705, 1.0768977 ]), 'Gelman-Rubin': 1.0000748629860559}	No
645	Other metabolic disorders|metabolic diseases$F$21-40	metabolic diseases	1.0085961820309324	{'CI': array([0.9587354 , 1.06588536]), 'Gelman-Rubin': 1.0000676043816508}	No	0.9954547158531016	{'CI': array([0.93587862, 1.05334217]), 'Gelman-Rubin': 0.9998116291771417}	No
646	Other metabolic disorders|metabolic diseases$F$41-60	metabolic diseases	0.9944900741419568	{'CI': array([0.94565024, 1.04565297]), 'Gelman-Rubin': 0.9999488681343945}	No	0.9904196829789892	{'CI': array([0.93742839, 1.04828948]), 'Gelman-Rubin': 0.9997782921317494}	No
647	Other metabolic disorders|metabolic diseases$F$61-	metabolic diseases	1.0235360680565577	{'CI': array([0.98335531, 1.06557409]), 'Gelman-Rubin': 1.000906026128028}	No	1.0129729625534114	{'CI': array([0.97170776, 1.05550693]), 'Gelman-Rubin': 0.99991008691159}	No
648	Other metabolic disorders|metabolic diseases$M$0-20	metabolic diseases	1.0012671879829742	{'CI': array([0.95089449, 1.05798118]), 'Gelman-Rubin': 0.9999365144009408}	No	0.9965265523135964	{'CI': array([0.93541328, 1.05827721]), 'Gelman-Rubin': 1.0001024859838041}	No
649	Other metabolic disorders|metabolic diseases$M$21-40	metabolic diseases	0.9989492903358321	{'CI': array([0.94967651, 1.05416577]), 'Gelman-Rubin': 0.9997565162108684}	No	0.9976969329446386	{'CI': array([0.93864562, 1.06349662]), 'Gelman-Rubin': 0.999768217069006}	No
650	Other metabolic disorders|metabolic diseases$M$41-60	metabolic diseases	1.0014743463291107	{'CI': array([0.94983525, 1.05133091]), 'Gelman-Rubin': 0.9999508839132744}	No	0.9964124079652225	{'CI': array([0.94010196, 1.05424331]), 'Gelman-Rubin': 0.999843195767557}	No
651	Other metabolic disorders|metabolic diseases$M$61-	metabolic diseases	1.0031814149742229	{'CI': array([0.95821738, 1.04990743]), 'Gelman-Rubin': 1.000027762129223}	No	0.9873838299048603	{'CI': array([0.9388395 , 1.03598322]), 'Gelman-Rubin': 0.9998266730944654}	No
652	Benign neoplasms|neoplasms$F$21-40	neoplasms	0.9859651108350991	{'CI': array([0.9412898 , 1.03133282]), 'Gelman-Rubin': 1.0001346531967317}	No	0.9966181175371909	{'CI': array([0.95273359, 1.04284099]), 'Gelman-Rubin': 1.0002596582326928}	No
653	Benign neoplasms|neoplasms$F$41-60	neoplasms	0.9749157396313466	{'CI': array([0.9369129 , 1.01234019]), 'Gelman-Rubin': 0.9999656077862523}	No	0.9787419329921532	{'CI': array([0.9440527 , 1.01652258]), 'Gelman-Rubin': 1.0001488779708982}	No
654	Benign neoplasms|neoplasms$F$61-	neoplasms	0.9859696160308227	{'CI': array([0.94171789, 1.02799769]), 'Gelman-Rubin': 1.0001046615677163}	No	0.9821892592934233	{'CI': array([0.93950164, 1.02502859]), 'Gelman-Rubin': 1.0004479406938729}	No
655	Benign neoplasms|neoplasms$M$61-	neoplasms	0.9892282969504292	{'CI': array([0.94235733, 1.03429275]), 'Gelman-Rubin': 0.9999322672185781}	No	0.9870490863020263	{'CI': array([0.93383898, 1.03506139]), 'Gelman-Rubin': 0.999767698532862}	No
656	In situ neoplasms|neoplasms$F$61-	neoplasms	0.9978558875791519	{'CI': array([0.94768912, 1.04773421]), 'Gelman-Rubin': 1.0003175001380848}	No	1.0152561327655392	{'CI': array([0.95982825, 1.07511224]), 'Gelman-Rubin': 0.9998924228951644}	No
657	In situ neoplasms|neoplasms$M$61-	neoplasms	0.9907375074629922	{'CI': array([0.94038112, 1.0425477 ]), 'Gelman-Rubin': 1.000955257745995}	No	1.0080130849839941	{'CI': array([0.9498191 , 1.06721314]), 'Gelman-Rubin': 0.9997800445299662}	No
658	Malignant neoplasms of male genital organs|neoplasms$M$41-60	neoplasms	0.9949921676054087	{'CI': array([0.94586614, 1.04583953]), 'Gelman-Rubin': 0.9997774741803335}	No	0.9972542407816367	{'CI': array([0.94276862, 1.05284558]), 'Gelman-Rubin': 0.9998362054371264}	No
659	Malignant neoplasms of male genital organs|neoplasms$M$61-	neoplasms	1.0045116467083708	{'CI': array([0.97543352, 1.03331686]), 'Gelman-Rubin': 1.0005073852905393}	No	0.9996206403884044	{'CI': array([0.97181349, 1.02715751]), 'Gelman-Rubin': 1.0001098871825957}	No
660	Malignant neoplasms, breast and female genital organs|neoplasms$F$21-40	neoplasms	1.0007912554413745	{'CI': array([0.95267731, 1.04741962]), 'Gelman-Rubin': 1.0003055422873581}	No	0.9991791961769134	{'CI': array([0.94622939, 1.05248814]), 'Gelman-Rubin': 0.9998032648988935}	No
661	Malignant neoplasms, breast and female genital organs|neoplasms$F$41-60	neoplasms	0.9938591799696374	{'CI': array([0.96130611, 1.02927906]), 'Gelman-Rubin': 1.0000215942433293}	No	0.9792714618107756	{'CI': array([0.94627472, 1.01067285]), 'Gelman-Rubin': 1.0005884933996683}	No
662	Malignant neoplasms, breast and female genital organs|neoplasms$F$61-	neoplasms	0.9882643893108765	{'CI': array([0.95930225, 1.01650587]), 'Gelman-Rubin': 1.0000715242397427}	No	0.9985602401653293	{'CI': array([0.97186247, 1.02594202]), 'Gelman-Rubin': 0.9999307293438222}	No
663	Malignant neoplasms, connective and soft tissue|neoplasms$F$61-	neoplasms	0.9970052519776669	{'CI': array([0.94502916, 1.04777047]), 'Gelman-Rubin': 0.9999738848823561}	No	0.9950276504538436	{'CI': array([0.93891592, 1.05519672]), 'Gelman-Rubin': 1.0000196525565368}	No
664	Malignant neoplasms, connective and soft tissue|neoplasms$M$61-	neoplasms	0.9896675465789156	{'CI': array([0.94108634, 1.0407812 ]), 'Gelman-Rubin': 0.9999511411929111}	No	1.0255742917043886	{'CI': array([0.97119883, 1.0801133 ]), 'Gelman-Rubin': 0.9999664502132374}	No
665	Malignant neoplasms, digestive organs|neoplasms$F$41-60	neoplasms	1.0006309314214046	{'CI': array([0.95391996, 1.0503167 ]), 'Gelman-Rubin': 0.9999763492500134}	No	0.991740114684149	{'CI': array([0.94264536, 1.04432664]), 'Gelman-Rubin': 0.999865011968357}	No
666	Malignant neoplasms, digestive organs|neoplasms$F$61-	neoplasms	0.9889256580703132	{'CI': array([0.95692784, 1.02320051]), 'Gelman-Rubin': 0.9998144145351526}	No	1.0130916984563216	{'CI': array([0.97984803, 1.0480266 ]), 'Gelman-Rubin': 1.0003559062665082}	No
667	Malignant neoplasms, digestive organs|neoplasms$M$41-60	neoplasms	1.0048218831604379	{'CI': array([0.96005299, 1.05272252]), 'Gelman-Rubin': 1.0001256055571615}	No	1.0086434891282974	{'CI': array([0.958722 , 1.05754101]), 'Gelman-Rubin': 1.000050806178868}	No
668	Malignant neoplasms, digestive organs|neoplasms$M$61-	neoplasms	1.008259155709558	{'CI': array([0.97346961, 1.04140364]), 'Gelman-Rubin': 1.0003994610773528}	No	0.9812523394818207	{'CI': array([0.94832449, 1.01224683]), 'Gelman-Rubin': 0.9999312253420125}	No
669	Malignant neoplasms, eye, brain and central nervous system|neoplasms$F$61-	neoplasms	0.9912604485383512	{'CI': array([0.93777003, 1.04306248]), 'Gelman-Rubin': 1.0002766996927852}	No	1.0085641640611913	{'CI': array([0.94902597, 1.0672664 ]), 'Gelman-Rubin': 1.0001231276697253}	No
670	Malignant neoplasms, eye, brain and central nervous system|neoplasms$M$41-60	neoplasms	1.0041668672866955	{'CI': array([0.95079498, 1.05859286]), 'Gelman-Rubin': 1.0000180622243007}	No	1.009931152580122	{'CI': array([0.95298467, 1.07325424]), 'Gelman-Rubin': 0.9999354981894298}	No
671	Malignant neoplasms, eye, brain and central nervous system|neoplasms$M$61-	neoplasms	1.0056524866663406	{'CI': array([0.95508384, 1.05962396]), 'Gelman-Rubin': 1.0000611080454143}	No	1.0131834482955657	{'CI': array([0.956692 , 1.07233998]), 'Gelman-Rubin': 0.999795030961316}	No
672	Malignant neoplasms, lip, oral cavity and pharynx|neoplasms$M$61-	neoplasms	0.9992890585058299	{'CI': array([0.94939473, 1.05195715]), 'Gelman-Rubin': 1.0001071756622992}	No	0.9791548983148669	{'CI': array([0.92656443, 1.03262732]), 'Gelman-Rubin': 1.0009379411139119}	No
673	Malignant neoplasms, respiratory system and intrathoracic organs|neoplasms$F$41-60	neoplasms	1.0117144983457846	{'CI': array([0.96357961, 1.06435386]), 'Gelman-Rubin': 1.000049442440591}	No	0.9988838699024642	{'CI': array([0.9447344 , 1.05373865]), 'Gelman-Rubin': 0.9998218771861772}	No
674	Malignant neoplasms, respiratory system and intrathoracic organs|neoplasms$F$61-	neoplasms	0.9987274022058664	{'CI': array([0.95517748, 1.0431387 ]), 'Gelman-Rubin': 0.9998789983213872}	No	1.0061034890459393	{'CI': array([0.95981762, 1.05355579]), 'Gelman-Rubin': 0.9998009861155578}	No
675	Malignant neoplasms, respiratory system and intrathoracic organs|neoplasms$M$41-60	neoplasms	1.0002780453104643	{'CI': array([0.95316526, 1.05032234]), 'Gelman-Rubin': 1.0000236509676579}	No	0.9999215485224877	{'CI': array([0.94821292, 1.05378591]), 'Gelman-Rubin': 0.9998778072780576}	No
676	Malignant neoplasms, respiratory system and intrathoracic organs|neoplasms$M$61-	neoplasms	0.9968613345198646	{'CI': array([0.95865798, 1.03848567]), 'Gelman-Rubin': 0.9998350020666383}	No	1.0046253266816672	{'CI': array([0.9658803 , 1.04380108]), 'Gelman-Rubin': 0.9998107966840944}	No
677	Malignant neoplasms, secondary and ill-defined|neoplasms$F$41-60	neoplasms	1.0028683255139585	{'CI': array([0.96005201, 1.04279784]), 'Gelman-Rubin': 0.9999218775564865}	No	0.9813837028426968	{'CI': array([0.93808326, 1.02871997]), 'Gelman-Rubin': 0.9999534601210452}	No
678	Malignant neoplasms, secondary and ill-defined|neoplasms$F$61-	neoplasms	0.9743166365862215	{'CI': array([0.93953652, 1.01037685]), 'Gelman-Rubin': 1.0007266108183492}	No	1.0023644603695492	{'CI': array([0.96616584, 1.04068207]), 'Gelman-Rubin': 0.999819279803483}	No
679	Malignant neoplasms, secondary and ill-defined|neoplasms$M$41-60	neoplasms	0.9965245011943981	{'CI': array([0.95007327, 1.04201419]), 'Gelman-Rubin': 0.9998794860731296}	No	1.0080243921230267	{'CI': array([0.95683292, 1.05734064]), 'Gelman-Rubin': 0.9998611759356841}	No
680	Malignant neoplasms, secondary and ill-defined|neoplasms$M$61-	neoplasms	0.9917907035806307	{'CI': array([0.95630859, 1.03147038]), 'Gelman-Rubin': 1.0004206506143292}	No	0.976231441011362	{'CI': array([0.93945919, 1.01332889]), 'Gelman-Rubin': 0.9999162335002936}	No
681	Malignant neoplasms, skin|neoplasms$M$61-	neoplasms	1.0013630693412376	{'CI': array([0.95296075, 1.05206325]), 'Gelman-Rubin': 1.000123991423088}	No	1.0035795509226637	{'CI': array([0.94997946, 1.06115851]), 'Gelman-Rubin': 0.9999484618093255}	No
682	Malignant neoplasms, stated or presumed to be primary, of lymphoid, haematopoietic and related tissue|neoplasms$F$0-20	neoplasms	0.9941539673490737	{'CI': array([0.94344357, 1.04303816]), 'Gelman-Rubin': 1.0003756831995727}	No	1.0013797041395507	{'CI': array([0.94344643, 1.0598006 ]), 'Gelman-Rubin': 0.9998484477257318}	No
683	Malignant neoplasms, stated or presumed to be primary, of lymphoid, haematopoietic and related tissue|neoplasms$F$41-60	neoplasms	1.0014432153075565	{'CI': array([0.9537023 , 1.05099101]), 'Gelman-Rubin': 0.9997723042667631}	No	1.00368873966005	{'CI': array([0.95287932, 1.06140214]), 'Gelman-Rubin': 0.999921525315663}	No
684	Malignant neoplasms, stated or presumed to be primary, of lymphoid, haematopoietic and related tissue|neoplasms$F$61-	neoplasms	1.0009542972921806	{'CI': array([0.96309666, 1.04080018]), 'Gelman-Rubin': 0.9999016340627827}	No	0.9877350338614882	{'CI': array([0.94991753, 1.02631384]), 'Gelman-Rubin': 1.0005970464098919}	No
685	Malignant neoplasms, stated or presumed to be primary, of lymphoid, haematopoietic and related tissue|neoplasms$M$0-20	neoplasms	0.9989165305063004	{'CI': array([0.95191213, 1.04909555]), 'Gelman-Rubin': 1.000368949184733}	No	0.9983524433572752	{'CI': array([0.94571228, 1.05220026]), 'Gelman-Rubin': 0.9999127763814636}	No
686	Malignant neoplasms, stated or presumed to be primary, of lymphoid, haematopoietic and related tissue|neoplasms$M$41-60	neoplasms	0.985462233944576	{'CI': array([0.93735845, 1.03047661]), 'Gelman-Rubin': 0.9999832950777526}	No	0.9963852193389695	{'CI': array([0.94916254, 1.04829101]), 'Gelman-Rubin': 0.9999130445959125}	No
687	Malignant neoplasms, stated or presumed to be primary, of lymphoid, haematopoietic and related tissue|neoplasms$M$61-	neoplasms	0.9935221755000673	{'CI': array([0.95868986, 1.03233126]), 'Gelman-Rubin': 1.0003853289930236}	No	1.0172673797112888	{'CI': array([0.9779522 , 1.05397248]), 'Gelman-Rubin': 1.0000845178574507}	No
688	Malignant neoplasms, urinary organs|neoplasms$F$61-	neoplasms	0.989216755576314	{'CI': array([0.94160733, 1.03186653]), 'Gelman-Rubin': 0.9999965382552364}	No	1.00857212935457	{'CI': array([0.96093627, 1.05627337]), 'Gelman-Rubin': 0.9998105339281486}	No
689	Malignant neoplasms, urinary organs|neoplasms$M$41-60	neoplasms	0.9871210931183576	{'CI': array([0.9402949 , 1.03753992]), 'Gelman-Rubin': 0.9999761213791336}	No	1.0109119691090356	{'CI': array([0.95476996, 1.06397289]), 'Gelman-Rubin': 0.9999160345077306}	No
690	Malignant neoplasms, urinary organs|neoplasms$M$61-	neoplasms	0.9716416823232759	{'CI': array([0.93534251, 1.0090672 ]), 'Gelman-Rubin': 0.9999342321631456}	No	0.9725850339509773	{'CI': array([0.9385144 , 1.00881672]), 'Gelman-Rubin': 1.0007044563232117}	No
691	Malignant neuroendocrine tumors|neoplasms$F$61-	neoplasms	0.978693197460936	{'CI': array([0.93001436, 1.02636397]), 'Gelman-Rubin': 1.0001285511623805}	No	0.9986381220931345	{'CI': array([0.94602464, 1.05264249]), 'Gelman-Rubin': 0.9997981731565929}	No
692	Malignant neuroendocrine tumors|neoplasms$M$61-	neoplasms	0.9993301241566434	{'CI': array([0.95036116, 1.04427271]), 'Gelman-Rubin': 0.9998817339174485}	No	0.9992756153427871	{'CI': array([0.9515918 , 1.04824564]), 'Gelman-Rubin': 0.9997914714988466}	No
693	Neoplasms of uncertain or unknown behaviour|neoplasms$F$41-60	neoplasms	1.0041376021200277	{'CI': array([0.95591824, 1.05450519]), 'Gelman-Rubin': 0.999904838713706}	No	0.9882631468416858	{'CI': array([0.93449017, 1.04573378]), 'Gelman-Rubin': 0.999776589533646}	No
694	Neoplasms of uncertain or unknown behaviour|neoplasms$F$61-	neoplasms	1.0039633578858926	{'CI': array([0.96374492, 1.04531217]), 'Gelman-Rubin': 0.999823782541832}	No	1.0123992692153412	{'CI': array([0.9686353 , 1.05390882]), 'Gelman-Rubin': 1.0003750381781704}	No
695	Neoplasms of uncertain or unknown behaviour|neoplasms$M$41-60	neoplasms	0.9999520905920226	{'CI': array([0.94663154, 1.05189704]), 'Gelman-Rubin': 0.9998737272131513}	No	0.9866838896033506	{'CI': array([0.93028621, 1.04191074]), 'Gelman-Rubin': 0.9997889253094357}	No
696	Neoplasms of uncertain or unknown behaviour|neoplasms$M$61-	neoplasms	1.0033360708767323	{'CI': array([0.961176 , 1.04510088]), 'Gelman-Rubin': 0.9997891135332547}	No	0.982413569102968	{'CI': array([0.9412221 , 1.02553162]), 'Gelman-Rubin': 0.9999981641473253}	No
697	Obesity and other hyperalimentation|nutritional diseases$F$21-40	nutritional diseases	0.9933252770819321	{'CI': array([0.94606573, 1.04685114]), 'Gelman-Rubin': 1.0001274036003756}	No	0.9608417191758865	{'CI': array([0.90315924, 1.0168322 ]), 'Gelman-Rubin': 1.000532727721995}	No
698	Obesity and other hyperalimentation|nutritional diseases$F$41-60	nutritional diseases	0.9997539550540202	{'CI': array([0.94923716, 1.0484176 ]), 'Gelman-Rubin': 1.0000947991035878}	No	0.9864847019841168	{'CI': array([0.92895512, 1.04343652]), 'Gelman-Rubin': 0.9999604316581236}	No
699	Obesity and other hyperalimentation|nutritional diseases$F$61-	nutritional diseases	0.9979782626858544	{'CI': array([0.94817038, 1.05047917]), 'Gelman-Rubin': 0.9998406212583811}	No	1.0027907923914519	{'CI': array([0.94512705, 1.06288856]), 'Gelman-Rubin': 1.0000876844148539}	No
700	Obesity and other hyperalimentation|nutritional diseases$M$61-	nutritional diseases	0.9957064148058843	{'CI': array([0.94524574, 1.04893169]), 'Gelman-Rubin': 0.9998016490144462}	No	1.0008201385413174	{'CI': array([0.94290665, 1.06597448]), 'Gelman-Rubin': 1.0000162903331569}	No
701	Other nutritional deficiencies|nutritional diseases$F$61-	nutritional diseases	0.9889263620661504	{'CI': array([0.93747663, 1.0417417 ]), 'Gelman-Rubin': 0.9999100448057634}	No	1.0049369332255724	{'CI': array([0.94659301, 1.06594271]), 'Gelman-Rubin': 1.000193774855322}	No
702	Other nutritional deficiencies|nutritional diseases$M$61-	nutritional diseases	0.99673939277697	{'CI': array([0.94532531, 1.04928148]), 'Gelman-Rubin': 0.9999104348470519}	No	1.0057632523258924	{'CI': array([0.94427958, 1.06828715]), 'Gelman-Rubin': 0.9999097167808834}	No
703	Burns and corrosions|poisoning and certain other consequences of external causes$M$0-20	poisoning and certain other consequences of external causes	1.0028491201461192	{'CI': array([0.95155815, 1.05764277]), 'Gelman-Rubin': 0.9999352457661044}	No	1.0328690504954807	{'CI': array([0.97159273, 1.09521512]), 'Gelman-Rubin': 1.0001027347240385}	No
704	Burns and corrosions|poisoning and certain other consequences of external causes$M$21-40	poisoning and certain other consequences of external causes	0.9890989418753307	{'CI': array([0.93669439, 1.0417595 ]), 'Gelman-Rubin': 0.999997922465953}	No	1.0149985728965651	{'CI': array([0.95730177, 1.07968244]), 'Gelman-Rubin': 0.9999502851308066}	No
705	Certain early complications of trauma|poisoning and certain other consequences of external causes$F$61-	poisoning and certain other consequences of external causes	1.0120514399097953	{'CI': array([0.9599045 , 1.06548267]), 'Gelman-Rubin': 1.000021650851349}	No	1.0077191502319216	{'CI': array([0.95076447, 1.0688694 ]), 'Gelman-Rubin': 0.9999161400561365}	No
706	Certain early complications of trauma|poisoning and certain other consequences of external causes$M$61-	poisoning and certain other consequences of external causes	0.9974860493802883	{'CI': array([0.94723883, 1.05161791]), 'Gelman-Rubin': 1.0001333656578744}	No	1.002479790866716	{'CI': array([0.94639128, 1.06460778]), 'Gelman-Rubin': 1.0000103987577982}	No
707	Complications of surgical and medical care, not elsewhere classified|poisoning and certain other consequences of external causes$F$0-20	poisoning and certain other consequences of external causes	1.0038735025944558	{'CI': array([0.95120988, 1.05415772]), 'Gelman-Rubin': 0.9997933096977606}	No	1.0034427771990706	{'CI': array([0.94464638, 1.06495408]), 'Gelman-Rubin': 1.000233210175212}	No
708	Complications of surgical and medical care, not elsewhere classified|poisoning and certain other consequences of external causes$F$21-40	poisoning and certain other consequences of external causes	0.9942224904307989	{'CI': array([0.94647628, 1.04231125]), 'Gelman-Rubin': 0.9998129788530994}	No	0.9977822346221148	{'CI': array([0.94596675, 1.04797908]), 'Gelman-Rubin': 1.001179443841913}	No
709	Complications of surgical and medical care, not elsewhere classified|poisoning and certain other consequences of external causes$F$41-60	poisoning and certain other consequences of external causes	1.007751611440089	{'CI': array([0.96168731, 1.05489325]), 'Gelman-Rubin': 0.99996557399179}	No	0.9931973014703792	{'CI': array([0.94846438, 1.04270667]), 'Gelman-Rubin': 1.0002681239016906}	No
710	Complications of surgical and medical care, not elsewhere classified|poisoning and certain other consequences of external causes$F$61-	poisoning and certain other consequences of external causes	1.0168490123691503	{'CI': array([0.98085461, 1.05261495]), 'Gelman-Rubin': 1.0006768921292923}	No	0.9925756922566511	{'CI': array([0.95834344, 1.02524483]), 'Gelman-Rubin': 1.0005354180603188}	No
711	Complications of surgical and medical care, not elsewhere classified|poisoning and certain other consequences of external causes$M$0-20	poisoning and certain other consequences of external causes	1.0112642011003548	{'CI': array([0.9598886 , 1.06308868]), 'Gelman-Rubin': 0.9998786584168239}	No	0.9874167929292829	{'CI': array([0.92735404, 1.04256852]), 'Gelman-Rubin': 0.9998060824726305}	No
712	Complications of surgical and medical care, not elsewhere classified|poisoning and certain other consequences of external causes$M$21-40	poisoning and certain other consequences of external causes	0.9982005420361209	{'CI': array([0.94793541, 1.04837514]), 'Gelman-Rubin': 0.999846762045388}	No	1.0027636117796987	{'CI': array([0.94764846, 1.05820408]), 'Gelman-Rubin': 0.9998350541357898}	No
713	Complications of surgical and medical care, not elsewhere classified|poisoning and certain other consequences of external causes$M$41-60	poisoning and certain other consequences of external causes	1.0059687878659402	{'CI': array([0.96097224, 1.05586765]), 'Gelman-Rubin': 0.9998523379519391}	No	1.0232386272286649	{'CI': array([0.97390167, 1.07320822]), 'Gelman-Rubin': 0.9998171322371958}	No
714	Complications of surgical and medical care, not elsewhere classified|poisoning and certain other consequences of external causes$M$61-	poisoning and certain other consequences of external causes	0.9924525100338136	{'CI': array([0.95814714, 1.03107942]), 'Gelman-Rubin': 1.0001543946845912}	No	0.9879390926501445	{'CI': array([0.95228537, 1.02212541]), 'Gelman-Rubin': 1.0002161215108385}	No
715	Effects of foreign body entering through natural orifice|poisoning and certain other consequences of external causes$F$61-	poisoning and certain other consequences of external causes	1.0025173323352945	{'CI': array([0.95141357, 1.05447143]), 'Gelman-Rubin': 0.9999092176912098}	No	1.004624845823903	{'CI': array([0.94696823, 1.06443696]), 'Gelman-Rubin': 0.9998790242679593}	No
716	Effects of foreign body entering through natural orifice|poisoning and certain other consequences of external causes$M$0-20	poisoning and certain other consequences of external causes	0.9983489928692523	{'CI': array([0.94580703, 1.05216272]), 'Gelman-Rubin': 0.9998461302798746}	No	0.9937607633384993	{'CI': array([0.93112144, 1.05453166]), 'Gelman-Rubin': 0.9999268362412733}	No
717	Effects of foreign body entering through natural orifice|poisoning and certain other consequences of external causes$M$61-	poisoning and certain other consequences of external causes	0.9976341665948463	{'CI': array([0.94714094, 1.04796832]), 'Gelman-Rubin': 0.9998245998086094}	No	1.0266477577868076	{'CI': array([0.96689601, 1.08899301]), 'Gelman-Rubin': 1.0002297897087926}	No
718	Other and unspecified effects of external causes|poisoning and certain other consequences of external causes$F$0-20	poisoning and certain other consequences of external causes	1.003766722106801	{'CI': array([0.95053485, 1.05531046]), 'Gelman-Rubin': 1.0000727983527233}	No	1.008128429635639	{'CI': array([0.94886947, 1.0708463 ]), 'Gelman-Rubin': 0.9997814134589695}	No
719	Other and unspecified effects of external causes|poisoning and certain other consequences of external causes$F$21-40	poisoning and certain other consequences of external causes	0.991885060888266	{'CI': array([0.94000914, 1.04560669]), 'Gelman-Rubin': 0.9998407197628261}	No	1.0010646171721664	{'CI': array([0.9391631 , 1.06495628]), 'Gelman-Rubin': 0.999947505369985}	No
720	Other and unspecified effects of external causes|poisoning and certain other consequences of external causes$F$41-60	poisoning and certain other consequences of external causes	0.9951702103789228	{'CI': array([0.94544031, 1.04908428]), 'Gelman-Rubin': 0.9998286636833701}	No	1.0065775724606674	{'CI': array([0.94979421, 1.06944281]), 'Gelman-Rubin': 1.0003753266109487}	No
721	Other and unspecified effects of external causes|poisoning and certain other consequences of external causes$F$61-	poisoning and certain other consequences of external causes	1.0008298787567178	{'CI': array([0.95207209, 1.0492503 ]), 'Gelman-Rubin': 0.9998807511249915}	No	1.0152015106745573	{'CI': array([0.95935406, 1.06969297]), 'Gelman-Rubin': 0.9999363062244533}	No
722	Other and unspecified effects of external causes|poisoning and certain other consequences of external causes$M$0-20	poisoning and certain other consequences of external causes	1.005298560595082	{'CI': array([0.95700247, 1.0620828 ]), 'Gelman-Rubin': 0.9999757000301749}	No	1.003744628426354	{'CI': array([0.94295204, 1.07064732]), 'Gelman-Rubin': 0.9997832972655353}	No
723	Other and unspecified effects of external causes|poisoning and certain other consequences of external causes$M$21-40	poisoning and certain other consequences of external causes	1.004905911840303	{'CI': array([0.95372943, 1.05797398]), 'Gelman-Rubin': 0.9999524795966193}	No	0.996906630108364	{'CI': array([0.9357431 , 1.06294517]), 'Gelman-Rubin': 0.9999231588540161}	No
724	Other and unspecified effects of external causes|poisoning and certain other consequences of external causes$M$41-60	poisoning and certain other consequences of external causes	1.007608072260935	{'CI': array([0.95465339, 1.05807097]), 'Gelman-Rubin': 0.9998417066505377}	No	1.0134757259221612	{'CI': array([0.95136197, 1.07632542]), 'Gelman-Rubin': 0.9998069553982779}	No
725	Other and unspecified effects of external causes|poisoning and certain other consequences of external causes$M$61-	poisoning and certain other consequences of external causes	1.000595336193892	{'CI': array([0.95101446, 1.05317828]), 'Gelman-Rubin': 0.9999691452564168}	No	1.0164442763338735	{'CI': array([0.95955236, 1.07561278]), 'Gelman-Rubin': 1.0000424952521292}	No
726	Poisoning by drugs, medicaments and biological substances|poisoning and certain other consequences of external causes$F$0-20	poisoning and certain other consequences of external causes	0.9964804006746147	{'CI': array([0.94563918, 1.04692372]), 'Gelman-Rubin': 1.0000300535929083}	No	0.9800523881300492	{'CI': array([0.92518446, 1.03463641]), 'Gelman-Rubin': 0.9998619644101295}	No
727	Poisoning by drugs, medicaments and biological substances|poisoning and certain other consequences of external causes$F$21-40	poisoning and certain other consequences of external causes	1.0039900798540213	{'CI': array([0.95726448, 1.05159961]), 'Gelman-Rubin': 0.9997948755557378}	No	1.0009945852793325	{'CI': array([0.94950609, 1.05369579]), 'Gelman-Rubin': 1.000008352290583}	No
728	Poisoning by drugs, medicaments and biological substances|poisoning and certain other consequences of external causes$F$41-60	poisoning and certain other consequences of external causes	1.0205127683746167	{'CI': array([0.97324952, 1.07164533]), 'Gelman-Rubin': 1.0000899658498925}	No	0.997934415199232	{'CI': array([0.94610914, 1.0508281 ]), 'Gelman-Rubin': 0.9998974197024751}	No
729	Poisoning by drugs, medicaments and biological substances|poisoning and certain other consequences of external causes$F$61-	poisoning and certain other consequences of external causes	1.0129545068573307	{'CI': array([0.96695157, 1.06215303]), 'Gelman-Rubin': 1.000082674091073}	No	1.010295538926392	{'CI': array([0.9613278 , 1.06134216]), 'Gelman-Rubin': 0.9998267259149328}	No
730	Poisoning by drugs, medicaments and biological substances|poisoning and certain other consequences of external causes$M$0-20	poisoning and certain other consequences of external causes	0.9916564521257658	{'CI': array([0.94142635, 1.04499602]), 'Gelman-Rubin': 0.9998732143874113}	No	0.9938815571181961	{'CI': array([0.93074259, 1.0562395 ]), 'Gelman-Rubin': 0.9997748383115097}	No
731	Poisoning by drugs, medicaments and biological substances|poisoning and certain other consequences of external causes$M$21-40	poisoning and certain other consequences of external causes	1.0028685740000571	{'CI': array([0.95520549, 1.05131303]), 'Gelman-Rubin': 0.9999578865980018}	No	1.0063895870668749	{'CI': array([0.95155406, 1.06517738]), 'Gelman-Rubin': 1.0001591062388917}	No
732	Poisoning by drugs, medicaments and biological substances|poisoning and certain other consequences of external causes$M$41-60	poisoning and certain other consequences of external causes	1.0066813197335474	{'CI': array([0.95472473, 1.05762692]), 'Gelman-Rubin': 1.0000859362647765}	No	1.0153550331671912	{'CI': array([0.95362853, 1.07401366]), 'Gelman-Rubin': 1.0001649306932598}	No
733	Poisoning by drugs, medicaments and biological substances|poisoning and certain other consequences of external causes$M$61-	poisoning and certain other consequences of external causes	0.9973387227196618	{'CI': array([0.94843915, 1.04625384]), 'Gelman-Rubin': 0.999925472199619}	No	0.9972773342409987	{'CI': array([0.9427653 , 1.05180765]), 'Gelman-Rubin': 0.9998300641154785}	No
734	Toxic effects of substances chiefly nonmedicinal as to source|poisoning and certain other consequences of external causes$F$0-20	poisoning and certain other consequences of external causes	1.006583381475228	{'CI': array([0.95325663, 1.06062208]), 'Gelman-Rubin': 1.000110370934864}	No	1.0291409140857506	{'CI': array([0.96624578, 1.09348139]), 'Gelman-Rubin': 1.000133179238497}	No
735	Toxic effects of substances chiefly nonmedicinal as to source|poisoning and certain other consequences of external causes$F$21-40	poisoning and certain other consequences of external causes	1.0030508621574203	{'CI': array([0.95018896, 1.05993993]), 'Gelman-Rubin': 0.999947057087311}	No	1.0095459122280257	{'CI': array([0.94942911, 1.06984364]), 'Gelman-Rubin': 0.9998837481761021}	No
736	Toxic effects of substances chiefly nonmedicinal as to source|poisoning and certain other consequences of external causes$F$41-60	poisoning and certain other consequences of external causes	0.996773567612098	{'CI': array([0.9410453 , 1.04917481]), 'Gelman-Rubin': 0.9999823567152211}	No	1.0020839302448834	{'CI': array([0.93909352, 1.06269257]), 'Gelman-Rubin': 0.9999151108226848}	No
737	Toxic effects of substances chiefly nonmedicinal as to source|poisoning and certain other consequences of external causes$M$0-20	poisoning and certain other consequences of external causes	1.0007110607445635	{'CI': array([0.95084073, 1.05455651]), 'Gelman-Rubin': 0.9999876902459411}	No	1.0072690537871627	{'CI': array([0.94222033, 1.06201902]), 'Gelman-Rubin': 0.9997986948606382}	No
738	Toxic effects of substances chiefly nonmedicinal as to source|poisoning and certain other consequences of external causes$M$21-40	poisoning and certain other consequences of external causes	1.0003113488067368	{'CI': array([0.95022786, 1.05560202]), 'Gelman-Rubin': 1.0002015057820883}	No	0.9918376972555617	{'CI': array([0.93713488, 1.05239559]), 'Gelman-Rubin': 1.000279867733729}	No
739	Toxic effects of substances chiefly nonmedicinal as to source|poisoning and certain other consequences of external causes$M$41-60	poisoning and certain other consequences of external causes	1.0023248893887413	{'CI': array([0.95067314, 1.05354134]), 'Gelman-Rubin': 0.99998914907081}	No	1.0041185273508821	{'CI': array([0.94124348, 1.0618625 ]), 'Gelman-Rubin': 0.9997774180571576}	No
740	Complications of labour and delivery|pregnancy, childbirth and the puerperium$F$0-20	pregnancy, childbirth and the puerperium	1.001026075281166	{'CI': array([0.95349559, 1.04585681]), 'Gelman-Rubin': 0.9998667617273003}	No	0.9806743899731897	{'CI': array([0.92805291, 1.03083607]), 'Gelman-Rubin': 1.000332879312476}	No
741	Complications of labour and delivery|pregnancy, childbirth and the puerperium$F$21-40	pregnancy, childbirth and the puerperium	1.0050560656115795	{'CI': array([0.98636501, 1.02327891]), 'Gelman-Rubin': 1.0008462329990673}	No	1.0088403858513124	{'CI': array([0.99006136, 1.02728138]), 'Gelman-Rubin': 1.0004177713620526}	No
742	Complications of labour and delivery|pregnancy, childbirth and the puerperium$F$41-60	pregnancy, childbirth and the puerperium	0.9930723493756186	{'CI': array([0.9433182 , 1.04558954]), 'Gelman-Rubin': 1.0002659642379539}	No	0.9901718473865534	{'CI': array([0.93189635, 1.0473219 ]), 'Gelman-Rubin': 1.00003136613502}	No
743	Complications predominantly related to the puerperium|pregnancy, childbirth and the puerperium$F$0-20	pregnancy, childbirth and the puerperium	1.001117538585052	{'CI': array([0.94729826, 1.05344157]), 'Gelman-Rubin': 1.0000485754194972}	No	0.9919844035058781	{'CI': array([0.92929877, 1.05153487]), 'Gelman-Rubin': 0.9997751293470504}	No
744	Complications predominantly related to the puerperium|pregnancy, childbirth and the puerperium$F$21-40	pregnancy, childbirth and the puerperium	1.0100058050052276	{'CI': array([0.97453365, 1.0471243 ]), 'Gelman-Rubin': 1.0003069197850463}	No	1.033322602223247	{'CI': array([0.99638271, 1.07139377]), 'Gelman-Rubin': 0.9998866374057932}	No
745	Delivery|pregnancy, childbirth and the puerperium$F$0-20	pregnancy, childbirth and the puerperium	1.0032051932620432	{'CI': array([0.95870893, 1.05064664]), 'Gelman-Rubin': 1.0003963659208461}	No	0.9969342530477145	{'CI': array([0.94893037, 1.04842819]), 'Gelman-Rubin': 1.0000513248031508}	No
746	Delivery|pregnancy, childbirth and the puerperium$F$21-40	pregnancy, childbirth and the puerperium	1.003847089015877	{'CI': array([0.98673706, 1.02000784]), 'Gelman-Rubin': 1.0004251978950034}	No	1.0259222062709077	{'CI': array([1.00908575, 1.04356399]), 'Gelman-Rubin': 0.999762654117663}	Yes
747	Delivery|pregnancy, childbirth and the puerperium$F$41-60	pregnancy, childbirth and the puerperium	0.9963799098126933	{'CI': array([0.9468287 , 1.04686023]), 'Gelman-Rubin': 0.9998838468600119}	No	0.9920771848484218	{'CI': array([0.93321395, 1.05028139]), 'Gelman-Rubin': 0.9999973296699421}	No
748	Maternal care related to the fetus and amniotic cavity and possible delivery problems|pregnancy, childbirth and the puerperium$F$0-20	pregnancy, childbirth and the puerperium	1.0134945652607026	{'CI': array([0.96247285, 1.06160929]), 'Gelman-Rubin': 0.9998345477330267}	No	0.9800368132865438	{'CI': array([0.92539371, 1.03537393]), 'Gelman-Rubin': 0.9998267163028796}	No
749	Maternal care related to the fetus and amniotic cavity and possible delivery problems|pregnancy, childbirth and the puerperium$F$21-40	pregnancy, childbirth and the puerperium	1.0010475915594794	{'CI': array([0.97689085, 1.02457913]), 'Gelman-Rubin': 1.0003236116095062}	No	0.9956831271095498	{'CI': array([0.97150651, 1.01953593]), 'Gelman-Rubin': 1.0004601776560822}	No
750	Maternal care related to the fetus and amniotic cavity and possible delivery problems|pregnancy, childbirth and the puerperium$F$41-60	pregnancy, childbirth and the puerperium	0.987077783812343	{'CI': array([0.93371635, 1.03924375]), 'Gelman-Rubin': 1.0000144144092245}	No	1.012401000605061	{'CI': array([0.94998214, 1.0731113 ]), 'Gelman-Rubin': 0.9998625041415841}	No
751	Maternal care related to the fetus and amniotic cavity and possible delivery problems|pregnancy, childbirth and the puerperium$M$0-20	pregnancy, childbirth and the puerperium	1.0027035180971213	{'CI': array([0.95121292, 1.05769544]), 'Gelman-Rubin': 0.9998857302774473}	No	0.9954886806831773	{'CI': array([0.9329978 , 1.05957952]), 'Gelman-Rubin': 0.9998420119577534}	No
752	Oedema, proteinuria and hypertensive disorders in pregnancy, childbirth and the puerperium|pregnancy, childbirth and the puerperium$F$0-20	pregnancy, childbirth and the puerperium	0.9973551102476687	{'CI': array([0.94447466, 1.05119618]), 'Gelman-Rubin': 1.0000587813824553}	No	1.0037337504366002	{'CI': array([0.94026222, 1.06793988]), 'Gelman-Rubin': 0.999992330262357}	No
753	Oedema, proteinuria and hypertensive disorders in pregnancy, childbirth and the puerperium|pregnancy, childbirth and the puerperium$F$21-40	pregnancy, childbirth and the puerperium	1.0001993019263742	{'CI': array([0.96328316, 1.03466149]), 'Gelman-Rubin': 1.0008967824717183}	No	1.0067332886150195	{'CI': array([0.96949734, 1.04495735]), 'Gelman-Rubin': 1.0002842566022943}	No
754	Other maternal disorders predominantly related to pregnancy|pregnancy, childbirth and the puerperium$F$0-20	pregnancy, childbirth and the puerperium	0.995289574996396	{'CI': array([0.9443691 , 1.04579648]), 'Gelman-Rubin': 0.9999538810182029}	No	0.9836251880228625	{'CI': array([0.92600854, 1.04387851]), 'Gelman-Rubin': 1.000584770957023}	No
755	Other maternal disorders predominantly related to pregnancy|pregnancy, childbirth and the puerperium$F$21-40	pregnancy, childbirth and the puerperium	0.9858889815333823	{'CI': array([0.95404202, 1.01679065]), 'Gelman-Rubin': 1.0003755035689401}	No	1.0166372823501524	{'CI': array([0.98574975, 1.04817852]), 'Gelman-Rubin': 1.00091077358785}	No
756	Other obstetric conditions, not elsewhere classified|pregnancy, childbirth and the puerperium$F$0-20	pregnancy, childbirth and the puerperium	1.0028904409976138	{'CI': array([0.95199501, 1.05426818]), 'Gelman-Rubin': 1.0000309791828006}	No	0.986271364036417	{'CI': array([0.92500376, 1.04926352]), 'Gelman-Rubin': 0.9998139137936375}	No
757	Other obstetric conditions, not elsewhere classified|pregnancy, childbirth and the puerperium$F$21-40	pregnancy, childbirth and the puerperium	0.9912612430038718	{'CI': array([0.95666746, 1.02636215]), 'Gelman-Rubin': 1.0000403657009493}	No	1.0144006333445215	{'CI': array([0.97987161, 1.05204211]), 'Gelman-Rubin': 0.9998795699095843}	No
758	Pregnancy with abortive outcome|pregnancy, childbirth and the puerperium$F$0-20	pregnancy, childbirth and the puerperium	1.0053653821808333	{'CI': array([0.95161936, 1.0603162 ]), 'Gelman-Rubin': 1.0001464130133995}	No	0.9921490071881354	{'CI': array([0.93190327, 1.05293462]), 'Gelman-Rubin': 1.000060879425897}	No
759	Pregnancy with abortive outcome|pregnancy, childbirth and the puerperium$F$21-40	pregnancy, childbirth and the puerperium	0.9837150356376777	{'CI': array([0.94789127, 1.01813109]), 'Gelman-Rubin': 1.0008918559847058}	No	1.0049336508180817	{'CI': array([0.97186119, 1.0388963 ]), 'Gelman-Rubin': 1.000504803957994}	No
760	Pregnancy with abortive outcome|pregnancy, childbirth and the puerperium$F$41-60	pregnancy, childbirth and the puerperium	0.997381493986655	{'CI': array([0.94560093, 1.05350011]), 'Gelman-Rubin': 1.000060089339483}	No	0.9853340771150262	{'CI': array([0.92629395, 1.04713829]), 'Gelman-Rubin': 0.9998173725984136}	No
761	Supervision of high risk pregnancy|pregnancy, childbirth and the puerperium$F$21-40	pregnancy, childbirth and the puerperium	1.0078564405751753	{'CI': array([0.96084235, 1.05798353]), 'Gelman-Rubin': 1.0000221390978274}	No	1.0274457158994594	{'CI': array([0.97200386, 1.08193752]), 'Gelman-Rubin': 1.0007317884317293}	No
762	Bacterial, viral and other infectious agents|sequelae, and diseases classified elsewhere$F$0-20	sequelae, and diseases classified elsewhere	1.0046276322766632	{'CI': array([0.95058475, 1.05422061]), 'Gelman-Rubin': 0.9999066588918982}	No	1.0090859285382485	{'CI': array([0.9525368 , 1.06557251]), 'Gelman-Rubin': 1.000299873519725}	No
763	Bacterial, viral and other infectious agents|sequelae, and diseases classified elsewhere$F$21-40	sequelae, and diseases classified elsewhere	1.000161169251799	{'CI': array([0.94513162, 1.04861817]), 'Gelman-Rubin': 1.000051314012715}	No	0.9954081551568175	{'CI': array([0.93530704, 1.05351529]), 'Gelman-Rubin': 0.9999554766414872}	No
764	Bacterial, viral and other infectious agents|sequelae, and diseases classified elsewhere$F$41-60	sequelae, and diseases classified elsewhere	0.9896424299279026	{'CI': array([0.93917266, 1.04463378]), 'Gelman-Rubin': 0.9997994056716714}	No	1.013511701040113	{'CI': array([0.95044876, 1.07475421]), 'Gelman-Rubin': 0.9999027846515065}	No
765	Bacterial, viral and other infectious agents|sequelae, and diseases classified elsewhere$F$61-	sequelae, and diseases classified elsewhere	1.00166747875083	{'CI': array([0.95659171, 1.04885314]), 'Gelman-Rubin': 0.9998257279938642}	No	1.0109040891464987	{'CI': array([0.9585803 , 1.06096446]), 'Gelman-Rubin': 1.000392170625244}	No
766	Bacterial, viral and other infectious agents|sequelae, and diseases classified elsewhere$M$0-20	sequelae, and diseases classified elsewhere	1.0006525720910011	{'CI': array([0.94991367, 1.05418996]), 'Gelman-Rubin': 0.9997781222635421}	No	1.0180496976825224	{'CI': array([0.96089354, 1.0755298 ]), 'Gelman-Rubin': 0.9998978442650475}	No
767	Bacterial, viral and other infectious agents|sequelae, and diseases classified elsewhere$M$21-40	sequelae, and diseases classified elsewhere	1.002799432264123	{'CI': array([0.94833194, 1.05345586]), 'Gelman-Rubin': 0.9998294837898842}	No	1.0051743673243712	{'CI': array([0.94606242, 1.06929825]), 'Gelman-Rubin': 0.9997738724006693}	No
768	Bacterial, viral and other infectious agents|sequelae, and diseases classified elsewhere$M$41-60	sequelae, and diseases classified elsewhere	0.9954300273303428	{'CI': array([0.94457762, 1.04636107]), 'Gelman-Rubin': 1.0000118435751646}	No	1.000851683143499	{'CI': array([0.94233622, 1.05761402]), 'Gelman-Rubin': 0.9999415236202728}	No
769	Bacterial, viral and other infectious agents|sequelae, and diseases classified elsewhere$M$61-	sequelae, and diseases classified elsewhere	1.0036496107301642	{'CI': array([0.95759846, 1.05386502]), 'Gelman-Rubin': 1.0001693088656405}	No	1.0034868487832995	{'CI': array([0.95093124, 1.05615201]), 'Gelman-Rubin': 0.9998149843703458}	No
770	Other infectious diseases|sequelae, and diseases classified elsewhere$F$61-	sequelae, and diseases classified elsewhere	0.9978520449286129	{'CI': array([0.94754332, 1.04948713]), 'Gelman-Rubin': 0.9998670044438568}	No	1.0056568528377132	{'CI': array([0.94939002, 1.06893763]), 'Gelman-Rubin': 0.9997584772127738}	No
771	Other infectious diseases|sequelae, and diseases classified elsewhere$M$61-	sequelae, and diseases classified elsewhere	1.001503744897147	{'CI': array([0.95080537, 1.05234461]), 'Gelman-Rubin': 1.0001644679683974}	No	1.011473760843071	{'CI': array([0.95310953, 1.07072935]), 'Gelman-Rubin': 0.9997749580700123}	No
772	Sequelae of infectious and parasitic diseases|sequelae, and diseases classified elsewhere$F$61-	sequelae, and diseases classified elsewhere	0.9998858419358089	{'CI': array([0.94972381, 1.05294275]), 'Gelman-Rubin': 0.9998227353407336}	No	0.983523980727274	{'CI': array([0.92332915, 1.04341842]), 'Gelman-Rubin': 0.9998991688164259}	No
773	Sequelae of infectious and parasitic diseases|sequelae, and diseases classified elsewhere$M$61-	sequelae, and diseases classified elsewhere	1.0092216071317712	{'CI': array([0.95457035, 1.06347914]), 'Gelman-Rubin': 0.9998305036797644}	No	0.9838696380643017	{'CI': array([0.92661902, 1.04415571]), 'Gelman-Rubin': 1.0000048564227058}	No
774	Circulatory and respiratory systems|symptoms and signs$F$0-20	symptoms and signs	1.001819256102415	{'CI': array([0.95171096, 1.05820217]), 'Gelman-Rubin': 0.9997547762779451}	No	1.0066174733114095	{'CI': array([0.94730212, 1.07146244]), 'Gelman-Rubin': 1.0000550073711658}	No
775	Circulatory and respiratory systems|symptoms and signs$F$21-40	symptoms and signs	0.9987361348532541	{'CI': array([0.94784841, 1.04785562]), 'Gelman-Rubin': 0.9998431683698255}	No	1.007344727950105	{'CI': array([0.95222969, 1.06135194]), 'Gelman-Rubin': 1.0001560633223616}	No
776	Circulatory and respiratory systems|symptoms and signs$F$41-60	symptoms and signs	1.0003178875650134	{'CI': array([0.96003765, 1.04091235]), 'Gelman-Rubin': 0.9999290991138259}	No	0.9765938606732608	{'CI': array([0.93655098, 1.01691515]), 'Gelman-Rubin': 0.9999962370757095}	No
777	Circulatory and respiratory systems|symptoms and signs$F$61-	symptoms and signs	1.0166660892075021	{'CI': array([0.98589006, 1.04651121]), 'Gelman-Rubin': 1.0000166672889153}	No	0.9983873495028777	{'CI': array([0.96923069, 1.02657417]), 'Gelman-Rubin': 1.000139138314147}	No
778	Circulatory and respiratory systems|symptoms and signs$M$0-20	symptoms and signs	1.007209823258288	{'CI': array([0.95622043, 1.06071451]), 'Gelman-Rubin': 0.9997689886501684}	No	1.0012794432879175	{'CI': array([0.94719303, 1.06147084]), 'Gelman-Rubin': 0.9997946373597304}	No
779	Circulatory and respiratory systems|symptoms and signs$M$21-40	symptoms and signs	0.9962122397829878	{'CI': array([0.94884763, 1.0415663 ]), 'Gelman-Rubin': 0.9998344148906868}	No	1.0021753579204213	{'CI': array([0.95210063, 1.05117497]), 'Gelman-Rubin': 1.0000369956486521}	No
780	Circulatory and respiratory systems|symptoms and signs$M$41-60	symptoms and signs	0.9988803332929712	{'CI': array([0.96251326, 1.03571889]), 'Gelman-Rubin': 1.0000550581518637}	No	0.9881673859321073	{'CI': array([0.95271307, 1.02513026]), 'Gelman-Rubin': 0.9998826115302831}	No
781	Circulatory and respiratory systems|symptoms and signs$M$61-	symptoms and signs	1.0146660300905173	{'CI': array([0.98389986, 1.04437278]), 'Gelman-Rubin': 0.9999345294503263}	No	1.0258766635205592	{'CI': array([0.99685969, 1.05707412]), 'Gelman-Rubin': 1.0000435915020953}	No
782	Cognition, perception, emotional state and behaviour|symptoms and signs$F$0-20	symptoms and signs	0.99416873703495	{'CI': array([0.93943791, 1.04293565]), 'Gelman-Rubin': 0.9997856333602193}	No	0.9968463460800527	{'CI': array([0.93721992, 1.05486557]), 'Gelman-Rubin': 1.000058731096636}	No
783	Cognition, perception, emotional state and behaviour|symptoms and signs$F$21-40	symptoms and signs	1.0046968906469331	{'CI': array([0.95646 , 1.05276896]), 'Gelman-Rubin': 1.0001932958324429}	No	1.0176040612867427	{'CI': array([0.96771158, 1.07234723]), 'Gelman-Rubin': 1.0003093007309733}	No
784	Cognition, perception, emotional state and behaviour|symptoms and signs$F$41-60	symptoms and signs	0.9781642072913888	{'CI': array([0.92844092, 1.02416943]), 'Gelman-Rubin': 0.9999278717943869}	No	1.0119263312492175	{'CI': array([0.95855504, 1.06123684]), 'Gelman-Rubin': 0.9997964465974348}	No
785	Cognition, perception, emotional state and behaviour|symptoms and signs$F$61-	symptoms and signs	1.016751833878005	{'CI': array([0.98367427, 1.05564809]), 'Gelman-Rubin': 0.9998228719996318}	No	1.0033836994657657	{'CI': array([0.97119682, 1.03551803]), 'Gelman-Rubin': 1.0002212078174226}	No
786	Cognition, perception, emotional state and behaviour|symptoms and signs$M$0-20	symptoms and signs	0.9995518141702832	{'CI': array([0.94791266, 1.05329693]), 'Gelman-Rubin': 0.9997864111766751}	No	1.0066070597624937	{'CI': array([0.94894321, 1.06987657]), 'Gelman-Rubin': 0.9998846450456768}	No
787	Cognition, perception, emotional state and behaviour|symptoms and signs$M$21-40	symptoms and signs	0.9807071435692395	{'CI': array([0.93326787, 1.02831102]), 'Gelman-Rubin': 1.0004221273513134}	No	1.0185853261653688	{'CI': array([0.96662877, 1.0760151 ]), 'Gelman-Rubin': 0.9999257000084988}	No
788	Cognition, perception, emotional state and behaviour|symptoms and signs$M$41-60	symptoms and signs	1.0090102630974562	{'CI': array([0.96244639, 1.05925985]), 'Gelman-Rubin': 1.0004847996352488}	No	1.0156681070933817	{'CI': array([0.96447088, 1.07052773]), 'Gelman-Rubin': 0.9999458398273987}	No
789	Cognition, perception, emotional state and behaviour|symptoms and signs$M$61-	symptoms and signs	1.0134249392332038	{'CI': array([0.97476354, 1.05435017]), 'Gelman-Rubin': 0.9999294019962652}	No	1.0243431631474427	{'CI': array([0.98781362, 1.06343349]), 'Gelman-Rubin': 1.000319341244839}	No
790	Digestive system and abdomen|symptoms and signs$F$0-20	symptoms and signs	1.0193690490911884	{'CI': array([0.97901574, 1.05847345]), 'Gelman-Rubin': 0.999823802007148}	No	0.9808604085057191	{'CI': array([0.94272036, 1.02034229]), 'Gelman-Rubin': 0.9999276527134134}	No
791	Digestive system and abdomen|symptoms and signs$F$21-40	symptoms and signs	0.975117952964228	{'CI': array([0.93846489, 1.0118489 ]), 'Gelman-Rubin': 0.9998734392366787}	No	0.9992455121258893	{'CI': array([0.96359683, 1.03500321]), 'Gelman-Rubin': 1.0001240163951357}	No
792	Digestive system and abdomen|symptoms and signs$F$41-60	symptoms and signs	1.0056356921657272	{'CI': array([0.96847732, 1.04481181]), 'Gelman-Rubin': 0.999975181506601}	No	1.0016936948180073	{'CI': array([0.96334375, 1.04176004]), 'Gelman-Rubin': 1.0003491011005032}	No
793	Digestive system and abdomen|symptoms and signs$F$61-	symptoms and signs	1.0107296911542683	{'CI': array([0.97763221, 1.04329707]), 'Gelman-Rubin': 1.000066000465692}	No	1.0118941236707721	{'CI': array([0.9801391 , 1.04401535]), 'Gelman-Rubin': 0.9999993764484993}	No
794	Digestive system and abdomen|symptoms and signs$M$0-20	symptoms and signs	1.0064081158296567	{'CI': array([0.96488138, 1.04836432]), 'Gelman-Rubin': 1.0003075384187454}	No	0.9618864606668357	{'CI': array([0.91850949, 1.00468257]), 'Gelman-Rubin': 1.0006929919084944}	No
795	Digestive system and abdomen|symptoms and signs$M$21-40	symptoms and signs	0.9932016609722629	{'CI': array([0.94872496, 1.03700507]), 'Gelman-Rubin': 0.9999851041742001}	No	1.0087972588540572	{'CI': array([0.96004396, 1.05617453]), 'Gelman-Rubin': 0.9997994649443361}	No
796	Digestive system and abdomen|symptoms and signs$M$41-60	symptoms and signs	0.9978532270376475	{'CI': array([0.95614377, 1.04120746]), 'Gelman-Rubin': 0.9998946041023186}	No	1.0092663180868657	{'CI': array([0.96258222, 1.05456805]), 'Gelman-Rubin': 0.9998336197385562}	No
797	Digestive system and abdomen|symptoms and signs$M$61-	symptoms and signs	1.007879530949898	{'CI': array([0.97199755, 1.04591428]), 'Gelman-Rubin': 0.9999063017427177}	No	1.0134759882483273	{'CI': array([0.97837143, 1.05288367]), 'Gelman-Rubin': 0.999997116586142}	No
798	General symptoms and signs|symptoms and signs$F$0-20	symptoms and signs	1.0069748585987928	{'CI': array([0.96093529, 1.04872531]), 'Gelman-Rubin': 1.0001478155291799}	No	0.9661000867895518	{'CI': array([0.91959644, 1.01238269]), 'Gelman-Rubin': 0.9999508059364827}	No
799	General symptoms and signs|symptoms and signs$F$21-40	symptoms and signs	0.9951618855138347	{'CI': array([0.94584526, 1.04068002]), 'Gelman-Rubin': 1.0001203127602527}	No	0.9974882514545322	{'CI': array([0.94934837, 1.04554762]), 'Gelman-Rubin': 0.999836712430892}	No
800	General symptoms and signs|symptoms and signs$F$41-60	symptoms and signs	1.0111781465019214	{'CI': array([0.96695621, 1.05547132]), 'Gelman-Rubin': 1.0003584522701625}	No	0.9752160311831484	{'CI': array([0.92783343, 1.0203671 ]), 'Gelman-Rubin': 1.0001998844682485}	No
801	General symptoms and signs|symptoms and signs$F$61-	symptoms and signs	1.013344199547048	{'CI': array([0.98128755, 1.04689054]), 'Gelman-Rubin': 1.0012880851953383}	No	1.0126232905526131	{'CI': array([0.98263943, 1.04429334]), 'Gelman-Rubin': 0.9999872181762909}	No
802	General symptoms and signs|symptoms and signs$M$0-20	symptoms and signs	1.0179042991974452	{'CI': array([0.97510216, 1.06408144]), 'Gelman-Rubin': 1.0003647088575054}	No	1.0098808004756143	{'CI': array([0.96151701, 1.05785447]), 'Gelman-Rubin': 0.9997626613053017}	No
803	General symptoms and signs|symptoms and signs$M$21-40	symptoms and signs	0.9981585057713792	{'CI': array([0.95082169, 1.04769407]), 'Gelman-Rubin': 0.9999655748201091}	No	1.0225091490388638	{'CI': array([0.97021694, 1.07399352]), 'Gelman-Rubin': 1.0001344245728978}	No
804	General symptoms and signs|symptoms and signs$M$41-60	symptoms and signs	0.9802966987427414	{'CI': array([0.93509892, 1.02474756]), 'Gelman-Rubin': 0.9998062836050338}	No	1.015015671416967	{'CI': array([0.97100907, 1.05994412]), 'Gelman-Rubin': 1.000175182027306}	No
805	General symptoms and signs|symptoms and signs$M$61-	symptoms and signs	1.0068046489554607	{'CI': array([0.97233876, 1.04248521]), 'Gelman-Rubin': 1.0000583753112657}	No	0.9932907654178957	{'CI': array([0.96107185, 1.0276644 ]), 'Gelman-Rubin': 0.9999084773025192}	No
806	Nervous and musculoskeletal systems|symptoms and signs$F$41-60	symptoms and signs	0.9875964538333317	{'CI': array([0.93670637, 1.04027966]), 'Gelman-Rubin': 1.000346912789633}	No	0.9784137395804715	{'CI': array([0.91593037, 1.0358795 ]), 'Gelman-Rubin': 1.0000024316488767}	No
807	Nervous and musculoskeletal systems|symptoms and signs$F$61-	symptoms and signs	0.997917501493628	{'CI': array([0.95018171, 1.04715564]), 'Gelman-Rubin': 0.9998461806372069}	No	0.9903201465497103	{'CI': array([0.93487803, 1.04466401]), 'Gelman-Rubin': 0.9998507647476512}	No
808	Nervous and musculoskeletal systems|symptoms and signs$M$21-40	symptoms and signs	1.0031786338568989	{'CI': array([0.95263571, 1.056295 ]), 'Gelman-Rubin': 0.9999271154618217}	No	0.9976038238491713	{'CI': array([0.94137802, 1.06217139]), 'Gelman-Rubin': 0.9999118307837878}	No
809	Nervous and musculoskeletal systems|symptoms and signs$M$41-60	symptoms and signs	0.9906064654408726	{'CI': array([0.94014224, 1.04333828]), 'Gelman-Rubin': 1.0001706861366424}	No	0.9908332859594948	{'CI': array([0.93142758, 1.04483126]), 'Gelman-Rubin': 1.000318205901006}	No
810	Nervous and musculoskeletal systems|symptoms and signs$M$61-	symptoms and signs	0.9890532823336768	{'CI': array([0.93813894, 1.03531985]), 'Gelman-Rubin': 0.9999219618341962}	No	0.9949551654654066	{'CI': array([0.94047134, 1.04921559]), 'Gelman-Rubin': 0.9998931783427857}	No
811	Skin and subcutaneous tissue|symptoms and signs$F$41-60	symptoms and signs	1.0041129033601868	{'CI': array([0.94926092, 1.05567182]), 'Gelman-Rubin': 1.0003403074822625}	No	0.9842565619003611	{'CI': array([0.92416566, 1.04639521]), 'Gelman-Rubin': 1.0004000824308878}	No
812	Skin and subcutaneous tissue|symptoms and signs$F$61-	symptoms and signs	1.000927834788778	{'CI': array([0.95204616, 1.05303923]), 'Gelman-Rubin': 0.9999116460471902}	No	0.9992684485986079	{'CI': array([0.94243546, 1.05620256]), 'Gelman-Rubin': 1.0001139698632333}	No
813	Skin and subcutaneous tissue|symptoms and signs$M$41-60	symptoms and signs	1.0004594791946446	{'CI': array([0.94882963, 1.05676921]), 'Gelman-Rubin': 0.9999223417959621}	No	1.0033325662637602	{'CI': array([0.9442036 , 1.06521615]), 'Gelman-Rubin': 0.9997661078608299}	No
814	Skin and subcutaneous tissue|symptoms and signs$M$61-	symptoms and signs	0.9947467135467661	{'CI': array([0.94364548, 1.04389562]), 'Gelman-Rubin': 0.9999344445722447}	No	0.9943737941773712	{'CI': array([0.93600666, 1.05214403]), 'Gelman-Rubin': 1.0002656368905707}	No
815	Speech and voice|symptoms and signs$F$61-	symptoms and signs	1.0033383911095535	{'CI': array([0.95030475, 1.05513298]), 'Gelman-Rubin': 0.9998261744077558}	No	0.9828301168192749	{'CI': array([0.92884647, 1.04351886]), 'Gelman-Rubin': 1.0000657929007581}	No
816	Speech and voice|symptoms and signs$M$61-	symptoms and signs	1.0028935455601018	{'CI': array([0.95238269, 1.05371346]), 'Gelman-Rubin': 0.9997737413989013}	No	1.0151914986152297	{'CI': array([0.95606482, 1.07287983]), 'Gelman-Rubin': 1.0001611664896597}	No
817	Urinary system|symptoms and signs$F$61-	symptoms and signs	0.998766426589513	{'CI': array([0.95236801, 1.04947062]), 'Gelman-Rubin': 0.9997834284104747}	No	1.0109081658792929	{'CI': array([0.96269616, 1.06504516]), 'Gelman-Rubin': 0.9997865258811279}	No
818	Urinary system|symptoms and signs$M$0-20	symptoms and signs	0.9992162159761394	{'CI': array([0.94560488, 1.05466656]), 'Gelman-Rubin': 0.9997781909681928}	No	1.0069553086442602	{'CI': array([0.94735144, 1.07160756]), 'Gelman-Rubin': 0.9999973848634588}	No
819	Urinary system|symptoms and signs$M$41-60	symptoms and signs	1.0010248126949308	{'CI': array([0.94767228, 1.05311383]), 'Gelman-Rubin': 0.9998765370501749}	No	1.0041495565779839	{'CI': array([0.94202004, 1.06413376]), 'Gelman-Rubin': 0.9999555957377515}	No
820	Urinary system|symptoms and signs$M$61-	symptoms and signs	1.000456950996428	{'CI': array([0.96365641, 1.03995589]), 'Gelman-Rubin': 0.9998282037927685}	No	1.0066669345036732	{'CI': array([0.96953518, 1.04764626]), 'Gelman-Rubin': 0.999882903880217}	No
821	Other viral diseases|viral infections$F$0-20	viral infections	1.0038855489857401	{'CI': array([0.9538491 , 1.05546115]), 'Gelman-Rubin': 0.999908717334787}	No	1.0006542037990465	{'CI': array([0.94688502, 1.05497258]), 'Gelman-Rubin': 0.9998335273616022}	No
822	Other viral diseases|viral infections$F$21-40	viral infections	1.000845694542607	{'CI': array([0.95066899, 1.05306222]), 'Gelman-Rubin': 0.9998737866405052}	No	0.9955259882460457	{'CI': array([0.93769047, 1.05961667]), 'Gelman-Rubin': 0.9999888594260544}	No
823	Other viral diseases|viral infections$F$41-60	viral infections	0.9984272212818563	{'CI': array([0.94622338, 1.05077685]), 'Gelman-Rubin': 0.9998065703445078}	No	0.9913487056457725	{'CI': array([0.92902944, 1.05244241]), 'Gelman-Rubin': 1.0003056037448583}	No
824	Other viral diseases|viral infections$F$61-	viral infections	1.000238450217053	{'CI': array([0.95058088, 1.05095757]), 'Gelman-Rubin': 0.999909656659319}	No	1.0119520006688976	{'CI': array([0.9515379 , 1.07110489]), 'Gelman-Rubin': 0.9998505395170196}	No
825	Other viral diseases|viral infections$M$0-20	viral infections	1.003948704000474	{'CI': array([0.95488721, 1.05351728]), 'Gelman-Rubin': 1.00000312881934}	No	0.9790414131078109	{'CI': array([0.92404867, 1.03307339]), 'Gelman-Rubin': 1.0003261565762611}	No
826	Other viral diseases|viral infections$M$21-40	viral infections	1.0089904486164862	{'CI': array([0.95868478, 1.06131938]), 'Gelman-Rubin': 0.9998039803617408}	No	0.9933026456756155	{'CI': array([0.93402461, 1.04939103]), 'Gelman-Rubin': 1.0002885551660463}	No
827	Other viral diseases|viral infections$M$41-60	viral infections	1.0131885132701492	{'CI': array([0.96226491, 1.06965046]), 'Gelman-Rubin': 0.9997746672017328}	No	1.009186538181243	{'CI': array([0.94913919, 1.0701853 ]), 'Gelman-Rubin': 1.0000733895886371}	No
828	Other viral diseases|viral infections$M$61-	viral infections	0.9970092798432847	{'CI': array([0.94787627, 1.04861208]), 'Gelman-Rubin': 0.999838555877772}	No	1.0089009834294482	{'CI': array([0.95207384, 1.06935897]), 'Gelman-Rubin': 0.9998144448278091}	No
829	Viral hepatitis|viral infections$F$41-60	viral infections	1.0116157817282263	{'CI': array([0.95921577, 1.06548178]), 'Gelman-Rubin': 0.9999192816986914}	No	1.009923796305511	{'CI': array([0.94714006, 1.07134082]), 'Gelman-Rubin': 0.9999389221700733}	No
830	Viral hepatitis|viral infections$M$21-40	viral infections	1.006955282534777	{'CI': array([0.95326755, 1.06234257]), 'Gelman-Rubin': 0.9998266696929137}	No	1.0032677334561633	{'CI': array([0.94926956, 1.06466199]), 'Gelman-Rubin': 0.9998636076164816}	No
831	Viral hepatitis|viral infections$M$41-60	viral infections	1.0193997254232416	{'CI': array([0.96753904, 1.06914695]), 'Gelman-Rubin': 1.0005286976498005}	No	1.018519705473458	{'CI': array([0.96372087, 1.07485291]), 'Gelman-Rubin': 0.9998441241439467}	No
832	Viral infections characterized by skin and mucous membrane lesions|viral infections$F$0-20	viral infections	0.9993797137485934	{'CI': array([0.94829947, 1.05334581]), 'Gelman-Rubin': 0.9999793003307547}	No	1.006235956009301	{'CI': array([0.95025818, 1.06996681]), 'Gelman-Rubin': 0.9998429782473969}	No
833	Viral infections characterized by skin and mucous membrane lesions|viral infections$F$61-	viral infections	1.0002098763752783	{'CI': array([0.95419348, 1.05542513]), 'Gelman-Rubin': 0.9999378768675039}	No	1.003578758880996	{'CI': array([0.94754425, 1.06440422]), 'Gelman-Rubin': 0.9998565969366581}	No
834	Viral infections characterized by skin and mucous membrane lesions|viral infections$M$0-20	viral infections	0.9909422015733458	{'CI': array([0.93666297, 1.04568557]), 'Gelman-Rubin': 1.00041143896178}	No	0.9944555271677975	{'CI': array([0.93224521, 1.06441796]), 'Gelman-Rubin': 0.9998943638047311}	No
835	Viral infections characterized by skin and mucous membrane lesions|viral infections$M$61-	viral infections	1.002471648626823	{'CI': array([0.95059571, 1.05643227]), 'Gelman-Rubin': 1.0001204252025762}	No	0.9965010622046574	{'CI': array([0.93759427, 1.05803261]), 'Gelman-Rubin': 0.9997737093017235}	No
