# Supplementary material for: Measurable health effects associated with the daylight saving time shift
Source: PLoS Comput Biol. 2020 Jun 8;16(6):e1007927. doi: 10.1371/journal.pcbi.1007927 (PMC7302868; doi:10.1371/journal.pcbi.1007927)
Supplement: S7 Table — (CSV) [file pcbi.1007927.s008.csv]

	Condition	System	Relative Risk (Spring)	99.0% C.I. (Spring)	Spring Significant?	Relative Risk (Autumn)	99.0% C.I. (Autumn)	Autumn Significant?
0	On examination of blood, without diagnosis|abnormal clinical and laboratory findings, not elsewhere classified$M$0-20	abnormal clinical and laboratory findings, not elsewhere classified	0.9940081458044034	{'CI': array([0.92705722, 1.05108035]), 'Gelman-Rubin': 1.001112819797708}	No	1.002065377484355	{'CI': array([0.94683747, 1.06446928]), 'Gelman-Rubin': 1.0000048608224783}	No
1	On examination of urine, without diagnosis|abnormal clinical and laboratory findings, not elsewhere classified$F$21-40	abnormal clinical and laboratory findings, not elsewhere classified	1.001983725619349	{'CI': array([0.93714654, 1.06619815]), 'Gelman-Rubin': 1.0000228206494992}	No	1.0018962165177467	{'CI': array([0.94719001, 1.05829155]), 'Gelman-Rubin': 1.0001727864643308}	No
2	Infections with a predominantly sexual mode of transmission|bacterial infections, and other intestinal infectious diseases, and stds$F$21-40	bacterial infections, and other intestinal infectious diseases, and stds	0.9896074940153036	{'CI': array([0.93148861, 1.04370637]), 'Gelman-Rubin': 1.000479004581399}	No	0.994109392814685	{'CI': array([0.94603111, 1.04102374]), 'Gelman-Rubin': 0.999926708971714}	No
3	Infections with a predominantly sexual mode of transmission|bacterial infections, and other intestinal infectious diseases, and stds$F$61-	bacterial infections, and other intestinal infectious diseases, and stds	1.0000434967214462	{'CI': array([0.93949364, 1.05891414]), 'Gelman-Rubin': 0.9999532640484675}	No	1.0066368451059808	{'CI': array([0.95655566, 1.0625735 ]), 'Gelman-Rubin': 1.0006566393372704}	No
4	Intestinal infectious diseases|bacterial infections, and other intestinal infectious diseases, and stds$F$0-20	bacterial infections, and other intestinal infectious diseases, and stds	1.0049937689366535	{'CI': array([0.94778296, 1.07201556]), 'Gelman-Rubin': 1.0004450572433674}	No	0.9862580970059062	{'CI': array([0.92533019, 1.03599147]), 'Gelman-Rubin': 1.0039650895408387}	No
5	Intestinal infectious diseases|bacterial infections, and other intestinal infectious diseases, and stds$F$61-	bacterial infections, and other intestinal infectious diseases, and stds	1.0090344139580314	{'CI': array([0.95122645, 1.07585145]), 'Gelman-Rubin': 1.0013230947697291}	No	1.0022444723377508	{'CI': array([0.95251747, 1.06049522]), 'Gelman-Rubin': 1.000000884999635}	No
6	Intestinal infectious diseases|bacterial infections, and other intestinal infectious diseases, and stds$M$0-20	bacterial infections, and other intestinal infectious diseases, and stds	0.9918990708299672	{'CI': array([0.92783518, 1.04656626]), 'Gelman-Rubin': 1.0002794023907735}	No	1.0067553512565854	{'CI': array([0.95752657, 1.06340053]), 'Gelman-Rubin': 1.0011835337553496}	No
7	Intestinal infectious diseases|bacterial infections, and other intestinal infectious diseases, and stds$M$61-	bacterial infections, and other intestinal infectious diseases, and stds	1.0014343209190402	{'CI': array([0.93995394, 1.06931023]), 'Gelman-Rubin': 0.9997852710946152}	No	0.9985620576090165	{'CI': array([0.94304598, 1.05602999]), 'Gelman-Rubin': 0.9998963542802036}	No
8	Other bacterial diseases|bacterial infections, and other intestinal infectious diseases, and stds$F$61-	bacterial infections, and other intestinal infectious diseases, and stds	1.003691390363598	{'CI': array([0.94779161, 1.06868286]), 'Gelman-Rubin': 1.0001881582945797}	No	0.9955219478166845	{'CI': array([0.94464186, 1.05042427]), 'Gelman-Rubin': 1.001087527496796}	No
9	Other bacterial diseases|bacterial infections, and other intestinal infectious diseases, and stds$M$61-	bacterial infections, and other intestinal infectious diseases, and stds	0.991842065585477	{'CI': array([0.92777481, 1.04939359]), 'Gelman-Rubin': 1.0004829476591817}	No	1.0028655864023979	{'CI': array([0.95288138, 1.05684361]), 'Gelman-Rubin': 1.0004083301386697}	No
10	Disorders related to length of gestation and fetal growth|certain conditions originating in the perinatal period$M$0-20	certain conditions originating in the perinatal period	0.9957636896944327	{'CI': array([0.93163651, 1.05689145]), 'Gelman-Rubin': 1.0002806131069775}	No	1.0030223120515689	{'CI': array([0.95201661, 1.05989693]), 'Gelman-Rubin': 0.9998395041740847}	No
11	Fetus and newborn affected by maternal factors and by complications of pregnancy, labour and delivery|certain conditions originating in the perinatal period$F$21-40	certain conditions originating in the perinatal period	1.0099772967187477	{'CI': array([0.95316026, 1.07646373]), 'Gelman-Rubin': 1.0022601132140045}	No	1.0102828404830508	{'CI': array([0.95847234, 1.06751961]), 'Gelman-Rubin': 1.002088281919583}	No
12	Fetus and newborn affected by maternal factors and by complications of pregnancy, labour and delivery|certain conditions originating in the perinatal period$M$0-20	certain conditions originating in the perinatal period	0.9953870609045701	{'CI': array([0.93492339, 1.05706811]), 'Gelman-Rubin': 1.0001719345426459}	No	0.9960945725502809	{'CI': array([0.93972386, 1.05571579]), 'Gelman-Rubin': 0.9998408827416907}	No
13	Haemorrhagic and haematological disorders of fetus and newborn|certain conditions originating in the perinatal period$M$0-20	certain conditions originating in the perinatal period	0.998026100061407	{'CI': array([0.93827298, 1.06168069]), 'Gelman-Rubin': 1.0000529103072227}	No	1.000746352638642	{'CI': array([0.9455239 , 1.05592678]), 'Gelman-Rubin': 0.9998494538188308}	No
14	Infections specific to the perinatal period|certain conditions originating in the perinatal period$M$0-20	certain conditions originating in the perinatal period	0.9971725344123521	{'CI': array([0.93539075, 1.06569703]), 'Gelman-Rubin': 1.000695835583615}	No	0.9996324431060079	{'CI': array([0.94450626, 1.05268129]), 'Gelman-Rubin': 0.9998080192674446}	No
15	Other disorders originating in the perinatal period|certain conditions originating in the perinatal period$F$0-20	certain conditions originating in the perinatal period	1.0008022159663779	{'CI': array([0.94155551, 1.06881325]), 'Gelman-Rubin': 0.9998043904907127}	No	0.9947028172806553	{'CI': array([0.93786238, 1.04989427]), 'Gelman-Rubin': 1.0003232930189052}	No
16	Other disorders originating in the perinatal period|certain conditions originating in the perinatal period$M$0-20	certain conditions originating in the perinatal period	1.0027605095816885	{'CI': array([0.94298801, 1.06483915]), 'Gelman-Rubin': 1.0002758954143567}	No	0.9986286403289956	{'CI': array([0.9440976, 1.0545159]), 'Gelman-Rubin': 1.000051395652758}	No
17	Other problems with newborn|certain conditions originating in the perinatal period$F$61-	certain conditions originating in the perinatal period	0.9949095472697055	{'CI': array([0.92801835, 1.05643282]), 'Gelman-Rubin': 0.9999749568671457}	No	0.994873727535951	{'CI': array([0.93974865, 1.05031075]), 'Gelman-Rubin': 1.0004740717508205}	No
18	Other problems with newborn|certain conditions originating in the perinatal period$M$0-20	certain conditions originating in the perinatal period	1.0045031545524379	{'CI': array([0.94448317, 1.07049343]), 'Gelman-Rubin': 1.0006277767945124}	No	1.00167615569558	{'CI': array([0.94837723, 1.05506581]), 'Gelman-Rubin': 0.9999509822296181}	No
19	Other problems with newborn|certain conditions originating in the perinatal period$M$61-	certain conditions originating in the perinatal period	0.997341764357365	{'CI': array([0.92593973, 1.0554724 ]), 'Gelman-Rubin': 0.9999553857047262}	No	1.0002392093009977	{'CI': array([0.94722979, 1.0554446 ]), 'Gelman-Rubin': 0.9997657922273452}	No
20	Respiratory and cardiovascular disorders specific to the perinatal period|certain conditions originating in the perinatal period$F$0-20	certain conditions originating in the perinatal period	0.9960049948765813	{'CI': array([0.93140501, 1.06168651]), 'Gelman-Rubin': 0.9998896425609629}	No	0.994133096765129	{'CI': array([0.93996487, 1.04568137]), 'Gelman-Rubin': 1.0006736514930306}	No
21	Respiratory and cardiovascular disorders specific to the perinatal period|certain conditions originating in the perinatal period$F$61-	certain conditions originating in the perinatal period	0.9950572216061148	{'CI': array([0.93112734, 1.0586226 ]), 'Gelman-Rubin': 1.0004592566119737}	No	0.9959202240259566	{'CI': array([0.93709535, 1.04854733]), 'Gelman-Rubin': 0.9998093658317845}	No
22	Respiratory and cardiovascular disorders specific to the perinatal period|certain conditions originating in the perinatal period$M$0-20	certain conditions originating in the perinatal period	1.0060129365042219	{'CI': array([0.94275931, 1.07196711]), 'Gelman-Rubin': 1.0003719956930117}	No	1.0011047678678455	{'CI': array([0.94812406, 1.0549619 ]), 'Gelman-Rubin': 1.0000399240646416}	No
23	Respiratory and cardiovascular disorders specific to the perinatal period|certain conditions originating in the perinatal period$M$61-	certain conditions originating in the perinatal period	0.9959653308140606	{'CI': array([0.92365269, 1.05999102]), 'Gelman-Rubin': 0.9998689855591933}	No	1.0007202379665034	{'CI': array([0.94288911, 1.05427459]), 'Gelman-Rubin': 0.9999032568719491}	No
24	Transitory endocrine and metabolic disorders specific to fetus and newborn|certain conditions originating in the perinatal period$M$0-20	certain conditions originating in the perinatal period	0.9957189675709612	{'CI': array([0.92621972, 1.05429154]), 'Gelman-Rubin': 1.0001217353782061}	No	1.0024757391578316	{'CI': array([0.94743052, 1.06145396]), 'Gelman-Rubin': 1.000204388929931}	No
25	Nutritional anemias|diseases of the blood and blood-forming organs and certain disorders involving the immune mechanism$F$61-	diseases of the blood and blood-forming organs and certain disorders involving the immune mechanism	0.9967446391939015	{'CI': array([0.93266539, 1.05754475]), 'Gelman-Rubin': 1.0000409064118232}	No	1.0067463586961691	{'CI': array([0.9590464 , 1.06149089]), 'Gelman-Rubin': 1.0012517104067022}	No
26	Cerebrovascular diseases|diseases of the circulatory system$F$61-	diseases of the circulatory system	0.999856570477611	{'CI': array([0.95056557, 1.0539661 ]), 'Gelman-Rubin': 1.0003573746438947}	No	0.9997427796488556	{'CI': array([0.95506099, 1.0430499 ]), 'Gelman-Rubin': 0.9998153429203172}	No
27	Cerebrovascular diseases|diseases of the circulatory system$M$41-60	diseases of the circulatory system	0.9946856762724544	{'CI': array([0.93149769, 1.0544633 ]), 'Gelman-Rubin': 0.9998465333940643}	No	0.9938688842697041	{'CI': array([0.94073186, 1.04626939]), 'Gelman-Rubin': 1.0012597929673897}	No
28	Cerebrovascular diseases|diseases of the circulatory system$M$61-	diseases of the circulatory system	1.0042308639581827	{'CI': array([0.95825438, 1.06175702]), 'Gelman-Rubin': 0.9998771457137164}	No	0.9998409041006318	{'CI': array([0.95882826, 1.0448944 ]), 'Gelman-Rubin': 0.9999157188153879}	No
29	Diseases of arteries, arterioles and capillaries|diseases of the circulatory system$F$61-	diseases of the circulatory system	0.9824919664709437	{'CI': array([0.92160177, 1.02988824]), 'Gelman-Rubin': 1.0046554185554606}	No	1.0074629036444738	{'CI': array([0.96353905, 1.05879595]), 'Gelman-Rubin': 1.0017485063826517}	No
30	Diseases of arteries, arterioles and capillaries|diseases of the circulatory system$M$61-	diseases of the circulatory system	1.0022074405375905	{'CI': array([0.94915365, 1.06083251]), 'Gelman-Rubin': 1.000139090772089}	No	0.9847590795162161	{'CI': array([0.93270919, 1.02667761]), 'Gelman-Rubin': 1.0055903962562447}	No
31	Diseases of veins, lymphatic vessels and lymph nodes, not elsewhere classified|diseases of the circulatory system$F$61-	diseases of the circulatory system	0.991173817767691	{'CI': array([0.92807174, 1.04818841]), 'Gelman-Rubin': 1.0011375491105219}	No	1.0015346124166193	{'CI': array([0.95067563, 1.05065384]), 'Gelman-Rubin': 0.9998030621214709}	No
32	Diseases of veins, lymphatic vessels and lymph nodes, not elsewhere classified|diseases of the circulatory system$M$61-	diseases of the circulatory system	0.9981134739897377	{'CI': array([0.9362442 , 1.05835259]), 'Gelman-Rubin': 0.9997837983596961}	No	0.9933433313823411	{'CI': array([0.93629696, 1.04367595]), 'Gelman-Rubin': 1.0018195401266494}	No
33	Hypertensive diseases|diseases of the circulatory system$F$61-	diseases of the circulatory system	1.0046536139614235	{'CI': array([0.95396389, 1.06620769]), 'Gelman-Rubin': 0.9998553130492459}	No	1.0001956243020946	{'CI': array([0.94943688, 1.04991663]), 'Gelman-Rubin': 0.9997550056240257}	No
34	Hypertensive diseases|diseases of the circulatory system$M$41-60	diseases of the circulatory system	0.9978829150663518	{'CI': array([0.93674923, 1.05968839]), 'Gelman-Rubin': 0.9998188297862751}	No	0.9975670004294177	{'CI': array([0.94216564, 1.04917844]), 'Gelman-Rubin': 0.9998805043581874}	No
35	Hypertensive diseases|diseases of the circulatory system$M$61-	diseases of the circulatory system	1.0033239639923828	{'CI': array([0.94512255, 1.06632819]), 'Gelman-Rubin': 1.0002031186494433}	No	0.9986578781807697	{'CI': array([0.94366181, 1.04789844]), 'Gelman-Rubin': 0.999767911134882}	No
36	Ischemic heart diseases|diseases of the circulatory system$F$41-60	diseases of the circulatory system	1.003510007440228	{'CI': array([0.94302042, 1.06614182]), 'Gelman-Rubin': 1.000689912210965}	No	0.9911804959598309	{'CI': array([0.9339034 , 1.03957559]), 'Gelman-Rubin': 1.0013615841183054}	No
37	Ischemic heart diseases|diseases of the circulatory system$F$61-	diseases of the circulatory system	0.9913833353136886	{'CI': array([0.94780404, 1.03347224]), 'Gelman-Rubin': 1.0021453465079133}	No	1.012356515218987	{'CI': array([0.97755324, 1.05306879]), 'Gelman-Rubin': 1.002588710857384}	No
38	Ischemic heart diseases|diseases of the circulatory system$M$41-60	diseases of the circulatory system	0.9998288537635577	{'CI': array([0.94667417, 1.05422587]), 'Gelman-Rubin': 0.9997775172356297}	No	1.010922849648101	{'CI': array([0.96636787, 1.06212054]), 'Gelman-Rubin': 1.0030742317949597}	No
39	Ischemic heart diseases|diseases of the circulatory system$M$61-	diseases of the circulatory system	1.0033682870049445	{'CI': array([0.9621017 , 1.04645108]), 'Gelman-Rubin': 1.0007717979074757}	No	1.005182715169775	{'CI': array([0.97238566, 1.04274406]), 'Gelman-Rubin': 1.0015747429512696}	No
40	Other and unspecified disorders of the circulatory system|diseases of the circulatory system$F$61-	diseases of the circulatory system	0.9948789330407721	{'CI': array([0.92838528, 1.05403367]), 'Gelman-Rubin': 1.0003854294442636}	No	1.002506518160139	{'CI': array([0.95211891, 1.05569606]), 'Gelman-Rubin': 0.9998564000940153}	No
41	Other forms of heart disease|diseases of the circulatory system$F$41-60	diseases of the circulatory system	0.9979562849651419	{'CI': array([0.93718668, 1.05911099]), 'Gelman-Rubin': 0.9999113635456851}	No	1.0045008876008026	{'CI': array([0.95100402, 1.05755918]), 'Gelman-Rubin': 0.9999882986051293}	No
42	Other forms of heart disease|diseases of the circulatory system$F$61-	diseases of the circulatory system	1.0112139755314218	{'CI': array([0.96451444, 1.06520654]), 'Gelman-Rubin': 1.0016112008346814}	No	0.9898633381218871	{'CI': array([0.94664081, 1.0291783 ]), 'Gelman-Rubin': 1.0023567330587817}	No
43	Other forms of heart disease|diseases of the circulatory system$M$41-60	diseases of the circulatory system	0.9975141461547072	{'CI': array([0.94062501, 1.05701052]), 'Gelman-Rubin': 0.9999380959441074}	No	1.0004572339807167	{'CI': array([0.95164437, 1.05496834]), 'Gelman-Rubin': 0.9998216670463121}	No
44	Other forms of heart disease|diseases of the circulatory system$M$61-	diseases of the circulatory system	1.0157664274512779	{'CI': array([0.97309213, 1.07082475]), 'Gelman-Rubin': 1.002070668433594}	No	1.003868373689142	{'CI': array([0.96515554, 1.04420673]), 'Gelman-Rubin': 1.0006605313150159}	No
45	Pulmonary heart disease and diseases of pulmonary circulation|diseases of the circulatory system$F$61-	diseases of the circulatory system	0.9956707981452341	{'CI': array([0.92958979, 1.05570382]), 'Gelman-Rubin': 1.0002823060727513}	No	0.9967310844135093	{'CI': array([0.94065617, 1.05019467]), 'Gelman-Rubin': 1.0003320087619878}	No
46	Diseases of appendix|diseases of the digestive system$F$0-20	diseases of the digestive system	0.9903642907014772	{'CI': array([0.91758482, 1.04541644]), 'Gelman-Rubin': 1.00054942364069}	No	0.9994509628049479	{'CI': array([0.94460323, 1.0528243 ]), 'Gelman-Rubin': 0.9997842843085221}	No
47	Diseases of appendix|diseases of the digestive system$F$21-40	diseases of the digestive system	0.9990246259696932	{'CI': array([0.9363951 , 1.06051676]), 'Gelman-Rubin': 0.9999340370866964}	No	1.0056798327014271	{'CI': array([0.95267805, 1.06124816]), 'Gelman-Rubin': 1.0013008476182652}	No
48	Diseases of appendix|diseases of the digestive system$M$0-20	diseases of the digestive system	1.0001072651837373	{'CI': array([0.94004204, 1.06103315]), 'Gelman-Rubin': 0.9998462879850781}	No	0.9980903933430882	{'CI': array([0.94339229, 1.05046625]), 'Gelman-Rubin': 0.9998974932911746}	No
49	Diseases of appendix|diseases of the digestive system$M$21-40	diseases of the digestive system	0.9832789075015562	{'CI': array([0.91235907, 1.03848102]), 'Gelman-Rubin': 1.0035667545231195}	No	1.0027900759782415	{'CI': array([0.95074407, 1.06121302]), 'Gelman-Rubin': 1.0000344089252517}	No
50	Diseases of oesophagus, stomach and duodenum|diseases of the digestive system$F$61-	diseases of the digestive system	1.005605922828943	{'CI': array([0.94825901, 1.06703913]), 'Gelman-Rubin': 1.0000248174149353}	No	1.006469331096329	{'CI': array([0.95660143, 1.06141917]), 'Gelman-Rubin': 1.0007362805453999}	No
51	Diseases of oesophagus, stomach and duodenum|diseases of the digestive system$M$21-40	diseases of the digestive system	1.0026208772366838	{'CI': array([0.94351436, 1.07181749]), 'Gelman-Rubin': 0.9998644682250374}	No	1.010332013243864	{'CI': array([0.96069033, 1.0696435 ]), 'Gelman-Rubin': 1.0017370709787192}	No
52	Diseases of oesophagus, stomach and duodenum|diseases of the digestive system$M$41-60	diseases of the digestive system	0.984462603033826	{'CI': array([0.91591665, 1.03798646]), 'Gelman-Rubin': 1.0022802221991691}	No	1.0068262385285522	{'CI': array([0.95835196, 1.06177144]), 'Gelman-Rubin': 0.9998578363156204}	No
53	Diseases of oesophagus, stomach and duodenum|diseases of the digestive system$M$61-	diseases of the digestive system	0.9989406142053802	{'CI': array([0.94108727, 1.05384932]), 'Gelman-Rubin': 0.9998676143783952}	No	0.9983315700210494	{'CI': array([0.94940289, 1.04805861]), 'Gelman-Rubin': 0.9999433772951248}	No
54	Disorders of gallbladder, biliary tract and pancreas|diseases of the digestive system$F$21-40	diseases of the digestive system	0.9992000809093683	{'CI': array([0.93696859, 1.05619378]), 'Gelman-Rubin': 0.999814673543277}	No	0.9941387004302031	{'CI': array([0.94371191, 1.04291276]), 'Gelman-Rubin': 1.000377064378159}	No
55	Disorders of gallbladder, biliary tract and pancreas|diseases of the digestive system$F$41-60	diseases of the digestive system	0.9833783748145796	{'CI': array([0.91983966, 1.03733015]), 'Gelman-Rubin': 1.0038576498748464}	No	0.9966472326864286	{'CI': array([0.94707614, 1.04385494]), 'Gelman-Rubin': 0.9999901660784645}	No
56	Disorders of gallbladder, biliary tract and pancreas|diseases of the digestive system$F$61-	diseases of the digestive system	0.9876198836685114	{'CI': array([0.93063625, 1.03994273]), 'Gelman-Rubin': 1.0023895639034177}	No	0.9842933128874689	{'CI': array([0.93379814, 1.02711831]), 'Gelman-Rubin': 1.0041259227912915}	No
57	Disorders of gallbladder, biliary tract and pancreas|diseases of the digestive system$M$21-40	diseases of the digestive system	0.9969391583456179	{'CI': array([0.93616663, 1.05838041]), 'Gelman-Rubin': 1.0002890902306798}	No	0.9973847848372059	{'CI': array([0.94380976, 1.05379266]), 'Gelman-Rubin': 0.9999318855630288}	No
58	Disorders of gallbladder, biliary tract and pancreas|diseases of the digestive system$M$41-60	diseases of the digestive system	0.9950944607298381	{'CI': array([0.93734961, 1.05104838]), 'Gelman-Rubin': 1.000116181912306}	No	0.9978737470153233	{'CI': array([0.94828256, 1.04936573]), 'Gelman-Rubin': 1.0001525253566963}	No
59	Disorders of gallbladder, biliary tract and pancreas|diseases of the digestive system$M$61-	diseases of the digestive system	0.9903963618174256	{'CI': array([0.92751167, 1.04297489]), 'Gelman-Rubin': 1.0009673156381025}	No	1.0076540963723954	{'CI': array([0.95886045, 1.06110175]), 'Gelman-Rubin': 1.000608344141271}	No
60	Noninfective enteritis and colitis|diseases of the digestive system$F$61-	diseases of the digestive system	0.9985391129557665	{'CI': array([0.93836536, 1.06046415]), 'Gelman-Rubin': 0.999780068497297}	No	0.9999358047804704	{'CI': array([0.94353288, 1.05219766]), 'Gelman-Rubin': 0.9998293599070478}	No
61	Noninfective enteritis and colitis|diseases of the digestive system$M$21-40	diseases of the digestive system	0.9901334781590136	{'CI': array([0.91688005, 1.05058526]), 'Gelman-Rubin': 1.0018725965070632}	No	1.0117686692525443	{'CI': array([0.96395022, 1.0726898 ]), 'Gelman-Rubin': 1.0019221348016285}	No
62	Other diseases of intestines|diseases of the digestive system$F$41-60	diseases of the digestive system	1.0027665520889473	{'CI': array([0.94336641, 1.06576871]), 'Gelman-Rubin': 0.9998319906617709}	No	1.0063263366556905	{'CI': array([0.95306982, 1.06659746]), 'Gelman-Rubin': 1.000685785125912}	No
63	Other diseases of intestines|diseases of the digestive system$F$61-	diseases of the digestive system	1.0048766858069538	{'CI': array([0.94966278, 1.06625526]), 'Gelman-Rubin': 1.0002966751472646}	No	0.9875022802125442	{'CI': array([0.93146264, 1.03468959]), 'Gelman-Rubin': 1.0037379993579638}	No
64	Other diseases of intestines|diseases of the digestive system$M$41-60	diseases of the digestive system	0.9792656727395451	{'CI': array([0.90918636, 1.02965048]), 'Gelman-Rubin': 1.004916541506012}	No	1.001906467690749	{'CI': array([0.94997035, 1.0538991 ]), 'Gelman-Rubin': 0.9998969733595695}	No
65	Other diseases of intestines|diseases of the digestive system$M$61-	diseases of the digestive system	1.0003237992797174	{'CI': array([0.94495469, 1.05980523]), 'Gelman-Rubin': 1.0001746981907644}	No	0.9938612478899705	{'CI': array([0.9448257 , 1.03914379]), 'Gelman-Rubin': 1.0011541784003275}	No
66	Other diseases of the digestive system|diseases of the digestive system$F$21-40	diseases of the digestive system	1.0000784048137497	{'CI': array([0.9374756, 1.0693904]), 'Gelman-Rubin': 0.999804860046475}	No	1.0005049739671272	{'CI': array([0.94372538, 1.05810656]), 'Gelman-Rubin': 0.9999420390600907}	No
67	Other diseases of the digestive system|diseases of the digestive system$F$41-60	diseases of the digestive system	1.0019696466811832	{'CI': array([0.94444977, 1.06478173]), 'Gelman-Rubin': 0.9999035121502214}	No	1.0045911265041734	{'CI': array([0.95023141, 1.06353402]), 'Gelman-Rubin': 1.0009910773762838}	No
68	Other diseases of the digestive system|diseases of the digestive system$F$61-	diseases of the digestive system	0.997386409925309	{'CI': array([0.93656232, 1.04913038]), 'Gelman-Rubin': 1.0001024452603415}	No	0.9949975882922093	{'CI': array([0.94384746, 1.03883272]), 'Gelman-Rubin': 1.0010297532105321}	No
69	Other diseases of the digestive system|diseases of the digestive system$M$41-60	diseases of the digestive system	0.9878407145416994	{'CI': array([0.91552545, 1.0427047 ]), 'Gelman-Rubin': 1.001260796961276}	No	1.007876726491916	{'CI': array([0.95695725, 1.06259331]), 'Gelman-Rubin': 1.0008172185181246}	No
70	Other diseases of the digestive system|diseases of the digestive system$M$61-	diseases of the digestive system	0.9992420330449866	{'CI': array([0.93921763, 1.05637828]), 'Gelman-Rubin': 1.0000131975475228}	No	1.0038736312426924	{'CI': array([0.95660977, 1.06160352]), 'Gelman-Rubin': 0.9999592721598213}	No
71	Diseases of inner ear|diseases of the ear and mastoid process$F$61-	diseases of the ear and mastoid process	0.994123427152836	{'CI': array([0.92978309, 1.05255356]), 'Gelman-Rubin': 1.0006379254567412}	No	0.9972296931043816	{'CI': array([0.94248947, 1.05256262]), 'Gelman-Rubin': 0.999831877704163}	No
72	Diseases of middle ear and mastoid|diseases of the ear and mastoid process$M$0-20	diseases of the ear and mastoid process	0.996675000850436	{'CI': array([0.9349738 , 1.05514883]), 'Gelman-Rubin': 1.0003882708036922}	No	0.9922216564687598	{'CI': array([0.9352365 , 1.04234888]), 'Gelman-Rubin': 1.001146800182102}	No
73	Diseases of male genital organs|diseases of the genitourinary system: pelvis, genitals and breasts$M$61-	diseases of the genitourinary system: pelvis, genitals and breasts	0.99273324115503	{'CI': array([0.93737886, 1.04066727]), 'Gelman-Rubin': 1.0012506301657556}	No	1.003860652381465	{'CI': array([0.96367917, 1.04904871]), 'Gelman-Rubin': 0.9999693631047346}	No
74	Inflammatory diseases of female pelvic organs|diseases of the genitourinary system: pelvis, genitals and breasts$F$21-40	diseases of the genitourinary system: pelvis, genitals and breasts	0.9909313898251065	{'CI': array([0.92925208, 1.04342873]), 'Gelman-Rubin': 1.0016049647554521}	No	0.9839860567009314	{'CI': array([0.92749313, 1.03005666]), 'Gelman-Rubin': 1.0053675251823158}	No
75	Noninflammatory disorders of female genital tract|diseases of the genitourinary system: pelvis, genitals and breasts$F$0-20	diseases of the genitourinary system: pelvis, genitals and breasts	1.004230949865799	{'CI': array([0.9469967 , 1.06713557]), 'Gelman-Rubin': 0.9999537145121008}	No	1.0063371890431376	{'CI': array([0.95370906, 1.06093399]), 'Gelman-Rubin': 1.0017008234835088}	No
76	Noninflammatory disorders of female genital tract|diseases of the genitourinary system: pelvis, genitals and breasts$F$21-40	diseases of the genitourinary system: pelvis, genitals and breasts	0.9900587639699381	{'CI': array([0.94124641, 1.03148532]), 'Gelman-Rubin': 1.0018097736324647}	No	0.9901519086762999	{'CI': array([0.95182083, 1.02561009]), 'Gelman-Rubin': 1.001212735373991}	No
77	Noninflammatory disorders of female genital tract|diseases of the genitourinary system: pelvis, genitals and breasts$F$41-60	diseases of the genitourinary system: pelvis, genitals and breasts	0.9904106761459824	{'CI': array([0.93948327, 1.03924935]), 'Gelman-Rubin': 1.0010173487106857}	No	1.0095060134948348	{'CI': array([0.96846096, 1.05428564]), 'Gelman-Rubin': 1.0035171602049247}	No
78	Other diseases of urinary system|diseases of the genitourinary system: urinary system$F$21-40	diseases of the genitourinary system: urinary system	0.9808250231788437	{'CI': array([0.90832891, 1.0369856 ]), 'Gelman-Rubin': 1.0049099112440762}	No	0.9975815234153765	{'CI': array([0.94553553, 1.05036028]), 'Gelman-Rubin': 0.9999422602602513}	No
79	Other diseases of urinary system|diseases of the genitourinary system: urinary system$F$41-60	diseases of the genitourinary system: urinary system	1.005243392104278	{'CI': array([0.95086808, 1.06645081]), 'Gelman-Rubin': 0.9999644507947395}	No	0.9967048257082877	{'CI': array([0.94563739, 1.04585847]), 'Gelman-Rubin': 1.0000459477500991}	No
80	Other diseases of urinary system|diseases of the genitourinary system: urinary system$F$61-	diseases of the genitourinary system: urinary system	0.9882859372808184	{'CI': array([0.92791417, 1.03656836]), 'Gelman-Rubin': 1.0021150843675668}	No	0.9863387889964468	{'CI': array([0.93508765, 1.030374 ]), 'Gelman-Rubin': 1.0034985846242575}	No
81	Other diseases of urinary system|diseases of the genitourinary system: urinary system$M$61-	diseases of the genitourinary system: urinary system	1.0041978667310771	{'CI': array([0.95001012, 1.06855084]), 'Gelman-Rubin': 1.0000397636235199}	No	0.9915199153328456	{'CI': array([0.94130589, 1.03997389]), 'Gelman-Rubin': 1.0023276557931386}	No
82	Other disorders of kidney and ureter|diseases of the genitourinary system: urinary system$F$61-	diseases of the genitourinary system: urinary system	1.0039099581104407	{'CI': array([0.9497031 , 1.06606452]), 'Gelman-Rubin': 1.0005315376470143}	No	0.9992266124066941	{'CI': array([0.94633422, 1.04933094]), 'Gelman-Rubin': 1.0001367236125758}	No
83	Other disorders of kidney and ureter|diseases of the genitourinary system: urinary system$M$61-	diseases of the genitourinary system: urinary system	0.9999347003920673	{'CI': array([0.94446945, 1.06009455]), 'Gelman-Rubin': 1.0001070294348464}	No	0.9861122635497993	{'CI': array([0.92842704, 1.0340343 ]), 'Gelman-Rubin': 1.0035728174056098}	No
84	Renal tubulo-interstitial diseases|diseases of the genitourinary system: urinary system$F$41-60	diseases of the genitourinary system: urinary system	1.0037871497750424	{'CI': array([0.94338883, 1.06678592]), 'Gelman-Rubin': 0.9998777505177551}	No	1.002409336480986	{'CI': array([0.95072314, 1.05757308]), 'Gelman-Rubin': 0.9998401099708564}	No
85	Renal tubulo-interstitial diseases|diseases of the genitourinary system: urinary system$F$61-	diseases of the genitourinary system: urinary system	1.001060783635572	{'CI': array([0.94282517, 1.06603592]), 'Gelman-Rubin': 0.999768173151327}	No	0.9958146544955487	{'CI': array([0.94154434, 1.04475795]), 'Gelman-Rubin': 1.0009432284746616}	No
86	Renal tubulo-interstitial diseases|diseases of the genitourinary system: urinary system$M$21-40	diseases of the genitourinary system: urinary system	1.0053905306788955	{'CI': array([0.94886913, 1.06745375]), 'Gelman-Rubin': 1.0005953512056196}	No	1.0009922138550607	{'CI': array([0.9474898 , 1.05522219]), 'Gelman-Rubin': 0.9998926847446968}	No
87	Renal tubulo-interstitial diseases|diseases of the genitourinary system: urinary system$M$41-60	diseases of the genitourinary system: urinary system	0.9896725561769179	{'CI': array([0.92697564, 1.04840347]), 'Gelman-Rubin': 1.0013829316829237}	No	1.0010248308106864	{'CI': array([0.95196476, 1.05813197]), 'Gelman-Rubin': 0.9999072825917791}	No
88	Renal tubulo-interstitial diseases|diseases of the genitourinary system: urinary system$M$61-	diseases of the genitourinary system: urinary system	1.0036434654911235	{'CI': array([0.9459904 , 1.06685216]), 'Gelman-Rubin': 0.9998218175510555}	No	1.0008332061216394	{'CI': array([0.95109771, 1.05197314]), 'Gelman-Rubin': 1.00014581295001}	No
89	Urolithiasis|diseases of the genitourinary system: urinary system$M$41-60	diseases of the genitourinary system: urinary system	0.9882734927063345	{'CI': array([0.91479452, 1.0415665 ]), 'Gelman-Rubin': 1.0016684139745464}	No	0.9979449063274054	{'CI': array([0.9462777, 1.0507582]), 'Gelman-Rubin': 0.9999219453193978}	No
90	Urolithiasis|diseases of the genitourinary system: urinary system$M$61-	diseases of the genitourinary system: urinary system	1.0110714712480928	{'CI': array([0.95283523, 1.08029785]), 'Gelman-Rubin': 1.0012793553833894}	No	0.9910666620793434	{'CI': array([0.93624112, 1.04369198]), 'Gelman-Rubin': 1.0021063757041189}	No
91	Arthrosis|diseases of the musculoskeletal system and connective tissue$F$61-	diseases of the musculoskeletal system and connective tissue	0.9909021474695311	{'CI': array([0.92922801, 1.04584056]), 'Gelman-Rubin': 1.0007209482473547}	No	1.0060953629720795	{'CI': array([0.95856581, 1.05853258]), 'Gelman-Rubin': 1.0011564104284478}	No
92	Inflammatory polyarthropathies|diseases of the musculoskeletal system and connective tissue$F$61-	diseases of the musculoskeletal system and connective tissue	0.9949085644919969	{'CI': array([0.94104218, 1.04582708]), 'Gelman-Rubin': 1.0008082261339066}	No	1.0035922386308613	{'CI': array([0.96061378, 1.04779964]), 'Gelman-Rubin': 0.9998769998563009}	No
93	Inflammatory polyarthropathies|diseases of the musculoskeletal system and connective tissue$M$41-60	diseases of the musculoskeletal system and connective tissue	0.9985646843334537	{'CI': array([0.93910159, 1.05955754]), 'Gelman-Rubin': 0.9998440730972795}	No	1.0006774964703442	{'CI': array([0.95383647, 1.05322804]), 'Gelman-Rubin': 0.9998757418347576}	No
94	Inflammatory polyarthropathies|diseases of the musculoskeletal system and connective tissue$M$61-	diseases of the musculoskeletal system and connective tissue	0.9912493689039479	{'CI': array([0.93120888, 1.0413488 ]), 'Gelman-Rubin': 1.0005572934127789}	No	1.000277048917657	{'CI': array([0.95367799, 1.04978646]), 'Gelman-Rubin': 0.9999139837030475}	No
95	Spondylopathies|diseases of the musculoskeletal system and connective tissue$F$61-	diseases of the musculoskeletal system and connective tissue	0.9979358789865959	{'CI': array([0.93712296, 1.05740938]), 'Gelman-Rubin': 0.99978125694053}	No	1.006620298633463	{'CI': array([0.95582948, 1.05838757]), 'Gelman-Rubin': 1.0010210165658666}	No
96	Spondylopathies|diseases of the musculoskeletal system and connective tissue$M$41-60	diseases of the musculoskeletal system and connective tissue	1.0022470366736504	{'CI': array([0.94241757, 1.06135079]), 'Gelman-Rubin': 0.9997585425394473}	No	1.005006086759273	{'CI': array([0.9566819 , 1.05591875]), 'Gelman-Rubin': 1.0000039684506221}	No
97	Spondylopathies|diseases of the musculoskeletal system and connective tissue$M$61-	diseases of the musculoskeletal system and connective tissue	1.0070979054034406	{'CI': array([0.95041332, 1.07323065]), 'Gelman-Rubin': 1.0006977071586005}	No	0.9900720714134426	{'CI': array([0.93277765, 1.03885184]), 'Gelman-Rubin': 1.0031804478364152}	No
98	Systemic connective tissue disorders|diseases of the musculoskeletal system and connective tissue$F$61-	diseases of the musculoskeletal system and connective tissue	1.0014787990518335	{'CI': array([0.94139825, 1.0650628 ]), 'Gelman-Rubin': 0.9998249618131055}	No	1.0096374755189195	{'CI': array([0.96314577, 1.06704063]), 'Gelman-Rubin': 1.0010120748591675}	No
99	Systemic connective tissue disorders|diseases of the musculoskeletal system and connective tissue$M$61-	diseases of the musculoskeletal system and connective tissue	1.008289541825068	{'CI': array([0.95061771, 1.07540658]), 'Gelman-Rubin': 1.0014402240593092}	No	0.9892667143210021	{'CI': array([0.9370377 , 1.03979874]), 'Gelman-Rubin': 1.0038294991368144}	No
100	Episodic and paroxysmal disorders|diseases of the nervous system$F$61-	diseases of the nervous system	1.0015543845172659	{'CI': array([0.94627661, 1.06192714]), 'Gelman-Rubin': 0.9997929017370019}	No	1.0043392808230995	{'CI': array([0.95717593, 1.05654448]), 'Gelman-Rubin': 1.0003882818038419}	No
101	Episodic and paroxysmal disorders|diseases of the nervous system$M$41-60	diseases of the nervous system	0.9989048296412479	{'CI': array([0.9353 , 1.06059649]), 'Gelman-Rubin': 0.999948372997874}	No	1.003240670780212	{'CI': array([0.9511687 , 1.05662799]), 'Gelman-Rubin': 0.9999056056578207}	No
102	Episodic and paroxysmal disorders|diseases of the nervous system$M$61-	diseases of the nervous system	1.0089797342959563	{'CI': array([0.95428363, 1.07486555]), 'Gelman-Rubin': 1.0018074916139375}	No	0.9929384893506984	{'CI': array([0.94182547, 1.0438997 ]), 'Gelman-Rubin': 1.0006682355850793}	No
103	Extrapyramidal and movement disorders|diseases of the nervous system$M$61-	diseases of the nervous system	1.0042697140077221	{'CI': array([0.9464452 , 1.06513537]), 'Gelman-Rubin': 1.0003922032746995}	No	0.9972553998481086	{'CI': array([0.94215819, 1.04603111]), 'Gelman-Rubin': 1.0002904188368302}	No
104	Other disorders of the nervous system|diseases of the nervous system$F$61-	diseases of the nervous system	0.9991081162646597	{'CI': array([0.94354476, 1.05512842]), 'Gelman-Rubin': 1.0001102302982503}	No	1.0083338442616028	{'CI': array([0.95998897, 1.05698368]), 'Gelman-Rubin': 1.001600101727921}	No
105	Other disorders of the nervous system|diseases of the nervous system$M$41-60	diseases of the nervous system	0.9989704423858784	{'CI': array([0.93825183, 1.05865296]), 'Gelman-Rubin': 1.0002436965377624}	No	1.0081379215912571	{'CI': array([0.95552955, 1.06569246]), 'Gelman-Rubin': 1.0011521759734272}	No
106	Other disorders of the nervous system|diseases of the nervous system$M$61-	diseases of the nervous system	0.991252176429699	{'CI': array([0.93132302, 1.04930839]), 'Gelman-Rubin': 1.00053065889037}	No	0.9908916482502635	{'CI': array([0.93844752, 1.038858 ]), 'Gelman-Rubin': 1.0022817384965503}	No
107	Acute upper respiratory infections|diseases of the respiratory system$F$0-20	diseases of the respiratory system	1.0049651454973911	{'CI': array([0.94906602, 1.073689 ]), 'Gelman-Rubin': 0.9999564863886694}	No	1.003345090819467	{'CI': array([0.95150708, 1.06173488]), 'Gelman-Rubin': 1.0000457429647063}	No
108	Acute upper respiratory infections|diseases of the respiratory system$M$0-20	diseases of the respiratory system	1.006917248607472	{'CI': array([0.95421974, 1.07563254]), 'Gelman-Rubin': 0.9998882144632285}	No	0.9880788747403347	{'CI': array([0.9323555 , 1.03702675]), 'Gelman-Rubin': 1.0034544563926941}	No
109	Chronic lower respiratory diseases|diseases of the respiratory system$F$41-60	diseases of the respiratory system	1.003825447345947	{'CI': array([0.94353459, 1.06815143]), 'Gelman-Rubin': 1.0007864240541215}	No	0.9884037479209404	{'CI': array([0.93333337, 1.03551084]), 'Gelman-Rubin': 1.0022257991832262}	No
110	Chronic lower respiratory diseases|diseases of the respiratory system$F$61-	diseases of the respiratory system	1.0024279709581079	{'CI': array([0.94417595, 1.06090696]), 'Gelman-Rubin': 0.999856813725434}	No	1.0009752152721383	{'CI': array([0.95040365, 1.05135812]), 'Gelman-Rubin': 1.0002635291404032}	No
111	Chronic lower respiratory diseases|diseases of the respiratory system$M$0-20	diseases of the respiratory system	0.999336701535132	{'CI': array([0.93434922, 1.07095566]), 'Gelman-Rubin': 0.9998132520030939}	No	0.9872491572984621	{'CI': array([0.92985851, 1.03691836]), 'Gelman-Rubin': 1.0027515655548371}	No
112	Chronic lower respiratory diseases|diseases of the respiratory system$M$41-60	diseases of the respiratory system	0.9906499752902723	{'CI': array([0.9255586, 1.046282 ]), 'Gelman-Rubin': 1.0008214082557672}	No	1.0017078495497511	{'CI': array([0.95059274, 1.05318488]), 'Gelman-Rubin': 1.000021663022436}	No
113	Chronic lower respiratory diseases|diseases of the respiratory system$M$61-	diseases of the respiratory system	1.0150036098820523	{'CI': array([0.96799543, 1.07934637]), 'Gelman-Rubin': 1.0025531134556942}	No	1.0125749300954647	{'CI': array([0.9702614 , 1.06245198]), 'Gelman-Rubin': 1.0017539480375883}	No
114	Influenza and pneumonia|diseases of the respiratory system$F$61-	diseases of the respiratory system	1.0227863559684571	{'CI': array([0.97333689, 1.08963847]), 'Gelman-Rubin': 1.0067274719810124}	No	1.016480686439323	{'CI': array([0.97128733, 1.071861 ]), 'Gelman-Rubin': 1.005123740445138}	No
115	Influenza and pneumonia|diseases of the respiratory system$M$0-20	diseases of the respiratory system	1.005847426651542	{'CI': array([0.9496639 , 1.07580155]), 'Gelman-Rubin': 1.0003883559404363}	No	0.9999510512509059	{'CI': array([0.94495272, 1.05804219]), 'Gelman-Rubin': 0.9997830457613356}	No
116	Influenza and pneumonia|diseases of the respiratory system$M$41-60	diseases of the respiratory system	1.002263376270636	{'CI': array([0.9410946 , 1.06697126]), 'Gelman-Rubin': 0.9997846936437328}	No	0.9938768198471031	{'CI': array([0.93422941, 1.0458043 ]), 'Gelman-Rubin': 1.000131247071651}	No
117	Influenza and pneumonia|diseases of the respiratory system$M$61-	diseases of the respiratory system	1.0122974749448495	{'CI': array([0.96168544, 1.0725629 ]), 'Gelman-Rubin': 1.0012355087576545}	No	1.0175317502230354	{'CI': array([0.9751781 , 1.07530584]), 'Gelman-Rubin': 1.0065863620371358}	No
118	Other acute lower respiratory infections|diseases of the respiratory system$M$0-20	diseases of the respiratory system	0.9931917737315415	{'CI': array([0.92721492, 1.05789297]), 'Gelman-Rubin': 1.0002967084211747}	No	0.9941689373842	{'CI': array([0.93789459, 1.04648626]), 'Gelman-Rubin': 1.000264755843136}	No
119	Other acute lower respiratory infections|diseases of the respiratory system$M$61-	diseases of the respiratory system	1.0002798777297182	{'CI': array([0.93494643, 1.06039538]), 'Gelman-Rubin': 0.9998658435880741}	No	1.0092524779713732	{'CI': array([0.95643163, 1.06783592]), 'Gelman-Rubin': 1.001183971095793}	No
120	Other diseases of upper respiratory tract|diseases of the respiratory system$F$0-20	diseases of the respiratory system	0.9941670144488692	{'CI': array([0.92921681, 1.0453347 ]), 'Gelman-Rubin': 1.0000338789790033}	No	1.003725688321101	{'CI': array([0.95522689, 1.05434489]), 'Gelman-Rubin': 1.0001144263350206}	No
121	Other diseases of upper respiratory tract|diseases of the respiratory system$M$0-20	diseases of the respiratory system	1.019701088857845	{'CI': array([0.9680059 , 1.09048761]), 'Gelman-Rubin': 1.0030084957553675}	No	0.9962339444676918	{'CI': array([0.9489315 , 1.04704714]), 'Gelman-Rubin': 1.0002613425067182}	No
122	Diabetes mellitus|endocrine diseases$F$21-40	endocrine diseases	0.9966759107686822	{'CI': array([0.93594213, 1.05793199]), 'Gelman-Rubin': 1.000036887575496}	No	1.0037435673951831	{'CI': array([0.95080545, 1.05457154]), 'Gelman-Rubin': 1.0000786579531267}	No
123	Diabetes mellitus|endocrine diseases$F$41-60	endocrine diseases	0.9942412089266496	{'CI': array([0.93550424, 1.05050147]), 'Gelman-Rubin': 1.0003343844727037}	No	1.009003563411561	{'CI': array([0.96343631, 1.06356621]), 'Gelman-Rubin': 1.0010030054700854}	No
124	Diabetes mellitus|endocrine diseases$F$61-	endocrine diseases	0.9921214756847201	{'CI': array([0.94311845, 1.03347304]), 'Gelman-Rubin': 1.0007152674149478}	No	1.0018172976527389	{'CI': array([0.96546969, 1.04358194]), 'Gelman-Rubin': 1.0002986114219201}	No
125	Diabetes mellitus|endocrine diseases$M$21-40	endocrine diseases	1.0068942365910132	{'CI': array([0.95181958, 1.0738692 ]), 'Gelman-Rubin': 1.0008061509382025}	No	1.0057350058185137	{'CI': array([0.95663546, 1.06476436]), 'Gelman-Rubin': 1.0001963904753204}	No
126	Diabetes mellitus|endocrine diseases$M$41-60	endocrine diseases	1.0055736802495867	{'CI': array([0.95229206, 1.0679002 ]), 'Gelman-Rubin': 1.0001617014091981}	No	1.004653823142622	{'CI': array([0.95661492, 1.0531685 ]), 'Gelman-Rubin': 1.0007093880024227}	No
127	Diabetes mellitus|endocrine diseases$M$61-	endocrine diseases	1.0025531808021335	{'CI': array([0.95610264, 1.05597452]), 'Gelman-Rubin': 1.0000952509121463}	No	0.9872229661978486	{'CI': array([0.94039646, 1.02557936]), 'Gelman-Rubin': 1.0030462500228927}	No
128	Thyroid gland / thyroid hormone|endocrine diseases$F$21-40	endocrine diseases	0.9925591248153255	{'CI': array([0.92652601, 1.05340461]), 'Gelman-Rubin': 1.000462399857369}	No	0.9975827654479934	{'CI': array([0.94352534, 1.05008472]), 'Gelman-Rubin': 1.0000251796129804}	No
129	Thyroid gland / thyroid hormone|endocrine diseases$F$61-	endocrine diseases	1.00240049387551	{'CI': array([0.94484334, 1.06407833]), 'Gelman-Rubin': 1.0000472455059861}	No	0.99660879891834	{'CI': array([0.94614018, 1.04794029]), 'Gelman-Rubin': 0.999799325301513}	No
130	Persons encountering health services for examination and investigation|external causes of morbidity and mortality$F$0-20	external causes of morbidity and mortality	0.9966233679796935	{'CI': array([0.92824954, 1.05903318]), 'Gelman-Rubin': 0.9999220448320822}	No	0.9930536506740617	{'CI': array([0.93983841, 1.04574439]), 'Gelman-Rubin': 1.000912798487669}	No
131	Persons encountering health services for examination and investigation|external causes of morbidity and mortality$F$21-40	external causes of morbidity and mortality	1.0016246720961464	{'CI': array([0.9431788 , 1.06271294]), 'Gelman-Rubin': 0.9999562321041463}	No	0.9909772233589211	{'CI': array([0.93853798, 1.0389801 ]), 'Gelman-Rubin': 1.0033633250067777}	No
132	Persons encountering health services for examination and investigation|external causes of morbidity and mortality$F$41-60	external causes of morbidity and mortality	0.9974142668045645	{'CI': array([0.93629793, 1.05816587]), 'Gelman-Rubin': 0.9999079422830297}	No	1.008509927926359	{'CI': array([0.95711294, 1.06096309]), 'Gelman-Rubin': 1.001481625018122}	No
133	Persons encountering health services for examination and investigation|external causes of morbidity and mortality$F$61-	external causes of morbidity and mortality	1.0193037288534135	{'CI': array([0.96663596, 1.09471101]), 'Gelman-Rubin': 1.0036300219252288}	No	0.9906711737095014	{'CI': array([0.9378783 , 1.03565914]), 'Gelman-Rubin': 1.0020176653652189}	No
134	Persons encountering health services for examination and investigation|external causes of morbidity and mortality$M$0-20	external causes of morbidity and mortality	0.9937163029632539	{'CI': array([0.92462293, 1.04687686]), 'Gelman-Rubin': 1.0006017526962716}	No	0.9894332468207003	{'CI': array([0.93268365, 1.04253881]), 'Gelman-Rubin': 1.0022692115484575}	No
135	Persons encountering health services for examination and investigation|external causes of morbidity and mortality$M$21-40	external causes of morbidity and mortality	0.996927200662413	{'CI': array([0.93756196, 1.06212732]), 'Gelman-Rubin': 1.0003180981251125}	No	1.0034330234961224	{'CI': array([0.95344334, 1.05573911]), 'Gelman-Rubin': 1.0008768775815144}	No
136	Persons encountering health services for examination and investigation|external causes of morbidity and mortality$M$41-60	external causes of morbidity and mortality	1.0007305432081846	{'CI': array([0.94307645, 1.06397343]), 'Gelman-Rubin': 0.999847162561127}	No	1.0028662594039732	{'CI': array([0.95372191, 1.05929617]), 'Gelman-Rubin': 1.0000567374521179}	No
137	Persons encountering health services for examination and investigation|external causes of morbidity and mortality$M$61-	external causes of morbidity and mortality	0.992046946305978	{'CI': array([0.92821379, 1.04626962]), 'Gelman-Rubin': 1.0006286848374755}	No	0.9998155649583146	{'CI': array([0.9488555 , 1.04813286]), 'Gelman-Rubin': 0.9999969032261078}	No
138	Persons encountering health services for specific procedures and health care|external causes of morbidity and mortality$F$21-40	external causes of morbidity and mortality	0.9977513988575539	{'CI': array([0.94281657, 1.0590091 ]), 'Gelman-Rubin': 1.0000031369657463}	No	0.9961753796039288	{'CI': array([0.94337825, 1.04776658]), 'Gelman-Rubin': 1.0001832223349554}	No
139	Persons encountering health services in circumstances related to reproduction|external causes of morbidity and mortality$F$21-40	external causes of morbidity and mortality	1.0121913553395245	{'CI': array([0.96551945, 1.07222874]), 'Gelman-Rubin': 1.0018983408664144}	No	0.9937762658219452	{'CI': array([0.94724285, 1.03891684]), 'Gelman-Rubin': 1.0007095297231146}	No
140	Persons encountering health services in other circumstances|external causes of morbidity and mortality$F$21-40	external causes of morbidity and mortality	0.9968687207082101	{'CI': array([0.93658989, 1.05565786]), 'Gelman-Rubin': 0.9998358979601506}	No	0.9986140814684136	{'CI': array([0.94715961, 1.04990482]), 'Gelman-Rubin': 0.9998865681243995}	No
141	Abdomen, lower back, lumbar spine and pelvis|injury$F$61-	injury	0.9869951869550503	{'CI': array([0.91817638, 1.04516441]), 'Gelman-Rubin': 1.0021579585563853}	No	1.0037300624603525	{'CI': array([0.95350015, 1.05900114]), 'Gelman-Rubin': 1.0003520664410266}	No
142	Abdomen, lower back, lumbar spine and pelvis|injury$M$0-20	injury	0.9962073335043059	{'CI': array([0.93225168, 1.05889411]), 'Gelman-Rubin': 0.9998341305901443}	No	1.0010661012444446	{'CI': array([0.94784176, 1.05552541]), 'Gelman-Rubin': 0.9997515056558317}	No
143	Abdomen, lower back, lumbar spine and pelvis|injury$M$21-40	injury	0.9940163290947784	{'CI': array([0.92406055, 1.04992159]), 'Gelman-Rubin': 1.0004873235014475}	No	1.0085028136094905	{'CI': array([0.95851193, 1.06738715]), 'Gelman-Rubin': 1.0001997825517526}	No
144	Ankle and foot|injury$F$61-	injury	0.9963033571665932	{'CI': array([0.93130156, 1.0521076 ]), 'Gelman-Rubin': 1.0000308394740136}	No	1.0112483881159964	{'CI': array([0.95995606, 1.07191133]), 'Gelman-Rubin': 1.0032159064371655}	No
145	Ankle and foot|injury$M$0-20	injury	0.9914922226791935	{'CI': array([0.91757546, 1.04972906]), 'Gelman-Rubin': 1.0006367296275531}	No	0.9959832855730845	{'CI': array([0.9414153 , 1.05082916]), 'Gelman-Rubin': 1.0004097703457884}	No
146	Ankle and foot|injury$M$21-40	injury	0.9916838676263628	{'CI': array([0.91640468, 1.04991626]), 'Gelman-Rubin': 1.0003885572255307}	No	0.9997596179454173	{'CI': array([0.9460765 , 1.05112738]), 'Gelman-Rubin': 0.9997763405299549}	No
147	Ankle and foot|injury$M$41-60	injury	0.9989526949198791	{'CI': array([0.93957048, 1.05976692]), 'Gelman-Rubin': 0.9998578138130365}	No	1.0104445856280468	{'CI': array([0.95848322, 1.07130246]), 'Gelman-Rubin': 1.0013557462508105}	No
148	Head|injury$F$0-20	injury	0.9853352583833995	{'CI': array([0.91880783, 1.04370552]), 'Gelman-Rubin': 1.0017781929383192}	No	1.0064905753061881	{'CI': array([0.95696336, 1.06581443]), 'Gelman-Rubin': 1.0003717839647963}	No
149	Head|injury$F$21-40	injury	1.0022499030369068	{'CI': array([0.93664695, 1.06376537]), 'Gelman-Rubin': 0.9997702595722097}	No	0.999442340805493	{'CI': array([0.94781904, 1.05065827]), 'Gelman-Rubin': 0.9999053567943355}	No
150	Head|injury$F$41-60	injury	0.9918915904857706	{'CI': array([0.92677778, 1.0478192 ]), 'Gelman-Rubin': 1.0003808483248922}	No	1.0069500540690977	{'CI': array([0.95869191, 1.06705843]), 'Gelman-Rubin': 1.0008045721674124}	No
151	Head|injury$F$61-	injury	0.9845351840217702	{'CI': array([0.91852937, 1.0362516 ]), 'Gelman-Rubin': 1.0019130258149347}	No	1.013681407367516	{'CI': array([0.96685645, 1.07053767]), 'Gelman-Rubin': 1.0055657649877068}	No
152	Head|injury$M$0-20	injury	0.9976558671032163	{'CI': array([0.9368731 , 1.05583188]), 'Gelman-Rubin': 1.0001855897773124}	No	0.9885222304947295	{'CI': array([0.93438045, 1.03287387]), 'Gelman-Rubin': 1.0023640253205808}	No
153	Head|injury$M$21-40	injury	0.9958992415858146	{'CI': array([0.93901124, 1.0514397 ]), 'Gelman-Rubin': 1.0006428533912137}	No	1.0018889493309113	{'CI': array([0.95285867, 1.05011887]), 'Gelman-Rubin': 0.9998856689373151}	No
154	Head|injury$M$41-60	injury	1.003295900138058	{'CI': array([0.9487908 , 1.06541728]), 'Gelman-Rubin': 1.0000235785122586}	No	0.9968385401600289	{'CI': array([0.94403561, 1.04484835]), 'Gelman-Rubin': 1.0004717148475768}	No
155	Head|injury$M$61-	injury	0.9970524966480051	{'CI': array([0.93746236, 1.05274638]), 'Gelman-Rubin': 1.0002631013506007}	No	0.9968237120624296	{'CI': array([0.94783168, 1.04882334]), 'Gelman-Rubin': 1.0002869727781303}	No
156	Hip and thigh|injury$F$61-	injury	1.0068129831246584	{'CI': array([0.95802547, 1.06197113]), 'Gelman-Rubin': 1.0009089882660018}	No	0.9941407589210671	{'CI': array([0.95058352, 1.04031327]), 'Gelman-Rubin': 1.0001760917159257}	No
157	Hip and thigh|injury$M$61-	injury	1.0067036652488153	{'CI': array([0.9529409 , 1.06870527]), 'Gelman-Rubin': 1.0006014227081426}	No	0.9955942447210716	{'CI': array([0.94847908, 1.04637613]), 'Gelman-Rubin': 1.0005877910700338}	No
158	Knee and lower leg|injury$F$41-60	injury	0.9862357600668061	{'CI': array([0.91555777, 1.04217506]), 'Gelman-Rubin': 1.0013177090832186}	No	1.0043598342402398	{'CI': array([0.94994488, 1.06177739]), 'Gelman-Rubin': 1.001274144382221}	No
159	Knee and lower leg|injury$F$61-	injury	0.9994859238803359	{'CI': array([0.93624262, 1.05925002]), 'Gelman-Rubin': 1.0000809777367305}	No	1.0137097584451118	{'CI': array([0.96614213, 1.07510367]), 'Gelman-Rubin': 1.0044134711213744}	No
160	Knee and lower leg|injury$M$0-20	injury	0.9951194564178314	{'CI': array([0.92513374, 1.05521534]), 'Gelman-Rubin': 0.9999104010908485}	No	0.9952175423593919	{'CI': array([0.93673608, 1.04795902]), 'Gelman-Rubin': 1.0007120762541417}	No
161	Knee and lower leg|injury$M$21-40	injury	0.9926409987023639	{'CI': array([0.93016441, 1.04950691]), 'Gelman-Rubin': 1.000261072535992}	No	1.0086430396952348	{'CI': array([0.96003051, 1.06594388]), 'Gelman-Rubin': 1.0019155087697862}	No
162	Knee and lower leg|injury$M$41-60	injury	1.0037548402218788	{'CI': array([0.94341207, 1.0648377 ]), 'Gelman-Rubin': 1.0000334209195691}	No	1.011742362332198	{'CI': array([0.96231514, 1.07038731]), 'Gelman-Rubin': 1.003353889376878}	No
163	Shoulder and upper arm|injury$F$61-	injury	0.9889565679536594	{'CI': array([0.92412458, 1.04866639]), 'Gelman-Rubin': 1.00169612863402}	No	1.0027844238885477	{'CI': array([0.94991327, 1.05724866]), 'Gelman-Rubin': 1.000953477902883}	No
164	Thorax|injury$F$61-	injury	0.994000581136116	{'CI': array([0.93204685, 1.05232079]), 'Gelman-Rubin': 1.0003798016214431}	No	1.0077813499418062	{'CI': array([0.95674423, 1.06483461]), 'Gelman-Rubin': 1.0018644228317741}	No
165	Thorax|injury$M$21-40	injury	0.9930565238237875	{'CI': array([0.92683938, 1.05551703]), 'Gelman-Rubin': 1.0002245913658965}	No	1.0080586381308745	{'CI': array([0.9539869 , 1.06498188]), 'Gelman-Rubin': 1.0008861353593927}	No
166	Thorax|injury$M$41-60	injury	1.0050571281688871	{'CI': array([0.94477034, 1.07054166]), 'Gelman-Rubin': 1.000202282151538}	No	1.0026791361540275	{'CI': array([0.94950993, 1.05946419]), 'Gelman-Rubin': 0.9998946437109087}	No
167	Thorax|injury$M$61-	injury	1.007121875232425	{'CI': array([0.94840139, 1.07797132]), 'Gelman-Rubin': 1.0000081471029025}	No	1.0024159220840534	{'CI': array([0.95027831, 1.05716934]), 'Gelman-Rubin': 0.9998692129857597}	No
168	Behavioural syndromes associated with physiological disturbances and physical factors|mental and behavioural disorders$M$21-40	mental and behavioural disorders	1.014094042546582	{'CI': array([0.96185705, 1.07668783]), 'Gelman-Rubin': 1.0037172514786015}	No	0.9993585127363629	{'CI': array([0.95450806, 1.04667301]), 'Gelman-Rubin': 1.0002338671505926}	No
169	Behavioural syndromes associated with physiological disturbances and physical factors|mental and behavioural disorders$M$41-60	mental and behavioural disorders	1.0100685129401845	{'CI': array([0.96093706, 1.06582729]), 'Gelman-Rubin': 1.0027437930403935}	No	1.011970558924489	{'CI': array([0.96908766, 1.05954295]), 'Gelman-Rubin': 1.0023362177473558}	No
170	Behavioural syndromes associated with physiological disturbances and physical factors|mental and behavioural disorders$M$61-	mental and behavioural disorders	0.987133329025693	{'CI': array([0.92005015, 1.04453085]), 'Gelman-Rubin': 1.0014818682615305}	No	0.9887799083222693	{'CI': array([0.93059962, 1.03860972]), 'Gelman-Rubin': 1.0030199481219457}	No
171	Disorders of adult personality and behaviour|mental and behavioural disorders$M$21-40	mental and behavioural disorders	1.0078165500814313	{'CI': array([0.95283055, 1.07765702]), 'Gelman-Rubin': 1.0017999905243054}	No	0.9931133867886855	{'CI': array([0.93729074, 1.04631772]), 'Gelman-Rubin': 1.0015219299430147}	No
172	Mental and behavioural disorders due to psychoactive substance use|mental and behavioural disorders$F$21-40	mental and behavioural disorders	1.0040526123740074	{'CI': array([0.93770321, 1.06488349]), 'Gelman-Rubin': 1.0001688539429903}	No	0.9984671041924772	{'CI': array([0.9494439 , 1.05336389]), 'Gelman-Rubin': 1.0001725737248544}	No
173	Mental and behavioural disorders due to psychoactive substance use|mental and behavioural disorders$F$41-60	mental and behavioural disorders	1.0065683638860008	{'CI': array([0.94861876, 1.07618241]), 'Gelman-Rubin': 1.0006444537045094}	No	1.0071063729623777	{'CI': array([0.95778473, 1.06403896]), 'Gelman-Rubin': 1.0012746961348975}	No
174	Mental and behavioural disorders due to psychoactive substance use|mental and behavioural disorders$M$21-40	mental and behavioural disorders	1.025741153289092	{'CI': array([0.98016994, 1.08539438]), 'Gelman-Rubin': 1.008024593620328}	No	0.9995129404609059	{'CI': array([0.95960544, 1.04409029]), 'Gelman-Rubin': 0.9998472853855486}	No
175	Mental and behavioural disorders due to psychoactive substance use|mental and behavioural disorders$M$41-60	mental and behavioural disorders	1.014601541544849	{'CI': array([0.97036555, 1.06650234]), 'Gelman-Rubin': 1.0034255890012052}	No	1.0180519960326975	{'CI': array([0.97978407, 1.06473732]), 'Gelman-Rubin': 1.0056719357867272}	No
176	Mental and behavioural disorders due to psychoactive substance use|mental and behavioural disorders$M$61-	mental and behavioural disorders	0.9970103879303962	{'CI': array([0.93693741, 1.05805312]), 'Gelman-Rubin': 1.0000814076375124}	No	0.9927989291980908	{'CI': array([0.94208834, 1.04486115]), 'Gelman-Rubin': 1.0009349783180939}	No
177	Mood (affective) disorders|mental and behavioural disorders$F$21-40	mental and behavioural disorders	0.9989139660645385	{'CI': array([0.93871703, 1.05337189]), 'Gelman-Rubin': 0.999866632390017}	No	1.0015064552985542	{'CI': array([0.95095174, 1.05333994]), 'Gelman-Rubin': 0.9998095212029363}	No
178	Mood (affective) disorders|mental and behavioural disorders$F$41-60	mental and behavioural disorders	0.9975666440879722	{'CI': array([0.94190768, 1.05506023]), 'Gelman-Rubin': 0.9999782399769319}	No	1.0011043430269462	{'CI': array([0.95544642, 1.05140734]), 'Gelman-Rubin': 1.0001264610490994}	No
179	Mood (affective) disorders|mental and behavioural disorders$F$61-	mental and behavioural disorders	1.002879621624203	{'CI': array([0.94278076, 1.06216184]), 'Gelman-Rubin': 1.0004895323412444}	No	0.9921611989660177	{'CI': array([0.93713026, 1.04044261]), 'Gelman-Rubin': 1.0016438417440892}	No
180	Mood (affective) disorders|mental and behavioural disorders$M$21-40	mental and behavioural disorders	1.0170346130562635	{'CI': array([0.96072922, 1.08985161]), 'Gelman-Rubin': 1.0032665823855103}	No	1.004739575850075	{'CI': array([0.95324516, 1.05904857]), 'Gelman-Rubin': 1.000129880166645}	No
181	Mood (affective) disorders|mental and behavioural disorders$M$41-60	mental and behavioural disorders	1.009146268139397	{'CI': array([0.95426563, 1.07823213]), 'Gelman-Rubin': 1.0006370522414219}	No	1.000697231560384	{'CI': array([0.95046732, 1.05348856]), 'Gelman-Rubin': 0.999820213063133}	No
182	Neurotic, stress-related and somatoform disorders|mental and behavioural disorders$F$21-40	mental and behavioural disorders	1.0037294690294727	{'CI': array([0.94783746, 1.07047573]), 'Gelman-Rubin': 1.0004849406039105}	No	1.0036555959236142	{'CI': array([0.95409566, 1.05873491]), 'Gelman-Rubin': 1.0002992898956045}	No
183	Neurotic, stress-related and somatoform disorders|mental and behavioural disorders$F$41-60	mental and behavioural disorders	1.0015532902147433	{'CI': array([0.94406079, 1.06474225]), 'Gelman-Rubin': 0.9997676374951567}	No	1.0016251380638357	{'CI': array([0.95398361, 1.05524908]), 'Gelman-Rubin': 1.0000622340132086}	No
184	Neurotic, stress-related and somatoform disorders|mental and behavioural disorders$M$21-40	mental and behavioural disorders	1.0090201127765475	{'CI': array([0.95131076, 1.07569533]), 'Gelman-Rubin': 1.0012098655671173}	No	1.0139833486383543	{'CI': array([0.96190839, 1.0748243 ]), 'Gelman-Rubin': 1.0049478180184808}	No
185	Organic, including symptomatic, mental disorders|mental and behavioural disorders$F$61-	mental and behavioural disorders	1.0016728454228156	{'CI': array([0.94366416, 1.05925073]), 'Gelman-Rubin': 0.9999738490514521}	No	0.9979030188351391	{'CI': array([0.95084207, 1.04727319]), 'Gelman-Rubin': 1.0000399181176436}	No
186	Organic, including symptomatic, mental disorders|mental and behavioural disorders$M$61-	mental and behavioural disorders	0.9935758398996448	{'CI': array([0.9297675, 1.0526618]), 'Gelman-Rubin': 1.0006379429978287}	No	1.0147539894866608	{'CI': array([0.96426277, 1.0745965 ]), 'Gelman-Rubin': 1.0029882234829444}	No
187	Schizophrenia, schizotypal and delusional disorders|mental and behavioural disorders$M$21-40	mental and behavioural disorders	1.0020392647796803	{'CI': array([0.94508819, 1.06357422]), 'Gelman-Rubin': 1.0001792151114322}	No	0.9881074265780803	{'CI': array([0.92984806, 1.0362073 ]), 'Gelman-Rubin': 1.0029419523833378}	No
188	Malignant neoplasms of male genital organs|neoplasms$M$61-	neoplasms	1.0078209972500323	{'CI': array([0.95748655, 1.07057069]), 'Gelman-Rubin': 1.000508405259127}	No	0.9985240991413974	{'CI': array([0.949325 , 1.04340299]), 'Gelman-Rubin': 0.9999692284317308}	No
189	Malignant neoplasms, breast and female genital organs|neoplasms$F$61-	neoplasms	0.9950704097418597	{'CI': array([0.94462745, 1.04703732]), 'Gelman-Rubin': 1.0001840486798879}	No	1.012203819256228	{'CI': array([0.96859336, 1.06169122]), 'Gelman-Rubin': 1.0030747852159732}	No
190	Malignant neoplasms, digestive organs|neoplasms$F$61-	neoplasms	0.9964260513447387	{'CI': array([0.93879285, 1.05507163]), 'Gelman-Rubin': 0.9998591990970204}	No	0.9943455142933532	{'CI': array([0.94575952, 1.04187427]), 'Gelman-Rubin': 1.000567769194146}	No
191	Malignant neoplasms, digestive organs|neoplasms$M$61-	neoplasms	1.0104597467492804	{'CI': array([0.96159414, 1.07598181]), 'Gelman-Rubin': 1.0014703615948501}	No	1.004404539118424	{'CI': array([0.95759812, 1.05567805]), 'Gelman-Rubin': 1.000005576519596}	No
192	Malignant neoplasms, stated or presumed to be primary, of lymphoid, haematopoietic and related tissue|neoplasms$M$61-	neoplasms	0.9946529524276054	{'CI': array([0.92931037, 1.04850408]), 'Gelman-Rubin': 1.0003806035785858}	No	0.9999526599798437	{'CI': array([0.9491464 , 1.05563092]), 'Gelman-Rubin': 0.9999085489395729}	No
193	Malignant neuroendocrine tumors|neoplasms$F$61-	neoplasms	0.9847695914960164	{'CI': array([0.92078966, 1.03779729]), 'Gelman-Rubin': 1.001957679250525}	No	0.991386470328724	{'CI': array([0.94218272, 1.04123625]), 'Gelman-Rubin': 1.0012851112743284}	No
194	Malignant neuroendocrine tumors|neoplasms$M$61-	neoplasms	1.003809089835269	{'CI': array([0.95052183, 1.06142019]), 'Gelman-Rubin': 1.0001312368366555}	No	1.010590433992472	{'CI': array([0.96764087, 1.06263146]), 'Gelman-Rubin': 1.0018550171472445}	No
195	Complications of surgical and medical care, not elsewhere classified|poisoning and certain other consequences of external causes$F$61-	poisoning and certain other consequences of external causes	0.9933920253382615	{'CI': array([0.92729212, 1.05034838]), 'Gelman-Rubin': 1.0000275871920854}	No	0.9981281257285755	{'CI': array([0.94990233, 1.04921536]), 'Gelman-Rubin': 0.9999176065707556}	No
196	Complications of surgical and medical care, not elsewhere classified|poisoning and certain other consequences of external causes$M$61-	poisoning and certain other consequences of external causes	1.007040952707636	{'CI': array([0.95241441, 1.07674023]), 'Gelman-Rubin': 1.00084181445369}	No	0.9811805832735407	{'CI': array([0.92312563, 1.02826408]), 'Gelman-Rubin': 1.0056564171403064}	No
197	Complications of labour and delivery|pregnancy, childbirth and the puerperium$F$0-20	pregnancy, childbirth and the puerperium	1.0006713605630884	{'CI': array([0.93919812, 1.05937083]), 'Gelman-Rubin': 0.9998094030774515}	No	1.0139032641926562	{'CI': array([0.96689041, 1.07959038]), 'Gelman-Rubin': 1.0045607629101496}	No
198	Complications of labour and delivery|pregnancy, childbirth and the puerperium$F$21-40	pregnancy, childbirth and the puerperium	1.0067385983483135	{'CI': array([0.96482171, 1.05543395]), 'Gelman-Rubin': 1.000331485385096}	No	1.0055462132182855	{'CI': array([0.96682294, 1.04275447]), 'Gelman-Rubin': 1.0011790877465538}	No
199	Complications predominantly related to the puerperium|pregnancy, childbirth and the puerperium$F$0-20	pregnancy, childbirth and the puerperium	0.9973045801820378	{'CI': array([0.94116101, 1.06195802]), 'Gelman-Rubin': 1.0000366029180834}	No	1.0119091771478315	{'CI': array([0.95844108, 1.07425293]), 'Gelman-Rubin': 1.0035765262708445}	No
200	Complications predominantly related to the puerperium|pregnancy, childbirth and the puerperium$F$21-40	pregnancy, childbirth and the puerperium	1.0107542544695924	{'CI': array([0.96168012, 1.06882199]), 'Gelman-Rubin': 1.0013483364097897}	No	0.987133020078559	{'CI': array([0.94063403, 1.02805303]), 'Gelman-Rubin': 1.0030128456975727}	No
201	Delivery|pregnancy, childbirth and the puerperium$F$0-20	pregnancy, childbirth and the puerperium	0.9969441417649655	{'CI': array([0.94114017, 1.0561637 ]), 'Gelman-Rubin': 1.0001471917165494}	No	1.0085106318325086	{'CI': array([0.96137077, 1.06364079]), 'Gelman-Rubin': 1.001452933574857}	No
202	Delivery|pregnancy, childbirth and the puerperium$F$21-40	pregnancy, childbirth and the puerperium	1.0114508248691962	{'CI': array([0.97578477, 1.05597618]), 'Gelman-Rubin': 1.0003079920963969}	No	1.0195434362579843	{'CI': array([0.98587479, 1.05689057]), 'Gelman-Rubin': 1.0065614444337556}	No
203	Maternal care related to the fetus and amniotic cavity and possible delivery problems|pregnancy, childbirth and the puerperium$F$0-20	pregnancy, childbirth and the puerperium	0.9921788004138313	{'CI': array([0.93189544, 1.0512497 ]), 'Gelman-Rubin': 1.0004359412798933}	No	1.0017708581775069	{'CI': array([0.94668071, 1.05900359]), 'Gelman-Rubin': 0.999885404302563}	No
204	Maternal care related to the fetus and amniotic cavity and possible delivery problems|pregnancy, childbirth and the puerperium$F$21-40	pregnancy, childbirth and the puerperium	1.0070849786956202	{'CI': array([0.95820689, 1.05730619]), 'Gelman-Rubin': 1.0003878775266377}	No	0.9877146612308072	{'CI': array([0.94373043, 1.02656424]), 'Gelman-Rubin': 1.003511705313766}	No
205	Oedema, proteinuria and hypertensive disorders in pregnancy, childbirth and the puerperium|pregnancy, childbirth and the puerperium$F$21-40	pregnancy, childbirth and the puerperium	0.9997562055918491	{'CI': array([0.95296294, 1.05055449]), 'Gelman-Rubin': 0.9998516265524796}	No	0.9899942399771002	{'CI': array([0.9444407, 1.0327482]), 'Gelman-Rubin': 1.0029458403934788}	No
206	Other maternal disorders predominantly related to pregnancy|pregnancy, childbirth and the puerperium$F$0-20	pregnancy, childbirth and the puerperium	0.9923201619084925	{'CI': array([0.92659967, 1.05327234]), 'Gelman-Rubin': 1.0006944701772453}	No	1.0101652583154304	{'CI': array([0.95893654, 1.07031722]), 'Gelman-Rubin': 1.002460154101786}	No
207	Other maternal disorders predominantly related to pregnancy|pregnancy, childbirth and the puerperium$F$21-40	pregnancy, childbirth and the puerperium	1.0033408556552146	{'CI': array([0.95839274, 1.05518017]), 'Gelman-Rubin': 1.0000873344990997}	No	0.9888973969262415	{'CI': array([0.94569335, 1.03119324]), 'Gelman-Rubin': 1.0009579633973524}	No
208	Other obstetric conditions, not elsewhere classified|pregnancy, childbirth and the puerperium$F$21-40	pregnancy, childbirth and the puerperium	1.0104358064756116	{'CI': array([0.95809794, 1.07248196]), 'Gelman-Rubin': 1.0014575612538068}	No	0.9852388488287759	{'CI': array([0.9353634 , 1.02994231]), 'Gelman-Rubin': 1.0056880062074467}	No
209	Pregnancy with abortive outcome|pregnancy, childbirth and the puerperium$F$21-40	pregnancy, childbirth and the puerperium	1.0088998212726554	{'CI': array([0.96083063, 1.06183547]), 'Gelman-Rubin': 1.0007188961616496}	No	0.9839119346913157	{'CI': array([0.93896445, 1.02378116]), 'Gelman-Rubin': 1.004322263225644}	No
210	Supervision of high risk pregnancy|pregnancy, childbirth and the puerperium$F$21-40	pregnancy, childbirth and the puerperium	1.008143113533579	{'CI': array([0.95387093, 1.07126837]), 'Gelman-Rubin': 1.0002232782979654}	No	1.0039954517570266	{'CI': array([0.95732592, 1.0585319 ]), 'Gelman-Rubin': 1.0005737345457026}	No
211	Circulatory and respiratory systems|symptoms and signs$F$41-60	symptoms and signs	1.0076704016735947	{'CI': array([0.95033794, 1.07324314]), 'Gelman-Rubin': 1.0009718406225911}	No	1.0103274757443819	{'CI': array([0.95975504, 1.06306022]), 'Gelman-Rubin': 1.0018513251770642}	No
212	Circulatory and respiratory systems|symptoms and signs$F$61-	symptoms and signs	1.0010478290236817	{'CI': array([0.95088613, 1.05268671]), 'Gelman-Rubin': 0.9998249176350685}	No	0.9946058826478348	{'CI': array([0.94883803, 1.03693236]), 'Gelman-Rubin': 0.9999547915263753}	No
213	Circulatory and respiratory systems|symptoms and signs$M$41-60	symptoms and signs	1.007346154314263	{'CI': array([0.95138397, 1.07007872]), 'Gelman-Rubin': 1.000988166220771}	No	0.9989527257367027	{'CI': array([0.94696245, 1.04830749]), 'Gelman-Rubin': 0.9997945667106454}	No
214	Circulatory and respiratory systems|symptoms and signs$M$61-	symptoms and signs	1.0165560243387146	{'CI': array([0.9676213 , 1.08105251]), 'Gelman-Rubin': 1.0042294683135813}	No	0.9824931216778813	{'CI': array([0.93460533, 1.02481677]), 'Gelman-Rubin': 1.002971217738684}	No
215	Cognition, perception, emotional state and behaviour|symptoms and signs$F$21-40	symptoms and signs	0.9998133403523272	{'CI': array([0.94132785, 1.05422255]), 'Gelman-Rubin': 0.9999520914915058}	No	0.9963121911595987	{'CI': array([0.94492465, 1.04907177]), 'Gelman-Rubin': 1.0006712924897527}	No
216	Cognition, perception, emotional state and behaviour|symptoms and signs$F$41-60	symptoms and signs	0.9989443398020346	{'CI': array([0.93607222, 1.06022051]), 'Gelman-Rubin': 0.9997785592228656}	No	1.0026116160700813	{'CI': array([0.95155367, 1.05892481]), 'Gelman-Rubin': 1.0006163914423645}	No
217	Cognition, perception, emotional state and behaviour|symptoms and signs$F$61-	symptoms and signs	1.0054673402229102	{'CI': array([0.95206794, 1.06804063]), 'Gelman-Rubin': 1.0007162087064891}	No	1.0036978331925632	{'CI': array([0.95912226, 1.05210684]), 'Gelman-Rubin': 1.000148959737359}	No
218	Cognition, perception, emotional state and behaviour|symptoms and signs$M$21-40	symptoms and signs	1.002448853586951	{'CI': array([0.94308339, 1.06489519]), 'Gelman-Rubin': 0.9997941250780497}	No	1.013884236786508	{'CI': array([0.9692196 , 1.07498817]), 'Gelman-Rubin': 1.003015127801803}	No
219	Cognition, perception, emotional state and behaviour|symptoms and signs$M$41-60	symptoms and signs	1.0046238495366022	{'CI': array([0.94439018, 1.06566902]), 'Gelman-Rubin': 1.0006070883773468}	No	1.0014887918508155	{'CI': array([0.95146178, 1.05666725]), 'Gelman-Rubin': 0.9998383153309411}	No
220	Cognition, perception, emotional state and behaviour|symptoms and signs$M$61-	symptoms and signs	0.9995118460899033	{'CI': array([0.93143447, 1.05738457]), 'Gelman-Rubin': 1.0003928709978602}	No	0.9889496448328353	{'CI': array([0.93420614, 1.03377154]), 'Gelman-Rubin': 1.0030877045040574}	No
221	Digestive system and abdomen|symptoms and signs$F$0-20	symptoms and signs	1.0046858414057134	{'CI': array([0.94796841, 1.06291692]), 'Gelman-Rubin': 1.0003487927976755}	No	0.9889646321680728	{'CI': array([0.93546127, 1.03567874]), 'Gelman-Rubin': 1.0018775506866402}	No
222	Digestive system and abdomen|symptoms and signs$F$21-40	symptoms and signs	1.0050409938813896	{'CI': array([0.94993129, 1.06643184]), 'Gelman-Rubin': 1.0001088723709923}	No	1.0012965464435255	{'CI': array([0.95559837, 1.05503423]), 'Gelman-Rubin': 1.0005534927509878}	No
223	Digestive system and abdomen|symptoms and signs$F$41-60	symptoms and signs	1.022864941439076	{'CI': array([0.97203993, 1.10052854]), 'Gelman-Rubin': 1.0043145886886558}	No	1.006019498286364	{'CI': array([0.95777753, 1.05770039]), 'Gelman-Rubin': 1.001623164174049}	No
224	Digestive system and abdomen|symptoms and signs$F$61-	symptoms and signs	1.0057625801922574	{'CI': array([0.95290705, 1.06641237]), 'Gelman-Rubin': 1.0002036796179745}	No	1.0081298739153388	{'CI': array([0.96029024, 1.06177437]), 'Gelman-Rubin': 1.0015282809318538}	No
225	Digestive system and abdomen|symptoms and signs$M$0-20	symptoms and signs	0.991411607025714	{'CI': array([0.92442427, 1.04951191]), 'Gelman-Rubin': 1.0012019814186395}	No	1.0093812201268697	{'CI': array([0.96219931, 1.07106108]), 'Gelman-Rubin': 1.0017721991066209}	No
226	Digestive system and abdomen|symptoms and signs$M$21-40	symptoms and signs	0.995727114329861	{'CI': array([0.93253178, 1.05505962]), 'Gelman-Rubin': 1.00022170889651}	No	1.0083474038857443	{'CI': array([0.95851125, 1.06704177]), 'Gelman-Rubin': 1.0023576572513537}	No
227	Digestive system and abdomen|symptoms and signs$M$41-60	symptoms and signs	1.0025545438906949	{'CI': array([0.94083113, 1.0637199 ]), 'Gelman-Rubin': 1.0001158537672687}	No	1.0004141129010562	{'CI': array([0.94559365, 1.05266249]), 'Gelman-Rubin': 0.9998301031399972}	No
228	Digestive system and abdomen|symptoms and signs$M$61-	symptoms and signs	0.9936308385247494	{'CI': array([0.9354475 , 1.05338169]), 'Gelman-Rubin': 1.0008063019718283}	No	1.001578357730664	{'CI': array([0.95278569, 1.0555213 ]), 'Gelman-Rubin': 0.9999033532306493}	No
229	General symptoms and signs|symptoms and signs$F$0-20	symptoms and signs	0.9976934792772162	{'CI': array([0.93829363, 1.05578129]), 'Gelman-Rubin': 0.9998100016657535}	No	1.0018571861608492	{'CI': array([0.94915971, 1.05576115]), 'Gelman-Rubin': 0.99986320872737}	No
230	General symptoms and signs|symptoms and signs$F$21-40	symptoms and signs	0.9992859960399026	{'CI': array([0.93711575, 1.06017632]), 'Gelman-Rubin': 1.0003229489464514}	No	0.9975323529708103	{'CI': array([0.9472843 , 1.04718064]), 'Gelman-Rubin': 1.0000654633631627}	No
231	General symptoms and signs|symptoms and signs$F$61-	symptoms and signs	1.0022955376902158	{'CI': array([0.95021716, 1.06199508]), 'Gelman-Rubin': 1.000051489328024}	No	0.9984410818077659	{'CI': array([0.95144922, 1.04249155]), 'Gelman-Rubin': 1.000115612842287}	No
232	General symptoms and signs|symptoms and signs$M$0-20	symptoms and signs	0.9919663460249228	{'CI': array([0.92384812, 1.04957322]), 'Gelman-Rubin': 1.0013618451261928}	No	1.005430623631766	{'CI': array([0.95401255, 1.06132433]), 'Gelman-Rubin': 1.000952297731041}	No
233	General symptoms and signs|symptoms and signs$M$21-40	symptoms and signs	1.001934636671658	{'CI': array([0.93895632, 1.06116844]), 'Gelman-Rubin': 0.999826685424992}	No	0.9945298212601692	{'CI': array([0.93711619, 1.04811801]), 'Gelman-Rubin': 1.0001368260003909}	No
234	General symptoms and signs|symptoms and signs$M$41-60	symptoms and signs	0.9998867080386852	{'CI': array([0.94082808, 1.06190765]), 'Gelman-Rubin': 1.000052873894456}	No	1.0030433703940316	{'CI': array([0.9531627 , 1.05597502]), 'Gelman-Rubin': 0.999903314207338}	No
235	General symptoms and signs|symptoms and signs$M$61-	symptoms and signs	1.0129881583155005	{'CI': array([0.96299621, 1.08313523]), 'Gelman-Rubin': 1.0041584759360067}	No	0.9863873318746404	{'CI': array([0.93509691, 1.03365545]), 'Gelman-Rubin': 1.0058069821824502}	No
236	Nervous and musculoskeletal systems|symptoms and signs$F$61-	symptoms and signs	1.0073181011353882	{'CI': array([0.94966741, 1.07417226]), 'Gelman-Rubin': 1.0005716379088716}	No	1.008712349544772	{'CI': array([0.95875333, 1.06202328]), 'Gelman-Rubin': 1.0016390696139206}	No
237	Other viral diseases|viral infections$F$0-20	viral infections	0.9978017171816509	{'CI': array([0.9327791 , 1.06262453]), 'Gelman-Rubin': 0.9998599624964007}	No	0.9955753819053414	{'CI': array([0.94206017, 1.05319079]), 'Gelman-Rubin': 0.9998121385130638}	No
238	Other viral diseases|viral infections$F$61-	viral infections	1.0102124532276588	{'CI': array([0.95249355, 1.08100461]), 'Gelman-Rubin': 1.0008110149436216}	No	0.9996725873822888	{'CI': array([0.94392683, 1.05311841]), 'Gelman-Rubin': 0.9997994846894829}	No
239	Other viral diseases|viral infections$M$0-20	viral infections	1.0084952292405687	{'CI': array([0.94945086, 1.07595048]), 'Gelman-Rubin': 1.001245835176474}	No	0.9973793259110058	{'CI': array([0.94523883, 1.05542339]), 'Gelman-Rubin': 0.9998296227591311}	No
240	Other viral diseases|viral infections$M$21-40	viral infections	0.9975295196088267	{'CI': array([0.93796122, 1.05879639]), 'Gelman-Rubin': 0.9998200464437578}	No	1.0024782659795795	{'CI': array([0.94984571, 1.06305713]), 'Gelman-Rubin': 0.9998028580974316}	No
241	Other viral diseases|viral infections$M$61-	viral infections	1.0038222442978701	{'CI': array([0.94170275, 1.069524 ]), 'Gelman-Rubin': 1.0004622590253338}	No	1.0016607498119645	{'CI': array([0.94476617, 1.05732287]), 'Gelman-Rubin': 1.0000330430813777}	No
