# Supplementary material for: Measurable health effects associated with the daylight saving time shift
Source: PLoS Comput Biol. 2020 Jun 8;16(6):e1007927. doi: 10.1371/journal.pcbi.1007927 (PMC7302868; doi:10.1371/journal.pcbi.1007927)
Supplement: S8 Table — (CSV) [file pcbi.1007927.s009.csv]

	Condition	System	Relative Risk (Spring)	99.0% C.I. (Spring)	False Coverage Rate Corrected 99.0% C.I. (Spring)	Spring Significant?	Relative Risk (Autumn)	99.0% C.I. (Autumn)	False Coverage Rate Corrected 99.0% C.I. (Autumn)	Autumn Significant?
0	On diagnostic imaging and in function studies, without diagnosis|abnormal clinical and laboratory findings, not elsewhere classified$F$61-	abnormal clinical and laboratory findings, not elsewhere classified	0.9636801164027086	{'CI': array([0.82593717, 1.12439469])}	{'CI': array([0.82593717, 1.12439469])}	No	0.9850784666838178	{'CI': array([0.86080916, 1.1272877 ])}	{'CI': array([0.86080916, 1.1272877 ])}	No
1	On diagnostic imaging and in function studies, without diagnosis|abnormal clinical and laboratory findings, not elsewhere classified$M$61-	abnormal clinical and laboratory findings, not elsewhere classified	0.9523353293413173	{'CI': array([0.80714274, 1.12364584])}	{'CI': array([0.80714274, 1.12364584])}	No	0.997116663757246	{'CI': array([0.86484657, 1.14961622])}	{'CI': array([0.86484657, 1.14961622])}	No
2	On examination of blood, without diagnosis|abnormal clinical and laboratory findings, not elsewhere classified$F$0-20	abnormal clinical and laboratory findings, not elsewhere classified	1.0359536246655625	{'CI': array([0.8455854, 1.2691798])}	{'CI': array([0.8455854, 1.2691798])}	No	0.9593478325079503	{'CI': array([0.79789329, 1.15347287])}	{'CI': array([0.79789329, 1.15347287])}	No
3	On examination of blood, without diagnosis|abnormal clinical and laboratory findings, not elsewhere classified$F$61-	abnormal clinical and laboratory findings, not elsewhere classified	1.0012073612449235	{'CI': array([0.8914313 , 1.12450189])}	{'CI': array([0.8914313 , 1.12450189])}	No	1.0081132828328132	{'CI': array([0.91064118, 1.11601848])}	{'CI': array([0.91064118, 1.11601848])}	No
4	On examination of blood, without diagnosis|abnormal clinical and laboratory findings, not elsewhere classified$M$0-20	abnormal clinical and laboratory findings, not elsewhere classified	1.0474208091231045	{'CI': array([0.87654662, 1.25160525])}	{'CI': array([0.87654662, 1.25160525])}	No	0.9407808112695719	{'CI': array([0.79645024, 1.11126658])}	{'CI': array([0.79645024, 1.11126658])}	No
5	On examination of blood, without diagnosis|abnormal clinical and laboratory findings, not elsewhere classified$M$41-60	abnormal clinical and laboratory findings, not elsewhere classified	0.9408521087321758	{'CI': array([0.753128 , 1.17536818])}	{'CI': array([0.753128 , 1.17536818])}	No	1.0109317019356132	{'CI': array([0.84207549, 1.21364761])}	{'CI': array([0.84207549, 1.21364761])}	No
6	On examination of blood, without diagnosis|abnormal clinical and laboratory findings, not elsewhere classified$M$61-	abnormal clinical and laboratory findings, not elsewhere classified	0.9930492712324547	{'CI': array([0.87487146, 1.12719057])}	{'CI': array([0.87487146, 1.12719057])}	No	1.0194387792616901	{'CI': array([0.91023131, 1.14174871])}	{'CI': array([0.91023131, 1.14174871])}	No
7	On examination of urine, without diagnosis|abnormal clinical and laboratory findings, not elsewhere classified$F$61-	abnormal clinical and laboratory findings, not elsewhere classified	0.823479311333791	{'CI': array([0.68682515, 0.98732287])}	{'CI': array([0.63581227, 1.06653835])}	No	1.015968789210611	{'CI': array([0.87364042, 1.18148446])}	{'CI': array([0.87364042, 1.18148446])}	No
8	On examination of urine, without diagnosis|abnormal clinical and laboratory findings, not elsewhere classified$M$61-	abnormal clinical and laboratory findings, not elsewhere classified	0.9940764327104671	{'CI': array([0.85857908, 1.15095741])}	{'CI': array([0.85857908, 1.15095741])}	No	1.0318328215114974	{'CI': array([0.90770132, 1.17293976])}	{'CI': array([0.90770132, 1.17293976])}	No
9	Infections with a predominantly sexual mode of transmission|bacterial infections, and other intestinal infectious diseases, and stds$F$0-20	bacterial infections, and other intestinal infectious diseases, and stds	1.0028344564788918	{'CI': array([0.84079612, 1.19610085])}	{'CI': array([0.84079612, 1.19610085])}	No	1.040576692452656	{'CI': array([0.89850209, 1.20511667])}	{'CI': array([0.89850209, 1.20511667])}	No
10	Infections with a predominantly sexual mode of transmission|bacterial infections, and other intestinal infectious diseases, and stds$F$21-40	bacterial infections, and other intestinal infectious diseases, and stds	0.9841377193484446	{'CI': array([0.86234289, 1.1231345 ])}	{'CI': array([0.86234289, 1.1231345 ])}	No	1.006103188969899	{'CI': array([0.9018207 , 1.12244443])}	{'CI': array([0.9018207 , 1.12244443])}	No
11	Infections with a predominantly sexual mode of transmission|bacterial infections, and other intestinal infectious diseases, and stds$F$61-	bacterial infections, and other intestinal infectious diseases, and stds	0.9951007076755579	{'CI': array([0.85916745, 1.15254065])}	{'CI': array([0.85916745, 1.15254065])}	No	1.0294709025104842	{'CI': array([0.90795755, 1.16724658])}	{'CI': array([0.90795755, 1.16724658])}	No
12	Infections with a predominantly sexual mode of transmission|bacterial infections, and other intestinal infectious diseases, and stds$M$61-	bacterial infections, and other intestinal infectious diseases, and stds	0.9727466805519395	{'CI': array([0.80642665, 1.17336908])}	{'CI': array([0.80642665, 1.17336908])}	No	0.964237396996324	{'CI': array([0.82717646, 1.12400897])}	{'CI': array([0.82717646, 1.12400897])}	No
13	Intestinal infectious diseases|bacterial infections, and other intestinal infectious diseases, and stds$F$0-20	bacterial infections, and other intestinal infectious diseases, and stds	1.0261981355181389	{'CI': array([0.95874595, 1.09839589])}	{'CI': array([0.95874595, 1.09839589])}	No	1.0343381633508828	{'CI': array([0.93163001, 1.14836944])}	{'CI': array([0.93163001, 1.14836944])}	No
14	Intestinal infectious diseases|bacterial infections, and other intestinal infectious diseases, and stds$F$21-40	bacterial infections, and other intestinal infectious diseases, and stds	0.9826291689067683	{'CI': array([0.86736697, 1.11320827])}	{'CI': array([0.86736697, 1.11320827])}	No	1.0107202099477606	{'CI': array([0.89882408, 1.13654647])}	{'CI': array([0.89882408, 1.13654647])}	No
15	Intestinal infectious diseases|bacterial infections, and other intestinal infectious diseases, and stds$F$41-60	bacterial infections, and other intestinal infectious diseases, and stds	1.0101364281745786	{'CI': array([0.87584798, 1.16501451])}	{'CI': array([0.87584798, 1.16501451])}	No	0.9576098554660976	{'CI': array([0.84390973, 1.08662882])}	{'CI': array([0.84390973, 1.08662882])}	No
16	Intestinal infectious diseases|bacterial infections, and other intestinal infectious diseases, and stds$F$61-	bacterial infections, and other intestinal infectious diseases, and stds	1.006855628974909	{'CI': array([0.94316127, 1.07485145])}	{'CI': array([0.94316127, 1.07485145])}	No	0.9651485130721156	{'CI': array([0.89826946, 1.03700693])}	{'CI': array([0.89826946, 1.03700693])}	No
17	Intestinal infectious diseases|bacterial infections, and other intestinal infectious diseases, and stds$M$0-20	bacterial infections, and other intestinal infectious diseases, and stds	1.0667494354580975	{'CI': array([0.9999018 , 1.13806612])}	{'CI': array([0.9999018 , 1.13806612])}	No	0.9237353478822112	{'CI': array([0.83483267, 1.02210542])}	{'CI': array([0.83483267, 1.02210542])}	No
18	Intestinal infectious diseases|bacterial infections, and other intestinal infectious diseases, and stds$M$21-40	bacterial infections, and other intestinal infectious diseases, and stds	1.0485868653572334	{'CI': array([0.9074176 , 1.21171819])}	{'CI': array([0.9074176 , 1.21171819])}	No	0.9646413623899552	{'CI': array([0.84436059, 1.10205636])}	{'CI': array([0.84436059, 1.10205636])}	No
19	Intestinal infectious diseases|bacterial infections, and other intestinal infectious diseases, and stds$M$41-60	bacterial infections, and other intestinal infectious diseases, and stds	1.0497266336891433	{'CI': array([0.90671032, 1.21530106])}	{'CI': array([0.90671032, 1.21530106])}	No	1.012443209317575	{'CI': array([0.88753553, 1.15492983])}	{'CI': array([0.88753553, 1.15492983])}	No
20	Intestinal infectious diseases|bacterial infections, and other intestinal infectious diseases, and stds$M$61-	bacterial infections, and other intestinal infectious diseases, and stds	1.0081594442936512	{'CI': array([0.93240698, 1.09006635])}	{'CI': array([0.93240698, 1.09006635])}	No	0.9470971556880246	{'CI': array([0.87125772, 1.02953811])}	{'CI': array([0.87125772, 1.02953811])}	No
21	Other bacterial diseases|bacterial infections, and other intestinal infectious diseases, and stds$F$0-20	bacterial infections, and other intestinal infectious diseases, and stds	1.0381203195574453	{'CI': array([0.88968871, 1.21131558])}	{'CI': array([0.88968871, 1.21131558])}	No	0.9520536025060913	{'CI': array([0.82982889, 1.09228068])}	{'CI': array([0.82982889, 1.09228068])}	No
22	Other bacterial diseases|bacterial infections, and other intestinal infectious diseases, and stds$F$21-40	bacterial infections, and other intestinal infectious diseases, and stds	0.8742368384406217	{'CI': array([0.74258124, 1.02923425])}	{'CI': array([0.74258124, 1.02923425])}	No	0.944731209870326	{'CI': array([0.8175186 , 1.09173914])}	{'CI': array([0.8175186 , 1.09173914])}	No
23	Other bacterial diseases|bacterial infections, and other intestinal infectious diseases, and stds$F$41-60	bacterial infections, and other intestinal infectious diseases, and stds	1.0242022917952396	{'CI': array([0.91135551, 1.15102211])}	{'CI': array([0.91135551, 1.15102211])}	No	1.0100992125283623	{'CI': array([0.91123635, 1.11968801])}	{'CI': array([0.91123635, 1.11968801])}	No
24	Other bacterial diseases|bacterial infections, and other intestinal infectious diseases, and stds$F$61-	bacterial infections, and other intestinal infectious diseases, and stds	0.9671420260918555	{'CI': array([0.91461511, 1.0226856 ])}	{'CI': array([0.91461511, 1.0226856 ])}	No	1.0059312650309258	{'CI': array([0.95820528, 1.05603437])}	{'CI': array([0.95820528, 1.05603437])}	No
25	Other bacterial diseases|bacterial infections, and other intestinal infectious diseases, and stds$M$0-20	bacterial infections, and other intestinal infectious diseases, and stds	1.046308185232741	{'CI': array([0.91051375, 1.20235507])}	{'CI': array([0.91051375, 1.20235507])}	No	0.9925295857988166	{'CI': array([0.87596297, 1.12460802])}	{'CI': array([0.87596297, 1.12460802])}	No
26	Other bacterial diseases|bacterial infections, and other intestinal infectious diseases, and stds$M$21-40	bacterial infections, and other intestinal infectious diseases, and stds	1.1362519791754901	{'CI': array([0.98677514, 1.30837159])}	{'CI': array([0.98677514, 1.30837159])}	No	0.9949332105020728	{'CI': array([0.87310795, 1.13375683])}	{'CI': array([0.87310795, 1.13375683])}	No
27	Other bacterial diseases|bacterial infections, and other intestinal infectious diseases, and stds$M$41-60	bacterial infections, and other intestinal infectious diseases, and stds	0.9640928879821892	{'CI': array([0.8713652 , 1.06668834])}	{'CI': array([0.8713652 , 1.06668834])}	No	1.0206333638565193	{'CI': array([0.9348491 , 1.11428943])}	{'CI': array([0.9348491 , 1.11428943])}	No
28	Other bacterial diseases|bacterial infections, and other intestinal infectious diseases, and stds$M$61-	bacterial infections, and other intestinal infectious diseases, and stds	1.0390777915534568	{'CI': array([0.98507102, 1.0960455 ])}	{'CI': array([0.98507102, 1.0960455 ])}	No	1.007706582865369	{'CI': array([0.96109832, 1.05657511])}	{'CI': array([0.96109832, 1.05657511])}	No
29	Other diseases caused by chlamydiae|bacterial infections, and other intestinal infectious diseases, and stds$F$0-20	bacterial infections, and other intestinal infectious diseases, and stds	0.98956372968349	{'CI': array([0.85779857, 1.14156915])}	{'CI': array([0.85779857, 1.14156915])}	No	1.0589629655934694	{'CI': array([0.93936953, 1.19378214])}	{'CI': array([0.93936953, 1.19378214])}	No
30	Other diseases caused by chlamydiae|bacterial infections, and other intestinal infectious diseases, and stds$F$61-	bacterial infections, and other intestinal infectious diseases, and stds	1.0119406158098003	{'CI': array([0.83096214, 1.23233509])}	{'CI': array([0.83096214, 1.23233509])}	No	0.8502444871477769	{'CI': array([0.65124572, 1.11005058])}	{'CI': array([0.65124572, 1.11005058])}	No
31	Other diseases caused by chlamydiae|bacterial infections, and other intestinal infectious diseases, and stds$M$0-20	bacterial infections, and other intestinal infectious diseases, and stds	1.034836894204191	{'CI': array([0.90500054, 1.18330029])}	{'CI': array([0.90500054, 1.18330029])}	No	1.0562514884496308	{'CI': array([0.94719653, 1.17786243])}	{'CI': array([0.94719653, 1.17786243])}	No
32	Other diseases caused by chlamydiae|bacterial infections, and other intestinal infectious diseases, and stds$M$61-	bacterial infections, and other intestinal infectious diseases, and stds	0.9747759850227944	{'CI': array([0.78275444, 1.21390334])}	{'CI': array([0.78275444, 1.21390334])}	No	0.8110567577382352	{'CI': array([0.6086217, 1.0808242])}	{'CI': array([0.6086217, 1.0808242])}	No
33	Tuberculosis|bacterial infections, and other intestinal infectious diseases, and stds$F$61-	bacterial infections, and other intestinal infectious diseases, and stds	0.9403972886904901	{'CI': array([0.82776585, 1.06835413])}	{'CI': array([0.82776585, 1.06835413])}	No	0.9632674135014504	{'CI': array([0.86448984, 1.07333143])}	{'CI': array([0.86448984, 1.07333143])}	No
34	Tuberculosis|bacterial infections, and other intestinal infectious diseases, and stds$M$21-40	bacterial infections, and other intestinal infectious diseases, and stds	0.9395548525590328	{'CI': array([0.75339489, 1.17171397])}	{'CI': array([0.75339489, 1.17171397])}	No	1.029713049564166	{'CI': array([0.85428387, 1.24116702])}	{'CI': array([0.85428387, 1.24116702])}	No
35	Tuberculosis|bacterial infections, and other intestinal infectious diseases, and stds$M$41-60	bacterial infections, and other intestinal infectious diseases, and stds	0.9728619018462209	{'CI': array([0.80678978, 1.17311883])}	{'CI': array([0.80678978, 1.17311883])}	No	0.8332925815443297	{'CI': array([0.7079437, 0.9808358])}	{'CI': array([0.66978263, 1.03671922])}	No
36	Tuberculosis|bacterial infections, and other intestinal infectious diseases, and stds$M$61-	bacterial infections, and other intestinal infectious diseases, and stds	0.9670106281901143	{'CI': array([0.84326124, 1.10892036])}	{'CI': array([0.84326124, 1.10892036])}	No	1.0368120647222077	{'CI': array([0.92808996, 1.15827053])}	{'CI': array([0.92808996, 1.15827053])}	No
37	Conditions involving the integument and temperature regulation of fetus and newborn|certain conditions originating in the perinatal period$M$0-20	certain conditions originating in the perinatal period	0.9541329711710599	{'CI': array([0.75839944, 1.20038291])}	{'CI': array([0.75839944, 1.20038291])}	No	1.009580790975343	{'CI': array([0.81876019, 1.24487413])}	{'CI': array([0.81876019, 1.24487413])}	No
38	Digestive system disorders of fetus and newborn|certain conditions originating in the perinatal period$M$0-20	certain conditions originating in the perinatal period	1.0202573576251752	{'CI': array([0.7841951 , 1.32738024])}	{'CI': array([0.7841951 , 1.32738024])}	No	0.9761174877022885	{'CI': array([0.76307911, 1.24863247])}	{'CI': array([0.76307911, 1.24863247])}	No
39	Disorders related to length of gestation and fetal growth|certain conditions originating in the perinatal period$F$0-20	certain conditions originating in the perinatal period	1.0490009132978457	{'CI': array([0.93890476, 1.17200696])}	{'CI': array([0.93890476, 1.17200696])}	No	0.8523551716686745	{'CI': array([0.76713389, 0.94704373])}	{'CI': array([0.7400982 , 0.98163911])}	Yes
40	Disorders related to length of gestation and fetal growth|certain conditions originating in the perinatal period$F$61-	certain conditions originating in the perinatal period	0.9468122578372666	{'CI': array([0.77702486, 1.15369984])}	{'CI': array([0.77702486, 1.15369984])}	No	1.056647494517317	{'CI': array([0.89712794, 1.24453144])}	{'CI': array([0.89712794, 1.24453144])}	No
41	Disorders related to length of gestation and fetal growth|certain conditions originating in the perinatal period$M$0-20	certain conditions originating in the perinatal period	1.029602766298389	{'CI': array([0.93080908, 1.13888216])}	{'CI': array([0.93080908, 1.13888216])}	No	0.9821802962515908	{'CI': array([0.89363008, 1.079505 ])}	{'CI': array([0.89363008, 1.079505 ])}	No
42	Fetus and newborn affected by maternal factors and by complications of pregnancy, labour and delivery|certain conditions originating in the perinatal period$F$0-20	certain conditions originating in the perinatal period	0.952385192440398	{'CI': array([0.811993 , 1.11705096])}	{'CI': array([0.811993 , 1.11705096])}	No	0.8777247566329452	{'CI': array([0.76193112, 1.011116 ])}	{'CI': array([0.76193112, 1.011116 ])}	No
43	Fetus and newborn affected by maternal factors and by complications of pregnancy, labour and delivery|certain conditions originating in the perinatal period$F$21-40	certain conditions originating in the perinatal period	1.023103132110071	{'CI': array([0.91553291, 1.14331228])}	{'CI': array([0.91553291, 1.14331228])}	No	1.1002772030550922	{'CI': array([0.99690433, 1.21436921])}	{'CI': array([0.99690433, 1.21436921])}	No
44	Fetus and newborn affected by maternal factors and by complications of pregnancy, labour and delivery|certain conditions originating in the perinatal period$M$0-20	certain conditions originating in the perinatal period	1.0048303852594005	{'CI': array([0.86403667, 1.16856626])}	{'CI': array([0.86403667, 1.16856626])}	No	0.8767574181044516	{'CI': array([0.76144455, 1.00953322])}	{'CI': array([0.76144455, 1.00953322])}	No
45	Haemorrhagic and haematological disorders of fetus and newborn|certain conditions originating in the perinatal period$F$0-20	certain conditions originating in the perinatal period	1.0488789862136192	{'CI': array([0.91495821, 1.2024015 ])}	{'CI': array([0.91495821, 1.2024015 ])}	No	1.0058173762934433	{'CI': array([0.8839021 , 1.14454824])}	{'CI': array([0.8839021 , 1.14454824])}	No
46	Haemorrhagic and haematological disorders of fetus and newborn|certain conditions originating in the perinatal period$F$61-	certain conditions originating in the perinatal period	1.0420708081684549	{'CI': array([0.88223385, 1.23086591])}	{'CI': array([0.88223385, 1.23086591])}	No	0.9180765063755313	{'CI': array([0.79373663, 1.06189439])}	{'CI': array([0.79373663, 1.06189439])}	No
47	Haemorrhagic and haematological disorders of fetus and newborn|certain conditions originating in the perinatal period$M$0-20	certain conditions originating in the perinatal period	0.8575409236434475	{'CI': array([0.75821133, 0.96988321])}	{'CI': array([0.71943768, 1.02215447])}	No	0.9518485026996806	{'CI': array([0.84915527, 1.06696102])}	{'CI': array([0.84915527, 1.06696102])}	No
48	Infections specific to the perinatal period|certain conditions originating in the perinatal period$F$0-20	certain conditions originating in the perinatal period	1.0244277229654744	{'CI': array([0.83922893, 1.2504957 ])}	{'CI': array([0.83922893, 1.2504957 ])}	No	0.906655359173525	{'CI': array([0.75287814, 1.09184196])}	{'CI': array([0.75287814, 1.09184196])}	No
49	Infections specific to the perinatal period|certain conditions originating in the perinatal period$M$0-20	certain conditions originating in the perinatal period	1.070737645587945	{'CI': array([0.90098109, 1.27247855])}	{'CI': array([0.90098109, 1.27247855])}	No	0.9518343195266271	{'CI': array([0.81093434, 1.11721569])}	{'CI': array([0.81093434, 1.11721569])}	No
50	Other disorders originating in the perinatal period|certain conditions originating in the perinatal period$F$0-20	certain conditions originating in the perinatal period	0.8937581226998336	{'CI': array([0.77121277, 1.03577587])}	{'CI': array([0.77121277, 1.03577587])}	No	0.8798204448071822	{'CI': array([0.76992012, 1.00540822])}	{'CI': array([0.76992012, 1.00540822])}	No
51	Other disorders originating in the perinatal period|certain conditions originating in the perinatal period$M$0-20	certain conditions originating in the perinatal period	1.0650584951094253	{'CI': array([0.93499429, 1.21321553])}	{'CI': array([0.93499429, 1.21321553])}	No	0.9990782313936547	{'CI': array([0.88654378, 1.12589738])}	{'CI': array([0.88654378, 1.12589738])}	No
52	Other problems with newborn|certain conditions originating in the perinatal period$F$0-20	certain conditions originating in the perinatal period	0.9442486867420393	{'CI': array([0.80655302, 1.10545192])}	{'CI': array([0.80655302, 1.10545192])}	No	0.9323811467047541	{'CI': array([0.80793473, 1.07599608])}	{'CI': array([0.80793473, 1.07599608])}	No
53	Other problems with newborn|certain conditions originating in the perinatal period$F$61-	certain conditions originating in the perinatal period	0.8803862520000838	{'CI': array([0.75097699, 1.03209547])}	{'CI': array([0.75097699, 1.03209547])}	No	0.9626907505450015	{'CI': array([0.83152062, 1.11455261])}	{'CI': array([0.83152062, 1.11455261])}	No
54	Other problems with newborn|certain conditions originating in the perinatal period$M$0-20	certain conditions originating in the perinatal period	1.0538922155688624	{'CI': array([0.92747904, 1.1975352 ])}	{'CI': array([0.92747904, 1.1975352 ])}	No	0.986198982094939	{'CI': array([0.87443497, 1.11224787])}	{'CI': array([0.87443497, 1.11224787])}	No
55	Other problems with newborn|certain conditions originating in the perinatal period$M$61-	certain conditions originating in the perinatal period	1.012701004092863	{'CI': array([0.88298766, 1.1614696 ])}	{'CI': array([0.88298766, 1.1614696 ])}	No	0.9549992413897739	{'CI': array([0.83659673, 1.09015912])}	{'CI': array([0.83659673, 1.09015912])}	No
56	Respiratory and cardiovascular disorders specific to the perinatal period|certain conditions originating in the perinatal period$F$0-20	certain conditions originating in the perinatal period	0.9493546240851629	{'CI': array([0.83907052, 1.07413404])}	{'CI': array([0.83907052, 1.07413404])}	No	0.9125394137676783	{'CI': array([0.81333408, 1.02384518])}	{'CI': array([0.81333408, 1.02384518])}	No
57	Respiratory and cardiovascular disorders specific to the perinatal period|certain conditions originating in the perinatal period$F$61-	certain conditions originating in the perinatal period	0.8770742268323763	{'CI': array([0.74915855, 1.02683097])}	{'CI': array([0.74915855, 1.02683097])}	No	0.9697853850555559	{'CI': array([0.83736857, 1.12314186])}	{'CI': array([0.83736857, 1.12314186])}	No
58	Respiratory and cardiovascular disorders specific to the perinatal period|certain conditions originating in the perinatal period$M$0-20	certain conditions originating in the perinatal period	1.0555644358101046	{'CI': array([0.95582705, 1.16570909])}	{'CI': array([0.95582705, 1.16570909])}	No	0.9418070674676664	{'CI': array([0.8575545 , 1.03433724])}	{'CI': array([0.8575545 , 1.03433724])}	No
59	Respiratory and cardiovascular disorders specific to the perinatal period|certain conditions originating in the perinatal period$M$61-	certain conditions originating in the perinatal period	1.0262817304871523	{'CI': array([0.89490038, 1.17695133])}	{'CI': array([0.89490038, 1.17695133])}	No	0.9620156518419545	{'CI': array([0.84339671, 1.09731768])}	{'CI': array([0.84339671, 1.09731768])}	No
60	Transitory endocrine and metabolic disorders specific to fetus and newborn|certain conditions originating in the perinatal period$F$0-20	certain conditions originating in the perinatal period	0.9078428508835986	{'CI': array([0.74915871, 1.1001389 ])}	{'CI': array([0.74915871, 1.1001389 ])}	No	0.9741442159339448	{'CI': array([0.82172696, 1.15483245])}	{'CI': array([0.82172696, 1.15483245])}	No
61	Transitory endocrine and metabolic disorders specific to fetus and newborn|certain conditions originating in the perinatal period$F$61-	certain conditions originating in the perinatal period	0.8765493843013745	{'CI': array([0.70257066, 1.09361074])}	{'CI': array([0.70257066, 1.09361074])}	No	1.061780237958898	{'CI': array([0.882533 , 1.27743356])}	{'CI': array([0.882533 , 1.27743356])}	No
62	Transitory endocrine and metabolic disorders specific to fetus and newborn|certain conditions originating in the perinatal period$M$0-20	certain conditions originating in the perinatal period	1.0300036531711112	{'CI': array([0.87708067, 1.20958945])}	{'CI': array([0.87708067, 1.20958945])}	No	0.9103241973786064	{'CI': array([0.78101919, 1.06103686])}	{'CI': array([0.78101919, 1.06103686])}	No
63	Circulatory system|congenital malformations and deformations$F$0-20	congenital malformations and deformations	0.9817091944128532	{'CI': array([0.88582181, 1.08797608])}	{'CI': array([0.88582181, 1.08797608])}	No	0.8931627985028346	{'CI': array([0.81306948, 0.9811459 ])}	{'CI': array([0.78745626, 1.01305916])}	No
64	Circulatory system|congenital malformations and deformations$M$0-20	congenital malformations and deformations	0.9750904694675688	{'CI': array([0.88620214, 1.07289453])}	{'CI': array([0.88620214, 1.07289453])}	No	0.9719754570576572	{'CI': array([0.89061452, 1.06076902])}	{'CI': array([0.89061452, 1.06076902])}	No
65	Digestive system|congenital malformations and deformations$M$0-20	congenital malformations and deformations	1.0535685385984785	{'CI': array([0.92758279, 1.19666586])}	{'CI': array([0.92758279, 1.19666586])}	No	0.8989522408819873	{'CI': array([0.79956725, 1.01069063])}	{'CI': array([0.79956725, 1.01069063])}	No
66	Eye, ear, face and neck|congenital malformations and deformations$F$61-	congenital malformations and deformations	0.9142767097384179	{'CI': array([0.82756121, 1.01007864])}	{'CI': array([0.82756121, 1.01007864])}	No	1.020120890949739	{'CI': array([0.93799846, 1.1094332 ])}	{'CI': array([0.93799846, 1.1094332 ])}	No
67	Nervous system|congenital malformations and deformations$F$0-20	congenital malformations and deformations	1.0197372907942657	{'CI': array([0.8781758 , 1.18411842])}	{'CI': array([0.8781758 , 1.18411842])}	No	1.019807719651314	{'CI': array([0.89133427, 1.16679884])}	{'CI': array([0.89133427, 1.16679884])}	No
68	Nervous system|congenital malformations and deformations$M$0-20	congenital malformations and deformations	0.9671516245218156	{'CI': array([0.82493841, 1.13388133])}	{'CI': array([0.82493841, 1.13388133])}	No	0.9739819004524887	{'CI': array([0.84983414, 1.11626574])}	{'CI': array([0.84983414, 1.11626574])}	No
69	Aplastic and other anaemias|diseases of the blood and blood-forming organs and certain disorders involving the immune mechanism$F$21-40	diseases of the blood and blood-forming organs and certain disorders involving the immune mechanism	0.8860432980193459	{'CI': array([0.72288761, 1.08602321])}	{'CI': array([0.72288761, 1.08602321])}	No	0.9686803826497183	{'CI': array([0.80438968, 1.16652626])}	{'CI': array([0.80438968, 1.16652626])}	No
70	Aplastic and other anaemias|diseases of the blood and blood-forming organs and certain disorders involving the immune mechanism$F$41-60	diseases of the blood and blood-forming organs and certain disorders involving the immune mechanism	1.0151426166877568	{'CI': array([0.88160321, 1.16890969])}	{'CI': array([0.88160321, 1.16890969])}	No	0.9125537439870588	{'CI': array([0.80665506, 1.03235495])}	{'CI': array([0.80665506, 1.03235495])}	No
71	Aplastic and other anaemias|diseases of the blood and blood-forming organs and certain disorders involving the immune mechanism$F$61-	diseases of the blood and blood-forming organs and certain disorders involving the immune mechanism	1.0382465472854765	{'CI': array([0.9839814 , 1.09550434])}	{'CI': array([0.9839814 , 1.09550434])}	No	0.9964585930129434	{'CI': array([0.95009424, 1.04508552])}	{'CI': array([0.95009424, 1.04508552])}	No
72	Aplastic and other anaemias|diseases of the blood and blood-forming organs and certain disorders involving the immune mechanism$M$41-60	diseases of the blood and blood-forming organs and certain disorders involving the immune mechanism	1.081437125748503	{'CI': array([0.93411984, 1.25198738])}	{'CI': array([0.93411984, 1.25198738])}	No	0.940445276914563	{'CI': array([0.82046721, 1.0779679 ])}	{'CI': array([0.82046721, 1.0779679 ])}	No
73	Aplastic and other anaemias|diseases of the blood and blood-forming organs and certain disorders involving the immune mechanism$M$61-	diseases of the blood and blood-forming organs and certain disorders involving the immune mechanism	1.0515601656727114	{'CI': array([0.99325665, 1.11328605])}	{'CI': array([0.99325665, 1.11328605])}	No	0.9929252848527906	{'CI': array([0.94368541, 1.04473442])}	{'CI': array([0.94368541, 1.04473442])}	No
74	Certain disorders involving the immune mechanism|diseases of the blood and blood-forming organs and certain disorders involving the immune mechanism$F$61-	diseases of the blood and blood-forming organs and certain disorders involving the immune mechanism	0.981497678799704	{'CI': array([0.85560908, 1.12590868])}	{'CI': array([0.85560908, 1.12590868])}	No	1.0417081017841474	{'CI': array([0.92270857, 1.17605472])}	{'CI': array([0.92270857, 1.17605472])}	No
75	Certain disorders involving the immune mechanism|diseases of the blood and blood-forming organs and certain disorders involving the immune mechanism$M$61-	diseases of the blood and blood-forming organs and certain disorders involving the immune mechanism	1.0259745409842567	{'CI': array([0.87356122, 1.20497995])}	{'CI': array([0.87356122, 1.20497995])}	No	0.9931111072550278	{'CI': array([0.86363052, 1.14200419])}	{'CI': array([0.86363052, 1.14200419])}	No
76	Coagulation defects, purpura and other haemorrhagic conditions|diseases of the blood and blood-forming organs and certain disorders involving the immune mechanism$F$21-40	diseases of the blood and blood-forming organs and certain disorders involving the immune mechanism	0.9827012641383898	{'CI': array([0.79220014, 1.21901238])}	{'CI': array([0.79220014, 1.21901238])}	No	0.968059729235726	{'CI': array([0.80203501, 1.16845228])}	{'CI': array([0.80203501, 1.16845228])}	No
77	Coagulation defects, purpura and other haemorrhagic conditions|diseases of the blood and blood-forming organs and certain disorders involving the immune mechanism$F$41-60	diseases of the blood and blood-forming organs and certain disorders involving the immune mechanism	0.829940119760479	{'CI': array([0.6682596 , 1.03073805])}	{'CI': array([0.6682596 , 1.03073805])}	No	0.9257870725868377	{'CI': array([0.7581916 , 1.13042891])}	{'CI': array([0.7581916 , 1.13042891])}	No
78	Coagulation defects, purpura and other haemorrhagic conditions|diseases of the blood and blood-forming organs and certain disorders involving the immune mechanism$F$61-	diseases of the blood and blood-forming organs and certain disorders involving the immune mechanism	1.0069506919176001	{'CI': array([0.8775163 , 1.15547676])}	{'CI': array([0.8775163 , 1.15547676])}	No	0.969979435587303	{'CI': array([0.85849033, 1.09594724])}	{'CI': array([0.85849033, 1.09594724])}	No
79	Coagulation defects, purpura and other haemorrhagic conditions|diseases of the blood and blood-forming organs and certain disorders involving the immune mechanism$M$0-20	diseases of the blood and blood-forming organs and certain disorders involving the immune mechanism	0.9397253397396823	{'CI': array([0.76693092, 1.15145145])}	{'CI': array([0.76693092, 1.15145145])}	No	0.8966237382526975	{'CI': array([0.74379212, 1.08085862])}	{'CI': array([0.74379212, 1.08085862])}	No
80	Coagulation defects, purpura and other haemorrhagic conditions|diseases of the blood and blood-forming organs and certain disorders involving the immune mechanism$M$41-60	diseases of the blood and blood-forming organs and certain disorders involving the immune mechanism	1.0385794286157706	{'CI': array([0.84658161, 1.27412079])}	{'CI': array([0.84658161, 1.27412079])}	No	0.9296676649498958	{'CI': array([0.76797789, 1.12539955])}	{'CI': array([0.76797789, 1.12539955])}	No
81	Coagulation defects, purpura and other haemorrhagic conditions|diseases of the blood and blood-forming organs and certain disorders involving the immune mechanism$M$61-	diseases of the blood and blood-forming organs and certain disorders involving the immune mechanism	1.0492921441884444	{'CI': array([0.92483623, 1.19049619])}	{'CI': array([0.92483623, 1.19049619])}	No	0.897842709582383	{'CI': array([0.80157504, 1.00567195])}	{'CI': array([0.80157504, 1.00567195])}	No
82	Haemolytic anaemias|diseases of the blood and blood-forming organs and certain disorders involving the immune mechanism$M$61-	diseases of the blood and blood-forming organs and certain disorders involving the immune mechanism	0.9279554099348472	{'CI': array([0.75285188, 1.14378573])}	{'CI': array([0.75285188, 1.14378573])}	No	0.9192594006489787	{'CI': array([0.76808839, 1.10018308])}	{'CI': array([0.76808839, 1.10018308])}	No
83	Intraoperative and postprocedural complications of the spleen|diseases of the blood and blood-forming organs and certain disorders involving the immune mechanism$M$61-	diseases of the blood and blood-forming organs and certain disorders involving the immune mechanism	1.040058919593967	{'CI': array([0.86382499, 1.25224736])}	{'CI': array([0.86382499, 1.25224736])}	No	0.9414858645627876	{'CI': array([0.79796001, 1.11082713])}	{'CI': array([0.79796001, 1.11082713])}	No
84	Nutritional anemias|diseases of the blood and blood-forming organs and certain disorders involving the immune mechanism$F$41-60	diseases of the blood and blood-forming organs and certain disorders involving the immune mechanism	0.9057796438171521	{'CI': array([0.76743 , 1.06907049])}	{'CI': array([0.76743 , 1.06907049])}	No	0.9069822485207101	{'CI': array([0.78676517, 1.0455684 ])}	{'CI': array([0.78676517, 1.0455684 ])}	No
85	Nutritional anemias|diseases of the blood and blood-forming organs and certain disorders involving the immune mechanism$F$61-	diseases of the blood and blood-forming organs and certain disorders involving the immune mechanism	1.043512304812002	{'CI': array([0.9791432 , 1.11211305])}	{'CI': array([0.9791432 , 1.11211305])}	No	1.029808943922872	{'CI': array([0.97364544, 1.08921217])}	{'CI': array([0.97364544, 1.08921217])}	No
86	Nutritional anemias|diseases of the blood and blood-forming organs and certain disorders involving the immune mechanism$M$61-	diseases of the blood and blood-forming organs and certain disorders involving the immune mechanism	1.0004026493589009	{'CI': array([0.92503592, 1.08190983])}	{'CI': array([0.92503592, 1.08190983])}	No	0.9952796652309515	{'CI': array([0.92861842, 1.06672622])}	{'CI': array([0.92861842, 1.06672622])}	No
87	Other diseases of blood and blood-forming organs|diseases of the blood and blood-forming organs and certain disorders involving the immune mechanism$F$61-	diseases of the blood and blood-forming organs and certain disorders involving the immune mechanism	1.0570464010251102	{'CI': array([0.89889976, 1.24301634])}	{'CI': array([0.89889976, 1.24301634])}	No	0.9148235936087854	{'CI': array([0.79341536, 1.05480969])}	{'CI': array([0.79341536, 1.05480969])}	No
88	Other diseases of blood and blood-forming organs|diseases of the blood and blood-forming organs and certain disorders involving the immune mechanism$M$61-	diseases of the blood and blood-forming organs and certain disorders involving the immune mechanism	0.9978845531032295	{'CI': array([0.85776498, 1.16089325])}	{'CI': array([0.85776498, 1.16089325])}	No	0.8635115389796785	{'CI': array([0.75168343, 0.99197634])}	{'CI': array([0.71703752, 1.03990678])}	No
89	Cerebrovascular diseases|diseases of the circulatory system$F$21-40	diseases of the circulatory system	1.036588420117939	{'CI': array([0.85556164, 1.25591834])}	{'CI': array([0.85556164, 1.25591834])}	No	0.9792457829197209	{'CI': array([0.83003989, 1.15527256])}	{'CI': array([0.83003989, 1.15527256])}	No
90	Cerebrovascular diseases|diseases of the circulatory system$F$41-60	diseases of the circulatory system	0.9781232988568317	{'CI': array([0.89871199, 1.06455149])}	{'CI': array([0.89871199, 1.06455149])}	No	1.0253816312499897	{'CI': array([0.95239732, 1.10395889])}	{'CI': array([0.95239732, 1.10395889])}	No
91	Cerebrovascular diseases|diseases of the circulatory system$F$61-	diseases of the circulatory system	1.0139242837546065	{'CI': array([0.9865048 , 1.04210588])}	{'CI': array([0.9865048 , 1.04210588])}	No	0.99989247158282	{'CI': array([0.97612475, 1.02423892])}	{'CI': array([0.97612475, 1.02423892])}	No
92	Cerebrovascular diseases|diseases of the circulatory system$M$21-40	diseases of the circulatory system	1.0236369366530096	{'CI': array([0.84216035, 1.2442198 ])}	{'CI': array([0.84216035, 1.2442198 ])}	No	1.0388093540934893	{'CI': array([0.87847591, 1.22840577])}	{'CI': array([0.87847591, 1.22840577])}	No
93	Cerebrovascular diseases|diseases of the circulatory system$M$41-60	diseases of the circulatory system	0.9838783970520498	{'CI': array([0.91932762, 1.05296162])}	{'CI': array([0.91932762, 1.05296162])}	No	0.9862092793359354	{'CI': array([0.92801312, 1.04805495])}	{'CI': array([0.92801312, 1.04805495])}	No
94	Cerebrovascular diseases|diseases of the circulatory system$M$61-	diseases of the circulatory system	1.0286522614455822	{'CI': array([1.00173657, 1.05629115])}	{'CI': array([0.99045175, 1.06832612])}	No	0.9921756605904656	{'CI': array([0.96904739, 1.01585593])}	{'CI': array([0.96904739, 1.01585593])}	No
95	Chronic rheumatic heart diseases|diseases of the circulatory system$F$61-	diseases of the circulatory system	1.11793603889688	{'CI': array([0.99241266, 1.259336 ])}	{'CI': array([0.99241266, 1.259336 ])}	No	0.9221943636545984	{'CI': array([0.82701523, 1.02832743])}	{'CI': array([0.82701523, 1.02832743])}	No
96	Chronic rheumatic heart diseases|diseases of the circulatory system$M$61-	diseases of the circulatory system	1.0520638113086804	{'CI': array([0.89980682, 1.23008433])}	{'CI': array([0.89980682, 1.23008433])}	No	0.9013479981221917	{'CI': array([0.78646026, 1.03301877])}	{'CI': array([0.78646026, 1.03301877])}	No
97	Diseases of arteries, arterioles and capillaries|diseases of the circulatory system$F$41-60	diseases of the circulatory system	0.9798159778004965	{'CI': array([0.86209933, 1.11360643])}	{'CI': array([0.86209933, 1.11360643])}	No	0.9705542523020902	{'CI': array([0.86983535, 1.08293548])}	{'CI': array([0.86983535, 1.08293548])}	No
98	Diseases of arteries, arterioles and capillaries|diseases of the circulatory system$F$61-	diseases of the circulatory system	1.0088251835786592	{'CI': array([0.96818247, 1.05117401])}	{'CI': array([0.96818247, 1.05117401])}	No	0.9769490970698832	{'CI': array([0.94202928, 1.01316335])}	{'CI': array([0.94202928, 1.01316335])}	No
99	Diseases of arteries, arterioles and capillaries|diseases of the circulatory system$M$41-60	diseases of the circulatory system	0.9806558457987993	{'CI': array([0.89379848, 1.07595382])}	{'CI': array([0.89379848, 1.07595382])}	No	0.9260920851994283	{'CI': array([0.85283235, 1.00564495])}	{'CI': array([0.85283235, 1.00564495])}	No
100	Diseases of arteries, arterioles and capillaries|diseases of the circulatory system$M$61-	diseases of the circulatory system	1.0120984697272122	{'CI': array([0.97412398, 1.05155332])}	{'CI': array([0.97412398, 1.05155332])}	No	0.9762987894251126	{'CI': array([0.94361151, 1.01011837])}	{'CI': array([0.94361151, 1.01011837])}	No
101	Diseases of veins, lymphatic vessels and lymph nodes, not elsewhere classified|diseases of the circulatory system$F$0-20	diseases of the circulatory system	0.9123614157822968	{'CI': array([0.74367308, 1.11931355])}	{'CI': array([0.74367308, 1.11931355])}	No	0.8598337106870373	{'CI': array([0.71241309, 1.03776028])}	{'CI': array([0.71241309, 1.03776028])}	No
102	Diseases of veins, lymphatic vessels and lymph nodes, not elsewhere classified|diseases of the circulatory system$F$21-40	diseases of the circulatory system	0.9359888572755086	{'CI': array([0.81069654, 1.08064498])}	{'CI': array([0.81069654, 1.08064498])}	No	0.9317234000742374	{'CI': array([0.82302681, 1.05477547])}	{'CI': array([0.82302681, 1.05477547])}	No
103	Diseases of veins, lymphatic vessels and lymph nodes, not elsewhere classified|diseases of the circulatory system$F$41-60	diseases of the circulatory system	1.0158911054019935	{'CI': array([0.92858994, 1.11139987])}	{'CI': array([0.92858994, 1.11139987])}	No	0.9877702488714095	{'CI': array([0.91376036, 1.06777456])}	{'CI': array([0.91376036, 1.06777456])}	No
104	Diseases of veins, lymphatic vessels and lymph nodes, not elsewhere classified|diseases of the circulatory system$F$61-	diseases of the circulatory system	0.9854916636827388	{'CI': array([0.93024413, 1.04402037])}	{'CI': array([0.93024413, 1.04402037])}	No	0.9794733160670738	{'CI': array([0.93097641, 1.03049654])}	{'CI': array([0.93097641, 1.03049654])}	No
105	Diseases of veins, lymphatic vessels and lymph nodes, not elsewhere classified|diseases of the circulatory system$M$0-20	diseases of the circulatory system	0.7994011976047904	{'CI': array([0.63690342, 1.00335821])}	{'CI': array([0.63690342, 1.00335821])}	No	0.921716656464667	{'CI': array([0.75434362, 1.12622626])}	{'CI': array([0.75434362, 1.12622626])}	No
106	Diseases of veins, lymphatic vessels and lymph nodes, not elsewhere classified|diseases of the circulatory system$M$21-40	diseases of the circulatory system	0.9843538728993625	{'CI': array([0.83525785, 1.16006398])}	{'CI': array([0.83525785, 1.16006398])}	No	0.947230575225531	{'CI': array([0.81912328, 1.09537329])}	{'CI': array([0.81912328, 1.09537329])}	No
107	Diseases of veins, lymphatic vessels and lymph nodes, not elsewhere classified|diseases of the circulatory system$M$41-60	diseases of the circulatory system	0.996090109584052	{'CI': array([0.90632637, 1.09474416])}	{'CI': array([0.90632637, 1.09474416])}	No	1.0004280498552185	{'CI': array([0.9198454 , 1.08807011])}	{'CI': array([0.9198454 , 1.08807011])}	No
108	Diseases of veins, lymphatic vessels and lymph nodes, not elsewhere classified|diseases of the circulatory system$M$61-	diseases of the circulatory system	1.0102944795340825	{'CI': array([0.94667776, 1.07818624])}	{'CI': array([0.94667776, 1.07818624])}	No	1.0766011968087885	{'CI': array([1.01607673, 1.14073092])}	{'CI': array([0.99622942, 1.16345705])}	No
109	Hypertensive diseases|diseases of the circulatory system$F$21-40	diseases of the circulatory system	1.0267795093437926	{'CI': array([0.86098159, 1.22450489])}	{'CI': array([0.86098159, 1.22450489])}	No	1.090875116786048	{'CI': array([0.93226843, 1.27646554])}	{'CI': array([0.93226843, 1.27646554])}	No
110	Hypertensive diseases|diseases of the circulatory system$F$41-60	diseases of the circulatory system	0.9984112569110324	{'CI': array([0.94177995, 1.05844793])}	{'CI': array([0.94177995, 1.05844793])}	No	1.0020723358876829	{'CI': array([0.95126792, 1.05559007])}	{'CI': array([0.95126792, 1.05559007])}	No
111	Hypertensive diseases|diseases of the circulatory system$F$61-	diseases of the circulatory system	1.0145168719632693	{'CI': array([0.99187222, 1.03767851])}	{'CI': array([0.99187222, 1.03767851])}	No	0.9800425833373014	{'CI': array([0.96029956, 1.00019151])}	{'CI': array([0.96029956, 1.00019151])}	No
112	Hypertensive diseases|diseases of the circulatory system$M$21-40	diseases of the circulatory system	0.9255584771416576	{'CI': array([0.78836314, 1.08662931])}	{'CI': array([0.78836314, 1.08662931])}	No	0.9970621094881449	{'CI': array([0.86590747, 1.14808208])}	{'CI': array([0.86590747, 1.14808208])}	No
113	Hypertensive diseases|diseases of the circulatory system$M$41-60	diseases of the circulatory system	1.0185387382624387	{'CI': array([0.97025731, 1.06922272])}	{'CI': array([0.97025731, 1.06922272])}	No	0.9579241541896301	{'CI': array([0.91674882, 1.00094886])}	{'CI': array([0.91674882, 1.00094886])}	No
114	Hypertensive diseases|diseases of the circulatory system$M$61-	diseases of the circulatory system	0.9863054408473797	{'CI': array([0.96168434, 1.0115569 ])}	{'CI': array([0.96168434, 1.0115569 ])}	No	0.9947264595101414	{'CI': array([0.9723577 , 1.01760981])}	{'CI': array([0.9723577 , 1.01760981])}	No
115	Ischemic heart diseases|diseases of the circulatory system$F$41-60	diseases of the circulatory system	1.000773649475861	{'CI': array([0.9408074, 1.0645621])}	{'CI': array([0.9408074, 1.0645621])}	No	0.991551093677282	{'CI': array([0.93871786, 1.04735791])}	{'CI': array([0.93871786, 1.04735791])}	No
116	Ischemic heart diseases|diseases of the circulatory system$F$61-	diseases of the circulatory system	1.0181350986636966	{'CI': array([0.99846529, 1.0381924 ])}	{'CI': array([0.99846529, 1.0381924 ])}	No	0.9880339652171456	{'CI': array([0.97081506, 1.00555828])}	{'CI': array([0.97081506, 1.00555828])}	No
117	Ischemic heart diseases|diseases of the circulatory system$M$21-40	diseases of the circulatory system	0.9757924908476885	{'CI': array([0.81623267, 1.16654358])}	{'CI': array([0.81623267, 1.16654358])}	No	0.9382866670733443	{'CI': array([0.80427024, 1.0946344 ])}	{'CI': array([0.80427024, 1.0946344 ])}	No
118	Ischemic heart diseases|diseases of the circulatory system$M$41-60	diseases of the circulatory system	1.0180613436722143	{'CI': array([0.98351079, 1.05382565])}	{'CI': array([0.98351079, 1.05382565])}	No	0.9481543320490264	{'CI': array([0.91941486, 0.97779216])}	{'CI': array([0.90981403, 0.98811033])}	Yes
119	Ischemic heart diseases|diseases of the circulatory system$M$61-	diseases of the circulatory system	1.0059880239520957	{'CI': array([0.98904162, 1.02322479])}	{'CI': array([0.98904162, 1.02322479])}	No	0.9874753259213223	{'CI': array([0.9725987 , 1.00257951])}	{'CI': array([0.9725987 , 1.00257951])}	No
120	Other and unspecified disorders of the circulatory system|diseases of the circulatory system$F$21-40	diseases of the circulatory system	0.8395653138168108	{'CI': array([0.6638354, 1.0618143])}	{'CI': array([0.6638354, 1.0618143])}	No	0.8911242603550296	{'CI': array([0.73270071, 1.08380194])}	{'CI': array([0.73270071, 1.08380194])}	No
121	Other and unspecified disorders of the circulatory system|diseases of the circulatory system$F$41-60	diseases of the circulatory system	0.9765922700054437	{'CI': array([0.81495104, 1.17029419])}	{'CI': array([0.81495104, 1.17029419])}	No	0.9221801778544692	{'CI': array([0.78960381, 1.07701643])}	{'CI': array([0.78960381, 1.07701643])}	No
122	Other and unspecified disorders of the circulatory system|diseases of the circulatory system$F$61-	diseases of the circulatory system	1.0369790014985605	{'CI': array([0.95534982, 1.12558292])}	{'CI': array([0.95534982, 1.12558292])}	No	0.9869931001636789	{'CI': array([0.91888638, 1.0601478 ])}	{'CI': array([0.91888638, 1.0601478 ])}	No
123	Other and unspecified disorders of the circulatory system|diseases of the circulatory system$M$41-60	diseases of the circulatory system	0.9444597044443223	{'CI': array([0.79076635, 1.12802491])}	{'CI': array([0.79076635, 1.12802491])}	No	0.9893603564350868	{'CI': array([0.84802389, 1.15425275])}	{'CI': array([0.84802389, 1.15425275])}	No
124	Other and unspecified disorders of the circulatory system|diseases of the circulatory system$M$61-	diseases of the circulatory system	1.0442069280665625	{'CI': array([0.96400451, 1.13108196])}	{'CI': array([0.96400451, 1.13108196])}	No	0.9824879677845088	{'CI': array([0.91677348, 1.05291288])}	{'CI': array([0.91677348, 1.05291288])}	No
125	Other forms of heart disease|diseases of the circulatory system$F$21-40	diseases of the circulatory system	0.9588992228309338	{'CI': array([0.84040236, 1.09410417])}	{'CI': array([0.84040236, 1.09410417])}	No	0.957731006416498	{'CI': array([0.84945861, 1.07980385])}	{'CI': array([0.84945861, 1.07980385])}	No
126	Other forms of heart disease|diseases of the circulatory system$F$41-60	diseases of the circulatory system	0.9858243425829428	{'CI': array([0.92550368, 1.05007647])}	{'CI': array([0.92550368, 1.05007647])}	No	0.9607659562692837	{'CI': array([0.90803424, 1.01655993])}	{'CI': array([0.90803424, 1.01655993])}	No
127	Other forms of heart disease|diseases of the circulatory system$F$61-	diseases of the circulatory system	1.0154913541494364	{'CI': array([0.99949212, 1.03174669])}	{'CI': array([0.99949212, 1.03174669])}	No	0.9812566913295723	{'CI': array([0.96722077, 0.9954963 ])}	{'CI': array([0.96247953, 1.00040018])}	No
128	Other forms of heart disease|diseases of the circulatory system$M$0-20	diseases of the circulatory system	1.0734536887476909	{'CI': array([0.90739299, 1.26990492])}	{'CI': array([0.90739299, 1.26990492])}	No	1.0422654268808114	{'CI': array([0.89082115, 1.21945602])}	{'CI': array([0.89082115, 1.21945602])}	No
129	Other forms of heart disease|diseases of the circulatory system$M$21-40	diseases of the circulatory system	1.0059880239520957	{'CI': array([0.91236527, 1.10921791])}	{'CI': array([0.91236527, 1.10921791])}	No	0.9420405671135216	{'CI': array([0.86213864, 1.02934771])}	{'CI': array([0.86213864, 1.02934771])}	No
130	Other forms of heart disease|diseases of the circulatory system$M$41-60	diseases of the circulatory system	1.008396187499104	{'CI': array([0.96702778, 1.05153429])}	{'CI': array([0.96702778, 1.05153429])}	No	0.9717794836232285	{'CI': array([0.93640285, 1.00849263])}	{'CI': array([0.93640285, 1.00849263])}	No
131	Other forms of heart disease|diseases of the circulatory system$M$61-	diseases of the circulatory system	1.007431551431158	{'CI': array([0.99171793, 1.02339415])}	{'CI': array([0.99171793, 1.02339415])}	No	1.0044701656496762	{'CI': array([0.99046612, 1.01867221])}	{'CI': array([0.99046612, 1.01867221])}	No
132	Pulmonary heart disease and diseases of pulmonary circulation|diseases of the circulatory system$F$41-60	diseases of the circulatory system	1.0886227544910179	{'CI': array([0.9064904, 1.3073492])}	{'CI': array([0.9064904, 1.3073492])}	No	0.9862141106305912	{'CI': array([0.83819572, 1.16037131])}	{'CI': array([0.83819572, 1.16037131])}	No
133	Pulmonary heart disease and diseases of pulmonary circulation|diseases of the circulatory system$F$61-	diseases of the circulatory system	0.9871404731520564	{'CI': array([0.91430684, 1.06577603])}	{'CI': array([0.91430684, 1.06577603])}	No	0.9905592856412528	{'CI': array([0.92673438, 1.05877986])}	{'CI': array([0.92673438, 1.05877986])}	No
134	Pulmonary heart disease and diseases of pulmonary circulation|diseases of the circulatory system$M$41-60	diseases of the circulatory system	1.067715315637382	{'CI': array([0.89400124, 1.27518391])}	{'CI': array([0.89400124, 1.27518391])}	No	0.9398601398601398	{'CI': array([0.80214553, 1.10121799])}	{'CI': array([0.80214553, 1.10121799])}	No
135	Pulmonary heart disease and diseases of pulmonary circulation|diseases of the circulatory system$M$61-	diseases of the circulatory system	0.9838233979801589	{'CI': array([0.90407116, 1.07061095])}	{'CI': array([0.90407116, 1.07061095])}	No	1.0126529808599052	{'CI': array([0.9386499 , 1.09249045])}	{'CI': array([0.9386499 , 1.09249045])}	No
136	Diseases of appendix|diseases of the digestive system$F$0-20	diseases of the digestive system	0.9583053546087016	{'CI': array([0.85955205, 1.06840435])}	{'CI': array([0.85955205, 1.06840435])}	No	0.9732461693496292	{'CI': array([0.88588787, 1.06921895])}	{'CI': array([0.88588787, 1.06921895])}	No
137	Diseases of appendix|diseases of the digestive system$F$21-40	diseases of the digestive system	1.0088297980310565	{'CI': array([0.89641126, 1.13534669])}	{'CI': array([0.89641126, 1.13534669])}	No	1.019545495318546	{'CI': array([0.92131755, 1.12824619])}	{'CI': array([0.92131755, 1.12824619])}	No
138	Diseases of appendix|diseases of the digestive system$F$41-60	diseases of the digestive system	0.8704663212435233	{'CI': array([0.73574159, 1.02986106])}	{'CI': array([0.73574159, 1.02986106])}	No	0.9796159381958198	{'CI': array([0.84763418, 1.13214806])}	{'CI': array([0.84763418, 1.13214806])}	No
139	Diseases of appendix|diseases of the digestive system$F$61-	diseases of the digestive system	0.9169967756794104	{'CI': array([0.74992873, 1.12128399])}	{'CI': array([0.74992873, 1.12128399])}	No	1.0680473372781065	{'CI': array([0.90268675, 1.26369985])}	{'CI': array([0.90268675, 1.26369985])}	No
140	Diseases of appendix|diseases of the digestive system$M$0-20	diseases of the digestive system	0.9695113589614663	{'CI': array([0.87863156, 1.06979115])}	{'CI': array([0.87863156, 1.06979115])}	No	0.9124031824058038	{'CI': array([0.83427405, 0.99784905])}	{'CI': array([0.80921125, 1.02875431])}	No
141	Diseases of appendix|diseases of the digestive system$M$21-40	diseases of the digestive system	0.9965342945948897	{'CI': array([0.89723189, 1.10682713])}	{'CI': array([0.89723189, 1.10682713])}	No	1.00518513999878	{'CI': array([0.91658244, 1.10235275])}	{'CI': array([0.91658244, 1.10235275])}	No
142	Diseases of appendix|diseases of the digestive system$M$41-60	diseases of the digestive system	0.9712987817468511	{'CI': array([0.83384015, 1.13141748])}	{'CI': array([0.83384015, 1.13141748])}	No	0.9408784065338778	{'CI': array([0.81842516, 1.08165318])}	{'CI': array([0.81842516, 1.08165318])}	No
143	Diseases of appendix|diseases of the digestive system$M$61-	diseases of the digestive system	1.0178231771750614	{'CI': array([0.83659093, 1.2383161 ])}	{'CI': array([0.83659093, 1.2383161 ])}	No	1.1407998859342696	{'CI': array([0.96662623, 1.3463574 ])}	{'CI': array([0.96662623, 1.3463574 ])}	No
144	Diseases of liver|diseases of the digestive system$F$41-60	diseases of the digestive system	0.9281102599270732	{'CI': array([0.81565288, 1.05607259])}	{'CI': array([0.81565288, 1.05607259])}	No	0.889056889056889	{'CI': array([0.79246137, 0.99742673])}	{'CI': array([0.7620261 , 1.03726389])}	No
145	Diseases of liver|diseases of the digestive system$F$61-	diseases of the digestive system	0.939123252744885	{'CI': array([0.84820465, 1.03978737])}	{'CI': array([0.84820465, 1.03978737])}	No	0.9550991994430909	{'CI': array([0.87316212, 1.04472521])}	{'CI': array([0.87316212, 1.04472521])}	No
146	Diseases of liver|diseases of the digestive system$M$41-60	diseases of the digestive system	0.9515051135639745	{'CI': array([0.86119936, 1.05128037])}	{'CI': array([0.86119936, 1.05128037])}	No	1.0489287900428483	{'CI': array([0.96255476, 1.14305352])}	{'CI': array([0.96255476, 1.14305352])}	No
147	Diseases of liver|diseases of the digestive system$M$61-	diseases of the digestive system	0.9721840878005791	{'CI': array([0.88597759, 1.06677856])}	{'CI': array([0.88597759, 1.06677856])}	No	0.9846282480061744	{'CI': array([0.90653981, 1.06944315])}	{'CI': array([0.90653981, 1.06944315])}	No
148	Diseases of oesophagus, stomach and duodenum|diseases of the digestive system$F$21-40	diseases of the digestive system	0.9652196155334456	{'CI': array([0.8313728 , 1.12061509])}	{'CI': array([0.8313728 , 1.12061509])}	No	0.9166523121616021	{'CI': array([0.80588224, 1.04264794])}	{'CI': array([0.80588224, 1.04264794])}	No
149	Diseases of oesophagus, stomach and duodenum|diseases of the digestive system$F$41-60	diseases of the digestive system	0.9926970660046648	{'CI': array([0.90234908, 1.09209118])}	{'CI': array([0.90234908, 1.09209118])}	No	1.0158813849407975	{'CI': array([0.9351759 , 1.10355174])}	{'CI': array([0.9351759 , 1.10355174])}	No
150	Diseases of oesophagus, stomach and duodenum|diseases of the digestive system$F$61-	diseases of the digestive system	1.0329176630237873	{'CI': array([0.98372713, 1.08456793])}	{'CI': array([0.98372713, 1.08456793])}	No	0.9753679001826391	{'CI': array([0.93421348, 1.01833527])}	{'CI': array([0.93421348, 1.01833527])}	No
151	Diseases of oesophagus, stomach and duodenum|diseases of the digestive system$M$21-40	diseases of the digestive system	1.0426119101842788	{'CI': array([0.92250666, 1.1783542 ])}	{'CI': array([0.92250666, 1.1783542 ])}	No	1.0159893709625694	{'CI': array([0.91174711, 1.13214991])}	{'CI': array([0.91174711, 1.13214991])}	No
152	Diseases of oesophagus, stomach and duodenum|diseases of the digestive system$M$41-60	diseases of the digestive system	1.0603657549765333	{'CI': array([0.98376133, 1.14293528])}	{'CI': array([0.98376133, 1.14293528])}	No	0.9940828402366862	{'CI': array([0.93076524, 1.06170777])}	{'CI': array([0.93076524, 1.06170777])}	No
153	Diseases of oesophagus, stomach and duodenum|diseases of the digestive system$M$61-	diseases of the digestive system	1.0156763152957768	{'CI': array([0.96710718, 1.06668465])}	{'CI': array([0.96710718, 1.06668465])}	No	1.013733101442178	{'CI': array([0.97137572, 1.0579375 ])}	{'CI': array([0.97137572, 1.0579375 ])}	No
154	Diseases of oral cavity, salivary glands and jaws|diseases of the digestive system$F$61-	diseases of the digestive system	0.995443076111927	{'CI': array([0.81155734, 1.22099433])}	{'CI': array([0.81155734, 1.22099433])}	No	0.9605744298916294	{'CI': array([0.8015958 , 1.15108293])}	{'CI': array([0.8015958 , 1.15108293])}	No
155	Diseases of peritoneum and retroperitoneum|diseases of the digestive system$F$21-40	diseases of the digestive system	0.9839992146853832	{'CI': array([0.77875275, 1.24334001])}	{'CI': array([0.77875275, 1.24334001])}	No	0.8867218934911242	{'CI': array([0.7205812 , 1.09116879])}	{'CI': array([0.7205812 , 1.09116879])}	No
156	Diseases of peritoneum and retroperitoneum|diseases of the digestive system$F$41-60	diseases of the digestive system	0.9209523536658739	{'CI': array([0.76698167, 1.10583247])}	{'CI': array([0.76698167, 1.10583247])}	No	0.9348818770464122	{'CI': array([0.79618935, 1.097734 ])}	{'CI': array([0.79618935, 1.097734 ])}	No
157	Diseases of peritoneum and retroperitoneum|diseases of the digestive system$F$61-	diseases of the digestive system	1.03849751126114	{'CI': array([0.91015746, 1.18493461])}	{'CI': array([0.91015746, 1.18493461])}	No	0.9624409461177468	{'CI': array([0.85676592, 1.08115011])}	{'CI': array([0.85676592, 1.08115011])}	No
158	Diseases of peritoneum and retroperitoneum|diseases of the digestive system$M$41-60	diseases of the digestive system	1.1177644710578842	{'CI': array([0.9198905 , 1.35820232])}	{'CI': array([0.9198905 , 1.35820232])}	No	0.9561407470978815	{'CI': array([0.8012443 , 1.14098176])}	{'CI': array([0.8012443 , 1.14098176])}	No
159	Diseases of peritoneum and retroperitoneum|diseases of the digestive system$M$61-	diseases of the digestive system	1.0156983330636025	{'CI': array([0.8849628 , 1.16574743])}	{'CI': array([0.8849628 , 1.16574743])}	No	0.9754048745537424	{'CI': array([0.86631141, 1.09823634])}	{'CI': array([0.86631141, 1.09823634])}	No
160	Disorders of gallbladder, biliary tract and pancreas|diseases of the digestive system$F$21-40	diseases of the digestive system	0.9709479916571351	{'CI': array([0.90034172, 1.04709133])}	{'CI': array([0.90034172, 1.04709133])}	No	0.9707856934756028	{'CI': array([0.90872788, 1.03708149])}	{'CI': array([0.90872788, 1.03708149])}	No
161	Disorders of gallbladder, biliary tract and pancreas|diseases of the digestive system$F$41-60	diseases of the digestive system	0.9960198509046115	{'CI': array([0.93531888, 1.06066024])}	{'CI': array([0.93531888, 1.06066024])}	No	0.9677041576266818	{'CI': array([0.91627421, 1.02202084])}	{'CI': array([0.91627421, 1.02202084])}	No
162	Disorders of gallbladder, biliary tract and pancreas|diseases of the digestive system$F$61-	diseases of the digestive system	0.9977614863730483	{'CI': array([0.95075973, 1.04708683])}	{'CI': array([0.95075973, 1.04708683])}	No	0.9921711424670004	{'CI': array([0.95153526, 1.03454241])}	{'CI': array([0.95153526, 1.03454241])}	No
163	Disorders of gallbladder, biliary tract and pancreas|diseases of the digestive system$M$21-40	diseases of the digestive system	0.9605404575464456	{'CI': array([0.85904346, 1.07402945])}	{'CI': array([0.85904346, 1.07402945])}	No	0.9319238854280005	{'CI': array([0.84468416, 1.0281738 ])}	{'CI': array([0.84468416, 1.0281738 ])}	No
164	Disorders of gallbladder, biliary tract and pancreas|diseases of the digestive system$M$41-60	diseases of the digestive system	0.9926908979445578	{'CI': array([0.92620896, 1.06394481])}	{'CI': array([0.92620896, 1.06394481])}	No	1.0168646586924561	{'CI': array([0.95781288, 1.07955714])}	{'CI': array([0.95781288, 1.07955714])}	No
165	Disorders of gallbladder, biliary tract and pancreas|diseases of the digestive system$M$61-	diseases of the digestive system	1.0099224342952664	{'CI': array([0.95909822, 1.06343991])}	{'CI': array([0.95909822, 1.06343991])}	No	0.9823295272531785	{'CI': array([0.93844457, 1.02826669])}	{'CI': array([0.93844457, 1.02826669])}	No
166	Hernia|diseases of the digestive system$F$41-60	diseases of the digestive system	0.9623268962517835	{'CI': array([0.84130516, 1.10075761])}	{'CI': array([0.84130516, 1.10075761])}	No	0.9738504893499154	{'CI': array([0.86617176, 1.09491537])}	{'CI': array([0.86617176, 1.09491537])}	No
167	Hernia|diseases of the digestive system$F$61-	diseases of the digestive system	1.0126946107784431	{'CI': array([0.93381506, 1.09823714])}	{'CI': array([0.93381506, 1.09823714])}	No	0.9400485533139178	{'CI': array([0.87496214, 1.00997659])}	{'CI': array([0.87496214, 1.00997659])}	No
168	Hernia|diseases of the digestive system$M$0-20	diseases of the digestive system	0.978525707206277	{'CI': array([0.8675458, 1.1037026])}	{'CI': array([0.8675458, 1.1037026])}	No	0.9892753466514472	{'CI': array([0.891786 , 1.09742216])}	{'CI': array([0.891786 , 1.09742216])}	No
169	Hernia|diseases of the digestive system$M$41-60	diseases of the digestive system	1.0578745421777804	{'CI': array([0.98019794, 1.14170669])}	{'CI': array([0.98019794, 1.14170669])}	No	0.9779458495012454	{'CI': array([0.91455608, 1.0457293 ])}	{'CI': array([0.91455608, 1.0457293 ])}	No
170	Hernia|diseases of the digestive system$M$61-	diseases of the digestive system	0.9711534417302178	{'CI': array([0.92378163, 1.0209545 ])}	{'CI': array([0.92378163, 1.0209545 ])}	No	0.9983421370558824	{'CI': array([0.95624799, 1.04228927])}	{'CI': array([0.95624799, 1.04228927])}	No
171	Noninfective enteritis and colitis|diseases of the digestive system$F$0-20	diseases of the digestive system	1.0112549769570804	{'CI': array([0.87588779, 1.16754296])}	{'CI': array([0.87588779, 1.16754296])}	No	0.9137101850686139	{'CI': array([0.79905107, 1.04482221])}	{'CI': array([0.79905107, 1.04482221])}	No
172	Noninfective enteritis and colitis|diseases of the digestive system$F$21-40	diseases of the digestive system	1.0006084088507476	{'CI': array([0.91408711, 1.09531923])}	{'CI': array([0.91408711, 1.09531923])}	No	0.9378871241219419	{'CI': array([0.86392027, 1.01818685])}	{'CI': array([0.86392027, 1.01818685])}	No
173	Noninfective enteritis and colitis|diseases of the digestive system$F$41-60	diseases of the digestive system	0.9583724118029002	{'CI': array([0.87252742, 1.0526634 ])}	{'CI': array([0.87252742, 1.0526634 ])}	No	0.9802150632888456	{'CI': array([0.90230084, 1.06485723])}	{'CI': array([0.90230084, 1.06485723])}	No
174	Noninfective enteritis and colitis|diseases of the digestive system$F$61-	diseases of the digestive system	0.9920706746256898	{'CI': array([0.92291501, 1.0664083 ])}	{'CI': array([0.92291501, 1.0664083 ])}	No	0.965692490452055	{'CI': array([0.90433713, 1.03121055])}	{'CI': array([0.90433713, 1.03121055])}	No
175	Noninfective enteritis and colitis|diseases of the digestive system$M$0-20	diseases of the digestive system	1.1408987726764	{'CI': array([0.99306999, 1.3107334 ])}	{'CI': array([0.99306999, 1.3107334 ])}	No	0.9420195818282183	{'CI': array([0.82707792, 1.07293505])}	{'CI': array([0.82707792, 1.07293505])}	No
176	Noninfective enteritis and colitis|diseases of the digestive system$M$21-40	diseases of the digestive system	0.9891748536353475	{'CI': array([0.89823288, 1.08932428])}	{'CI': array([0.89823288, 1.08932428])}	No	1.0075903926012686	{'CI': array([0.92524651, 1.09726261])}	{'CI': array([0.92524651, 1.09726261])}	No
177	Noninfective enteritis and colitis|diseases of the digestive system$M$41-60	diseases of the digestive system	0.95491550666715	{'CI': array([0.86598928, 1.05297334])}	{'CI': array([0.86598928, 1.05297334])}	No	0.9625073721459264	{'CI': array([0.8829082 , 1.04928286])}	{'CI': array([0.8829082 , 1.04928286])}	No
178	Noninfective enteritis and colitis|diseases of the digestive system$M$61-	diseases of the digestive system	1.0262658829931526	{'CI': array([0.9457205 , 1.11367118])}	{'CI': array([0.9457205 , 1.11367118])}	No	0.990480086703629	{'CI': array([0.91917493, 1.06731675])}	{'CI': array([0.91917493, 1.06731675])}	No
179	Other diseases of intestines|diseases of the digestive system$F$0-20	diseases of the digestive system	0.9216608106101846	{'CI': array([0.78741746, 1.07879073])}	{'CI': array([0.78741746, 1.07879073])}	No	0.8879008794010919	{'CI': array([0.77124928, 1.02219605])}	{'CI': array([0.77124928, 1.02219605])}	No
180	Other diseases of intestines|diseases of the digestive system$F$21-40	diseases of the digestive system	0.9797536321539467	{'CI': array([0.88602594, 1.08339624])}	{'CI': array([0.88602594, 1.08339624])}	No	0.9670906762271565	{'CI': array([0.88488814, 1.0569295 ])}	{'CI': array([0.88488814, 1.0569295 ])}	No
181	Other diseases of intestines|diseases of the digestive system$F$41-60	diseases of the digestive system	1.0216576193407576	{'CI': array([0.95634015, 1.09143624])}	{'CI': array([0.95634015, 1.09143624])}	No	0.9818303812362341	{'CI': array([0.9269329 , 1.03997916])}	{'CI': array([0.9269329 , 1.03997916])}	No
182	Other diseases of intestines|diseases of the digestive system$F$61-	diseases of the digestive system	1.0144967060024388	{'CI': array([0.97691346, 1.05352584])}	{'CI': array([0.97691346, 1.05352584])}	No	0.988958429570642	{'CI': array([0.95719682, 1.02177395])}	{'CI': array([0.95719682, 1.02177395])}	No
183	Other diseases of intestines|diseases of the digestive system$M$0-20	diseases of the digestive system	0.9547395774488758	{'CI': array([0.83078354, 1.09719033])}	{'CI': array([0.83078354, 1.09719033])}	No	0.9633527452473424	{'CI': array([0.8535152 , 1.08732511])}	{'CI': array([0.8535152 , 1.08732511])}	No
184	Other diseases of intestines|diseases of the digestive system$M$21-40	diseases of the digestive system	0.9497403016826317	{'CI': array([0.85855798, 1.05060655])}	{'CI': array([0.85855798, 1.05060655])}	No	1.0144501797529621	{'CI': array([0.92889268, 1.10788813])}	{'CI': array([0.92889268, 1.10788813])}	No
185	Other diseases of intestines|diseases of the digestive system$M$41-60	diseases of the digestive system	1.0216726537330711	{'CI': array([0.95394192, 1.09421233])}	{'CI': array([0.95394192, 1.09421233])}	No	0.9540819668551715	{'CI': array([0.89845539, 1.01315258])}	{'CI': array([0.89845539, 1.01315258])}	No
186	Other diseases of intestines|diseases of the digestive system$M$61-	diseases of the digestive system	0.9996228704860306	{'CI': array([0.95657407, 1.044609 ])}	{'CI': array([0.95657407, 1.044609 ])}	No	0.9869353627353514	{'CI': array([0.94977395, 1.02555077])}	{'CI': array([0.94977395, 1.02555077])}	No
187	Other diseases of the digestive system|diseases of the digestive system$F$0-20	diseases of the digestive system	1.0017313750496186	{'CI': array([0.84744238, 1.18411089])}	{'CI': array([0.84744238, 1.18411089])}	No	0.9489428525367359	{'CI': array([0.8215812 , 1.09604813])}	{'CI': array([0.8215812 , 1.09604813])}	No
188	Other diseases of the digestive system|diseases of the digestive system$F$21-40	diseases of the digestive system	0.9673889630810322	{'CI': array([0.82761227, 1.13077275])}	{'CI': array([0.82761227, 1.13077275])}	No	0.8907251146668533	{'CI': array([0.7783873 , 1.01927566])}	{'CI': array([0.7783873 , 1.01927566])}	No
189	Other diseases of the digestive system|diseases of the digestive system$F$41-60	diseases of the digestive system	0.9262328108606238	{'CI': array([0.82305292, 1.04234758])}	{'CI': array([0.82305292, 1.04234758])}	No	0.9442502637493693	{'CI': array([0.85153217, 1.04706386])}	{'CI': array([0.85153217, 1.04706386])}	No
190	Other diseases of the digestive system|diseases of the digestive system$F$61-	diseases of the digestive system	0.9860618321929994	{'CI': array([0.92719468, 1.04866643])}	{'CI': array([0.92719468, 1.04866643])}	No	1.013700969926188	{'CI': array([0.96051652, 1.06983028])}	{'CI': array([0.96051652, 1.06983028])}	No
191	Other diseases of the digestive system|diseases of the digestive system$M$0-20	diseases of the digestive system	1.03052431721922	{'CI': array([0.87192573, 1.21797114])}	{'CI': array([0.87192573, 1.21797114])}	No	1.0054049682576054	{'CI': array([0.86522503, 1.16829624])}	{'CI': array([0.86522503, 1.16829624])}	No
192	Other diseases of the digestive system|diseases of the digestive system$M$21-40	diseases of the digestive system	0.9595191639193523	{'CI': array([0.81791816, 1.12563465])}	{'CI': array([0.81791816, 1.12563465])}	No	1.03721453371803	{'CI': array([0.90031136, 1.19493548])}	{'CI': array([0.90031136, 1.19493548])}	No
193	Other diseases of the digestive system|diseases of the digestive system$M$41-60	diseases of the digestive system	1.0170159072840919	{'CI': array([0.91159649, 1.13462631])}	{'CI': array([0.91159649, 1.13462631])}	No	1.0684699915469147	{'CI': array([0.97048711, 1.17634548])}	{'CI': array([0.97048711, 1.17634548])}	No
194	Other diseases of the digestive system|diseases of the digestive system$M$61-	diseases of the digestive system	1.0685070536892318	{'CI': array([1.00535962, 1.13562083])}	{'CI': array([0.97953987, 1.16555472])}	No	0.9967431868207275	{'CI': array([0.94391924, 1.05252328])}	{'CI': array([0.94391924, 1.05252328])}	No
195	Diseases of inner ear|diseases of the ear and mastoid process$F$41-60	diseases of the ear and mastoid process	0.9141272021658241	{'CI': array([0.78418715, 1.06559836])}	{'CI': array([0.78418715, 1.06559836])}	No	1.0067463159084913	{'CI': array([0.88798539, 1.14139056])}	{'CI': array([0.88798539, 1.14139056])}	No
196	Diseases of inner ear|diseases of the ear and mastoid process$F$61-	diseases of the ear and mastoid process	0.9906912472014825	{'CI': array([0.90125946, 1.08899733])}	{'CI': array([0.90125946, 1.08899733])}	No	0.989021621822783	{'CI': array([0.91529017, 1.06869253])}	{'CI': array([0.91529017, 1.06869253])}	No
197	Diseases of inner ear|diseases of the ear and mastoid process$M$41-60	diseases of the ear and mastoid process	1.015621288203347	{'CI': array([0.86201656, 1.1965972 ])}	{'CI': array([0.86201656, 1.1965972 ])}	No	0.8575329995448339	{'CI': array([0.74388683, 0.98854129])}	{'CI': array([0.70876526, 1.03752664])}	No
198	Diseases of inner ear|diseases of the ear and mastoid process$M$61-	diseases of the ear and mastoid process	1.044227334804076	{'CI': array([0.92722231, 1.17599708])}	{'CI': array([0.92722231, 1.17599708])}	No	1.085008148566971	{'CI': array([0.98358085, 1.19689468])}	{'CI': array([0.98358085, 1.19689468])}	No
199	Diseases of middle ear and mastoid|diseases of the ear and mastoid process$F$0-20	diseases of the ear and mastoid process	1.0121978265690839	{'CI': array([0.91519858, 1.11947774])}	{'CI': array([0.91519858, 1.11947774])}	No	0.9163360760469996	{'CI': array([0.82758503, 1.01460487])}	{'CI': array([0.82758503, 1.01460487])}	No
200	Diseases of middle ear and mastoid|diseases of the ear and mastoid process$M$0-20	diseases of the ear and mastoid process	1.0174071483543348	{'CI': array([0.93463318, 1.10751183])}	{'CI': array([0.93463318, 1.10751183])}	No	0.9823552841756011	{'CI': array([0.90358989, 1.06798661])}	{'CI': array([0.90358989, 1.06798661])}	No
201	Other disorders of ear|diseases of the ear and mastoid process$F$21-40	diseases of the ear and mastoid process	1.0018651222145871	{'CI': array([0.81903264, 1.22551126])}	{'CI': array([0.81903264, 1.22551126])}	No	0.8249069982273488	{'CI': array([0.69003553, 0.98613988])}	{'CI': array([0.64943481, 1.04779039])}	No
202	Other disorders of ear|diseases of the ear and mastoid process$F$61-	diseases of the ear and mastoid process	0.9376507648210687	{'CI': array([0.82495309, 1.06574418])}	{'CI': array([0.82495309, 1.06574418])}	No	0.9492192441214915	{'CI': array([0.84984595, 1.06021235])}	{'CI': array([0.84984595, 1.06021235])}	No
203	Other disorders of ear|diseases of the ear and mastoid process$M$61-	diseases of the ear and mastoid process	1.0009913946940556	{'CI': array([0.88051957, 1.13794606])}	{'CI': array([0.88051957, 1.13794606])}	No	0.9880361076318404	{'CI': array([0.88474383, 1.10338758])}	{'CI': array([0.88474383, 1.10338758])}	No
204	Disorders of choroid and retina|diseases of the eye and adnexa$F$61-	diseases of the eye and adnexa	0.9829969314798539	{'CI': array([0.88849346, 1.08755214])}	{'CI': array([0.88849346, 1.08755214])}	No	0.917322620921774	{'CI': array([0.83855353, 1.00349085])}	{'CI': array([0.83855353, 1.00349085])}	No
205	Disorders of choroid and retina|diseases of the eye and adnexa$M$41-60	diseases of the eye and adnexa	0.9889373794783314	{'CI': array([0.84638652, 1.15549706])}	{'CI': array([0.84638652, 1.15549706])}	No	0.9691828847008926	{'CI': array([0.84271582, 1.11462897])}	{'CI': array([0.84271582, 1.11462897])}	No
206	Disorders of choroid and retina|diseases of the eye and adnexa$M$61-	diseases of the eye and adnexa	1.0093037392584638	{'CI': array([0.90043966, 1.1313296 ])}	{'CI': array([0.90043966, 1.1313296 ])}	No	0.9163442017040031	{'CI': array([0.8278607, 1.014285 ])}	{'CI': array([0.8278607, 1.014285 ])}	No
207	Disorders of lens|diseases of the eye and adnexa$F$61-	diseases of the eye and adnexa	0.975278298157719	{'CI': array([0.91598352, 1.03841143])}	{'CI': array([0.91598352, 1.03841143])}	No	0.9766236465552517	{'CI': array([0.9265163 , 1.02944087])}	{'CI': array([0.9265163 , 1.02944087])}	No
208	Glaucoma|diseases of the eye and adnexa$F$61-	diseases of the eye and adnexa	0.9620903647250952	{'CI': array([0.89451631, 1.03476914])}	{'CI': array([0.89451631, 1.03476914])}	No	0.9765760214576329	{'CI': array([0.91767558, 1.03925695])}	{'CI': array([0.91767558, 1.03925695])}	No
209	Glaucoma|diseases of the eye and adnexa$M$61-	diseases of the eye and adnexa	0.9669447232702225	{'CI': array([0.8822641 , 1.05975308])}	{'CI': array([0.8822641 , 1.05975308])}	No	1.023348947794609	{'CI': array([0.9450356 , 1.10815198])}	{'CI': array([0.9450356 , 1.10815198])}	No
210	Other disorders of eye and adnexa|diseases of the eye and adnexa$F$21-40	diseases of the eye and adnexa	0.9259416650569827	{'CI': array([0.74909682, 1.14453559])}	{'CI': array([0.74909682, 1.14453559])}	No	0.8421881853744998	{'CI': array([0.70079211, 1.0121132 ])}	{'CI': array([0.70079211, 1.0121132 ])}	No
211	Other disorders of eye and adnexa|diseases of the eye and adnexa$F$61-	diseases of the eye and adnexa	0.9736631896868385	{'CI': array([0.84616466, 1.12037297])}	{'CI': array([0.84616466, 1.12037297])}	No	0.9075194468452896	{'CI': array([0.80320677, 1.02537924])}	{'CI': array([0.80320677, 1.02537924])}	No
212	Other disorders of eye and adnexa|diseases of the eye and adnexa$M$61-	diseases of the eye and adnexa	1.0160883053170766	{'CI': array([0.88290026, 1.16936816])}	{'CI': array([0.88290026, 1.16936816])}	No	0.9744047498838783	{'CI': array([0.86637315, 1.09590725])}	{'CI': array([0.86637315, 1.09590725])}	No
213	Visual disturbances and blindness|diseases of the eye and adnexa$F$61-	diseases of the eye and adnexa	1.0004545364716113	{'CI': array([0.86297802, 1.15983172])}	{'CI': array([0.86297802, 1.15983172])}	No	0.98982370210371	{'CI': array([0.86833181, 1.12831403])}	{'CI': array([0.86833181, 1.12831403])}	No
214	Visual disturbances and blindness|diseases of the eye and adnexa$M$61-	diseases of the eye and adnexa	1.066589712141981	{'CI': array([0.90047899, 1.26334276])}	{'CI': array([0.90047899, 1.26334276])}	No	1.0815103212998476	{'CI': array([0.93726545, 1.24795444])}	{'CI': array([0.93726545, 1.24795444])}	No
215	Diseases of male genital organs|diseases of the genitourinary system: pelvis, genitals and breasts$M$0-20	diseases of the genitourinary system: pelvis, genitals and breasts	0.965635231999056	{'CI': array([0.8567177 , 1.08839983])}	{'CI': array([0.8567177 , 1.08839983])}	No	1.0422842329463944	{'CI': array([0.9383387 , 1.15774445])}	{'CI': array([0.9383387 , 1.15774445])}	No
216	Diseases of male genital organs|diseases of the genitourinary system: pelvis, genitals and breasts$M$21-40	diseases of the genitourinary system: pelvis, genitals and breasts	0.9801154121409222	{'CI': array([0.82319341, 1.16695081])}	{'CI': array([0.82319341, 1.16695081])}	No	1.0539940828402368	{'CI': array([0.91049903, 1.22010401])}	{'CI': array([0.91049903, 1.22010401])}	No
217	Diseases of male genital organs|diseases of the genitourinary system: pelvis, genitals and breasts$M$41-60	diseases of the genitourinary system: pelvis, genitals and breasts	0.9432326273728535	{'CI': array([0.85443312, 1.04126089])}	{'CI': array([0.85443312, 1.04126089])}	No	1.0233099582254965	{'CI': array([0.94055579, 1.1133452 ])}	{'CI': array([0.94055579, 1.1133452 ])}	No
218	Diseases of male genital organs|diseases of the genitourinary system: pelvis, genitals and breasts$M$61-	diseases of the genitourinary system: pelvis, genitals and breasts	0.9837684486361814	{'CI': array([0.94893659, 1.01987885])}	{'CI': array([0.94893659, 1.01987885])}	No	0.9852011952426508	{'CI': array([0.95521571, 1.01612797])}	{'CI': array([0.95521571, 1.01612797])}	No
219	Inflammatory diseases of female pelvic organs|diseases of the genitourinary system: pelvis, genitals and breasts$F$0-20	diseases of the genitourinary system: pelvis, genitals and breasts	1.0030465385019434	{'CI': array([0.84605728, 1.18916577])}	{'CI': array([0.84605728, 1.18916577])}	No	0.9261893129218464	{'CI': array([0.80033457, 1.07183504])}	{'CI': array([0.80033457, 1.07183504])}	No
220	Inflammatory diseases of female pelvic organs|diseases of the genitourinary system: pelvis, genitals and breasts$F$21-40	diseases of the genitourinary system: pelvis, genitals and breasts	0.9714970059880238	{'CI': array([0.89223495, 1.05780034])}	{'CI': array([0.89223495, 1.05780034])}	No	0.99684348432722	{'CI': array([0.9285697 , 1.07013714])}	{'CI': array([0.9285697 , 1.07013714])}	No
221	Inflammatory diseases of female pelvic organs|diseases of the genitourinary system: pelvis, genitals and breasts$F$41-60	diseases of the genitourinary system: pelvis, genitals and breasts	0.9455385193738084	{'CI': array([0.82526792, 1.08333678])}	{'CI': array([0.82526792, 1.08333678])}	No	0.9564914723285765	{'CI': array([0.84852858, 1.07819107])}	{'CI': array([0.84852858, 1.07819107])}	No
222	Noninflammatory disorders of female genital tract|diseases of the genitourinary system: pelvis, genitals and breasts$F$0-20	diseases of the genitourinary system: pelvis, genitals and breasts	1.037689327227897	{'CI': array([0.89967827, 1.19687135])}	{'CI': array([0.89967827, 1.19687135])}	No	0.8570177171271287	{'CI': array([0.75509967, 0.97269194])}	{'CI': array([0.72325057, 1.01552547])}	No
223	Noninflammatory disorders of female genital tract|diseases of the genitourinary system: pelvis, genitals and breasts$F$21-40	diseases of the genitourinary system: pelvis, genitals and breasts	0.9374387762119317	{'CI': array([0.89883497, 0.97770057])}	{'CI': array([0.88283121, 0.99542409])}	Yes	0.9582081916113201	{'CI': array([0.92477459, 0.99285052])}	{'CI': array([0.91364162, 1.00494868])}	No
224	Noninflammatory disorders of female genital tract|diseases of the genitourinary system: pelvis, genitals and breasts$F$41-60	diseases of the genitourinary system: pelvis, genitals and breasts	0.968308043363412	{'CI': array([0.92649953, 1.01200318])}	{'CI': array([0.92649953, 1.01200318])}	No	0.9303224248279193	{'CI': array([0.89555683, 0.96643762])}	{'CI': array([0.88400062, 0.97907151])}	Yes
225	Noninflammatory disorders of female genital tract|diseases of the genitourinary system: pelvis, genitals and breasts$F$61-	diseases of the genitourinary system: pelvis, genitals and breasts	0.9819525875180745	{'CI': array([0.93561723, 1.03058265])}	{'CI': array([0.93561723, 1.03058265])}	No	0.9633259472480282	{'CI': array([0.92423872, 1.00406623])}	{'CI': array([0.92423872, 1.00406623])}	No
226	Other disorders of genitourinary tract|diseases of the genitourinary system: pelvis, genitals and breasts$F$21-40	diseases of the genitourinary system: pelvis, genitals and breasts	0.9046477070429166	{'CI': array([0.76965804, 1.06331309])}	{'CI': array([0.76965804, 1.06331309])}	No	0.8601049532829899	{'CI': array([0.75120328, 0.98479407])}	{'CI': array([0.71738397, 1.03121976])}	No
227	Other disorders of genitourinary tract|diseases of the genitourinary system: pelvis, genitals and breasts$M$61-	diseases of the genitourinary system: pelvis, genitals and breasts	0.9802785196301543	{'CI': array([0.86175437, 1.11510427])}	{'CI': array([0.86175437, 1.11510427])}	No	0.9601866491560801	{'CI': array([0.85797581, 1.07457389])}	{'CI': array([0.85797581, 1.07457389])}	No
228	Glomerular diseases|diseases of the genitourinary system: urinary system$F$61-	diseases of the genitourinary system: urinary system	0.9894058037770612	{'CI': array([0.83828008, 1.16777658])}	{'CI': array([0.83828008, 1.16777658])}	No	0.917084516195232	{'CI': array([0.78458803, 1.07195621])}	{'CI': array([0.78458803, 1.07195621])}	No
229	Glomerular diseases|diseases of the genitourinary system: urinary system$M$41-60	diseases of the genitourinary system: urinary system	0.8754942944300079	{'CI': array([0.74594671, 1.02754023])}	{'CI': array([0.74594671, 1.02754023])}	No	0.9495414502464479	{'CI': array([0.82158427, 1.09742724])}	{'CI': array([0.82158427, 1.09742724])}	No
230	Glomerular diseases|diseases of the genitourinary system: urinary system$M$61-	diseases of the genitourinary system: urinary system	1.0051289393885159	{'CI': array([0.88254367, 1.1447413 ])}	{'CI': array([0.88254367, 1.1447413 ])}	No	0.9312986608533166	{'CI': array([0.82834742, 1.04704521])}	{'CI': array([0.82834742, 1.04704521])}	No
231	Other diseases of urinary system|diseases of the genitourinary system: urinary system$F$0-20	diseases of the genitourinary system: urinary system	0.9756304248942281	{'CI': array([0.84395506, 1.12785002])}	{'CI': array([0.84395506, 1.12785002])}	No	0.9671764283209897	{'CI': array([0.85613726, 1.09261714])}	{'CI': array([0.85613726, 1.09261714])}	No
232	Other diseases of urinary system|diseases of the genitourinary system: urinary system$F$21-40	diseases of the genitourinary system: urinary system	0.9944249432170141	{'CI': array([0.88221256, 1.1209101 ])}	{'CI': array([0.88221256, 1.1209101 ])}	No	0.8948156943351526	{'CI': array([0.80905903, 0.98966219])}	{'CI': array([0.78176529, 1.02421422])}	No
233	Other diseases of urinary system|diseases of the genitourinary system: urinary system$F$41-60	diseases of the genitourinary system: urinary system	0.9611166156894843	{'CI': array([0.89017436, 1.0377126 ])}	{'CI': array([0.89017436, 1.0377126 ])}	No	0.941219274158458	{'CI': array([0.88144353, 1.00504875])}	{'CI': array([0.88144353, 1.00504875])}	No
234	Other diseases of urinary system|diseases of the genitourinary system: urinary system$F$61-	diseases of the genitourinary system: urinary system	1.0093685348116772	{'CI': array([0.97760171, 1.04216761])}	{'CI': array([0.97760171, 1.04216761])}	No	1.0007318290363065	{'CI': array([0.97304204, 1.02920958])}	{'CI': array([0.97304204, 1.02920958])}	No
235	Other diseases of urinary system|diseases of the genitourinary system: urinary system$M$0-20	diseases of the genitourinary system: urinary system	0.9071541128269777	{'CI': array([0.7480508 , 1.10009719])}	{'CI': array([0.7480508 , 1.10009719])}	No	1.0113070478645496	{'CI': array([0.86505226, 1.1822892 ])}	{'CI': array([0.86505226, 1.1822892 ])}	No
236	Other diseases of urinary system|diseases of the genitourinary system: urinary system$M$41-60	diseases of the genitourinary system: urinary system	0.958853377582185	{'CI': array([0.85298318, 1.07786393])}	{'CI': array([0.85298318, 1.07786393])}	No	1.0643715259099873	{'CI': array([0.96237942, 1.17717266])}	{'CI': array([0.96237942, 1.17717266])}	No
237	Other diseases of urinary system|diseases of the genitourinary system: urinary system$M$61-	diseases of the genitourinary system: urinary system	0.9822795490636193	{'CI': array([0.9429988 , 1.02319655])}	{'CI': array([0.9429988 , 1.02319655])}	No	0.9764012752979065	{'CI': array([0.94202459, 1.01203245])}	{'CI': array([0.94202459, 1.01203245])}	No
238	Other disorders of kidney and ureter|diseases of the genitourinary system: urinary system$F$41-60	diseases of the genitourinary system: urinary system	1.0183694150161215	{'CI': array([0.85597293, 1.211576 ])}	{'CI': array([0.85597293, 1.211576 ])}	No	1.116921452073714	{'CI': array([0.96575424, 1.29175051])}	{'CI': array([0.96575424, 1.29175051])}	No
239	Other disorders of kidney and ureter|diseases of the genitourinary system: urinary system$F$61-	diseases of the genitourinary system: urinary system	1.0194965519198569	{'CI': array([0.93355136, 1.11335409])}	{'CI': array([0.93355136, 1.11335409])}	No	0.9752927955517445	{'CI': array([0.90219335, 1.05431506])}	{'CI': array([0.90219335, 1.05431506])}	No
240	Other disorders of kidney and ureter|diseases of the genitourinary system: urinary system$M$41-60	diseases of the genitourinary system: urinary system	0.8679112363508277	{'CI': array([0.74043375, 1.017336 ])}	{'CI': array([0.74043375, 1.017336 ])}	No	1.0176475783283374	{'CI': array([0.89240002, 1.16047352])}	{'CI': array([0.89240002, 1.16047352])}	No
241	Other disorders of kidney and ureter|diseases of the genitourinary system: urinary system$M$61-	diseases of the genitourinary system: urinary system	1.0090613071209922	{'CI': array([0.91273725, 1.11555074])}	{'CI': array([0.91273725, 1.11555074])}	No	1.0254172087232643	{'CI': array([0.93922866, 1.11951487])}	{'CI': array([0.93922866, 1.11951487])}	No
242	Renal failure|diseases of the genitourinary system: urinary system$F$41-60	diseases of the genitourinary system: urinary system	0.9703146897693973	{'CI': array([0.8407482 , 1.11984849])}	{'CI': array([0.8407482 , 1.11984849])}	No	0.9740378539137658	{'CI': array([0.86137125, 1.10144116])}	{'CI': array([0.86137125, 1.10144116])}	No
243	Renal failure|diseases of the genitourinary system: urinary system$F$61-	diseases of the genitourinary system: urinary system	0.9828500946407611	{'CI': array([0.92190993, 1.04781854])}	{'CI': array([0.92190993, 1.04781854])}	No	1.0034147237011197	{'CI': array([0.94857344, 1.06142662])}	{'CI': array([0.94857344, 1.06142662])}	No
244	Renal failure|diseases of the genitourinary system: urinary system$M$41-60	diseases of the genitourinary system: urinary system	0.9565322795704139	{'CI': array([0.85787634, 1.06653367])}	{'CI': array([0.85787634, 1.06653367])}	No	0.984809679413583	{'CI': array([0.89394036, 1.0849159 ])}	{'CI': array([0.89394036, 1.0849159 ])}	No
245	Renal failure|diseases of the genitourinary system: urinary system$M$61-	diseases of the genitourinary system: urinary system	0.9906359908677334	{'CI': array([0.94284452, 1.04084995])}	{'CI': array([0.94284452, 1.04084995])}	No	0.966168326436737	{'CI': array([0.92427236, 1.00996338])}	{'CI': array([0.92427236, 1.00996338])}	No
246	Renal tubulo-interstitial diseases|diseases of the genitourinary system: urinary system$F$0-20	diseases of the genitourinary system: urinary system	0.9887081699185646	{'CI': array([0.87488171, 1.11734401])}	{'CI': array([0.87488171, 1.11734401])}	No	0.9075244600724507	{'CI': array([0.82310385, 1.00060356])}	{'CI': array([0.82310385, 1.00060356])}	No
247	Renal tubulo-interstitial diseases|diseases of the genitourinary system: urinary system$F$21-40	diseases of the genitourinary system: urinary system	1.0491803278688525	{'CI': array([0.92811103, 1.18604276])}	{'CI': array([0.92811103, 1.18604276])}	No	1.0671066199216332	{'CI': array([0.96451843, 1.1806063 ])}	{'CI': array([0.96451843, 1.1806063 ])}	No
248	Renal tubulo-interstitial diseases|diseases of the genitourinary system: urinary system$F$41-60	diseases of the genitourinary system: urinary system	0.932567643202711	{'CI': array([0.83083552, 1.04675641])}	{'CI': array([0.83083552, 1.04675641])}	No	1.087082349769251	{'CI': array([0.98803828, 1.1960549 ])}	{'CI': array([0.98803828, 1.1960549 ])}	No
249	Renal tubulo-interstitial diseases|diseases of the genitourinary system: urinary system$F$61-	diseases of the genitourinary system: urinary system	1.0384392505311957	{'CI': array([0.9636379 , 1.11904697])}	{'CI': array([0.9636379 , 1.11904697])}	No	0.9938704747506286	{'CI': array([0.93101507, 1.06096942])}	{'CI': array([0.93101507, 1.06096942])}	No
250	Renal tubulo-interstitial diseases|diseases of the genitourinary system: urinary system$M$0-20	diseases of the genitourinary system: urinary system	0.9629104511380261	{'CI': array([0.82039028, 1.13018957])}	{'CI': array([0.82039028, 1.13018957])}	No	0.995861163743371	{'CI': array([0.87139146, 1.13811015])}	{'CI': array([0.87139146, 1.13811015])}	No
251	Renal tubulo-interstitial diseases|diseases of the genitourinary system: urinary system$M$21-40	diseases of the genitourinary system: urinary system	1.0477211515832963	{'CI': array([0.90627626, 1.21124171])}	{'CI': array([0.90627626, 1.21124171])}	No	0.959751506537031	{'CI': array([0.84678271, 1.0877914 ])}	{'CI': array([0.84678271, 1.0877914 ])}	No
252	Renal tubulo-interstitial diseases|diseases of the genitourinary system: urinary system$M$41-60	diseases of the genitourinary system: urinary system	1.008633968254968	{'CI': array([0.91083579, 1.11693292])}	{'CI': array([0.91083579, 1.11693292])}	No	0.9635246960017065	{'CI': array([0.88238023, 1.05213128])}	{'CI': array([0.88238023, 1.05213128])}	No
253	Renal tubulo-interstitial diseases|diseases of the genitourinary system: urinary system$M$61-	diseases of the genitourinary system: urinary system	0.9671954883703139	{'CI': array([0.90236704, 1.03668139])}	{'CI': array([0.90236704, 1.03668139])}	No	1.021356305427844	{'CI': array([0.96308602, 1.08315216])}	{'CI': array([0.96308602, 1.08315216])}	No
254	Urolithiasis|diseases of the genitourinary system: urinary system$F$21-40	diseases of the genitourinary system: urinary system	1.0020532598427656	{'CI': array([0.85320137, 1.17687427])}	{'CI': array([0.85320137, 1.17687427])}	No	1.0157547884124625	{'CI': array([0.88611623, 1.16435944])}	{'CI': array([0.88611623, 1.16435944])}	No
255	Urolithiasis|diseases of the genitourinary system: urinary system$F$41-60	diseases of the genitourinary system: urinary system	0.9618657421998109	{'CI': array([0.82827123, 1.11700815])}	{'CI': array([0.82827123, 1.11700815])}	No	1.005926559540539	{'CI': array([0.88736484, 1.14032944])}	{'CI': array([0.88736484, 1.14032944])}	No
256	Urolithiasis|diseases of the genitourinary system: urinary system$F$61-	diseases of the genitourinary system: urinary system	0.9722721353862811	{'CI': array([0.85746813, 1.10244692])}	{'CI': array([0.85746813, 1.10244692])}	No	0.9805117434416464	{'CI': array([0.88096384, 1.09130844])}	{'CI': array([0.88096384, 1.09130844])}	No
257	Urolithiasis|diseases of the genitourinary system: urinary system$M$21-40	diseases of the genitourinary system: urinary system	1.011570643396891	{'CI': array([0.87247079, 1.17284747])}	{'CI': array([0.87247079, 1.17284747])}	No	0.968059729235726	{'CI': array([0.84738885, 1.10591452])}	{'CI': array([0.84738885, 1.10591452])}	No
258	Urolithiasis|diseases of the genitourinary system: urinary system$M$41-60	diseases of the genitourinary system: urinary system	1.0507438106597724	{'CI': array([0.9520399 , 1.15968098])}	{'CI': array([0.9520399 , 1.15968098])}	No	0.9537028134914738	{'CI': array([0.87416514, 1.04047738])}	{'CI': array([0.87416514, 1.04047738])}	No
259	Urolithiasis|diseases of the genitourinary system: urinary system$M$61-	diseases of the genitourinary system: urinary system	0.9563949483763277	{'CI': array([0.88440115, 1.03424933])}	{'CI': array([0.88440115, 1.03424933])}	No	0.9399686007553065	{'CI': array([0.87933772, 1.00478002])}	{'CI': array([0.87933772, 1.00478002])}	No
260	Arthrosis|diseases of the musculoskeletal system and connective tissue$F$61-	diseases of the musculoskeletal system and connective tissue	0.9748543798263778	{'CI': array([0.9385914, 1.0125184])}	{'CI': array([0.9385914, 1.0125184])}	No	0.9635620521824817	{'CI': array([0.93222247, 0.99595521])}	{'CI': array([0.92176933, 1.00724964])}	No
261	Arthrosis|diseases of the musculoskeletal system and connective tissue$M$61-	diseases of the musculoskeletal system and connective tissue	1.011283964733849	{'CI': array([0.96329715, 1.06166125])}	{'CI': array([0.96329715, 1.06166125])}	No	0.9816113357067958	{'CI': array([0.94133213, 1.02361407])}	{'CI': array([0.94133213, 1.02361407])}	No
262	Chondropathies|diseases of the musculoskeletal system and connective tissue$F$61-	diseases of the musculoskeletal system and connective tissue	0.9808383233532934	{'CI': array([0.78395785, 1.22716268])}	{'CI': array([0.78395785, 1.22716268])}	No	0.9891535038388184	{'CI': array([0.82472811, 1.18636026])}	{'CI': array([0.82472811, 1.18636026])}	No
263	Deforming dorsopathies|diseases of the musculoskeletal system and connective tissue$F$61-	diseases of the musculoskeletal system and connective tissue	0.921697588429698	{'CI': array([0.80265611, 1.05839404])}	{'CI': array([0.80265611, 1.05839404])}	No	0.9771862480513602	{'CI': array([0.86705131, 1.1013108 ])}	{'CI': array([0.86705131, 1.1013108 ])}	No
264	Deforming dorsopathies|diseases of the musculoskeletal system and connective tissue$M$61-	diseases of the musculoskeletal system and connective tissue	0.985787461222134	{'CI': array([0.83681659, 1.16127827])}	{'CI': array([0.83681659, 1.16127827])}	No	0.9791342260977889	{'CI': array([0.85323431, 1.12361145])}	{'CI': array([0.85323431, 1.12361145])}	No
265	Disorders of muscles|diseases of the musculoskeletal system and connective tissue$F$41-60	diseases of the musculoskeletal system and connective tissue	0.8826241322664405	{'CI': array([0.74812771, 1.04129996])}	{'CI': array([0.74812771, 1.04129996])}	No	0.9727672237793694	{'CI': array([0.8452916 , 1.11946702])}	{'CI': array([0.8452916 , 1.11946702])}	No
266	Disorders of muscles|diseases of the musculoskeletal system and connective tissue$F$61-	diseases of the musculoskeletal system and connective tissue	0.9756304248942281	{'CI': array([0.84395506, 1.12785002])}	{'CI': array([0.84395506, 1.12785002])}	No	1.0259494520034607	{'CI': array([0.90665154, 1.16094468])}	{'CI': array([0.90665154, 1.16094468])}	No
267	Disorders of muscles|diseases of the musculoskeletal system and connective tissue$M$41-60	diseases of the musculoskeletal system and connective tissue	0.8238226250202297	{'CI': array([0.69150503, 0.98145883])}	{'CI': array([0.64186673, 1.05735924])}	No	0.9170437405731523	{'CI': array([0.79702995, 1.05512875])}	{'CI': array([0.79702995, 1.05512875])}	No
268	Disorders of muscles|diseases of the musculoskeletal system and connective tissue$M$61-	diseases of the musculoskeletal system and connective tissue	1.0442870603969725	{'CI': array([0.89299335, 1.22121343])}	{'CI': array([0.89299335, 1.22121343])}	No	0.9675853612621917	{'CI': array([0.8477815 , 1.10431925])}	{'CI': array([0.8477815 , 1.10431925])}	No
269	Disorders of synovium and tendon|diseases of the musculoskeletal system and connective tissue$F$61-	diseases of the musculoskeletal system and connective tissue	1.0485373663549034	{'CI': array([0.8841748 , 1.24345391])}	{'CI': array([0.8841748 , 1.24345391])}	No	0.9717079853117448	{'CI': array([0.83858505, 1.1259638 ])}	{'CI': array([0.83858505, 1.1259638 ])}	No
270	Disorders of synovium and tendon|diseases of the musculoskeletal system and connective tissue$M$41-60	diseases of the musculoskeletal system and connective tissue	0.990431508117785	{'CI': array([0.84356822, 1.16286336])}	{'CI': array([0.84356822, 1.16286336])}	No	0.9783624604375947	{'CI': array([0.85313206, 1.1219753 ])}	{'CI': array([0.85313206, 1.1219753 ])}	No
271	Disorders of synovium and tendon|diseases of the musculoskeletal system and connective tissue$M$61-	diseases of the musculoskeletal system and connective tissue	1.1334231685659977	{'CI': array([0.96087922, 1.33695064])}	{'CI': array([0.96087922, 1.33695064])}	No	0.9778529163144547	{'CI': array([0.84716382, 1.12870298])}	{'CI': array([0.84716382, 1.12870298])}	No
272	Infectious arthropathies|diseases of the musculoskeletal system and connective tissue$F$61-	diseases of the musculoskeletal system and connective tissue	0.8266942848280612	{'CI': array([0.71796506, 0.95188955])}	{'CI': array([0.6760952 , 1.01083907])}	No	1.0221968581984202	{'CI': array([0.90733393, 1.15160074])}	{'CI': array([0.90733393, 1.15160074])}	No
273	Infectious arthropathies|diseases of the musculoskeletal system and connective tissue$M$21-40	diseases of the musculoskeletal system and connective tissue	1.105818896558029	{'CI': array([0.88981627, 1.3742561 ])}	{'CI': array([0.88981627, 1.3742561 ])}	No	0.9112426035502958	{'CI': array([0.74603881, 1.11302934])}	{'CI': array([0.74603881, 1.11302934])}	No
274	Infectious arthropathies|diseases of the musculoskeletal system and connective tissue$M$41-60	diseases of the musculoskeletal system and connective tissue	0.9730365857879616	{'CI': array([0.79879522, 1.18528525])}	{'CI': array([0.79879522, 1.18528525])}	No	0.9598984234472542	{'CI': array([0.81181176, 1.13499832])}	{'CI': array([0.81181176, 1.13499832])}	No
275	Infectious arthropathies|diseases of the musculoskeletal system and connective tissue$M$61-	diseases of the musculoskeletal system and connective tissue	1.025567030905751	{'CI': array([0.89642525, 1.17331338])}	{'CI': array([0.89642525, 1.17331338])}	No	0.9629292469529155	{'CI': array([0.85360355, 1.08625689])}	{'CI': array([0.85360355, 1.08625689])}	No
276	Inflammatory polyarthropathies|diseases of the musculoskeletal system and connective tissue$F$21-40	diseases of the musculoskeletal system and connective tissue	1.0752191453965476	{'CI': array([0.94708597, 1.22068772])}	{'CI': array([0.94708597, 1.22068772])}	No	0.9440939513896475	{'CI': array([0.84178683, 1.05883504])}	{'CI': array([0.84178683, 1.05883504])}	No
277	Inflammatory polyarthropathies|diseases of the musculoskeletal system and connective tissue$F$41-60	diseases of the musculoskeletal system and connective tissue	0.9959228462506267	{'CI': array([0.92629552, 1.07078388])}	{'CI': array([0.92629552, 1.07078388])}	No	0.9600518567367616	{'CI': array([0.9020073, 1.0218316])}	{'CI': array([0.9020073, 1.0218316])}	No
278	Inflammatory polyarthropathies|diseases of the musculoskeletal system and connective tissue$F$61-	diseases of the musculoskeletal system and connective tissue	0.9761930097801166	{'CI': array([0.93843622, 1.01546889])}	{'CI': array([0.93843622, 1.01546889])}	No	0.9898590155824881	{'CI': array([0.9568457 , 1.02401137])}	{'CI': array([0.9568457 , 1.02401137])}	No
279	Inflammatory polyarthropathies|diseases of the musculoskeletal system and connective tissue$M$21-40	diseases of the musculoskeletal system and connective tissue	0.9215898001489788	{'CI': array([0.79935178, 1.06252063])}	{'CI': array([0.79935178, 1.06252063])}	No	0.9284984275005373	{'CI': array([0.81983185, 1.05156848])}	{'CI': array([0.81983185, 1.05156848])}	No
280	Inflammatory polyarthropathies|diseases of the musculoskeletal system and connective tissue$M$41-60	diseases of the musculoskeletal system and connective tissue	1.0225081384335908	{'CI': array([0.93260635, 1.12107632])}	{'CI': array([0.93260635, 1.12107632])}	No	0.990340997676197	{'CI': array([0.9148837 , 1.07202182])}	{'CI': array([0.9148837 , 1.07202182])}	No
281	Inflammatory polyarthropathies|diseases of the musculoskeletal system and connective tissue$M$61-	diseases of the musculoskeletal system and connective tissue	0.987455937725868	{'CI': array([0.93692769, 1.04070916])}	{'CI': array([0.93692769, 1.04070916])}	No	1.0057015824991136	{'CI': array([0.96078468, 1.05271836])}	{'CI': array([0.96078468, 1.05271836])}	No
282	Osteopathies|diseases of the musculoskeletal system and connective tissue$F$41-60	diseases of the musculoskeletal system and connective tissue	0.9754456930541193	{'CI': array([0.84931868, 1.12030305])}	{'CI': array([0.84931868, 1.12030305])}	No	0.9111845515273902	{'CI': array([0.80669008, 1.0292147 ])}	{'CI': array([0.80669008, 1.0292147 ])}	No
283	Osteopathies|diseases of the musculoskeletal system and connective tissue$F$61-	diseases of the musculoskeletal system and connective tissue	1.0296174877229844	{'CI': array([0.98272363, 1.07874904])}	{'CI': array([0.98272363, 1.07874904])}	No	0.9738222195964964	{'CI': array([0.93480981, 1.01446274])}	{'CI': array([0.93480981, 1.01446274])}	No
284	Osteopathies|diseases of the musculoskeletal system and connective tissue$M$61-	diseases of the musculoskeletal system and connective tissue	1.0222511097896585	{'CI': array([0.9372002 , 1.11502039])}	{'CI': array([0.9372002 , 1.11502039])}	No	1.0064877310394131	{'CI': array([0.9338046 , 1.08482819])}	{'CI': array([0.9338046 , 1.08482819])}	No
285	Other disorders of the musculoskeletal system and connective tissue|diseases of the musculoskeletal system and connective tissue$F$21-40	diseases of the musculoskeletal system and connective tissue	0.8919981818541135	{'CI': array([0.80010313, 0.99444775])}	{'CI': array([0.7638406, 1.0416581])}	No	0.9014908991127779	{'CI': array([0.82228105, 0.98833099])}	{'CI': array([0.79691509, 1.01978975])}	No
286	Other disorders of the musculoskeletal system and connective tissue|diseases of the musculoskeletal system and connective tissue$F$41-60	diseases of the musculoskeletal system and connective tissue	0.8732148961745019	{'CI': array([0.77780862, 0.98032375])}	{'CI': array([0.74035768, 1.02991335])}	No	0.9413565835100316	{'CI': array([0.85645928, 1.03466941])}	{'CI': array([0.85645928, 1.03466941])}	No
287	Other disorders of the musculoskeletal system and connective tissue|diseases of the musculoskeletal system and connective tissue$F$61-	diseases of the musculoskeletal system and connective tissue	0.960801800654011	{'CI': array([0.87834826, 1.05099554])}	{'CI': array([0.87834826, 1.05099554])}	No	0.9826700552001156	{'CI': array([0.90986518, 1.06130057])}	{'CI': array([0.90986518, 1.06130057])}	No
288	Other disorders of the musculoskeletal system and connective tissue|diseases of the musculoskeletal system and connective tissue$M$21-40	diseases of the musculoskeletal system and connective tissue	0.9737034275479848	{'CI': array([0.82881737, 1.1439171 ])}	{'CI': array([0.82881737, 1.1439171 ])}	No	0.9712505488531583	{'CI': array([0.84961132, 1.11030492])}	{'CI': array([0.84961132, 1.11030492])}	No
289	Other disorders of the musculoskeletal system and connective tissue|diseases of the musculoskeletal system and connective tissue$M$41-60	diseases of the musculoskeletal system and connective tissue	0.900837949685652	{'CI': array([0.79180825, 1.02488072])}	{'CI': array([0.79180825, 1.02488072])}	No	0.9898934483753637	{'CI': array([0.88696994, 1.10476014])}	{'CI': array([0.88696994, 1.10476014])}	No
290	Other disorders of the musculoskeletal system and connective tissue|diseases of the musculoskeletal system and connective tissue$M$61-	diseases of the musculoskeletal system and connective tissue	0.9646460503650233	{'CI': array([0.87139215, 1.06787972])}	{'CI': array([0.87139215, 1.06787972])}	No	0.9864220183486239	{'CI': array([0.90528803, 1.07482742])}	{'CI': array([0.90528803, 1.07482742])}	No
291	Other dorsopathies|diseases of the musculoskeletal system and connective tissue$F$21-40	diseases of the musculoskeletal system and connective tissue	0.9514259616360499	{'CI': array([0.86662652, 1.04452304])}	{'CI': array([0.86662652, 1.04452304])}	No	0.9177648175461861	{'CI': array([0.84467524, 0.99717882])}	{'CI': array([0.8211218 , 1.02578237])}	No
292	Other dorsopathies|diseases of the musculoskeletal system and connective tissue$F$41-60	diseases of the musculoskeletal system and connective tissue	0.9649897285720529	{'CI': array([0.89193806, 1.04402448])}	{'CI': array([0.89193806, 1.04402448])}	No	0.947815089425851	{'CI': array([0.88526914, 1.01478002])}	{'CI': array([0.88526914, 1.01478002])}	No
293	Other dorsopathies|diseases of the musculoskeletal system and connective tissue$F$61-	diseases of the musculoskeletal system and connective tissue	1.0164442688227604	{'CI': array([0.94869791, 1.08902838])}	{'CI': array([0.94869791, 1.08902838])}	No	0.9780853139965043	{'CI': array([0.92194036, 1.03764942])}	{'CI': array([0.92194036, 1.03764942])}	No
294	Other dorsopathies|diseases of the musculoskeletal system and connective tissue$M$21-40	diseases of the musculoskeletal system and connective tissue	1.0341782407962299	{'CI': array([0.94682553, 1.12958998])}	{'CI': array([0.94682553, 1.12958998])}	No	0.9653224945294663	{'CI': array([0.89432771, 1.04195309])}	{'CI': array([0.89432771, 1.04195309])}	No
295	Other dorsopathies|diseases of the musculoskeletal system and connective tissue$M$41-60	diseases of the musculoskeletal system and connective tissue	0.9471193099531694	{'CI': array([0.87681721, 1.02305815])}	{'CI': array([0.87681721, 1.02305815])}	No	0.983991766965617	{'CI': array([0.919895 , 1.0525547])}	{'CI': array([0.919895 , 1.0525547])}	No
296	Other dorsopathies|diseases of the musculoskeletal system and connective tissue$M$61-	diseases of the musculoskeletal system and connective tissue	1.0289111727982212	{'CI': array([0.94469751, 1.12063194])}	{'CI': array([0.94469751, 1.12063194])}	No	0.9768283228529588	{'CI': array([0.90604779, 1.05313823])}	{'CI': array([0.90604779, 1.05313823])}	No
297	Other joint disorders|diseases of the musculoskeletal system and connective tissue$F$41-60	diseases of the musculoskeletal system and connective tissue	0.8703327998425574	{'CI': array([0.78531221, 0.96455802])}	{'CI': array([0.75161282, 1.00780503])}	No	0.9650919362236442	{'CI': array([0.88342724, 1.05430578])}	{'CI': array([0.88342724, 1.05430578])}	No
298	Other joint disorders|diseases of the musculoskeletal system and connective tissue$F$61-	diseases of the musculoskeletal system and connective tissue	0.9952899481564923	{'CI': array([0.91368937, 1.08417818])}	{'CI': array([0.91368937, 1.08417818])}	No	1.0004280498552185	{'CI': array([0.93024793, 1.07590273])}	{'CI': array([0.93024793, 1.07590273])}	No
299	Other joint disorders|diseases of the musculoskeletal system and connective tissue$M$21-40	diseases of the musculoskeletal system and connective tissue	0.9686703940185927	{'CI': array([0.88569727, 1.05941653])}	{'CI': array([0.88569727, 1.05941653])}	No	0.9204883730963372	{'CI': array([0.85242971, 0.9939809 ])}	{'CI': array([0.83040291, 1.02034668])}	No
300	Other joint disorders|diseases of the musculoskeletal system and connective tissue$M$41-60	diseases of the musculoskeletal system and connective tissue	0.9204790419161677	{'CI': array([0.82077859, 1.03229017])}	{'CI': array([0.82077859, 1.03229017])}	No	0.9959203316234455	{'CI': array([0.90475713, 1.09626913])}	{'CI': array([0.90475713, 1.09626913])}	No
301	Other joint disorders|diseases of the musculoskeletal system and connective tissue$M$61-	diseases of the musculoskeletal system and connective tissue	0.9704537332156635	{'CI': array([0.86836162, 1.08454868])}	{'CI': array([0.86836162, 1.08454868])}	No	0.9079672676706474	{'CI': array([0.82393049, 1.00057537])}	{'CI': array([0.82393049, 1.00057537])}	No
302	Other soft tissue disorders|diseases of the musculoskeletal system and connective tissue$F$21-40	diseases of the musculoskeletal system and connective tissue	0.9127223260485399	{'CI': array([0.80762301, 1.03149865])}	{'CI': array([0.80762301, 1.03149865])}	No	0.9781819012588243	{'CI': array([0.88023449, 1.08702834])}	{'CI': array([0.88023449, 1.08702834])}	No
303	Other soft tissue disorders|diseases of the musculoskeletal system and connective tissue$F$41-60	diseases of the musculoskeletal system and connective tissue	0.9358537826308168	{'CI': array([0.85795433, 1.02082625])}	{'CI': array([0.85795433, 1.02082625])}	No	0.9949366187997296	{'CI': array([0.92249412, 1.07306795])}	{'CI': array([0.92249412, 1.07306795])}	No
304	Other soft tissue disorders|diseases of the musculoskeletal system and connective tissue$F$61-	diseases of the musculoskeletal system and connective tissue	0.9956557473288715	{'CI': array([0.92996976, 1.06598129])}	{'CI': array([0.92996976, 1.06598129])}	No	0.9736887156868542	{'CI': array([0.91735331, 1.03348373])}	{'CI': array([0.91735331, 1.03348373])}	No
305	Other soft tissue disorders|diseases of the musculoskeletal system and connective tissue$M$21-40	diseases of the musculoskeletal system and connective tissue	1.0365212067877025	{'CI': array([0.91516742, 1.17396685])}	{'CI': array([0.91516742, 1.17396685])}	No	0.9870822568547378	{'CI': array([0.88559236, 1.10020301])}	{'CI': array([0.88559236, 1.10020301])}	No
306	Other soft tissue disorders|diseases of the musculoskeletal system and connective tissue$M$41-60	diseases of the musculoskeletal system and connective tissue	0.9827413591484905	{'CI': array([0.89324429, 1.08120544])}	{'CI': array([0.89324429, 1.08120544])}	No	1.0191842056248837	{'CI': array([0.93854159, 1.1067559 ])}	{'CI': array([0.93854159, 1.1067559 ])}	No
307	Other soft tissue disorders|diseases of the musculoskeletal system and connective tissue$M$61-	diseases of the musculoskeletal system and connective tissue	0.9228171444418196	{'CI': array([0.84771977, 1.00456721])}	{'CI': array([0.84771977, 1.00456721])}	No	0.9977743945505626	{'CI': array([0.92781026, 1.07301437])}	{'CI': array([0.92781026, 1.07301437])}	No
308	Spondylopathies|diseases of the musculoskeletal system and connective tissue$F$21-40	diseases of the musculoskeletal system and connective tissue	0.9611071654297498	{'CI': array([0.82805669, 1.11553592])}	{'CI': array([0.82805669, 1.11553592])}	No	0.9098652124414959	{'CI': array([0.79932661, 1.03569016])}	{'CI': array([0.79932661, 1.03569016])}	No
309	Spondylopathies|diseases of the musculoskeletal system and connective tissue$F$41-60	diseases of the musculoskeletal system and connective tissue	0.9364250222958338	{'CI': array([0.8429596 , 1.04025368])}	{'CI': array([0.8429596 , 1.04025368])}	No	0.93556178414478	{'CI': array([0.85498707, 1.02372993])}	{'CI': array([0.85498707, 1.02372993])}	No
310	Spondylopathies|diseases of the musculoskeletal system and connective tissue$F$61-	diseases of the musculoskeletal system and connective tissue	0.9505857849518354	{'CI': array([0.89248053, 1.012474 ])}	{'CI': array([0.89248053, 1.012474 ])}	No	0.9613359119561882	{'CI': array([0.91071134, 1.0147746 ])}	{'CI': array([0.91071134, 1.0147746 ])}	No
311	Spondylopathies|diseases of the musculoskeletal system and connective tissue$M$21-40	diseases of the musculoskeletal system and connective tissue	0.9731738759201075	{'CI': array([0.84829183, 1.11644055])}	{'CI': array([0.84829183, 1.11644055])}	No	0.988098395044626	{'CI': array([0.88006657, 1.10939157])}	{'CI': array([0.88006657, 1.10939157])}	No
312	Spondylopathies|diseases of the musculoskeletal system and connective tissue$M$41-60	diseases of the musculoskeletal system and connective tissue	0.9492299447797012	{'CI': array([0.85882105, 1.04915627])}	{'CI': array([0.85882105, 1.04915627])}	No	0.9413123020892583	{'CI': array([0.86356441, 1.02605995])}	{'CI': array([0.86356441, 1.02605995])}	No
313	Spondylopathies|diseases of the musculoskeletal system and connective tissue$M$61-	diseases of the musculoskeletal system and connective tissue	1.0357509832406193	{'CI': array([0.96186629, 1.11531105])}	{'CI': array([0.96186629, 1.11531105])}	No	0.9431199769015134	{'CI': array([0.88352012, 1.00674028])}	{'CI': array([0.88352012, 1.00674028])}	No
314	Systemic connective tissue disorders|diseases of the musculoskeletal system and connective tissue$F$21-40	diseases of the musculoskeletal system and connective tissue	0.9092444178887343	{'CI': array([0.80335562, 1.02909022])}	{'CI': array([0.80335562, 1.02909022])}	No	0.9746805345145007	{'CI': array([0.87510704, 1.08558394])}	{'CI': array([0.87510704, 1.08558394])}	No
315	Systemic connective tissue disorders|diseases of the musculoskeletal system and connective tissue$F$41-60	diseases of the musculoskeletal system and connective tissue	0.9372718288497252	{'CI': array([0.85327666, 1.02953534])}	{'CI': array([0.85327666, 1.02953534])}	No	0.9601791140252679	{'CI': array([0.88537934, 1.04129822])}	{'CI': array([0.88537934, 1.04129822])}	No
316	Systemic connective tissue disorders|diseases of the musculoskeletal system and connective tissue$F$61-	diseases of the musculoskeletal system and connective tissue	0.9820288854810225	{'CI': array([0.93001729, 1.03694925])}	{'CI': array([0.93001729, 1.03694925])}	No	0.978823037388216	{'CI': array([0.93367965, 1.02614911])}	{'CI': array([0.93367965, 1.02614911])}	No
317	Systemic connective tissue disorders|diseases of the musculoskeletal system and connective tissue$M$21-40	diseases of the musculoskeletal system and connective tissue	1.0359430023328033	{'CI': array([0.88705122, 1.2098263 ])}	{'CI': array([0.88705122, 1.2098263 ])}	No	0.963457473801418	{'CI': array([0.84578499, 1.09750151])}	{'CI': array([0.84578499, 1.09750151])}	No
318	Systemic connective tissue disorders|diseases of the musculoskeletal system and connective tissue$M$41-60	diseases of the musculoskeletal system and connective tissue	0.9822478935933443	{'CI': array([0.86960102, 1.10948688])}	{'CI': array([0.86960102, 1.10948688])}	No	0.997675292421331	{'CI': array([0.90146553, 1.10415313])}	{'CI': array([0.90146553, 1.10415313])}	No
319	Systemic connective tissue disorders|diseases of the musculoskeletal system and connective tissue$M$61-	diseases of the musculoskeletal system and connective tissue	0.9917146410923895	{'CI': array([0.91973805, 1.06932396])}	{'CI': array([0.91973805, 1.06932396])}	No	0.9427194274836533	{'CI': array([0.88220098, 1.0073894 ])}	{'CI': array([0.88220098, 1.0073894 ])}	No
320	Cerebral palsy and other paralytic syndromes|diseases of the nervous system$F$0-20	diseases of the nervous system	0.895477448274459	{'CI': array([0.76635224, 1.04635939])}	{'CI': array([0.76635224, 1.04635939])}	No	0.9456132997283658	{'CI': array([0.82390277, 1.08530344])}	{'CI': array([0.82390277, 1.08530344])}	No
321	Cerebral palsy and other paralytic syndromes|diseases of the nervous system$F$21-40	diseases of the nervous system	0.9739246606388815	{'CI': array([0.79693729, 1.19021817])}	{'CI': array([0.79693729, 1.19021817])}	No	0.9896383565992646	{'CI': array([0.83273952, 1.17609896])}	{'CI': array([0.83273952, 1.17609896])}	No
322	Cerebral palsy and other paralytic syndromes|diseases of the nervous system$F$41-60	diseases of the nervous system	0.9168498446145683	{'CI': array([0.77189936, 1.08901973])}	{'CI': array([0.77189936, 1.08901973])}	No	0.9199897092873681	{'CI': array([0.79381325, 1.0662219 ])}	{'CI': array([0.79381325, 1.0662219 ])}	No
323	Cerebral palsy and other paralytic syndromes|diseases of the nervous system$F$61-	diseases of the nervous system	0.9229990722779793	{'CI': array([0.83286076, 1.02289282])}	{'CI': array([0.83286076, 1.02289282])}	No	0.9252168274296831	{'CI': array([0.84509455, 1.0129354 ])}	{'CI': array([0.84509455, 1.0129354 ])}	No
324	Cerebral palsy and other paralytic syndromes|diseases of the nervous system$M$0-20	diseases of the nervous system	0.9185108044780005	{'CI': array([0.80438984, 1.04882242])}	{'CI': array([0.80438984, 1.04882242])}	No	0.977328635064158	{'CI': array([0.86762013, 1.10090952])}	{'CI': array([0.86762013, 1.10090952])}	No
325	Cerebral palsy and other paralytic syndromes|diseases of the nervous system$M$21-40	diseases of the nervous system	1.060576521375853	{'CI': array([0.89291129, 1.25972486])}	{'CI': array([0.89291129, 1.25972486])}	No	0.9729820252316623	{'CI': array([0.83372216, 1.13550301])}	{'CI': array([0.83372216, 1.13550301])}	No
326	Cerebral palsy and other paralytic syndromes|diseases of the nervous system$M$41-60	diseases of the nervous system	0.9604058479458364	{'CI': array([0.82938576, 1.1121235 ])}	{'CI': array([0.82938576, 1.1121235 ])}	No	0.9457051823915729	{'CI': array([0.83268223, 1.07406915])}	{'CI': array([0.83268223, 1.07406915])}	No
327	Cerebral palsy and other paralytic syndromes|diseases of the nervous system$M$61-	diseases of the nervous system	0.9275330280831967	{'CI': array([0.84072393, 1.02330561])}	{'CI': array([0.84072393, 1.02330561])}	No	0.9979345173210836	{'CI': array([0.91774697, 1.0851284 ])}	{'CI': array([0.91774697, 1.0851284 ])}	No
328	Demyelinating diseases of the central nervous system|diseases of the nervous system$F$41-60	diseases of the nervous system	1.0154866233198838	{'CI': array([0.89173505, 1.15641197])}	{'CI': array([0.89173505, 1.15641197])}	No	1.0277172220492057	{'CI': array([0.9201014 , 1.14791988])}	{'CI': array([0.9201014 , 1.14791988])}	No
329	Demyelinating diseases of the central nervous system|diseases of the nervous system$F$61-	diseases of the nervous system	0.8950814324658076	{'CI': array([0.75768814, 1.05738856])}	{'CI': array([0.75768814, 1.05738856])}	No	0.8944830180935117	{'CI': array([0.77475748, 1.03271009])}	{'CI': array([0.77475748, 1.03271009])}	No
330	Demyelinating diseases of the central nervous system|diseases of the nervous system$M$41-60	diseases of the nervous system	0.9865352168590994	{'CI': array([0.83533195, 1.16510775])}	{'CI': array([0.83533195, 1.16510775])}	No	0.9580499867526274	{'CI': array([0.82654235, 1.11048124])}	{'CI': array([0.82654235, 1.11048124])}	No
331	Demyelinating diseases of the central nervous system|diseases of the nervous system$M$61-	diseases of the nervous system	1.0317825886688161	{'CI': array([0.84832211, 1.25491874])}	{'CI': array([0.84832211, 1.25491874])}	No	0.9739130434782609	{'CI': array([0.82071512, 1.1557075 ])}	{'CI': array([0.82071512, 1.1557075 ])}	No
332	Episodic and paroxysmal disorders|diseases of the nervous system$F$0-20	diseases of the nervous system	0.986904240299888	{'CI': array([0.88917529, 1.09537455])}	{'CI': array([0.88917529, 1.09537455])}	No	0.9368868259280927	{'CI': array([0.85473741, 1.02693168])}	{'CI': array([0.85473741, 1.02693168])}	No
333	Episodic and paroxysmal disorders|diseases of the nervous system$F$21-40	diseases of the nervous system	1.0107519767095643	{'CI': array([0.92534317, 1.10404399])}	{'CI': array([0.92534317, 1.10404399])}	No	0.9857868971095313	{'CI': array([0.91361779, 1.06365684])}	{'CI': array([0.91361779, 1.06365684])}	No
334	Episodic and paroxysmal disorders|diseases of the nervous system$F$41-60	diseases of the nervous system	0.9664251643174189	{'CI': array([0.89721875, 1.04096978])}	{'CI': array([0.89721875, 1.04096978])}	No	0.9836360599251119	{'CI': array([0.9222993 , 1.04905197])}	{'CI': array([0.9222993 , 1.04905197])}	No
335	Episodic and paroxysmal disorders|diseases of the nervous system$F$61-	diseases of the nervous system	0.9907491274311968	{'CI': array([0.94537075, 1.03830569])}	{'CI': array([0.94537075, 1.03830569])}	No	0.9819618762924591	{'CI': array([0.94276104, 1.02279272])}	{'CI': array([0.94276104, 1.02279272])}	No
336	Episodic and paroxysmal disorders|diseases of the nervous system$M$0-20	diseases of the nervous system	0.9786877857188848	{'CI': array([0.88410122, 1.0833938 ])}	{'CI': array([0.88410122, 1.0833938 ])}	No	0.9612684552191646	{'CI': array([0.87935604, 1.05081105])}	{'CI': array([0.87935604, 1.05081105])}	No
337	Episodic and paroxysmal disorders|diseases of the nervous system$M$21-40	diseases of the nervous system	0.9846183384733539	{'CI': array([0.90009616, 1.07707744])}	{'CI': array([0.90009616, 1.07707744])}	No	0.9757573481682554	{'CI': array([0.90237997, 1.05510143])}	{'CI': array([0.90237997, 1.05510143])}	No
338	Episodic and paroxysmal disorders|diseases of the nervous system$M$41-60	diseases of the nervous system	0.9962865059096528	{'CI': array([0.93577744, 1.0607082 ])}	{'CI': array([0.93577744, 1.0607082 ])}	No	1.0040251525662667	{'CI': array([0.95083676, 1.06018882])}	{'CI': array([0.95083676, 1.06018882])}	No
339	Episodic and paroxysmal disorders|diseases of the nervous system$M$61-	diseases of the nervous system	1.0417048716768162	{'CI': array([0.99494151, 1.09066617])}	{'CI': array([0.99494151, 1.09066617])}	No	1.0095492453828516	{'CI': array([0.96972939, 1.05100422])}	{'CI': array([0.96972939, 1.05100422])}	No
340	Extrapyramidal and movement disorders|diseases of the nervous system$F$61-	diseases of the nervous system	0.946531441000656	{'CI': array([0.88542639, 1.01185348])}	{'CI': array([0.88542639, 1.01185348])}	No	0.999576745085618	{'CI': array([0.94507926, 1.0572168 ])}	{'CI': array([0.94507926, 1.0572168 ])}	No
341	Extrapyramidal and movement disorders|diseases of the nervous system$M$41-60	diseases of the nervous system	0.96532879482235	{'CI': array([0.82027302, 1.13603601])}	{'CI': array([0.82027302, 1.13603601])}	No	0.9563567362428842	{'CI': array([0.8319287 , 1.09939494])}	{'CI': array([0.8319287 , 1.09939494])}	No
342	Extrapyramidal and movement disorders|diseases of the nervous system$M$61-	diseases of the nervous system	0.9855951106899089	{'CI': array([0.92715139, 1.04772288])}	{'CI': array([0.92715139, 1.04772288])}	No	0.9951648351648351	{'CI': array([0.9446273 , 1.04840612])}	{'CI': array([0.9446273 , 1.04840612])}	No
343	Nerve, nerve root and plexus disorders|diseases of the nervous system$F$61-	diseases of the nervous system	0.9925524576889626	{'CI': array([0.87231333, 1.12936527])}	{'CI': array([0.87231333, 1.12936527])}	No	0.9370245139475908	{'CI': array([0.83514679, 1.05133008])}	{'CI': array([0.83514679, 1.05133008])}	No
344	Nerve, nerve root and plexus disorders|diseases of the nervous system$M$61-	diseases of the nervous system	1.0205675605311118	{'CI': array([0.88032296, 1.18315458])}	{'CI': array([0.88032296, 1.18315458])}	No	1.0042785616750114	{'CI': array([0.88171579, 1.14387815])}	{'CI': array([0.88171579, 1.14387815])}	No
345	Other degenerative diseases of the nervous system|diseases of the nervous system$F$61-	diseases of the nervous system	1.0043183342857853	{'CI': array([0.91721838, 1.09968938])}	{'CI': array([0.91721838, 1.09968938])}	No	0.9998848801602468	{'CI': array([0.92271531, 1.08350838])}	{'CI': array([0.92271531, 1.08350838])}	No
346	Other degenerative diseases of the nervous system|diseases of the nervous system$M$61-	diseases of the nervous system	0.9893309216990004	{'CI': array([0.8949571 , 1.09365652])}	{'CI': array([0.8949571 , 1.09365652])}	No	0.9759224706374457	{'CI': array([0.89227563, 1.06741083])}	{'CI': array([0.89227563, 1.06741083])}	No
347	Other disorders of the nervous system|diseases of the nervous system$F$0-20	diseases of the nervous system	1.1847902041518399	{'CI': array([0.9909045 , 1.41661263])}	{'CI': array([0.9909045 , 1.41661263])}	No	0.9838345635332154	{'CI': array([0.83764896, 1.15553233])}	{'CI': array([0.83764896, 1.15553233])}	No
348	Other disorders of the nervous system|diseases of the nervous system$F$21-40	diseases of the nervous system	0.977408818726184	{'CI': array([0.85121881, 1.12230602])}	{'CI': array([0.85121881, 1.12230602])}	No	0.9003265322277413	{'CI': array([0.79891876, 1.01460612])}	{'CI': array([0.79891876, 1.01460612])}	No
349	Other disorders of the nervous system|diseases of the nervous system$F$41-60	diseases of the nervous system	0.9615526369419019	{'CI': array([0.8514829, 1.0858509])}	{'CI': array([0.8514829, 1.0858509])}	No	0.9312713396264309	{'CI': array([0.83896478, 1.03373387])}	{'CI': array([0.83896478, 1.03373387])}	No
350	Other disorders of the nervous system|diseases of the nervous system$F$61-	diseases of the nervous system	1.0032573289902278	{'CI': array([0.93224739, 1.07967614])}	{'CI': array([0.93224739, 1.07967614])}	No	0.9640198511166252	{'CI': array([0.90414615, 1.02785847])}	{'CI': array([0.90414615, 1.02785847])}	No
351	Other disorders of the nervous system|diseases of the nervous system$M$0-20	diseases of the nervous system	0.8474431889359356	{'CI': array([0.71060734, 1.01062839])}	{'CI': array([0.71060734, 1.01062839])}	No	0.9960789905182862	{'CI': array([0.8647082 , 1.14740829])}	{'CI': array([0.8647082 , 1.14740829])}	No
352	Other disorders of the nervous system|diseases of the nervous system$M$21-40	diseases of the nervous system	1.0194011976047903	{'CI': array([0.86720373, 1.19830989])}	{'CI': array([0.86720373, 1.19830989])}	No	1.0169353193225872	{'CI': array([0.88655762, 1.16648644])}	{'CI': array([0.88655762, 1.16648644])}	No
353	Other disorders of the nervous system|diseases of the nervous system$M$41-60	diseases of the nervous system	0.8702318546298405	{'CI': array([0.76952631, 0.98411642])}	{'CI': array([0.73021192, 1.03710096])}	No	0.9924523052335643	{'CI': array([0.89394268, 1.10181738])}	{'CI': array([0.89394268, 1.10181738])}	No
354	Other disorders of the nervous system|diseases of the nervous system$M$61-	diseases of the nervous system	1.0383492582223242	{'CI': array([0.96490378, 1.11738518])}	{'CI': array([0.96490378, 1.11738518])}	No	1.0123837786266394	{'CI': array([0.9503928 , 1.07841822])}	{'CI': array([0.9503928 , 1.07841822])}	No
355	Polyneuropathies and other disorders of the peripheral nervous system|diseases of the nervous system$F$61-	diseases of the nervous system	1.1801696959438013	{'CI': array([0.98823071, 1.409388 ])}	{'CI': array([0.98823071, 1.409388 ])}	No	0.9552080922944696	{'CI': array([0.80658707, 1.13121389])}	{'CI': array([0.80658707, 1.13121389])}	No
356	Polyneuropathies and other disorders of the peripheral nervous system|diseases of the nervous system$M$61-	diseases of the nervous system	0.9862197003373167	{'CI': array([0.85057972, 1.14348988])}	{'CI': array([0.85057972, 1.14348988])}	No	0.9413288586652536	{'CI': array([0.8257348 , 1.07310485])}	{'CI': array([0.8257348 , 1.07310485])}	No
357	Systemic atrophies primarily affecting the central nervous system|diseases of the nervous system$F$61-	diseases of the nervous system	0.9904885753071991	{'CI': array([0.8774684 , 1.11806604])}	{'CI': array([0.8774684 , 1.11806604])}	No	0.9626907505450015	{'CI': array([0.86793056, 1.06779681])}	{'CI': array([0.86793056, 1.06779681])}	No
358	Systemic atrophies primarily affecting the central nervous system|diseases of the nervous system$M$61-	diseases of the nervous system	1.0211842176673842	{'CI': array([0.90418313, 1.15332522])}	{'CI': array([0.90418313, 1.15332522])}	No	0.9897887458944112	{'CI': array([0.89204047, 1.09824811])}	{'CI': array([0.89204047, 1.09824811])}	No
359	Acute upper respiratory infections|diseases of the respiratory system$F$0-20	diseases of the respiratory system	1.038137191332507	{'CI': array([0.96062542, 1.1219033 ])}	{'CI': array([0.96062542, 1.1219033 ])}	No	1.0211458635975297	{'CI': array([0.95300337, 1.09416074])}	{'CI': array([0.95300337, 1.09416074])}	No
360	Acute upper respiratory infections|diseases of the respiratory system$F$21-40	diseases of the respiratory system	0.9430639907832791	{'CI': array([0.82979753, 1.0717912 ])}	{'CI': array([0.82979753, 1.0717912 ])}	No	0.9706742961180831	{'CI': array([0.85562062, 1.10119902])}	{'CI': array([0.85562062, 1.10119902])}	No
361	Acute upper respiratory infections|diseases of the respiratory system$F$41-60	diseases of the respiratory system	0.9319432201586674	{'CI': array([0.79210582, 1.09646735])}	{'CI': array([0.79210582, 1.09646735])}	No	1.0408021382112564	{'CI': array([0.88787885, 1.22006408])}	{'CI': array([0.88787885, 1.22006408])}	No
362	Acute upper respiratory infections|diseases of the respiratory system$F$61-	diseases of the respiratory system	1.0231266944685744	{'CI': array([0.92524343, 1.13136522])}	{'CI': array([0.92524343, 1.13136522])}	No	0.9912707247056066	{'CI': array([0.88012508, 1.11645227])}	{'CI': array([0.88012508, 1.11645227])}	No
363	Acute upper respiratory infections|diseases of the respiratory system$M$0-20	diseases of the respiratory system	1.028629505391447	{'CI': array([0.96534122, 1.09606701])}	{'CI': array([0.96534122, 1.09606701])}	No	1.0554538708879546	{'CI': array([0.99840933, 1.11575767])}	{'CI': array([0.99840933, 1.11575767])}	No
364	Acute upper respiratory infections|diseases of the respiratory system$M$21-40	diseases of the respiratory system	1.0125803438993572	{'CI': array([0.86228372, 1.18907377])}	{'CI': array([0.86228372, 1.18907377])}	No	1.0252486806332959	{'CI': array([0.88654821, 1.18564884])}	{'CI': array([0.88654821, 1.18564884])}	No
365	Acute upper respiratory infections|diseases of the respiratory system$M$41-60	diseases of the respiratory system	0.8570653255422689	{'CI': array([0.71407098, 1.02869461])}	{'CI': array([0.71407098, 1.02869461])}	No	0.8773925811301511	{'CI': array([0.7331766 , 1.04997588])}	{'CI': array([0.7331766 , 1.04997588])}	No
366	Acute upper respiratory infections|diseases of the respiratory system$M$61-	diseases of the respiratory system	1.0842238441218046	{'CI': array([0.96749414, 1.21503717])}	{'CI': array([0.96749414, 1.21503717])}	No	0.9644578549316195	{'CI': array([0.84702127, 1.09817662])}	{'CI': array([0.84702127, 1.09817662])}	No
367	Chronic lower respiratory diseases|diseases of the respiratory system$F$0-20	diseases of the respiratory system	0.9801934592353753	{'CI': array([0.87952251, 1.09238729])}	{'CI': array([0.87952251, 1.09238729])}	No	0.8930966469428008	{'CI': array([0.81433759, 0.97947293])}	{'CI': array([0.78912221, 1.01077071])}	No
368	Chronic lower respiratory diseases|diseases of the respiratory system$F$21-40	diseases of the respiratory system	0.9300924777663606	{'CI': array([0.82141238, 1.05315191])}	{'CI': array([0.82141238, 1.05315191])}	No	0.987757816862964	{'CI': array([0.89098484, 1.09504164])}	{'CI': array([0.89098484, 1.09504164])}	No
369	Chronic lower respiratory diseases|diseases of the respiratory system$F$41-60	diseases of the respiratory system	1.0637171896108342	{'CI': array([0.99886044, 1.13278514])}	{'CI': array([0.99886044, 1.13278514])}	No	1.0270740952550643	{'CI': array([0.97088856, 1.0865111 ])}	{'CI': array([0.97088856, 1.0865111 ])}	No
370	Chronic lower respiratory diseases|diseases of the respiratory system$F$61-	diseases of the respiratory system	1.0209939130671744	{'CI': array([0.99204774, 1.05078468])}	{'CI': array([0.99204774, 1.05078468])}	No	1.0031941729122682	{'CI': array([0.97648556, 1.03063332])}	{'CI': array([0.97648556, 1.03063332])}	No
371	Chronic lower respiratory diseases|diseases of the respiratory system$M$0-20	diseases of the respiratory system	1.0808852514406921	{'CI': array([0.99175665, 1.17802378])}	{'CI': array([0.99175665, 1.17802378])}	No	0.9190529536927738	{'CI': array([0.85421212, 0.98881567])}	{'CI': array([0.83317344, 1.01378451])}	No
372	Chronic lower respiratory diseases|diseases of the respiratory system$M$21-40	diseases of the respiratory system	1.0184076291860722	{'CI': array([0.86431617, 1.19997073])}	{'CI': array([0.86431617, 1.19997073])}	No	1.0106164425691053	{'CI': array([0.87576631, 1.16623074])}	{'CI': array([0.87576631, 1.16623074])}	No
373	Chronic lower respiratory diseases|diseases of the respiratory system$M$41-60	diseases of the respiratory system	0.9975120848350691	{'CI': array([0.92780941, 1.07245125])}	{'CI': array([0.92780941, 1.07245125])}	No	1.0685623831367466	{'CI': array([1.00153005, 1.14008118])}	{'CI': array([0.97965359, 1.16554013])}	No
374	Chronic lower respiratory diseases|diseases of the respiratory system$M$61-	diseases of the respiratory system	0.9993742197370273	{'CI': array([0.97145019, 1.02810092])}	{'CI': array([0.97145019, 1.02810092])}	No	0.9989059943082385	{'CI': array([0.97309405, 1.02540261])}	{'CI': array([0.97309405, 1.02540261])}	No
375	Influenza and pneumonia|diseases of the respiratory system$F$0-20	diseases of the respiratory system	0.9796951551442569	{'CI': array([0.88025736, 1.09036589])}	{'CI': array([0.88025736, 1.09036589])}	No	0.9004418490478282	{'CI': array([0.80230073, 1.01058804])}	{'CI': array([0.80230073, 1.01058804])}	No
376	Influenza and pneumonia|diseases of the respiratory system$F$21-40	diseases of the respiratory system	0.89990844321901	{'CI': array([0.78472332, 1.03200094])}	{'CI': array([0.78472332, 1.03200094])}	No	0.9524769814524903	{'CI': array([0.84148168, 1.07811308])}	{'CI': array([0.84148168, 1.07811308])}	No
377	Influenza and pneumonia|diseases of the respiratory system$F$41-60	diseases of the respiratory system	1.0120285986917619	{'CI': array([0.91988111, 1.11340681])}	{'CI': array([0.91988111, 1.11340681])}	No	1.0193293885601578	{'CI': array([0.93319847, 1.11340988])}	{'CI': array([0.93319847, 1.11340988])}	No
378	Influenza and pneumonia|diseases of the respiratory system$F$61-	diseases of the respiratory system	0.9975104150014541	{'CI': array([0.96242033, 1.0338799 ])}	{'CI': array([0.96242033, 1.0338799 ])}	No	0.9743081409250846	{'CI': array([0.94023915, 1.00961161])}	{'CI': array([0.94023915, 1.00961161])}	No
379	Influenza and pneumonia|diseases of the respiratory system$M$0-20	diseases of the respiratory system	1.0086446824660538	{'CI': array([0.91879675, 1.10727873])}	{'CI': array([0.91879675, 1.10727873])}	No	0.9770208944692996	{'CI': array([0.88801293, 1.07495037])}	{'CI': array([0.88801293, 1.07495037])}	No
380	Influenza and pneumonia|diseases of the respiratory system$M$21-40	diseases of the respiratory system	0.9672630786331528	{'CI': array([0.84777408, 1.10359338])}	{'CI': array([0.84777408, 1.10359338])}	No	0.9654218782268273	{'CI': array([0.8526044 , 1.09316748])}	{'CI': array([0.8526044 , 1.09316748])}	No
381	Influenza and pneumonia|diseases of the respiratory system$M$41-60	diseases of the respiratory system	0.9520704711873854	{'CI': array([0.87436121, 1.03668618])}	{'CI': array([0.87436121, 1.03668618])}	No	0.9868129180346374	{'CI': array([0.91104578, 1.06888123])}	{'CI': array([0.91104578, 1.06888123])}	No
382	Influenza and pneumonia|diseases of the respiratory system$M$61-	diseases of the respiratory system	1.0059880239520957	{'CI': array([0.97286374, 1.04024013])}	{'CI': array([0.97286374, 1.04024013])}	No	1.0083601286173633	{'CI': array([0.97604828, 1.04174165])}	{'CI': array([0.97604828, 1.04174165])}	No
383	Lung diseases due to external agents|diseases of the respiratory system$F$61-	diseases of the respiratory system	0.9470598551850273	{'CI': array([0.76962564, 1.16540084])}	{'CI': array([0.76962564, 1.16540084])}	No	1.026041510227375	{'CI': array([0.85555688, 1.23049817])}	{'CI': array([0.85555688, 1.23049817])}	No
384	Lung diseases due to external agents|diseases of the respiratory system$M$61-	diseases of the respiratory system	1.0257909378094205	{'CI': array([0.89295816, 1.17838337])}	{'CI': array([0.89295816, 1.17838337])}	No	0.9162985804372585	{'CI': array([0.80584176, 1.04189573])}	{'CI': array([0.80584176, 1.04189573])}	No
385	Other acute lower respiratory infections|diseases of the respiratory system$F$0-20	diseases of the respiratory system	0.9888793840889649	{'CI': array([0.86790232, 1.12671946])}	{'CI': array([0.86790232, 1.12671946])}	No	0.907686111713498	{'CI': array([0.7819986 , 1.05357488])}	{'CI': array([0.7819986 , 1.05357488])}	No
386	Other acute lower respiratory infections|diseases of the respiratory system$F$41-60	diseases of the respiratory system	0.9232079773507378	{'CI': array([0.77812635, 1.09534007])}	{'CI': array([0.77812635, 1.09534007])}	No	1.11866763483554	{'CI': array([0.95781504, 1.30653333])}	{'CI': array([0.95781504, 1.30653333])}	No
387	Other acute lower respiratory infections|diseases of the respiratory system$F$61-	diseases of the respiratory system	1.0510010156585892	{'CI': array([0.97919176, 1.12807642])}	{'CI': array([0.97919176, 1.12807642])}	No	1.0145559422095243	{'CI': array([0.94117582, 1.09365725])}	{'CI': array([0.94117582, 1.09365725])}	No
388	Other acute lower respiratory infections|diseases of the respiratory system$M$0-20	diseases of the respiratory system	1.035914441140602	{'CI': array([0.93226639, 1.15108594])}	{'CI': array([0.93226639, 1.15108594])}	No	0.9483502156253134	{'CI': array([0.84813491, 1.06040693])}	{'CI': array([0.84813491, 1.06040693])}	No
389	Other acute lower respiratory infections|diseases of the respiratory system$M$21-40	diseases of the respiratory system	1.116322194321035	{'CI': array([0.87477324, 1.42456945])}	{'CI': array([0.87477324, 1.42456945])}	No	1.0551717298601697	{'CI': array([0.83741848, 1.32954718])}	{'CI': array([0.83741848, 1.32954718])}	No
390	Other acute lower respiratory infections|diseases of the respiratory system$M$41-60	diseases of the respiratory system	1.0160622960088406	{'CI': array([0.85922409, 1.20152892])}	{'CI': array([0.85922409, 1.20152892])}	No	1.0453745838361224	{'CI': array([0.89622128, 1.21935067])}	{'CI': array([0.89622128, 1.21935067])}	No
391	Other acute lower respiratory infections|diseases of the respiratory system$M$61-	diseases of the respiratory system	0.976292004127814	{'CI': array([0.90539436, 1.05274135])}	{'CI': array([0.90539436, 1.05274135])}	No	0.9731396808319885	{'CI': array([0.90149963, 1.0504728 ])}	{'CI': array([0.90149963, 1.0504728 ])}	No
392	Other diseases of pleura|diseases of the respiratory system$F$21-40	diseases of the respiratory system	1.157264418531358	{'CI': array([0.89219393, 1.50108725])}	{'CI': array([0.89219393, 1.50108725])}	No	0.9742011834319527	{'CI': array([0.77825644, 1.21947972])}	{'CI': array([0.77825644, 1.21947972])}	No
393	Other diseases of pleura|diseases of the respiratory system$F$41-60	diseases of the respiratory system	0.9551805479949191	{'CI': array([0.77946696, 1.17050488])}	{'CI': array([0.77946696, 1.17050488])}	No	0.9756169051239305	{'CI': array([0.81754816, 1.16424743])}	{'CI': array([0.81754816, 1.16424743])}	No
394	Other diseases of pleura|diseases of the respiratory system$F$61-	diseases of the respiratory system	1.006675643927456	{'CI': array([0.8961343 , 1.13085266])}	{'CI': array([0.8961343 , 1.13085266])}	No	0.9483778820648846	{'CI': array([0.85490276, 1.05207358])}	{'CI': array([0.85490276, 1.05207358])}	No
395	Other diseases of pleura|diseases of the respiratory system$M$21-40	diseases of the respiratory system	0.8993625651921963	{'CI': array([0.7206388 , 1.12241115])}	{'CI': array([0.7206388 , 1.12241115])}	No	0.9436583483406227	{'CI': array([0.77776967, 1.14492903])}	{'CI': array([0.77776967, 1.14492903])}	No
396	Other diseases of pleura|diseases of the respiratory system$M$41-60	diseases of the respiratory system	1.002939575394665	{'CI': array([0.84337759, 1.19268973])}	{'CI': array([0.84337759, 1.19268973])}	No	1.0655211929455348	{'CI': array([0.91496459, 1.24085175])}	{'CI': array([0.91496459, 1.24085175])}	No
397	Other diseases of pleura|diseases of the respiratory system$M$61-	diseases of the respiratory system	0.9980746471658452	{'CI': array([0.90404643, 1.10188257])}	{'CI': array([0.90404643, 1.10188257])}	No	0.9827262198227106	{'CI': array([0.90035358, 1.07263506])}	{'CI': array([0.90035358, 1.07263506])}	No
398	Other diseases of the respiratory system|diseases of the respiratory system$F$21-40	diseases of the respiratory system	0.9206802395209581	{'CI': array([0.76651728, 1.10584866])}	{'CI': array([0.76651728, 1.10584866])}	No	0.9167891420757345	{'CI': array([0.78842484, 1.06605257])}	{'CI': array([0.78842484, 1.06605257])}	No
399	Other diseases of the respiratory system|diseases of the respiratory system$F$41-60	diseases of the respiratory system	0.9499359053154687	{'CI': array([0.84013861, 1.07408256])}	{'CI': array([0.84013861, 1.07408256])}	No	0.9780937096948872	{'CI': array([0.87989542, 1.08725115])}	{'CI': array([0.87989542, 1.08725115])}	No
400	Other diseases of the respiratory system|diseases of the respiratory system$F$61-	diseases of the respiratory system	1.0181300340757913	{'CI': array([0.95282529, 1.08791063])}	{'CI': array([0.95282529, 1.08791063])}	No	1.0040450161588865	{'CI': array([0.94595814, 1.06569874])}	{'CI': array([0.94595814, 1.06569874])}	No
401	Other diseases of the respiratory system|diseases of the respiratory system$M$21-40	diseases of the respiratory system	1.0078338735373291	{'CI': array([0.83316655, 1.21911893])}	{'CI': array([0.83316655, 1.21911893])}	No	0.9608544444627581	{'CI': array([0.81181792, 1.13725164])}	{'CI': array([0.81181792, 1.13725164])}	No
402	Other diseases of the respiratory system|diseases of the respiratory system$M$41-60	diseases of the respiratory system	1.0637229888049986	{'CI': array([0.93515449, 1.20996757])}	{'CI': array([0.93515449, 1.20996757])}	No	0.9471682163989855	{'CI': array([0.84454226, 1.06226493])}	{'CI': array([0.84454226, 1.06226493])}	No
403	Other diseases of the respiratory system|diseases of the respiratory system$M$61-	diseases of the respiratory system	1.0084586353080844	{'CI': array([0.94361087, 1.07776294])}	{'CI': array([0.94361087, 1.07776294])}	No	0.9443617863017449	{'CI': array([0.8899758 , 1.00207127])}	{'CI': array([0.8899758 , 1.00207127])}	No
404	Other diseases of upper respiratory tract|diseases of the respiratory system$F$0-20	diseases of the respiratory system	0.993067894326493	{'CI': array([0.92914732, 1.06138588])}	{'CI': array([0.92914732, 1.06138588])}	No	0.9497317019159452	{'CI': array([0.89619287, 1.00646895])}	{'CI': array([0.89619287, 1.00646895])}	No
405	Other diseases of upper respiratory tract|diseases of the respiratory system$F$21-40	diseases of the respiratory system	0.9458474355636552	{'CI': array([0.85866394, 1.04188301])}	{'CI': array([0.85866394, 1.04188301])}	No	0.9557334519014904	{'CI': array([0.87966117, 1.03838439])}	{'CI': array([0.87966117, 1.03838439])}	No
406	Other diseases of upper respiratory tract|diseases of the respiratory system$F$61-	diseases of the respiratory system	0.9461725198252143	{'CI': array([0.82559452, 1.08436093])}	{'CI': array([0.82559452, 1.08436093])}	No	0.9815348099952695	{'CI': array([0.87157603, 1.10536608])}	{'CI': array([0.87157603, 1.10536608])}	No
407	Other diseases of upper respiratory tract|diseases of the respiratory system$M$0-20	diseases of the respiratory system	1.0061860920804582	{'CI': array([0.94525888, 1.0710404 ])}	{'CI': array([0.94525888, 1.0710404 ])}	No	1.0149077426199564	{'CI': array([0.96050575, 1.07239101])}	{'CI': array([0.96050575, 1.07239101])}	No
408	Other diseases of upper respiratory tract|diseases of the respiratory system$M$21-40	diseases of the respiratory system	0.983269875210764	{'CI': array([0.90381804, 1.06970607])}	{'CI': array([0.90381804, 1.06970607])}	No	0.9679497346428353	{'CI': array([0.90035147, 1.04062326])}	{'CI': array([0.90035147, 1.04062326])}	No
409	Other diseases of upper respiratory tract|diseases of the respiratory system$M$41-60	diseases of the respiratory system	0.9839042139914471	{'CI': array([0.89303129, 1.08402417])}	{'CI': array([0.89303129, 1.08402417])}	No	0.9517661825354132	{'CI': array([0.87322031, 1.03737723])}	{'CI': array([0.87322031, 1.03737723])}	No
410	Other diseases of upper respiratory tract|diseases of the respiratory system$M$61-	diseases of the respiratory system	1.0441158499327874	{'CI': array([0.92728002, 1.17567282])}	{'CI': array([0.92728002, 1.17567282])}	No	0.9652606544197045	{'CI': array([0.86679735, 1.07490883])}	{'CI': array([0.86679735, 1.07490883])}	No
411	Other respiratory diseases principally affecting the interstitium|diseases of the respiratory system$F$61-	diseases of the respiratory system	0.9783689949092043	{'CI': array([0.88800492, 1.07792859])}	{'CI': array([0.88800492, 1.07792859])}	No	0.9704866931866579	{'CI': array([0.88860286, 1.05991603])}	{'CI': array([0.88860286, 1.05991603])}	No
412	Other respiratory diseases principally affecting the interstitium|diseases of the respiratory system$M$61-	diseases of the respiratory system	0.9923175232269275	{'CI': array([0.90745988, 1.08511031])}	{'CI': array([0.90745988, 1.08511031])}	No	0.9316850250341374	{'CI': array([0.85994375, 1.00941135])}	{'CI': array([0.85994375, 1.00941135])}	No
413	Suppurative and necrotic conditions of lower respiratory tract|diseases of the respiratory system$F$61-	diseases of the respiratory system	1.179882561210374	{'CI': array([0.99566388, 1.39818556])}	{'CI': array([0.99566388, 1.39818556])}	No	0.9999649872203354	{'CI': array([0.85781596, 1.16566958])}	{'CI': array([0.85781596, 1.16566958])}	No
414	Suppurative and necrotic conditions of lower respiratory tract|diseases of the respiratory system$M$61-	diseases of the respiratory system	0.9865320553432383	{'CI': array([0.84824931, 1.14735784])}	{'CI': array([0.84824931, 1.14735784])}	No	1.0527643823475745	{'CI': array([0.92433055, 1.19904383])}	{'CI': array([0.92433055, 1.19904383])}	No
415	Dermatitis and eczema|diseases of the skin and subcutaneous tissue$F$61-	diseases of the skin and subcutaneous tissue	1.0036912476417028	{'CI': array([0.86352898, 1.16660373])}	{'CI': array([0.86352898, 1.16660373])}	No	0.9957677264065792	{'CI': array([0.8744047 , 1.13397533])}	{'CI': array([0.8744047 , 1.13397533])}	No
416	Dermatitis and eczema|diseases of the skin and subcutaneous tissue$M$0-20	diseases of the skin and subcutaneous tissue	1.1233116892765336	{'CI': array([0.90731315, 1.3907317 ])}	{'CI': array([0.90731315, 1.3907317 ])}	No	1.0723120080864064	{'CI': array([0.88611375, 1.29763593])}	{'CI': array([0.88611375, 1.29763593])}	No
417	Infections of the skin and subcutaneous tissue|diseases of the skin and subcutaneous tissue$F$0-20	diseases of the skin and subcutaneous tissue	0.9386500832007384	{'CI': array([0.76474011, 1.15210902])}	{'CI': array([0.76474011, 1.15210902])}	No	0.9272537417333798	{'CI': array([0.78145611, 1.10025309])}	{'CI': array([0.78145611, 1.10025309])}	No
418	Infections of the skin and subcutaneous tissue|diseases of the skin and subcutaneous tissue$F$21-40	diseases of the skin and subcutaneous tissue	0.963426992169507	{'CI': array([0.79053565, 1.17412994])}	{'CI': array([0.79053565, 1.17412994])}	No	1.0135746606334841	{'CI': array([0.85852022, 1.19663296])}	{'CI': array([0.85852022, 1.19663296])}	No
419	Infections of the skin and subcutaneous tissue|diseases of the skin and subcutaneous tissue$F$41-60	diseases of the skin and subcutaneous tissue	0.9502145606118357	{'CI': array([0.77385129, 1.16677161])}	{'CI': array([0.77385129, 1.16677161])}	No	1.0030655165038853	{'CI': array([0.84392948, 1.19220912])}	{'CI': array([0.84392948, 1.19220912])}	No
420	Infections of the skin and subcutaneous tissue|diseases of the skin and subcutaneous tissue$F$61-	diseases of the skin and subcutaneous tissue	0.974807318478866	{'CI': array([0.85732462, 1.10838915])}	{'CI': array([0.85732462, 1.10838915])}	No	0.9934500694917872	{'CI': array([0.8875235 , 1.11201906])}	{'CI': array([0.8875235 , 1.11201906])}	No
421	Infections of the skin and subcutaneous tissue|diseases of the skin and subcutaneous tissue$M$0-20	diseases of the skin and subcutaneous tissue	0.9861430401715536	{'CI': array([0.82833382, 1.17401713])}	{'CI': array([0.82833382, 1.17401713])}	No	1.077719617660446	{'CI': array([0.92689083, 1.2530921 ])}	{'CI': array([0.92689083, 1.2530921 ])}	No
422	Infections of the skin and subcutaneous tissue|diseases of the skin and subcutaneous tissue$M$21-40	diseases of the skin and subcutaneous tissue	0.9433746614654508	{'CI': array([0.81489012, 1.09211748])}	{'CI': array([0.81489012, 1.09211748])}	No	1.0815364557215927	{'CI': array([0.95593918, 1.22363549])}	{'CI': array([0.95593918, 1.22363549])}	No
423	Infections of the skin and subcutaneous tissue|diseases of the skin and subcutaneous tissue$M$41-60	diseases of the skin and subcutaneous tissue	1.0163858329851925	{'CI': array([0.86668612, 1.19194266])}	{'CI': array([0.86668612, 1.19194266])}	No	1.0113633287677908	{'CI': array([0.88422678, 1.15677992])}	{'CI': array([0.88422678, 1.15677992])}	No
424	Infections of the skin and subcutaneous tissue|diseases of the skin and subcutaneous tissue$M$61-	diseases of the skin and subcutaneous tissue	0.9194696610152375	{'CI': array([0.80481918, 1.05045267])}	{'CI': array([0.80481918, 1.05045267])}	No	0.9830157752176794	{'CI': array([0.87643354, 1.10255937])}	{'CI': array([0.87643354, 1.10255937])}	No
425	Intraoperative and postprocedural complications of skin and subcutaneous tissue|diseases of the skin and subcutaneous tissue$M$61-	diseases of the skin and subcutaneous tissue	1.0458291338115848	{'CI': array([0.87500874, 1.24999732])}	{'CI': array([0.87500874, 1.24999732])}	No	0.9408715933140414	{'CI': array([0.80282384, 1.10265703])}	{'CI': array([0.80282384, 1.10265703])}	No
426	Other disorders of the skin and subcutaneous tissue|diseases of the skin and subcutaneous tissue$F$61-	diseases of the skin and subcutaneous tissue	0.985230933077176	{'CI': array([0.91274745, 1.0634705 ])}	{'CI': array([0.91274745, 1.0634705 ])}	No	0.9822485207100591	{'CI': array([0.92003878, 1.04866466])}	{'CI': array([0.92003878, 1.04866466])}	No
427	Other disorders of the skin and subcutaneous tissue|diseases of the skin and subcutaneous tissue$M$41-60	diseases of the skin and subcutaneous tissue	1.0753665083625852	{'CI': array([0.89765846, 1.28825514])}	{'CI': array([0.89765846, 1.28825514])}	No	0.9641170403344009	{'CI': array([0.81883846, 1.135171 ])}	{'CI': array([0.81883846, 1.135171 ])}	No
428	Other disorders of the skin and subcutaneous tissue|diseases of the skin and subcutaneous tissue$M$61-	diseases of the skin and subcutaneous tissue	0.9285325452990123	{'CI': array([0.84144985, 1.02462753])}	{'CI': array([0.84144985, 1.02462753])}	No	0.9788531588403026	{'CI': array([0.90014745, 1.06444062])}	{'CI': array([0.90014745, 1.06444062])}	No
429	Papulosquamous disorders|diseases of the skin and subcutaneous tissue$F$61-	diseases of the skin and subcutaneous tissue	0.9737381493476336	{'CI': array([0.84261768, 1.12526239])}	{'CI': array([0.84261768, 1.12526239])}	No	0.9892571953811685	{'CI': array([0.87103289, 1.12352795])}	{'CI': array([0.87103289, 1.12352795])}	No
430	Papulosquamous disorders|diseases of the skin and subcutaneous tissue$M$61-	diseases of the skin and subcutaneous tissue	1.078535237217872	{'CI': array([0.92762661, 1.25399406])}	{'CI': array([0.92762661, 1.25399406])}	No	0.9421213550143747	{'CI': array([0.82467151, 1.07629842])}	{'CI': array([0.82467151, 1.07629842])}	No
431	Urticaria and erythema|diseases of the skin and subcutaneous tissue$F$0-20	diseases of the skin and subcutaneous tissue	0.9668860159539577	{'CI': array([0.74000796, 1.26332231])}	{'CI': array([0.74000796, 1.26332231])}	No	0.9021445428737559	{'CI': array([0.70418281, 1.15575781])}	{'CI': array([0.70418281, 1.15575781])}	No
432	Urticaria and erythema|diseases of the skin and subcutaneous tissue$F$21-40	diseases of the skin and subcutaneous tissue	1.1788922155688621	{'CI': array([0.90572249, 1.53445109])}	{'CI': array([0.90572249, 1.53445109])}	No	1.0154938552571688	{'CI': array([0.79435639, 1.29819282])}	{'CI': array([0.79435639, 1.29819282])}	No
433	Urticaria and erythema|diseases of the skin and subcutaneous tissue$F$61-	diseases of the skin and subcutaneous tissue	0.9818056195301703	{'CI': array([0.7881959 , 1.22297297])}	{'CI': array([0.7881959 , 1.22297297])}	No	0.8538134824118779	{'CI': array([0.69031992, 1.05602843])}	{'CI': array([0.69031992, 1.05602843])}	No
434	Urticaria and erythema|diseases of the skin and subcutaneous tissue$M$0-20	diseases of the skin and subcutaneous tissue	1.1148326298223223	{'CI': array([0.87178607, 1.42563851])}	{'CI': array([0.87178607, 1.42563851])}	No	0.9259949744670504	{'CI': array([0.7443567, 1.1519567])}	{'CI': array([0.7443567, 1.1519567])}	No
435	Diabetes mellitus|endocrine diseases$F$0-20	endocrine diseases	0.9346975340657268	{'CI': array([0.83543582, 1.04575296])}	{'CI': array([0.83543582, 1.04575296])}	No	1.015745662421021	{'CI': array([0.92126422, 1.11991677])}	{'CI': array([0.92126422, 1.11991677])}	No
436	Diabetes mellitus|endocrine diseases$F$21-40	endocrine diseases	0.9731173201173954	{'CI': array([0.89356136, 1.05975634])}	{'CI': array([0.89356136, 1.05975634])}	No	1.0044866376227322	{'CI': array([0.9346658 , 1.07952319])}	{'CI': array([0.9346658 , 1.07952319])}	No
437	Diabetes mellitus|endocrine diseases$F$41-60	endocrine diseases	0.9717957774437408	{'CI': array([0.91923582, 1.027361 ])}	{'CI': array([0.91923582, 1.027361 ])}	No	1.0353875542525777	{'CI': array([0.98633321, 1.08688157])}	{'CI': array([0.98633321, 1.08688157])}	No
438	Diabetes mellitus|endocrine diseases$F$61-	endocrine diseases	1.0206018393978689	{'CI': array([0.99695337, 1.04481126])}	{'CI': array([0.99695337, 1.04481126])}	No	1.0020980258468855	{'CI': array([0.981205 , 1.02343593])}	{'CI': array([0.981205 , 1.02343593])}	No
439	Diabetes mellitus|endocrine diseases$M$0-20	endocrine diseases	0.933812375249501	{'CI': array([0.83238502, 1.0475988 ])}	{'CI': array([0.83238502, 1.0475988 ])}	No	0.933261322428825	{'CI': array([0.84257651, 1.03370636])}	{'CI': array([0.84257651, 1.03370636])}	No
440	Diabetes mellitus|endocrine diseases$M$21-40	endocrine diseases	0.93551313794698	{'CI': array([0.86156868, 1.0158039 ])}	{'CI': array([0.86156868, 1.0158039 ])}	No	1.051710830975045	{'CI': array([0.97878021, 1.13007564])}	{'CI': array([0.97878021, 1.13007564])}	No
441	Diabetes mellitus|endocrine diseases$M$41-60	endocrine diseases	1.0062710553758842	{'CI': array([0.96381035, 1.05060237])}	{'CI': array([0.96381035, 1.05060237])}	No	0.9923418895532596	{'CI': array([0.95514273, 1.03098982])}	{'CI': array([0.95514273, 1.03098982])}	No
442	Diabetes mellitus|endocrine diseases$M$61-	endocrine diseases	1.0002789212527652	{'CI': array([0.97718548, 1.02391813])}	{'CI': array([0.97718548, 1.02391813])}	No	0.9904748318638161	{'CI': array([0.96990024, 1.01148587])}	{'CI': array([0.96990024, 1.01148587])}	No
443	Intraoperative complications of endocrine system|endocrine diseases$M$61-	endocrine diseases	1.0458291338115848	{'CI': array([0.87500874, 1.24999732])}	{'CI': array([0.87500874, 1.24999732])}	No	0.9408715933140414	{'CI': array([0.80282384, 1.10265703])}	{'CI': array([0.80282384, 1.10265703])}	No
444	Other disorders of glucose regulation and pancreatic internal secretion|endocrine diseases$F$61-	endocrine diseases	1.0929252605899311	{'CI': array([0.88157451, 1.35494574])}	{'CI': array([0.88157451, 1.35494574])}	No	1.0725630644658986	{'CI': array([0.88808723, 1.29535871])}	{'CI': array([0.88808723, 1.29535871])}	No
445	Other disorders of glucose regulation and pancreatic internal secretion|endocrine diseases$M$61-	endocrine diseases	1.0108013637796178	{'CI': array([0.81361395, 1.2557791 ])}	{'CI': array([0.81361395, 1.2557791 ])}	No	1.0224852071005917	{'CI': array([0.83736319, 1.2485335 ])}	{'CI': array([0.83736319, 1.2485335 ])}	No
446	Parathyroid gland / pth|endocrine diseases$F$61-	endocrine diseases	1.0079451990959716	{'CI': array([0.87742982, 1.15787439])}	{'CI': array([0.87742982, 1.15787439])}	No	0.9779625779625779	{'CI': array([0.87017957, 1.0990959 ])}	{'CI': array([0.87017957, 1.0990959 ])}	No
447	Thyroid gland / thyroid hormone|endocrine diseases$F$21-40	endocrine diseases	1.0263841186169191	{'CI': array([0.91666539, 1.14923545])}	{'CI': array([0.91666539, 1.14923545])}	No	0.9420052505534479	{'CI': array([0.85408974, 1.03897032])}	{'CI': array([0.85408974, 1.03897032])}	No
448	Thyroid gland / thyroid hormone|endocrine diseases$F$41-60	endocrine diseases	0.9884033826011488	{'CI': array([0.90745664, 1.07657072])}	{'CI': array([0.90745664, 1.07657072])}	No	0.9885416872810749	{'CI': array([0.91734073, 1.06526903])}	{'CI': array([0.91734073, 1.06526903])}	No
449	Thyroid gland / thyroid hormone|endocrine diseases$F$61-	endocrine diseases	0.9850386690176498	{'CI': array([0.94098745, 1.03115209])}	{'CI': array([0.94098745, 1.03115209])}	No	1.0051245428719413	{'CI': array([0.96518456, 1.04671727])}	{'CI': array([0.96518456, 1.04671727])}	No
450	Thyroid gland / thyroid hormone|endocrine diseases$M$21-40	endocrine diseases	0.9974867167074302	{'CI': array([0.78745093, 1.26354507])}	{'CI': array([0.78745093, 1.26354507])}	No	0.9291229714687445	{'CI': array([0.75829489, 1.13843507])}	{'CI': array([0.75829489, 1.13843507])}	No
451	Thyroid gland / thyroid hormone|endocrine diseases$M$41-60	endocrine diseases	1.039629478906265	{'CI': array([0.89972177, 1.20129299])}	{'CI': array([0.89972177, 1.20129299])}	No	0.9983862291554599	{'CI': array([0.87558069, 1.138416 ])}	{'CI': array([0.87558069, 1.138416 ])}	No
452	Thyroid gland / thyroid hormone|endocrine diseases$M$61-	endocrine diseases	0.9647228839811416	{'CI': array([0.8816181 , 1.05566145])}	{'CI': array([0.8816181 , 1.05566145])}	No	1.0166967533988172	{'CI': array([0.94012123, 1.09950957])}	{'CI': array([0.94012123, 1.09950957])}	No
453	Genetic carrier and genetic susceptibility to disease|external causes of morbidity and mortality$F$61-	external causes of morbidity and mortality	0.9641548585996323	{'CI': array([0.78887721, 1.17837679])}	{'CI': array([0.78887721, 1.17837679])}	No	1.0638430395515415	{'CI': array([0.90027105, 1.25713474])}	{'CI': array([0.90027105, 1.25713474])}	No
454	Persons encountering health services for examination and investigation|external causes of morbidity and mortality$F$0-20	external causes of morbidity and mortality	0.922796519539101	{'CI': array([0.84723962, 1.00509158])}	{'CI': array([0.84723962, 1.00509158])}	No	0.9637633136094674	{'CI': array([0.89734489, 1.0350978 ])}	{'CI': array([0.89734489, 1.0350978 ])}	No
455	Persons encountering health services for examination and investigation|external causes of morbidity and mortality$F$21-40	external causes of morbidity and mortality	0.9617818993841295	{'CI': array([0.88973139, 1.03966706])}	{'CI': array([0.88973139, 1.03966706])}	No	0.9548698839090107	{'CI': array([0.89137737, 1.02288495])}	{'CI': array([0.89137737, 1.02288495])}	No
456	Persons encountering health services for examination and investigation|external causes of morbidity and mortality$F$41-60	external causes of morbidity and mortality	0.9402631611921471	{'CI': array([0.87718612, 1.00787597])}	{'CI': array([0.87718612, 1.00787597])}	No	0.9863413101534272	{'CI': array([0.92925525, 1.04693429])}	{'CI': array([0.92925525, 1.04693429])}	No
457	Persons encountering health services for examination and investigation|external causes of morbidity and mortality$F$61-	external causes of morbidity and mortality	1.006588255469967	{'CI': array([0.96288354, 1.0522767 ])}	{'CI': array([0.96288354, 1.0522767 ])}	No	0.9913435041907522	{'CI': array([0.95379537, 1.0303698 ])}	{'CI': array([0.95379537, 1.0303698 ])}	No
458	Persons encountering health services for examination and investigation|external causes of morbidity and mortality$M$0-20	external causes of morbidity and mortality	0.9775135044596122	{'CI': array([0.90054399, 1.06106161])}	{'CI': array([0.90054399, 1.06106161])}	No	1.0077139936181418	{'CI': array([0.93935071, 1.08105256])}	{'CI': array([0.93935071, 1.08105256])}	No
459	Persons encountering health services for examination and investigation|external causes of morbidity and mortality$M$21-40	external causes of morbidity and mortality	1.019861134979389	{'CI': array([0.9362441 , 1.11094611])}	{'CI': array([0.9362441 , 1.11094611])}	No	1.0167688110202016	{'CI': array([0.94466546, 1.09437559])}	{'CI': array([0.94466546, 1.09437559])}	No
460	Persons encountering health services for examination and investigation|external causes of morbidity and mortality$M$41-60	external causes of morbidity and mortality	1.0009886356497386	{'CI': array([0.94222525, 1.06341689])}	{'CI': array([0.94222525, 1.06341689])}	No	0.9868026978389326	{'CI': array([0.93617144, 1.04017227])}	{'CI': array([0.93617144, 1.04017227])}	No
461	Persons encountering health services for examination and investigation|external causes of morbidity and mortality$M$61-	external causes of morbidity and mortality	1.0022825205710912	{'CI': array([0.95617396, 1.05061452])}	{'CI': array([0.95617396, 1.05061452])}	No	1.00653169864673	{'CI': array([0.96641369, 1.04831509])}	{'CI': array([0.96641369, 1.04831509])}	No
462	Persons encountering health services for specific procedures and health care|external causes of morbidity and mortality$F$0-20	external causes of morbidity and mortality	1.0556560519129106	{'CI': array([0.93004243, 1.19823533])}	{'CI': array([0.93004243, 1.19823533])}	No	0.9916007357666822	{'CI': array([0.88678037, 1.10881122])}	{'CI': array([0.88678037, 1.10881122])}	No
463	Persons encountering health services for specific procedures and health care|external causes of morbidity and mortality$F$21-40	external causes of morbidity and mortality	0.9962683328994185	{'CI': array([0.92946119, 1.06787739])}	{'CI': array([0.92946119, 1.06787739])}	No	0.9486678881446551	{'CI': array([0.89140764, 1.00960629])}	{'CI': array([0.89140764, 1.00960629])}	No
464	Persons encountering health services for specific procedures and health care|external causes of morbidity and mortality$F$41-60	external causes of morbidity and mortality	0.9951389249414049	{'CI': array([0.93253892, 1.06194118])}	{'CI': array([0.93253892, 1.06194118])}	No	0.9720359847928406	{'CI': array([0.91732 , 1.03001564])}	{'CI': array([0.91732 , 1.03001564])}	No
465	Persons encountering health services for specific procedures and health care|external causes of morbidity and mortality$F$61-	external causes of morbidity and mortality	0.9976622777146109	{'CI': array([0.9588907 , 1.03800154])}	{'CI': array([0.9588907 , 1.03800154])}	No	0.9850708033871771	{'CI': array([0.95098892, 1.02037413])}	{'CI': array([0.95098892, 1.02037413])}	No
466	Persons encountering health services for specific procedures and health care|external causes of morbidity and mortality$M$0-20	external causes of morbidity and mortality	1.0641529031293522	{'CI': array([0.9514199 , 1.19024355])}	{'CI': array([0.9514199 , 1.19024355])}	No	0.9807049138152816	{'CI': array([0.88549835, 1.08614785])}	{'CI': array([0.88549835, 1.08614785])}	No
467	Persons encountering health services for specific procedures and health care|external causes of morbidity and mortality$M$21-40	external causes of morbidity and mortality	1.013527548756876	{'CI': array([0.91458604, 1.12317272])}	{'CI': array([0.91458604, 1.12317272])}	No	0.9853152049385048	{'CI': array([0.89884341, 1.08010589])}	{'CI': array([0.89884341, 1.08010589])}	No
468	Persons encountering health services for specific procedures and health care|external causes of morbidity and mortality$M$41-60	external causes of morbidity and mortality	1.007455191707009	{'CI': array([0.93993504, 1.07982565])}	{'CI': array([0.93993504, 1.07982565])}	No	0.9813727535540785	{'CI': array([0.92193447, 1.0446431 ])}	{'CI': array([0.92193447, 1.0446431 ])}	No
469	Persons encountering health services for specific procedures and health care|external causes of morbidity and mortality$M$61-	external causes of morbidity and mortality	1.0127231841854938	{'CI': array([0.97162911, 1.05555529])}	{'CI': array([0.97162911, 1.05555529])}	No	0.9853427638650666	{'CI': array([0.94967496, 1.02235017])}	{'CI': array([0.94967496, 1.02235017])}	No
470	Persons encountering health services in circumstances related to reproduction|external causes of morbidity and mortality$F$0-20	external causes of morbidity and mortality	0.9506061048634438	{'CI': array([0.84334335, 1.07151135])}	{'CI': array([0.84334335, 1.07151135])}	No	0.9066793701735032	{'CI': array([0.81541446, 1.00815907])}	{'CI': array([0.81541446, 1.00815907])}	No
471	Persons encountering health services in circumstances related to reproduction|external causes of morbidity and mortality$F$21-40	external causes of morbidity and mortality	1.0095792741899745	{'CI': array([0.98038565, 1.03964221])}	{'CI': array([0.98038565, 1.03964221])}	No	1.0069998741029837	{'CI': array([0.9797479 , 1.03500987])}	{'CI': array([0.9797479 , 1.03500987])}	No
472	Persons encountering health services in circumstances related to reproduction|external causes of morbidity and mortality$F$41-60	external causes of morbidity and mortality	0.9258005727675085	{'CI': array([0.81849833, 1.04716976])}	{'CI': array([0.81849833, 1.04716976])}	No	0.9523659554365798	{'CI': array([0.85953929, 1.05521752])}	{'CI': array([0.85953929, 1.05521752])}	No
473	Persons encountering health services in circumstances related to reproduction|external causes of morbidity and mortality$F$61-	external causes of morbidity and mortality	0.990973277325945	{'CI': array([0.82608939, 1.18876728])}	{'CI': array([0.82608939, 1.18876728])}	No	1.0258348719887183	{'CI': array([0.8786274 , 1.19770586])}	{'CI': array([0.8786274 , 1.19770586])}	No
474	Persons encountering health services in circumstances related to reproduction|external causes of morbidity and mortality$M$0-20	external causes of morbidity and mortality	0.9375707024238675	{'CI': array([0.74617338, 1.17806243])}	{'CI': array([0.74617338, 1.17806243])}	No	0.9706005684200717	{'CI': array([0.79497633, 1.18502329])}	{'CI': array([0.79497633, 1.18502329])}	No
475	Persons encountering health services in circumstances related to reproduction|external causes of morbidity and mortality$M$21-40	external causes of morbidity and mortality	1.0320915056115314	{'CI': array([0.84760442, 1.25673351])}	{'CI': array([0.84760442, 1.25673351])}	No	1.079704573921306	{'CI': array([0.91453624, 1.27470286])}	{'CI': array([0.91453624, 1.27470286])}	No
476	Persons encountering health services in other circumstances|external causes of morbidity and mortality$F$0-20	external causes of morbidity and mortality	0.8933484382586178	{'CI': array([0.77361895, 1.03160791])}	{'CI': array([0.77361895, 1.03160791])}	No	0.909304454616501	{'CI': array([0.8012628 , 1.03191436])}	{'CI': array([0.8012628 , 1.03191436])}	No
477	Persons encountering health services in other circumstances|external causes of morbidity and mortality$F$21-40	external causes of morbidity and mortality	1.028742266452776	{'CI': array([0.96529685, 1.09635771])}	{'CI': array([0.96529685, 1.09635771])}	No	1.02817819252926	{'CI': array([0.97272694, 1.08679049])}	{'CI': array([0.97272694, 1.08679049])}	No
478	Persons encountering health services in other circumstances|external causes of morbidity and mortality$F$41-60	external causes of morbidity and mortality	0.8889307998176874	{'CI': array([0.77493345, 1.01969784])}	{'CI': array([0.77493345, 1.01969784])}	No	0.9411933058105507	{'CI': array([0.84154936, 1.05263563])}	{'CI': array([0.84154936, 1.05263563])}	No
479	Persons encountering health services in other circumstances|external causes of morbidity and mortality$F$61-	external causes of morbidity and mortality	1.0136450549426699	{'CI': array([0.93148237, 1.10305501])}	{'CI': array([0.93148237, 1.10305501])}	No	1.0233889791861068	{'CI': array([0.95639057, 1.09508085])}	{'CI': array([0.95639057, 1.09508085])}	No
480	Persons encountering health services in other circumstances|external causes of morbidity and mortality$M$0-20	external causes of morbidity and mortality	0.9117406734392721	{'CI': array([0.78728793, 1.05586663])}	{'CI': array([0.78728793, 1.05586663])}	No	1.094169679100107	{'CI': array([0.96420929, 1.2416467 ])}	{'CI': array([0.96420929, 1.2416467 ])}	No
481	Persons encountering health services in other circumstances|external causes of morbidity and mortality$M$21-40	external causes of morbidity and mortality	1.0637416755274496	{'CI': array([0.95019027, 1.19086292])}	{'CI': array([0.95019027, 1.19086292])}	No	0.9931725079654073	{'CI': array([0.90257857, 1.09285957])}	{'CI': array([0.90257857, 1.09285957])}	No
482	Persons encountering health services in other circumstances|external causes of morbidity and mortality$M$41-60	external causes of morbidity and mortality	1.0513222482074478	{'CI': array([0.91067391, 1.21369291])}	{'CI': array([0.91067391, 1.21369291])}	No	1.05	{'CI': array([0.92882083, 1.18698889])}	{'CI': array([0.92882083, 1.18698889])}	No
483	Persons encountering health services in other circumstances|external causes of morbidity and mortality$M$61-	external causes of morbidity and mortality	1.0431928022128332	{'CI': array([0.95938561, 1.13432098])}	{'CI': array([0.95938561, 1.13432098])}	No	1.0370410346356222	{'CI': array([0.97182976, 1.10662809])}	{'CI': array([0.97182976, 1.10662809])}	No
484	Persons with potential health hazards related to communicable diseases|external causes of morbidity and mortality$F$21-40	external causes of morbidity and mortality	0.962002651959832	{'CI': array([0.81197921, 1.13974483])}	{'CI': array([0.81197921, 1.13974483])}	No	1.0528404508176243	{'CI': array([0.90420408, 1.22591021])}	{'CI': array([0.90420408, 1.22591021])}	No
485	Persons with potential health hazards related to communicable diseases|external causes of morbidity and mortality$F$61-	external causes of morbidity and mortality	0.9432918864819936	{'CI': array([0.79500076, 1.11924369])}	{'CI': array([0.79500076, 1.11924369])}	No	1.027937054610072	{'CI': array([0.89194962, 1.18465725])}	{'CI': array([0.89194962, 1.18465725])}	No
486	Persons with potential health hazards related to family and personal history and certain conditions influencing health status|external causes of morbidity and mortality$F$0-20	external causes of morbidity and mortality	0.9204271868633865	{'CI': array([0.78079725, 1.08502714])}	{'CI': array([0.78079725, 1.08502714])}	No	1.0267243663340102	{'CI': array([0.89313295, 1.18029787])}	{'CI': array([0.89313295, 1.18029787])}	No
487	Persons with potential health hazards related to family and personal history and certain conditions influencing health status|external causes of morbidity and mortality$F$21-40	external causes of morbidity and mortality	0.9962714622268662	{'CI': array([0.91955378, 1.07938965])}	{'CI': array([0.91955378, 1.07938965])}	No	0.9685808396029681	{'CI': array([0.90205871, 1.04000863])}	{'CI': array([0.90205871, 1.04000863])}	No
488	Persons with potential health hazards related to family and personal history and certain conditions influencing health status|external causes of morbidity and mortality$F$41-60	external causes of morbidity and mortality	0.9884032162689376	{'CI': array([0.92391509, 1.05739253])}	{'CI': array([0.92391509, 1.05739253])}	No	0.9613032950015301	{'CI': array([0.90572936, 1.02028714])}	{'CI': array([0.90572936, 1.02028714])}	No
489	Persons with potential health hazards related to family and personal history and certain conditions influencing health status|external causes of morbidity and mortality$F$61-	external causes of morbidity and mortality	1.0280022168071004	{'CI': array([0.9963063 , 1.06070649])}	{'CI': array([0.9963063 , 1.06070649])}	No	0.979911855430603	{'CI': array([0.95267694, 1.00792536])}	{'CI': array([0.95267694, 1.00792536])}	No
490	Persons with potential health hazards related to family and personal history and certain conditions influencing health status|external causes of morbidity and mortality$M$0-20	external causes of morbidity and mortality	0.9443053691947209	{'CI': array([0.81137532, 1.09901375])}	{'CI': array([0.81137532, 1.09901375])}	No	1.0400467793591444	{'CI': array([0.91097739, 1.18740302])}	{'CI': array([0.91097739, 1.18740302])}	No
491	Persons with potential health hazards related to family and personal history and certain conditions influencing health status|external causes of morbidity and mortality$M$21-40	external causes of morbidity and mortality	1.1377049501651362	{'CI': array([1.00674252, 1.28570367])}	{'CI': array([0.95558943, 1.35452791])}	No	0.8995791767244141	{'CI': array([0.8031586 , 1.00757521])}	{'CI': array([0.8031586 , 1.00757521])}	No
492	Persons with potential health hazards related to family and personal history and certain conditions influencing health status|external causes of morbidity and mortality$M$41-60	external causes of morbidity and mortality	1.0325298704195334	{'CI': array([0.9743854, 1.094144 ])}	{'CI': array([0.9743854, 1.094144 ])}	No	0.9330115599209169	{'CI': array([0.88530253, 0.98329163])}	{'CI': array([0.86959969, 1.00104747])}	No
493	Persons with potential health hazards related to family and personal history and certain conditions influencing health status|external causes of morbidity and mortality$M$61-	external causes of morbidity and mortality	0.9908403562002185	{'CI': array([0.96335378, 1.01911118])}	{'CI': array([0.96335378, 1.01911118])}	No	0.9734737676058631	{'CI': array([0.94920187, 0.99836631])}	{'CI': array([0.94106296, 1.00700082])}	No
494	Persons with potential health hazards related to socioeconomic and psychosocial circumstances|external causes of morbidity and mortality$F$61-	external causes of morbidity and mortality	0.987557709009462	{'CI': array([0.8726474 , 1.11759942])}	{'CI': array([0.8726474 , 1.11759942])}	No	1.068846730728025	{'CI': array([0.96426161, 1.18477529])}	{'CI': array([0.96426161, 1.18477529])}	No
495	Persons with potential health hazards related to socioeconomic and psychosocial circumstances|external causes of morbidity and mortality$M$61-	external causes of morbidity and mortality	1.1412963546591028	{'CI': array([0.99885103, 1.3040557 ])}	{'CI': array([0.99885103, 1.3040557 ])}	No	1.0194387792616901	{'CI': array([0.91023131, 1.14174871])}	{'CI': array([0.91023131, 1.14174871])}	No
496	Supplementary factors related to causes of morbidity and mortality classified elsewhere|external causes of morbidity and mortality$F$61-	external causes of morbidity and mortality	0.9620758483033931	{'CI': array([0.78690528, 1.17624059])}	{'CI': array([0.78690528, 1.17624059])}	No	1.0654006428305336	{'CI': array([0.901551 , 1.25902864])}	{'CI': array([0.901551 , 1.25902864])}	No
497	Ill-defined and unknown causes of mortality|ill-defined and unknown causes of mortality$F$61-	ill-defined and unknown causes of mortality	0.9684080115630807	{'CI': array([0.81641304, 1.14870051])}	{'CI': array([0.81641304, 1.14870051])}	No	1.123211126700421	{'CI': array([0.97862084, 1.28916449])}	{'CI': array([0.97862084, 1.28916449])}	No
498	Ill-defined and unknown causes of mortality|ill-defined and unknown causes of mortality$M$61-	ill-defined and unknown causes of mortality	0.8872689403801093	{'CI': array([0.71846244, 1.09573741])}	{'CI': array([0.71846244, 1.09573741])}	No	0.9729962345346961	{'CI': array([0.81675745, 1.15912217])}	{'CI': array([0.81675745, 1.15912217])}	No
499	Mycoses|infections caused by fungi, protozoans, worms, and infestations$F$61-	infections caused by fungi, protozoans, worms, and infestations	0.9811784545467537	{'CI': array([0.86454146, 1.11355118])}	{'CI': array([0.86454146, 1.11355118])}	No	1.0700903782921103	{'CI': array([0.9615021, 1.1909422])}	{'CI': array([0.9615021, 1.1909422])}	No
500	Mycoses|infections caused by fungi, protozoans, worms, and infestations$M$61-	infections caused by fungi, protozoans, worms, and infestations	0.9637787362338259	{'CI': array([0.84337568, 1.10137092])}	{'CI': array([0.84337568, 1.10137092])}	No	0.931793762012137	{'CI': array([0.83018022, 1.04584474])}	{'CI': array([0.83018022, 1.04584474])}	No
501	Abdomen, lower back, lumbar spine and pelvis|injury$F$0-20	injury	1.0121295869798863	{'CI': array([0.86670198, 1.18195911])}	{'CI': array([0.86670198, 1.18195911])}	No	0.9693259878936271	{'CI': array([0.84318474, 1.11433809])}	{'CI': array([0.84318474, 1.11433809])}	No
502	Abdomen, lower back, lumbar spine and pelvis|injury$F$21-40	injury	0.9775579276230147	{'CI': array([0.84301212, 1.13357742])}	{'CI': array([0.84301212, 1.13357742])}	No	0.8953528538295552	{'CI': array([0.78820926, 1.01706079])}	{'CI': array([0.78820926, 1.01706079])}	No
503	Abdomen, lower back, lumbar spine and pelvis|injury$F$41-60	injury	0.9813072579081288	{'CI': array([0.85265428, 1.12937208])}	{'CI': array([0.85265428, 1.12937208])}	No	0.8802675585284281	{'CI': array([0.77656648, 0.99781666])}	{'CI': array([0.74413099, 1.04130991])}	No
504	Abdomen, lower back, lumbar spine and pelvis|injury$F$61-	injury	1.052150244964616	{'CI': array([0.99313712, 1.11466999])}	{'CI': array([0.99313712, 1.11466999])}	No	0.9775463510848126	{'CI': array([0.92926376, 1.0283376 ])}	{'CI': array([0.92926376, 1.0283376 ])}	No
505	Abdomen, lower back, lumbar spine and pelvis|injury$M$0-20	injury	0.9689965360758304	{'CI': array([0.84669078, 1.10896955])}	{'CI': array([0.84669078, 1.10896955])}	No	0.9618031456233016	{'CI': array([0.85620886, 1.08042013])}	{'CI': array([0.85620886, 1.08042013])}	No
506	Abdomen, lower back, lumbar spine and pelvis|injury$M$21-40	injury	0.9990261691150569	{'CI': array([0.8975394 , 1.11198827])}	{'CI': array([0.8975394 , 1.11198827])}	No	1.008373339287708	{'CI': array([0.91766197, 1.10805158])}	{'CI': array([0.91766197, 1.10805158])}	No
507	Abdomen, lower back, lumbar spine and pelvis|injury$M$41-60	injury	1.0221190272516192	{'CI': array([0.90698695, 1.15186586])}	{'CI': array([0.90698695, 1.15186586])}	No	1.0278325662941048	{'CI': array([0.92980873, 1.13619043])}	{'CI': array([0.92980873, 1.13619043])}	No
508	Abdomen, lower back, lumbar spine and pelvis|injury$M$61-	injury	0.9844211990955847	{'CI': array([0.9056742 , 1.07001513])}	{'CI': array([0.9056742 , 1.07001513])}	No	1.0340142862504222	{'CI': array([0.96245904, 1.11088939])}	{'CI': array([0.96245904, 1.11088939])}	No
509	Ankle and foot|injury$F$0-20	injury	1.0322311897943244	{'CI': array([0.85887865, 1.2405725 ])}	{'CI': array([0.85887865, 1.2405725 ])}	No	0.9953332589036508	{'CI': array([0.84959856, 1.16606636])}	{'CI': array([0.84959856, 1.16606636])}	No
510	Ankle and foot|injury$F$21-40	injury	1.0448793135378727	{'CI': array([0.89245171, 1.22334101])}	{'CI': array([0.89245171, 1.22334101])}	No	0.9620156518419545	{'CI': array([0.83708333, 1.10559376])}	{'CI': array([0.83708333, 1.10559376])}	No
511	Ankle and foot|injury$F$41-60	injury	0.9884212947794747	{'CI': array([0.84847514, 1.15144995])}	{'CI': array([0.84847514, 1.15144995])}	No	0.9750454502904383	{'CI': array([0.85640521, 1.11012126])}	{'CI': array([0.85640521, 1.11012126])}	No
512	Ankle and foot|injury$F$61-	injury	1.0459961724849294	{'CI': array([0.95007815, 1.15159788])}	{'CI': array([0.95007815, 1.15159788])}	No	0.9721444603142216	{'CI': array([0.89416816, 1.05692072])}	{'CI': array([0.89416816, 1.05692072])}	No
513	Ankle and foot|injury$M$0-20	injury	0.967251028864092	{'CI': array([0.82923116, 1.12824337])}	{'CI': array([0.82923116, 1.12824337])}	No	0.9415872669467356	{'CI': array([0.82538465, 1.07414959])}	{'CI': array([0.82538465, 1.07414959])}	No
514	Ankle and foot|injury$M$21-40	injury	0.9478104032898059	{'CI': array([0.8478621 , 1.05954088])}	{'CI': array([0.8478621 , 1.05954088])}	No	0.9949317581190404	{'CI': array([0.90719773, 1.09115044])}	{'CI': array([0.90719773, 1.09115044])}	No
515	Ankle and foot|injury$M$41-60	injury	1.0931620294938718	{'CI': array([0.96234031, 1.24176781])}	{'CI': array([0.96234031, 1.24176781])}	No	1.0559897955568154	{'CI': array([0.94866707, 1.17545395])}	{'CI': array([0.94866707, 1.17545395])}	No
516	Ankle and foot|injury$M$61-	injury	0.9765649758977866	{'CI': array([0.86734703, 1.09953584])}	{'CI': array([0.86734703, 1.09953584])}	No	0.9385192668494732	{'CI': array([0.8469204 , 1.04002503])}	{'CI': array([0.8469204 , 1.04002503])}	No
517	Elbow and forearm|injury$F$0-20	injury	0.9664967585490176	{'CI': array([0.83611012, 1.11721645])}	{'CI': array([0.83611012, 1.11721645])}	No	0.9479904178866116	{'CI': array([0.84127777, 1.06823913])}	{'CI': array([0.84127777, 1.06823913])}	No
518	Elbow and forearm|injury$F$21-40	injury	1.0187868537733693	{'CI': array([0.86989989, 1.19315644])}	{'CI': array([0.86989989, 1.19315644])}	No	0.955701263393571	{'CI': array([0.83033139, 1.10000046])}	{'CI': array([0.83033139, 1.10000046])}	No
519	Elbow and forearm|injury$F$41-60	injury	0.9765369107701393	{'CI': array([0.86201396, 1.10627482])}	{'CI': array([0.86201396, 1.10627482])}	No	0.9676092626005561	{'CI': array([0.86134804, 1.08697953])}	{'CI': array([0.86134804, 1.08697953])}	No
520	Elbow and forearm|injury$F$61-	injury	1.026168092682516	{'CI': array([0.95951879, 1.09744694])}	{'CI': array([0.95951879, 1.09744694])}	No	0.994257271336921	{'CI': array([0.93710207, 1.05489845])}	{'CI': array([0.93710207, 1.05489845])}	No
521	Elbow and forearm|injury$M$0-20	injury	0.9565690752881587	{'CI': array([0.85902419, 1.06519049])}	{'CI': array([0.85902419, 1.06519049])}	No	0.9355629616811655	{'CI': array([0.85598892, 1.02253433])}	{'CI': array([0.85598892, 1.02253433])}	No
522	Elbow and forearm|injury$M$21-40	injury	0.9551551917998065	{'CI': array([0.85301009, 1.06953183])}	{'CI': array([0.85301009, 1.06953183])}	No	1.0336987458253588	{'CI': array([0.94006004, 1.13666473])}	{'CI': array([0.94006004, 1.13666473])}	No
523	Elbow and forearm|injury$M$41-60	injury	0.9985607128646725	{'CI': array([0.87879941, 1.13464289])}	{'CI': array([0.87879941, 1.13464289])}	No	1.0441948708699542	{'CI': array([0.93876993, 1.16145916])}	{'CI': array([0.93876993, 1.16145916])}	No
524	Elbow and forearm|injury$M$61-	injury	0.9465207516002477	{'CI': array([0.84562613, 1.05945346])}	{'CI': array([0.84562613, 1.05945346])}	No	0.9769519197993235	{'CI': array([0.88422021, 1.07940877])}	{'CI': array([0.88422021, 1.07940877])}	No
525	Head|injury$F$0-20	injury	0.9871471585772835	{'CI': array([0.91539552, 1.06452292])}	{'CI': array([0.91539552, 1.06452292])}	No	0.9863197601033131	{'CI': array([0.92494947, 1.05176196])}	{'CI': array([0.92494947, 1.05176196])}	No
526	Head|injury$F$21-40	injury	1.0186963112683172	{'CI': array([0.92209316, 1.1254201 ])}	{'CI': array([0.92209316, 1.1254201 ])}	No	0.9419895941816377	{'CI': array([0.86392208, 1.02711161])}	{'CI': array([0.86392208, 1.02711161])}	No
527	Head|injury$F$41-60	injury	1.0209390136923604	{'CI': array([0.92190363, 1.13061326])}	{'CI': array([0.92190363, 1.13061326])}	No	0.899664715649381	{'CI': array([0.82400005, 0.98227737])}	{'CI': array([0.79969947, 1.01212597])}	No
528	Head|injury$F$61-	injury	1.0083946938658568	{'CI': array([0.95142809, 1.06877216])}	{'CI': array([0.95142809, 1.06877216])}	No	0.9956640315890756	{'CI': array([0.94765769, 1.04610228])}	{'CI': array([0.94765769, 1.04610228])}	No
529	Head|injury$M$0-20	injury	1.009576992999374	{'CI': array([0.95136443, 1.07135149])}	{'CI': array([0.95136443, 1.07135149])}	No	0.9909483970875107	{'CI': array([0.94417123, 1.04004305])}	{'CI': array([0.94417123, 1.04004305])}	No
530	Head|injury$M$21-40	injury	1.0531724368521838	{'CI': array([0.98937972, 1.12107835])}	{'CI': array([0.98937972, 1.12107835])}	No	1.0450650288957268	{'CI': array([0.9919983 , 1.10097055])}	{'CI': array([0.9919983 , 1.10097055])}	No
531	Head|injury$M$41-60	injury	1.0537698861724965	{'CI': array([0.98247242, 1.13024137])}	{'CI': array([0.98247242, 1.13024137])}	No	1.0342222346587568	{'CI': array([0.97448755, 1.09761857])}	{'CI': array([0.97448755, 1.09761857])}	No
532	Head|injury$M$61-	injury	1.0098504561557513	{'CI': array([0.95224204, 1.07094404])}	{'CI': array([0.95224204, 1.07094404])}	No	0.9966317705962676	{'CI': array([0.94748746, 1.04832509])}	{'CI': array([0.94748746, 1.04832509])}	No
533	Hip and thigh|injury$F$0-20	injury	0.9471965160587914	{'CI': array([0.78894276, 1.13719433])}	{'CI': array([0.78894276, 1.13719433])}	No	0.9851730068414791	{'CI': array([0.83928146, 1.15642475])}	{'CI': array([0.83928146, 1.15642475])}	No
534	Hip and thigh|injury$F$21-40	injury	0.9352304565181563	{'CI': array([0.78257501, 1.11766411])}	{'CI': array([0.78257501, 1.11766411])}	No	0.9097225992074263	{'CI': array([0.77844278, 1.06314199])}	{'CI': array([0.77844278, 1.06314199])}	No
535	Hip and thigh|injury$F$41-60	injury	1.0268335163900901	{'CI': array([0.90850158, 1.16057814])}	{'CI': array([0.90850158, 1.16057814])}	No	0.9454298432220811	{'CI': array([0.84550999, 1.05715793])}	{'CI': array([0.84550999, 1.05715793])}	No
536	Hip and thigh|injury$F$61-	injury	0.9875389790146014	{'CI': array([0.95781162, 1.01818898])}	{'CI': array([0.95781162, 1.01818898])}	No	0.9992603550295857	{'CI': array([0.97297893, 1.02625167])}	{'CI': array([0.97297893, 1.02625167])}	No
537	Hip and thigh|injury$M$0-20	injury	1.0175511046871775	{'CI': array([0.88711884, 1.16716071])}	{'CI': array([0.88711884, 1.16716071])}	No	0.9839979418574736	{'CI': array([0.87213926, 1.11020338])}	{'CI': array([0.87213926, 1.11020338])}	No
538	Hip and thigh|injury$M$21-40	injury	1.002203268406753	{'CI': array([0.88690739, 1.13248734])}	{'CI': array([0.88690739, 1.13248734])}	No	0.9918539549446759	{'CI': array([0.89221599, 1.10261896])}	{'CI': array([0.89221599, 1.10261896])}	No
539	Hip and thigh|injury$M$41-60	injury	0.9992992737928398	{'CI': array([0.89073726, 1.12109269])}	{'CI': array([0.89073726, 1.12109269])}	No	1.001505061542585	{'CI': array([0.90670064, 1.10622222])}	{'CI': array([0.90670064, 1.10622222])}	No
540	Hip and thigh|injury$M$61-	injury	1.0255524818535746	{'CI': array([0.97774332, 1.07569939])}	{'CI': array([0.97774332, 1.07569939])}	No	0.9775002467647838	{'CI': array([0.93718278, 1.01955217])}	{'CI': array([0.93718278, 1.01955217])}	No
541	Knee and lower leg|injury$F$0-20	injury	1.0316222744070591	{'CI': array([0.92413798, 1.15160781])}	{'CI': array([0.92413798, 1.15160781])}	No	1.0087324820928059	{'CI': array([0.91090335, 1.11706826])}	{'CI': array([0.91090335, 1.11706826])}	No
542	Knee and lower leg|injury$F$21-40	injury	1.0346027944111778	{'CI': array([0.9427535 , 1.13540066])}	{'CI': array([0.9427535 , 1.13540066])}	No	0.9345446279961579	{'CI': array([0.85177837, 1.02535319])}	{'CI': array([0.85177837, 1.02535319])}	No
543	Knee and lower leg|injury$F$41-60	injury	1.0291641339351534	{'CI': array([0.94641688, 1.11914616])}	{'CI': array([0.94641688, 1.11914616])}	No	0.9937518103198577	{'CI': array([0.91591674, 1.07820134])}	{'CI': array([0.91591674, 1.07820134])}	No
544	Knee and lower leg|injury$F$61-	injury	1.027038434144926	{'CI': array([0.96732211, 1.09044126])}	{'CI': array([0.96732211, 1.09044126])}	No	0.9816445761032595	{'CI': array([0.93076555, 1.03530483])}	{'CI': array([0.93076555, 1.03530483])}	No
545	Knee and lower leg|injury$M$0-20	injury	0.9596309547112941	{'CI': array([0.87726098, 1.04973501])}	{'CI': array([0.87726098, 1.04973501])}	No	0.9828918143736166	{'CI': array([0.90691035, 1.06523905])}	{'CI': array([0.90691035, 1.06523905])}	No
546	Knee and lower leg|injury$M$21-40	injury	0.9385171860290632	{'CI': array([0.87776637, 1.00347261])}	{'CI': array([0.87776637, 1.00347261])}	No	0.960418325489377	{'CI': array([0.90401239, 1.02034371])}	{'CI': array([0.90401239, 1.02034371])}	No
547	Knee and lower leg|injury$M$41-60	injury	0.9945759906793494	{'CI': array([0.91550045, 1.08048161])}	{'CI': array([0.91550045, 1.08048161])}	No	1.0361025549658571	{'CI': array([0.96122915, 1.11680811])}	{'CI': array([0.96122915, 1.11680811])}	No
548	Knee and lower leg|injury$M$61-	injury	0.9693208314514962	{'CI': array([0.88978376, 1.05596766])}	{'CI': array([0.88978376, 1.05596766])}	No	0.9918041403163731	{'CI': array([0.9194866 , 1.06980945])}	{'CI': array([0.9194866 , 1.06980945])}	No
549	Neck|injury$F$0-20	injury	1.08919004097069	{'CI': array([0.90270013, 1.31420712])}	{'CI': array([0.90270013, 1.31420712])}	No	0.9914105745371253	{'CI': array([0.84157497, 1.1679232 ])}	{'CI': array([0.84157497, 1.1679232 ])}	No
550	Neck|injury$F$21-40	injury	0.9667152182122242	{'CI': array([0.81181682, 1.15116894])}	{'CI': array([0.81181682, 1.15116894])}	No	0.928099104377668	{'CI': array([0.79819947, 1.07913871])}	{'CI': array([0.79819947, 1.07913871])}	No
551	Neck|injury$F$41-60	injury	0.9381177674635736	{'CI': array([0.78650381, 1.11895827])}	{'CI': array([0.78650381, 1.11895827])}	No	0.9445514820325409	{'CI': array([0.80920397, 1.10253722])}	{'CI': array([0.80920397, 1.10253722])}	No
552	Neck|injury$F$61-	injury	1.0642294358651117	{'CI': array([0.95142082, 1.1904136 ])}	{'CI': array([0.95142082, 1.1904136 ])}	No	0.9997256945805085	{'CI': array([0.90730241, 1.10156377])}	{'CI': array([0.90730241, 1.10156377])}	No
553	Neck|injury$M$0-20	injury	1.0134177730211658	{'CI': array([0.8545549 , 1.20181346])}	{'CI': array([0.8545549 , 1.20181346])}	No	0.910380500803323	{'CI': array([0.79022855, 1.04880121])}	{'CI': array([0.79022855, 1.04880121])}	No
554	Neck|injury$M$21-40	injury	0.9458292716891799	{'CI': array([0.82976834, 1.07812382])}	{'CI': array([0.82976834, 1.07812382])}	No	1.0216266972709522	{'CI': array([0.91419518, 1.14168301])}	{'CI': array([0.91419518, 1.14168301])}	No
555	Neck|injury$M$41-60	injury	1.0701512692155553	{'CI': array([0.92375559, 1.23974756])}	{'CI': array([0.92375559, 1.23974756])}	No	1.113571929547273	{'CI': array([0.98335336, 1.26103443])}	{'CI': array([0.98335336, 1.26103443])}	No
556	Neck|injury$M$61-	injury	1.0045064510154946	{'CI': array([0.89019337, 1.13349891])}	{'CI': array([0.89019337, 1.13349891])}	No	1.0332030813888577	{'CI': array([0.93261488, 1.14464033])}	{'CI': array([0.93261488, 1.14464033])}	No
557	Shoulder and upper arm|injury$F$0-20	injury	0.9377199506237205	{'CI': array([0.79671086, 1.10368611])}	{'CI': array([0.79671086, 1.10368611])}	No	0.9218550239288583	{'CI': array([0.80008285, 1.06216085])}	{'CI': array([0.80008285, 1.06216085])}	No
558	Shoulder and upper arm|injury$F$21-40	injury	0.901740560330117	{'CI': array([0.76373136, 1.06468855])}	{'CI': array([0.76373136, 1.06468855])}	No	0.9008255677993126	{'CI': array([0.77853758, 1.04232182])}	{'CI': array([0.77853758, 1.04232182])}	No
559	Shoulder and upper arm|injury$F$41-60	injury	1.0145536741087362	{'CI': array([0.8851353 , 1.16289471])}	{'CI': array([0.8851353 , 1.16289471])}	No	0.8893300248138957	{'CI': array([0.78543749, 1.00696479])}	{'CI': array([0.78543749, 1.00696479])}	No
560	Shoulder and upper arm|injury$F$61-	injury	1.0704502079122906	{'CI': array([1.00507629, 1.14007629])}	{'CI': array([0.9783874, 1.1711758])}	No	0.9636547473557416	{'CI': array([0.91203347, 1.0181978 ])}	{'CI': array([0.91203347, 1.0181978 ])}	No
561	Shoulder and upper arm|injury$M$0-20	injury	0.9531340121857859	{'CI': array([0.83354529, 1.08988012])}	{'CI': array([0.83354529, 1.08988012])}	No	1.0049646227763023	{'CI': array([0.89761604, 1.12515135])}	{'CI': array([0.89761604, 1.12515135])}	No
562	Shoulder and upper arm|injury$M$21-40	injury	0.941026817818798	{'CI': array([0.84148004, 1.05234995])}	{'CI': array([0.84148004, 1.05234995])}	No	0.9521402410618457	{'CI': array([0.86623231, 1.04656803])}	{'CI': array([0.86623231, 1.04656803])}	No
563	Shoulder and upper arm|injury$M$41-60	injury	1.0259745409842567	{'CI': array([0.91563709, 1.14960803])}	{'CI': array([0.91563709, 1.14960803])}	No	1.038963591197035	{'CI': array([0.93979904, 1.14859167])}	{'CI': array([0.93979904, 1.14859167])}	No
564	Shoulder and upper arm|injury$M$61-	injury	0.9617313596157938	{'CI': array([0.87637963, 1.0553956 ])}	{'CI': array([0.87637963, 1.0553956 ])}	No	1.0025904616475336	{'CI': array([0.92471938, 1.08701911])}	{'CI': array([0.92471938, 1.08701911])}	No
565	Thorax|injury$F$0-20	injury	1.0807574041106975	{'CI': array([0.90407726, 1.29196543])}	{'CI': array([0.90407726, 1.29196543])}	No	0.921043129683804	{'CI': array([0.78352652, 1.08269525])}	{'CI': array([0.78352652, 1.08269525])}	No
566	Thorax|injury$F$21-40	injury	0.969539182504556	{'CI': array([0.82908163, 1.13379213])}	{'CI': array([0.82908163, 1.13379213])}	No	0.8971619075820311	{'CI': array([0.78319061, 1.02771851])}	{'CI': array([0.78319061, 1.02771851])}	No
567	Thorax|injury$F$41-60	injury	0.8723653262734492	{'CI': array([0.75548797, 1.00732413])}	{'CI': array([0.75548797, 1.00732413])}	No	0.9413123020892583	{'CI': array([0.8333038, 1.0633203])}	{'CI': array([0.8333038, 1.0633203])}	No
568	Thorax|injury$F$61-	injury	1.0601017854084536	{'CI': array([0.9875666 , 1.13796457])}	{'CI': array([0.9875666 , 1.13796457])}	No	0.9898620713008466	{'CI': array([0.93145777, 1.05192844])}	{'CI': array([0.93145777, 1.05192844])}	No
569	Thorax|injury$M$0-20	injury	0.9531596025825444	{'CI': array([0.81923702, 1.10897482])}	{'CI': array([0.81923702, 1.10897482])}	No	0.917016120437601	{'CI': array([0.80646008, 1.04272808])}	{'CI': array([0.80646008, 1.04272808])}	No
570	Thorax|injury$M$21-40	injury	0.9593302083615574	{'CI': array([0.86151549, 1.06825061])}	{'CI': array([0.86151549, 1.06825061])}	No	0.9455013790505814	{'CI': array([0.86230989, 1.03671878])}	{'CI': array([0.86230989, 1.03671878])}	No
571	Thorax|injury$M$41-60	injury	1.0266739248775176	{'CI': array([0.926343 , 1.13787156])}	{'CI': array([0.926343 , 1.13787156])}	No	1.0005589499450687	{'CI': array([0.91446218, 1.09476174])}	{'CI': array([0.91446218, 1.09476174])}	No
572	Thorax|injury$M$61-	injury	1.0176584186615167	{'CI': array([0.93872975, 1.10322343])}	{'CI': array([0.93872975, 1.10322343])}	No	1.0291898550405842	{'CI': array([0.96216007, 1.10088934])}	{'CI': array([0.96216007, 1.10088934])}	No
573	Unspecified parts of trunk, limb or body region|injury$F$61-	injury	1.0218303550379555	{'CI': array([0.77456455, 1.34803133])}	{'CI': array([0.77456455, 1.34803133])}	No	1.0812830893802552	{'CI': array([0.85518363, 1.36716031])}	{'CI': array([0.85518363, 1.36716031])}	No
574	Wrist and hand|injury$F$0-20	injury	0.9917389017997997	{'CI': array([0.83822203, 1.17337175])}	{'CI': array([0.83822203, 1.17337175])}	No	0.8799740550595694	{'CI': array([0.75761857, 1.02208996])}	{'CI': array([0.75761857, 1.02208996])}	No
575	Wrist and hand|injury$F$21-40	injury	0.9312808767003125	{'CI': array([0.80507294, 1.0772739 ])}	{'CI': array([0.80507294, 1.0772739 ])}	No	0.8974014667473328	{'CI': array([0.78537343, 1.02540951])}	{'CI': array([0.78537343, 1.02540951])}	No
576	Wrist and hand|injury$F$41-60	injury	0.9103693602893222	{'CI': array([0.78765419, 1.05220334])}	{'CI': array([0.78765419, 1.05220334])}	No	1.006807100591716	{'CI': array([0.88777443, 1.14179965])}	{'CI': array([0.88777443, 1.14179965])}	No
577	Wrist and hand|injury$F$61-	injury	1.0432468396540253	{'CI': array([0.93929139, 1.15870749])}	{'CI': array([0.93929139, 1.15870749])}	No	0.9755702537792686	{'CI': array([0.88841412, 1.07127667])}	{'CI': array([0.88841412, 1.07127667])}	No
578	Wrist and hand|injury$M$0-20	injury	0.9635625104330294	{'CI': array([0.85400421, 1.0871758 ])}	{'CI': array([0.85400421, 1.0871758 ])}	No	0.9529722892951592	{'CI': array([0.86127751, 1.05442924])}	{'CI': array([0.86127751, 1.05442924])}	No
579	Wrist and hand|injury$M$21-40	injury	0.9832010690835187	{'CI': array([0.90178831, 1.07196371])}	{'CI': array([0.90178831, 1.07196371])}	No	1.0162465369223928	{'CI': array([0.94413019, 1.09387142])}	{'CI': array([0.94413019, 1.09387142])}	No
580	Wrist and hand|injury$M$41-60	injury	1.0540850859930868	{'CI': array([0.95537843, 1.1629898 ])}	{'CI': array([0.95537843, 1.1629898 ])}	No	0.9719420748256012	{'CI': array([0.89052431, 1.0608036 ])}	{'CI': array([0.89052431, 1.0608036 ])}	No
581	Wrist and hand|injury$M$61-	injury	0.9436893579561394	{'CI': array([0.84918367, 1.04871258])}	{'CI': array([0.84918367, 1.04871258])}	No	1.0074322069363733	{'CI': array([0.91693351, 1.10686287])}	{'CI': array([0.91693351, 1.10686287])}	No
582	Behavioural and emotional disorders with onset usually occurring in childhood and adolescence|mental and behavioural disorders$F$0-20	mental and behavioural disorders	0.9790322891195101	{'CI': array([0.84521922, 1.13403033])}	{'CI': array([0.84521922, 1.13403033])}	No	0.9365739155948946	{'CI': array([0.82155651, 1.06769369])}	{'CI': array([0.82155651, 1.06769369])}	No
583	Behavioural and emotional disorders with onset usually occurring in childhood and adolescence|mental and behavioural disorders$F$21-40	mental and behavioural disorders	0.9497526685758917	{'CI': array([0.79437789, 1.13551767])}	{'CI': array([0.79437789, 1.13551767])}	No	0.9833243679397525	{'CI': array([0.8485032 , 1.13956766])}	{'CI': array([0.8485032 , 1.13956766])}	No
584	Behavioural and emotional disorders with onset usually occurring in childhood and adolescence|mental and behavioural disorders$M$0-20	mental and behavioural disorders	0.9540874343519328	{'CI': array([0.82116882, 1.10852093])}	{'CI': array([0.82116882, 1.10852093])}	No	1.143009108436939	{'CI': array([1.00306073, 1.30248328])}	{'CI': array([0.95945167, 1.36168382])}	No
585	Behavioural and emotional disorders with onset usually occurring in childhood and adolescence|mental and behavioural disorders$M$21-40	mental and behavioural disorders	0.9878769465978027	{'CI': array([0.82433482, 1.18386467])}	{'CI': array([0.82433482, 1.18386467])}	No	0.9699546159590968	{'CI': array([0.82914162, 1.13468186])}	{'CI': array([0.82914162, 1.13468186])}	No
586	Behavioural syndromes associated with physiological disturbances and physical factors|mental and behavioural disorders$F$0-20	mental and behavioural disorders	1.0992023173868868	{'CI': array([0.94618859, 1.27696079])}	{'CI': array([0.94618859, 1.27696079])}	No	0.986200245027761	{'CI': array([0.86343025, 1.12642674])}	{'CI': array([0.86343025, 1.12642674])}	No
587	Behavioural syndromes associated with physiological disturbances and physical factors|mental and behavioural disorders$F$21-40	mental and behavioural disorders	0.9686003964413437	{'CI': array([0.84842049, 1.10580394])}	{'CI': array([0.84842049, 1.10580394])}	No	1.0143426807306406	{'CI': array([0.90354411, 1.13872811])}	{'CI': array([0.90354411, 1.13872811])}	No
588	Behavioural syndromes associated with physiological disturbances and physical factors|mental and behavioural disorders$F$41-60	mental and behavioural disorders	0.9267117938036968	{'CI': array([0.78298284, 1.09682449])}	{'CI': array([0.78298284, 1.09682449])}	No	1.0108315104884442	{'CI': array([0.87891811, 1.16254329])}	{'CI': array([0.87891811, 1.16254329])}	No
589	Behavioural syndromes associated with physiological disturbances and physical factors|mental and behavioural disorders$M$21-40	mental and behavioural disorders	1.0194127457525757	{'CI': array([0.92986323, 1.11758624])}	{'CI': array([0.92986323, 1.11758624])}	No	1.0253072371415566	{'CI': array([0.94724246, 1.10980554])}	{'CI': array([0.94724246, 1.10980554])}	No
590	Behavioural syndromes associated with physiological disturbances and physical factors|mental and behavioural disorders$M$41-60	mental and behavioural disorders	0.9736334359274303	{'CI': array([0.90087993, 1.05226239])}	{'CI': array([0.90087993, 1.05226239])}	No	1.0699538636025392	{'CI': array([1.00338485, 1.14093936])}	{'CI': array([0.98165134, 1.16619947])}	No
591	Behavioural syndromes associated with physiological disturbances and physical factors|mental and behavioural disorders$M$61-	mental and behavioural disorders	0.9795146549007249	{'CI': array([0.86119069, 1.11409583])}	{'CI': array([0.86119069, 1.11409583])}	No	1.066878822534931	{'CI': array([0.95867005, 1.18730153])}	{'CI': array([0.95867005, 1.18730153])}	No
592	Disorders of adult personality and behaviour|mental and behavioural disorders$F$0-20	mental and behavioural disorders	0.9260959442541172	{'CI': array([0.77040013, 1.11325748])}	{'CI': array([0.77040013, 1.11325748])}	No	0.9545304725880118	{'CI': array([0.80946174, 1.12559788])}	{'CI': array([0.80946174, 1.12559788])}	No
593	Disorders of adult personality and behaviour|mental and behavioural disorders$F$21-40	mental and behavioural disorders	1.0079174217732543	{'CI': array([0.92382176, 1.09966833])}	{'CI': array([0.92382176, 1.09966833])}	No	0.9992483977205953	{'CI': array([0.9263009 , 1.07794061])}	{'CI': array([0.9263009 , 1.07794061])}	No
594	Disorders of adult personality and behaviour|mental and behavioural disorders$F$41-60	mental and behavioural disorders	0.9277744778539434	{'CI': array([0.80924894, 1.06365969])}	{'CI': array([0.80924894, 1.06365969])}	No	1.0305945453874448	{'CI': array([0.91752227, 1.15760146])}	{'CI': array([0.91752227, 1.15760146])}	No
595	Disorders of adult personality and behaviour|mental and behavioural disorders$F$61-	mental and behavioural disorders	1.0747201249674563	{'CI': array([0.84354268, 1.36925301])}	{'CI': array([0.84354268, 1.36925301])}	No	0.9564914723285763	{'CI': array([0.77749269, 1.17670037])}	{'CI': array([0.77749269, 1.17670037])}	No
596	Disorders of adult personality and behaviour|mental and behavioural disorders$M$21-40	mental and behavioural disorders	1.0582019352298861	{'CI': array([0.95262096, 1.17548467])}	{'CI': array([0.95262096, 1.17548467])}	No	1.0165695626150664	{'CI': array([0.92755571, 1.11412573])}	{'CI': array([0.92755571, 1.11412573])}	No
597	Disorders of adult personality and behaviour|mental and behavioural disorders$M$41-60	mental and behavioural disorders	1.0732168712392953	{'CI': array([0.92207111, 1.24913842])}	{'CI': array([0.92207111, 1.24913842])}	No	1.0780276134122286	{'CI': array([0.94691836, 1.22729011])}	{'CI': array([0.94691836, 1.22729011])}	No
598	Disorders of psychological development|mental and behavioural disorders$F$21-40	mental and behavioural disorders	1.0324613930034667	{'CI': array([0.85286446, 1.249878 ])}	{'CI': array([0.85286446, 1.249878 ])}	No	1.0928148774302622	{'CI': array([0.93154533, 1.28200348])}	{'CI': array([0.93154533, 1.28200348])}	No
599	Disorders of psychological development|mental and behavioural disorders$M$0-20	mental and behavioural disorders	0.9637685555083755	{'CI': array([0.81177728, 1.14421757])}	{'CI': array([0.81177728, 1.14421757])}	No	0.868526606649434	{'CI': array([0.74071598, 1.01839098])}	{'CI': array([0.74071598, 1.01839098])}	No
600	Disorders of psychological development|mental and behavioural disorders$M$21-40	mental and behavioural disorders	0.8834638415476738	{'CI': array([0.7335014 , 1.06408572])}	{'CI': array([0.7335014 , 1.06408572])}	No	1.0025174825174825	{'CI': array([0.85853432, 1.17064779])}	{'CI': array([0.85853432, 1.17064779])}	No
601	Mental and behavioural disorders due to psychoactive substance use|mental and behavioural disorders$F$0-20	mental and behavioural disorders	1.0507649389648004	{'CI': array([0.9153869 , 1.20616425])}	{'CI': array([0.9153869 , 1.20616425])}	No	1.257935530973827	{'CI': array([1.12580921, 1.40556835])}	{'CI': array([1.08405953, 1.4597001 ])}	Yes
602	Mental and behavioural disorders due to psychoactive substance use|mental and behavioural disorders$F$21-40	mental and behavioural disorders	1.0403344254886453	{'CI': array([0.9739053 , 1.11129462])}	{'CI': array([0.9739053 , 1.11129462])}	No	1.0398243901076818	{'CI': array([0.9820454 , 1.10100283])}	{'CI': array([0.9820454 , 1.10100283])}	No
603	Mental and behavioural disorders due to psychoactive substance use|mental and behavioural disorders$F$41-60	mental and behavioural disorders	1.060733030272916	{'CI': array([0.99818877, 1.12719617])}	{'CI': array([0.99818877, 1.12719617])}	No	1.0539048349208715	{'CI': array([0.99818292, 1.11273733])}	{'CI': array([0.99818292, 1.11273733])}	No
604	Mental and behavioural disorders due to psychoactive substance use|mental and behavioural disorders$F$61-	mental and behavioural disorders	1.0168050994784623	{'CI': array([0.91499701, 1.12994097])}	{'CI': array([0.91499701, 1.12994097])}	No	1.038360765871683	{'CI': array([0.94705331, 1.13847137])}	{'CI': array([0.94705331, 1.13847137])}	No
605	Mental and behavioural disorders due to psychoactive substance use|mental and behavioural disorders$M$0-20	mental and behavioural disorders	1.0685788027191783	{'CI': array([0.9373947 , 1.21812152])}	{'CI': array([0.9373947 , 1.21812152])}	No	1.1180204410973642	{'CI': array([1.00200112, 1.24747336])}	{'CI': array([0.96530445, 1.29489686])}	No
606	Mental and behavioural disorders due to psychoactive substance use|mental and behavioural disorders$M$21-40	mental and behavioural disorders	1.078425074905296	{'CI': array([1.0389387 , 1.11941219])}	{'CI': array([1.02251239, 1.13739516])}	Yes	1.080902051357294	{'CI': array([1.0457513 , 1.11723432])}	{'CI': array([1.03402692, 1.12990215])}	Yes
607	Mental and behavioural disorders due to psychoactive substance use|mental and behavioural disorders$M$41-60	mental and behavioural disorders	1.1138296097290716	{'CI': array([1.0799918 , 1.14872761])}	{'CI': array([1.06584923, 1.16396988])}	Yes	1.1268818907918372	{'CI': array([1.09622654, 1.1583945 ])}	{'CI': array([1.08596337, 1.1693422 ])}	Yes
608	Mental and behavioural disorders due to psychoactive substance use|mental and behavioural disorders$M$61-	mental and behavioural disorders	1.0945244773300415	{'CI': array([1.03841439, 1.15366643])}	{'CI': array([1.0153321 , 1.17989359])}	Yes	1.0917190786521036	{'CI': array([1.04181985, 1.14400829])}	{'CI': array([1.02533165, 1.16240492])}	Yes
609	Mental retardation|mental and behavioural disorders$F$0-20	mental and behavioural disorders	0.9463739188290086	{'CI': array([0.77849644, 1.15045304])}	{'CI': array([0.77849644, 1.15045304])}	No	1.0029322423752918	{'CI': array([0.84489439, 1.19053114])}	{'CI': array([0.84489439, 1.19053114])}	No
610	Mental retardation|mental and behavioural disorders$F$21-40	mental and behavioural disorders	1.1228124396368553	{'CI': array([0.88025557, 1.43220652])}	{'CI': array([0.88025557, 1.43220652])}	No	0.9374722001320914	{'CI': array([0.75445633, 1.16488403])}	{'CI': array([0.75445633, 1.16488403])}	No
611	Mental retardation|mental and behavioural disorders$M$0-20	mental and behavioural disorders	0.9708582834331336	{'CI': array([0.81151424, 1.16149017])}	{'CI': array([0.81151424, 1.16149017])}	No	1.0139380234637838	{'CI': array([0.86240095, 1.19210248])}	{'CI': array([0.86240095, 1.19210248])}	No
612	Mental retardation|mental and behavioural disorders$M$21-40	mental and behavioural disorders	1.1295304128584935	{'CI': array([0.89625954, 1.42351506])}	{'CI': array([0.89625954, 1.42351506])}	No	0.9833937774384425	{'CI': array([0.7989722 , 1.21038419])}	{'CI': array([0.7989722 , 1.21038419])}	No
613	Mood (affective) disorders|mental and behavioural disorders$F$0-20	mental and behavioural disorders	1.0457728610575459	{'CI': array([0.88668606, 1.23340258])}	{'CI': array([0.88668606, 1.23340258])}	No	0.7586974742609806	{'CI': array([0.64682649, 0.88991695])}	{'CI': array([0.61268249, 0.93951087])}	Yes
614	Mood (affective) disorders|mental and behavioural disorders$F$21-40	mental and behavioural disorders	1.0133384025599594	{'CI': array([0.94436672, 1.08734742])}	{'CI': array([0.94436672, 1.08734742])}	No	1.0025595156185496	{'CI': array([0.94224525, 1.06673457])}	{'CI': array([0.94224525, 1.06673457])}	No
615	Mood (affective) disorders|mental and behavioural disorders$F$41-60	mental and behavioural disorders	0.9854010986291878	{'CI': array([0.92534556, 1.04935428])}	{'CI': array([0.92534556, 1.04935428])}	No	1.001529153646699	{'CI': array([0.94727109, 1.05889502])}	{'CI': array([0.94727109, 1.05889502])}	No
616	Mood (affective) disorders|mental and behavioural disorders$F$61-	mental and behavioural disorders	0.9957298184053375	{'CI': array([0.94518967, 1.0489724 ])}	{'CI': array([0.94518967, 1.0489724 ])}	No	0.9660984224693069	{'CI': array([0.92210924, 1.01218611])}	{'CI': array([0.92210924, 1.01218611])}	No
617	Mood (affective) disorders|mental and behavioural disorders$M$21-40	mental and behavioural disorders	0.9842133913990201	{'CI': array([0.90044904, 1.07576993])}	{'CI': array([0.90044904, 1.07576993])}	No	1.027542061345628	{'CI': array([0.9500615 , 1.11134141])}	{'CI': array([0.9500615 , 1.11134141])}	No
618	Mood (affective) disorders|mental and behavioural disorders$M$41-60	mental and behavioural disorders	1.0083453479683866	{'CI': array([0.93443198, 1.08810525])}	{'CI': array([0.93443198, 1.08810525])}	No	1.0365610665728568	{'CI': array([0.96921966, 1.10858136])}	{'CI': array([0.96921966, 1.10858136])}	No
619	Mood (affective) disorders|mental and behavioural disorders$M$61-	mental and behavioural disorders	1.000623507405621	{'CI': array([0.92859122, 1.07824345])}	{'CI': array([0.92859122, 1.07824345])}	No	0.9784348375044953	{'CI': array([0.91554186, 1.04564824])}	{'CI': array([0.91554186, 1.04564824])}	No
620	Neurotic, stress-related and somatoform disorders|mental and behavioural disorders$F$0-20	mental and behavioural disorders	1.0530848415528493	{'CI': array([0.92092116, 1.20421566])}	{'CI': array([0.92092116, 1.20421566])}	No	0.926181006887186	{'CI': array([0.82178673, 1.04383683])}	{'CI': array([0.82178673, 1.04383683])}	No
621	Neurotic, stress-related and somatoform disorders|mental and behavioural disorders$F$21-40	mental and behavioural disorders	0.9974789847317642	{'CI': array([0.92657063, 1.0738138 ])}	{'CI': array([0.92657063, 1.0738138 ])}	No	1.0143617990924723	{'CI': array([0.95142558, 1.08146122])}	{'CI': array([0.95142558, 1.08146122])}	No
622	Neurotic, stress-related and somatoform disorders|mental and behavioural disorders$F$41-60	mental and behavioural disorders	0.9797506340900239	{'CI': array([0.90297977, 1.06304851])}	{'CI': array([0.90297977, 1.06304851])}	No	0.9771340594172322	{'CI': array([0.91047137, 1.04867764])}	{'CI': array([0.91047137, 1.04867764])}	No
623	Neurotic, stress-related and somatoform disorders|mental and behavioural disorders$F$61-	mental and behavioural disorders	0.999878057390043	{'CI': array([0.91903665, 1.08783053])}	{'CI': array([0.91903665, 1.08783053])}	No	0.9917740026722657	{'CI': array([0.92301188, 1.06565873])}	{'CI': array([0.92301188, 1.06565873])}	No
624	Neurotic, stress-related and somatoform disorders|mental and behavioural disorders$M$0-20	mental and behavioural disorders	0.87923674182735	{'CI': array([0.73009111, 1.05885037])}	{'CI': array([0.73009111, 1.05885037])}	No	1.0022984008997995	{'CI': array([0.84961663, 1.18241811])}	{'CI': array([0.84961663, 1.18241811])}	No
625	Neurotic, stress-related and somatoform disorders|mental and behavioural disorders$M$21-40	mental and behavioural disorders	0.9263171270191711	{'CI': array([0.84735987, 1.01263164])}	{'CI': array([0.84735987, 1.01263164])}	No	1.0107301605277315	{'CI': array([0.93595666, 1.09147731])}	{'CI': array([0.93595666, 1.09147731])}	No
626	Neurotic, stress-related and somatoform disorders|mental and behavioural disorders$M$41-60	mental and behavioural disorders	1.022463743034163	{'CI': array([0.9277943 , 1.12679298])}	{'CI': array([0.9277943 , 1.12679298])}	No	1.0449846724174805	{'CI': array([0.9595509 , 1.13802506])}	{'CI': array([0.9595509 , 1.13802506])}	No
627	Neurotic, stress-related and somatoform disorders|mental and behavioural disorders$M$61-	mental and behavioural disorders	1.0906318413062184	{'CI': array([0.96899544, 1.22753706])}	{'CI': array([0.96899544, 1.22753706])}	No	1.056914261290021	{'CI': array([0.95250011, 1.17277441])}	{'CI': array([0.95250011, 1.17277441])}	No
628	Organic, including symptomatic, mental disorders|mental and behavioural disorders$F$21-40	mental and behavioural disorders	0.9740856553278221	{'CI': array([0.7922818, 1.1976078])}	{'CI': array([0.7922818, 1.1976078])}	No	1.127049334790638	{'CI': array([0.94989849, 1.33723784])}	{'CI': array([0.94989849, 1.33723784])}	No
629	Organic, including symptomatic, mental disorders|mental and behavioural disorders$F$41-60	mental and behavioural disorders	1.0565910432655814	{'CI': array([0.86835366, 1.28563359])}	{'CI': array([0.86835366, 1.28563359])}	No	1.0183287631692883	{'CI': array([0.85661694, 1.21056848])}	{'CI': array([0.85661694, 1.21056848])}	No
630	Organic, including symptomatic, mental disorders|mental and behavioural disorders$F$61-	mental and behavioural disorders	0.9880396631959101	{'CI': array([0.94750725, 1.03030597])}	{'CI': array([0.94750725, 1.03030597])}	No	1.006064474944143	{'CI': array([0.97036152, 1.04308107])}	{'CI': array([0.97036152, 1.04308107])}	No
631	Organic, including symptomatic, mental disorders|mental and behavioural disorders$M$21-40	mental and behavioural disorders	0.8342339710822257	{'CI': array([0.6844859, 1.0167431])}	{'CI': array([0.6844859, 1.0167431])}	No	0.9558995258434891	{'CI': array([0.81077568, 1.12699965])}	{'CI': array([0.81077568, 1.12699965])}	No
632	Organic, including symptomatic, mental disorders|mental and behavioural disorders$M$41-60	mental and behavioural disorders	1.000721070947111	{'CI': array([0.83081647, 1.2053717 ])}	{'CI': array([0.83081647, 1.2053717 ])}	No	1.1211672942442172	{'CI': array([0.9536769 , 1.31807335])}	{'CI': array([0.9536769 , 1.31807335])}	No
633	Organic, including symptomatic, mental disorders|mental and behavioural disorders$M$61-	mental and behavioural disorders	1.0129792537040587	{'CI': array([0.96407387, 1.0643655 ])}	{'CI': array([0.96407387, 1.0643655 ])}	No	1.0083581812844715	{'CI': array([0.96595658, 1.05262104])}	{'CI': array([0.96595658, 1.05262104])}	No
634	Schizophrenia, schizotypal and delusional disorders|mental and behavioural disorders$F$21-40	mental and behavioural disorders	1.0532632040687113	{'CI': array([0.97082648, 1.14269996])}	{'CI': array([0.97082648, 1.14269996])}	No	0.9511270744478856	{'CI': array([0.88457901, 1.02268164])}	{'CI': array([0.88457901, 1.02268164])}	No
635	Schizophrenia, schizotypal and delusional disorders|mental and behavioural disorders$F$41-60	mental and behavioural disorders	1.0130416962402407	{'CI': array([0.93408056, 1.0986777 ])}	{'CI': array([0.93408056, 1.0986777 ])}	No	1.0472056511825998	{'CI': array([0.97616836, 1.12341244])}	{'CI': array([0.97616836, 1.12341244])}	No
636	Schizophrenia, schizotypal and delusional disorders|mental and behavioural disorders$F$61-	mental and behavioural disorders	1.0132311377245509	{'CI': array([0.92712532, 1.10733395])}	{'CI': array([0.92712532, 1.10733395])}	No	0.987058598969269	{'CI': array([0.91251944, 1.0676865 ])}	{'CI': array([0.91251944, 1.0676865 ])}	No
637	Schizophrenia, schizotypal and delusional disorders|mental and behavioural disorders$M$21-40	mental and behavioural disorders	1.0496413316711286	{'CI': array([0.98010992, 1.12410547])}	{'CI': array([0.98010992, 1.12410547])}	No	1.0174113260272144	{'CI': array([0.9583328 , 1.08013188])}	{'CI': array([0.9583328 , 1.08013188])}	No
638	Schizophrenia, schizotypal and delusional disorders|mental and behavioural disorders$M$41-60	mental and behavioural disorders	1.0545083466507499	{'CI': array([0.97480679, 1.14072642])}	{'CI': array([0.97480679, 1.14072642])}	No	1.0376265385646248	{'CI': array([0.96794703, 1.11232206])}	{'CI': array([0.96794703, 1.11232206])}	No
639	Schizophrenia, schizotypal and delusional disorders|mental and behavioural disorders$M$61-	mental and behavioural disorders	1.0689840461104902	{'CI': array([0.95683216, 1.19428144])}	{'CI': array([0.95683216, 1.19428144])}	No	1.0422542554023408	{'CI': array([0.94559716, 1.14879145])}	{'CI': array([0.94559716, 1.14879145])}	No
640	Combinations|metabolic diseases$F$41-60	metabolic diseases	0.9375707024238675	{'CI': array([0.82161564, 1.06989057])}	{'CI': array([0.82161564, 1.06989057])}	No	1.0096683244394429	{'CI': array([0.89904372, 1.13390496])}	{'CI': array([0.89904372, 1.13390496])}	No
641	Combinations|metabolic diseases$F$61-	metabolic diseases	0.9141400879047081	{'CI': array([0.85133451, 0.98157903])}	{'CI': array([0.82584797, 1.01187159])}	No	0.9518905102464739	{'CI': array([0.89299394, 1.01467155])}	{'CI': array([0.89299394, 1.01467155])}	No
642	Combinations|metabolic diseases$M$41-60	metabolic diseases	0.965968219567106	{'CI': array([0.8836164 , 1.05599511])}	{'CI': array([0.8836164 , 1.05599511])}	No	0.9664609964316364	{'CI': array([0.89319477, 1.04573705])}	{'CI': array([0.89319477, 1.04573705])}	No
643	Combinations|metabolic diseases$M$61-	metabolic diseases	0.9744624852344326	{'CI': array([0.91425808, 1.03863139])}	{'CI': array([0.91425808, 1.03863139])}	No	0.9840125365005694	{'CI': array([0.92961142, 1.04159723])}	{'CI': array([0.92961142, 1.04159723])}	No
644	Other metabolic disorders|metabolic diseases$F$0-20	metabolic diseases	1.0106670380169893	{'CI': array([0.86862546, 1.1759359 ])}	{'CI': array([0.86862546, 1.1759359 ])}	No	1.0823304030775411	{'CI': array([0.92516669, 1.26619248])}	{'CI': array([0.92516669, 1.26619248])}	No
645	Other metabolic disorders|metabolic diseases$F$21-40	metabolic diseases	1.0915412576606316	{'CI': array([0.92476715, 1.28839169])}	{'CI': array([0.92476715, 1.28839169])}	No	0.9574346249284215	{'CI': array([0.82118501, 1.11629055])}	{'CI': array([0.82118501, 1.11629055])}	No
646	Other metabolic disorders|metabolic diseases$F$41-60	metabolic diseases	0.9600291802182437	{'CI': array([0.84176537, 1.09490846])}	{'CI': array([0.84176537, 1.09490846])}	No	0.9487599143900289	{'CI': array([0.84831403, 1.06109925])}	{'CI': array([0.84831403, 1.06109925])}	No
647	Other metabolic disorders|metabolic diseases$F$61-	metabolic diseases	1.0486460706904774	{'CI': array([0.98794761, 1.11307378])}	{'CI': array([0.98794761, 1.11307378])}	No	1.0071472503234289	{'CI': array([0.95383544, 1.06343877])}	{'CI': array([0.95383544, 1.06343877])}	No
648	Other metabolic disorders|metabolic diseases$M$0-20	metabolic diseases	1.011545968835809	{'CI': array([0.87273353, 1.17243718])}	{'CI': array([0.87273353, 1.17243718])}	No	0.9631663882676028	{'CI': array([0.82396418, 1.12588571])}	{'CI': array([0.82396418, 1.12588571])}	No
649	Other metabolic disorders|metabolic diseases$M$21-40	metabolic diseases	0.9887425149700597	{'CI': array([0.81345593, 1.20180053])}	{'CI': array([0.81345593, 1.20180053])}	No	0.9687558888930766	{'CI': array([0.80942071, 1.15945633])}	{'CI': array([0.80942071, 1.15945633])}	No
650	Other metabolic disorders|metabolic diseases$M$41-60	metabolic diseases	1.0050504768654676	{'CI': array([0.87736726, 1.15131543])}	{'CI': array([0.87736726, 1.15131543])}	No	0.9710619744627841	{'CI': array([0.86187102, 1.09408639])}	{'CI': array([0.86187102, 1.09408639])}	No
651	Other metabolic disorders|metabolic diseases$M$61-	metabolic diseases	1.0066048161188352	{'CI': array([0.93114397, 1.08818109])}	{'CI': array([0.93114397, 1.08818109])}	No	0.9577841719329041	{'CI': array([0.89141147, 1.02909885])}	{'CI': array([0.89141147, 1.02909885])}	No
652	Benign neoplasms|neoplasms$F$21-40	neoplasms	0.9528037804557499	{'CI': array([0.87854144, 1.03334345])}	{'CI': array([0.87854144, 1.03334345])}	No	0.9770221968581984	{'CI': array([0.91106825, 1.04775068])}	{'CI': array([0.91106825, 1.04775068])}	No
653	Benign neoplasms|neoplasms$F$41-60	neoplasms	0.9493011819445497	{'CI': array([0.90056071, 1.0006796 ])}	{'CI': array([0.90056071, 1.0006796 ])}	No	0.9543275783258337	{'CI': array([0.91178918, 0.99885055])}	{'CI': array([0.89772178, 1.01450265])}	No
654	Benign neoplasms|neoplasms$F$61-	neoplasms	0.9605981407351043	{'CI': array([0.89691315, 1.02880506])}	{'CI': array([0.89691315, 1.02880506])}	No	0.953254124958148	{'CI': array([0.89757449, 1.01238775])}	{'CI': array([0.89757449, 1.01238775])}	No
655	Benign neoplasms|neoplasms$M$61-	neoplasms	0.9549813878846483	{'CI': array([0.86974335, 1.04857307])}	{'CI': array([0.86974335, 1.04857307])}	No	0.9532567522739019	{'CI': array([0.8783578 , 1.03454245])}	{'CI': array([0.8783578 , 1.03454245])}	No
656	In situ neoplasms|neoplasms$F$61-	neoplasms	0.9849422493924286	{'CI': array([0.86519692, 1.12126062])}	{'CI': array([0.86519692, 1.12126062])}	No	1.0434703953567257	{'CI': array([0.93387408, 1.16592857])}	{'CI': array([0.93387408, 1.16592857])}	No
657	In situ neoplasms|neoplasms$M$61-	neoplasms	0.9271683437249212	{'CI': array([0.80056279, 1.07379602])}	{'CI': array([0.80056279, 1.07379602])}	No	1.0197602567741655	{'CI': array([0.9041356 , 1.15017148])}	{'CI': array([0.9041356 , 1.15017148])}	No
658	Malignant neoplasms of male genital organs|neoplasms$M$41-60	neoplasms	0.970086047860579	{'CI': array([0.85904723, 1.09547754])}	{'CI': array([0.85904723, 1.09547754])}	No	0.9748875601150885	{'CI': array([0.87439473, 1.08692988])}	{'CI': array([0.87439473, 1.08692988])}	No
659	Malignant neoplasms of male genital organs|neoplasms$M$61-	neoplasms	1.0028809916200543	{'CI': array([0.96964022, 1.0372613 ])}	{'CI': array([0.96964022, 1.0372613 ])}	No	0.984366109410139	{'CI': array([0.95550376, 1.01410028])}	{'CI': array([0.95550376, 1.01410028])}	No
660	Malignant neoplasms, breast and female genital organs|neoplasms$F$21-40	neoplasms	1.001675106378882	{'CI': array([0.90347731, 1.11054589])}	{'CI': array([0.90347731, 1.11054589])}	No	0.9837234942567292	{'CI': array([0.89765656, 1.07804249])}	{'CI': array([0.89765656, 1.07804249])}	No
661	Malignant neoplasms, breast and female genital organs|neoplasms$F$41-60	neoplasms	0.9864751239979437	{'CI': array([0.9447924 , 1.02999682])}	{'CI': array([0.9447924 , 1.02999682])}	No	0.957109222345736	{'CI': array([0.92081098, 0.99483834])}	{'CI': array([0.90875006, 1.00804182])}	No
662	Malignant neoplasms, breast and female genital organs|neoplasms$F$61-	neoplasms	0.9804689686048462	{'CI': array([0.94817239, 1.01386563])}	{'CI': array([0.94817239, 1.01386563])}	No	0.9834321079212105	{'CI': array([0.95468458, 1.01304528])}	{'CI': array([0.95468458, 1.01304528])}	No
663	Malignant neoplasms, connective and soft tissue|neoplasms$F$61-	neoplasms	0.9758357943513518	{'CI': array([0.85221209, 1.11739262])}	{'CI': array([0.85221209, 1.11739262])}	No	0.9650239944649818	{'CI': array([0.85791012, 1.08551151])}	{'CI': array([0.85791012, 1.08551151])}	No
664	Malignant neoplasms, connective and soft tissue|neoplasms$M$61-	neoplasms	0.9454995438195413	{'CI': array([0.8471873 , 1.05522047])}	{'CI': array([0.8471873 , 1.05522047])}	No	1.0598616882258798	{'CI': array([0.96963322, 1.15848629])}	{'CI': array([0.96963322, 1.15848629])}	No
665	Malignant neoplasms, digestive organs|neoplasms$F$41-60	neoplasms	0.9999917633783326	{'CI': array([0.90891434, 1.10019557])}	{'CI': array([0.90891434, 1.10019557])}	No	0.963672420243042	{'CI': array([0.88668912, 1.0473395 ])}	{'CI': array([0.88668912, 1.0473395 ])}	No
666	Malignant neoplasms, digestive organs|neoplasms$F$61-	neoplasms	0.9783039744587677	{'CI': array([0.93529801, 1.02328739])}	{'CI': array([0.93529801, 1.02328739])}	No	1.002466484367997	{'CI': array([0.96374688, 1.04274169])}	{'CI': array([0.96374688, 1.04274169])}	No
667	Malignant neoplasms, digestive organs|neoplasms$M$41-60	neoplasms	1.0133029005135537	{'CI': array([0.92899367, 1.10526348])}	{'CI': array([0.92899367, 1.10526348])}	No	1.004872240380059	{'CI': array([0.9310801 , 1.08451273])}	{'CI': array([0.9310801 , 1.08451273])}	No
668	Malignant neoplasms, digestive organs|neoplasms$M$61-	neoplasms	1.0099959443662476	{'CI': array([0.96768088, 1.05416138])}	{'CI': array([0.96768088, 1.05416138])}	No	0.9602733035716476	{'CI': array([0.92483757, 0.99706678])}	{'CI': array([0.91305468, 1.00993384])}	No
669	Malignant neoplasms, eye, brain and central nervous system|neoplasms$F$61-	neoplasms	0.9093369418132612	{'CI': array([0.76772654, 1.07706798])}	{'CI': array([0.76772654, 1.07706798])}	No	1.0335965933004876	{'CI': array([0.89623128, 1.19201589])}	{'CI': array([0.89623128, 1.19201589])}	No
670	Malignant neoplasms, eye, brain and central nervous system|neoplasms$M$41-60	neoplasms	1.0336757677305939	{'CI': array([0.88120782, 1.21252396])}	{'CI': array([0.88120782, 1.21252396])}	No	1.045657840086199	{'CI': array([0.90896246, 1.20291032])}	{'CI': array([0.90896246, 1.20291032])}	No
671	Malignant neoplasms, eye, brain and central nervous system|neoplasms$M$61-	neoplasms	1.0511742472501804	{'CI': array([0.90408841, 1.22218943])}	{'CI': array([0.90408841, 1.22218943])}	No	1.0523536628927301	{'CI': array([0.92437557, 1.19805008])}	{'CI': array([0.92437557, 1.19805008])}	No
672	Malignant neoplasms, lip, oral cavity and pharynx|neoplasms$M$61-	neoplasms	0.9915188547960853	{'CI': array([0.8767437, 1.1213193])}	{'CI': array([0.8767437, 1.1213193])}	No	0.9148255840844128	{'CI': array([0.8237139 , 1.01601521])}	{'CI': array([0.8237139 , 1.01601521])}	No
673	Malignant neoplasms, respiratory system and intrathoracic organs|neoplasms$F$41-60	neoplasms	1.0674224070942084	{'CI': array([0.94617985, 1.20420086])}	{'CI': array([0.94617985, 1.20420086])}	No	0.9800500502841639	{'CI': array([0.88088056, 1.09038404])}	{'CI': array([0.88088056, 1.09038404])}	No
674	Malignant neoplasms, respiratory system and intrathoracic organs|neoplasms$F$61-	neoplasms	0.9919683704749065	{'CI': array([0.91688911, 1.07319548])}	{'CI': array([0.91688911, 1.07319548])}	No	0.9971100308956409	{'CI': array([0.93124757, 1.06763061])}	{'CI': array([0.93124757, 1.06763061])}	No
675	Malignant neoplasms, respiratory system and intrathoracic organs|neoplasms$M$41-60	neoplasms	0.9972687344703874	{'CI': array([0.89886506, 1.1064452 ])}	{'CI': array([0.89886506, 1.1064452 ])}	No	0.9835299438435156	{'CI': array([0.89671127, 1.07875431])}	{'CI': array([0.89671127, 1.07875431])}	No
676	Malignant neoplasms, respiratory system and intrathoracic organs|neoplasms$M$61-	neoplasms	0.9900844124062672	{'CI': array([0.934253 , 1.04925234])}	{'CI': array([0.934253 , 1.04925234])}	No	0.9924656362668357	{'CI': array([0.94403446, 1.04338145])}	{'CI': array([0.94403446, 1.04338145])}	No
677	Malignant neoplasms, secondary and ill-defined|neoplasms$F$41-60	neoplasms	1.0036999541478075	{'CI': array([0.93507447, 1.07736189])}	{'CI': array([0.93507447, 1.07736189])}	No	0.9491525423728814	{'CI': array([0.88987839, 1.01237491])}	{'CI': array([0.88987839, 1.01237491])}	No
678	Malignant neoplasms, secondary and ill-defined|neoplasms$F$61-	neoplasms	0.9514192851197293	{'CI': array([0.90621158, 0.99888224])}	{'CI': array([0.88756054, 1.01987258])}	No	0.988521933099684	{'CI': array([0.94634209, 1.03258179])}	{'CI': array([0.94634209, 1.03258179])}	No
679	Malignant neoplasms, secondary and ill-defined|neoplasms$M$41-60	neoplasms	0.9841652297276989	{'CI': array([0.89723796, 1.07951429])}	{'CI': array([0.89723796, 1.07951429])}	No	1.0041376228419125	{'CI': array([0.92528273, 1.08971273])}	{'CI': array([0.92528273, 1.08971273])}	No
680	Malignant neoplasms, secondary and ill-defined|neoplasms$M$61-	neoplasms	0.9806441048779767	{'CI': array([0.93233033, 1.03146152])}	{'CI': array([0.93233033, 1.03146152])}	No	0.9505577119698728	{'CI': array([0.90885764, 0.99417106])}	{'CI': array([0.89506049, 1.00949597])}	No
681	Malignant neoplasms, skin|neoplasms$M$61-	neoplasms	1.0032205190718975	{'CI': array([0.89261889, 1.12752645])}	{'CI': array([0.89261889, 1.12752645])}	No	0.9955658081733895	{'CI': array([0.90119042, 1.09982447])}	{'CI': array([0.90119042, 1.09982447])}	No
682	Malignant neoplasms, stated or presumed to be primary, of lymphoid, haematopoietic and related tissue|neoplasms$F$0-20	neoplasms	0.9587383729551997	{'CI': array([0.84006626, 1.09417473])}	{'CI': array([0.84006626, 1.09417473])}	No	0.9899185195414998	{'CI': array([0.8872848 , 1.10442405])}	{'CI': array([0.8872848 , 1.10442405])}	No
683	Malignant neoplasms, stated or presumed to be primary, of lymphoid, haematopoietic and related tissue|neoplasms$F$41-60	neoplasms	1.002604656158535	{'CI': array([0.90222928, 1.11414706])}	{'CI': array([0.90222928, 1.11414706])}	No	0.9971550609349895	{'CI': array([0.90787576, 1.09521397])}	{'CI': array([0.90787576, 1.09521397])}	No
684	Malignant neoplasms, stated or presumed to be primary, of lymphoid, haematopoietic and related tissue|neoplasms$F$61-	neoplasms	0.9981443625514602	{'CI': array([0.94454824, 1.05478167])}	{'CI': array([0.94454824, 1.05478167])}	No	0.9658974107889385	{'CI': array([0.92012163, 1.01395052])}	{'CI': array([0.92012163, 1.01395052])}	No
685	Malignant neoplasms, stated or presumed to be primary, of lymphoid, haematopoietic and related tissue|neoplasms$M$0-20	neoplasms	0.9914422167810129	{'CI': array([0.89034503, 1.10401882])}	{'CI': array([0.89034503, 1.10401882])}	No	0.9797407974559948	{'CI': array([0.89064097, 1.07775419])}	{'CI': array([0.89064097, 1.07775419])}	No
686	Malignant neoplasms, stated or presumed to be primary, of lymphoid, haematopoietic and related tissue|neoplasms$M$41-60	neoplasms	0.944753970320229	{'CI': array([0.864827 , 1.03206776])}	{'CI': array([0.864827 , 1.03206776])}	No	0.9760632117127584	{'CI': array([0.90268092, 1.05541103])}	{'CI': array([0.90268092, 1.05541103])}	No
687	Malignant neoplasms, stated or presumed to be primary, of lymphoid, haematopoietic and related tissue|neoplasms$M$61-	neoplasms	0.984268566938521	{'CI': array([0.93533691, 1.03576006])}	{'CI': array([0.93533691, 1.03576006])}	No	1.009950641822635	{'CI': array([0.9659437 , 1.05596248])}	{'CI': array([0.9659437 , 1.05596248])}	No
688	Malignant neoplasms, urinary organs|neoplasms$F$61-	neoplasms	0.9627706017879575	{'CI': array([0.88875392, 1.04295149])}	{'CI': array([0.88875392, 1.04295149])}	No	1.001957681002774	{'CI': array([0.93604956, 1.07250645])}	{'CI': array([0.93604956, 1.07250645])}	No
689	Malignant neoplasms, urinary organs|neoplasms$M$41-60	neoplasms	0.924916809688262	{'CI': array([0.81935704, 1.04407611])}	{'CI': array([0.81935704, 1.04407611])}	No	1.0236206880016878	{'CI': array([0.92357167, 1.13450785])}	{'CI': array([0.92357167, 1.13450785])}	No
690	Malignant neoplasms, urinary organs|neoplasms$M$61-	neoplasms	0.9451370667810278	{'CI': array([0.89903603, 0.99360209])}	{'CI': array([0.88003484, 1.01505535])}	No	0.946540138628766	{'CI': array([0.90651223, 0.98833552])}	{'CI': array([0.89325335, 1.00300574])}	No
691	Malignant neuroendocrine tumors|neoplasms$F$61-	neoplasms	0.8947213896039163	{'CI': array([0.80106456, 0.99932814])}	{'CI': array([0.76415811, 1.04759258])}	No	0.9801362376456807	{'CI': array([0.89699768, 1.07098052])}	{'CI': array([0.89699768, 1.07098052])}	No
692	Malignant neuroendocrine tumors|neoplasms$M$61-	neoplasms	0.9931830849041773	{'CI': array([0.9084689 , 1.08579681])}	{'CI': array([0.9084689 , 1.08579681])}	No	0.9822356991287735	{'CI': array([0.9123113 , 1.05751948])}	{'CI': array([0.9123113 , 1.05751948])}	No
693	Neoplasms of uncertain or unknown behaviour|neoplasms$F$41-60	neoplasms	1.0204875081682894	{'CI': array([0.90868962, 1.14604012])}	{'CI': array([0.90868962, 1.14604012])}	No	0.9440524128287131	{'CI': array([0.84881486, 1.04997568])}	{'CI': array([0.84881486, 1.04997568])}	No
694	Neoplasms of uncertain or unknown behaviour|neoplasms$F$61-	neoplasms	1.0049984626458277	{'CI': array([0.94414321, 1.06977618])}	{'CI': array([0.94414321, 1.06977618])}	No	1.005181532176565	{'CI': array([0.95167515, 1.06169622])}	{'CI': array([0.95167515, 1.06169622])}	No
695	Neoplasms of uncertain or unknown behaviour|neoplasms$M$41-60	neoplasms	0.9948925678055653	{'CI': array([0.86891806, 1.13913068])}	{'CI': array([0.86891806, 1.13913068])}	No	0.927536231884058	{'CI': array([0.82253118, 1.04594633])}	{'CI': array([0.82253118, 1.04594633])}	No
696	Neoplasms of uncertain or unknown behaviour|neoplasms$M$61-	neoplasms	1.0036983760597984	{'CI': array([0.94139344, 1.07012688])}	{'CI': array([0.94139344, 1.07012688])}	No	0.9556425865224979	{'CI': array([0.90409342, 1.01013096])}	{'CI': array([0.90409342, 1.01013096])}	No
697	Obesity and other hyperalimentation|nutritional diseases$F$21-40	nutritional diseases	0.9569689711486118	{'CI': array([0.84703313, 1.08117331])}	{'CI': array([0.84703313, 1.08117331])}	No	0.8451120214433824	{'CI': array([0.75499629, 0.94598389])}	{'CI': array([0.72655719, 0.98301185])}	Yes
698	Obesity and other hyperalimentation|nutritional diseases$F$41-60	nutritional diseases	0.9972264497133997	{'CI': array([0.87954596, 1.13065221])}	{'CI': array([0.87954596, 1.13065221])}	No	0.9344855476565493	{'CI': array([0.83571786, 1.0449259 ])}	{'CI': array([0.83571786, 1.0449259 ])}	No
699	Obesity and other hyperalimentation|nutritional diseases$F$61-	nutritional diseases	0.978799158439877	{'CI': array([0.83919322, 1.14162957])}	{'CI': array([0.83919322, 1.14162957])}	No	1.001864310610359	{'CI': array([0.8715385 , 1.15167844])}	{'CI': array([0.8715385 , 1.15167844])}	No
700	Obesity and other hyperalimentation|nutritional diseases$M$61-	nutritional diseases	0.940713991863601	{'CI': array([0.77125071, 1.14741264])}	{'CI': array([0.77125071, 1.14741264])}	No	0.9940828402366864	{'CI': array([0.84284282, 1.17246143])}	{'CI': array([0.84284282, 1.17246143])}	No
701	Other nutritional deficiencies|nutritional diseases$F$61-	nutritional diseases	0.891315813967919	{'CI': array([0.75439901, 1.05308182])}	{'CI': array([0.75439901, 1.05308182])}	No	1.0155820571728043	{'CI': array([0.88085776, 1.17091199])}	{'CI': array([0.88085776, 1.17091199])}	No
702	Other nutritional deficiencies|nutritional diseases$M$61-	nutritional diseases	0.9577005988023951	{'CI': array([0.78245799, 1.17219128])}	{'CI': array([0.78245799, 1.17219128])}	No	1.0309007232084155	{'CI': array([0.86688131, 1.22595364])}	{'CI': array([0.86688131, 1.22595364])}	No
703	Burns and corrosions|poisoning and certain other consequences of external causes$M$0-20	poisoning and certain other consequences of external causes	1.043246839654025	{'CI': array([0.86355296, 1.26033262])}	{'CI': array([0.86355296, 1.26033262])}	No	1.2436983551859864	{'CI': array([1.06061742, 1.45838224])}	{'CI': array([1.00472794, 1.53950691])}	Yes
704	Burns and corrosions|poisoning and certain other consequences of external causes$M$21-40	poisoning and certain other consequences of external causes	0.848185980979218	{'CI': array([0.68846661, 1.04495912])}	{'CI': array([0.68846661, 1.04495912])}	No	1.1068138839748674	{'CI': array([0.93805952, 1.3059267 ])}	{'CI': array([0.93805952, 1.3059267 ])}	No
705	Certain early complications of trauma|poisoning and certain other consequences of external causes$F$61-	poisoning and certain other consequences of external causes	1.1372038531632387	{'CI': array([0.96096588, 1.34576329])}	{'CI': array([0.96096588, 1.34576329])}	No	1.0302512346444157	{'CI': array([0.88980797, 1.19286142])}	{'CI': array([0.88980797, 1.19286142])}	No
706	Certain early complications of trauma|poisoning and certain other consequences of external causes$M$61-	poisoning and certain other consequences of external causes	0.9701111329409653	{'CI': array([0.81842884, 1.14990524])}	{'CI': array([0.81842884, 1.14990524])}	No	1.0017045049482491	{'CI': array([0.8643888 , 1.16083401])}	{'CI': array([0.8643888 , 1.16083401])}	No
707	Complications of surgical and medical care, not elsewhere classified|poisoning and certain other consequences of external causes$F$0-20	poisoning and certain other consequences of external causes	1.033500181563152	{'CI': array([0.88774152, 1.20319102])}	{'CI': array([0.88774152, 1.20319102])}	No	1.0019654354456118	{'CI': array([0.8778483 , 1.14363123])}	{'CI': array([0.8778483 , 1.14363123])}	No
708	Complications of surgical and medical care, not elsewhere classified|poisoning and certain other consequences of external causes$F$21-40	poisoning and certain other consequences of external causes	0.971192914273183	{'CI': array([0.877396 , 1.07501708])}	{'CI': array([0.877396 , 1.07501708])}	No	0.9783867953908438	{'CI': array([0.896765 , 1.06743765])}	{'CI': array([0.896765 , 1.06743765])}	No
709	Complications of surgical and medical care, not elsewhere classified|poisoning and certain other consequences of external causes$F$41-60	poisoning and certain other consequences of external causes	1.0210314337916593	{'CI': array([0.94346301, 1.10497727])}	{'CI': array([0.94346301, 1.10497727])}	No	0.9709646346497866	{'CI': array([0.90618731, 1.04037246])}	{'CI': array([0.90618731, 1.04037246])}	No
710	Complications of surgical and medical care, not elsewhere classified|poisoning and certain other consequences of external causes$F$61-	poisoning and certain other consequences of external causes	1.025333947489636	{'CI': array([0.97950198, 1.07331044])}	{'CI': array([0.97950198, 1.07331044])}	No	0.9749411156431321	{'CI': array([0.93627341, 1.01520578])}	{'CI': array([0.93627341, 1.01520578])}	No
711	Complications of surgical and medical care, not elsewhere classified|poisoning and certain other consequences of external causes$M$0-20	poisoning and certain other consequences of external causes	1.0858626095448587	{'CI': array([0.94200771, 1.25168572])}	{'CI': array([0.94200771, 1.25168572])}	No	0.9284285733989877	{'CI': array([0.81734548, 1.05460865])}	{'CI': array([0.81734548, 1.05460865])}	No
712	Complications of surgical and medical care, not elsewhere classified|poisoning and certain other consequences of external causes$M$21-40	poisoning and certain other consequences of external causes	0.9854253756637668	{'CI': array([0.8690907 , 1.11733237])}	{'CI': array([0.8690907 , 1.11733237])}	No	0.9946714031971581	{'CI': array([0.89222114, 1.10888563])}	{'CI': array([0.89222114, 1.10888563])}	No
713	Complications of surgical and medical care, not elsewhere classified|poisoning and certain other consequences of external causes$M$41-60	poisoning and certain other consequences of external causes	1.0158406591073172	{'CI': array([0.93629642, 1.10214268])}	{'CI': array([0.93629642, 1.10214268])}	No	1.0383185767801153	{'CI': array([0.96542738, 1.11671317])}	{'CI': array([0.96542738, 1.11671317])}	No
714	Complications of surgical and medical care, not elsewhere classified|poisoning and certain other consequences of external causes$M$61-	poisoning and certain other consequences of external causes	0.9830395075770247	{'CI': array([0.93659072, 1.03179185])}	{'CI': array([0.93659072, 1.03179185])}	No	0.9679017458817338	{'CI': array([0.92752091, 1.01004061])}	{'CI': array([0.92752091, 1.01004061])}	No
715	Effects of foreign body entering through natural orifice|poisoning and certain other consequences of external causes$F$61-	poisoning and certain other consequences of external causes	1.0203035068285162	{'CI': array([0.87011365, 1.19641756])}	{'CI': array([0.87011365, 1.19641756])}	No	1.0129893206816283	{'CI': array([0.88026803, 1.16572149])}	{'CI': array([0.88026803, 1.16572149])}	No
716	Effects of foreign body entering through natural orifice|poisoning and certain other consequences of external causes$M$0-20	poisoning and certain other consequences of external causes	0.9663254136887515	{'CI': array([0.73813733, 1.26505566])}	{'CI': array([0.73813733, 1.26505566])}	No	0.917959379497841	{'CI': array([0.73850947, 1.1410137 ])}	{'CI': array([0.73850947, 1.1410137 ])}	No
717	Effects of foreign body entering through natural orifice|poisoning and certain other consequences of external causes$M$61-	poisoning and certain other consequences of external causes	0.9767367919029197	{'CI': array([0.8325565 , 1.14588591])}	{'CI': array([0.8325565 , 1.14588591])}	No	1.1410878517711704	{'CI': array([0.99467334, 1.30905437])}	{'CI': array([0.99467334, 1.30905437])}	No
718	Other and unspecified effects of external causes|poisoning and certain other consequences of external causes$F$0-20	poisoning and certain other consequences of external causes	1.054494784016872	{'CI': array([0.86300951, 1.28846697])}	{'CI': array([0.86300951, 1.28846697])}	No	1.0534310695045481	{'CI': array([0.8894359 , 1.24766385])}	{'CI': array([0.8894359 , 1.24766385])}	No
719	Other and unspecified effects of external causes|poisoning and certain other consequences of external causes$F$21-40	poisoning and certain other consequences of external causes	0.8701681305581057	{'CI': array([0.69601213, 1.0879014 ])}	{'CI': array([0.69601213, 1.0879014 ])}	No	0.9975831319276606	{'CI': array([0.82737521, 1.20280629])}	{'CI': array([0.82737521, 1.20280629])}	No
720	Other and unspecified effects of external causes|poisoning and certain other consequences of external causes$F$41-60	poisoning and certain other consequences of external causes	0.9346975340657268	{'CI': array([0.76361555, 1.14410907])}	{'CI': array([0.76361555, 1.14410907])}	No	1.0337404003525115	{'CI': array([0.88024377, 1.21400372])}	{'CI': array([0.88024377, 1.21400372])}	No
721	Other and unspecified effects of external causes|poisoning and certain other consequences of external causes$F$61-	poisoning and certain other consequences of external causes	1.0030248780788937	{'CI': array([0.88882768, 1.13189421])}	{'CI': array([0.88882768, 1.13189421])}	No	1.038544855730431	{'CI': array([0.93644351, 1.15177841])}	{'CI': array([0.93644351, 1.15177841])}	No
722	Other and unspecified effects of external causes|poisoning and certain other consequences of external causes$M$0-20	poisoning and certain other consequences of external causes	1.06684850938692	{'CI': array([0.88758194, 1.28232188])}	{'CI': array([0.88758194, 1.28232188])}	No	1.0162351040859718	{'CI': array([0.86129514, 1.1990475 ])}	{'CI': array([0.86129514, 1.1990475 ])}	No
723	Other and unspecified effects of external causes|poisoning and certain other consequences of external causes$M$21-40	poisoning and certain other consequences of external causes	1.1005680945800707	{'CI': array([0.87421184, 1.38553389])}	{'CI': array([0.87421184, 1.38553389])}	No	0.9591346153846153	{'CI': array([0.78557154, 1.17104447])}	{'CI': array([0.78557154, 1.17104447])}	No
724	Other and unspecified effects of external causes|poisoning and certain other consequences of external causes$M$41-60	poisoning and certain other consequences of external causes	1.1040862825019175	{'CI': array([0.91433457, 1.33321713])}	{'CI': array([0.91433457, 1.33321713])}	No	1.0869748211235177	{'CI': array([0.92446855, 1.278047 ])}	{'CI': array([0.92446855, 1.278047 ])}	No
725	Other and unspecified effects of external causes|poisoning and certain other consequences of external causes$M$61-	poisoning and certain other consequences of external causes	1.0023823321099734	{'CI': array([0.87724728, 1.1453673 ])}	{'CI': array([0.87724728, 1.1453673 ])}	No	1.0544353922957175	{'CI': array([0.93918685, 1.1838262 ])}	{'CI': array([0.93918685, 1.1838262 ])}	No
726	Poisoning by drugs, medicaments and biological substances|poisoning and certain other consequences of external causes$F$0-20	poisoning and certain other consequences of external causes	0.976643571495752	{'CI': array([0.86369152, 1.10436729])}	{'CI': array([0.86369152, 1.10436729])}	No	0.9101590808350161	{'CI': array([0.81352131, 1.01827641])}	{'CI': array([0.81352131, 1.01827641])}	No
727	Poisoning by drugs, medicaments and biological substances|poisoning and certain other consequences of external causes$F$21-40	poisoning and certain other consequences of external causes	1.012448497500412	{'CI': array([0.92057742, 1.11348805])}	{'CI': array([0.92057742, 1.11348805])}	No	0.9870871833736554	{'CI': array([0.90753349, 1.07361449])}	{'CI': array([0.90753349, 1.07361449])}	No
728	Poisoning by drugs, medicaments and biological substances|poisoning and certain other consequences of external causes$F$41-60	poisoning and certain other consequences of external causes	1.1022129653736006	{'CI': array([0.98972717, 1.22748315])}	{'CI': array([0.98972717, 1.22748315])}	No	0.9800156302333372	{'CI': array([0.88896145, 1.08039627])}	{'CI': array([0.88896145, 1.08039627])}	No
729	Poisoning by drugs, medicaments and biological substances|poisoning and certain other consequences of external causes$F$61-	poisoning and certain other consequences of external causes	1.04841985624533	{'CI': array([0.95623681, 1.14948953])}	{'CI': array([0.95623681, 1.14948953])}	No	1.0109660406483147	{'CI': array([0.93146297, 1.09725493])}	{'CI': array([0.93146297, 1.09725493])}	No
730	Poisoning by drugs, medicaments and biological substances|poisoning and certain other consequences of external causes$M$0-20	poisoning and certain other consequences of external causes	0.8887488181531673	{'CI': array([0.72691879, 1.08660619])}	{'CI': array([0.72691879, 1.08660619])}	No	0.9341613089086636	{'CI': array([0.78087682, 1.11753522])}	{'CI': array([0.78087682, 1.11753522])}	No
731	Poisoning by drugs, medicaments and biological substances|poisoning and certain other consequences of external causes$M$21-40	poisoning and certain other consequences of external causes	1.013288372456828	{'CI': array([0.89907653, 1.14200882])}	{'CI': array([0.89907653, 1.14200882])}	No	1.0097661860171196	{'CI': array([0.90504377, 1.12660601])}	{'CI': array([0.90504377, 1.12660601])}	No
732	Poisoning by drugs, medicaments and biological substances|poisoning and certain other consequences of external causes$M$41-60	poisoning and certain other consequences of external causes	1.0454557319537037	{'CI': array([0.91826772, 1.19026038])}	{'CI': array([0.91826772, 1.19026038])}	No	1.048131391082315	{'CI': array([0.93410659, 1.17607501])}	{'CI': array([0.93410659, 1.17607501])}	No
733	Poisoning by drugs, medicaments and biological substances|poisoning and certain other consequences of external causes$M$61-	poisoning and certain other consequences of external causes	0.9829037577019873	{'CI': array([0.88033156, 1.0974272 ])}	{'CI': array([0.88033156, 1.0974272 ])}	No	0.9763227894936842	{'CI': array([0.88448684, 1.07769404])}	{'CI': array([0.88448684, 1.07769404])}	No
734	Toxic effects of substances chiefly nonmedicinal as to source|poisoning and certain other consequences of external causes$F$0-20	poisoning and certain other consequences of external causes	1.133181912037993	{'CI': array([0.90116368, 1.42493674])}	{'CI': array([0.90116368, 1.42493674])}	No	1.2764927380311994	{'CI': array([1.06690424, 1.52725394])}	{'CI': array([1.00384925, 1.62318566])}	Yes
735	Toxic effects of substances chiefly nonmedicinal as to source|poisoning and certain other consequences of external causes$F$21-40	poisoning and certain other consequences of external causes	1.052181351582549	{'CI': array([0.84344093, 1.31258225])}	{'CI': array([0.84344093, 1.31258225])}	No	1.0891345859166883	{'CI': array([0.89768851, 1.32140952])}	{'CI': array([0.89768851, 1.32140952])}	No
736	Toxic effects of substances chiefly nonmedicinal as to source|poisoning and certain other consequences of external causes$F$41-60	poisoning and certain other consequences of external causes	0.9453254295429241	{'CI': array([0.7530381 , 1.18671308])}	{'CI': array([0.7530381 , 1.18671308])}	No	1.0159964900214629	{'CI': array([0.83320417, 1.23889066])}	{'CI': array([0.83320417, 1.23889066])}	No
737	Toxic effects of substances chiefly nonmedicinal as to source|poisoning and certain other consequences of external causes$M$0-20	poisoning and certain other consequences of external causes	1.0130891158858752	{'CI': array([0.8170459 , 1.25617124])}	{'CI': array([0.8170459 , 1.25617124])}	No	1.0398028131779269	{'CI': array([0.88652056, 1.21958805])}	{'CI': array([0.88652056, 1.21958805])}	No
738	Toxic effects of substances chiefly nonmedicinal as to source|poisoning and certain other consequences of external causes$M$21-40	poisoning and certain other consequences of external causes	1.0016204927337797	{'CI': array([0.84551552, 1.18654665])}	{'CI': array([0.84551552, 1.18654665])}	No	0.9374367789494562	{'CI': array([0.80503405, 1.09161559])}	{'CI': array([0.80503405, 1.09161559])}	No
739	Toxic effects of substances chiefly nonmedicinal as to source|poisoning and certain other consequences of external causes$M$41-60	poisoning and certain other consequences of external causes	1.028558268079226	{'CI': array([0.86195446, 1.22736427])}	{'CI': array([0.86195446, 1.22736427])}	No	1.0109725972309989	{'CI': array([0.86606778, 1.18012194])}	{'CI': array([0.86606778, 1.18012194])}	No
740	Complications of labour and delivery|pregnancy, childbirth and the puerperium$F$0-20	pregnancy, childbirth and the puerperium	1.0012695060161103	{'CI': array([0.9091213 , 1.10275782])}	{'CI': array([0.9091213 , 1.10275782])}	No	0.9335064642729856	{'CI': array([0.85686157, 1.01700712])}	{'CI': array([0.85686157, 1.01700712])}	No
741	Complications of labour and delivery|pregnancy, childbirth and the puerperium$F$21-40	pregnancy, childbirth and the puerperium	1.0020649289126777	{'CI': array([0.98248186, 1.02203834])}	{'CI': array([0.98248186, 1.02203834])}	No	0.9943056403836283	{'CI': array([0.97602171, 1.01293209])}	{'CI': array([0.97602171, 1.01293209])}	No
742	Complications of labour and delivery|pregnancy, childbirth and the puerperium$F$41-60	pregnancy, childbirth and the puerperium	0.9386227544910178	{'CI': array([0.80617357, 1.09283249])}	{'CI': array([0.80617357, 1.09283249])}	No	0.9404135813359145	{'CI': array([0.82643095, 1.07011688])}	{'CI': array([0.82643095, 1.07011688])}	No
743	Complications predominantly related to the puerperium|pregnancy, childbirth and the puerperium$F$0-20	pregnancy, childbirth and the puerperium	1.013467488814193	{'CI': array([0.83708922, 1.22700941])}	{'CI': array([0.83708922, 1.22700941])}	No	0.9338726311246991	{'CI': array([0.79551954, 1.09628746])}	{'CI': array([0.79551954, 1.09628746])}	No
744	Complications predominantly related to the puerperium|pregnancy, childbirth and the puerperium$F$21-40	pregnancy, childbirth and the puerperium	1.01423007421661	{'CI': array([0.96731165, 1.06342423])}	{'CI': array([0.96731165, 1.06342423])}	No	1.032176401669351	{'CI': array([0.98889643, 1.07735057])}	{'CI': array([0.98889643, 1.07735057])}	No
745	Delivery|pregnancy, childbirth and the puerperium$F$0-20	pregnancy, childbirth and the puerperium	1.0075501171569903	{'CI': array([0.92299307, 1.09985359])}	{'CI': array([0.92299307, 1.09985359])}	No	0.9770618964417056	{'CI': array([0.90383045, 1.0562268 ])}	{'CI': array([0.90383045, 1.0562268 ])}	No
746	Delivery|pregnancy, childbirth and the puerperium$F$21-40	pregnancy, childbirth and the puerperium	1.0007180494006778	{'CI': array([0.98352451, 1.01821216])}	{'CI': array([0.98352451, 1.01821216])}	No	1.0123602273886838	{'CI': array([0.99551358, 1.02949196])}	{'CI': array([0.99551358, 1.02949196])}	No
747	Delivery|pregnancy, childbirth and the puerperium$F$41-60	pregnancy, childbirth and the puerperium	0.9736631896868385	{'CI': array([0.84616466, 1.12037297])}	{'CI': array([0.84616466, 1.12037297])}	No	0.9481777409263936	{'CI': array([0.83419653, 1.07773288])}	{'CI': array([0.83419653, 1.07773288])}	No
748	Maternal care related to the fetus and amniotic cavity and possible delivery problems|pregnancy, childbirth and the puerperium$F$0-20	pregnancy, childbirth and the puerperium	1.0762427596515736	{'CI': array([0.95585017, 1.21179921])}	{'CI': array([0.95585017, 1.21179921])}	No	0.9159686880975281	{'CI': array([0.82337437, 1.01897589])}	{'CI': array([0.82337437, 1.01897589])}	No
749	Maternal care related to the fetus and amniotic cavity and possible delivery problems|pregnancy, childbirth and the puerperium$F$21-40	pregnancy, childbirth and the puerperium	0.9978637282788883	{'CI': array([0.97067955, 1.02580921])}	{'CI': array([0.97067955, 1.02580921])}	No	0.9800871617947822	{'CI': array([0.95524801, 1.0055722 ])}	{'CI': array([0.95524801, 1.0055722 ])}	No
750	Maternal care related to the fetus and amniotic cavity and possible delivery problems|pregnancy, childbirth and the puerperium$F$41-60	pregnancy, childbirth and the puerperium	0.8526946107784431	{'CI': array([0.70695721, 1.0284754 ])}	{'CI': array([0.70695721, 1.0284754 ])}	No	1.0739761910330472	{'CI': array([0.91700089, 1.25782305])}	{'CI': array([0.91700089, 1.25782305])}	No
751	Maternal care related to the fetus and amniotic cavity and possible delivery problems|pregnancy, childbirth and the puerperium$M$0-20	pregnancy, childbirth and the puerperium	1.0635698300368959	{'CI': array([0.82583185, 1.3697471 ])}	{'CI': array([0.82583185, 1.3697471 ])}	No	0.9343292268891259	{'CI': array([0.73640887, 1.18544349])}	{'CI': array([0.73640887, 1.18544349])}	No
752	Oedema, proteinuria and hypertensive disorders in pregnancy, childbirth and the puerperium|pregnancy, childbirth and the puerperium$F$0-20	pregnancy, childbirth and the puerperium	0.9633614127676849	{'CI': array([0.78278552, 1.18559323])}	{'CI': array([0.78278552, 1.18559323])}	No	1.0192282746440224	{'CI': array([0.84979639, 1.22244139])}	{'CI': array([0.84979639, 1.22244139])}	No
753	Oedema, proteinuria and hypertensive disorders in pregnancy, childbirth and the puerperium|pregnancy, childbirth and the puerperium$F$21-40	pregnancy, childbirth and the puerperium	0.9968741857869051	{'CI': array([0.94783505, 1.04845051])}	{'CI': array([0.94783505, 1.04845051])}	No	0.9950929729635837	{'CI': array([0.94895052, 1.04347909])}	{'CI': array([0.94895052, 1.04347909])}	No
754	Other maternal disorders predominantly related to pregnancy|pregnancy, childbirth and the puerperium$F$0-20	pregnancy, childbirth and the puerperium	0.9567758680591035	{'CI': array([0.82138043, 1.11448974])}	{'CI': array([0.82138043, 1.11448974])}	No	0.9073175050539332	{'CI': array([0.79445125, 1.03621847])}	{'CI': array([0.79445125, 1.03621847])}	No
755	Other maternal disorders predominantly related to pregnancy|pregnancy, childbirth and the puerperium$F$21-40	pregnancy, childbirth and the puerperium	0.9744048663844823	{'CI': array([0.93594302, 1.01444728])}	{'CI': array([0.93594302, 1.01444728])}	No	1.0062149534101839	{'CI': array([0.97130408, 1.04238061])}	{'CI': array([0.97130408, 1.04238061])}	No
756	Other obstetric conditions, not elsewhere classified|pregnancy, childbirth and the puerperium$F$0-20	pregnancy, childbirth and the puerperium	1.0478124713374126	{'CI': array([0.85347823, 1.28639599])}	{'CI': array([0.85347823, 1.28639599])}	No	0.8804322695005096	{'CI': array([0.7376027, 1.0509194])}	{'CI': array([0.7376027, 1.0509194])}	No
757	Other obstetric conditions, not elsewhere classified|pregnancy, childbirth and the puerperium$F$21-40	pregnancy, childbirth and the puerperium	0.9815050472718188	{'CI': array([0.9366375 , 1.02852187])}	{'CI': array([0.9366375 , 1.02852187])}	No	1.0050651584864012	{'CI': array([0.96302087, 1.04894504])}	{'CI': array([0.96302087, 1.04894504])}	No
758	Pregnancy with abortive outcome|pregnancy, childbirth and the puerperium$F$0-20	pregnancy, childbirth and the puerperium	1.0599678691397691	{'CI': array([0.88868574, 1.26426231])}	{'CI': array([0.88868574, 1.26426231])}	No	0.9381585472727395	{'CI': array([0.80401275, 1.09468595])}	{'CI': array([0.80401275, 1.09468595])}	No
759	Pregnancy with abortive outcome|pregnancy, childbirth and the puerperium$F$21-40	pregnancy, childbirth and the puerperium	0.9679236122349895	{'CI': array([0.92268963, 1.01537514])}	{'CI': array([0.92268963, 1.01537514])}	No	0.9919207834146709	{'CI': array([0.95357542, 1.0318081 ])}	{'CI': array([0.95357542, 1.0318081 ])}	No
760	Pregnancy with abortive outcome|pregnancy, childbirth and the puerperium$F$41-60	pregnancy, childbirth and the puerperium	0.9600524977442374	{'CI': array([0.77378393, 1.19116043])}	{'CI': array([0.77378393, 1.19116043])}	No	0.8646942800788955	{'CI': array([0.71755964, 1.04199869])}	{'CI': array([0.71755964, 1.04199869])}	No
761	Supervision of high risk pregnancy|pregnancy, childbirth and the puerperium$F$21-40	pregnancy, childbirth and the puerperium	1.030473491132701	{'CI': array([0.93196342, 1.13939624])}	{'CI': array([0.93196342, 1.13939624])}	No	1.0643633189293495	{'CI': array([0.97438547, 1.16265001])}	{'CI': array([0.97438547, 1.16265001])}	No
762	Bacterial, viral and other infectious agents|sequelae, and diseases classified elsewhere$F$0-20	sequelae, and diseases classified elsewhere	1.027273879104716	{'CI': array([0.8984282 , 1.17459761])}	{'CI': array([0.8984282 , 1.17459761])}	No	1.0199031737493276	{'CI': array([0.91103031, 1.14178691])}	{'CI': array([0.91103031, 1.14178691])}	No
763	Bacterial, viral and other infectious agents|sequelae, and diseases classified elsewhere$F$21-40	sequelae, and diseases classified elsewhere	1.0041146756765797	{'CI': array([0.82872888, 1.21661778])}	{'CI': array([0.82872888, 1.21661778])}	No	0.9518743448240012	{'CI': array([0.80037766, 1.13204655])}	{'CI': array([0.80037766, 1.13204655])}	No
764	Bacterial, viral and other infectious agents|sequelae, and diseases classified elsewhere$F$41-60	sequelae, and diseases classified elsewhere	0.8714076862996415	{'CI': array([0.71995828, 1.05471578])}	{'CI': array([0.71995828, 1.05471578])}	No	1.099123752911007	{'CI': array([0.92816457, 1.30157201])}	{'CI': array([0.92816457, 1.30157201])}	No
765	Bacterial, viral and other infectious agents|sequelae, and diseases classified elsewhere$F$61-	sequelae, and diseases classified elsewhere	1.0018419511669803	{'CI': array([0.91902844, 1.09211777])}	{'CI': array([0.91902844, 1.09211777])}	No	1.012473856755184	{'CI': array([0.9346079 , 1.09682714])}	{'CI': array([0.9346079 , 1.09682714])}	No
766	Bacterial, viral and other infectious agents|sequelae, and diseases classified elsewhere$M$0-20	sequelae, and diseases classified elsewhere	1.0011045869426196	{'CI': array([0.88190897, 1.13641025])}	{'CI': array([0.88190897, 1.13641025])}	No	1.0501649473739332	{'CI': array([0.94719753, 1.16432569])}	{'CI': array([0.94719753, 1.16432569])}	No
767	Bacterial, viral and other infectious agents|sequelae, and diseases classified elsewhere$M$21-40	sequelae, and diseases classified elsewhere	1.0422570418934427	{'CI': array([0.86069148, 1.26212443])}	{'CI': array([0.86069148, 1.26212443])}	No	1.0242065626681012	{'CI': array([0.86921171, 1.20683957])}	{'CI': array([0.86921171, 1.20683957])}	No
768	Bacterial, viral and other infectious agents|sequelae, and diseases classified elsewhere$M$41-60	sequelae, and diseases classified elsewhere	0.9538850585681226	{'CI': array([0.80879563, 1.12500201])}	{'CI': array([0.80879563, 1.12500201])}	No	0.9867810775067212	{'CI': array([0.85355533, 1.14080114])}	{'CI': array([0.85355533, 1.14080114])}	No
769	Bacterial, viral and other infectious agents|sequelae, and diseases classified elsewhere$M$61-	sequelae, and diseases classified elsewhere	1.0093923827471958	{'CI': array([0.92118476, 1.10604629])}	{'CI': array([0.92118476, 1.10604629])}	No	0.9940828402366864	{'CI': array([0.91262106, 1.08281601])}	{'CI': array([0.91262106, 1.08281601])}	No
770	Other infectious diseases|sequelae, and diseases classified elsewhere$F$61-	sequelae, and diseases classified elsewhere	0.9801934592353753	{'CI': array([0.83795782, 1.14657229])}	{'CI': array([0.83795782, 1.14657229])}	No	1.020662595323229	{'CI': array([0.88308032, 1.17967993])}	{'CI': array([0.88308032, 1.17967993])}	No
771	Other infectious diseases|sequelae, and diseases classified elsewhere$M$61-	sequelae, and diseases classified elsewhere	1.0105815765728816	{'CI': array([0.86975378, 1.17421177])}	{'CI': array([0.86975378, 1.17421177])}	No	1.0469892098851374	{'CI': array([0.91552913, 1.19732553])}	{'CI': array([0.91552913, 1.19732553])}	No
772	Sequelae of infectious and parasitic diseases|sequelae, and diseases classified elsewhere$F$61-	sequelae, and diseases classified elsewhere	0.9982615414332624	{'CI': array([0.83821743, 1.18886349])}	{'CI': array([0.83821743, 1.18886349])}	No	0.8807737503389678	{'CI': array([0.75090646, 1.03310125])}	{'CI': array([0.75090646, 1.03310125])}	No
773	Sequelae of infectious and parasitic diseases|sequelae, and diseases classified elsewhere$M$61-	sequelae, and diseases classified elsewhere	1.1220635651773374	{'CI': array([0.93777853, 1.34256289])}	{'CI': array([0.93777853, 1.34256289])}	No	0.8756170095349051	{'CI': array([0.74034983, 1.03559847])}	{'CI': array([0.74034983, 1.03559847])}	No
774	Circulatory and respiratory systems|symptoms and signs$F$0-20	symptoms and signs	1.0176516532153084	{'CI': array([0.85970787, 1.20461255])}	{'CI': array([0.85970787, 1.20461255])}	No	1.0268548020027308	{'CI': array([0.88694728, 1.18883142])}	{'CI': array([0.88694728, 1.18883142])}	No
775	Circulatory and respiratory systems|symptoms and signs$F$21-40	symptoms and signs	0.9910892959734104	{'CI': array([0.88475865, 1.1101988 ])}	{'CI': array([0.88475865, 1.1101988 ])}	No	1.0091226489469534	{'CI': array([0.91471464, 1.11327455])}	{'CI': array([0.91471464, 1.11327455])}	No
776	Circulatory and respiratory systems|symptoms and signs$F$41-60	symptoms and signs	0.9974476233242746	{'CI': array([0.93994776, 1.05846496])}	{'CI': array([0.93994776, 1.05846496])}	No	0.946603038506482	{'CI': array([0.89759706, 0.99828459])}	{'CI': array([0.88147478, 1.01654333])}	No
777	Circulatory and respiratory systems|symptoms and signs$F$61-	symptoms and signs	1.0205895466371686	{'CI': array([0.98536398, 1.05707438])}	{'CI': array([0.98536398, 1.05707438])}	No	0.9830220466287353	{'CI': array([0.95288222, 1.0141152 ])}	{'CI': array([0.95288222, 1.0141152 ])}	No
778	Circulatory and respiratory systems|symptoms and signs$M$0-20	symptoms and signs	1.0623425378087685	{'CI': array([0.91359815, 1.23530424])}	{'CI': array([0.91359815, 1.23530424])}	No	0.9932023417068045	{'CI': array([0.86952791, 1.13446719])}	{'CI': array([0.86952791, 1.13446719])}	No
779	Circulatory and respiratory systems|symptoms and signs$M$21-40	symptoms and signs	0.9828710249864772	{'CI': array([0.89891554, 1.07466765])}	{'CI': array([0.89891554, 1.07466765])}	No	0.989700862981235	{'CI': array([0.91413998, 1.07150745])}	{'CI': array([0.91413998, 1.07150745])}	No
780	Circulatory and respiratory systems|symptoms and signs$M$41-60	symptoms and signs	0.9947251756610647	{'CI': array([0.94737514, 1.04444178])}	{'CI': array([0.94737514, 1.04444178])}	No	0.9688781769190147	{'CI': array([0.92797374, 1.01158565])}	{'CI': array([0.92797374, 1.01158565])}	No
781	Circulatory and respiratory systems|symptoms and signs$M$61-	symptoms and signs	1.0179616000197746	{'CI': array([0.98119578, 1.05610505])}	{'CI': array([0.98119578, 1.05610505])}	No	1.0169353193225872	{'CI': array([0.98440263, 1.05054315])}	{'CI': array([0.98440263, 1.05054315])}	No
782	Cognition, perception, emotional state and behaviour|symptoms and signs$F$0-20	symptoms and signs	0.9340223662264512	{'CI': array([0.78182061, 1.11585416])}	{'CI': array([0.78182061, 1.11585416])}	No	0.9654183984766896	{'CI': array([0.82831498, 1.12521529])}	{'CI': array([0.82831498, 1.12521529])}	No
783	Cognition, perception, emotional state and behaviour|symptoms and signs$F$21-40	symptoms and signs	1.0171244227412333	{'CI': array([0.91866472, 1.12613674])}	{'CI': array([0.91866472, 1.12613674])}	No	1.0341822248793493	{'CI': array([0.94853232, 1.12756609])}	{'CI': array([0.94853232, 1.12756609])}	No
784	Cognition, perception, emotional state and behaviour|symptoms and signs$F$41-60	symptoms and signs	0.9073247217437485	{'CI': array([0.82111163, 1.00258981])}	{'CI': array([0.82111163, 1.00258981])}	No	1.0155426159309355	{'CI': array([0.93665057, 1.10107957])}	{'CI': array([0.93665057, 1.10107957])}	No
785	Cognition, perception, emotional state and behaviour|symptoms and signs$F$61-	symptoms and signs	1.025319880650043	{'CI': array([0.98011394, 1.07261086])}	{'CI': array([0.98011394, 1.07261086])}	No	0.9892522212221361	{'CI': array([0.95196778, 1.02799693])}	{'CI': array([0.95196778, 1.02799693])}	No
786	Cognition, perception, emotional state and behaviour|symptoms and signs$M$0-20	symptoms and signs	0.9938676863141186	{'CI': array([0.82583564, 1.19608907])}	{'CI': array([0.82583564, 1.19608907])}	No	1.0358510268012528	{'CI': array([0.87843032, 1.2214826 ])}	{'CI': array([0.87843032, 1.2214826 ])}	No
787	Cognition, perception, emotional state and behaviour|symptoms and signs$M$21-40	symptoms and signs	0.8987071560717685	{'CI': array([0.80177009, 1.00736429])}	{'CI': array([0.80177009, 1.00736429])}	No	1.0438809409290724	{'CI': array([0.94872347, 1.14858276])}	{'CI': array([0.94872347, 1.14858276])}	No
788	Cognition, perception, emotional state and behaviour|symptoms and signs$M$41-60	symptoms and signs	1.036756968178728	{'CI': array([0.93778599, 1.14617303])}	{'CI': array([0.93778599, 1.14617303])}	No	1.02795088159256	{'CI': array([0.94370054, 1.1197228 ])}	{'CI': array([0.94370054, 1.1197228 ])}	No
789	Cognition, perception, emotional state and behaviour|symptoms and signs$M$61-	symptoms and signs	1.0234820973750447	{'CI': array([0.96831666, 1.08179033])}	{'CI': array([0.96831666, 1.08179033])}	No	1.0221542068592375	{'CI': array([0.97534043, 1.07121493])}	{'CI': array([0.97534043, 1.07121493])}	No
790	Digestive system and abdomen|symptoms and signs$F$0-20	symptoms and signs	1.0366182985535386	{'CI': array([0.98050077, 1.09594763])}	{'CI': array([0.98050077, 1.09594763])}	No	0.9542306921174796	{'CI': array([0.90725035, 1.00364383])}	{'CI': array([0.90725035, 1.00364383])}	No
791	Digestive system and abdomen|symptoms and signs$F$21-40	symptoms and signs	0.9513188979499078	{'CI': array([0.90407313, 1.00103368])}	{'CI': array([0.90407313, 1.00103368])}	No	0.984070223259768	{'CI': array([0.94197329, 1.02804848])}	{'CI': array([0.94197329, 1.02804848])}	No
792	Digestive system and abdomen|symptoms and signs$F$41-60	symptoms and signs	1.0078658227410782	{'CI': array([0.95111215, 1.06800603])}	{'CI': array([0.95111215, 1.06800603])}	No	0.9875494343099538	{'CI': array([0.93904574, 1.03855845])}	{'CI': array([0.93904574, 1.03855845])}	No
793	Digestive system and abdomen|symptoms and signs$F$61-	symptoms and signs	1.013114165966948	{'CI': array([0.97238222, 1.05555233])}	{'CI': array([0.97238222, 1.05555233])}	No	1.0001630575429679	{'CI': array([0.96462646, 1.03700882])}	{'CI': array([0.96462646, 1.03700882])}	No
794	Digestive system and abdomen|symptoms and signs$M$0-20	symptoms and signs	1.0121234828738728	{'CI': array([0.94674786, 1.08201348])}	{'CI': array([0.94674786, 1.08201348])}	No	0.9169780285785571	{'CI': array([0.8631387 , 0.97417565])}	{'CI': array([0.84551583, 0.99448014])}	Yes
795	Digestive system and abdomen|symptoms and signs$M$21-40	symptoms and signs	0.9760533036721867	{'CI': array([0.90285192, 1.05518971])}	{'CI': array([0.90285192, 1.05518971])}	No	1.0023846535051866	{'CI': array([0.93569498, 1.07382749])}	{'CI': array([0.93569498, 1.07382749])}	No
796	Digestive system and abdomen|symptoms and signs$M$41-60	symptoms and signs	0.9907903491263087	{'CI': array([0.9239512 , 1.06246468])}	{'CI': array([0.9239512 , 1.06246468])}	No	1.0019796741790803	{'CI': array([0.94307167, 1.0645673 ])}	{'CI': array([0.94307167, 1.0645673 ])}	No
797	Digestive system and abdomen|symptoms and signs$M$61-	symptoms and signs	1.0113066917524467	{'CI': array([0.96211537, 1.06301309])}	{'CI': array([0.96211537, 1.06301309])}	No	1.0039503947196253	{'CI': array([0.9605732, 1.0492864])}	{'CI': array([0.9605732, 1.0492864])}	No
798	General symptoms and signs|symptoms and signs$F$0-20	symptoms and signs	1.0179565727655522	{'CI': array([0.94114369, 1.10103866])}	{'CI': array([0.94114369, 1.10103866])}	No	0.9140660198840597	{'CI': array([0.85100093, 0.98180467])}	{'CI': array([0.83051461, 1.00602287])}	No
799	General symptoms and signs|symptoms and signs$F$21-40	symptoms and signs	0.9795533021548144	{'CI': array([0.89901529, 1.06730629])}	{'CI': array([0.89901529, 1.06730629])}	No	0.9791844410806843	{'CI': array([0.91097212, 1.05250441])}	{'CI': array([0.91097212, 1.05250441])}	No
800	General symptoms and signs|symptoms and signs$F$41-60	symptoms and signs	1.0291043445024843	{'CI': array([0.95530285, 1.10860734])}	{'CI': array([0.95530285, 1.10860734])}	No	0.93711011372098	{'CI': array([0.87803532, 1.0001595 ])}	{'CI': array([0.87803532, 1.0001595 ])}	No
801	General symptoms and signs|symptoms and signs$F$61-	symptoms and signs	1.0178694205585808	{'CI': array([0.9762065 , 1.06131044])}	{'CI': array([0.9762065 , 1.06131044])}	No	1.001283492971181	{'CI': array([0.96569828, 1.03818 ])}	{'CI': array([0.96569828, 1.03818 ])}	No
802	General symptoms and signs|symptoms and signs$M$0-20	symptoms and signs	1.052866559073289	{'CI': array([0.97404932, 1.13806146])}	{'CI': array([0.97404932, 1.13806146])}	No	1.0064512776243593	{'CI': array([0.93885775, 1.07891123])}	{'CI': array([0.93885775, 1.07891123])}	No
803	General symptoms and signs|symptoms and signs$M$21-40	symptoms and signs	0.989712747657287	{'CI': array([0.9012964 , 1.08680265])}	{'CI': array([0.9012964 , 1.08680265])}	No	1.0402595915251	{'CI': array([0.96117484, 1.12585138])}	{'CI': array([0.96117484, 1.12585138])}	No
804	General symptoms and signs|symptoms and signs$M$41-60	symptoms and signs	0.9418654853302798	{'CI': array([0.87506751, 1.01376246])}	{'CI': array([0.87506751, 1.01376246])}	No	1.0139726153169633	{'CI': array([0.95164023, 1.08038777])}	{'CI': array([0.95164023, 1.08038777])}	No
805	General symptoms and signs|symptoms and signs$M$61-	symptoms and signs	1.0079709861323103	{'CI': array([0.96331074, 1.05470174])}	{'CI': array([0.96331074, 1.05470174])}	No	0.9760648470997632	{'CI': array([0.9381047 , 1.01556104])}	{'CI': array([0.9381047 , 1.01556104])}	No
806	Nervous and musculoskeletal systems|symptoms and signs$F$41-60	symptoms and signs	0.88605271209406	{'CI': array([0.75355994, 1.0418407 ])}	{'CI': array([0.75355994, 1.0418407 ])}	No	0.875698193763666	{'CI': array([0.76280629, 1.0052976 ])}	{'CI': array([0.76280629, 1.0052976 ])}	No
807	Nervous and musculoskeletal systems|symptoms and signs$F$61-	symptoms and signs	0.9846906436193614	{'CI': array([0.88049322, 1.10121877])}	{'CI': array([0.88049322, 1.10121877])}	No	0.9554650433003855	{'CI': array([0.86921089, 1.05027843])}	{'CI': array([0.86921089, 1.05027843])}	No
808	Nervous and musculoskeletal systems|symptoms and signs$M$21-40	symptoms and signs	1.0280169587831636	{'CI': array([0.86842295, 1.21694028])}	{'CI': array([0.86842295, 1.21694028])}	No	0.9718035023018193	{'CI': array([0.83893516, 1.12571519])}	{'CI': array([0.83893516, 1.12571519])}	No
809	Nervous and musculoskeletal systems|symptoms and signs$M$41-60	symptoms and signs	0.9120958083832335	{'CI': array([0.7771826 , 1.07042896])}	{'CI': array([0.7771826 , 1.07042896])}	No	0.942367547970038	{'CI': array([0.82690994, 1.07394597])}	{'CI': array([0.82690994, 1.07394597])}	No
810	Nervous and musculoskeletal systems|symptoms and signs$M$61-	symptoms and signs	0.9349436719780777	{'CI': array([0.82822059, 1.0554189 ])}	{'CI': array([0.82822059, 1.0554189 ])}	No	0.9671096995297215	{'CI': array([0.87492831, 1.06900321])}	{'CI': array([0.87492831, 1.06900321])}	No
811	Skin and subcutaneous tissue|symptoms and signs$F$41-60	symptoms and signs	1.0638545917015527	{'CI': array([0.86645145, 1.30623198])}	{'CI': array([0.86645145, 1.30623198])}	No	0.881708258296887	{'CI': array([0.74838478, 1.03878308])}	{'CI': array([0.74838478, 1.03878308])}	No
812	Skin and subcutaneous tissue|symptoms and signs$F$61-	symptoms and signs	1.0050539589344987	{'CI': array([0.8775917 , 1.15102896])}	{'CI': array([0.8775917 , 1.15102896])}	No	0.983083306734759	{'CI': array([0.87372471, 1.10612963])}	{'CI': array([0.87372471, 1.10612963])}	No
813	Skin and subcutaneous tissue|symptoms and signs$M$41-60	symptoms and signs	1.0080452591749016	{'CI': array([0.8245924 , 1.23231217])}	{'CI': array([0.8245924 , 1.23231217])}	No	1.0136294129379695	{'CI': array([0.85836956, 1.1969723 ])}	{'CI': array([0.85836956, 1.1969723 ])}	No
814	Skin and subcutaneous tissue|symptoms and signs$M$61-	symptoms and signs	0.9506643279098368	{'CI': array([0.81670563, 1.10659536])}	{'CI': array([0.81670563, 1.10659536])}	No	0.9559512058654308	{'CI': array([0.83507894, 1.09431895])}	{'CI': array([0.83507894, 1.09431895])}	No
815	Speech and voice|symptoms and signs$F$61-	symptoms and signs	1.024694412827238	{'CI': array([0.8889393 , 1.18118149])}	{'CI': array([0.8889393 , 1.18118149])}	No	0.9091312331999679	{'CI': array([0.80144558, 1.03128599])}	{'CI': array([0.80144558, 1.03128599])}	No
816	Speech and voice|symptoms and signs$M$61-	symptoms and signs	1.0201568693598717	{'CI': array([0.88179548, 1.18022837])}	{'CI': array([0.88179548, 1.18022837])}	No	1.0598004505954295	{'CI': array([0.93384497, 1.2027446 ])}	{'CI': array([0.93384497, 1.2027446 ])}	No
817	Urinary system|symptoms and signs$F$61-	symptoms and signs	0.9915480044695297	{'CI': array([0.90324056, 1.08848903])}	{'CI': array([0.90324056, 1.08848903])}	No	1.0113828093438844	{'CI': array([0.93242123, 1.09703121])}	{'CI': array([0.93242123, 1.09703121])}	No
818	Urinary system|symptoms and signs$M$0-20	symptoms and signs	0.983381551503734	{'CI': array([0.77570192, 1.24666351])}	{'CI': array([0.77570192, 1.24666351])}	No	1.0701959115309105	{'CI': array([0.86768746, 1.31996755])}	{'CI': array([0.86768746, 1.31996755])}	No
819	Urinary system|symptoms and signs$M$41-60	symptoms and signs	1.008903931267899	{'CI': array([0.85190646, 1.1948344 ])}	{'CI': array([0.85190646, 1.1948344 ])}	No	1.0129727754430842	{'CI': array([0.86930947, 1.18037808])}	{'CI': array([0.86930947, 1.18037808])}	No
820	Urinary system|symptoms and signs$M$61-	symptoms and signs	0.9967974788777992	{'CI': array([0.9437834 , 1.05278946])}	{'CI': array([0.9437834 , 1.05278946])}	No	0.9945470395550319	{'CI': array([0.94766347, 1.04375007])}	{'CI': array([0.94766347, 1.04375007])}	No
821	Other viral diseases|viral infections$F$0-20	viral infections	1.022109626900046	{'CI': array([0.90174295, 1.15854312])}	{'CI': array([0.90174295, 1.15854312])}	No	0.9878521215799322	{'CI': array([0.88771506, 1.09928497])}	{'CI': array([0.88771506, 1.09928497])}	No
822	Other viral diseases|viral infections$F$21-40	viral infections	1.0093301768555911	{'CI': array([0.84219772, 1.20962973])}	{'CI': array([0.84219772, 1.20962973])}	No	0.9544252801208611	{'CI': array([0.80919068, 1.12572678])}	{'CI': array([0.80919068, 1.12572678])}	No
823	Other viral diseases|viral infections$F$41-60	viral infections	0.98088659533141	{'CI': array([0.80597023, 1.19376433])}	{'CI': array([0.80597023, 1.19376433])}	No	0.9263660255066669	{'CI': array([0.78249475, 1.0966898 ])}	{'CI': array([0.78249475, 1.0966898 ])}	No
824	Other viral diseases|viral infections$F$61-	viral infections	0.9959448822820249	{'CI': array([0.87561115, 1.13281588])}	{'CI': array([0.87561115, 1.13281588])}	No	1.044482145073861	{'CI': array([0.91722047, 1.18940101])}	{'CI': array([0.91722047, 1.18940101])}	No
825	Other viral diseases|viral infections$M$0-20	viral infections	1.0168832011068116	{'CI': array([0.90266514, 1.14555376])}	{'CI': array([0.90266514, 1.14555376])}	No	0.9160863355304596	{'CI': array([0.82668114, 1.01516066])}	{'CI': array([0.82668114, 1.01516066])}	No
826	Other viral diseases|viral infections$M$21-40	viral infections	1.0853407688439913	{'CI': array([0.92973127, 1.26699469])}	{'CI': array([0.92973127, 1.26699469])}	No	0.9530512783507443	{'CI': array([0.82957017, 1.09491249])}	{'CI': array([0.82957017, 1.09491249])}	No
827	Other viral diseases|viral infections$M$41-60	viral infections	1.1169689091567754	{'CI': array([0.96324615, 1.29522401])}	{'CI': array([0.96324615, 1.29522401])}	No	1.0303254437869822	{'CI': array([0.9046702 , 1.17343372])}	{'CI': array([0.9046702 , 1.17343372])}	No
828	Other viral diseases|viral infections$M$61-	viral infections	0.9779953137203853	{'CI': array([0.85667378, 1.11649832])}	{'CI': array([0.85667378, 1.11649832])}	No	1.0304409102185812	{'CI': array([0.90316376, 1.17565442])}	{'CI': array([0.90316376, 1.17565442])}	No
829	Viral hepatitis|viral infections$F$41-60	viral infections	1.143722952708102	{'CI': array([0.95766114, 1.36593429])}	{'CI': array([0.95766114, 1.36593429])}	No	1.0623577605826127	{'CI': array([0.90355547, 1.24906998])}	{'CI': array([0.90355547, 1.24906998])}	No
830	Viral hepatitis|viral infections$M$21-40	viral infections	1.062208519939906	{'CI': array([0.91364088, 1.23493482])}	{'CI': array([0.91364088, 1.23493482])}	No	1.0016424055616802	{'CI': array([0.87307953, 1.14913645])}	{'CI': array([0.87307953, 1.14913645])}	No
831	Viral hepatitis|viral infections$M$41-60	viral infections	1.1047189440747154	{'CI': array([0.98851543, 1.2345826 ])}	{'CI': array([0.98851543, 1.2345826 ])}	No	1.0469379605764693	{'CI': array([0.94795546, 1.1562559 ])}	{'CI': array([0.94795546, 1.1562559 ])}	No
832	Viral infections characterized by skin and mucous membrane lesions|viral infections$F$0-20	viral infections	0.9936698032506416	{'CI': array([0.8122195 , 1.21565621])}	{'CI': array([0.8122195 , 1.21565621])}	No	1.055348383074335	{'CI': array([0.86828274, 1.28271606])}	{'CI': array([0.86828274, 1.28271606])}	No
833	Viral infections characterized by skin and mucous membrane lesions|viral infections$F$61-	viral infections	1.0015660985720864	{'CI': array([0.86405404, 1.16096286])}	{'CI': array([0.86405404, 1.16096286])}	No	1.0030679768370179	{'CI': array([0.88284263, 1.13966558])}	{'CI': array([0.88284263, 1.13966558])}	No
834	Viral infections characterized by skin and mucous membrane lesions|viral infections$M$0-20	viral infections	0.8604408204866861	{'CI': array([0.69314102, 1.0681209 ])}	{'CI': array([0.69314102, 1.0681209 ])}	No	0.9227127901684115	{'CI': array([0.73194033, 1.16320807])}	{'CI': array([0.73194033, 1.16320807])}	No
835	Viral infections characterized by skin and mucous membrane lesions|viral infections$M$61-	viral infections	1.0320498898575905	{'CI': array([0.85926364, 1.23958111])}	{'CI': array([0.85926364, 1.23958111])}	No	0.9650777706276584	{'CI': array([0.81890508, 1.13734195])}	{'CI': array([0.81890508, 1.13734195])}	No
