# Supplementary material for: Measurable health effects associated with the daylight saving time shift
Source: PLoS Comput Biol. 2020 Jun 8;16(6):e1007927. doi: 10.1371/journal.pcbi.1007927 (PMC7302868; doi:10.1371/journal.pcbi.1007927)
Supplement: S9 Table — (CSV) [file pcbi.1007927.s010.csv]

	Condition	System	Relative Risk (Spring)	99.0% C.I. (Spring)	False Coverage Rate Corrected 99.0% C.I. (Spring)	Spring Significant?	Relative Risk (Autumn)	99.0% C.I. (Autumn)	False Coverage Rate Corrected 99.0% C.I. (Autumn)	Autumn Significant?
0	On examination of blood, without diagnosis|abnormal clinical and laboratory findings, not elsewhere classified$M$0-20	abnormal clinical and laboratory findings, not elsewhere classified	0.874055168351821	{'CI': array([0.64886612, 1.1773961 ])}	{'CI': array([0.64886612, 1.1773961 ])}	No	1.0569271577229136	{'CI': array([0.83616888, 1.33596818])}	{'CI': array([0.83616888, 1.33596818])}	No
1	On examination of urine, without diagnosis|abnormal clinical and laboratory findings, not elsewhere classified$F$21-40	abnormal clinical and laboratory findings, not elsewhere classified	1.0411976047904192	{'CI': array([0.83585676, 1.29698352])}	{'CI': array([0.83585676, 1.29698352])}	No	1.036565012896374	{'CI': array([0.84575241, 1.2704274 ])}	{'CI': array([0.84575241, 1.2704274 ])}	No
2	Infections with a predominantly sexual mode of transmission|bacterial infections, and other intestinal infectious diseases, and stds$F$21-40	bacterial infections, and other intestinal infectious diseases, and stds	0.9423814600416471	{'CI': array([0.8265195 , 1.07448502])}	{'CI': array([0.8265195 , 1.07448502])}	No	0.9685411434166276	{'CI': array([0.87446317, 1.07274037])}	{'CI': array([0.87446317, 1.07274037])}	No
3	Infections with a predominantly sexual mode of transmission|bacterial infections, and other intestinal infectious diseases, and stds$F$61-	bacterial infections, and other intestinal infectious diseases, and stds	1.0113390240795006	{'CI': array([0.86016446, 1.18908264])}	{'CI': array([0.86016446, 1.18908264])}	No	1.051296241113618	{'CI': array([0.92175317, 1.19904528])}	{'CI': array([0.92175317, 1.19904528])}	No
4	Intestinal infectious diseases|bacterial infections, and other intestinal infectious diseases, and stds$F$0-20	bacterial infections, and other intestinal infectious diseases, and stds	1.0679207309175325	{'CI': array([0.89391994, 1.27579063])}	{'CI': array([0.89391994, 1.27579063])}	No	0.8206187204638418	{'CI': array([0.67503002, 0.99760762])}	{'CI': array([0.61850451, 1.08877959])}	No
5	Intestinal infectious diseases|bacterial infections, and other intestinal infectious diseases, and stds$F$61-	bacterial infections, and other intestinal infectious diseases, and stds	1.1404088374974188	{'CI': array([0.9354522 , 1.39027127])}	{'CI': array([0.9354522 , 1.39027127])}	No	1.0280685783644363	{'CI': array([0.87025158, 1.21450513])}	{'CI': array([0.87025158, 1.21450513])}	No
6	Intestinal infectious diseases|bacterial infections, and other intestinal infectious diseases, and stds$M$0-20	bacterial infections, and other intestinal infectious diseases, and stds	0.9309914874620938	{'CI': array([0.79043002, 1.09654887])}	{'CI': array([0.79043002, 1.09654887])}	No	1.0895774122909192	{'CI': array([0.91747865, 1.2939581 ])}	{'CI': array([0.91747865, 1.2939581 ])}	No
7	Intestinal infectious diseases|bacterial infections, and other intestinal infectious diseases, and stds$M$61-	bacterial infections, and other intestinal infectious diseases, and stds	1.0384392505311957	{'CI': array([0.81846796, 1.31752999])}	{'CI': array([0.81846796, 1.31752999])}	No	0.9816789545296332	{'CI': array([0.81241833, 1.18620363])}	{'CI': array([0.81241833, 1.18620363])}	No
8	Other bacterial diseases|bacterial infections, and other intestinal infectious diseases, and stds$F$61-	bacterial infections, and other intestinal infectious diseases, and stds	1.0532257224681072	{'CI': array([0.87740772, 1.26427474])}	{'CI': array([0.87740772, 1.26427474])}	No	0.9617464624325549	{'CI': array([0.83085615, 1.11325679])}	{'CI': array([0.83085615, 1.11325679])}	No
9	Other bacterial diseases|bacterial infections, and other intestinal infectious diseases, and stds$M$61-	bacterial infections, and other intestinal infectious diseases, and stds	0.9067512943165892	{'CI': array([0.74054362, 1.11026263])}	{'CI': array([0.74054362, 1.11026263])}	No	1.0294551130794642	{'CI': array([0.88197023, 1.20160272])}	{'CI': array([0.88197023, 1.20160272])}	No
10	Disorders related to length of gestation and fetal growth|certain conditions originating in the perinatal period$M$0-20	certain conditions originating in the perinatal period	0.9381354592867052	{'CI': array([0.733378 , 1.20006074])}	{'CI': array([0.733378 , 1.20006074])}	No	1.0589143298173398	{'CI': array([0.8637034 , 1.29824609])}	{'CI': array([0.8637034 , 1.29824609])}	No
11	Fetus and newborn affected by maternal factors and by complications of pregnancy, labour and delivery|certain conditions originating in the perinatal period$F$21-40	certain conditions originating in the perinatal period	1.1071488308299602	{'CI': array([0.94242201, 1.3006684 ])}	{'CI': array([0.94242201, 1.3006684 ])}	No	1.0847976241366122	{'CI': array([0.94892309, 1.24012778])}	{'CI': array([0.94892309, 1.24012778])}	No
12	Fetus and newborn affected by maternal factors and by complications of pregnancy, labour and delivery|certain conditions originating in the perinatal period$M$0-20	certain conditions originating in the perinatal period	0.9024304332511448	{'CI': array([0.68259614, 1.19306372])}	{'CI': array([0.68259614, 1.19306372])}	No	0.9330212407135484	{'CI': array([0.74436528, 1.16949119])}	{'CI': array([0.74436528, 1.16949119])}	No
13	Haemorrhagic and haematological disorders of fetus and newborn|certain conditions originating in the perinatal period$M$0-20	certain conditions originating in the perinatal period	0.960071558128556	{'CI': array([0.71815349, 1.28348244])}	{'CI': array([0.71815349, 1.28348244])}	No	1.027937054610072	{'CI': array([0.80427536, 1.31379705])}	{'CI': array([0.80427536, 1.31379705])}	No
14	Infections specific to the perinatal period|certain conditions originating in the perinatal period$M$0-20	certain conditions originating in the perinatal period	0.941565145570927	{'CI': array([0.68494729, 1.29432576])}	{'CI': array([0.68494729, 1.29432576])}	No	0.9974756144354464	{'CI': array([0.76900714, 1.29382102])}	{'CI': array([0.76900714, 1.29382102])}	No
15	Other disorders originating in the perinatal period|certain conditions originating in the perinatal period$F$0-20	certain conditions originating in the perinatal period	1.0263110143349663	{'CI': array([0.82213788, 1.28118935])}	{'CI': array([0.82213788, 1.28118935])}	No	0.9270863646651792	{'CI': array([0.76281622, 1.12673158])}	{'CI': array([0.76281622, 1.12673158])}	No
16	Other disorders originating in the perinatal period|certain conditions originating in the perinatal period$M$0-20	certain conditions originating in the perinatal period	1.0493495767086516	{'CI': array([0.85613782, 1.28616503])}	{'CI': array([0.85613782, 1.28616503])}	No	0.9830549798854077	{'CI': array([0.82244031, 1.17503615])}	{'CI': array([0.82244031, 1.17503615])}	No
17	Other problems with newborn|certain conditions originating in the perinatal period$F$61-	certain conditions originating in the perinatal period	0.9199495745351401	{'CI': array([0.70759554, 1.19603243])}	{'CI': array([0.70759554, 1.19603243])}	No	0.9157899196452528	{'CI': array([0.73195411, 1.14579748])}	{'CI': array([0.73195411, 1.14579748])}	No
18	Other problems with newborn|certain conditions originating in the perinatal period$M$0-20	certain conditions originating in the perinatal period	1.0888991248272686	{'CI': array([0.86784919, 1.3662527 ])}	{'CI': array([0.86784919, 1.3662527 ])}	No	1.027717222049206	{'CI': array([0.84869955, 1.2444954 ])}	{'CI': array([0.84869955, 1.2444954 ])}	No
19	Other problems with newborn|certain conditions originating in the perinatal period$M$61-	certain conditions originating in the perinatal period	0.9596416922253054	{'CI': array([0.75870472, 1.21379524])}	{'CI': array([0.75870472, 1.21379524])}	No	1.0086710580179374	{'CI': array([0.82307646, 1.23611518])}	{'CI': array([0.82307646, 1.23611518])}	No
20	Respiratory and cardiovascular disorders specific to the perinatal period|certain conditions originating in the perinatal period$F$0-20	certain conditions originating in the perinatal period	0.9211456604862565	{'CI': array([0.68948311, 1.23064556])}	{'CI': array([0.68948311, 1.23064556])}	No	0.8954333980757938	{'CI': array([0.70923624, 1.13051326])}	{'CI': array([0.70923624, 1.13051326])}	No
21	Respiratory and cardiovascular disorders specific to the perinatal period|certain conditions originating in the perinatal period$F$61-	certain conditions originating in the perinatal period	0.9103367036418966	{'CI': array([0.69984301, 1.18414116])}	{'CI': array([0.69984301, 1.18414116])}	No	0.9294075711128538	{'CI': array([0.74288029, 1.16276935])}	{'CI': array([0.74288029, 1.16276935])}	No
22	Respiratory and cardiovascular disorders specific to the perinatal period|certain conditions originating in the perinatal period$M$0-20	certain conditions originating in the perinatal period	1.120371501894171	{'CI': array([0.8887575, 1.4123451])}	{'CI': array([0.8887575, 1.4123451])}	No	1.0215871085436303	{'CI': array([0.83923864, 1.24355597])}	{'CI': array([0.83923864, 1.24355597])}	No
23	Respiratory and cardiovascular disorders specific to the perinatal period|certain conditions originating in the perinatal period$M$61-	certain conditions originating in the perinatal period	0.9352969736203268	{'CI': array([0.73818026, 1.18504988])}	{'CI': array([0.73818026, 1.18504988])}	No	1.0127608059196305	{'CI': array([0.82698834, 1.2402647 ])}	{'CI': array([0.82698834, 1.2402647 ])}	No
24	Transitory endocrine and metabolic disorders specific to fetus and newborn|certain conditions originating in the perinatal period$M$0-20	certain conditions originating in the perinatal period	0.8910179640718563	{'CI': array([0.64777282, 1.22560409])}	{'CI': array([0.64777282, 1.22560409])}	No	1.0599161409146127	{'CI': array([0.82448697, 1.36257123])}	{'CI': array([0.82448697, 1.36257123])}	No
25	Nutritional anemias|diseases of the blood and blood-forming organs and certain disorders involving the immune mechanism$F$61-	diseases of the blood and blood-forming organs and certain disorders involving the immune mechanism	0.9695391825045561	{'CI': array([0.80050516, 1.1742663 ])}	{'CI': array([0.80050516, 1.1742663 ])}	No	1.0668818361126053	{'CI': array([0.91366825, 1.2457879 ])}	{'CI': array([0.91366825, 1.2457879 ])}	No
26	Cerebrovascular diseases|diseases of the circulatory system$F$61-	diseases of the circulatory system	1.0047889917423793	{'CI': array([0.91945019, 1.09804852])}	{'CI': array([0.91945019, 1.09804852])}	No	0.9973454196164079	{'CI': array([0.92904833, 1.07066323])}	{'CI': array([0.92904833, 1.07066323])}	No
27	Cerebrovascular diseases|diseases of the circulatory system$M$41-60	diseases of the circulatory system	0.9313866648725021	{'CI': array([0.75029828, 1.15618168])}	{'CI': array([0.75029828, 1.15618168])}	No	0.9329494035376388	{'CI': array([0.78962232, 1.10229229])}	{'CI': array([0.78962232, 1.10229229])}	No
28	Cerebrovascular diseases|diseases of the circulatory system$M$61-	diseases of the circulatory system	1.0230691432149106	{'CI': array([0.93169006, 1.12341058])}	{'CI': array([0.93169006, 1.12341058])}	No	0.9983250145193464	{'CI': array([0.92593414, 1.07637551])}	{'CI': array([0.92593414, 1.07637551])}	No
29	Diseases of arteries, arterioles and capillaries|diseases of the circulatory system$F$61-	diseases of the circulatory system	0.9139281119458694	{'CI': array([0.81190282, 1.0287741 ])}	{'CI': array([0.81190282, 1.0287741 ])}	No	1.0322649646922302	{'CI': array([0.93983034, 1.13379076])}	{'CI': array([0.93983034, 1.13379076])}	No
30	Diseases of arteries, arterioles and capillaries|diseases of the circulatory system$M$61-	diseases of the circulatory system	1.0168488933065043	{'CI': array([0.90621568, 1.14098851])}	{'CI': array([0.90621568, 1.14098851])}	No	0.9332546362657911	{'CI': array([0.84998944, 1.02467651])}	{'CI': array([0.84998944, 1.02467651])}	No
31	Diseases of veins, lymphatic vessels and lymph nodes, not elsewhere classified|diseases of the circulatory system$F$61-	diseases of the circulatory system	0.9334633059462469	{'CI': array([0.79899206, 1.09056621])}	{'CI': array([0.79899206, 1.09056621])}	No	1.010857532331656	{'CI': array([0.89624611, 1.14012539])}	{'CI': array([0.89624611, 1.14012539])}	No
32	Diseases of veins, lymphatic vessels and lymph nodes, not elsewhere classified|diseases of the circulatory system$M$61-	diseases of the circulatory system	0.9908830986675299	{'CI': array([0.8333097 , 1.17825259])}	{'CI': array([0.8333097 , 1.17825259])}	No	0.9459978854769651	{'CI': array([0.82019593, 1.09109539])}	{'CI': array([0.82019593, 1.09109539])}	No
33	Hypertensive diseases|diseases of the circulatory system$F$61-	diseases of the circulatory system	1.03731637071877	{'CI': array([0.91127641, 1.18078909])}	{'CI': array([0.91127641, 1.18078909])}	No	0.9997698130069191	{'CI': array([0.89861707, 1.1123088 ])}	{'CI': array([0.89861707, 1.1123088 ])}	No
34	Hypertensive diseases|diseases of the circulatory system$M$41-60	diseases of the circulatory system	0.9836327345309381	{'CI': array([0.82283637, 1.17585147])}	{'CI': array([0.82283637, 1.17585147])}	No	0.976980339759496	{'CI': array([0.84316101, 1.13203833])}	{'CI': array([0.84316101, 1.13203833])}	No
35	Hypertensive diseases|diseases of the circulatory system$M$61-	diseases of the circulatory system	1.039693808259769	{'CI': array([0.887794 , 1.21758338])}	{'CI': array([0.887794 , 1.21758338])}	No	0.988640780892325	{'CI': array([0.86363938, 1.13173463])}	{'CI': array([0.86363938, 1.13173463])}	No
36	Ischemic heart diseases|diseases of the circulatory system$F$41-60	diseases of the circulatory system	1.0676759688170827	{'CI': array([0.86401847, 1.31933751])}	{'CI': array([0.86401847, 1.31933751])}	No	0.9058662173282651	{'CI': array([0.76600503, 1.07126399])}	{'CI': array([0.76600503, 1.07126399])}	No
37	Ischemic heart diseases|diseases of the circulatory system$F$61-	diseases of the circulatory system	0.9837607926536452	{'CI': array([0.92263174, 1.04893996])}	{'CI': array([0.92263174, 1.04893996])}	No	1.024592816918347	{'CI': array([0.97298425, 1.07893879])}	{'CI': array([0.97298425, 1.07893879])}	No
38	Ischemic heart diseases|diseases of the circulatory system$M$41-60	diseases of the circulatory system	1.003587097880611	{'CI': array([0.90013169, 1.11893302])}	{'CI': array([0.90013169, 1.11893302])}	No	1.0426410094549692	{'CI': array([0.95580651, 1.13736437])}	{'CI': array([0.95580651, 1.13736437])}	No
39	Ischemic heart diseases|diseases of the circulatory system$M$61-	diseases of the circulatory system	1.0133257768398445	{'CI': array([0.95504241, 1.07516601])}	{'CI': array([0.95504241, 1.07516601])}	No	1.0091096738681713	{'CI': array([0.96185533, 1.05868554])}	{'CI': array([0.96185533, 1.05868554])}	No
40	Other and unspecified disorders of the circulatory system|diseases of the circulatory system$F$61-	diseases of the circulatory system	0.9509339529895433	{'CI': array([0.79070352, 1.14363394])}	{'CI': array([0.79070352, 1.14363394])}	No	1.0223060123569707	{'CI': array([0.88565048, 1.18004744])}	{'CI': array([0.88565048, 1.18004744])}	No
41	Other forms of heart disease|diseases of the circulatory system$F$41-60	diseases of the circulatory system	0.9834659040128697	{'CI': array([0.81045997, 1.19340279])}	{'CI': array([0.81045997, 1.19340279])}	No	1.047066951010723	{'CI': array([0.89549252, 1.22429744])}	{'CI': array([0.89549252, 1.22429744])}	No
42	Other forms of heart disease|diseases of the circulatory system$F$61-	diseases of the circulatory system	1.0389947636823358	{'CI': array([0.96450604, 1.11923624])}	{'CI': array([0.96450604, 1.11923624])}	No	0.9737513721920265	{'CI': array([0.91654043, 1.03453345])}	{'CI': array([0.91654043, 1.03453345])}	No
43	Other forms of heart disease|diseases of the circulatory system$M$41-60	diseases of the circulatory system	0.9873968695053424	{'CI': array([0.855455 , 1.13968892])}	{'CI': array([0.855455 , 1.13968892])}	No	1.001526619162897	{'CI': array([0.89158583, 1.12502413])}	{'CI': array([0.89158583, 1.12502413])}	No
44	Other forms of heart disease|diseases of the circulatory system$M$61-	diseases of the circulatory system	1.05182704168743	{'CI': array([0.97830832, 1.1308706 ])}	{'CI': array([0.97830832, 1.1308706 ])}	No	1.0080643147829127	{'CI': array([0.95031916, 1.0693183 ])}	{'CI': array([0.95031916, 1.0693183 ])}	No
45	Pulmonary heart disease and diseases of pulmonary circulation|diseases of the circulatory system$F$61-	diseases of the circulatory system	0.9286043298019345	{'CI': array([0.73105652, 1.17953397])}	{'CI': array([0.73105652, 1.17953397])}	No	0.9563762497449501	{'CI': array([0.79264817, 1.15392373])}	{'CI': array([0.79264817, 1.15392373])}	No
46	Diseases of appendix|diseases of the digestive system$F$0-20	diseases of the digestive system	0.8456932289267618	{'CI': array([0.66058535, 1.08267166])}	{'CI': array([0.66058535, 1.08267166])}	No	0.9940828402366864	{'CI': array([0.81157156, 1.2176384 ])}	{'CI': array([0.81157156, 1.2176384 ])}	No
47	Diseases of appendix|diseases of the digestive system$F$21-40	diseases of the digestive system	0.9871492969117943	{'CI': array([0.75103607, 1.29749258])}	{'CI': array([0.75103607, 1.29749258])}	No	1.1091387245233397	{'CI': array([0.90164154, 1.36438779])}	{'CI': array([0.90164154, 1.36438779])}	No
48	Diseases of appendix|diseases of the digestive system$M$0-20	diseases of the digestive system	1.011608068778644	{'CI': array([0.80026341, 1.27876755])}	{'CI': array([0.80026341, 1.27876755])}	No	0.9777193366936956	{'CI': array([0.7976473 , 1.19844335])}	{'CI': array([0.7976473 , 1.19844335])}	No
49	Diseases of appendix|diseases of the digestive system$M$21-40	diseases of the digestive system	0.7550999695524205	{'CI': array([0.59308038, 0.96138058])}	{'CI': array([0.53952781, 1.05680551])}	No	1.0396829705227728	{'CI': array([0.86116715, 1.25520426])}	{'CI': array([0.86116715, 1.25520426])}	No
50	Diseases of oesophagus, stomach and duodenum|diseases of the digestive system$F$61-	diseases of the digestive system	1.0636377674450526	{'CI': array([0.90160042, 1.25479678])}	{'CI': array([0.90160042, 1.25479678])}	No	1.0492108689439088	{'CI': array([0.92017093, 1.1963467 ])}	{'CI': array([0.92017093, 1.1963467 ])}	No
51	Diseases of oesophagus, stomach and duodenum|diseases of the digestive system$M$21-40	diseases of the digestive system	1.0499389570373816	{'CI': array([0.84608421, 1.30291029])}	{'CI': array([0.84608421, 1.30291029])}	No	1.1370020984176796	{'CI': array([0.95848494, 1.34876795])}	{'CI': array([0.95848494, 1.34876795])}	No
52	Diseases of oesophagus, stomach and duodenum|diseases of the digestive system$M$41-60	diseases of the digestive system	0.8829700598802395	{'CI': array([0.75453794, 1.03326299])}	{'CI': array([0.75453794, 1.03326299])}	No	1.0460662550519595	{'CI': array([0.9235268 , 1.18486503])}	{'CI': array([0.9235268 , 1.18486503])}	No
53	Diseases of oesophagus, stomach and duodenum|diseases of the digestive system$M$61-	diseases of the digestive system	1.0008501893047408	{'CI': array([0.86798705, 1.15405075])}	{'CI': array([0.86798705, 1.15405075])}	No	0.9895847278374253	{'CI': array([0.88317052, 1.10882091])}	{'CI': array([0.88317052, 1.10882091])}	No
54	Disorders of gallbladder, biliary tract and pancreas|diseases of the digestive system$F$21-40	diseases of the digestive system	1.0018137997863195	{'CI': array([0.86790574, 1.15638236])}	{'CI': array([0.86790574, 1.15638236])}	No	0.9639184924210081	{'CI': array([0.85729688, 1.08380059])}	{'CI': array([0.85729688, 1.08380059])}	No
55	Disorders of gallbladder, biliary tract and pancreas|diseases of the digestive system$F$41-60	diseases of the digestive system	0.907823696868558	{'CI': array([0.79818158, 1.03252679])}	{'CI': array([0.79818158, 1.03252679])}	No	0.9818757364857821	{'CI': array([0.8851797 , 1.08913474])}	{'CI': array([0.8851797 , 1.08913474])}	No
56	Disorders of gallbladder, biliary tract and pancreas|diseases of the digestive system$F$61-	diseases of the digestive system	0.9463872972188476	{'CI': array([0.84685191, 1.05762165])}	{'CI': array([0.84685191, 1.05762165])}	No	0.9364659831905106	{'CI': array([0.85618172, 1.02427851])}	{'CI': array([0.85618172, 1.02427851])}	No
57	Disorders of gallbladder, biliary tract and pancreas|diseases of the digestive system$M$21-40	diseases of the digestive system	0.9545871760129375	{'CI': array([0.76372765, 1.19314349])}	{'CI': array([0.76372765, 1.19314349])}	No	0.9675739644970414	{'CI': array([0.80503768, 1.16292616])}	{'CI': array([0.80503768, 1.16292616])}	No
58	Disorders of gallbladder, biliary tract and pancreas|diseases of the digestive system$M$41-60	diseases of the digestive system	0.9703592814371257	{'CI': array([0.83911043, 1.12213733])}	{'CI': array([0.83911043, 1.12213733])}	No	0.9847250727326481	{'CI': array([0.87284785, 1.11094215])}	{'CI': array([0.87284785, 1.11094215])}	No
59	Disorders of gallbladder, biliary tract and pancreas|diseases of the digestive system$M$61-	diseases of the digestive system	0.9418129258723931	{'CI': array([0.82405916, 1.07639309])}	{'CI': array([0.82405916, 1.07639309])}	No	1.040870004710348	{'CI': array([0.93611148, 1.15735186])}	{'CI': array([0.93611148, 1.15735186])}	No
60	Noninfective enteritis and colitis|diseases of the digestive system$F$61-	diseases of the digestive system	0.9916167664670659	{'CI': array([0.79748099, 1.23301223])}	{'CI': array([0.79748099, 1.23301223])}	No	1.0002002730996813	{'CI': array([0.83982752, 1.19119767])}	{'CI': array([0.83982752, 1.19119767])}	No
61	Noninfective enteritis and colitis|diseases of the digestive system$M$21-40	diseases of the digestive system	0.8714291162897134	{'CI': array([0.70282115, 1.08048641])}	{'CI': array([0.70282115, 1.08048641])}	No	1.1550295857988166	{'CI': array([0.97503531, 1.36825131])}	{'CI': array([0.97503531, 1.36825131])}	No
62	Other diseases of intestines|diseases of the digestive system$F$41-60	diseases of the digestive system	1.0335074531787487	{'CI': array([0.87034426, 1.22725881])}	{'CI': array([0.87034426, 1.22725881])}	No	1.0536087588137335	{'CI': array([0.91741044, 1.21002702])}	{'CI': array([0.91741044, 1.21002702])}	No
63	Other diseases of intestines|diseases of the digestive system$F$61-	diseases of the digestive system	1.037883102689223	{'CI': array([0.9123528 , 1.18068508])}	{'CI': array([0.9123528 , 1.18068508])}	No	0.9380572238043943	{'CI': array([0.84729456, 1.03854243])}	{'CI': array([0.84729456, 1.03854243])}	No
64	Other diseases of intestines|diseases of the digestive system$M$41-60	diseases of the digestive system	0.8606140320515039	{'CI': array([0.74397916, 0.99553395])}	{'CI': array([0.70250792, 1.05430344])}	No	1.0112963959117804	{'CI': array([0.89754904, 1.13945908])}	{'CI': array([0.89754904, 1.13945908])}	No
65	Other diseases of intestines|diseases of the digestive system$M$61-	diseases of the digestive system	1.0068039104273205	{'CI': array([0.88700545, 1.14278228])}	{'CI': array([0.88700545, 1.14278228])}	No	0.9674026844848072	{'CI': array([0.87487649, 1.06971437])}	{'CI': array([0.87487649, 1.06971437])}	No
66	Other diseases of the digestive system|diseases of the digestive system$F$21-40	diseases of the digestive system	1.0284861586730691	{'CI': array([0.80163269, 1.31953672])}	{'CI': array([0.80163269, 1.31953672])}	No	1.0120121900605945	{'CI': array([0.82972269, 1.23435057])}	{'CI': array([0.82972269, 1.23435057])}	No
67	Other diseases of the digestive system|diseases of the digestive system$F$41-60	diseases of the digestive system	1.032623144749198	{'CI': array([0.84638465, 1.25984156])}	{'CI': array([0.84638465, 1.25984156])}	No	1.0561268455219164	{'CI': array([0.8972731 , 1.24310415])}	{'CI': array([0.8972731 , 1.24310415])}	No
68	Other diseases of the digestive system|diseases of the digestive system$F$61-	diseases of the digestive system	0.9886434028494734	{'CI': array([0.86690938, 1.12747169])}	{'CI': array([0.86690938, 1.12747169])}	No	0.9723633832231117	{'CI': array([0.87409191, 1.08168322])}	{'CI': array([0.87409191, 1.08168322])}	No
69	Other diseases of the digestive system|diseases of the digestive system$M$41-60	diseases of the digestive system	0.8774272541179622	{'CI': array([0.72838401, 1.05696799])}	{'CI': array([0.72838401, 1.05696799])}	No	1.075135158145673	{'CI': array([0.92472651, 1.25000808])}	{'CI': array([0.92472651, 1.25000808])}	No
70	Other diseases of the digestive system|diseases of the digestive system$M$61-	diseases of the digestive system	1.000023668078862	{'CI': array([0.86926646, 1.15044969])}	{'CI': array([0.86926646, 1.15044969])}	No	1.0193611147075188	{'CI': array([0.91523286, 1.1353363 ])}	{'CI': array([0.91523286, 1.1353363 ])}	No
71	Diseases of inner ear|diseases of the ear and mastoid process$F$61-	diseases of the ear and mastoid process	0.9186082178627155	{'CI': array([0.73996468, 1.14038018])}	{'CI': array([0.73996468, 1.14038018])}	No	0.9725658956428187	{'CI': array([0.8198181 , 1.15377353])}	{'CI': array([0.8198181 , 1.15377353])}	No
72	Diseases of middle ear and mastoid|diseases of the ear and mastoid process$M$0-20	diseases of the ear and mastoid process	0.9500998003992015	{'CI': array([0.75670249, 1.19292541])}	{'CI': array([0.75670249, 1.19292541])}	No	0.887027765134274	{'CI': array([0.72374725, 1.08714507])}	{'CI': array([0.72374725, 1.08714507])}	No
73	Diseases of male genital organs|diseases of the genitourinary system: pelvis, genitals and breasts$M$61-	diseases of the genitourinary system: pelvis, genitals and breasts	0.9770019283466963	{'CI': array([0.89066287, 1.07171052])}	{'CI': array([0.89066287, 1.07171052])}	No	1.010775008827589	{'CI': array([0.94108677, 1.08562372])}	{'CI': array([0.94108677, 1.08562372])}	No
74	Inflammatory diseases of female pelvic organs|diseases of the genitourinary system: pelvis, genitals and breasts$F$21-40	diseases of the genitourinary system: pelvis, genitals and breasts	0.9431706722302001	{'CI': array([0.82260095, 1.08141246])}	{'CI': array([0.82260095, 1.08141246])}	No	0.9132676917694629	{'CI': array([0.81843327, 1.01909087])}	{'CI': array([0.81843327, 1.01909087])}	No
75	Noninflammatory disorders of female genital tract|diseases of the genitourinary system: pelvis, genitals and breasts$F$0-20	diseases of the genitourinary system: pelvis, genitals and breasts	1.0627776704655205	{'CI': array([0.87359198, 1.29293355])}	{'CI': array([0.87359198, 1.29293355])}	No	1.066568047337278	{'CI': array([0.91119739, 1.24843136])}	{'CI': array([0.91119739, 1.24843136])}	No
76	Noninflammatory disorders of female genital tract|diseases of the genitourinary system: pelvis, genitals and breasts$F$21-40	diseases of the genitourinary system: pelvis, genitals and breasts	0.9785540480904317	{'CI': array([0.91472471, 1.04683738])}	{'CI': array([0.91472471, 1.04683738])}	No	0.9765473156826329	{'CI': array([0.92387302, 1.03222481])}	{'CI': array([0.92387302, 1.03222481])}	No
77	Noninflammatory disorders of female genital tract|diseases of the genitourinary system: pelvis, genitals and breasts$F$41-60	diseases of the genitourinary system: pelvis, genitals and breasts	0.9725126077176692	{'CI': array([0.89470886, 1.05708216])}	{'CI': array([0.89470886, 1.05708216])}	No	1.0264088191382827	{'CI': array([0.95880815, 1.09877567])}	{'CI': array([0.95880815, 1.09877567])}	No
78	Other diseases of urinary system|diseases of the genitourinary system: urinary system$F$21-40	diseases of the genitourinary system: urinary system	0.7996315062183326	{'CI': array([0.65951551, 0.96951556])}	{'CI': array([0.61142981, 1.0457628 ])}	No	0.9761619406778066	{'CI': array([0.84327732, 1.12998667])}	{'CI': array([0.84327732, 1.12998667])}	No
79	Other diseases of urinary system|diseases of the genitourinary system: urinary system$F$41-60	diseases of the genitourinary system: urinary system	1.0428161019002458	{'CI': array([0.90979286, 1.19528902])}	{'CI': array([0.90979286, 1.19528902])}	No	0.9812045307703259	{'CI': array([0.87771459, 1.0968968 ])}	{'CI': array([0.87771459, 1.0968968 ])}	No
80	Other diseases of urinary system|diseases of the genitourinary system: urinary system$F$61-	diseases of the genitourinary system: urinary system	0.9450992751339425	{'CI': array([0.84111381, 1.06194029])}	{'CI': array([0.84111381, 1.06194029])}	No	0.9391844675813045	{'CI': array([0.85502247, 1.03163074])}	{'CI': array([0.85502247, 1.03163074])}	No
81	Other diseases of urinary system|diseases of the genitourinary system: urinary system$M$61-	diseases of the genitourinary system: urinary system	1.0412086112239416	{'CI': array([0.90023283, 1.20426109])}	{'CI': array([0.90023283, 1.20426109])}	No	0.9496090647755617	{'CI': array([0.84738542, 1.06416437])}	{'CI': array([0.84738542, 1.06416437])}	No
82	Other disorders of kidney and ureter|diseases of the genitourinary system: urinary system$F$61-	diseases of the genitourinary system: urinary system	1.0335884522346035	{'CI': array([0.90249519, 1.18372386])}	{'CI': array([0.90249519, 1.18372386])}	No	0.9952936597741244	{'CI': array([0.89142317, 1.11126735])}	{'CI': array([0.89142317, 1.11126735])}	No
83	Other disorders of kidney and ureter|diseases of the genitourinary system: urinary system$M$61-	diseases of the genitourinary system: urinary system	1.0072566091020985	{'CI': array([0.86014356, 1.17953087])}	{'CI': array([0.86014356, 1.17953087])}	No	0.9023837700760778	{'CI': array([0.79088187, 1.02960568])}	{'CI': array([0.79088187, 1.02960568])}	No
84	Renal tubulo-interstitial diseases|diseases of the genitourinary system: urinary system$F$41-60	diseases of the genitourinary system: urinary system	1.052694610778443	{'CI': array([0.87481623, 1.26674141])}	{'CI': array([0.87481623, 1.26674141])}	No	1.023320570831883	{'CI': array([0.88186077, 1.18747203])}	{'CI': array([0.88186077, 1.18747203])}	No
85	Renal tubulo-interstitial diseases|diseases of the genitourinary system: urinary system$F$61-	diseases of the genitourinary system: urinary system	1.0190906176070436	{'CI': array([0.86109613, 1.20607404])}	{'CI': array([0.86109613, 1.20607404])}	No	0.9677930461147244	{'CI': array([0.85016958, 1.10169007])}	{'CI': array([0.85016958, 1.10169007])}	No
86	Renal tubulo-interstitial diseases|diseases of the genitourinary system: urinary system$M$21-40	diseases of the genitourinary system: urinary system	1.0821992378878604	{'CI': array([0.89591975, 1.30720992])}	{'CI': array([0.89591975, 1.30720992])}	No	1.008351971914725	{'CI': array([0.86466964, 1.17591003])}	{'CI': array([0.86466964, 1.17591003])}	No
87	Renal tubulo-interstitial diseases|diseases of the genitourinary system: urinary system$M$41-60	diseases of the genitourinary system: urinary system	0.9108269946593299	{'CI': array([0.76914534, 1.07860735])}	{'CI': array([0.76914534, 1.07860735])}	No	1.007480183097019	{'CI': array([0.8817489 , 1.15113988])}	{'CI': array([0.8817489 , 1.15113988])}	No
88	Renal tubulo-interstitial diseases|diseases of the genitourinary system: urinary system$M$61-	diseases of the genitourinary system: urinary system	1.0405735613973845	{'CI': array([0.87787006, 1.23343236])}	{'CI': array([0.87787006, 1.23343236])}	No	1.0077503403315997	{'CI': array([0.88081898, 1.15297328])}	{'CI': array([0.88081898, 1.15297328])}	No
89	Urolithiasis|diseases of the genitourinary system: urinary system$M$41-60	diseases of the genitourinary system: urinary system	0.8787941358661986	{'CI': array([0.72771818, 1.0612338 ])}	{'CI': array([0.72771818, 1.0612338 ])}	No	0.9818923037343412	{'CI': array([0.8453448 , 1.14049616])}	{'CI': array([0.8453448 , 1.14049616])}	No
90	Urolithiasis|diseases of the genitourinary system: urinary system$M$61-	diseases of the genitourinary system: urinary system	1.15409715940967	{'CI': array([0.95828031, 1.3899276 ])}	{'CI': array([0.95828031, 1.3899276 ])}	No	0.9154809412412275	{'CI': array([0.78278878, 1.07066602])}	{'CI': array([0.78278878, 1.07066602])}	No
91	Arthrosis|diseases of the musculoskeletal system and connective tissue$F$61-	diseases of the musculoskeletal system and connective tissue	0.9390573691327022	{'CI': array([0.81266495, 1.08510739])}	{'CI': array([0.81266495, 1.08510739])}	No	1.0323394326673463	{'CI': array([0.92724301, 1.14934779])}	{'CI': array([0.92724301, 1.14934779])}	No
92	Inflammatory polyarthropathies|diseases of the musculoskeletal system and connective tissue$F$61-	diseases of the musculoskeletal system and connective tissue	0.9839992146853832	{'CI': array([0.89421082, 1.08280334])}	{'CI': array([0.89421082, 1.08280334])}	No	1.0097105747354778	{'CI': array([0.93902532, 1.08571667])}	{'CI': array([0.93902532, 1.08571667])}	No
93	Inflammatory polyarthropathies|diseases of the musculoskeletal system and connective tissue$M$41-60	diseases of the musculoskeletal system and connective tissue	0.994129618954625	{'CI': array([0.86426191, 1.14351181])}	{'CI': array([0.86426191, 1.14351181])}	No	1.00203550295858	{'CI': array([0.8931331, 1.1242167])}	{'CI': array([0.8931331, 1.1242167])}	No
94	Inflammatory polyarthropathies|diseases of the musculoskeletal system and connective tissue$M$61-	diseases of the musculoskeletal system and connective tissue	0.9603514863763597	{'CI': array([0.85525871, 1.07835789])}	{'CI': array([0.85525871, 1.07835789])}	No	1.000490765721667	{'CI': array([0.91215252, 1.09738421])}	{'CI': array([0.91215252, 1.09738421])}	No
95	Spondylopathies|diseases of the musculoskeletal system and connective tissue$F$61-	diseases of the musculoskeletal system and connective tissue	0.9880453124666244	{'CI': array([0.84676125, 1.15290294])}	{'CI': array([0.84676125, 1.15290294])}	No	1.0417539496415487	{'CI': array([0.92689713, 1.17084329])}	{'CI': array([0.92689713, 1.17084329])}	No
96	Spondylopathies|diseases of the musculoskeletal system and connective tissue$M$41-60	diseases of the musculoskeletal system and connective tissue	1.0226402113008646	{'CI': array([0.8907527 , 1.17405538])}	{'CI': array([0.8907527 , 1.17405538])}	No	1.0310557458735596	{'CI': array([0.91727806, 1.15894624])}	{'CI': array([0.91727806, 1.15894624])}	No
97	Spondylopathies|diseases of the musculoskeletal system and connective tissue$M$61-	diseases of the musculoskeletal system and connective tissue	1.070762548490404	{'CI': array([0.91430603, 1.25399199])}	{'CI': array([0.91430603, 1.25399199])}	No	0.9310664953722372	{'CI': array([0.81874217, 1.05880074])}	{'CI': array([0.81874217, 1.05880074])}	No
98	Systemic connective tissue disorders|diseases of the musculoskeletal system and connective tissue$F$61-	diseases of the musculoskeletal system and connective tissue	1.0199989992160525	{'CI': array([0.86465986, 1.20324536])}	{'CI': array([0.86465986, 1.20324536])}	No	1.0667025282409897	{'CI': array([0.94197367, 1.20794701])}	{'CI': array([0.94197367, 1.20794701])}	No
99	Systemic connective tissue disorders|diseases of the musculoskeletal system and connective tissue$M$61-	diseases of the musculoskeletal system and connective tissue	1.085828343313373	{'CI': array([0.92735202, 1.27138687])}	{'CI': array([0.92735202, 1.27138687])}	No	0.9234134440113295	{'CI': array([0.81188333, 1.05026469])}	{'CI': array([0.81188333, 1.05026469])}	No
100	Episodic and paroxysmal disorders|diseases of the nervous system$F$61-	diseases of the nervous system	1.0168635701569833	{'CI': array([0.89016583, 1.16159427])}	{'CI': array([0.89016583, 1.16159427])}	No	1.0228722921685836	{'CI': array([0.92048286, 1.13665097])}	{'CI': array([0.92048286, 1.13665097])}	No
101	Episodic and paroxysmal disorders|diseases of the nervous system$M$41-60	diseases of the nervous system	0.9965862667188985	{'CI': array([0.8218257 , 1.20850952])}	{'CI': array([0.8218257 , 1.20850952])}	No	1.0329050103287698	{'CI': array([0.88752385, 1.20210039])}	{'CI': array([0.88752385, 1.20210039])}	No
102	Episodic and paroxysmal disorders|diseases of the nervous system$M$61-	diseases of the nervous system	1.0707939917983655	{'CI': array([0.93349927, 1.22828138])}	{'CI': array([0.93349927, 1.22828138])}	No	0.9585361048891353	{'CI': array([0.85671268, 1.07246161])}	{'CI': array([0.85671268, 1.07246161])}	No
103	Extrapyramidal and movement disorders|diseases of the nervous system$M$61-	diseases of the nervous system	1.0471356300093748	{'CI': array([0.88800709, 1.23477958])}	{'CI': array([0.88800709, 1.23477958])}	No	0.9786574168537033	{'CI': array([0.8577693 , 1.11658268])}	{'CI': array([0.8577693 , 1.11658268])}	No
104	Other disorders of the nervous system|diseases of the nervous system$F$61-	diseases of the nervous system	1.0019543911375324	{'CI': array([0.88318315, 1.13669809])}	{'CI': array([0.88318315, 1.13669809])}	No	1.0371746225488894	{'CI': array([0.94002354, 1.14436623])}	{'CI': array([0.94002354, 1.14436623])}	No
105	Other disorders of the nervous system|diseases of the nervous system$M$41-60	diseases of the nervous system	0.9941991017964071	{'CI': array([0.81623587, 1.21096351])}	{'CI': array([0.81623587, 1.21096351])}	No	1.0937605234040506	{'CI': array([0.93269518, 1.28263994])}	{'CI': array([0.93269518, 1.28263994])}	No
106	Other disorders of the nervous system|diseases of the nervous system$M$61-	diseases of the nervous system	0.9474479867480795	{'CI': array([0.82711195, 1.08529165])}	{'CI': array([0.82711195, 1.08529165])}	No	0.9488972565895643	{'CI': array([0.85159835, 1.057313 ])}	{'CI': array([0.85159835, 1.057313 ])}	No
107	Acute upper respiratory infections|diseases of the respiratory system$F$0-20	diseases of the respiratory system	1.0743561420847625	{'CI': array([0.88692803, 1.30139209])}	{'CI': array([0.88692803, 1.30139209])}	No	1.035719817838223	{'CI': array([0.88313388, 1.21466922])}	{'CI': array([0.88313388, 1.21466922])}	No
108	Acute upper respiratory infections|diseases of the respiratory system$M$0-20	diseases of the respiratory system	1.0690264379856476	{'CI': array([0.91321824, 1.25141776])}	{'CI': array([0.91321824, 1.25141776])}	No	0.9115353252346999	{'CI': array([0.79505477, 1.04508102])}	{'CI': array([0.79505477, 1.04508102])}	No
109	Chronic lower respiratory diseases|diseases of the respiratory system$F$41-60	diseases of the respiratory system	1.047533252079911	{'CI': array([0.88506653, 1.23982308])}	{'CI': array([0.88506653, 1.23982308])}	No	0.9063135299662688	{'CI': array([0.78572919, 1.04540371])}	{'CI': array([0.78572919, 1.04540371])}	No
110	Chronic lower respiratory diseases|diseases of the respiratory system$F$61-	diseases of the respiratory system	1.0218303550379555	{'CI': array([0.90246831, 1.15697943])}	{'CI': array([0.90246831, 1.15697943])}	No	1.0042785616750114	{'CI': array([0.90794036, 1.11083885])}	{'CI': array([0.90794036, 1.11083885])}	No
111	Chronic lower respiratory diseases|diseases of the respiratory system$M$0-20	diseases of the respiratory system	0.9979828142124239	{'CI': array([0.79338418, 1.25534354])}	{'CI': array([0.79338418, 1.25534354])}	No	0.8685673301057917	{'CI': array([0.73561041, 1.02555537])}	{'CI': array([0.73561041, 1.02555537])}	No
112	Chronic lower respiratory diseases|diseases of the respiratory system$M$41-60	diseases of the respiratory system	0.9325994475695074	{'CI': array([0.80039199, 1.08664473])}	{'CI': array([0.80039199, 1.08664473])}	No	1.011407105502222	{'CI': array([0.88993215, 1.14946328])}	{'CI': array([0.88993215, 1.14946328])}	No
113	Chronic lower respiratory diseases|diseases of the respiratory system$M$61-	diseases of the respiratory system	1.0694197811274004	{'CI': array([0.97073557, 1.17813615])}	{'CI': array([0.97073557, 1.17813615])}	No	1.044110288889474	{'CI': array([0.96252939, 1.13260572])}	{'CI': array([0.96252939, 1.13260572])}	No
114	Influenza and pneumonia|diseases of the respiratory system$F$61-	diseases of the respiratory system	1.1189860715727016	{'CI': array([1.00652817, 1.24400872])}	{'CI': array([0.9653496 , 1.29707396])}	No	1.081446334776468	{'CI': array([0.97940282, 1.19412172])}	{'CI': array([0.97940282, 1.19412172])}	No
115	Influenza and pneumonia|diseases of the respiratory system$M$0-20	diseases of the respiratory system	1.1477251682202605	{'CI': array([0.89437111, 1.47284841])}	{'CI': array([0.89437111, 1.47284841])}	No	1.0063554678939295	{'CI': array([0.8069925 , 1.25496993])}	{'CI': array([0.8069925 , 1.25496993])}	No
116	Influenza and pneumonia|diseases of the respiratory system$M$41-60	diseases of the respiratory system	1.0439976470233336	{'CI': array([0.83757564, 1.30129273])}	{'CI': array([0.83757564, 1.30129273])}	No	0.9165046875503388	{'CI': array([0.75379979, 1.11432884])}	{'CI': array([0.75379979, 1.11432884])}	No
117	Influenza and pneumonia|diseases of the respiratory system$M$61-	diseases of the respiratory system	1.058039145589418	{'CI': array([0.95961771, 1.166555 ])}	{'CI': array([0.95961771, 1.166555 ])}	No	1.0755650402560868	{'CI': array([0.98256084, 1.17737254])}	{'CI': array([0.98256084, 1.17737254])}	No
118	Other acute lower respiratory infections|diseases of the respiratory system$M$0-20	diseases of the respiratory system	0.8850147805654512	{'CI': array([0.68179154, 1.14881325])}	{'CI': array([0.68179154, 1.14881325])}	No	0.9103920877732281	{'CI': array([0.73919094, 1.12124447])}	{'CI': array([0.73919094, 1.12124447])}	No
119	Other acute lower respiratory infections|diseases of the respiratory system$M$61-	diseases of the respiratory system	1.0199213760843964	{'CI': array([0.80813274, 1.28721379])}	{'CI': array([0.80813274, 1.28721379])}	No	1.1801673127933074	{'CI': array([0.95713599, 1.45516928])}	{'CI': array([0.95713599, 1.45516928])}	No
120	Other diseases of upper respiratory tract|diseases of the respiratory system$F$0-20	diseases of the respiratory system	0.9643198809481628	{'CI': array([0.83691084, 1.11112532])}	{'CI': array([0.83691084, 1.11112532])}	No	1.0242065626681012	{'CI': array([0.90815427, 1.15508908])}	{'CI': array([0.90815427, 1.15508908])}	No
121	Other diseases of upper respiratory tract|diseases of the respiratory system$M$0-20	diseases of the respiratory system	1.1197472018269448	{'CI': array([0.99628884, 1.25850431])}	{'CI': array([0.99628884, 1.25850431])}	No	0.9792304948647832	{'CI': array([0.88433102, 1.08431383])}	{'CI': array([0.88433102, 1.08431383])}	No
122	Diabetes mellitus|endocrine diseases$F$21-40	endocrine diseases	0.9669205278762861	{'CI': array([0.80662828, 1.15906587])}	{'CI': array([0.80662828, 1.15906587])}	No	1.0307498302454166	{'CI': array([0.89495948, 1.18714337])}	{'CI': array([0.89495948, 1.18714337])}	No
123	Diabetes mellitus|endocrine diseases$F$41-60	endocrine diseases	0.9613247078781126	{'CI': array([0.83002602, 1.11339304])}	{'CI': array([0.83002602, 1.11339304])}	No	1.057349268254676	{'CI': array([0.93928869, 1.19024905])}	{'CI': array([0.93928869, 1.19024905])}	No
124	Diabetes mellitus|endocrine diseases$F$61-	endocrine diseases	0.9827202737382378	{'CI': array([0.9126169 , 1.05820869])}	{'CI': array([0.9126169 , 1.05820869])}	No	1.0026782274206634	{'CI': array([0.9450388 , 1.06383318])}	{'CI': array([0.9450388 , 1.06383318])}	No
125	Diabetes mellitus|endocrine diseases$M$21-40	endocrine diseases	1.0909532286777797	{'CI': array([0.91310005, 1.30344856])}	{'CI': array([0.91310005, 1.30344856])}	No	1.046203484863014	{'CI': array([0.91353397, 1.19814015])}	{'CI': array([0.91353397, 1.19814015])}	No
126	Diabetes mellitus|endocrine diseases$M$41-60	endocrine diseases	1.0393093938306353	{'CI': array([0.91845202, 1.17607016])}	{'CI': array([0.91845202, 1.17607016])}	No	1.0206975522580537	{'CI': array([0.92726775, 1.12354118])}	{'CI': array([0.92726775, 1.12354118])}	No
127	Diabetes mellitus|endocrine diseases$M$61-	endocrine diseases	1.0134874021924203	{'CI': array([0.93214803, 1.10192445])}	{'CI': array([0.93214803, 1.10192445])}	No	0.9641159101146087	{'CI': array([0.90208739, 1.03040958])}	{'CI': array([0.90208739, 1.03040958])}	No
128	Thyroid gland / thyroid hormone|endocrine diseases$F$21-40	endocrine diseases	0.9249688542378329	{'CI': array([0.76694037, 1.11555919])}	{'CI': array([0.76694037, 1.11555919])}	No	0.9732279554764762	{'CI': array([0.82257873, 1.15146747])}	{'CI': array([0.82257873, 1.15146747])}	No
129	Thyroid gland / thyroid hormone|endocrine diseases$F$61-	endocrine diseases	1.0232953447942823	{'CI': array([0.88512401, 1.18303577])}	{'CI': array([0.88512401, 1.18303577])}	No	0.9766172559279891	{'CI': array([0.86479946, 1.10289299])}	{'CI': array([0.86479946, 1.10289299])}	No
130	Persons encountering health services for examination and investigation|external causes of morbidity and mortality$F$0-20	external causes of morbidity and mortality	0.9710309111506716	{'CI': array([0.7968885 , 1.18322831])}	{'CI': array([0.7968885 , 1.18322831])}	No	0.9301359908647359	{'CI': array([0.79563233, 1.08737784])}	{'CI': array([0.79563233, 1.08737784])}	No
131	Persons encountering health services for examination and investigation|external causes of morbidity and mortality$F$21-40	external causes of morbidity and mortality	1.0188105827741964	{'CI': array([0.87620623, 1.18462409])}	{'CI': array([0.87620623, 1.18462409])}	No	0.9433004418201166	{'CI': array([0.83638941, 1.06387732])}	{'CI': array([0.83638941, 1.06387732])}	No
132	Persons encountering health services for examination and investigation|external causes of morbidity and mortality$F$41-60	external causes of morbidity and mortality	0.9810461721185727	{'CI': array([0.83061654, 1.15871952])}	{'CI': array([0.83061654, 1.15871952])}	No	1.061822727135268	{'CI': array([0.93464902, 1.20630042])}	{'CI': array([0.93464902, 1.20630042])}	No
133	Persons encountering health services for examination and investigation|external causes of morbidity and mortality$F$61-	external causes of morbidity and mortality	1.156183872855792	{'CI': array([1.00577489, 1.32908583])}	{'CI': array([0.95204439, 1.40409539])}	No	0.9461329620605639	{'CI': array([0.8474213 , 1.05634303])}	{'CI': array([0.8474213 , 1.05634303])}	No
134	Persons encountering health services for examination and investigation|external causes of morbidity and mortality$M$0-20	external causes of morbidity and mortality	0.9309717085904672	{'CI': array([0.76258208, 1.13654431])}	{'CI': array([0.76258208, 1.13654431])}	No	0.892189349112426	{'CI': array([0.75740213, 1.05096329])}	{'CI': array([0.75740213, 1.05096329])}	No
135	Persons encountering health services for examination and investigation|external causes of morbidity and mortality$M$21-40	external causes of morbidity and mortality	0.9710451126996464	{'CI': array([0.80113087, 1.17699697])}	{'CI': array([0.80113087, 1.17699697])}	No	1.031507135398538	{'CI': array([0.88665829, 1.2000192 ])}	{'CI': array([0.88665829, 1.2000192 ])}	No
136	Persons encountering health services for examination and investigation|external causes of morbidity and mortality$M$41-60	external causes of morbidity and mortality	1.0132954430122805	{'CI': array([0.86832204, 1.18247333])}	{'CI': array([0.86832204, 1.18247333])}	No	1.0162756057231097	{'CI': array([0.89861404, 1.14934339])}	{'CI': array([0.89861404, 1.14934339])}	No
137	Persons encountering health services for examination and investigation|external causes of morbidity and mortality$M$61-	external causes of morbidity and mortality	0.9389221556886227	{'CI': array([0.80354851, 1.09710217])}	{'CI': array([0.80354851, 1.09710217])}	No	0.9974895668995948	{'CI': array([0.88749977, 1.12111064])}	{'CI': array([0.88749977, 1.12111064])}	No
138	Persons encountering health services for specific procedures and health care|external causes of morbidity and mortality$F$21-40	external causes of morbidity and mortality	0.9848833800929607	{'CI': array([0.81672424, 1.18766558])}	{'CI': array([0.81672424, 1.18766558])}	No	0.9667784285516502	{'CI': array([0.8372928 , 1.11628874])}	{'CI': array([0.8372928 , 1.11628874])}	No
139	Persons encountering health services in circumstances related to reproduction|external causes of morbidity and mortality$F$21-40	external causes of morbidity and mortality	1.0618461190825894	{'CI': array([0.95934598, 1.17529775])}	{'CI': array([0.95934598, 1.17529775])}	No	0.9765402018795684	{'CI': array([0.90031316, 1.05922117])}	{'CI': array([0.90031316, 1.05922117])}	No
140	Persons encountering health services in other circumstances|external causes of morbidity and mortality$F$21-40	external causes of morbidity and mortality	0.9770715754572549	{'CI': array([0.8204877 , 1.16353829])}	{'CI': array([0.8204877 , 1.16353829])}	No	0.9905198193039385	{'CI': array([0.86640629, 1.13241273])}	{'CI': array([0.86640629, 1.13241273])}	No
141	Abdomen, lower back, lumbar spine and pelvis|injury$F$61-	injury	0.8465484126087448	{'CI': array([0.6897686 , 1.03896323])}	{'CI': array([0.6897686 , 1.03896323])}	No	1.035737500586355	{'CI': array([0.89301325, 1.20127241])}	{'CI': array([0.89301325, 1.20127241])}	No
142	Abdomen, lower back, lumbar spine and pelvis|injury$M$0-20	injury	0.9308074242973129	{'CI': array([0.70926283, 1.22155346])}	{'CI': array([0.70926283, 1.22155346])}	No	1.0157877057440377	{'CI': array([0.82584054, 1.24942361])}	{'CI': array([0.82584054, 1.24942361])}	No
143	Abdomen, lower back, lumbar spine and pelvis|injury$M$21-40	injury	0.9123519071641918	{'CI': array([0.72899613, 1.141825 ])}	{'CI': array([0.72899613, 1.141825 ])}	No	1.1092509741665464	{'CI': array([0.93754366, 1.31240579])}	{'CI': array([0.93754366, 1.31240579])}	No
144	Ankle and foot|injury$F$61-	injury	0.9550519214735086	{'CI': array([0.77590301, 1.17556469])}	{'CI': array([0.77590301, 1.17556469])}	No	1.1285682454012032	{'CI': array([0.96170833, 1.32437896])}	{'CI': array([0.96170833, 1.32437896])}	No
145	Ankle and foot|injury$M$0-20	injury	0.8224135670265308	{'CI': array([0.6170545 , 1.09611724])}	{'CI': array([0.6170545 , 1.09611724])}	No	0.9325024873016704	{'CI': array([0.75252154, 1.15552956])}	{'CI': array([0.75252154, 1.15552956])}	No
146	Ankle and foot|injury$M$21-40	injury	0.9067005653497474	{'CI': array([0.74331403, 1.1060008 ])}	{'CI': array([0.74331403, 1.1060008 ])}	No	0.9988165680473372	{'CI': array([0.85639086, 1.16492899])}	{'CI': array([0.85639086, 1.16492899])}	No
147	Ankle and foot|injury$M$41-60	injury	0.9909089743425354	{'CI': array([0.80585872, 1.21845253])}	{'CI': array([0.80585872, 1.21845253])}	No	1.1307692307692307	{'CI': array([0.95473614, 1.33925908])}	{'CI': array([0.95473614, 1.33925908])}	No
148	Head|injury$F$0-20	injury	0.8223856469570365	{'CI': array([0.6681549 , 1.01221761])}	{'CI': array([0.6681549 , 1.01221761])}	No	1.0599232889385732	{'CI': array([0.91769326, 1.22419705])}	{'CI': array([0.91769326, 1.22419705])}	No
149	Head|injury$F$21-40	injury	1.052181351582549	{'CI': array([0.84344093, 1.31258225])}	{'CI': array([0.84344093, 1.31258225])}	No	0.9956051723044301	{'CI': array([0.83608085, 1.18556676])}	{'CI': array([0.83608085, 1.18556676])}	No
150	Head|injury$F$41-60	injury	0.8898281867637273	{'CI': array([0.71678973, 1.10463944])}	{'CI': array([0.71678973, 1.10463944])}	No	1.0939667619829563	{'CI': array([0.92037704, 1.30029676])}	{'CI': array([0.92037704, 1.30029676])}	No
151	Head|injury$F$61-	injury	0.8910179640718562	{'CI': array([0.76838195, 1.03322704])}	{'CI': array([0.76838195, 1.03322704])}	No	1.0837132602580268	{'CI': array([0.96743603, 1.21396598])}	{'CI': array([0.96743603, 1.21396598])}	No
152	Head|injury$M$0-20	injury	0.9883391112511817	{'CI': array([0.85946314, 1.13653996])}	{'CI': array([0.85946314, 1.13653996])}	No	0.945334547109695	{'CI': array([0.85567292, 1.04439136])}	{'CI': array([0.85567292, 1.04439136])}	No
153	Head|injury$M$21-40	injury	0.979149337020531	{'CI': array([0.85449612, 1.12198687])}	{'CI': array([0.85449612, 1.12198687])}	No	1.0096501330368135	{'CI': array([0.90889918, 1.12156928])}	{'CI': array([0.90889918, 1.12156928])}	No
154	Head|injury$M$41-60	injury	1.032578015774618	{'CI': array([0.89198645, 1.1953291 ])}	{'CI': array([0.89198645, 1.1953291 ])}	No	0.9793296673427143	{'CI': array([0.86913949, 1.10348984])}	{'CI': array([0.86913949, 1.10348984])}	No
155	Head|injury$M$61-	injury	0.9841618538071785	{'CI': array([0.85495628, 1.13289366])}	{'CI': array([0.85495628, 1.13289366])}	No	0.9792280458517987	{'CI': array([0.87741055, 1.09286077])}	{'CI': array([0.87741055, 1.09286077])}	No
156	Hip and thigh|injury$F$61-	injury	1.0323585838032672	{'CI': array([0.93671046, 1.13777339])}	{'CI': array([0.93671046, 1.13777339])}	No	0.978899184994976	{'CI': array([0.90568012, 1.0580376 ])}	{'CI': array([0.90568012, 1.0580376 ])}	No
157	Hip and thigh|injury$M$61-	injury	1.0595217547167306	{'CI': array([0.91594771, 1.22560091])}	{'CI': array([0.91594771, 1.22560091])}	No	0.9712542155130881	{'CI': array([0.86247831, 1.09374895])}	{'CI': array([0.86247831, 1.09374895])}	No
158	Knee and lower leg|injury$F$41-60	injury	0.8352299091853193	{'CI': array([0.68144078, 1.02372652])}	{'CI': array([0.68144078, 1.02372652])}	No	1.0505154905557996	{'CI': array([0.88870587, 1.24178633])}	{'CI': array([0.88870587, 1.24178633])}	No
159	Knee and lower leg|injury$F$61-	injury	1.0044379653635718	{'CI': array([0.84347957, 1.19611152])}	{'CI': array([0.84347957, 1.19611152])}	No	1.1139228664312275	{'CI': array([0.97298315, 1.27527816])}	{'CI': array([0.97298315, 1.27527816])}	No
160	Knee and lower leg|injury$M$0-20	injury	0.9448956338335475	{'CI': array([0.77034148, 1.15900258])}	{'CI': array([0.77034148, 1.15900258])}	No	0.9522526217118753	{'CI': array([0.81195386, 1.11679382])}	{'CI': array([0.81195386, 1.11679382])}	No
161	Knee and lower leg|injury$M$21-40	injury	0.9470788153422883	{'CI': array([0.81325886, 1.10291855])}	{'CI': array([0.81325886, 1.10291855])}	No	1.0550057048849735	{'CI': array([0.93593166, 1.18922896])}	{'CI': array([0.93593166, 1.18922896])}	No
162	Knee and lower leg|injury$M$41-60	injury	1.0426805962542998	{'CI': array([0.87850644, 1.23753541])}	{'CI': array([0.87850644, 1.23753541])}	No	1.1113561190738699	{'CI': array([0.96328648, 1.28218599])}	{'CI': array([0.96328648, 1.28218599])}	No
163	Shoulder and upper arm|injury$F$61-	injury	0.869940119760479	{'CI': array([0.70952089, 1.06662936])}	{'CI': array([0.70952089, 1.06662936])}	No	1.0317099074495524	{'CI': array([0.88433381, 1.20364655])}	{'CI': array([0.88433381, 1.20364655])}	No
164	Thorax|injury$F$61-	injury	0.9260826615607888	{'CI': array([0.75347715, 1.13822841])}	{'CI': array([0.75347715, 1.13822841])}	No	1.081502185483631	{'CI': array([0.92718149, 1.26150811])}	{'CI': array([0.92718149, 1.26150811])}	No
165	Thorax|injury$M$21-40	injury	0.9096461864689329	{'CI': array([0.73221378, 1.13007459])}	{'CI': array([0.73221378, 1.13007459])}	No	1.0946403529773916	{'CI': array([0.92864568, 1.29030644])}	{'CI': array([0.92864568, 1.29030644])}	No
166	Thorax|injury$M$41-60	injury	1.0880213821284468	{'CI': array([0.89018572, 1.32982422])}	{'CI': array([0.89018572, 1.32982422])}	No	1.0337328680523947	{'CI': array([0.87530991, 1.22082891])}	{'CI': array([0.87530991, 1.22082891])}	No
167	Thorax|injury$M$61-	injury	1.11096068732101	{'CI': array([0.90899978, 1.35779312])}	{'CI': array([0.90899978, 1.35779312])}	No	1.0230142383809437	{'CI': array([0.87969434, 1.18968383])}	{'CI': array([0.87969434, 1.18968383])}	No
168	Behavioural syndromes associated with physiological disturbances and physical factors|mental and behavioural disorders$M$21-40	mental and behavioural disorders	1.0785321507591072	{'CI': array([0.96630168, 1.20379756])}	{'CI': array([0.96630168, 1.20379756])}	No	0.9952771728440993	{'CI': array([0.91016599, 1.08834725])}	{'CI': array([0.91016599, 1.08834725])}	No
169	Behavioural syndromes associated with physiological disturbances and physical factors|mental and behavioural disorders$M$41-60	mental and behavioural disorders	1.0444111776447107	{'CI': array([0.95300509, 1.14458434])}	{'CI': array([0.95300509, 1.14458434])}	No	1.0373517634185991	{'CI': array([0.96396428, 1.11632631])}	{'CI': array([0.96396428, 1.11632631])}	No
170	Behavioural syndromes associated with physiological disturbances and physical factors|mental and behavioural disorders$M$61-	mental and behavioural disorders	0.8823952095808383	{'CI': array([0.74018972, 1.05192126])}	{'CI': array([0.74018972, 1.05192126])}	No	0.9157400594824817	{'CI': array([0.79937222, 1.04904803])}	{'CI': array([0.79937222, 1.04904803])}	No
171	Disorders of adult personality and behaviour|mental and behavioural disorders$M$21-40	mental and behavioural disorders	1.11516501879961	{'CI': array([0.92289607, 1.34748978])}	{'CI': array([0.92289607, 1.34748978])}	No	0.9306307440513659	{'CI': array([0.79181577, 1.09378168])}	{'CI': array([0.79181577, 1.09378168])}	No
172	Mental and behavioural disorders due to psychoactive substance use|mental and behavioural disorders$F$21-40	mental and behavioural disorders	1.061465304684748	{'CI': array([0.88017794, 1.28009184])}	{'CI': array([0.88017794, 1.28009184])}	No	0.9830619661764126	{'CI': array([0.84675332, 1.1413133 ])}	{'CI': array([0.84675332, 1.1413133 ])}	No
173	Mental and behavioural disorders due to psychoactive substance use|mental and behavioural disorders$F$41-60	mental and behavioural disorders	1.0986164715536806	{'CI': array([0.89960897, 1.34164752])}	{'CI': array([0.89960897, 1.34164752])}	No	1.0862588525268213	{'CI': array([0.92213507, 1.27959377])}	{'CI': array([0.92213507, 1.27959377])}	No
174	Mental and behavioural disorders due to psychoactive substance use|mental and behavioural disorders$M$21-40	mental and behavioural disorders	1.0872014091211328	{'CI': array([1.00731386, 1.17342464])}	{'CI': array([0.97742394, 1.20930832])}	No	0.9973308525918706	{'CI': array([0.93747089, 1.06101302])}	{'CI': array([0.93747089, 1.06101302])}	No
175	Mental and behavioural disorders due to psychoactive substance use|mental and behavioural disorders$M$41-60	mental and behavioural disorders	1.050549386663566	{'CI': array([0.97324167, 1.13399791])}	{'CI': array([0.97324167, 1.13399791])}	No	1.0446675305615838	{'CI': array([0.98347683, 1.10966545])}	{'CI': array([0.98347683, 1.10966545])}	No
176	Mental and behavioural disorders due to psychoactive substance use|mental and behavioural disorders$M$61-	mental and behavioural disorders	0.9841935285643081	{'CI': array([0.84599169, 1.14497212])}	{'CI': array([0.84599169, 1.14497212])}	No	0.9562998751425004	{'CI': array([0.85167136, 1.07378209])}	{'CI': array([0.85167136, 1.07378209])}	No
177	Mood (affective) disorders|mental and behavioural disorders$F$21-40	mental and behavioural disorders	0.9965421270135784	{'CI': array([0.85526922, 1.16115042])}	{'CI': array([0.85526922, 1.16115042])}	No	1.0088734228243896	{'CI': array([0.89086079, 1.14251923])}	{'CI': array([0.89086079, 1.14251923])}	No
178	Mood (affective) disorders|mental and behavioural disorders$F$41-60	mental and behavioural disorders	0.9917619306840864	{'CI': array([0.86041583, 1.14315857])}	{'CI': array([0.86041583, 1.14315857])}	No	1.008005569091542	{'CI': array([0.89609543, 1.13389176])}	{'CI': array([0.89609543, 1.13389176])}	No
179	Mood (affective) disorders|mental and behavioural disorders$F$61-	mental and behavioural disorders	1.032814371257485	{'CI': array([0.87922558, 1.21323304])}	{'CI': array([0.87922558, 1.21323304])}	No	0.9434289375494668	{'CI': array([0.82983751, 1.07256921])}	{'CI': array([0.82983751, 1.07256921])}	No
180	Mood (affective) disorders|mental and behavioural disorders$M$21-40	mental and behavioural disorders	1.2023623984906897	{'CI': array([1.01061126, 1.43049598])}	{'CI': array([0.9438547 , 1.53167149])}	No	1.0419380316704	{'CI': array([0.90089361, 1.20506445])}	{'CI': array([0.90089361, 1.20506445])}	No
181	Mood (affective) disorders|mental and behavioural disorders$M$41-60	mental and behavioural disorders	1.1025379581394485	{'CI': array([0.93035734, 1.30658393])}	{'CI': array([0.93035734, 1.30658393])}	No	1.005853465901491	{'CI': array([0.8692489 , 1.16392576])}	{'CI': array([0.8692489 , 1.16392576])}	No
182	Neurotic, stress-related and somatoform disorders|mental and behavioural disorders$F$21-40	mental and behavioural disorders	1.0398684496292387	{'CI': array([0.88758884, 1.21827398])}	{'CI': array([0.88758884, 1.21827398])}	No	1.0274183783013733	{'CI': array([0.90256436, 1.16954377])}	{'CI': array([0.90256436, 1.16954377])}	No
183	Neurotic, stress-related and somatoform disorders|mental and behavioural disorders$F$41-60	mental and behavioural disorders	1.0293056271562833	{'CI': array([0.86012489, 1.23176307])}	{'CI': array([0.86012489, 1.23176307])}	No	1.0136172191933026	{'CI': array([0.87538392, 1.17367916])}	{'CI': array([0.87538392, 1.17367916])}	No
184	Neurotic, stress-related and somatoform disorders|mental and behavioural disorders$M$21-40	mental and behavioural disorders	1.1223523103047637	{'CI': array([0.93250628, 1.3508485 ])}	{'CI': array([0.93250628, 1.3508485 ])}	No	1.1387836560344526	{'CI': array([0.98312483, 1.31908805])}	{'CI': array([0.98312483, 1.31908805])}	No
185	Organic, including symptomatic, mental disorders|mental and behavioural disorders$F$61-	mental and behavioural disorders	1.0192247084777812	{'CI': array([0.88979361, 1.1674831 ])}	{'CI': array([0.88979361, 1.1674831 ])}	No	0.988214582620177	{'CI': array([0.88636205, 1.10177107])}	{'CI': array([0.88636205, 1.10177107])}	No
186	Organic, including symptomatic, mental disorders|mental and behavioural disorders$M$61-	mental and behavioural disorders	0.9435893719369128	{'CI': array([0.79073738, 1.12598813])}	{'CI': array([0.79073738, 1.12598813])}	No	1.1183431952662721	{'CI': array([0.97979088, 1.2764882 ])}	{'CI': array([0.97979088, 1.2764882 ])}	No
187	Schizophrenia, schizotypal and delusional disorders|mental and behavioural disorders$M$21-40	mental and behavioural disorders	1.0330792633762995	{'CI': array([0.85710529, 1.2451828 ])}	{'CI': array([0.85710529, 1.2451828 ])}	No	0.8938391924817264	{'CI': array([0.76927941, 1.03856739])}	{'CI': array([0.76927941, 1.03856739])}	No
188	Malignant neoplasms of male genital organs|neoplasms$M$61-	neoplasms	1.0547293023167326	{'CI': array([0.9322251 , 1.19333184])}	{'CI': array([0.9322251 , 1.19333184])}	No	0.9916403762557608	{'CI': array([0.89804823, 1.09498644])}	{'CI': array([0.89804823, 1.09498644])}	No
189	Malignant neoplasms, breast and female genital organs|neoplasms$F$61-	neoplasms	0.9860495225764686	{'CI': array([0.89659795, 1.08442548])}	{'CI': array([0.89659795, 1.08442548])}	No	1.039215821341728	{'CI': array([0.9639999 , 1.12030045])}	{'CI': array([0.9639999 , 1.12030045])}	No
190	Malignant neoplasms, digestive organs|neoplasms$F$61-	neoplasms	0.9789557162067419	{'CI': array([0.85184136, 1.12503846])}	{'CI': array([0.85184136, 1.12503846])}	No	0.9669285583774894	{'CI': array([0.86629727, 1.07924944])}	{'CI': array([0.86629727, 1.07924944])}	No
191	Malignant neoplasms, digestive organs|neoplasms$M$61-	neoplasms	1.0709700794649457	{'CI': array([0.94546417, 1.21313631])}	{'CI': array([0.94546417, 1.21313631])}	No	1.0198260213583537	{'CI': array([0.9238155 , 1.12581474])}	{'CI': array([0.9238155 , 1.12581474])}	No
192	Malignant neoplasms, stated or presumed to be primary, of lymphoid, haematopoietic and related tissue|neoplasms$M$61-	neoplasms	0.9569857419830824	{'CI': array([0.80643 , 1.13564936])}	{'CI': array([0.80643 , 1.13564936])}	No	0.998454356684517	{'CI': array([0.87473868, 1.13966734])}	{'CI': array([0.87473868, 1.13966734])}	No
193	Malignant neuroendocrine tumors|neoplasms$F$61-	neoplasms	0.8935173131996875	{'CI': array([0.76982636, 1.03708217])}	{'CI': array([0.76982636, 1.03708217])}	No	0.9485674348111182	{'CI': array([0.84390002, 1.06621656])}	{'CI': array([0.84390002, 1.06621656])}	No
194	Malignant neuroendocrine tumors|neoplasms$M$61-	neoplasms	1.0270167688897323	{'CI': array([0.91565893, 1.15191739])}	{'CI': array([0.91565893, 1.15191739])}	No	1.0419856772214093	{'CI': array([0.95439915, 1.13761015])}	{'CI': array([0.95439915, 1.13761015])}	No
195	Complications of surgical and medical care, not elsewhere classified|poisoning and certain other consequences of external causes$F$61-	poisoning and certain other consequences of external causes	0.9476698776360322	{'CI': array([0.80940136, 1.10955854])}	{'CI': array([0.80940136, 1.10955854])}	No	0.9861417282231761	{'CI': array([0.87400151, 1.11267029])}	{'CI': array([0.87400151, 1.11267029])}	No
196	Complications of surgical and medical care, not elsewhere classified|poisoning and certain other consequences of external causes$M$61-	poisoning and certain other consequences of external causes	1.07430412145084	{'CI': array([0.91652729, 1.25924166])}	{'CI': array([0.91652729, 1.25924166])}	No	0.8774748824376615	{'CI': array([0.77342878, 0.99551787])}	{'CI': array([0.73079433, 1.05359625])}	No
197	Complications of labour and delivery|pregnancy, childbirth and the puerperium$F$0-20	pregnancy, childbirth and the puerperium	1.0127396214282842	{'CI': array([0.84444845, 1.21456974])}	{'CI': array([0.84444845, 1.21456974])}	No	1.1409916343603346	{'CI': array([0.98221867, 1.32542981])}	{'CI': array([0.98221867, 1.32542981])}	No
198	Complications of labour and delivery|pregnancy, childbirth and the puerperium$F$21-40	pregnancy, childbirth and the puerperium	1.023145808920758	{'CI': array([0.95749468, 1.09329835])}	{'CI': array([0.95749468, 1.09329835])}	No	1.011642846637616	{'CI': array([0.95696901, 1.06944033])}	{'CI': array([0.95696901, 1.06944033])}	No
199	Complications predominantly related to the puerperium|pregnancy, childbirth and the puerperium$F$0-20	pregnancy, childbirth and the puerperium	0.9629970827575617	{'CI': array([0.75707681, 1.22492641])}	{'CI': array([0.75707681, 1.22492641])}	No	1.2066405101793038	{'CI': array([0.99302543, 1.46620749])}	{'CI': array([0.99302543, 1.46620749])}	No
200	Complications predominantly related to the puerperium|pregnancy, childbirth and the puerperium$F$21-40	pregnancy, childbirth and the puerperium	1.0471344456329412	{'CI': array([0.95726035, 1.14544653])}	{'CI': array([0.95726035, 1.14544653])}	No	0.9574891458687153	{'CI': array([0.88804092, 1.03236849])}	{'CI': array([0.88804092, 1.03236849])}	No
201	Delivery|pregnancy, childbirth and the puerperium$F$0-20	pregnancy, childbirth and the puerperium	0.9831765041345879	{'CI': array([0.84543572, 1.14335841])}	{'CI': array([0.84543572, 1.14335841])}	No	1.0617075232459847	{'CI': array([0.93464469, 1.20604426])}	{'CI': array([0.93464469, 1.20604426])}	No
202	Delivery|pregnancy, childbirth and the puerperium$F$21-40	pregnancy, childbirth and the puerperium	1.0280694354017845	{'CI': array([0.97799443, 1.08070836])}	{'CI': array([0.97799443, 1.08070836])}	No	1.0362875329965717	{'CI': array([0.98969923, 1.0850689 ])}	{'CI': array([0.98969923, 1.0850689 ])}	No
203	Maternal care related to the fetus and amniotic cavity and possible delivery problems|pregnancy, childbirth and the puerperium$F$0-20	pregnancy, childbirth and the puerperium	0.9174327401534957	{'CI': array([0.75683349, 1.11211098])}	{'CI': array([0.75683349, 1.11211098])}	No	1.0183287631692883	{'CI': array([0.86887392, 1.19349131])}	{'CI': array([0.86887392, 1.19349131])}	No
204	Maternal care related to the fetus and amniotic cavity and possible delivery problems|pregnancy, childbirth and the puerperium$F$21-40	pregnancy, childbirth and the puerperium	1.0272703724221905	{'CI': array([0.94966293, 1.11121998])}	{'CI': array([0.94966293, 1.11121998])}	No	0.9652196322366459	{'CI': array([0.90361289, 1.03102662])}	{'CI': array([0.90361289, 1.03102662])}	No
205	Oedema, proteinuria and hypertensive disorders in pregnancy, childbirth and the puerperium|pregnancy, childbirth and the puerperium$F$21-40	pregnancy, childbirth and the puerperium	1.0043482716718153	{'CI': array([0.9179957 , 1.09882372])}	{'CI': array([0.9179957 , 1.09882372])}	No	0.9660046088006145	{'CI': array([0.89511252, 1.04251129])}	{'CI': array([0.89511252, 1.04251129])}	No
206	Other maternal disorders predominantly related to pregnancy|pregnancy, childbirth and the puerperium$F$0-20	pregnancy, childbirth and the puerperium	0.9006841550751503	{'CI': array([0.7244651 , 1.11976677])}	{'CI': array([0.7244651 , 1.11976677])}	No	1.1383851880129796	{'CI': array([0.95892554, 1.35143009])}	{'CI': array([0.95892554, 1.35143009])}	No
207	Other maternal disorders predominantly related to pregnancy|pregnancy, childbirth and the puerperium$F$21-40	pregnancy, childbirth and the puerperium	1.0161165165609023	{'CI': array([0.93803542, 1.100697 ])}	{'CI': array([0.93803542, 1.100697 ])}	No	0.968571362388072	{'CI': array([0.90626479, 1.03516158])}	{'CI': array([0.90626479, 1.03516158])}	No
208	Other obstetric conditions, not elsewhere classified|pregnancy, childbirth and the puerperium$F$21-40	pregnancy, childbirth and the puerperium	1.0604870564797746	{'CI': array([0.94962644, 1.18428968])}	{'CI': array([0.94962644, 1.18428968])}	No	0.9347407192674317	{'CI': array([0.85209285, 1.02540493])}	{'CI': array([0.85209285, 1.02540493])}	No
209	Pregnancy with abortive outcome|pregnancy, childbirth and the puerperium$F$21-40	pregnancy, childbirth and the puerperium	1.036494007753182	{'CI': array([0.95416336, 1.12592862])}	{'CI': array([0.95416336, 1.12592862])}	No	0.9549252789564163	{'CI': array([0.89319191, 1.02092538])}	{'CI': array([0.89319191, 1.02092538])}	No
210	Supervision of high risk pregnancy|pregnancy, childbirth and the puerperium$F$21-40	pregnancy, childbirth and the puerperium	1.0608274068485013	{'CI': array([0.93085184, 1.20895157])}	{'CI': array([0.93085184, 1.20895157])}	No	1.0205506805649698	{'CI': array([0.9140485 , 1.13946217])}	{'CI': array([0.9140485 , 1.13946217])}	No
211	Circulatory and respiratory systems|symptoms and signs$F$41-60	symptoms and signs	1.1002458456171134	{'CI': array([0.92063226, 1.3149017 ])}	{'CI': array([0.92063226, 1.3149017 ])}	No	1.0956061941331992	{'CI': array([0.95142356, 1.26163886])}	{'CI': array([0.95142356, 1.26163886])}	No
212	Circulatory and respiratory systems|symptoms and signs$F$61-	symptoms and signs	1.010212891994825	{'CI': array([0.91772987, 1.11201577])}	{'CI': array([0.91772987, 1.11201577])}	No	0.9804733727810651	{'CI': array([0.9073951, 1.0594371])}	{'CI': array([0.9073951, 1.0594371])}	No
213	Circulatory and respiratory systems|symptoms and signs$M$41-60	symptoms and signs	1.064897232561903	{'CI': array([0.91976713, 1.23292742])}	{'CI': array([0.91976713, 1.23292742])}	No	0.9903087975630467	{'CI': array([0.87546647, 1.12021596])}	{'CI': array([0.87546647, 1.12021596])}	No
214	Circulatory and respiratory systems|symptoms and signs$M$61-	symptoms and signs	1.076471261299058	{'CI': array([0.97759295, 1.18535059])}	{'CI': array([0.97759295, 1.18535059])}	No	0.9408021194540863	{'CI': array([0.86990629, 1.01747583])}	{'CI': array([0.86990629, 1.01747583])}	No
215	Cognition, perception, emotional state and behaviour|symptoms and signs$F$21-40	symptoms and signs	1.0071701485395836	{'CI': array([0.86477874, 1.17300723])}	{'CI': array([0.86477874, 1.17300723])}	No	0.9710834943186138	{'CI': array([0.85117537, 1.1078835 ])}	{'CI': array([0.85117537, 1.1078835 ])}	No
216	Cognition, perception, emotional state and behaviour|symptoms and signs$F$41-60	symptoms and signs	0.9962589328113598	{'CI': array([0.8188175 , 1.21215272])}	{'CI': array([0.8188175 , 1.21215272])}	No	1.0268290985033066	{'CI': array([0.882437 , 1.1948479])}	{'CI': array([0.882437 , 1.1948479])}	No
217	Cognition, perception, emotional state and behaviour|symptoms and signs$F$61-	symptoms and signs	1.0392374359658851	{'CI': array([0.91983435, 1.17414016])}	{'CI': array([0.91983435, 1.17414016])}	No	1.0152535585569187	{'CI': array([0.92183036, 1.11814477])}	{'CI': array([0.92183036, 1.11814477])}	No
218	Cognition, perception, emotional state and behaviour|symptoms and signs$M$21-40	symptoms and signs	1.0385559815620555	{'CI': array([0.86178434, 1.25158753])}	{'CI': array([0.86178434, 1.25158753])}	No	1.125575279421433	{'CI': array([0.97900101, 1.29409438])}	{'CI': array([0.97900101, 1.29409438])}	No
219	Cognition, perception, emotional state and behaviour|symptoms and signs$M$41-60	symptoms and signs	1.0817075526366622	{'CI': array([0.88449522, 1.32289152])}	{'CI': array([0.88449522, 1.32289152])}	No	1.0186618115612198	{'CI': array([0.86444644, 1.20038887])}	{'CI': array([0.86444644, 1.20038887])}	No
220	Cognition, perception, emotional state and behaviour|symptoms and signs$M$61-	symptoms and signs	1.0037475161036502	{'CI': array([0.86517928, 1.16450902])}	{'CI': array([0.86517928, 1.16450902])}	No	0.9318716585791101	{'CI': array([0.82932105, 1.04710327])}	{'CI': array([0.82932105, 1.04710327])}	No
221	Digestive system and abdomen|symptoms and signs$F$0-20	symptoms and signs	1.0408145134064215	{'CI': array([0.90632788, 1.19525713])}	{'CI': array([0.90632788, 1.19525713])}	No	0.9359749180858304	{'CI': array([0.83487103, 1.04932261])}	{'CI': array([0.83487103, 1.04932261])}	No
222	Digestive system and abdomen|symptoms and signs$F$21-40	symptoms and signs	1.032442577531504	{'CI': array([0.9178759 , 1.16130914])}	{'CI': array([0.9178759 , 1.16130914])}	No	1.00339945542166	{'CI': array([0.91115858, 1.10497831])}	{'CI': array([0.91115858, 1.10497831])}	No
223	Digestive system and abdomen|symptoms and signs$F$41-60	symptoms and signs	1.1691212170254086	{'CI': array([1.02489435, 1.33364422])}	{'CI': array([0.9730765 , 1.40466286])}	No	1.0337485152614774	{'CI': array([0.92673838, 1.15311507])}	{'CI': array([0.92673838, 1.15311507])}	No
224	Digestive system and abdomen|symptoms and signs$F$61-	symptoms and signs	1.0441429813822862	{'CI': array([0.91349861, 1.19347151])}	{'CI': array([0.91349861, 1.19347151])}	No	1.0442046641141665	{'CI': array([0.9375886 , 1.16294437])}	{'CI': array([0.9375886 , 1.16294437])}	No
225	Digestive system and abdomen|symptoms and signs$M$0-20	symptoms and signs	0.9334958401780509	{'CI': array([0.79374274, 1.09785506])}	{'CI': array([0.79374274, 1.09785506])}	No	1.0698805677569245	{'CI': array([0.94032 , 1.21729244])}	{'CI': array([0.94032 , 1.21729244])}	No
226	Digestive system and abdomen|symptoms and signs$M$21-40	symptoms and signs	0.9557815976180726	{'CI': array([0.78688874, 1.16092456])}	{'CI': array([0.78688874, 1.16092456])}	No	1.0804233686140512	{'CI': array([0.93098127, 1.25385407])}	{'CI': array([0.93098127, 1.25385407])}	No
227	Digestive system and abdomen|symptoms and signs$M$41-60	symptoms and signs	1.0435248905174723	{'CI': array([0.8631913 , 1.26153288])}	{'CI': array([0.8631913 , 1.26153288])}	No	1.006508875739645	{'CI': array([0.8600657, 1.1778869])}	{'CI': array([0.8600657, 1.1778869])}	No
228	Digestive system and abdomen|symptoms and signs$M$61-	symptoms and signs	0.9463225273590748	{'CI': array([0.79949853, 1.12011004])}	{'CI': array([0.79949853, 1.12011004])}	No	1.0087978822796637	{'CI': array([0.88805365, 1.14595911])}	{'CI': array([0.88805365, 1.14595911])}	No
229	General symptoms and signs|symptoms and signs$F$0-20	symptoms and signs	0.9784805389221556	{'CI': array([0.80248636, 1.1930722 ])}	{'CI': array([0.80248636, 1.1930722 ])}	No	1.0239479899433679	{'CI': array([0.86626294, 1.2103363 ])}	{'CI': array([0.86626294, 1.2103363 ])}	No
230	General symptoms and signs|symptoms and signs$F$21-40	symptoms and signs	1.0029940119760479	{'CI': array([0.84473451, 1.19090315])}	{'CI': array([0.84473451, 1.19090315])}	No	0.9797313074132501	{'CI': array([0.85237698, 1.12611375])}	{'CI': array([0.85237698, 1.12611375])}	No
231	General symptoms and signs|symptoms and signs$F$61-	symptoms and signs	1.0177742378784813	{'CI': array([0.90596384, 1.14338382])}	{'CI': array([0.90596384, 1.14338382])}	No	0.9918825683459456	{'CI': array([0.90281285, 1.08973973])}	{'CI': array([0.90281285, 1.08973973])}	No
232	General symptoms and signs|symptoms and signs$M$0-20	symptoms and signs	0.9145345672291779	{'CI': array([0.75338514, 1.11015394])}	{'CI': array([0.75338514, 1.11015394])}	No	1.057650042265427	{'CI': array([0.90003522, 1.24286648])}	{'CI': array([0.90003522, 1.24286648])}	No
233	General symptoms and signs|symptoms and signs$M$21-40	symptoms and signs	1.035685087389796	{'CI': array([0.85720561, 1.25132593])}	{'CI': array([0.85720561, 1.25132593])}	No	0.9499480841162415	{'CI': array([0.81971811, 1.10086791])}	{'CI': array([0.81971811, 1.10086791])}	No
234	General symptoms and signs|symptoms and signs$M$41-60	symptoms and signs	1.0046520504807117	{'CI': array([0.85426419, 1.18151475])}	{'CI': array([0.85426419, 1.18151475])}	No	1.0263392155835995	{'CI': array([0.89351811, 1.17890412])}	{'CI': array([0.89351811, 1.17890412])}	No
235	General symptoms and signs|symptoms and signs$M$61-	symptoms and signs	1.0943325812963307	{'CI': array([0.95804815, 1.25000378])}	{'CI': array([0.95804815, 1.25000378])}	No	0.9281767955801105	{'CI': array([0.83358543, 1.03350195])}	{'CI': array([0.83358543, 1.03350195])}	No
236	Nervous and musculoskeletal systems|symptoms and signs$F$61-	symptoms and signs	1.1084849169585358	{'CI': array([0.91934121, 1.33654273])}	{'CI': array([0.91934121, 1.33654273])}	No	1.0814382844844042	{'CI': array([0.93557273, 1.2500458 ])}	{'CI': array([0.93557273, 1.2500458 ])}	No
237	Other viral diseases|viral infections$F$0-20	viral infections	0.960071558128556	{'CI': array([0.71815349, 1.28348244])}	{'CI': array([0.71815349, 1.28348244])}	No	0.9243226409218313	{'CI': array([0.74614291, 1.14505189])}	{'CI': array([0.74614291, 1.14505189])}	No
238	Other viral diseases|viral infections$F$61-	viral infections	1.209654311009882	{'CI': array([0.95932062, 1.52531231])}	{'CI': array([0.95932062, 1.52531231])}	No	0.9991289460246899	{'CI': array([0.79833151, 1.25043124])}	{'CI': array([0.79833151, 1.25043124])}	No
239	Other viral diseases|viral infections$M$0-20	viral infections	1.1783535732273769	{'CI': array([0.93103905, 1.49136295])}	{'CI': array([0.93103905, 1.49136295])}	No	0.9698369173040843	{'CI': array([0.79806973, 1.17857326])}	{'CI': array([0.79806973, 1.17857326])}	No
240	Other viral diseases|viral infections$M$21-40	viral infections	0.9733260751224823	{'CI': array([0.75362127, 1.25708189])}	{'CI': array([0.75362127, 1.25708189])}	No	1.0442890442890442	{'CI': array([0.8572582 , 1.27212503])}	{'CI': array([0.8572582 , 1.27212503])}	No
241	Other viral diseases|viral infections$M$61-	viral infections	1.0914641305624044	{'CI': array([0.85242618, 1.39753328])}	{'CI': array([0.85242618, 1.39753328])}	No	1.043512373729118	{'CI': array([0.8285293 , 1.31427829])}	{'CI': array([0.8285293 , 1.31427829])}	No
