# Supplementary material for: Measurable health effects associated with the daylight saving time shift
Source: PLoS Comput Biol. 2020 Jun 8;16(6):e1007927. doi: 10.1371/journal.pcbi.1007927 (PMC7302868; doi:10.1371/journal.pcbi.1007927)
Supplement: S10 Table — (CSV) [file pcbi.1007927.s011.csv]

	Condition	System	Relative Risk (Spring)	99.9% C.I. (Spring)	Spring Significant?	Relative Risk (Autumn)	99.9% C.I. (Autumn)	Autumn Significant?
0	On diagnostic imaging and in function studies, without diagnosis|abnormal clinical and laboratory findings, not elsewhere classified$F$0-10	abnormal clinical and laboratory findings, not elsewhere classified	1.0139830523797733	{'CI': array([0.97259204, 1.05259564]), 'Gelman-Rubin': 0.9997908859545278}	No	1.0084119683825123	{'CI': array([0.97173334, 1.04421237]), 'Gelman-Rubin': 0.9998323751187661}	No
1	On diagnostic imaging and in function studies, without diagnosis|abnormal clinical and laboratory findings, not elsewhere classified$F$11-20	abnormal clinical and laboratory findings, not elsewhere classified	1.0159414665478714	{'CI': array([0.97538634, 1.05662368]), 'Gelman-Rubin': 0.9998736975183142}	No	1.0155823108955675	{'CI': array([0.97970091, 1.05535866]), 'Gelman-Rubin': 0.9998606536391594}	No
2	On diagnostic imaging and in function studies, without diagnosis|abnormal clinical and laboratory findings, not elsewhere classified$F$21-40	abnormal clinical and laboratory findings, not elsewhere classified	0.9908176294350866	{'CI': array([0.97408313, 1.00690712]), 'Gelman-Rubin': 0.9998364332205887}	No	1.0070523941229907	{'CI': array([0.99014755, 1.02259873]), 'Gelman-Rubin': 1.000077201356474}	No
3	On diagnostic imaging and in function studies, without diagnosis|abnormal clinical and laboratory findings, not elsewhere classified$F$41-60	abnormal clinical and laboratory findings, not elsewhere classified	1.000334057704663	{'CI': array([0.99222043, 1.00922614]), 'Gelman-Rubin': 0.9997848295011035}	No	0.9979339356607222	{'CI': array([0.98989719, 1.00694568]), 'Gelman-Rubin': 0.9998339918486685}	No
4	On diagnostic imaging and in function studies, without diagnosis|abnormal clinical and laboratory findings, not elsewhere classified$F$61-	abnormal clinical and laboratory findings, not elsewhere classified	1.0134543466370576	{'CI': array([1.00149669, 1.02413604]), 'Gelman-Rubin': 0.9998250615109829}	Yes	0.9925013455951148	{'CI': array([0.98220524, 1.00264573]), 'Gelman-Rubin': 1.0000036670877521}	No
5	On diagnostic imaging and in function studies, without diagnosis|abnormal clinical and laboratory findings, not elsewhere classified$M$0-10	abnormal clinical and laboratory findings, not elsewhere classified	1.0146274204616417	{'CI': array([0.9784271 , 1.05174796]), 'Gelman-Rubin': 1.0001027981564297}	No	1.0024517489271076	{'CI': array([0.96907183, 1.03744656]), 'Gelman-Rubin': 0.9997959479628514}	No
6	On diagnostic imaging and in function studies, without diagnosis|abnormal clinical and laboratory findings, not elsewhere classified$M$11-20	abnormal clinical and laboratory findings, not elsewhere classified	1.0153892946876768	{'CI': array([0.97609959, 1.05447834]), 'Gelman-Rubin': 0.9998124062495255}	No	1.0088219189912875	{'CI': array([0.97268087, 1.04758244]), 'Gelman-Rubin': 1.0000443879473737}	No
7	On diagnostic imaging and in function studies, without diagnosis|abnormal clinical and laboratory findings, not elsewhere classified$M$21-40	abnormal clinical and laboratory findings, not elsewhere classified	0.9895482868903088	{'CI': array([0.96432303, 1.01231176]), 'Gelman-Rubin': 1.0000438865058257}	No	0.989004721348286	{'CI': array([0.96774977, 1.01223208]), 'Gelman-Rubin': 0.999863434655487}	No
8	On diagnostic imaging and in function studies, without diagnosis|abnormal clinical and laboratory findings, not elsewhere classified$M$41-60	abnormal clinical and laboratory findings, not elsewhere classified	0.9992193045924493	{'CI': array([0.98669313, 1.01290986]), 'Gelman-Rubin': 0.9998000287320282}	No	0.9900643211590436	{'CI': array([0.9766671 , 1.00301091]), 'Gelman-Rubin': 0.9997763058526473}	No
9	On diagnostic imaging and in function studies, without diagnosis|abnormal clinical and laboratory findings, not elsewhere classified$M$61-	abnormal clinical and laboratory findings, not elsewhere classified	1.0232620212243355	{'CI': array([1.01023088, 1.03685878]), 'Gelman-Rubin': 1.0001180432003154}	Yes	0.9918881675867491	{'CI': array([0.97913405, 1.00685275]), 'Gelman-Rubin': 0.9998308259038329}	No
10	On examination of blood, without diagnosis|abnormal clinical and laboratory findings, not elsewhere classified$F$0-10	abnormal clinical and laboratory findings, not elsewhere classified	1.0098222616676817	{'CI': array([0.95651794, 1.06230103]), 'Gelman-Rubin': 1.00013650061178}	No	1.0105652585538025	{'CI': array([0.96501679, 1.05814679]), 'Gelman-Rubin': 0.9998021764659384}	No
11	On examination of blood, without diagnosis|abnormal clinical and laboratory findings, not elsewhere classified$F$11-20	abnormal clinical and laboratory findings, not elsewhere classified	1.0280630598129556	{'CI': array([0.97961998, 1.07319402]), 'Gelman-Rubin': 0.9998566489537156}	No	1.0094866482065308	{'CI': array([0.96828183, 1.04938485]), 'Gelman-Rubin': 0.9998069930212635}	No
12	On examination of blood, without diagnosis|abnormal clinical and laboratory findings, not elsewhere classified$F$21-40	abnormal clinical and laboratory findings, not elsewhere classified	0.9993714145497354	{'CI': array([0.97994457, 1.01810286]), 'Gelman-Rubin': 0.9997852214839987}	No	0.9974228478025196	{'CI': array([0.97994583, 1.01495896]), 'Gelman-Rubin': 0.9998827506086062}	No
13	On examination of blood, without diagnosis|abnormal clinical and laboratory findings, not elsewhere classified$F$41-60	abnormal clinical and laboratory findings, not elsewhere classified	1.0098794445309538	{'CI': array([0.99720311, 1.02269981]), 'Gelman-Rubin': 0.999792377373819}	No	1.0054098594765717	{'CI': array([0.99381936, 1.01591608]), 'Gelman-Rubin': 0.9999429461881512}	No
14	On examination of blood, without diagnosis|abnormal clinical and laboratory findings, not elsewhere classified$F$61-	abnormal clinical and laboratory findings, not elsewhere classified	1.0171843535537928	{'CI': array([0.99960176, 1.03313925]), 'Gelman-Rubin': 1.0000855610982105}	No	0.9934553817903654	{'CI': array([0.97773948, 1.00909853]), 'Gelman-Rubin': 1.0003269433696251}	No
15	On examination of blood, without diagnosis|abnormal clinical and laboratory findings, not elsewhere classified$M$0-10	abnormal clinical and laboratory findings, not elsewhere classified	1.0175168975472968	{'CI': array([0.9651501 , 1.07015587]), 'Gelman-Rubin': 0.9998661033227016}	No	0.999415627512665	{'CI': array([0.95517619, 1.04745789]), 'Gelman-Rubin': 0.9998553343686856}	No
16	On examination of blood, without diagnosis|abnormal clinical and laboratory findings, not elsewhere classified$M$11-20	abnormal clinical and laboratory findings, not elsewhere classified	1.0149557998831076	{'CI': array([0.96629778, 1.0593383 ]), 'Gelman-Rubin': 0.9997974624542102}	No	1.0070014300907975	{'CI': array([0.961247 , 1.05065994]), 'Gelman-Rubin': 0.99985128890898}	No
17	On examination of blood, without diagnosis|abnormal clinical and laboratory findings, not elsewhere classified$M$21-40	abnormal clinical and laboratory findings, not elsewhere classified	0.9934748598420108	{'CI': array([0.97174382, 1.01371676]), 'Gelman-Rubin': 1.0000909342358766}	No	1.0049196567925218	{'CI': array([0.98562274, 1.02926166]), 'Gelman-Rubin': 1.000034342589387}	No
18	On examination of blood, without diagnosis|abnormal clinical and laboratory findings, not elsewhere classified$M$41-60	abnormal clinical and laboratory findings, not elsewhere classified	1.0161786528208876	{'CI': array([1.0039154 , 1.02863881]), 'Gelman-Rubin': 0.9998068361604259}	Yes	0.9990990643786816	{'CI': array([0.9867027 , 1.01120037]), 'Gelman-Rubin': 0.9998098648096317}	No
19	On examination of blood, without diagnosis|abnormal clinical and laboratory findings, not elsewhere classified$M$61-	abnormal clinical and laboratory findings, not elsewhere classified	1.0318169768688403	{'CI': array([1.01498614, 1.04816595]), 'Gelman-Rubin': 1.0000288717073353}	Yes	0.9973056936438219	{'CI': array([0.9818329 , 1.01364814]), 'Gelman-Rubin': 0.9999011778050081}	No
20	On examination of other body fluids, substances and tissues, without diagnosis|abnormal clinical and laboratory findings, not elsewhere classified$F$11-20	abnormal clinical and laboratory findings, not elsewhere classified	1.073934621218078	{'CI': array([1.04114213, 1.10711159]), 'Gelman-Rubin': 0.9999879222527053}	Yes	0.982695876043108	{'CI': array([0.95246581, 1.01181496]), 'Gelman-Rubin': 0.9998704018376728}	No
21	On examination of other body fluids, substances and tissues, without diagnosis|abnormal clinical and laboratory findings, not elsewhere classified$F$21-40	abnormal clinical and laboratory findings, not elsewhere classified	1.021353630001254	{'CI': array([1.0086878 , 1.03386822]), 'Gelman-Rubin': 0.999862426721685}	Yes	0.9848720981720048	{'CI': array([0.97223175, 0.99718261]), 'Gelman-Rubin': 1.0002300399690884}	Yes
22	On examination of other body fluids, substances and tissues, without diagnosis|abnormal clinical and laboratory findings, not elsewhere classified$F$41-60	abnormal clinical and laboratory findings, not elsewhere classified	1.0258919082794398	{'CI': array([1.00951219, 1.04142246]), 'Gelman-Rubin': 0.9997744496814329}	Yes	1.0021585134056503	{'CI': array([0.98593442, 1.01744636]), 'Gelman-Rubin': 1.0002545829872405}	No
23	On examination of other body fluids, substances and tissues, without diagnosis|abnormal clinical and laboratory findings, not elsewhere classified$F$61-	abnormal clinical and laboratory findings, not elsewhere classified	1.0242578199332277	{'CI': array([0.98742297, 1.06339307]), 'Gelman-Rubin': 0.9998148288367605}	No	0.9853467275704386	{'CI': array([0.95152504, 1.0190246 ]), 'Gelman-Rubin': 0.9999555458361212}	No
24	On examination of other body fluids, substances and tissues, without diagnosis|abnormal clinical and laboratory findings, not elsewhere classified$M$21-40	abnormal clinical and laboratory findings, not elsewhere classified	1.0001463343713564	{'CI': array([0.93804134, 1.06169488]), 'Gelman-Rubin': 0.9998492916675575}	No	0.9969965600581022	{'CI': array([0.93847892, 1.05194823]), 'Gelman-Rubin': 0.9997692467209567}	No
25	On examination of other body fluids, substances and tissues, without diagnosis|abnormal clinical and laboratory findings, not elsewhere classified$M$41-60	abnormal clinical and laboratory findings, not elsewhere classified	1.0111392909665664	{'CI': array([0.95300829, 1.06984919]), 'Gelman-Rubin': 0.9998605170217587}	No	1.0061729991651711	{'CI': array([0.95712802, 1.06033964]), 'Gelman-Rubin': 0.9998334356911912}	No
26	On examination of other body fluids, substances and tissues, without diagnosis|abnormal clinical and laboratory findings, not elsewhere classified$M$61-	abnormal clinical and laboratory findings, not elsewhere classified	1.0240048208228347	{'CI': array([0.96344702, 1.08792789]), 'Gelman-Rubin': 0.9998119834907458}	No	0.9927395914467608	{'CI': array([0.93484998, 1.04145212]), 'Gelman-Rubin': 0.9998185069936858}	No
27	On examination of urine, without diagnosis|abnormal clinical and laboratory findings, not elsewhere classified$F$0-10	abnormal clinical and laboratory findings, not elsewhere classified	0.9743197415452441	{'CI': array([0.92356602, 1.02737925]), 'Gelman-Rubin': 0.9998858514250492}	No	1.0103689177125548	{'CI': array([0.96534229, 1.06117849]), 'Gelman-Rubin': 0.999770893401899}	No
28	On examination of urine, without diagnosis|abnormal clinical and laboratory findings, not elsewhere classified$F$11-20	abnormal clinical and laboratory findings, not elsewhere classified	1.0013467920749513	{'CI': array([0.95565569, 1.05214145]), 'Gelman-Rubin': 0.999893964441252}	No	1.0214466878509403	{'CI': array([0.97539438, 1.07109266]), 'Gelman-Rubin': 0.9997632247612779}	No
29	On examination of urine, without diagnosis|abnormal clinical and laboratory findings, not elsewhere classified$F$21-40	abnormal clinical and laboratory findings, not elsewhere classified	1.0064473522871973	{'CI': array([0.96924691, 1.03923896]), 'Gelman-Rubin': 0.9998286952866837}	No	1.0130320438005764	{'CI': array([0.98179582, 1.04454848]), 'Gelman-Rubin': 1.0000042524694364}	No
30	On examination of urine, without diagnosis|abnormal clinical and laboratory findings, not elsewhere classified$F$41-60	abnormal clinical and laboratory findings, not elsewhere classified	1.0073252284572394	{'CI': array([0.97645539, 1.03560347]), 'Gelman-Rubin': 0.9997511959071008}	No	1.0080822185541287	{'CI': array([0.97899618, 1.03790759]), 'Gelman-Rubin': 0.9997956920362168}	No
31	On examination of urine, without diagnosis|abnormal clinical and laboratory findings, not elsewhere classified$F$61-	abnormal clinical and laboratory findings, not elsewhere classified	1.006362750306036	{'CI': array([0.96857388, 1.04587156]), 'Gelman-Rubin': 0.9998625558405055}	No	0.9765195150348966	{'CI': array([0.94253419, 1.01103599]), 'Gelman-Rubin': 0.999768704961175}	No
32	On examination of urine, without diagnosis|abnormal clinical and laboratory findings, not elsewhere classified$M$0-10	abnormal clinical and laboratory findings, not elsewhere classified	1.0049104287747515	{'CI': array([0.94490765, 1.06794417]), 'Gelman-Rubin': 0.9998811350562885}	No	1.019206287646325	{'CI': array([0.9652902 , 1.07688584]), 'Gelman-Rubin': 0.999758683656653}	No
33	On examination of urine, without diagnosis|abnormal clinical and laboratory findings, not elsewhere classified$M$11-20	abnormal clinical and laboratory findings, not elsewhere classified	1.008062499296805	{'CI': array([0.95087631, 1.064345 ]), 'Gelman-Rubin': 0.9997947920191845}	No	1.038280290467195	{'CI': array([0.9867034 , 1.09096788]), 'Gelman-Rubin': 0.9999342992399742}	No
34	On examination of urine, without diagnosis|abnormal clinical and laboratory findings, not elsewhere classified$M$21-40	abnormal clinical and laboratory findings, not elsewhere classified	0.991784990353303	{'CI': array([0.94690591, 1.03871763]), 'Gelman-Rubin': 1.0000617227340798}	No	1.0151006898944754	{'CI': array([0.97259248, 1.06201725]), 'Gelman-Rubin': 0.9997949120121221}	No
35	On examination of urine, without diagnosis|abnormal clinical and laboratory findings, not elsewhere classified$M$41-60	abnormal clinical and laboratory findings, not elsewhere classified	0.9998534571986925	{'CI': array([0.96789572, 1.03468435]), 'Gelman-Rubin': 0.9997748868369507}	No	0.9999426975340349	{'CI': array([0.96857776, 1.02970679]), 'Gelman-Rubin': 0.9998264119295012}	No
36	On examination of urine, without diagnosis|abnormal clinical and laboratory findings, not elsewhere classified$M$61-	abnormal clinical and laboratory findings, not elsewhere classified	1.0306633502118034	{'CI': array([0.99200428, 1.07226101]), 'Gelman-Rubin': 1.000268391857581}	No	1.0021372460483322	{'CI': array([0.96754719, 1.03856294]), 'Gelman-Rubin': 0.9999957948072749}	No
37	Certain zoonotic bacterial diseases|bacterial infections, and other intestinal infectious diseases, and stds$F$0-10	bacterial infections, and other intestinal infectious diseases, and stds	0.9911595364162122	{'CI': array([0.92303923, 1.06394876]), 'Gelman-Rubin': 0.9998436832916466}	No	0.9958072630154468	{'CI': array([0.93721218, 1.05320208]), 'Gelman-Rubin': 0.9997722316394069}	No
38	Certain zoonotic bacterial diseases|bacterial infections, and other intestinal infectious diseases, and stds$F$11-20	bacterial infections, and other intestinal infectious diseases, and stds	0.9937163586510424	{'CI': array([0.92215528, 1.06142374]), 'Gelman-Rubin': 0.9999059646571502}	No	0.9991092921370086	{'CI': array([0.94244719, 1.05543135]), 'Gelman-Rubin': 0.9999247705863896}	No
39	Certain zoonotic bacterial diseases|bacterial infections, and other intestinal infectious diseases, and stds$F$21-40	bacterial infections, and other intestinal infectious diseases, and stds	0.9826225579853523	{'CI': array([0.92616121, 1.04229713]), 'Gelman-Rubin': 1.0000119156223404}	No	1.006495397816173	{'CI': array([0.95678594, 1.05965474]), 'Gelman-Rubin': 0.9997872912824255}	No
40	Certain zoonotic bacterial diseases|bacterial infections, and other intestinal infectious diseases, and stds$F$41-60	bacterial infections, and other intestinal infectious diseases, and stds	1.0359293527637066	{'CI': array([0.99028959, 1.08292671]), 'Gelman-Rubin': 0.9999197679623905}	No	0.9898229464392861	{'CI': array([0.94598301, 1.03109265]), 'Gelman-Rubin': 0.9999419853662461}	No
41	Certain zoonotic bacterial diseases|bacterial infections, and other intestinal infectious diseases, and stds$F$61-	bacterial infections, and other intestinal infectious diseases, and stds	0.9559009467047123	{'CI': array([0.92296326, 0.99375513]), 'Gelman-Rubin': 0.9999084028386817}	Yes	1.0076873580197758	{'CI': array([0.97189713, 1.04100844]), 'Gelman-Rubin': 1.0002629135701473}	No
42	Certain zoonotic bacterial diseases|bacterial infections, and other intestinal infectious diseases, and stds$M$0-10	bacterial infections, and other intestinal infectious diseases, and stds	0.9810443866687604	{'CI': array([0.91518678, 1.05482528]), 'Gelman-Rubin': 0.9997548703354506}	No	0.9979111889764242	{'CI': array([0.94091846, 1.05766058]), 'Gelman-Rubin': 1.0000098192860274}	No
43	Certain zoonotic bacterial diseases|bacterial infections, and other intestinal infectious diseases, and stds$M$11-20	bacterial infections, and other intestinal infectious diseases, and stds	0.9978550622824006	{'CI': array([0.93162241, 1.0665355 ]), 'Gelman-Rubin': 0.9998192436240939}	No	0.9918551488981616	{'CI': array([0.93442821, 1.05408092]), 'Gelman-Rubin': 0.9997961054822246}	No
44	Certain zoonotic bacterial diseases|bacterial infections, and other intestinal infectious diseases, and stds$M$21-40	bacterial infections, and other intestinal infectious diseases, and stds	1.0254719419206033	{'CI': array([0.96020437, 1.08854951]), 'Gelman-Rubin': 0.9998532723301429}	No	1.0063018106993966	{'CI': array([0.95419803, 1.05909483]), 'Gelman-Rubin': 0.9997964754023582}	No
45	Certain zoonotic bacterial diseases|bacterial infections, and other intestinal infectious diseases, and stds$M$41-60	bacterial infections, and other intestinal infectious diseases, and stds	0.9783365917051694	{'CI': array([0.93475975, 1.02600104]), 'Gelman-Rubin': 0.9998860560292918}	No	0.9890810779585204	{'CI': array([0.94537163, 1.03226358]), 'Gelman-Rubin': 0.9997533334374583}	No
46	Certain zoonotic bacterial diseases|bacterial infections, and other intestinal infectious diseases, and stds$M$61-	bacterial infections, and other intestinal infectious diseases, and stds	0.9765413416805765	{'CI': array([0.94281041, 1.00957993]), 'Gelman-Rubin': 0.9999289790698461}	No	1.0029680710171058	{'CI': array([0.97102858, 1.03600446]), 'Gelman-Rubin': 0.9999097858339007}	No
47	Infections with a predominantly sexual mode of transmission|bacterial infections, and other intestinal infectious diseases, and stds$F$0-10	bacterial infections, and other intestinal infectious diseases, and stds	0.984767862268282	{'CI': array([0.92079293, 1.05065609]), 'Gelman-Rubin': 0.9998289154966051}	No	0.9980726265456135	{'CI': array([0.94189222, 1.0554999 ]), 'Gelman-Rubin': 0.9997597718396526}	No
48	Infections with a predominantly sexual mode of transmission|bacterial infections, and other intestinal infectious diseases, and stds$F$11-20	bacterial infections, and other intestinal infectious diseases, and stds	1.0089751403287888	{'CI': array([0.96756742, 1.05469796]), 'Gelman-Rubin': 0.9997988449580737}	No	1.0138797863147053	{'CI': array([0.97019876, 1.05815342]), 'Gelman-Rubin': 0.9999119019337555}	No
49	Infections with a predominantly sexual mode of transmission|bacterial infections, and other intestinal infectious diseases, and stds$F$21-40	bacterial infections, and other intestinal infectious diseases, and stds	0.9895424082812612	{'CI': array([0.96443368, 1.01334638]), 'Gelman-Rubin': 0.999767489145715}	No	0.982940994669178	{'CI': array([0.95832083, 1.00975674]), 'Gelman-Rubin': 0.9999576964023996}	No
50	Infections with a predominantly sexual mode of transmission|bacterial infections, and other intestinal infectious diseases, and stds$F$41-60	bacterial infections, and other intestinal infectious diseases, and stds	1.0075338588016995	{'CI': array([0.97755234, 1.03810191]), 'Gelman-Rubin': 0.9997826030195643}	No	0.9875647538884498	{'CI': array([0.95876183, 1.01674219]), 'Gelman-Rubin': 1.0003767697568176}	No
51	Infections with a predominantly sexual mode of transmission|bacterial infections, and other intestinal infectious diseases, and stds$F$61-	bacterial infections, and other intestinal infectious diseases, and stds	0.9675287164822354	{'CI': array([0.93768725, 0.99953137]), 'Gelman-Rubin': 0.9998151050181029}	Yes	1.0037354508153316	{'CI': array([0.97190734, 1.03492154]), 'Gelman-Rubin': 0.9998468070957953}	No
52	Infections with a predominantly sexual mode of transmission|bacterial infections, and other intestinal infectious diseases, and stds$M$0-10	bacterial infections, and other intestinal infectious diseases, and stds	0.968985498938371	{'CI': array([0.89896375, 1.03404389]), 'Gelman-Rubin': 1.0001436711753369}	No	0.9994431632149862	{'CI': array([0.94087675, 1.05907571]), 'Gelman-Rubin': 0.9998006331971545}	No
53	Infections with a predominantly sexual mode of transmission|bacterial infections, and other intestinal infectious diseases, and stds$M$11-20	bacterial infections, and other intestinal infectious diseases, and stds	1.0333224345375178	{'CI': array([0.97393347, 1.09222207]), 'Gelman-Rubin': 0.9998038860979099}	No	0.9930952297332913	{'CI': array([0.93965785, 1.04310645]), 'Gelman-Rubin': 0.9997505996520238}	No
54	Infections with a predominantly sexual mode of transmission|bacterial infections, and other intestinal infectious diseases, and stds$M$21-40	bacterial infections, and other intestinal infectious diseases, and stds	0.996399956921705	{'CI': array([0.96351409, 1.02673122]), 'Gelman-Rubin': 0.9997661193497934}	No	0.9997229641257934	{'CI': array([0.96483636, 1.03208848]), 'Gelman-Rubin': 0.9998820790799424}	No
55	Infections with a predominantly sexual mode of transmission|bacterial infections, and other intestinal infectious diseases, and stds$M$41-60	bacterial infections, and other intestinal infectious diseases, and stds	0.9817215348718736	{'CI': array([0.94945013, 1.01197897]), 'Gelman-Rubin': 0.9998673475340413}	No	0.9976191682586069	{'CI': array([0.96864942, 1.02976236]), 'Gelman-Rubin': 1.0000083608263728}	No
56	Infections with a predominantly sexual mode of transmission|bacterial infections, and other intestinal infectious diseases, and stds$M$61-	bacterial infections, and other intestinal infectious diseases, and stds	0.9845643662608615	{'CI': array([0.95211028, 1.01465641]), 'Gelman-Rubin': 0.9998312918941541}	No	0.9950041093767096	{'CI': array([0.96385152, 1.02736025]), 'Gelman-Rubin': 0.9998732766145135}	No
57	Intestinal infectious diseases|bacterial infections, and other intestinal infectious diseases, and stds$F$0-10	bacterial infections, and other intestinal infectious diseases, and stds	1.0278401382444888	{'CI': array([0.99911149, 1.05744309]), 'Gelman-Rubin': 0.9998573796228202}	No	1.024189640853277	{'CI': array([0.98949262, 1.05710676]), 'Gelman-Rubin': 0.9998136847182242}	No
58	Intestinal infectious diseases|bacterial infections, and other intestinal infectious diseases, and stds$F$11-20	bacterial infections, and other intestinal infectious diseases, and stds	0.9893519128744929	{'CI': array([0.94591862, 1.03414463]), 'Gelman-Rubin': 1.000012499724437}	No	0.9676164776161642	{'CI': array([0.92489547, 1.01099187]), 'Gelman-Rubin': 0.9998550617368703}	No
59	Intestinal infectious diseases|bacterial infections, and other intestinal infectious diseases, and stds$F$21-40	bacterial infections, and other intestinal infectious diseases, and stds	1.0005282744861081	{'CI': array([0.96804866, 1.03262921]), 'Gelman-Rubin': 0.9998714271584116}	No	0.9597231621192647	{'CI': array([0.92860341, 0.99010321]), 'Gelman-Rubin': 1.0000427663952114}	Yes
60	Intestinal infectious diseases|bacterial infections, and other intestinal infectious diseases, and stds$F$41-60	bacterial infections, and other intestinal infectious diseases, and stds	1.0207057220538382	{'CI': array([0.99141962, 1.04859549]), 'Gelman-Rubin': 0.9999147070342873}	No	0.9800104194283469	{'CI': array([0.95375156, 1.00697757]), 'Gelman-Rubin': 1.0000050817020258}	No
61	Intestinal infectious diseases|bacterial infections, and other intestinal infectious diseases, and stds$F$61-	bacterial infections, and other intestinal infectious diseases, and stds	0.9744882640745252	{'CI': array([0.95071916, 0.99731999]), 'Gelman-Rubin': 0.9998303071019643}	Yes	1.000025537178362	{'CI': array([0.97545357, 1.0266733 ]), 'Gelman-Rubin': 0.9998743995518731}	No
62	Intestinal infectious diseases|bacterial infections, and other intestinal infectious diseases, and stds$M$0-10	bacterial infections, and other intestinal infectious diseases, and stds	1.00312131785023	{'CI': array([0.9768608 , 1.03095612]), 'Gelman-Rubin': 0.9998183736798667}	No	1.0237553307477119	{'CI': array([0.98896495, 1.0547905 ]), 'Gelman-Rubin': 0.999878676271849}	No
63	Intestinal infectious diseases|bacterial infections, and other intestinal infectious diseases, and stds$M$11-20	bacterial infections, and other intestinal infectious diseases, and stds	0.9958391894136069	{'CI': array([0.95186004, 1.03875644]), 'Gelman-Rubin': 0.9999380449657805}	No	0.9622339241234511	{'CI': array([0.92278258, 1.00814251]), 'Gelman-Rubin': 0.9999779732561711}	No
64	Intestinal infectious diseases|bacterial infections, and other intestinal infectious diseases, and stds$M$21-40	bacterial infections, and other intestinal infectious diseases, and stds	1.0390297450924897	{'CI': array([0.99949795, 1.07411781]), 'Gelman-Rubin': 0.9999223552407329}	No	0.989963269536165	{'CI': array([0.9508966 , 1.02668779]), 'Gelman-Rubin': 0.9998030280749677}	No
65	Intestinal infectious diseases|bacterial infections, and other intestinal infectious diseases, and stds$M$41-60	bacterial infections, and other intestinal infectious diseases, and stds	0.9833793219415816	{'CI': array([0.95213385, 1.01404708]), 'Gelman-Rubin': 0.9998301206450246}	No	0.9881799455572565	{'CI': array([0.95752127, 1.0187605 ]), 'Gelman-Rubin': 0.9998341034506398}	No
66	Intestinal infectious diseases|bacterial infections, and other intestinal infectious diseases, and stds$M$61-	bacterial infections, and other intestinal infectious diseases, and stds	0.9751089250115793	{'CI': array([0.94818698, 0.99995293]), 'Gelman-Rubin': 1.0000393517686963}	Yes	0.9928955802086322	{'CI': array([0.96689303, 1.02111065]), 'Gelman-Rubin': 0.9997948887481984}	No
67	Other bacterial diseases|bacterial infections, and other intestinal infectious diseases, and stds$F$0-10	bacterial infections, and other intestinal infectious diseases, and stds	1.0027669069921272	{'CI': array([0.96014129, 1.04356909]), 'Gelman-Rubin': 0.999812795207037}	No	0.9871501716392139	{'CI': array([0.94572811, 1.02819151]), 'Gelman-Rubin': 0.9997981523189222}	No
68	Other bacterial diseases|bacterial infections, and other intestinal infectious diseases, and stds$F$11-20	bacterial infections, and other intestinal infectious diseases, and stds	0.9667707731031688	{'CI': array([0.91829609, 1.0169119 ]), 'Gelman-Rubin': 0.9999595710038263}	No	1.00146489638356	{'CI': array([0.95670525, 1.04623262]), 'Gelman-Rubin': 0.9998424998620884}	No
69	Other bacterial diseases|bacterial infections, and other intestinal infectious diseases, and stds$F$21-40	bacterial infections, and other intestinal infectious diseases, and stds	0.9789856005861811	{'CI': array([0.94486238, 1.01375693]), 'Gelman-Rubin': 0.999773356184986}	No	1.0086199643601998	{'CI': array([0.97653036, 1.0429318 ]), 'Gelman-Rubin': 0.9998825331760846}	No
70	Other bacterial diseases|bacterial infections, and other intestinal infectious diseases, and stds$F$41-60	bacterial infections, and other intestinal infectious diseases, and stds	1.013535400912279	{'CI': array([0.98764843, 1.03676767]), 'Gelman-Rubin': 0.9998578072978348}	No	1.0160309100922473	{'CI': array([0.99288554, 1.0391361 ]), 'Gelman-Rubin': 1.0002453144894548}	No
71	Other bacterial diseases|bacterial infections, and other intestinal infectious diseases, and stds$F$61-	bacterial infections, and other intestinal infectious diseases, and stds	0.9810058921958806	{'CI': array([0.96180169, 1.00031878]), 'Gelman-Rubin': 0.9998864576670904}	No	1.0129843376404486	{'CI': array([0.99323201, 1.03324515]), 'Gelman-Rubin': 0.9999379996873499}	No
72	Other bacterial diseases|bacterial infections, and other intestinal infectious diseases, and stds$M$0-10	bacterial infections, and other intestinal infectious diseases, and stds	0.994613542761466	{'CI': array([0.95273389, 1.03681658]), 'Gelman-Rubin': 0.9998239732111327}	No	1.031266993298963	{'CI': array([0.99028398, 1.07056478]), 'Gelman-Rubin': 1.0001341112070248}	No
73	Other bacterial diseases|bacterial infections, and other intestinal infectious diseases, and stds$M$11-20	bacterial infections, and other intestinal infectious diseases, and stds	0.9896530725286778	{'CI': array([0.93790671, 1.04299353]), 'Gelman-Rubin': 0.9998345563533131}	No	0.9818180724380301	{'CI': array([0.93889711, 1.02845343]), 'Gelman-Rubin': 0.9998187980139726}	No
74	Other bacterial diseases|bacterial infections, and other intestinal infectious diseases, and stds$M$21-40	bacterial infections, and other intestinal infectious diseases, and stds	1.0153389464498566	{'CI': array([0.97397066, 1.05573419]), 'Gelman-Rubin': 0.9998386946907215}	No	1.0021331442207084	{'CI': array([0.96536651, 1.03989753]), 'Gelman-Rubin': 0.9997737662768533}	No
75	Other bacterial diseases|bacterial infections, and other intestinal infectious diseases, and stds$M$41-60	bacterial infections, and other intestinal infectious diseases, and stds	0.9577362683738869	{'CI': array([0.93315438, 0.97968256]), 'Gelman-Rubin': 0.999773361443044}	Yes	1.0015546882916637	{'CI': array([0.97797853, 1.02463923]), 'Gelman-Rubin': 0.9998019156805666}	No
76	Other bacterial diseases|bacterial infections, and other intestinal infectious diseases, and stds$M$61-	bacterial infections, and other intestinal infectious diseases, and stds	0.9741940279970657	{'CI': array([0.9561688 , 0.99296772]), 'Gelman-Rubin': 0.9998092560759507}	Yes	1.0024764434776217	{'CI': array([0.9847434 , 1.02119245]), 'Gelman-Rubin': 0.9999507408406972}	No
77	Other spirochaetal diseases|bacterial infections, and other intestinal infectious diseases, and stds$F$11-20	bacterial infections, and other intestinal infectious diseases, and stds	1.0107607248177506	{'CI': array([0.94893877, 1.08054113]), 'Gelman-Rubin': 0.9999605009372217}	No	0.998006072571506	{'CI': array([0.94622969, 1.05301309]), 'Gelman-Rubin': 0.9998143028649877}	No
78	Other spirochaetal diseases|bacterial infections, and other intestinal infectious diseases, and stds$F$21-40	bacterial infections, and other intestinal infectious diseases, and stds	1.016449018464724	{'CI': array([0.96286303, 1.07297038]), 'Gelman-Rubin': 0.9998556775941969}	No	1.0091735206718817	{'CI': array([0.95958395, 1.05939583]), 'Gelman-Rubin': 0.9998733566882577}	No
79	Other spirochaetal diseases|bacterial infections, and other intestinal infectious diseases, and stds$F$41-60	bacterial infections, and other intestinal infectious diseases, and stds	1.013645435489159	{'CI': array([0.96697445, 1.06312149]), 'Gelman-Rubin': 0.9998385485662512}	No	0.9983510447806124	{'CI': array([0.95856871, 1.03752786]), 'Gelman-Rubin': 0.9998018863918335}	No
80	Other spirochaetal diseases|bacterial infections, and other intestinal infectious diseases, and stds$F$61-	bacterial infections, and other intestinal infectious diseases, and stds	1.0008256443408747	{'CI': array([0.94088025, 1.0644015 ]), 'Gelman-Rubin': 0.99983214705793}	No	0.9987202159651619	{'CI': array([0.94255092, 1.0527897 ]), 'Gelman-Rubin': 0.9997678414852199}	No
81	Other spirochaetal diseases|bacterial infections, and other intestinal infectious diseases, and stds$M$11-20	bacterial infections, and other intestinal infectious diseases, and stds	0.99681304857781	{'CI': array([0.93402468, 1.06926306]), 'Gelman-Rubin': 0.9998481214041832}	No	1.0015671264396089	{'CI': array([0.94739871, 1.05831944]), 'Gelman-Rubin': 0.9997630642157498}	No
82	Other spirochaetal diseases|bacterial infections, and other intestinal infectious diseases, and stds$M$21-40	bacterial infections, and other intestinal infectious diseases, and stds	1.0102687881074328	{'CI': array([0.94878277, 1.0704519 ]), 'Gelman-Rubin': 0.9998712548157519}	No	0.9998213606044798	{'CI': array([0.94918288, 1.06000276]), 'Gelman-Rubin': 0.9998534564088192}	No
83	Other spirochaetal diseases|bacterial infections, and other intestinal infectious diseases, and stds$M$41-60	bacterial infections, and other intestinal infectious diseases, and stds	0.9910860127003411	{'CI': array([0.93687991, 1.0446932 ]), 'Gelman-Rubin': 1.0000655734855355}	No	1.0032468877655558	{'CI': array([0.95912385, 1.04901971]), 'Gelman-Rubin': 0.9998021367309181}	No
84	Other spirochaetal diseases|bacterial infections, and other intestinal infectious diseases, and stds$M$61-	bacterial infections, and other intestinal infectious diseases, and stds	1.0024289244708353	{'CI': array([0.94187391, 1.07159961]), 'Gelman-Rubin': 0.9998087501556653}	No	0.9961815326752895	{'CI': array([0.93929598, 1.05366612]), 'Gelman-Rubin': 0.9998757680738639}	No
85	Tuberculosis|bacterial infections, and other intestinal infectious diseases, and stds$F$21-40	bacterial infections, and other intestinal infectious diseases, and stds	1.0042659870195283	{'CI': array([0.94198568, 1.06576862]), 'Gelman-Rubin': 0.999888570039518}	No	0.9971354065656071	{'CI': array([0.94653998, 1.05222538]), 'Gelman-Rubin': 1.0000498121890613}	No
86	Tuberculosis|bacterial infections, and other intestinal infectious diseases, and stds$F$41-60	bacterial infections, and other intestinal infectious diseases, and stds	0.999681934620155	{'CI': array([0.94782401, 1.05379912]), 'Gelman-Rubin': 0.9998068090439627}	No	1.0080470781963475	{'CI': array([0.95829459, 1.05868178]), 'Gelman-Rubin': 0.9998047172823405}	No
87	Tuberculosis|bacterial infections, and other intestinal infectious diseases, and stds$F$61-	bacterial infections, and other intestinal infectious diseases, and stds	0.9873634208093056	{'CI': array([0.93242462, 1.0491172 ]), 'Gelman-Rubin': 0.9999373363831217}	No	0.9894492550282645	{'CI': array([0.93877923, 1.04587761]), 'Gelman-Rubin': 0.9998669859756034}	No
88	Tuberculosis|bacterial infections, and other intestinal infectious diseases, and stds$M$21-40	bacterial infections, and other intestinal infectious diseases, and stds	0.9932698823313155	{'CI': array([0.92949529, 1.05469686]), 'Gelman-Rubin': 0.9998094340733714}	No	1.005986056517957	{'CI': array([0.95123873, 1.0618344 ]), 'Gelman-Rubin': 0.9997753789557698}	No
89	Tuberculosis|bacterial infections, and other intestinal infectious diseases, and stds$M$41-60	bacterial infections, and other intestinal infectious diseases, and stds	1.0165762171444206	{'CI': array([0.96208328, 1.07608732]), 'Gelman-Rubin': 0.9999507635330076}	No	1.002460899130468	{'CI': array([0.95558186, 1.05831229]), 'Gelman-Rubin': 0.9997722719269946}	No
90	Tuberculosis|bacterial infections, and other intestinal infectious diseases, and stds$M$61-	bacterial infections, and other intestinal infectious diseases, and stds	1.0116514170278252	{'CI': array([0.95766473, 1.07011227]), 'Gelman-Rubin': 0.9999919510252504}	No	0.9906860194186944	{'CI': array([0.93982243, 1.04139572]), 'Gelman-Rubin': 0.9997676085360913}	No
91	Birth trauma|certain conditions originating in the perinatal period$F$0-10	certain conditions originating in the perinatal period	1.0072364475665827	{'CI': array([0.94741104, 1.06169889]), 'Gelman-Rubin': 0.9997892055873568}	No	1.0206208760986	{'CI': array([0.96793443, 1.07471581]), 'Gelman-Rubin': 0.999869699933773}	No
92	Birth trauma|certain conditions originating in the perinatal period$F$21-40	certain conditions originating in the perinatal period	1.0010013361116192	{'CI': array([0.93493138, 1.07198688]), 'Gelman-Rubin': 0.9998263760453087}	No	0.9870825016814054	{'CI': array([0.93067304, 1.05562803]), 'Gelman-Rubin': 0.9999372748862094}	No
93	Birth trauma|certain conditions originating in the perinatal period$M$0-10	certain conditions originating in the perinatal period	0.9946955682910084	{'CI': array([0.9358242 , 1.05790608]), 'Gelman-Rubin': 0.999846424415283}	No	1.0128592185183867	{'CI': array([0.96291862, 1.06674421]), 'Gelman-Rubin': 0.9997736391714397}	No
94	Conditions involving the integument and temperature regulation of fetus and newborn|certain conditions originating in the perinatal period$F$0-10	certain conditions originating in the perinatal period	0.9869430697560537	{'CI': array([0.93328345, 1.04662829]), 'Gelman-Rubin': 0.9998714935357493}	No	1.001563486874453	{'CI': array([0.94930766, 1.0553772 ]), 'Gelman-Rubin': 0.999853663854233}	No
95	Conditions involving the integument and temperature regulation of fetus and newborn|certain conditions originating in the perinatal period$F$21-40	certain conditions originating in the perinatal period	1.00385622525827	{'CI': array([0.93582589, 1.07571142]), 'Gelman-Rubin': 0.9998574288553068}	No	1.0120061622810497	{'CI': array([0.95523839, 1.06966948]), 'Gelman-Rubin': 0.999924313991513}	No
96	Conditions involving the integument and temperature regulation of fetus and newborn|certain conditions originating in the perinatal period$M$0-10	certain conditions originating in the perinatal period	0.9786134940951543	{'CI': array([0.922803 , 1.04093343]), 'Gelman-Rubin': 0.9999207627008553}	No	1.0054653480444449	{'CI': array([0.95867935, 1.05632878]), 'Gelman-Rubin': 0.9998620750517624}	No
97	Digestive system disorders of fetus and newborn|certain conditions originating in the perinatal period$F$0-10	certain conditions originating in the perinatal period	1.02645053952997	{'CI': array([0.96165291, 1.09314792]), 'Gelman-Rubin': 0.9998734929471731}	No	1.0247473929328712	{'CI': array([0.97165532, 1.08014488]), 'Gelman-Rubin': 0.9998612289643523}	No
98	Digestive system disorders of fetus and newborn|certain conditions originating in the perinatal period$M$0-10	certain conditions originating in the perinatal period	0.9971442285766745	{'CI': array([0.93342777, 1.0645479 ]), 'Gelman-Rubin': 0.9998582767419301}	No	1.0126836325039328	{'CI': array([0.95848587, 1.07401176]), 'Gelman-Rubin': 0.9998867734165762}	No
99	Disorders related to length of gestation and fetal growth|certain conditions originating in the perinatal period$F$0-10	certain conditions originating in the perinatal period	1.0007201588826795	{'CI': array([0.9814322 , 1.02134387]), 'Gelman-Rubin': 0.9998114190629993}	No	1.008786875466193	{'CI': array([0.99110973, 1.02952334]), 'Gelman-Rubin': 1.0001970704422876}	No
100	Disorders related to length of gestation and fetal growth|certain conditions originating in the perinatal period$F$11-20	certain conditions originating in the perinatal period	1.0103355791488509	{'CI': array([0.94334135, 1.07881706]), 'Gelman-Rubin': 0.9998860163828611}	No	0.9975385380051381	{'CI': array([0.94220272, 1.06213848]), 'Gelman-Rubin': 0.9998765706064009}	No
101	Disorders related to length of gestation and fetal growth|certain conditions originating in the perinatal period$F$21-40	certain conditions originating in the perinatal period	0.9928373120373294	{'CI': array([0.94954172, 1.03914427]), 'Gelman-Rubin': 0.9997668992316411}	No	0.9849563735597062	{'CI': array([0.94781831, 1.03089085]), 'Gelman-Rubin': 0.9997871106848961}	No
102	Disorders related to length of gestation and fetal growth|certain conditions originating in the perinatal period$F$41-60	certain conditions originating in the perinatal period	0.9971477287935562	{'CI': array([0.93119046, 1.06858623]), 'Gelman-Rubin': 0.999932867658469}	No	0.9960324193156177	{'CI': array([0.94046124, 1.06084157]), 'Gelman-Rubin': 0.9999189127572312}	No
103	Disorders related to length of gestation and fetal growth|certain conditions originating in the perinatal period$M$0-10	certain conditions originating in the perinatal period	1.0032695140399217	{'CI': array([0.98459556, 1.02105127]), 'Gelman-Rubin': 0.9998211841699927}	No	1.0221061232850501	{'CI': array([1.00476091, 1.04056034]), 'Gelman-Rubin': 0.9997782370422046}	Yes
104	Disorders related to length of gestation and fetal growth|certain conditions originating in the perinatal period$M$21-40	certain conditions originating in the perinatal period	0.9753236263569912	{'CI': array([0.91051418, 1.04309973]), 'Gelman-Rubin': 0.9998349062656038}	No	0.9987690066956938	{'CI': array([0.94529505, 1.05227385]), 'Gelman-Rubin': 0.9998605812385138}	No
105	Disorders related to length of gestation and fetal growth|certain conditions originating in the perinatal period$M$41-60	certain conditions originating in the perinatal period	1.00336025251025	{'CI': array([0.93385406, 1.07573322]), 'Gelman-Rubin': 0.9997884742207496}	No	0.9909404504664066	{'CI': array([0.93071486, 1.0546701 ]), 'Gelman-Rubin': 1.0000349149725205}	No
106	Fetus and newborn affected by maternal factors and by complications of pregnancy, labour and delivery|certain conditions originating in the perinatal period$F$0-10	certain conditions originating in the perinatal period	0.9948653663314707	{'CI': array([0.96075307, 1.02975469]), 'Gelman-Rubin': 0.9998301702644183}	No	1.0022493556294838	{'CI': array([0.9676745 , 1.03623704]), 'Gelman-Rubin': 0.9998237565429952}	No
107	Fetus and newborn affected by maternal factors and by complications of pregnancy, labour and delivery|certain conditions originating in the perinatal period$F$21-40	certain conditions originating in the perinatal period	0.9828191024055362	{'CI': array([0.93777402, 1.0316888 ]), 'Gelman-Rubin': 0.999890144605088}	No	0.9763031678553097	{'CI': array([0.93271324, 1.02442994]), 'Gelman-Rubin': 0.9998282315178304}	No
108	Fetus and newborn affected by maternal factors and by complications of pregnancy, labour and delivery|certain conditions originating in the perinatal period$F$41-60	certain conditions originating in the perinatal period	1.0037188803942878	{'CI': array([0.936475 , 1.06712744]), 'Gelman-Rubin': 0.9998540686530523}	No	1.0022205494848562	{'CI': array([0.95065666, 1.05765551]), 'Gelman-Rubin': 0.9997726955746934}	No
109	Fetus and newborn affected by maternal factors and by complications of pregnancy, labour and delivery|certain conditions originating in the perinatal period$M$0-10	certain conditions originating in the perinatal period	0.9827646848520629	{'CI': array([0.9508703 , 1.01963912]), 'Gelman-Rubin': 0.999938576356772}	No	1.0085067030744947	{'CI': array([0.97149702, 1.04523358]), 'Gelman-Rubin': 0.9997837038043306}	No
110	Fetus and newborn affected by maternal factors and by complications of pregnancy, labour and delivery|certain conditions originating in the perinatal period$M$21-40	certain conditions originating in the perinatal period	1.0000625238932113	{'CI': array([0.93438961, 1.07090941]), 'Gelman-Rubin': 0.9998540496969519}	No	1.015778232341816	{'CI': array([0.95917635, 1.07836286]), 'Gelman-Rubin': 0.9998077939930498}	No
111	Haemorrhagic and haematological disorders of fetus and newborn|certain conditions originating in the perinatal period$F$0-10	certain conditions originating in the perinatal period	1.0099304429249933	{'CI': array([0.98637111, 1.03607352]), 'Gelman-Rubin': 0.9998536184597224}	No	1.0112496395487678	{'CI': array([0.98717701, 1.03721802]), 'Gelman-Rubin': 0.9998619837014321}	No
112	Haemorrhagic and haematological disorders of fetus and newborn|certain conditions originating in the perinatal period$F$21-40	certain conditions originating in the perinatal period	1.0235563907293026	{'CI': array([0.97674527, 1.08045409]), 'Gelman-Rubin': 1.0000146746514529}	No	0.9741762880903175	{'CI': array([0.92925917, 1.01918974]), 'Gelman-Rubin': 0.999764514596269}	No
113	Haemorrhagic and haematological disorders of fetus and newborn|certain conditions originating in the perinatal period$F$41-60	certain conditions originating in the perinatal period	0.9898389860089486	{'CI': array([0.9266441 , 1.06017363]), 'Gelman-Rubin': 0.9997708194174768}	No	0.9949735829090629	{'CI': array([0.93686674, 1.05619834]), 'Gelman-Rubin': 0.9999176275563597}	No
114	Haemorrhagic and haematological disorders of fetus and newborn|certain conditions originating in the perinatal period$M$0-10	certain conditions originating in the perinatal period	1.0005491728696152	{'CI': array([0.97799936, 1.02439368]), 'Gelman-Rubin': 0.9999775651221664}	No	0.9937416009693092	{'CI': array([0.97060771, 1.01649779]), 'Gelman-Rubin': 0.9997808368251369}	No
115	Haemorrhagic and haematological disorders of fetus and newborn|certain conditions originating in the perinatal period$M$21-40	certain conditions originating in the perinatal period	1.0126890645308733	{'CI': array([0.95077066, 1.08572275]), 'Gelman-Rubin': 0.9998994710228176}	No	0.9984877783453738	{'CI': array([0.94836434, 1.05010975]), 'Gelman-Rubin': 0.9999833206206691}	No
116	Haemorrhagic and haematological disorders of fetus and newborn|certain conditions originating in the perinatal period$M$41-60	certain conditions originating in the perinatal period	0.9981068727064435	{'CI': array([0.9337095 , 1.06211913]), 'Gelman-Rubin': 0.9997664191922577}	No	0.9934551064340668	{'CI': array([0.93431533, 1.05535676]), 'Gelman-Rubin': 0.9997951630040902}	No
117	Infections specific to the perinatal period|certain conditions originating in the perinatal period$F$0-10	certain conditions originating in the perinatal period	0.9799155341653241	{'CI': array([0.93386413, 1.02654431]), 'Gelman-Rubin': 0.9997710547516414}	No	1.0138770271973565	{'CI': array([0.96594217, 1.06180366]), 'Gelman-Rubin': 0.9998578146395569}	No
118	Infections specific to the perinatal period|certain conditions originating in the perinatal period$F$21-40	certain conditions originating in the perinatal period	0.9842626907234667	{'CI': array([0.91044572, 1.051892 ]), 'Gelman-Rubin': 0.9998275764400677}	No	0.9987342423448585	{'CI': array([0.94304834, 1.05792301]), 'Gelman-Rubin': 0.9997691417104093}	No
119	Infections specific to the perinatal period|certain conditions originating in the perinatal period$M$0-10	certain conditions originating in the perinatal period	0.9835702177234197	{'CI': array([0.94261374, 1.02650693]), 'Gelman-Rubin': 0.9998258372905252}	No	0.9970852907180923	{'CI': array([0.95426745, 1.03761752]), 'Gelman-Rubin': 0.9998874224387905}	No
120	Other disorders originating in the perinatal period|certain conditions originating in the perinatal period$F$0-10	certain conditions originating in the perinatal period	1.010081775086256	{'CI': array([0.9805595 , 1.04111652]), 'Gelman-Rubin': 0.9997962335519974}	No	1.0032017441540553	{'CI': array([0.97608555, 1.03458608]), 'Gelman-Rubin': 0.9998767096593537}	No
121	Other disorders originating in the perinatal period|certain conditions originating in the perinatal period$F$21-40	certain conditions originating in the perinatal period	1.0102413912692774	{'CI': array([0.95486056, 1.06511669]), 'Gelman-Rubin': 0.9998215225857349}	No	0.9905954348196586	{'CI': array([0.94444033, 1.04044787]), 'Gelman-Rubin': 0.9999119906087172}	No
122	Other disorders originating in the perinatal period|certain conditions originating in the perinatal period$M$0-10	certain conditions originating in the perinatal period	0.9826890303947923	{'CI': array([0.95492002, 1.01274924]), 'Gelman-Rubin': 0.9998362005877269}	No	1.0154097091173757	{'CI': array([0.98654529, 1.04453474]), 'Gelman-Rubin': 0.9998981816849977}	No
123	Other disorders originating in the perinatal period|certain conditions originating in the perinatal period$M$21-40	certain conditions originating in the perinatal period	0.9834066766435287	{'CI': array([0.92125235, 1.05084559]), 'Gelman-Rubin': 0.9999742633377581}	No	1.0168501544933461	{'CI': array([0.959763 , 1.07647261]), 'Gelman-Rubin': 0.99994984263989}	No
124	Other disorders originating in the perinatal period|certain conditions originating in the perinatal period$M$41-60	certain conditions originating in the perinatal period	0.996318847364938	{'CI': array([0.9292213, 1.0680192]), 'Gelman-Rubin': 0.9998309505345377}	No	0.9943789102346199	{'CI': array([0.93837963, 1.04910567]), 'Gelman-Rubin': 0.9999475901582101}	No
125	Other problems with newborn|certain conditions originating in the perinatal period$F$0-10	certain conditions originating in the perinatal period	0.9981216618718033	{'CI': array([0.93245836, 1.07173586]), 'Gelman-Rubin': 0.9998096734163341}	No	1.002276498285309	{'CI': array([0.9483939 , 1.05855006]), 'Gelman-Rubin': 0.9998493148310625}	No
126	Other problems with newborn|certain conditions originating in the perinatal period$M$0-10	certain conditions originating in the perinatal period	0.9797783999517294	{'CI': array([0.91132228, 1.04577556]), 'Gelman-Rubin': 0.9997756310033372}	No	0.9908402202134404	{'CI': array([0.93509888, 1.04685511]), 'Gelman-Rubin': 0.9997734634056612}	No
127	Respiratory and cardiovascular disorders specific to the perinatal period|certain conditions originating in the perinatal period$F$0-10	certain conditions originating in the perinatal period	1.0034429892974757	{'CI': array([0.98156809, 1.0256961 ]), 'Gelman-Rubin': 0.9998378585301093}	No	1.017380265196673	{'CI': array([0.99577156, 1.04177893]), 'Gelman-Rubin': 0.9999305152407191}	No
128	Respiratory and cardiovascular disorders specific to the perinatal period|certain conditions originating in the perinatal period$F$11-20	certain conditions originating in the perinatal period	0.992333990275233	{'CI': array([0.92958718, 1.05933029]), 'Gelman-Rubin': 0.9998759274215466}	No	1.0013684350500434	{'CI': array([0.94638227, 1.06359194]), 'Gelman-Rubin': 0.9998943391481858}	No
129	Respiratory and cardiovascular disorders specific to the perinatal period|certain conditions originating in the perinatal period$F$21-40	certain conditions originating in the perinatal period	0.9874569780586325	{'CI': array([0.93325278, 1.03910269]), 'Gelman-Rubin': 0.9997818332453651}	No	0.971148795530842	{'CI': array([0.92774272, 1.01810039]), 'Gelman-Rubin': 0.999819086862018}	No
130	Respiratory and cardiovascular disorders specific to the perinatal period|certain conditions originating in the perinatal period$F$41-60	certain conditions originating in the perinatal period	1.0145938718351686	{'CI': array([0.94860425, 1.08287153]), 'Gelman-Rubin': 0.9997618303671755}	No	1.0031007237060918	{'CI': array([0.9394193, 1.060026 ]), 'Gelman-Rubin': 0.9997855616870013}	No
131	Respiratory and cardiovascular disorders specific to the perinatal period|certain conditions originating in the perinatal period$F$61-	certain conditions originating in the perinatal period	0.9963741320383348	{'CI': array([0.93085927, 1.0627626 ]), 'Gelman-Rubin': 1.0001475139672642}	No	0.9995144107426769	{'CI': array([0.94155809, 1.05985527]), 'Gelman-Rubin': 0.9997824211180604}	No
132	Respiratory and cardiovascular disorders specific to the perinatal period|certain conditions originating in the perinatal period$M$0-10	certain conditions originating in the perinatal period	1.0046886537826227	{'CI': array([0.98540256, 1.02485162]), 'Gelman-Rubin': 1.000208248845333}	No	1.0078050051431962	{'CI': array([0.98904495, 1.02781704]), 'Gelman-Rubin': 1.0001102711708751}	No
133	Respiratory and cardiovascular disorders specific to the perinatal period|certain conditions originating in the perinatal period$M$11-20	certain conditions originating in the perinatal period	0.9937836451425103	{'CI': array([0.92485216, 1.06420692]), 'Gelman-Rubin': 0.999960083006724}	No	1.004452459040977	{'CI': array([0.94754902, 1.06574602]), 'Gelman-Rubin': 0.999837706313108}	No
134	Respiratory and cardiovascular disorders specific to the perinatal period|certain conditions originating in the perinatal period$M$21-40	certain conditions originating in the perinatal period	0.9976775244807669	{'CI': array([0.93722595, 1.06200597]), 'Gelman-Rubin': 1.000082342799333}	No	0.9925813429655954	{'CI': array([0.93935835, 1.04932764]), 'Gelman-Rubin': 0.9998411587776933}	No
135	Respiratory and cardiovascular disorders specific to the perinatal period|certain conditions originating in the perinatal period$M$41-60	certain conditions originating in the perinatal period	0.9793685938756765	{'CI': array([0.91525856, 1.04154344]), 'Gelman-Rubin': 0.9997873229786812}	No	0.9872658267951004	{'CI': array([0.93073622, 1.04939741]), 'Gelman-Rubin': 0.9998285965411642}	No
136	Respiratory and cardiovascular disorders specific to the perinatal period|certain conditions originating in the perinatal period$M$61-	certain conditions originating in the perinatal period	1.011815655472754	{'CI': array([0.94352006, 1.07794593]), 'Gelman-Rubin': 0.9999976829236126}	No	0.9995985587633774	{'CI': array([0.94018678, 1.05439449]), 'Gelman-Rubin': 0.9997854330886278}	No
137	Transitory endocrine and metabolic disorders specific to fetus and newborn|certain conditions originating in the perinatal period$F$0-10	certain conditions originating in the perinatal period	0.9990508278855675	{'CI': array([0.94326718, 1.0543473 ]), 'Gelman-Rubin': 0.9998058516232289}	No	0.998500681074717	{'CI': array([0.94937819, 1.04690342]), 'Gelman-Rubin': 0.9999060112491093}	No
138	Transitory endocrine and metabolic disorders specific to fetus and newborn|certain conditions originating in the perinatal period$F$21-40	certain conditions originating in the perinatal period	1.0039847681410516	{'CI': array([0.93574722, 1.07076623]), 'Gelman-Rubin': 0.9998222587629123}	No	1.0049996556405432	{'CI': array([0.94423101, 1.06329935]), 'Gelman-Rubin': 0.9998828106921954}	No
139	Transitory endocrine and metabolic disorders specific to fetus and newborn|certain conditions originating in the perinatal period$M$0-10	certain conditions originating in the perinatal period	1.021868317394457	{'CI': array([0.97220896, 1.07727703]), 'Gelman-Rubin': 0.9998726675844976}	No	1.0152817039514423	{'CI': array([0.96911398, 1.06560986]), 'Gelman-Rubin': 0.9997968701883759}	No
140	Chromosomal abnormalities, not elsewhere classified|chromosomal abnormalities, not elsewhere classified$F$0-10	chromosomal abnormalities, not elsewhere classified	0.9840944897292027	{'CI': array([0.94846896, 1.02222103]), 'Gelman-Rubin': 1.0000253164475852}	No	1.0182838844095599	{'CI': array([0.98350818, 1.05749877]), 'Gelman-Rubin': 0.999971509590054}	No
141	Chromosomal abnormalities, not elsewhere classified|chromosomal abnormalities, not elsewhere classified$F$11-20	chromosomal abnormalities, not elsewhere classified	0.9997711643451519	{'CI': array([0.94606322, 1.05616194]), 'Gelman-Rubin': 0.9998864909973314}	No	1.0169279199982464	{'CI': array([0.9660996, 1.0662813]), 'Gelman-Rubin': 0.9997823895851858}	No
142	Chromosomal abnormalities, not elsewhere classified|chromosomal abnormalities, not elsewhere classified$F$21-40	chromosomal abnormalities, not elsewhere classified	1.0166069949514505	{'CI': array([0.9597746, 1.0809144]), 'Gelman-Rubin': 1.0000120711843514}	No	1.0034135797988624	{'CI': array([0.94829812, 1.05848709]), 'Gelman-Rubin': 0.9998018418495488}	No
143	Chromosomal abnormalities, not elsewhere classified|chromosomal abnormalities, not elsewhere classified$M$0-10	chromosomal abnormalities, not elsewhere classified	0.973598341816218	{'CI': array([0.93841484, 1.00658421]), 'Gelman-Rubin': 0.999847588977622}	No	1.026876966139012	{'CI': array([0.99021699, 1.06237837]), 'Gelman-Rubin': 0.9998546112753202}	No
144	Chromosomal abnormalities, not elsewhere classified|chromosomal abnormalities, not elsewhere classified$M$11-20	chromosomal abnormalities, not elsewhere classified	1.0011680685628885	{'CI': array([0.94618908, 1.05588512]), 'Gelman-Rubin': 0.9999715176875386}	No	1.0162225343211397	{'CI': array([0.96454901, 1.06874274]), 'Gelman-Rubin': 0.9999062660342235}	No
145	Chromosomal abnormalities, not elsewhere classified|chromosomal abnormalities, not elsewhere classified$M$21-40	chromosomal abnormalities, not elsewhere classified	1.004725348252557	{'CI': array([0.93860901, 1.06751553]), 'Gelman-Rubin': 0.9997632736891805}	No	0.9906918691716196	{'CI': array([0.93633987, 1.04802461]), 'Gelman-Rubin': 0.9997943864765807}	No
146	Circulatory system|congenital malformations and deformations$F$0-10	congenital malformations and deformations	1.0207558096040763	{'CI': array([0.99279841, 1.04831253]), 'Gelman-Rubin': 0.9999367418021975}	No	1.0227803896992052	{'CI': array([0.99729104, 1.05192629]), 'Gelman-Rubin': 0.9998764756210262}	No
147	Circulatory system|congenital malformations and deformations$F$11-20	congenital malformations and deformations	1.0240631766751356	{'CI': array([0.97370259, 1.0745653 ]), 'Gelman-Rubin': 0.9999452657193235}	No	0.9974617871289918	{'CI': array([0.95542375, 1.04509838]), 'Gelman-Rubin': 0.9999595131186987}	No
148	Circulatory system|congenital malformations and deformations$F$21-40	congenital malformations and deformations	1.000625378167332	{'CI': array([0.95817985, 1.04937495]), 'Gelman-Rubin': 0.9998807553599918}	No	0.988658924225324	{'CI': array([0.94957738, 1.02697604]), 'Gelman-Rubin': 0.9998709610326885}	No
149	Circulatory system|congenital malformations and deformations$F$41-60	congenital malformations and deformations	1.008557675226523	{'CI': array([0.96992232, 1.05382784]), 'Gelman-Rubin': 0.9997767400463595}	No	0.9831559251849603	{'CI': array([0.9429212 , 1.02174188]), 'Gelman-Rubin': 0.999758469622826}	No
150	Circulatory system|congenital malformations and deformations$F$61-	congenital malformations and deformations	1.0136643750275987	{'CI': array([0.97324785, 1.05549088]), 'Gelman-Rubin': 0.9999306265210515}	No	0.994687891712284	{'CI': array([0.95279828, 1.03265095]), 'Gelman-Rubin': 0.9997597127248699}	No
151	Circulatory system|congenital malformations and deformations$M$0-10	congenital malformations and deformations	1.0205158856661491	{'CI': array([0.99459297, 1.04614217]), 'Gelman-Rubin': 0.9998664872000805}	No	1.02678918009395	{'CI': array([1.00095711, 1.05528216]), 'Gelman-Rubin': 0.9998935495931596}	Yes
152	Circulatory system|congenital malformations and deformations$M$11-20	congenital malformations and deformations	1.0422935459843474	{'CI': array([0.99807167, 1.09222229]), 'Gelman-Rubin': 0.999864921946376}	No	1.0107652699436132	{'CI': array([0.96885136, 1.05019702]), 'Gelman-Rubin': 0.9997582662719637}	No
153	Circulatory system|congenital malformations and deformations$M$21-40	congenital malformations and deformations	0.9778571568903911	{'CI': array([0.92639462, 1.03058833]), 'Gelman-Rubin': 0.9998436517675926}	No	0.9818657564170303	{'CI': array([0.93684819, 1.02982046]), 'Gelman-Rubin': 0.9999362472204888}	No
154	Circulatory system|congenital malformations and deformations$M$41-60	congenital malformations and deformations	0.9913891568441436	{'CI': array([0.95169905, 1.03517545]), 'Gelman-Rubin': 0.9999581059125299}	No	0.9922887006026029	{'CI': array([0.95208331, 1.03217407]), 'Gelman-Rubin': 0.9997877677864435}	No
155	Circulatory system|congenital malformations and deformations$M$61-	congenital malformations and deformations	1.0053529278353883	{'CI': array([0.96432985, 1.04964016]), 'Gelman-Rubin': 0.9997870296530459}	No	0.9743194575443178	{'CI': array([0.9372307 , 1.01034949]), 'Gelman-Rubin': 0.9997860218333473}	No
156	Digestive system|congenital malformations and deformations$F$0-10	congenital malformations and deformations	0.9968866999530737	{'CI': array([0.95682933, 1.04108051]), 'Gelman-Rubin': 0.9998493749566174}	No	1.0067303921195048	{'CI': array([0.96877952, 1.0467358 ]), 'Gelman-Rubin': 0.9998529957310414}	No
157	Digestive system|congenital malformations and deformations$F$21-40	congenital malformations and deformations	0.9979729023666136	{'CI': array([0.93826685, 1.06244262]), 'Gelman-Rubin': 0.9999637359381508}	No	1.0092458686219172	{'CI': array([0.95631631, 1.06728348]), 'Gelman-Rubin': 0.9998331054946988}	No
158	Digestive system|congenital malformations and deformations$F$41-60	congenital malformations and deformations	0.9918355235144181	{'CI': array([0.94355229, 1.04572805]), 'Gelman-Rubin': 0.9997861870262851}	No	0.9999975085660122	{'CI': array([0.95633814, 1.05080386]), 'Gelman-Rubin': 0.9997804837713061}	No
159	Digestive system|congenital malformations and deformations$F$61-	congenital malformations and deformations	0.9932431364915324	{'CI': array([0.94104883, 1.04594237]), 'Gelman-Rubin': 0.9998501126698572}	No	1.0000674417701938	{'CI': array([0.95246893, 1.05216578]), 'Gelman-Rubin': 0.9997858566214308}	No
160	Digestive system|congenital malformations and deformations$M$0-10	congenital malformations and deformations	0.9985666481812163	{'CI': array([0.96109546, 1.03302069]), 'Gelman-Rubin': 0.999794206745392}	No	1.0200027971895662	{'CI': array([0.98647788, 1.05651924]), 'Gelman-Rubin': 1.0000038579416188}	No
161	Digestive system|congenital malformations and deformations$M$11-20	congenital malformations and deformations	0.9857540480692413	{'CI': array([0.92030406, 1.05262913]), 'Gelman-Rubin': 0.9999101725325599}	No	1.0086839184962186	{'CI': array([0.95318375, 1.06244254]), 'Gelman-Rubin': 0.9997797100543471}	No
162	Digestive system|congenital malformations and deformations$M$21-40	congenital malformations and deformations	1.0157452274546488	{'CI': array([0.9511132 , 1.08069348]), 'Gelman-Rubin': 0.9998313497548916}	No	0.9965725208559585	{'CI': array([0.9404056 , 1.05455977]), 'Gelman-Rubin': 0.9998630761080092}	No
163	Digestive system|congenital malformations and deformations$M$41-60	congenital malformations and deformations	1.0155427816458107	{'CI': array([0.95994245, 1.08120767]), 'Gelman-Rubin': 0.9998225248947283}	No	1.0082669640906545	{'CI': array([0.95646515, 1.06391856]), 'Gelman-Rubin': 0.9999904722069117}	No
164	Digestive system|congenital malformations and deformations$M$61-	congenital malformations and deformations	1.006043788047303	{'CI': array([0.94703236, 1.06890658]), 'Gelman-Rubin': 0.9997757386003985}	No	1.0103473355713095	{'CI': array([0.96062155, 1.06284552]), 'Gelman-Rubin': 0.9999681185236403}	No
165	Eye, ear, face and neck|congenital malformations and deformations$F$0-10	congenital malformations and deformations	1.0034382344950876	{'CI': array([0.95656959, 1.05178556]), 'Gelman-Rubin': 0.9998584441724967}	No	1.0133225151030198	{'CI': array([0.97170147, 1.06002045]), 'Gelman-Rubin': 0.9998938890598772}	No
166	Eye, ear, face and neck|congenital malformations and deformations$M$0-10	congenital malformations and deformations	1.009560661564061	{'CI': array([0.9649136 , 1.05931402]), 'Gelman-Rubin': 0.9998179209486652}	No	1.0096620052373666	{'CI': array([0.96825501, 1.05730281]), 'Gelman-Rubin': 0.9998069130724024}	No
167	Genital organs|congenital malformations and deformations$F$21-40	congenital malformations and deformations	1.0040249830082821	{'CI': array([0.95037318, 1.06536537]), 'Gelman-Rubin': 0.9999485869261283}	No	0.979378597880455	{'CI': array([0.93448613, 1.02831309]), 'Gelman-Rubin': 0.9998941007386922}	No
168	Genital organs|congenital malformations and deformations$M$0-10	congenital malformations and deformations	1.0144958606056806	{'CI': array([0.97759443, 1.0546998 ]), 'Gelman-Rubin': 0.999986923713711}	No	1.0080493990256885	{'CI': array([0.97419703, 1.04395711]), 'Gelman-Rubin': 0.9999419461788952}	No
169	Musculoskeletal system|congenital malformations and deformations$F$0-10	congenital malformations and deformations	1.0096122293626177	{'CI': array([0.9814016 , 1.03890437]), 'Gelman-Rubin': 1.0002023904046675}	No	1.0020632467000132	{'CI': array([0.97130364, 1.03096625]), 'Gelman-Rubin': 0.9999047235425609}	No
170	Musculoskeletal system|congenital malformations and deformations$F$11-20	congenital malformations and deformations	1.0255804678510556	{'CI': array([0.98808654, 1.06620102]), 'Gelman-Rubin': 0.9997645116601267}	No	1.0143332221037065	{'CI': array([0.9813543 , 1.05264682]), 'Gelman-Rubin': 0.9999589653123975}	No
171	Musculoskeletal system|congenital malformations and deformations$F$21-40	congenital malformations and deformations	0.9947676114800745	{'CI': array([0.95792571, 1.03071582]), 'Gelman-Rubin': 0.999800667863356}	No	0.9923431876754195	{'CI': array([0.95872939, 1.02701668]), 'Gelman-Rubin': 0.9999795653508711}	No
172	Musculoskeletal system|congenital malformations and deformations$F$41-60	congenital malformations and deformations	1.0065996506442638	{'CI': array([0.98115032, 1.03359924]), 'Gelman-Rubin': 1.0000214928220195}	No	1.0025029608650686	{'CI': array([0.97853794, 1.02795784]), 'Gelman-Rubin': 0.9998552239664926}	No
173	Musculoskeletal system|congenital malformations and deformations$F$61-	congenital malformations and deformations	1.0027035431009776	{'CI': array([0.96859365, 1.03579087]), 'Gelman-Rubin': 0.9998087069223535}	No	0.9958777963164889	{'CI': array([0.96087076, 1.02733994]), 'Gelman-Rubin': 0.9999004626425809}	No
174	Musculoskeletal system|congenital malformations and deformations$M$0-10	congenital malformations and deformations	1.0231133795192737	{'CI': array([0.99540754, 1.05176493]), 'Gelman-Rubin': 0.9999257116406047}	No	1.0166138332919932	{'CI': array([0.98700173, 1.04440694]), 'Gelman-Rubin': 0.9998309141834558}	No
175	Musculoskeletal system|congenital malformations and deformations$M$11-20	congenital malformations and deformations	1.0154182053154275	{'CI': array([0.97730838, 1.05035336]), 'Gelman-Rubin': 0.9998488974537711}	No	0.9981885836793487	{'CI': array([0.96524746, 1.03443259]), 'Gelman-Rubin': 0.9997793347806513}	No
176	Musculoskeletal system|congenital malformations and deformations$M$21-40	congenital malformations and deformations	0.9892975007452434	{'CI': array([0.95054492, 1.02884356]), 'Gelman-Rubin': 0.9997888029665997}	No	1.005484523190648	{'CI': array([0.96719025, 1.05006895]), 'Gelman-Rubin': 0.9997874747672225}	No
177	Musculoskeletal system|congenital malformations and deformations$M$41-60	congenital malformations and deformations	1.0106249605143311	{'CI': array([0.97882739, 1.04307864]), 'Gelman-Rubin': 0.9999810881998186}	No	1.0157606563940955	{'CI': array([0.98197189, 1.04838189]), 'Gelman-Rubin': 0.999818346543929}	No
178	Musculoskeletal system|congenital malformations and deformations$M$61-	congenital malformations and deformations	1.0139451574884335	{'CI': array([0.9722429 , 1.05758573]), 'Gelman-Rubin': 1.0000925666099048}	No	0.996073658286463	{'CI': array([0.95855637, 1.03526632]), 'Gelman-Rubin': 0.9999147754671475}	No
179	Nervous system|congenital malformations and deformations$F$0-10	congenital malformations and deformations	0.9800282423596846	{'CI': array([0.94263548, 1.02528829]), 'Gelman-Rubin': 0.9998052030885467}	No	1.0014943848468996	{'CI': array([0.9591718 , 1.04060498]), 'Gelman-Rubin': 1.0001303836769346}	No
180	Nervous system|congenital malformations and deformations$F$11-20	congenital malformations and deformations	0.969674875316051	{'CI': array([0.9162323, 1.0212457]), 'Gelman-Rubin': 0.9999838298105854}	No	0.9921945130755565	{'CI': array([0.94509093, 1.0409697 ]), 'Gelman-Rubin': 0.9999739032611167}	No
181	Nervous system|congenital malformations and deformations$F$21-40	congenital malformations and deformations	0.9785550064564561	{'CI': array([0.92359565, 1.03802305]), 'Gelman-Rubin': 0.9997722482782931}	No	0.9990992649560906	{'CI': array([0.94660668, 1.05008982]), 'Gelman-Rubin': 0.9998607951461232}	No
182	Nervous system|congenital malformations and deformations$F$41-60	congenital malformations and deformations	1.0047124336518496	{'CI': array([0.94652114, 1.06858295]), 'Gelman-Rubin': 0.9997954097243436}	No	1.0010578928946652	{'CI': array([0.94984803, 1.05535522]), 'Gelman-Rubin': 0.9999007979499058}	No
183	Nervous system|congenital malformations and deformations$F$61-	congenital malformations and deformations	1.0070052805793006	{'CI': array([0.94166894, 1.07229995]), 'Gelman-Rubin': 0.9997707605387839}	No	1.0078534629677411	{'CI': array([0.95318272, 1.06945431]), 'Gelman-Rubin': 0.9999867287337192}	No
184	Nervous system|congenital malformations and deformations$M$0-10	congenital malformations and deformations	1.0019184064378497	{'CI': array([0.95942301, 1.03944046]), 'Gelman-Rubin': 1.000109337788807}	No	1.0064383863388977	{'CI': array([0.96620535, 1.04491062]), 'Gelman-Rubin': 0.9997982409029055}	No
185	Nervous system|congenital malformations and deformations$M$11-20	congenital malformations and deformations	0.9960602112200948	{'CI': array([0.94534354, 1.04661284]), 'Gelman-Rubin': 1.0000184011900521}	No	1.0135225262800618	{'CI': array([0.96120948, 1.05865824]), 'Gelman-Rubin': 0.9999353348689685}	No
186	Nervous system|congenital malformations and deformations$M$21-40	congenital malformations and deformations	0.9934792577224957	{'CI': array([0.93196726, 1.0613354 ]), 'Gelman-Rubin': 0.9998177539046872}	No	0.9919212744436957	{'CI': array([0.93407947, 1.04662296]), 'Gelman-Rubin': 0.9997530222638048}	No
187	Nervous system|congenital malformations and deformations$M$41-60	congenital malformations and deformations	0.9979555290643819	{'CI': array([0.93677126, 1.05928429]), 'Gelman-Rubin': 0.9998575298082901}	No	1.0096407923094057	{'CI': array([0.94866204, 1.06497685]), 'Gelman-Rubin': 0.9998185983584921}	No
188	Nervous system|congenital malformations and deformations$M$61-	congenital malformations and deformations	1.0017764850719193	{'CI': array([0.93346714, 1.06581208]), 'Gelman-Rubin': 0.9999750115159529}	No	0.9937103408230329	{'CI': array([0.94000246, 1.05150282]), 'Gelman-Rubin': 0.9998565785909069}	No
189	Other congenital malformations and deformations|congenital malformations and deformations$F$0-10	congenital malformations and deformations	0.9964633806367814	{'CI': array([0.9587669 , 1.03758639]), 'Gelman-Rubin': 0.9997559690533171}	No	1.0178745287358142	{'CI': array([0.98329049, 1.05439443]), 'Gelman-Rubin': 0.9999417956682346}	No
190	Other congenital malformations and deformations|congenital malformations and deformations$F$11-20	congenital malformations and deformations	1.0234093254801795	{'CI': array([0.97646435, 1.06790911]), 'Gelman-Rubin': 0.9998761682089486}	No	1.0211692478361851	{'CI': array([0.97854535, 1.06810144]), 'Gelman-Rubin': 0.9998878054528517}	No
191	Other congenital malformations and deformations|congenital malformations and deformations$F$21-40	congenital malformations and deformations	0.99991232321118	{'CI': array([0.95219149, 1.0423939 ]), 'Gelman-Rubin': 0.9997606941586729}	No	0.9945370970375613	{'CI': array([0.9580337 , 1.03909035]), 'Gelman-Rubin': 0.9998542876715384}	No
192	Other congenital malformations and deformations|congenital malformations and deformations$F$41-60	congenital malformations and deformations	1.0114712277818052	{'CI': array([0.9667625 , 1.05101039]), 'Gelman-Rubin': 0.9998496819067921}	No	0.9743868597597634	{'CI': array([0.93515519, 1.00965212]), 'Gelman-Rubin': 0.9998529952594828}	No
193	Other congenital malformations and deformations|congenital malformations and deformations$F$61-	congenital malformations and deformations	1.0054875664842111	{'CI': array([0.95345649, 1.05250169]), 'Gelman-Rubin': 0.9999412823218556}	No	0.9918822218238259	{'CI': array([0.94445999, 1.03670912]), 'Gelman-Rubin': 0.9997780225173756}	No
194	Other congenital malformations and deformations|congenital malformations and deformations$M$0-10	congenital malformations and deformations	1.0033839331585015	{'CI': array([0.96798436, 1.0377069 ]), 'Gelman-Rubin': 0.9998682953987044}	No	1.0222878884221414	{'CI': array([0.98728933, 1.05565446]), 'Gelman-Rubin': 0.999857578135639}	No
195	Other congenital malformations and deformations|congenital malformations and deformations$M$11-20	congenital malformations and deformations	1.0086143968354198	{'CI': array([0.95983173, 1.06113866]), 'Gelman-Rubin': 0.9998005606672352}	No	1.0220386229381524	{'CI': array([0.98002765, 1.06871028]), 'Gelman-Rubin': 0.9999204511528894}	No
196	Other congenital malformations and deformations|congenital malformations and deformations$M$21-40	congenital malformations and deformations	0.9900890806363098	{'CI': array([0.94064455, 1.04671073]), 'Gelman-Rubin': 1.0000728307640105}	No	0.995305550377999	{'CI': array([0.94950722, 1.04317199]), 'Gelman-Rubin': 0.9998504309145948}	No
197	Other congenital malformations and deformations|congenital malformations and deformations$M$41-60	congenital malformations and deformations	1.012402299137559	{'CI': array([0.95803789, 1.05847145]), 'Gelman-Rubin': 0.9998294146173715}	No	0.9841568446948281	{'CI': array([0.94226167, 1.02955822]), 'Gelman-Rubin': 0.9999462112097238}	No
198	Respiratory system|congenital malformations and deformations$F$0-10	congenital malformations and deformations	1.0078342100804407	{'CI': array([0.94664598, 1.06416241]), 'Gelman-Rubin': 0.9998577792949704}	No	1.0026417370889233	{'CI': array([0.9521942 , 1.05730413]), 'Gelman-Rubin': 0.9998068962174353}	No
199	Respiratory system|congenital malformations and deformations$M$0-10	congenital malformations and deformations	1.0070113746392857	{'CI': array([0.95756374, 1.06427498]), 'Gelman-Rubin': 1.0000674679243275}	No	0.9946977325004919	{'CI': array([0.94284952, 1.0462782 ]), 'Gelman-Rubin': 0.999834705571746}	No
200	Respiratory system|congenital malformations and deformations$M$11-20	congenital malformations and deformations	0.9966095493473428	{'CI': array([0.9213932, 1.0643279]), 'Gelman-Rubin': 0.9997761532011097}	No	1.001239736212954	{'CI': array([0.94246375, 1.05817438]), 'Gelman-Rubin': 0.9998790859740422}	No
201	Urinary system|congenital malformations and deformations$F$0-10	congenital malformations and deformations	0.9863657636055422	{'CI': array([0.93143942, 1.04837822]), 'Gelman-Rubin': 0.9998332714718556}	No	1.015522415546758	{'CI': array([0.9641066 , 1.06460006]), 'Gelman-Rubin': 1.0001236225402208}	No
202	Urinary system|congenital malformations and deformations$F$11-20	congenital malformations and deformations	0.9954382896704994	{'CI': array([0.93853807, 1.063663 ]), 'Gelman-Rubin': 0.9998974954995566}	No	0.9942334945382536	{'CI': array([0.94094975, 1.05217 ]), 'Gelman-Rubin': 0.9998573583805388}	No
203	Urinary system|congenital malformations and deformations$F$21-40	congenital malformations and deformations	1.0116251772878306	{'CI': array([0.95754696, 1.06846995]), 'Gelman-Rubin': 0.999903056232947}	No	1.002837033099812	{'CI': array([0.95342792, 1.05068367]), 'Gelman-Rubin': 0.99979944004759}	No
204	Urinary system|congenital malformations and deformations$F$41-60	congenital malformations and deformations	1.0043803619019978	{'CI': array([0.95806566, 1.04846059]), 'Gelman-Rubin': 0.9998574363876435}	No	1.006784665339455	{'CI': array([0.96689918, 1.05205556]), 'Gelman-Rubin': 0.9998741879615548}	No
205	Urinary system|congenital malformations and deformations$F$61-	congenital malformations and deformations	0.991107039951493	{'CI': array([0.94058488, 1.0431174 ]), 'Gelman-Rubin': 0.9999723747195948}	No	1.0149940696500515	{'CI': array([0.96466943, 1.05983288]), 'Gelman-Rubin': 0.9999248318166178}	No
206	Urinary system|congenital malformations and deformations$M$0-10	congenital malformations and deformations	1.0122829884095732	{'CI': array([0.96118855, 1.06137708]), 'Gelman-Rubin': 0.999885911632643}	No	0.9983147662161761	{'CI': array([0.95237831, 1.04475439]), 'Gelman-Rubin': 0.9998844830265718}	No
207	Urinary system|congenital malformations and deformations$M$21-40	congenital malformations and deformations	1.0027969522079563	{'CI': array([0.94495511, 1.05994004]), 'Gelman-Rubin': 0.9997878489324594}	No	0.9864392197933555	{'CI': array([0.93381468, 1.03843251]), 'Gelman-Rubin': 0.9998215195382668}	No
208	Urinary system|congenital malformations and deformations$M$41-60	congenital malformations and deformations	1.0087764479072678	{'CI': array([0.96292311, 1.05771586]), 'Gelman-Rubin': 1.000009482820982}	No	0.9974968801708621	{'CI': array([0.9537948, 1.0361703]), 'Gelman-Rubin': 0.9997854141367315}	No
209	Urinary system|congenital malformations and deformations$M$61-	congenital malformations and deformations	1.013282089719887	{'CI': array([0.96559288, 1.06309992]), 'Gelman-Rubin': 0.9997772806718034}	No	1.0061833531996232	{'CI': array([0.96572475, 1.04843857]), 'Gelman-Rubin': 0.9998531370087245}	No
210	Aplastic and other anaemias|diseases of the blood and blood-forming organs and certain disorders involving the immune mechanism$F$0-10	diseases of the blood and blood-forming organs and certain disorders involving the immune mechanism	0.993999217165737	{'CI': array([0.95187738, 1.03670893]), 'Gelman-Rubin': 0.9998404802223045}	No	0.9868355306891713	{'CI': array([0.94579656, 1.02673107]), 'Gelman-Rubin': 0.9997781499236186}	No
211	Aplastic and other anaemias|diseases of the blood and blood-forming organs and certain disorders involving the immune mechanism$F$11-20	diseases of the blood and blood-forming organs and certain disorders involving the immune mechanism	1.0311965392282076	{'CI': array([0.99335493, 1.06936858]), 'Gelman-Rubin': 0.9997972885765589}	No	1.0134208704168866	{'CI': array([0.97922659, 1.05553899]), 'Gelman-Rubin': 1.0000005295924983}	No
212	Aplastic and other anaemias|diseases of the blood and blood-forming organs and certain disorders involving the immune mechanism$F$21-40	diseases of the blood and blood-forming organs and certain disorders involving the immune mechanism	0.9819534963186493	{'CI': array([0.96488074, 0.99822603]), 'Gelman-Rubin': 0.9999663518275674}	Yes	0.9984800992233296	{'CI': array([0.98185076, 1.01344593]), 'Gelman-Rubin': 0.9999052763850664}	No
213	Aplastic and other anaemias|diseases of the blood and blood-forming organs and certain disorders involving the immune mechanism$F$41-60	diseases of the blood and blood-forming organs and certain disorders involving the immune mechanism	0.9776248672262504	{'CI': array([0.96721032, 0.98859028]), 'Gelman-Rubin': 1.0001011046270993}	Yes	1.0073505519276924	{'CI': array([0.9965551, 1.0176896]), 'Gelman-Rubin': 0.9998854986105171}	No
214	Aplastic and other anaemias|diseases of the blood and blood-forming organs and certain disorders involving the immune mechanism$F$61-	diseases of the blood and blood-forming organs and certain disorders involving the immune mechanism	0.9465527338102085	{'CI': array([0.93644572, 0.9556537 ]), 'Gelman-Rubin': 0.9998408841823296}	Yes	1.0089365734453886	{'CI': array([0.99857976, 1.01891828]), 'Gelman-Rubin': 0.9997684015270216}	No
215	Aplastic and other anaemias|diseases of the blood and blood-forming organs and certain disorders involving the immune mechanism$M$0-10	diseases of the blood and blood-forming organs and certain disorders involving the immune mechanism	1.0244758350640157	{'CI': array([0.98447813, 1.06621752]), 'Gelman-Rubin': 0.9999458099216942}	No	1.0164929606527675	{'CI': array([0.97602783, 1.05733816]), 'Gelman-Rubin': 1.0000216120030276}	No
216	Aplastic and other anaemias|diseases of the blood and blood-forming organs and certain disorders involving the immune mechanism$M$11-20	diseases of the blood and blood-forming organs and certain disorders involving the immune mechanism	0.9971276843860234	{'CI': array([0.95008693, 1.04622403]), 'Gelman-Rubin': 1.000026794209578}	No	1.0185431444513566	{'CI': array([0.97679227, 1.06602581]), 'Gelman-Rubin': 0.999827422387023}	No
217	Aplastic and other anaemias|diseases of the blood and blood-forming organs and certain disorders involving the immune mechanism$M$21-40	diseases of the blood and blood-forming organs and certain disorders involving the immune mechanism	0.9636056642840465	{'CI': array([0.93833623, 0.98913175]), 'Gelman-Rubin': 0.9999614577018067}	Yes	1.0292635147990035	{'CI': array([1.00137239, 1.05523455]), 'Gelman-Rubin': 0.9997636237280024}	Yes
218	Aplastic and other anaemias|diseases of the blood and blood-forming organs and certain disorders involving the immune mechanism$M$41-60	diseases of the blood and blood-forming organs and certain disorders involving the immune mechanism	0.9631605592663987	{'CI': array([0.95124204, 0.97434668]), 'Gelman-Rubin': 0.9998344801227529}	Yes	1.0326099267497255	{'CI': array([1.01972037, 1.0448624 ]), 'Gelman-Rubin': 0.999814543588214}	Yes
219	Aplastic and other anaemias|diseases of the blood and blood-forming organs and certain disorders involving the immune mechanism$M$61-	diseases of the blood and blood-forming organs and certain disorders involving the immune mechanism	0.9305283869072826	{'CI': array([0.9199573 , 0.94038234]), 'Gelman-Rubin': 1.0000495170146217}	Yes	1.0104093460403865	{'CI': array([1.00095297, 1.02154424]), 'Gelman-Rubin': 0.9997766093849805}	Yes
220	Certain disorders involving the immune mechanism|diseases of the blood and blood-forming organs and certain disorders involving the immune mechanism$F$0-10	diseases of the blood and blood-forming organs and certain disorders involving the immune mechanism	1.000223613271137	{'CI': array([0.94366198, 1.05567225]), 'Gelman-Rubin': 0.9998567693809418}	No	1.0070842555605297	{'CI': array([0.95100268, 1.05797782]), 'Gelman-Rubin': 0.9997777901170651}	No
221	Certain disorders involving the immune mechanism|diseases of the blood and blood-forming organs and certain disorders involving the immune mechanism$F$11-20	diseases of the blood and blood-forming organs and certain disorders involving the immune mechanism	1.0222531179156242	{'CI': array([0.97303833, 1.08403139]), 'Gelman-Rubin': 0.9999140701770095}	No	1.0017144879887476	{'CI': array([0.95049607, 1.04934835]), 'Gelman-Rubin': 1.0002334573375573}	No
222	Certain disorders involving the immune mechanism|diseases of the blood and blood-forming organs and certain disorders involving the immune mechanism$F$21-40	diseases of the blood and blood-forming organs and certain disorders involving the immune mechanism	0.9969860707045108	{'CI': array([0.96816659, 1.0268871 ]), 'Gelman-Rubin': 0.9998606911913426}	No	1.0069399690896659	{'CI': array([0.97944238, 1.03600576]), 'Gelman-Rubin': 0.9999164469441119}	No
223	Certain disorders involving the immune mechanism|diseases of the blood and blood-forming organs and certain disorders involving the immune mechanism$F$41-60	diseases of the blood and blood-forming organs and certain disorders involving the immune mechanism	1.010827740925903	{'CI': array([0.99286464, 1.02987103]), 'Gelman-Rubin': 0.9998966011625525}	No	1.0000835969742334	{'CI': array([0.98276724, 1.01931956]), 'Gelman-Rubin': 0.9999649130896497}	No
224	Certain disorders involving the immune mechanism|diseases of the blood and blood-forming organs and certain disorders involving the immune mechanism$F$61-	diseases of the blood and blood-forming organs and certain disorders involving the immune mechanism	1.0237251018465574	{'CI': array([1.00277824, 1.04605456]), 'Gelman-Rubin': 0.9997817585072286}	Yes	0.993238089401105	{'CI': array([0.9730158 , 1.01497076]), 'Gelman-Rubin': 0.9997686033307411}	No
225	Certain disorders involving the immune mechanism|diseases of the blood and blood-forming organs and certain disorders involving the immune mechanism$M$0-10	diseases of the blood and blood-forming organs and certain disorders involving the immune mechanism	0.992646737701217	{'CI': array([0.94771817, 1.04433921]), 'Gelman-Rubin': 0.9998077086093321}	No	1.0061349413381195	{'CI': array([0.95922575, 1.05037319]), 'Gelman-Rubin': 0.9998135329388491}	No
226	Certain disorders involving the immune mechanism|diseases of the blood and blood-forming organs and certain disorders involving the immune mechanism$M$11-20	diseases of the blood and blood-forming organs and certain disorders involving the immune mechanism	1.009054418117973	{'CI': array([0.95736013, 1.06373934]), 'Gelman-Rubin': 0.9998834063103715}	No	1.001238940468649	{'CI': array([0.95363152, 1.05138592]), 'Gelman-Rubin': 0.9999025905969118}	No
227	Certain disorders involving the immune mechanism|diseases of the blood and blood-forming organs and certain disorders involving the immune mechanism$M$21-40	diseases of the blood and blood-forming organs and certain disorders involving the immune mechanism	1.0032064143955008	{'CI': array([0.96437066, 1.04909031]), 'Gelman-Rubin': 0.999811381560342}	No	0.9998251313390906	{'CI': array([0.96102984, 1.0404722 ]), 'Gelman-Rubin': 0.999970798293863}	No
228	Certain disorders involving the immune mechanism|diseases of the blood and blood-forming organs and certain disorders involving the immune mechanism$M$41-60	diseases of the blood and blood-forming organs and certain disorders involving the immune mechanism	1.0115198353434285	{'CI': array([0.98578922, 1.03742606]), 'Gelman-Rubin': 1.0001034526283168}	No	0.9984047576489655	{'CI': array([0.97381721, 1.02147219]), 'Gelman-Rubin': 1.000052152185146}	No
229	Certain disorders involving the immune mechanism|diseases of the blood and blood-forming organs and certain disorders involving the immune mechanism$M$61-	diseases of the blood and blood-forming organs and certain disorders involving the immune mechanism	1.043167227107857	{'CI': array([1.01911179, 1.0695657 ]), 'Gelman-Rubin': 0.9997777097779965}	Yes	0.9981324901656625	{'CI': array([0.9739562 , 1.02196665]), 'Gelman-Rubin': 0.9997605069237241}	No
230	Coagulation defects, purpura and other haemorrhagic conditions|diseases of the blood and blood-forming organs and certain disorders involving the immune mechanism$F$0-10	diseases of the blood and blood-forming organs and certain disorders involving the immune mechanism	1.0058043656686275	{'CI': array([0.95038494, 1.06055544]), 'Gelman-Rubin': 0.99986449980359}	No	0.9897923988559982	{'CI': array([0.94184813, 1.04157075]), 'Gelman-Rubin': 0.9998683870049794}	No
231	Coagulation defects, purpura and other haemorrhagic conditions|diseases of the blood and blood-forming organs and certain disorders involving the immune mechanism$F$11-20	diseases of the blood and blood-forming organs and certain disorders involving the immune mechanism	1.0263912439626088	{'CI': array([0.97141775, 1.0758784 ]), 'Gelman-Rubin': 0.9998638144364635}	No	0.9709813132983961	{'CI': array([0.92738561, 1.01646002]), 'Gelman-Rubin': 0.9998472860639592}	No
232	Coagulation defects, purpura and other haemorrhagic conditions|diseases of the blood and blood-forming organs and certain disorders involving the immune mechanism$F$21-40	diseases of the blood and blood-forming organs and certain disorders involving the immune mechanism	1.006125421689486	{'CI': array([0.97668019, 1.03329694]), 'Gelman-Rubin': 0.999777371909235}	No	0.9992670986256521	{'CI': array([0.972214 , 1.02562324]), 'Gelman-Rubin': 0.9998042479834512}	No
233	Coagulation defects, purpura and other haemorrhagic conditions|diseases of the blood and blood-forming organs and certain disorders involving the immune mechanism$F$41-60	diseases of the blood and blood-forming organs and certain disorders involving the immune mechanism	1.0094944989385617	{'CI': array([0.98785859, 1.03281468]), 'Gelman-Rubin': 0.9998660412904993}	No	1.0077570542791736	{'CI': array([0.98661446, 1.02924281]), 'Gelman-Rubin': 1.0000424775612557}	No
234	Coagulation defects, purpura and other haemorrhagic conditions|diseases of the blood and blood-forming organs and certain disorders involving the immune mechanism$F$61-	diseases of the blood and blood-forming organs and certain disorders involving the immune mechanism	1.0029221641051975	{'CI': array([0.98063058, 1.02719897]), 'Gelman-Rubin': 0.9998773503281178}	No	1.0060505724125903	{'CI': array([0.98488959, 1.02709868]), 'Gelman-Rubin': 0.9998440405405151}	No
235	Coagulation defects, purpura and other haemorrhagic conditions|diseases of the blood and blood-forming organs and certain disorders involving the immune mechanism$M$0-10	diseases of the blood and blood-forming organs and certain disorders involving the immune mechanism	1.0078343605781075	{'CI': array([0.96438638, 1.05991895]), 'Gelman-Rubin': 0.9999606684607844}	No	0.9989230866779105	{'CI': array([0.95644572, 1.04380282]), 'Gelman-Rubin': 0.9997730410844727}	No
236	Coagulation defects, purpura and other haemorrhagic conditions|diseases of the blood and blood-forming organs and certain disorders involving the immune mechanism$M$11-20	diseases of the blood and blood-forming organs and certain disorders involving the immune mechanism	0.9979587959550518	{'CI': array([0.94417691, 1.04488938]), 'Gelman-Rubin': 0.9998300448167001}	No	1.018477835619748	{'CI': array([0.97012356, 1.06779967]), 'Gelman-Rubin': 0.9998392429608985}	No
237	Coagulation defects, purpura and other haemorrhagic conditions|diseases of the blood and blood-forming organs and certain disorders involving the immune mechanism$M$21-40	diseases of the blood and blood-forming organs and certain disorders involving the immune mechanism	0.9956618002244748	{'CI': array([0.95604756, 1.03530079]), 'Gelman-Rubin': 0.9999751082979416}	No	0.9934852168135977	{'CI': array([0.95855171, 1.0323532 ]), 'Gelman-Rubin': 0.9997671299123496}	No
238	Coagulation defects, purpura and other haemorrhagic conditions|diseases of the blood and blood-forming organs and certain disorders involving the immune mechanism$M$41-60	diseases of the blood and blood-forming organs and certain disorders involving the immune mechanism	0.9863661933366801	{'CI': array([0.96433157, 1.01057554]), 'Gelman-Rubin': 0.9997633826395534}	No	1.0016319513797096	{'CI': array([0.97992682, 1.02277754]), 'Gelman-Rubin': 0.999893209499774}	No
239	Coagulation defects, purpura and other haemorrhagic conditions|diseases of the blood and blood-forming organs and certain disorders involving the immune mechanism$M$61-	diseases of the blood and blood-forming organs and certain disorders involving the immune mechanism	1.0120391906125803	{'CI': array([0.99098727, 1.03398528]), 'Gelman-Rubin': 0.9998009038781522}	No	1.000053503523824	{'CI': array([0.97756344, 1.02088923]), 'Gelman-Rubin': 0.9998713946806695}	No
240	Haemolytic anaemias|diseases of the blood and blood-forming organs and certain disorders involving the immune mechanism$F$0-10	diseases of the blood and blood-forming organs and certain disorders involving the immune mechanism	1.0407603567332062	{'CI': array([0.98527621, 1.10100643]), 'Gelman-Rubin': 0.9998373544480837}	No	1.0068155205282208	{'CI': array([0.95737713, 1.06028016]), 'Gelman-Rubin': 0.9997814073627996}	No
241	Haemolytic anaemias|diseases of the blood and blood-forming organs and certain disorders involving the immune mechanism$F$11-20	diseases of the blood and blood-forming organs and certain disorders involving the immune mechanism	1.0096683813019927	{'CI': array([0.95645707, 1.0614269 ]), 'Gelman-Rubin': 0.9997731929882193}	No	1.0003377884790663	{'CI': array([0.95279399, 1.04982823]), 'Gelman-Rubin': 0.9999605050887951}	No
242	Haemolytic anaemias|diseases of the blood and blood-forming organs and certain disorders involving the immune mechanism$F$21-40	diseases of the blood and blood-forming organs and certain disorders involving the immune mechanism	1.0035541615067944	{'CI': array([0.95994129, 1.04867222]), 'Gelman-Rubin': 0.9999401460297571}	No	0.9798393704166872	{'CI': array([0.9431555 , 1.01760438]), 'Gelman-Rubin': 0.9998294663374446}	No
243	Haemolytic anaemias|diseases of the blood and blood-forming organs and certain disorders involving the immune mechanism$F$41-60	diseases of the blood and blood-forming organs and certain disorders involving the immune mechanism	0.9974199205158037	{'CI': array([0.95012129, 1.04004004]), 'Gelman-Rubin': 0.9999574731936379}	No	1.0130720922797594	{'CI': array([0.97409972, 1.05319621]), 'Gelman-Rubin': 1.0000246450974162}	No
244	Haemolytic anaemias|diseases of the blood and blood-forming organs and certain disorders involving the immune mechanism$F$61-	diseases of the blood and blood-forming organs and certain disorders involving the immune mechanism	1.000253044672681	{'CI': array([0.94889056, 1.05508492]), 'Gelman-Rubin': 0.9998160197879223}	No	1.0091508646810725	{'CI': array([0.9651796, 1.0615272]), 'Gelman-Rubin': 1.000037123677923}	No
245	Haemolytic anaemias|diseases of the blood and blood-forming organs and certain disorders involving the immune mechanism$M$0-10	diseases of the blood and blood-forming organs and certain disorders involving the immune mechanism	1.0229359704447696	{'CI': array([0.96621623, 1.07903281]), 'Gelman-Rubin': 0.999855010637377}	No	0.9865016033122348	{'CI': array([0.94110214, 1.0360494 ]), 'Gelman-Rubin': 0.9998119181200359}	No
246	Haemolytic anaemias|diseases of the blood and blood-forming organs and certain disorders involving the immune mechanism$M$11-20	diseases of the blood and blood-forming organs and certain disorders involving the immune mechanism	0.992507970388466	{'CI': array([0.93682812, 1.04647884]), 'Gelman-Rubin': 0.9997630212291918}	No	0.9900625540962175	{'CI': array([0.93922123, 1.03807044]), 'Gelman-Rubin': 0.9998202402183968}	No
247	Haemolytic anaemias|diseases of the blood and blood-forming organs and certain disorders involving the immune mechanism$M$21-40	diseases of the blood and blood-forming organs and certain disorders involving the immune mechanism	1.011084364232051	{'CI': array([0.96168026, 1.06574262]), 'Gelman-Rubin': 0.9997632682515266}	No	1.0164673409961504	{'CI': array([0.97279918, 1.06476275]), 'Gelman-Rubin': 0.999820897896328}	No
248	Haemolytic anaemias|diseases of the blood and blood-forming organs and certain disorders involving the immune mechanism$M$41-60	diseases of the blood and blood-forming organs and certain disorders involving the immune mechanism	0.9981707394888879	{'CI': array([0.9489669 , 1.04735677]), 'Gelman-Rubin': 0.9997881916322235}	No	1.0024670625524676	{'CI': array([0.95736581, 1.04572372]), 'Gelman-Rubin': 0.9997599246005413}	No
249	Haemolytic anaemias|diseases of the blood and blood-forming organs and certain disorders involving the immune mechanism$M$61-	diseases of the blood and blood-forming organs and certain disorders involving the immune mechanism	1.0230961102848528	{'CI': array([0.96791266, 1.08440422]), 'Gelman-Rubin': 0.9998416200765992}	No	1.0053940470985339	{'CI': array([0.95431991, 1.05663599]), 'Gelman-Rubin': 0.9998192551235807}	No
250	Intraoperative and postprocedural complications of the spleen|diseases of the blood and blood-forming organs and certain disorders involving the immune mechanism$F$0-10	diseases of the blood and blood-forming organs and certain disorders involving the immune mechanism	0.9969592582222804	{'CI': array([0.92805216, 1.07243609]), 'Gelman-Rubin': 0.9998384498541468}	No	1.0028659584015784	{'CI': array([0.94610913, 1.06544727]), 'Gelman-Rubin': 0.9997774026687227}	No
251	Intraoperative and postprocedural complications of the spleen|diseases of the blood and blood-forming organs and certain disorders involving the immune mechanism$F$11-20	diseases of the blood and blood-forming organs and certain disorders involving the immune mechanism	0.9952680550650046	{'CI': array([0.93053475, 1.06502841]), 'Gelman-Rubin': 0.9997941508658791}	No	0.9972812024976361	{'CI': array([0.94434498, 1.05642873]), 'Gelman-Rubin': 0.9998660621068816}	No
252	Intraoperative and postprocedural complications of the spleen|diseases of the blood and blood-forming organs and certain disorders involving the immune mechanism$F$21-40	diseases of the blood and blood-forming organs and certain disorders involving the immune mechanism	1.010396540783347	{'CI': array([0.95133972, 1.06499612]), 'Gelman-Rubin': 0.9998691106720904}	No	0.9801654645155617	{'CI': array([0.92719762, 1.03256058]), 'Gelman-Rubin': 0.9998980575847066}	No
253	Intraoperative and postprocedural complications of the spleen|diseases of the blood and blood-forming organs and certain disorders involving the immune mechanism$F$41-60	diseases of the blood and blood-forming organs and certain disorders involving the immune mechanism	0.9963414364193646	{'CI': array([0.94758951, 1.04878196]), 'Gelman-Rubin': 0.9998488622399104}	No	1.0083683472481428	{'CI': array([0.9656735 , 1.05663546]), 'Gelman-Rubin': 1.0000949276567825}	No
254	Intraoperative and postprocedural complications of the spleen|diseases of the blood and blood-forming organs and certain disorders involving the immune mechanism$F$61-	diseases of the blood and blood-forming organs and certain disorders involving the immune mechanism	0.997592240217306	{'CI': array([0.94418038, 1.05427564]), 'Gelman-Rubin': 0.999819695519825}	No	1.019039577091605	{'CI': array([0.97397576, 1.06514733]), 'Gelman-Rubin': 1.0000080656960195}	No
255	Intraoperative and postprocedural complications of the spleen|diseases of the blood and blood-forming organs and certain disorders involving the immune mechanism$M$0-10	diseases of the blood and blood-forming organs and certain disorders involving the immune mechanism	0.9964270513224048	{'CI': array([0.9239721 , 1.06500079]), 'Gelman-Rubin': 0.999821007382981}	No	0.9950138352191681	{'CI': array([0.94031306, 1.05752578]), 'Gelman-Rubin': 0.9997644806469377}	No
256	Intraoperative and postprocedural complications of the spleen|diseases of the blood and blood-forming organs and certain disorders involving the immune mechanism$M$11-20	diseases of the blood and blood-forming organs and certain disorders involving the immune mechanism	1.0117023004192092	{'CI': array([0.94357579, 1.07980475]), 'Gelman-Rubin': 0.9998207541685963}	No	0.9839291174920473	{'CI': array([0.92814266, 1.04799508]), 'Gelman-Rubin': 0.9998727827618575}	No
257	Intraoperative and postprocedural complications of the spleen|diseases of the blood and blood-forming organs and certain disorders involving the immune mechanism$M$21-40	diseases of the blood and blood-forming organs and certain disorders involving the immune mechanism	1.0054834950906226	{'CI': array([0.93888776, 1.07176295]), 'Gelman-Rubin': 0.9998312315630986}	No	0.9949280304031408	{'CI': array([0.93874392, 1.05013746]), 'Gelman-Rubin': 0.999787466120616}	No
258	Intraoperative and postprocedural complications of the spleen|diseases of the blood and blood-forming organs and certain disorders involving the immune mechanism$M$41-60	diseases of the blood and blood-forming organs and certain disorders involving the immune mechanism	1.0014885213159626	{'CI': array([0.94406126, 1.05334506]), 'Gelman-Rubin': 0.9998313056711752}	No	0.9830071488992835	{'CI': array([0.93191989, 1.0311325 ]), 'Gelman-Rubin': 0.9999554000423515}	No
259	Intraoperative and postprocedural complications of the spleen|diseases of the blood and blood-forming organs and certain disorders involving the immune mechanism$M$61-	diseases of the blood and blood-forming organs and certain disorders involving the immune mechanism	0.9925934634207797	{'CI': array([0.93998774, 1.04558047]), 'Gelman-Rubin': 0.9999126545636327}	No	0.9732389412014026	{'CI': array([0.92488201, 1.02087086]), 'Gelman-Rubin': 0.9999380743969848}	No
260	Nutritional anemias|diseases of the blood and blood-forming organs and certain disorders involving the immune mechanism$F$0-10	diseases of the blood and blood-forming organs and certain disorders involving the immune mechanism	1.0051992950810114	{'CI': array([0.94806205, 1.06463345]), 'Gelman-Rubin': 0.9998165901857129}	No	0.998394688875	{'CI': array([0.94965093, 1.04948708]), 'Gelman-Rubin': 0.9997733498554142}	No
261	Nutritional anemias|diseases of the blood and blood-forming organs and certain disorders involving the immune mechanism$F$11-20	diseases of the blood and blood-forming organs and certain disorders involving the immune mechanism	1.0401993197081272	{'CI': array([0.99404089, 1.08941352]), 'Gelman-Rubin': 0.9999739125645053}	No	1.0061175297432772	{'CI': array([0.96387166, 1.04992882]), 'Gelman-Rubin': 0.9997728926452564}	No
262	Nutritional anemias|diseases of the blood and blood-forming organs and certain disorders involving the immune mechanism$F$21-40	diseases of the blood and blood-forming organs and certain disorders involving the immune mechanism	0.9904148881877051	{'CI': array([0.97098751, 1.00930728]), 'Gelman-Rubin': 0.9997877284465189}	No	1.0086799916151874	{'CI': array([0.99011014, 1.02953174]), 'Gelman-Rubin': 0.9998321841398329}	No
263	Nutritional anemias|diseases of the blood and blood-forming organs and certain disorders involving the immune mechanism$F$41-60	diseases of the blood and blood-forming organs and certain disorders involving the immune mechanism	0.9836751205908468	{'CI': array([0.97088978, 0.99616359]), 'Gelman-Rubin': 0.9999641942894076}	Yes	1.0123194895930185	{'CI': array([0.99934937, 1.02446982]), 'Gelman-Rubin': 0.9998037801608683}	No
264	Nutritional anemias|diseases of the blood and blood-forming organs and certain disorders involving the immune mechanism$F$61-	diseases of the blood and blood-forming organs and certain disorders involving the immune mechanism	0.9392319055358019	{'CI': array([0.92595151, 0.95150234]), 'Gelman-Rubin': 0.9998530255899798}	Yes	1.0056744292932989	{'CI': array([0.99308657, 1.01897896]), 'Gelman-Rubin': 0.9999146768698027}	No
265	Nutritional anemias|diseases of the blood and blood-forming organs and certain disorders involving the immune mechanism$M$0-10	diseases of the blood and blood-forming organs and certain disorders involving the immune mechanism	1.0170493629833484	{'CI': array([0.96597508, 1.07458067]), 'Gelman-Rubin': 1.0001078277560806}	No	1.0063067332871856	{'CI': array([0.95625987, 1.05688664]), 'Gelman-Rubin': 0.9998638284241822}	No
266	Nutritional anemias|diseases of the blood and blood-forming organs and certain disorders involving the immune mechanism$M$11-20	diseases of the blood and blood-forming organs and certain disorders involving the immune mechanism	0.9955321839329935	{'CI': array([0.93592742, 1.0558862 ]), 'Gelman-Rubin': 0.9997796712332698}	No	1.0107124055205685	{'CI': array([0.95932143, 1.06725947]), 'Gelman-Rubin': 0.9998998834049824}	No
267	Nutritional anemias|diseases of the blood and blood-forming organs and certain disorders involving the immune mechanism$M$21-40	diseases of the blood and blood-forming organs and certain disorders involving the immune mechanism	0.975025214162651	{'CI': array([0.93967186, 1.00880117]), 'Gelman-Rubin': 0.9997738843451642}	No	1.0353881956357764	{'CI': array([1.00108341, 1.07021549]), 'Gelman-Rubin': 0.9998205434984905}	Yes
268	Nutritional anemias|diseases of the blood and blood-forming organs and certain disorders involving the immune mechanism$M$41-60	diseases of the blood and blood-forming organs and certain disorders involving the immune mechanism	0.9414893908600597	{'CI': array([0.92428067, 0.95854215]), 'Gelman-Rubin': 0.9998918008141737}	Yes	1.046754182911814	{'CI': array([1.02880893, 1.06522893]), 'Gelman-Rubin': 0.9998898148007187}	Yes
269	Nutritional anemias|diseases of the blood and blood-forming organs and certain disorders involving the immune mechanism$M$61-	diseases of the blood and blood-forming organs and certain disorders involving the immune mechanism	0.8965058966551719	{'CI': array([0.88236044, 0.91024298]), 'Gelman-Rubin': 0.9998635243342072}	Yes	1.013196204641849	{'CI': array([0.99841078, 1.02778902]), 'Gelman-Rubin': 0.9998251192416198}	No
270	Other diseases of blood and blood-forming organs|diseases of the blood and blood-forming organs and certain disorders involving the immune mechanism$F$0-10	diseases of the blood and blood-forming organs and certain disorders involving the immune mechanism	1.0058672737502712	{'CI': array([0.95830107, 1.05384777]), 'Gelman-Rubin': 0.9998438017060838}	No	1.008416131410581	{'CI': array([0.96432924, 1.05268117]), 'Gelman-Rubin': 0.9997838941247753}	No
271	Other diseases of blood and blood-forming organs|diseases of the blood and blood-forming organs and certain disorders involving the immune mechanism$F$11-20	diseases of the blood and blood-forming organs and certain disorders involving the immune mechanism	1.0063243009374037	{'CI': array([0.95738937, 1.0548513 ]), 'Gelman-Rubin': 0.9999552813447904}	No	0.9973736105269372	{'CI': array([0.95503572, 1.04490082]), 'Gelman-Rubin': 0.9997830082975863}	No
272	Other diseases of blood and blood-forming organs|diseases of the blood and blood-forming organs and certain disorders involving the immune mechanism$F$21-40	diseases of the blood and blood-forming organs and certain disorders involving the immune mechanism	1.0099493632035834	{'CI': array([0.98184442, 1.04052686]), 'Gelman-Rubin': 0.9997643634895018}	No	0.9977910859302307	{'CI': array([0.96692551, 1.02808716]), 'Gelman-Rubin': 0.9999809039454358}	No
273	Other diseases of blood and blood-forming organs|diseases of the blood and blood-forming organs and certain disorders involving the immune mechanism$F$41-60	diseases of the blood and blood-forming organs and certain disorders involving the immune mechanism	0.9980848305384671	{'CI': array([0.97670993, 1.01719715]), 'Gelman-Rubin': 0.9997656001510835}	No	0.9885856130008226	{'CI': array([0.96974752, 1.00899262]), 'Gelman-Rubin': 0.9998956821255531}	No
274	Other diseases of blood and blood-forming organs|diseases of the blood and blood-forming organs and certain disorders involving the immune mechanism$F$61-	diseases of the blood and blood-forming organs and certain disorders involving the immune mechanism	1.0168825194766207	{'CI': array([0.99554041, 1.03893554]), 'Gelman-Rubin': 0.9997578835719848}	No	0.9938912835193403	{'CI': array([0.97339522, 1.01420029]), 'Gelman-Rubin': 0.9998889830512854}	No
275	Other diseases of blood and blood-forming organs|diseases of the blood and blood-forming organs and certain disorders involving the immune mechanism$M$0-10	diseases of the blood and blood-forming organs and certain disorders involving the immune mechanism	1.016976105038572	{'CI': array([0.96725108, 1.06173982]), 'Gelman-Rubin': 0.9997722608687076}	No	1.0004409122641418	{'CI': array([0.95858167, 1.04390897]), 'Gelman-Rubin': 0.9998895244932866}	No
276	Other diseases of blood and blood-forming organs|diseases of the blood and blood-forming organs and certain disorders involving the immune mechanism$M$11-20	diseases of the blood and blood-forming organs and certain disorders involving the immune mechanism	1.0094906658130949	{'CI': array([0.95441561, 1.05800792]), 'Gelman-Rubin': 0.9998005966319042}	No	1.0109784103101214	{'CI': array([0.9638963, 1.0564136]), 'Gelman-Rubin': 0.9998333208469592}	No
277	Other diseases of blood and blood-forming organs|diseases of the blood and blood-forming organs and certain disorders involving the immune mechanism$M$21-40	diseases of the blood and blood-forming organs and certain disorders involving the immune mechanism	0.9939775800665867	{'CI': array([0.95809257, 1.03318691]), 'Gelman-Rubin': 0.9998392867653987}	No	0.9980403645340521	{'CI': array([0.96231845, 1.03240677]), 'Gelman-Rubin': 0.999806842536182}	No
278	Other diseases of blood and blood-forming organs|diseases of the blood and blood-forming organs and certain disorders involving the immune mechanism$M$41-60	diseases of the blood and blood-forming organs and certain disorders involving the immune mechanism	1.0134083691979534	{'CI': array([0.99082937, 1.03801197]), 'Gelman-Rubin': 0.999836702902021}	No	0.9989312844303316	{'CI': array([0.97762135, 1.02196976]), 'Gelman-Rubin': 0.9998739323423467}	No
279	Other diseases of blood and blood-forming organs|diseases of the blood and blood-forming organs and certain disorders involving the immune mechanism$M$61-	diseases of the blood and blood-forming organs and certain disorders involving the immune mechanism	1.0121412596840613	{'CI': array([0.98882956, 1.03586789]), 'Gelman-Rubin': 0.9997710940219681}	No	0.9952565696938857	{'CI': array([0.9735681 , 1.01663161]), 'Gelman-Rubin': 0.9997766867502581}	No
280	Cerebrovascular diseases|diseases of the circulatory system$F$0-10	diseases of the circulatory system	0.9860243598525167	{'CI': array([0.932738 , 1.04175424]), 'Gelman-Rubin': 0.999841671265774}	No	1.016017458577822	{'CI': array([0.9677874 , 1.06796013]), 'Gelman-Rubin': 0.9999333981564129}	No
281	Cerebrovascular diseases|diseases of the circulatory system$F$11-20	diseases of the circulatory system	0.983978669309937	{'CI': array([0.93028266, 1.04051912]), 'Gelman-Rubin': 0.9997599610656915}	No	0.99944583024062	{'CI': array([0.9491975 , 1.04791249]), 'Gelman-Rubin': 0.9997648291152761}	No
282	Cerebrovascular diseases|diseases of the circulatory system$F$21-40	diseases of the circulatory system	0.9683176220995665	{'CI': array([0.93581155, 1.00074802]), 'Gelman-Rubin': 0.9999209556969428}	No	1.0038332187333174	{'CI': array([0.97302442, 1.03913652]), 'Gelman-Rubin': 1.000051123972388}	No
283	Cerebrovascular diseases|diseases of the circulatory system$F$41-60	diseases of the circulatory system	0.9853343643767107	{'CI': array([0.97113118, 0.99894618]), 'Gelman-Rubin': 0.9998576751742256}	Yes	1.003905142623115	{'CI': array([0.98972473, 1.01763797]), 'Gelman-Rubin': 1.0001060212471524}	No
284	Cerebrovascular diseases|diseases of the circulatory system$F$61-	diseases of the circulatory system	0.9760298415951243	{'CI': array([0.96690099, 0.98560097]), 'Gelman-Rubin': 0.9998743954448305}	Yes	1.0060440414566318	{'CI': array([0.99577648, 1.01544882]), 'Gelman-Rubin': 0.99981718160017}	No
285	Cerebrovascular diseases|diseases of the circulatory system$M$0-10	diseases of the circulatory system	0.978197932514946	{'CI': array([0.93508819, 1.02335693]), 'Gelman-Rubin': 1.000005541908037}	No	1.0329779184398076	{'CI': array([0.99047819, 1.07982835]), 'Gelman-Rubin': 0.9998643597042741}	No
286	Cerebrovascular diseases|diseases of the circulatory system$M$11-20	diseases of the circulatory system	0.9842138381578245	{'CI': array([0.93286123, 1.04417971]), 'Gelman-Rubin': 0.9998189221478689}	No	1.0196593400801168	{'CI': array([0.96851483, 1.06764445]), 'Gelman-Rubin': 0.9998975883160985}	No
287	Cerebrovascular diseases|diseases of the circulatory system$M$21-40	diseases of the circulatory system	0.9699725648944464	{'CI': array([0.93487053, 1.00680933]), 'Gelman-Rubin': 0.9998239776295311}	No	0.9996525041296819	{'CI': array([0.96569024, 1.03599386]), 'Gelman-Rubin': 0.9998441360901746}	No
288	Cerebrovascular diseases|diseases of the circulatory system$M$41-60	diseases of the circulatory system	0.9807647877847937	{'CI': array([0.9670883 , 0.99540495]), 'Gelman-Rubin': 0.9998354220627437}	Yes	1.001875055334954	{'CI': array([0.98798285, 1.01756697]), 'Gelman-Rubin': 0.9998438966801149}	No
289	Cerebrovascular diseases|diseases of the circulatory system$M$61-	diseases of the circulatory system	0.9857070781833966	{'CI': array([0.97525616, 0.99600413]), 'Gelman-Rubin': 0.9998628886154499}	Yes	1.0089321368159858	{'CI': array([0.99907231, 1.01888834]), 'Gelman-Rubin': 0.9998517031486429}	No
290	Chronic rheumatic heart diseases|diseases of the circulatory system$F$21-40	diseases of the circulatory system	0.9823264098080546	{'CI': array([0.9303335, 1.0386003]), 'Gelman-Rubin': 0.999878189827427}	No	0.9808641648769344	{'CI': array([0.93147028, 1.0336059 ]), 'Gelman-Rubin': 0.9998634630062414}	No
291	Chronic rheumatic heart diseases|diseases of the circulatory system$F$41-60	diseases of the circulatory system	1.0039000108311333	{'CI': array([0.96614162, 1.04361573]), 'Gelman-Rubin': 0.9997734577470966}	No	1.0077214443594926	{'CI': array([0.97078685, 1.04675447]), 'Gelman-Rubin': 0.999771035116177}	No
292	Chronic rheumatic heart diseases|diseases of the circulatory system$F$61-	diseases of the circulatory system	1.0266891430116902	{'CI': array([0.99416564, 1.0571077 ]), 'Gelman-Rubin': 0.9997565607169067}	No	0.9836136526580235	{'CI': array([0.9532494 , 1.01469069]), 'Gelman-Rubin': 0.9999057581271944}	No
293	Chronic rheumatic heart diseases|diseases of the circulatory system$M$21-40	diseases of the circulatory system	1.0208381045047998	{'CI': array([0.95868462, 1.08326219]), 'Gelman-Rubin': 0.9998759384025259}	No	0.9910001358982694	{'CI': array([0.93200419, 1.04555743]), 'Gelman-Rubin': 0.9997636244784518}	No
294	Chronic rheumatic heart diseases|diseases of the circulatory system$M$41-60	diseases of the circulatory system	1.0176757331133068	{'CI': array([0.97423638, 1.05847507]), 'Gelman-Rubin': 0.9997522309012691}	No	0.9785920655755103	{'CI': array([0.94132438, 1.01856701]), 'Gelman-Rubin': 1.0000093571611648}	No
295	Chronic rheumatic heart diseases|diseases of the circulatory system$M$61-	diseases of the circulatory system	1.034100646065716	{'CI': array([1.00023168, 1.06911738]), 'Gelman-Rubin': 0.9998508221612563}	Yes	0.9986776015526077	{'CI': array([0.96559137, 1.03048125]), 'Gelman-Rubin': 0.9997829793409185}	No
296	Diseases of arteries, arterioles and capillaries|diseases of the circulatory system$F$0-10	diseases of the circulatory system	1.0008244410884726	{'CI': array([0.93946483, 1.06469368]), 'Gelman-Rubin': 0.9998231102824363}	No	0.9997754497544632	{'CI': array([0.9422708 , 1.05374065]), 'Gelman-Rubin': 0.9998161467186615}	No
297	Diseases of arteries, arterioles and capillaries|diseases of the circulatory system$F$11-20	diseases of the circulatory system	1.010038053862773	{'CI': array([0.95293526, 1.06387463]), 'Gelman-Rubin': 0.999863736787616}	No	1.0011928667175025	{'CI': array([0.95106687, 1.0491162 ]), 'Gelman-Rubin': 0.9999516169108177}	No
298	Diseases of arteries, arterioles and capillaries|diseases of the circulatory system$F$21-40	diseases of the circulatory system	1.0071437153395058	{'CI': array([0.97391356, 1.03685856]), 'Gelman-Rubin': 1.00019991093099}	No	0.9941142840674624	{'CI': array([0.95995264, 1.02469704]), 'Gelman-Rubin': 0.9997934659735054}	No
299	Diseases of arteries, arterioles and capillaries|diseases of the circulatory system$F$41-60	diseases of the circulatory system	0.9929730937919992	{'CI': array([0.97550078, 1.00872854]), 'Gelman-Rubin': 0.9998131837953017}	No	0.9985160334733493	{'CI': array([0.98324025, 1.01433354]), 'Gelman-Rubin': 0.9998770941255528}	No
300	Diseases of arteries, arterioles and capillaries|diseases of the circulatory system$F$61-	diseases of the circulatory system	1.0171362433769606	{'CI': array([1.00591418, 1.02865202]), 'Gelman-Rubin': 0.9997870780984877}	Yes	0.9856785759950446	{'CI': array([0.97457935, 0.99619269]), 'Gelman-Rubin': 0.9998310574654955}	Yes
301	Diseases of arteries, arterioles and capillaries|diseases of the circulatory system$M$0-10	diseases of the circulatory system	1.0053532006525234	{'CI': array([0.94498849, 1.06833298]), 'Gelman-Rubin': 0.9999552747851356}	No	1.0001116236842438	{'CI': array([0.94877535, 1.05996892]), 'Gelman-Rubin': 0.9997756107714736}	No
302	Diseases of arteries, arterioles and capillaries|diseases of the circulatory system$M$11-20	diseases of the circulatory system	0.9860215635883851	{'CI': array([0.92813877, 1.03912572]), 'Gelman-Rubin': 0.999789943036491}	No	1.009302546499257	{'CI': array([0.95856027, 1.05876451]), 'Gelman-Rubin': 0.9998616758149337}	No
303	Diseases of arteries, arterioles and capillaries|diseases of the circulatory system$M$21-40	diseases of the circulatory system	1.0025241835285925	{'CI': array([0.96334482, 1.03853138]), 'Gelman-Rubin': 0.9997985116123528}	No	0.9958917990052406	{'CI': array([0.95424864, 1.02921369]), 'Gelman-Rubin': 0.9997707391795952}	No
304	Diseases of arteries, arterioles and capillaries|diseases of the circulatory system$M$41-60	diseases of the circulatory system	0.9984009727572818	{'CI': array([0.98463573, 1.01306209]), 'Gelman-Rubin': 0.9998615164636585}	No	1.0001074691239238	{'CI': array([0.98494462, 1.01405005]), 'Gelman-Rubin': 0.9997632066151366}	No
305	Diseases of arteries, arterioles and capillaries|diseases of the circulatory system$M$61-	diseases of the circulatory system	1.0093153462719937	{'CI': array([0.99920337, 1.02071648]), 'Gelman-Rubin': 1.0000552356286625}	No	0.9908058731034667	{'CI': array([0.98021178, 1.00050383]), 'Gelman-Rubin': 0.9997872328150461}	No
306	Diseases of veins, lymphatic vessels and lymph nodes, not elsewhere classified|diseases of the circulatory system$F$0-10	diseases of the circulatory system	0.9891330362429334	{'CI': array([0.93728075, 1.03552833]), 'Gelman-Rubin': 0.9999946092974323}	No	1.0068803083195377	{'CI': array([0.96138679, 1.05289926]), 'Gelman-Rubin': 0.9998916224397542}	No
307	Diseases of veins, lymphatic vessels and lymph nodes, not elsewhere classified|diseases of the circulatory system$F$11-20	diseases of the circulatory system	1.0067461699510993	{'CI': array([0.96072477, 1.05686019]), 'Gelman-Rubin': 0.999883941069819}	No	1.0034355887047424	{'CI': array([0.95967662, 1.04490525]), 'Gelman-Rubin': 0.9998872587032321}	No
308	Diseases of veins, lymphatic vessels and lymph nodes, not elsewhere classified|diseases of the circulatory system$F$21-40	diseases of the circulatory system	1.0137279568464896	{'CI': array([0.99485399, 1.03365119]), 'Gelman-Rubin': 0.9998823008214824}	No	1.002241969576898	{'CI': array([0.98313684, 1.02262776]), 'Gelman-Rubin': 0.9998462201752231}	No
309	Diseases of veins, lymphatic vessels and lymph nodes, not elsewhere classified|diseases of the circulatory system$F$41-60	diseases of the circulatory system	0.9999665611603032	{'CI': array([0.98669125, 1.01275397]), 'Gelman-Rubin': 0.9999012901955183}	No	0.9953296791521431	{'CI': array([0.98263336, 1.00734909]), 'Gelman-Rubin': 0.9998679698394747}	No
310	Diseases of veins, lymphatic vessels and lymph nodes, not elsewhere classified|diseases of the circulatory system$F$61-	diseases of the circulatory system	1.001590696024803	{'CI': array([0.98860799, 1.01517529]), 'Gelman-Rubin': 0.9997837705067788}	No	1.0035616397555422	{'CI': array([0.99024338, 1.01636565]), 'Gelman-Rubin': 0.9999165817316958}	No
311	Diseases of veins, lymphatic vessels and lymph nodes, not elsewhere classified|diseases of the circulatory system$M$0-10	diseases of the circulatory system	1.0007804436036993	{'CI': array([0.95316676, 1.05005452]), 'Gelman-Rubin': 0.999788585701902}	No	1.0040361345137296	{'CI': array([0.95988402, 1.04568104]), 'Gelman-Rubin': 0.9999851119282598}	No
312	Diseases of veins, lymphatic vessels and lymph nodes, not elsewhere classified|diseases of the circulatory system$M$11-20	diseases of the circulatory system	1.009794321386418	{'CI': array([0.96581438, 1.05701067]), 'Gelman-Rubin': 0.9998977121719685}	No	1.0106078629292807	{'CI': array([0.97021797, 1.05389377]), 'Gelman-Rubin': 0.9998379335527464}	No
313	Diseases of veins, lymphatic vessels and lymph nodes, not elsewhere classified|diseases of the circulatory system$M$21-40	diseases of the circulatory system	0.9958643740481914	{'CI': array([0.96793962, 1.02466759]), 'Gelman-Rubin': 0.9999757934382474}	No	0.9743862961436519	{'CI': array([0.94964791, 1.00013979]), 'Gelman-Rubin': 0.999984069088198}	No
314	Diseases of veins, lymphatic vessels and lymph nodes, not elsewhere classified|diseases of the circulatory system$M$41-60	diseases of the circulatory system	1.0207637855868066	{'CI': array([1.00499419, 1.03595054]), 'Gelman-Rubin': 1.000217199307683}	Yes	0.9966604308605114	{'CI': array([0.98318483, 1.01071317]), 'Gelman-Rubin': 0.9997852253840609}	No
315	Diseases of veins, lymphatic vessels and lymph nodes, not elsewhere classified|diseases of the circulatory system$M$61-	diseases of the circulatory system	1.0024954171971505	{'CI': array([0.98631573, 1.01730915]), 'Gelman-Rubin': 0.9999425366514375}	No	0.997419624027493	{'CI': array([0.98259331, 1.0113001 ]), 'Gelman-Rubin': 1.0000129385499748}	No
316	Hypertensive diseases|diseases of the circulatory system$F$0-10	diseases of the circulatory system	0.9947442489235249	{'CI': array([0.92934553, 1.05262081]), 'Gelman-Rubin': 1.000052268575691}	No	0.9953396359388728	{'CI': array([0.94103641, 1.04887574]), 'Gelman-Rubin': 0.9998374754959495}	No
317	Hypertensive diseases|diseases of the circulatory system$F$11-20	diseases of the circulatory system	1.0105380140117064	{'CI': array([0.96318343, 1.05686377]), 'Gelman-Rubin': 0.9999280891188816}	No	1.0064751769386169	{'CI': array([0.95963138, 1.04963285]), 'Gelman-Rubin': 0.9997938079206998}	No
318	Hypertensive diseases|diseases of the circulatory system$F$21-40	diseases of the circulatory system	0.991652532095575	{'CI': array([0.98025582, 1.00262935]), 'Gelman-Rubin': 0.9999621797494338}	No	0.995455018789302	{'CI': array([0.98402478, 1.00636149]), 'Gelman-Rubin': 0.9998775648669432}	No
319	Hypertensive diseases|diseases of the circulatory system$F$41-60	diseases of the circulatory system	1.0101089104474612	{'CI': array([1.0054064, 1.0147213]), 'Gelman-Rubin': 0.9999898852901287}	Yes	0.9897494130762154	{'CI': array([0.98502052, 0.99462158]), 'Gelman-Rubin': 0.9998177339864506}	Yes
320	Hypertensive diseases|diseases of the circulatory system$F$61-	diseases of the circulatory system	1.0302968465535467	{'CI': array([1.02552806, 1.03508098]), 'Gelman-Rubin': 0.999871665929544}	Yes	0.9792956001103175	{'CI': array([0.97467709, 0.98363189]), 'Gelman-Rubin': 0.9998583051756555}	Yes
321	Hypertensive diseases|diseases of the circulatory system$M$0-10	diseases of the circulatory system	1.001202962881448	{'CI': array([0.939347 , 1.06333622]), 'Gelman-Rubin': 1.0000315849742973}	No	1.004250494566567	{'CI': array([0.94973333, 1.05592868]), 'Gelman-Rubin': 0.9997712617771395}	No
322	Hypertensive diseases|diseases of the circulatory system$M$11-20	diseases of the circulatory system	1.037970260246854	{'CI': array([0.9982293 , 1.07955038]), 'Gelman-Rubin': 0.9998552358442033}	No	1.0048553890964544	{'CI': array([0.96728007, 1.04463094]), 'Gelman-Rubin': 0.9997554908403856}	No
323	Hypertensive diseases|diseases of the circulatory system$M$21-40	diseases of the circulatory system	0.9883840062663258	{'CI': array([0.97825882, 0.99900233]), 'Gelman-Rubin': 0.9998082433291415}	Yes	0.9910276977565208	{'CI': array([0.97997096, 1.00264792]), 'Gelman-Rubin': 1.0000018796769612}	No
324	Hypertensive diseases|diseases of the circulatory system$M$41-60	diseases of the circulatory system	1.0087048605992146	{'CI': array([1.00407046, 1.01377398]), 'Gelman-Rubin': 1.0003286168984866}	Yes	0.983745453679816	{'CI': array([0.97885891, 0.98823177]), 'Gelman-Rubin': 1.0004736897011355}	Yes
325	Hypertensive diseases|diseases of the circulatory system$M$61-	diseases of the circulatory system	1.0334310599723309	{'CI': array([1.02829387, 1.0388398 ]), 'Gelman-Rubin': 0.9998472356728829}	Yes	0.9820645902912082	{'CI': array([0.97699707, 0.98713565]), 'Gelman-Rubin': 0.9997822586735532}	Yes
326	Ischemic heart diseases|diseases of the circulatory system$F$21-40	diseases of the circulatory system	0.97337912494553	{'CI': array([0.93620533, 1.01079914]), 'Gelman-Rubin': 0.9997947537985269}	No	1.025533316831842	{'CI': array([0.98536365, 1.06733952]), 'Gelman-Rubin': 0.9998668192080882}	No
327	Ischemic heart diseases|diseases of the circulatory system$F$41-60	diseases of the circulatory system	0.9845343436549049	{'CI': array([0.97262455, 0.99688356]), 'Gelman-Rubin': 0.9997803509919105}	Yes	1.0078272249852176	{'CI': array([0.99516232, 1.01968748]), 'Gelman-Rubin': 0.9998539162399296}	No
328	Ischemic heart diseases|diseases of the circulatory system$F$61-	diseases of the circulatory system	1.011753347732239	{'CI': array([1.00281338, 1.02032535]), 'Gelman-Rubin': 0.9998337524882811}	Yes	0.989817482337833	{'CI': array([0.98197327, 0.99858502]), 'Gelman-Rubin': 1.000038195618072}	Yes
329	Ischemic heart diseases|diseases of the circulatory system$M$21-40	diseases of the circulatory system	0.9879659929008426	{'CI': array([0.95624713, 1.01899503]), 'Gelman-Rubin': 0.9999375248469403}	No	0.9857809213324626	{'CI': array([0.95595245, 1.01622225]), 'Gelman-Rubin': 0.9999604228536809}	No
330	Ischemic heart diseases|diseases of the circulatory system$M$41-60	diseases of the circulatory system	0.9939715082279859	{'CI': array([0.98634009, 1.00197853]), 'Gelman-Rubin': 0.9997717650521364}	No	0.9909658018007702	{'CI': array([0.98266226, 0.99892028]), 'Gelman-Rubin': 0.9998049374861712}	Yes
331	Ischemic heart diseases|diseases of the circulatory system$M$61-	diseases of the circulatory system	1.0131864719567973	{'CI': array([1.00696602, 1.0202001 ]), 'Gelman-Rubin': 1.0000854906382652}	Yes	0.9947467659736403	{'CI': array([0.98895974, 1.00072851]), 'Gelman-Rubin': 0.9998776215122759}	No
332	Other and unspecified disorders of the circulatory system|diseases of the circulatory system$F$0-10	diseases of the circulatory system	0.995392929245607	{'CI': array([0.93971452, 1.06098916]), 'Gelman-Rubin': 0.9997752989239892}	No	1.0010017214085167	{'CI': array([0.94564666, 1.05731467]), 'Gelman-Rubin': 0.9998074971372012}	No
333	Other and unspecified disorders of the circulatory system|diseases of the circulatory system$F$11-20	diseases of the circulatory system	1.009421339819493	{'CI': array([0.95137572, 1.06862312]), 'Gelman-Rubin': 0.9998231403432645}	No	0.9995514653004902	{'CI': array([0.94415402, 1.04798205]), 'Gelman-Rubin': 0.9997606957236364}	No
334	Other and unspecified disorders of the circulatory system|diseases of the circulatory system$F$21-40	diseases of the circulatory system	0.9999814373272362	{'CI': array([0.96275287, 1.04049589]), 'Gelman-Rubin': 0.9998138925359403}	No	0.9846710718607146	{'CI': array([0.94888484, 1.02182642]), 'Gelman-Rubin': 0.9998528744702153}	No
335	Other and unspecified disorders of the circulatory system|diseases of the circulatory system$F$41-60	diseases of the circulatory system	0.9972940438858885	{'CI': array([0.97237492, 1.02176065]), 'Gelman-Rubin': 0.9999157516737892}	No	1.001076401287715	{'CI': array([0.97523045, 1.02591624]), 'Gelman-Rubin': 0.9999939630144571}	No
336	Other and unspecified disorders of the circulatory system|diseases of the circulatory system$F$61-	diseases of the circulatory system	1.0020488667216074	{'CI': array([0.97929801, 1.02824839]), 'Gelman-Rubin': 0.9999249184188401}	No	0.992718020255894	{'CI': array([0.97028899, 1.01464687]), 'Gelman-Rubin': 0.9999009998119519}	No
337	Other and unspecified disorders of the circulatory system|diseases of the circulatory system$M$0-10	diseases of the circulatory system	0.9973979070339938	{'CI': array([0.94001805, 1.06014656]), 'Gelman-Rubin': 0.9998326387405506}	No	0.9911127823126168	{'CI': array([0.93799213, 1.04229458]), 'Gelman-Rubin': 0.9998565766438252}	No
338	Other and unspecified disorders of the circulatory system|diseases of the circulatory system$M$11-20	diseases of the circulatory system	1.0118599634388448	{'CI': array([0.9529097 , 1.08077303]), 'Gelman-Rubin': 0.9997884171752763}	No	0.991049964996026	{'CI': array([0.93747134, 1.04378817]), 'Gelman-Rubin': 0.9998457368380049}	No
339	Other and unspecified disorders of the circulatory system|diseases of the circulatory system$M$21-40	diseases of the circulatory system	1.000136748911855	{'CI': array([0.94986127, 1.05046218]), 'Gelman-Rubin': 0.9999284452915859}	No	0.9885371414276102	{'CI': array([0.94209953, 1.03964577]), 'Gelman-Rubin': 0.9998277818209809}	No
340	Other and unspecified disorders of the circulatory system|diseases of the circulatory system$M$41-60	diseases of the circulatory system	1.0050664426598896	{'CI': array([0.97719844, 1.03844633]), 'Gelman-Rubin': 0.9999066983899293}	No	1.0056583162540529	{'CI': array([0.97602075, 1.03588954]), 'Gelman-Rubin': 0.9998347019764695}	No
341	Other and unspecified disorders of the circulatory system|diseases of the circulatory system$M$61-	diseases of the circulatory system	0.9940761174125629	{'CI': array([0.97148369, 1.01662223]), 'Gelman-Rubin': 1.0000286899377415}	No	0.993604713000357	{'CI': array([0.97211919, 1.01590688]), 'Gelman-Rubin': 0.9998123491253689}	No
342	Other forms of heart disease|diseases of the circulatory system$F$0-10	diseases of the circulatory system	1.0281002077151624	{'CI': array([0.98356782, 1.06787011]), 'Gelman-Rubin': 0.999931792860205}	No	0.995021296284714	{'CI': array([0.95139873, 1.03223986]), 'Gelman-Rubin': 0.9999353430245594}	No
343	Other forms of heart disease|diseases of the circulatory system$F$11-20	diseases of the circulatory system	1.019678674762886	{'CI': array([0.98283441, 1.05528366]), 'Gelman-Rubin': 0.9999082269215738}	No	0.9919755154983378	{'CI': array([0.95822435, 1.02623523]), 'Gelman-Rubin': 0.9997950189781674}	No
344	Other forms of heart disease|diseases of the circulatory system$F$21-40	diseases of the circulatory system	0.9979603513274687	{'CI': array([0.98176229, 1.01613963]), 'Gelman-Rubin': 0.9999157603491938}	No	1.0003680715070344	{'CI': array([0.98100301, 1.01798377]), 'Gelman-Rubin': 0.999928063568127}	No
345	Other forms of heart disease|diseases of the circulatory system$F$41-60	diseases of the circulatory system	1.0011054728160393	{'CI': array([0.99242839, 1.01044717]), 'Gelman-Rubin': 0.9999078302662608}	No	0.9951848756610364	{'CI': array([0.98644722, 1.00487191]), 'Gelman-Rubin': 0.9998334574609553}	No
346	Other forms of heart disease|diseases of the circulatory system$F$61-	diseases of the circulatory system	1.0112430266441903	{'CI': array([1.00593934, 1.0171774 ]), 'Gelman-Rubin': 1.0000748108249877}	Yes	0.9818119732137022	{'CI': array([0.97607068, 0.987428 ]), 'Gelman-Rubin': 0.999933170201555}	Yes
347	Other forms of heart disease|diseases of the circulatory system$M$0-10	diseases of the circulatory system	0.9993118410371017	{'CI': array([0.96120693, 1.03946745]), 'Gelman-Rubin': 0.9998317247124038}	No	1.0029313865217144	{'CI': array([0.96989623, 1.03796896]), 'Gelman-Rubin': 0.9997845177881148}	No
348	Other forms of heart disease|diseases of the circulatory system$M$11-20	diseases of the circulatory system	1.0432126869154894	{'CI': array([1.00686915, 1.0799304 ]), 'Gelman-Rubin': 0.9998501658201424}	Yes	0.9961298461367518	{'CI': array([0.96329292, 1.03031111]), 'Gelman-Rubin': 0.9998189945607541}	No
349	Other forms of heart disease|diseases of the circulatory system$M$21-40	diseases of the circulatory system	0.9919910783109013	{'CI': array([0.97204395, 1.01176955]), 'Gelman-Rubin': 1.000021379247922}	No	0.9990094934600352	{'CI': array([0.97925729, 1.01702315]), 'Gelman-Rubin': 1.0003680631295746}	No
350	Other forms of heart disease|diseases of the circulatory system$M$41-60	diseases of the circulatory system	1.0027887649020848	{'CI': array([0.99413857, 1.01044578]), 'Gelman-Rubin': 1.000041385795203}	No	0.9850551255892157	{'CI': array([0.97644362, 0.99302311]), 'Gelman-Rubin': 0.9997812893724416}	Yes
351	Other forms of heart disease|diseases of the circulatory system$M$61-	diseases of the circulatory system	1.019854660756477	{'CI': array([1.01451048, 1.02542407]), 'Gelman-Rubin': 0.9997821175416317}	Yes	0.9867149014877994	{'CI': array([0.98137263, 0.99191588]), 'Gelman-Rubin': 0.9997873374186537}	Yes
352	Pulmonary heart disease and diseases of pulmonary circulation|diseases of the circulatory system$F$0-10	diseases of the circulatory system	1.0024599203133835	{'CI': array([0.935129 , 1.06870529]), 'Gelman-Rubin': 0.9999456649548729}	No	1.0085458633725743	{'CI': array([0.95261459, 1.06046749]), 'Gelman-Rubin': 0.9997843979318064}	No
353	Pulmonary heart disease and diseases of pulmonary circulation|diseases of the circulatory system$F$11-20	diseases of the circulatory system	0.98447749005596	{'CI': array([0.92450024, 1.05356093]), 'Gelman-Rubin': 0.999768321024009}	No	0.9957945413651144	{'CI': array([0.94377875, 1.05660249]), 'Gelman-Rubin': 0.9998137286708964}	No
354	Pulmonary heart disease and diseases of pulmonary circulation|diseases of the circulatory system$F$21-40	diseases of the circulatory system	1.011558680273818	{'CI': array([0.9763179 , 1.05613615]), 'Gelman-Rubin': 0.9997796346625181}	No	0.9948383521069153	{'CI': array([0.96047977, 1.02945277]), 'Gelman-Rubin': 0.9998810303338449}	No
355	Pulmonary heart disease and diseases of pulmonary circulation|diseases of the circulatory system$F$41-60	diseases of the circulatory system	0.994708335242853	{'CI': array([0.97049898, 1.01958802]), 'Gelman-Rubin': 0.9998639830074699}	No	0.9964306072431469	{'CI': array([0.97401496, 1.01962098]), 'Gelman-Rubin': 0.9999575372791392}	No
356	Pulmonary heart disease and diseases of pulmonary circulation|diseases of the circulatory system$F$61-	diseases of the circulatory system	1.0090268320381883	{'CI': array([0.98763078, 1.02998876]), 'Gelman-Rubin': 0.999870728558856}	No	0.9790382230742198	{'CI': array([0.95907556, 0.9995241 ]), 'Gelman-Rubin': 0.9999561038612872}	Yes
357	Pulmonary heart disease and diseases of pulmonary circulation|diseases of the circulatory system$M$0-10	diseases of the circulatory system	0.9953811555699669	{'CI': array([0.93428026, 1.05715907]), 'Gelman-Rubin': 0.9998450483733301}	No	0.9924079075116384	{'CI': array([0.93805252, 1.04937499]), 'Gelman-Rubin': 0.9998303456159646}	No
358	Pulmonary heart disease and diseases of pulmonary circulation|diseases of the circulatory system$M$11-20	diseases of the circulatory system	0.9966867177675812	{'CI': array([0.93286708, 1.0660027 ]), 'Gelman-Rubin': 0.9999514287239587}	No	1.0048770704485661	{'CI': array([0.94353698, 1.06433561]), 'Gelman-Rubin': 0.9997978922166185}	No
359	Pulmonary heart disease and diseases of pulmonary circulation|diseases of the circulatory system$M$21-40	diseases of the circulatory system	0.9875079534730182	{'CI': array([0.93669629, 1.03283241]), 'Gelman-Rubin': 0.9998205508116308}	No	1.004413443107544	{'CI': array([0.96338996, 1.05014194]), 'Gelman-Rubin': 0.9999304296373855}	No
360	Pulmonary heart disease and diseases of pulmonary circulation|diseases of the circulatory system$M$41-60	diseases of the circulatory system	1.0199091620639424	{'CI': array([0.99248073, 1.0452156 ]), 'Gelman-Rubin': 0.9997866286763264}	No	1.01037002326177	{'CI': array([0.98659578, 1.03565071]), 'Gelman-Rubin': 0.999818185561001}	No
361	Pulmonary heart disease and diseases of pulmonary circulation|diseases of the circulatory system$M$61-	diseases of the circulatory system	1.0055546022306572	{'CI': array([0.98178333, 1.03070395]), 'Gelman-Rubin': 0.9999014979683393}	No	0.981800374819421	{'CI': array([0.95941684, 1.00651356]), 'Gelman-Rubin': 0.999956415443061}	No
362	Diseases of appendix|diseases of the digestive system$F$0-10	diseases of the digestive system	1.0069500553391455	{'CI': array([0.94682353, 1.07117795]), 'Gelman-Rubin': 0.9999025801474466}	No	1.0174046940574797	{'CI': array([0.96398551, 1.07660343]), 'Gelman-Rubin': 0.9999071756451554}	No
363	Diseases of appendix|diseases of the digestive system$F$11-20	diseases of the digestive system	1.001861643747942	{'CI': array([0.95137614, 1.05406338]), 'Gelman-Rubin': 0.9998320440428419}	No	1.003241125617382	{'CI': array([0.95312949, 1.05410374]), 'Gelman-Rubin': 0.9997727100285235}	No
364	Diseases of appendix|diseases of the digestive system$F$21-40	diseases of the digestive system	0.9730474395454359	{'CI': array([0.92810276, 1.01821334]), 'Gelman-Rubin': 1.0000686598841597}	No	1.0125119100902864	{'CI': array([0.97194299, 1.05915192]), 'Gelman-Rubin': 0.999862054768979}	No
365	Diseases of appendix|diseases of the digestive system$F$41-60	diseases of the digestive system	0.9850494427454003	{'CI': array([0.94321294, 1.02774617]), 'Gelman-Rubin': 0.9999275048615085}	No	1.0188494769964471	{'CI': array([0.97249098, 1.06155107]), 'Gelman-Rubin': 0.9999177500951227}	No
366	Diseases of appendix|diseases of the digestive system$F$61-	diseases of the digestive system	1.0154905621439112	{'CI': array([0.95759007, 1.07360797]), 'Gelman-Rubin': 0.9998224686289079}	No	1.0208234859947325	{'CI': array([0.9716819 , 1.07435115]), 'Gelman-Rubin': 0.9999555152026396}	No
367	Diseases of appendix|diseases of the digestive system$M$0-10	diseases of the digestive system	0.9970556641224472	{'CI': array([0.94317999, 1.0592587 ]), 'Gelman-Rubin': 0.9998681687300195}	No	0.9909732553448751	{'CI': array([0.94099775, 1.04744378]), 'Gelman-Rubin': 0.9998331576699474}	No
368	Diseases of appendix|diseases of the digestive system$M$11-20	diseases of the digestive system	0.9696991746776963	{'CI': array([0.92396442, 1.01629328]), 'Gelman-Rubin': 0.9997938600276335}	No	1.0036909628522428	{'CI': array([0.95690167, 1.0509946 ]), 'Gelman-Rubin': 0.9998713380340722}	No
369	Diseases of appendix|diseases of the digestive system$M$21-40	diseases of the digestive system	1.0082754630323103	{'CI': array([0.96267639, 1.05577763]), 'Gelman-Rubin': 0.9999689284220133}	No	1.001559023768021	{'CI': array([0.95998555, 1.04505437]), 'Gelman-Rubin': 0.999813982196758}	No
370	Diseases of appendix|diseases of the digestive system$M$41-60	diseases of the digestive system	1.011395183428733	{'CI': array([0.96599451, 1.05737309]), 'Gelman-Rubin': 0.9999064365637625}	No	0.9953756645349208	{'CI': array([0.95343068, 1.03775596]), 'Gelman-Rubin': 1.0000360719778796}	No
371	Diseases of appendix|diseases of the digestive system$M$61-	diseases of the digestive system	1.0209423614915918	{'CI': array([0.97045216, 1.07720808]), 'Gelman-Rubin': 0.9998238291689606}	No	1.0143240376472913	{'CI': array([0.96280063, 1.06817221]), 'Gelman-Rubin': 0.999833716357298}	No
372	Diseases of liver|diseases of the digestive system$F$0-10	diseases of the digestive system	1.0188392299212163	{'CI': array([0.95645695, 1.08606075]), 'Gelman-Rubin': 0.9997675048976881}	No	1.0046088835380338	{'CI': array([0.9491097 , 1.06272711]), 'Gelman-Rubin': 0.9998122526122761}	No
373	Diseases of liver|diseases of the digestive system$F$11-20	diseases of the digestive system	1.0137612117307988	{'CI': array([0.95600937, 1.07007504]), 'Gelman-Rubin': 0.9998206588871008}	No	0.9995482129700036	{'CI': array([0.942838 , 1.04939405]), 'Gelman-Rubin': 0.999870839718003}	No
374	Diseases of liver|diseases of the digestive system$F$21-40	diseases of the digestive system	0.9965743430814674	{'CI': array([0.96880842, 1.02936839]), 'Gelman-Rubin': 0.9997572999763248}	No	0.9895921796058696	{'CI': array([0.96007207, 1.0241104 ]), 'Gelman-Rubin': 0.9998506405934822}	No
375	Diseases of liver|diseases of the digestive system$F$41-60	diseases of the digestive system	1.0105144808610866	{'CI': array([0.99412794, 1.02765632]), 'Gelman-Rubin': 0.9998824834791314}	No	0.9924240794493432	{'CI': array([0.97487694, 1.01196828]), 'Gelman-Rubin': 0.9999125773983706}	No
376	Diseases of liver|diseases of the digestive system$F$61-	diseases of the digestive system	1.0017637206205565	{'CI': array([0.97993211, 1.02798576]), 'Gelman-Rubin': 0.9998030547441138}	No	0.9979691357232111	{'CI': array([0.97637238, 1.02086179]), 'Gelman-Rubin': 0.9998596632735572}	No
377	Diseases of liver|diseases of the digestive system$M$0-10	diseases of the digestive system	1.0220316334297719	{'CI': array([0.95081515, 1.09201881]), 'Gelman-Rubin': 0.9999519613342956}	No	0.9783722816219831	{'CI': array([0.92788225, 1.03056165]), 'Gelman-Rubin': 0.9998952069757036}	No
378	Diseases of liver|diseases of the digestive system$M$11-20	diseases of the digestive system	0.9911898134360314	{'CI': array([0.93298712, 1.05076208]), 'Gelman-Rubin': 0.9997794137897372}	No	0.9952460243915606	{'CI': array([0.9437241 , 1.04806159]), 'Gelman-Rubin': 0.999795391510343}	No
379	Diseases of liver|diseases of the digestive system$M$21-40	diseases of the digestive system	1.0068155886258148	{'CI': array([0.97525129, 1.03895552]), 'Gelman-Rubin': 0.9999550841655984}	No	0.9977716999176895	{'CI': array([0.96675612, 1.03071437]), 'Gelman-Rubin': 0.9998577099303007}	No
380	Diseases of liver|diseases of the digestive system$M$41-60	diseases of the digestive system	1.0034412966668276	{'CI': array([0.98602664, 1.02148823]), 'Gelman-Rubin': 1.0000533083692844}	No	0.9884006491537298	{'CI': array([0.97153449, 1.00525563]), 'Gelman-Rubin': 0.9998585815900817}	No
381	Diseases of liver|diseases of the digestive system$M$61-	diseases of the digestive system	1.0179664017010368	{'CI': array([0.99655696, 1.04217878]), 'Gelman-Rubin': 0.9998336861006537}	No	1.0052465491961013	{'CI': array([0.98030116, 1.02781097]), 'Gelman-Rubin': 1.0000085908070386}	No
382	Diseases of oesophagus, stomach and duodenum|diseases of the digestive system$F$0-10	diseases of the digestive system	0.9902805160149711	{'CI': array([0.96532198, 1.01487489]), 'Gelman-Rubin': 0.999774451619322}	No	0.9988945583289982	{'CI': array([0.97201358, 1.0239339 ]), 'Gelman-Rubin': 0.9998754667074488}	No
383	Diseases of oesophagus, stomach and duodenum|diseases of the digestive system$F$11-20	diseases of the digestive system	1.0234375570616758	{'CI': array([0.99775179, 1.05020994]), 'Gelman-Rubin': 1.0000185705900815}	No	0.9990678015220164	{'CI': array([0.97367784, 1.02250821]), 'Gelman-Rubin': 1.0000023805085636}	No
384	Diseases of oesophagus, stomach and duodenum|diseases of the digestive system$F$21-40	diseases of the digestive system	0.9925931405994859	{'CI': array([0.98054695, 1.005023 ]), 'Gelman-Rubin': 0.9997986661040374}	No	0.9982393200294282	{'CI': array([0.98631883, 1.01072798]), 'Gelman-Rubin': 0.9997947377021696}	No
385	Diseases of oesophagus, stomach and duodenum|diseases of the digestive system$F$41-60	diseases of the digestive system	0.9946064606283063	{'CI': array([0.98634696, 1.00221026]), 'Gelman-Rubin': 0.9998461094495994}	No	1.0033299570197127	{'CI': array([0.99594012, 1.01119076]), 'Gelman-Rubin': 0.9999116274592819}	No
386	Diseases of oesophagus, stomach and duodenum|diseases of the digestive system$F$61-	diseases of the digestive system	1.0077878070456951	{'CI': array([0.99753959, 1.01789413]), 'Gelman-Rubin': 0.9998130971160881}	No	0.9870186771856535	{'CI': array([0.97805793, 0.99644067]), 'Gelman-Rubin': 0.9998397444693046}	Yes
387	Diseases of oesophagus, stomach and duodenum|diseases of the digestive system$M$0-10	diseases of the digestive system	1.0060536418425907	{'CI': array([0.98315986, 1.02948393]), 'Gelman-Rubin': 0.9998469534299451}	No	0.9953562461218458	{'CI': array([0.97420968, 1.01833016]), 'Gelman-Rubin': 0.9999000061853599}	No
388	Diseases of oesophagus, stomach and duodenum|diseases of the digestive system$M$11-20	diseases of the digestive system	1.0156707669743825	{'CI': array([0.9851402 , 1.04283248]), 'Gelman-Rubin': 1.0001062832335745}	No	1.0032070354876483	{'CI': array([0.97456256, 1.03077859]), 'Gelman-Rubin': 1.000284854204755}	No
389	Diseases of oesophagus, stomach and duodenum|diseases of the digestive system$M$21-40	diseases of the digestive system	0.988004247973235	{'CI': array([0.97465631, 1.00170663]), 'Gelman-Rubin': 0.9997898790446879}	No	0.9962051337847765	{'CI': array([0.98116529, 1.01009818]), 'Gelman-Rubin': 0.9997641865619507}	No
390	Diseases of oesophagus, stomach and duodenum|diseases of the digestive system$M$41-60	diseases of the digestive system	0.996710938412295	{'CI': array([0.98680892, 1.00605831]), 'Gelman-Rubin': 1.0001176124966913}	No	0.992608245343224	{'CI': array([0.98244774, 1.00158203]), 'Gelman-Rubin': 0.9997587760032577}	No
391	Diseases of oesophagus, stomach and duodenum|diseases of the digestive system$M$61-	diseases of the digestive system	1.0137301939750916	{'CI': array([1.00213874, 1.026007 ]), 'Gelman-Rubin': 0.9998469228015435}	Yes	0.9873704439554597	{'CI': array([0.97570515, 0.99790445]), 'Gelman-Rubin': 0.999872714172564}	Yes
392	Diseases of oral cavity, salivary glands and jaws|diseases of the digestive system$F$0-10	diseases of the digestive system	0.9930799074309516	{'CI': array([0.96004764, 1.02676653]), 'Gelman-Rubin': 0.9998224033252078}	No	1.0038251339915083	{'CI': array([0.97338198, 1.03635491]), 'Gelman-Rubin': 0.9998379124810862}	No
393	Diseases of oral cavity, salivary glands and jaws|diseases of the digestive system$F$11-20	diseases of the digestive system	1.0419082994159132	{'CI': array([1.00755243, 1.07450129]), 'Gelman-Rubin': 0.9998947362343494}	Yes	1.0330286316665247	{'CI': array([0.99915991, 1.06427709]), 'Gelman-Rubin': 0.9997778769682335}	No
394	Diseases of oral cavity, salivary glands and jaws|diseases of the digestive system$F$21-40	diseases of the digestive system	1.0027261995803958	{'CI': array([0.97599563, 1.03022139]), 'Gelman-Rubin': 1.0000039680977741}	No	1.0111867814497992	{'CI': array([0.98491912, 1.03890205]), 'Gelman-Rubin': 0.9997997747171147}	No
395	Diseases of oral cavity, salivary glands and jaws|diseases of the digestive system$F$41-60	diseases of the digestive system	0.9822443969046285	{'CI': array([0.95999061, 1.00512743]), 'Gelman-Rubin': 0.9997732470701244}	No	0.99756245048397	{'CI': array([0.97343373, 1.0195998 ]), 'Gelman-Rubin': 1.00009633080924}	No
396	Diseases of oral cavity, salivary glands and jaws|diseases of the digestive system$F$61-	diseases of the digestive system	0.9978725524303358	{'CI': array([0.96737859, 1.0313365 ]), 'Gelman-Rubin': 0.9999146462175545}	No	0.9998218402536374	{'CI': array([0.96908068, 1.03261615]), 'Gelman-Rubin': 0.9997875287009964}	No
397	Diseases of oral cavity, salivary glands and jaws|diseases of the digestive system$M$0-10	diseases of the digestive system	1.0060532448263784	{'CI': array([0.97609662, 1.03865891]), 'Gelman-Rubin': 0.9998833525373938}	No	0.9939738395209676	{'CI': array([0.96524724, 1.02446398]), 'Gelman-Rubin': 1.0000299376375565}	No
398	Diseases of oral cavity, salivary glands and jaws|diseases of the digestive system$M$11-20	diseases of the digestive system	1.0160051452529566	{'CI': array([0.98128349, 1.05729155]), 'Gelman-Rubin': 0.9999130271562335}	No	1.0052735526198742	{'CI': array([0.97241941, 1.04079026]), 'Gelman-Rubin': 0.9998304907738732}	No
399	Diseases of oral cavity, salivary glands and jaws|diseases of the digestive system$M$21-40	diseases of the digestive system	1.017309592988398	{'CI': array([0.9883468 , 1.04473581]), 'Gelman-Rubin': 1.000030212139978}	No	0.9907544500489198	{'CI': array([0.9638368 , 1.01918045]), 'Gelman-Rubin': 0.9997785962938162}	No
400	Diseases of oral cavity, salivary glands and jaws|diseases of the digestive system$M$41-60	diseases of the digestive system	0.9926016927009106	{'CI': array([0.96685924, 1.02043789]), 'Gelman-Rubin': 1.0000301828229248}	No	0.9936718125432158	{'CI': array([0.96720959, 1.01861474]), 'Gelman-Rubin': 0.9998397256921888}	No
401	Diseases of oral cavity, salivary glands and jaws|diseases of the digestive system$M$61-	diseases of the digestive system	1.0094901529042795	{'CI': array([0.97388075, 1.04783351]), 'Gelman-Rubin': 0.9998569201177437}	No	0.989599523349297	{'CI': array([0.95628887, 1.02271731]), 'Gelman-Rubin': 0.9998487031438434}	No
402	Diseases of peritoneum and retroperitoneum|diseases of the digestive system$F$0-10	diseases of the digestive system	1.016570988263662	{'CI': array([0.9472496 , 1.08270741]), 'Gelman-Rubin': 0.9999062793906692}	No	1.0039563697338123	{'CI': array([0.95424261, 1.06146677]), 'Gelman-Rubin': 0.9998868771117068}	No
403	Diseases of peritoneum and retroperitoneum|diseases of the digestive system$F$11-20	diseases of the digestive system	1.0111007011931272	{'CI': array([0.94774388, 1.07164585]), 'Gelman-Rubin': 1.0000590373909308}	No	1.0005078886347314	{'CI': array([0.9442194 , 1.05779397]), 'Gelman-Rubin': 0.9998318866308744}	No
404	Diseases of peritoneum and retroperitoneum|diseases of the digestive system$F$21-40	diseases of the digestive system	1.0086032857240097	{'CI': array([0.96599787, 1.04897475]), 'Gelman-Rubin': 0.9998392271174914}	No	0.9902194599134597	{'CI': array([0.95088243, 1.02966905]), 'Gelman-Rubin': 0.999869016239646}	No
405	Diseases of peritoneum and retroperitoneum|diseases of the digestive system$F$41-60	diseases of the digestive system	0.9709018299445431	{'CI': array([0.94212159, 0.99820392]), 'Gelman-Rubin': 0.999982691775656}	Yes	0.98046982598395	{'CI': array([0.95615728, 1.00874968]), 'Gelman-Rubin': 0.9998367450372369}	No
406	Diseases of peritoneum and retroperitoneum|diseases of the digestive system$F$61-	diseases of the digestive system	0.9902710675491645	{'CI': array([0.95626357, 1.02588425]), 'Gelman-Rubin': 0.9998882348569703}	No	1.0033483604707938	{'CI': array([0.97064182, 1.03683845]), 'Gelman-Rubin': 0.9998622446464067}	No
407	Diseases of peritoneum and retroperitoneum|diseases of the digestive system$M$0-10	diseases of the digestive system	1.0069969536440202	{'CI': array([0.94551147, 1.07431525]), 'Gelman-Rubin': 0.9998716685062394}	No	1.0089027371115344	{'CI': array([0.94729716, 1.0686556 ]), 'Gelman-Rubin': 0.9997824025316415}	No
408	Diseases of peritoneum and retroperitoneum|diseases of the digestive system$M$11-20	diseases of the digestive system	0.9882550665808948	{'CI': array([0.92601535, 1.05389605]), 'Gelman-Rubin': 0.9999507923322726}	No	0.9983402570102673	{'CI': array([0.94440098, 1.05695361]), 'Gelman-Rubin': 0.9999253219105804}	No
409	Diseases of peritoneum and retroperitoneum|diseases of the digestive system$M$21-40	diseases of the digestive system	0.993913538108019	{'CI': array([0.94597906, 1.04827414]), 'Gelman-Rubin': 0.9998596155424792}	No	1.0089555412016078	{'CI': array([0.96582024, 1.05270203]), 'Gelman-Rubin': 0.9998624172665238}	No
410	Diseases of peritoneum and retroperitoneum|diseases of the digestive system$M$41-60	diseases of the digestive system	0.9941273484882989	{'CI': array([0.96172622, 1.02864239]), 'Gelman-Rubin': 0.9998901350555767}	No	0.9953584478517532	{'CI': array([0.96219802, 1.02704743]), 'Gelman-Rubin': 0.9997992350819486}	No
411	Diseases of peritoneum and retroperitoneum|diseases of the digestive system$M$61-	diseases of the digestive system	0.9858720107343525	{'CI': array([0.94877345, 1.02102248]), 'Gelman-Rubin': 0.9999849611500153}	No	0.9891674789245872	{'CI': array([0.95693181, 1.02499969]), 'Gelman-Rubin': 1.0001101918952708}	No
412	Disorders of gallbladder, biliary tract and pancreas|diseases of the digestive system$F$0-10	diseases of the digestive system	0.9995935830295717	{'CI': array([0.93608007, 1.05808589]), 'Gelman-Rubin': 0.9998397957711139}	No	1.0065207754281018	{'CI': array([0.95237111, 1.06033312]), 'Gelman-Rubin': 0.9999033627761494}	No
413	Disorders of gallbladder, biliary tract and pancreas|diseases of the digestive system$F$11-20	diseases of the digestive system	1.0006476363053605	{'CI': array([0.95931665, 1.04229258]), 'Gelman-Rubin': 0.9998083271424926}	No	0.98989932663789	{'CI': array([0.94914426, 1.03007132]), 'Gelman-Rubin': 1.0001031218090868}	No
414	Disorders of gallbladder, biliary tract and pancreas|diseases of the digestive system$F$21-40	diseases of the digestive system	0.9861840279529361	{'CI': array([0.96886923, 1.00358131]), 'Gelman-Rubin': 0.9999491181794427}	No	0.9928241236705564	{'CI': array([0.97522018, 1.00988339]), 'Gelman-Rubin': 0.9999020056407045}	No
415	Disorders of gallbladder, biliary tract and pancreas|diseases of the digestive system$F$41-60	diseases of the digestive system	1.016240051643659	{'CI': array([1.00184707, 1.03059536]), 'Gelman-Rubin': 0.999760165359088}	Yes	1.0001003183562143	{'CI': array([0.98519311, 1.0148627 ]), 'Gelman-Rubin': 0.9999287381480099}	No
416	Disorders of gallbladder, biliary tract and pancreas|diseases of the digestive system$F$61-	diseases of the digestive system	1.008522063337311	{'CI': array([0.99034824, 1.0286964 ]), 'Gelman-Rubin': 0.999837546362197}	No	1.0003303128026855	{'CI': array([0.9819301 , 1.02037484]), 'Gelman-Rubin': 0.9998818716320368}	No
417	Disorders of gallbladder, biliary tract and pancreas|diseases of the digestive system$M$0-10	diseases of the digestive system	1.0062037968836623	{'CI': array([0.94834294, 1.0667882 ]), 'Gelman-Rubin': 1.0000293257492323}	No	0.9924958169429481	{'CI': array([0.93853616, 1.05020289]), 'Gelman-Rubin': 0.9998797893009286}	No
418	Disorders of gallbladder, biliary tract and pancreas|diseases of the digestive system$M$11-20	diseases of the digestive system	1.0030491445236773	{'CI': array([0.94655425, 1.06373622]), 'Gelman-Rubin': 0.9998374383497431}	No	0.9938842060433506	{'CI': array([0.94538389, 1.04432893]), 'Gelman-Rubin': 0.9997940741366546}	No
419	Disorders of gallbladder, biliary tract and pancreas|diseases of the digestive system$M$21-40	diseases of the digestive system	1.0083024001335832	{'CI': array([0.98064384, 1.03933877]), 'Gelman-Rubin': 0.9998576848031236}	No	1.0023405712890034	{'CI': array([0.97545476, 1.03030828]), 'Gelman-Rubin': 0.9997870230343804}	No
420	Disorders of gallbladder, biliary tract and pancreas|diseases of the digestive system$M$41-60	diseases of the digestive system	0.9831775945296689	{'CI': array([0.96609728, 1.0003123 ]), 'Gelman-Rubin': 0.9998402541424494}	No	0.9834629907046253	{'CI': array([0.96506707, 1.00108211]), 'Gelman-Rubin': 0.99982321488658}	No
421	Disorders of gallbladder, biliary tract and pancreas|diseases of the digestive system$M$61-	diseases of the digestive system	1.0058299204105514	{'CI': array([0.98619649, 1.02726811]), 'Gelman-Rubin': 0.9998719612880634}	No	1.0149022589235688	{'CI': array([0.99506077, 1.03487816]), 'Gelman-Rubin': 0.9999946096454131}	No
422	Hernia|diseases of the digestive system$F$0-10	diseases of the digestive system	1.0024899733919945	{'CI': array([0.94367551, 1.05810774]), 'Gelman-Rubin': 0.9997911855913981}	No	1.0033367098601398	{'CI': array([0.95507163, 1.05058138]), 'Gelman-Rubin': 0.999799223614545}	No
423	Hernia|diseases of the digestive system$F$21-40	diseases of the digestive system	1.0120615905222305	{'CI': array([0.98224202, 1.04457816]), 'Gelman-Rubin': 0.9999698315699604}	No	0.9971991493488768	{'CI': array([0.96661413, 1.02693928]), 'Gelman-Rubin': 0.9998412410472215}	No
424	Hernia|diseases of the digestive system$F$41-60	diseases of the digestive system	0.9941412445363744	{'CI': array([0.97396789, 1.01507243]), 'Gelman-Rubin': 1.0000338480378062}	No	0.9976560803697846	{'CI': array([0.97802763, 1.01746154]), 'Gelman-Rubin': 1.000076385346252}	No
425	Hernia|diseases of the digestive system$F$61-	diseases of the digestive system	1.0059649278778242	{'CI': array([0.98216881, 1.02917702]), 'Gelman-Rubin': 0.9998401738606328}	No	1.0014541130799728	{'CI': array([0.9783044 , 1.02432587]), 'Gelman-Rubin': 0.9998217232269837}	No
426	Hernia|diseases of the digestive system$M$0-10	diseases of the digestive system	1.0019013280266504	{'CI': array([0.95870897, 1.04716114]), 'Gelman-Rubin': 0.9997974247434902}	No	1.0028267810962876	{'CI': array([0.96414661, 1.04265788]), 'Gelman-Rubin': 0.9999089568246802}	No
427	Hernia|diseases of the digestive system$M$11-20	diseases of the digestive system	1.0084565655144428	{'CI': array([0.95230129, 1.05929273]), 'Gelman-Rubin': 1.000090534557878}	No	0.9944817935227223	{'CI': array([0.9469329 , 1.04417854]), 'Gelman-Rubin': 1.000057816527047}	No
428	Hernia|diseases of the digestive system$M$21-40	diseases of the digestive system	1.0007037007498778	{'CI': array([0.97160396, 1.02787182]), 'Gelman-Rubin': 0.9998164497585034}	No	0.9975808911563923	{'CI': array([0.96889056, 1.02332925]), 'Gelman-Rubin': 0.9998914099979797}	No
429	Hernia|diseases of the digestive system$M$41-60	diseases of the digestive system	0.9933775692930401	{'CI': array([0.97513847, 1.01051107]), 'Gelman-Rubin': 0.9998290581313264}	No	0.9878115243040081	{'CI': array([0.97038538, 1.00490121]), 'Gelman-Rubin': 0.9999722601334582}	No
430	Hernia|diseases of the digestive system$M$61-	diseases of the digestive system	0.9977102073178564	{'CI': array([0.97577181, 1.01911311]), 'Gelman-Rubin': 0.9998668268104308}	No	0.9995739254422344	{'CI': array([0.97912551, 1.01784547]), 'Gelman-Rubin': 0.9999780611970427}	No
431	Noninfective enteritis and colitis|diseases of the digestive system$F$0-10	diseases of the digestive system	1.0281050764827402	{'CI': array([1.00904731, 1.04886997]), 'Gelman-Rubin': 0.9998122303340736}	Yes	1.0116909209216634	{'CI': array([0.99082918, 1.03548207]), 'Gelman-Rubin': 0.9998511617890247}	No
432	Noninfective enteritis and colitis|diseases of the digestive system$F$11-20	diseases of the digestive system	1.0101443495105413	{'CI': array([0.98536589, 1.03493337]), 'Gelman-Rubin': 0.999924860658228}	No	0.9798945672990118	{'CI': array([0.95401802, 1.00455622]), 'Gelman-Rubin': 0.9998326240674856}	No
433	Noninfective enteritis and colitis|diseases of the digestive system$F$21-40	diseases of the digestive system	1.017984838285213	{'CI': array([1.00501797, 1.03238621]), 'Gelman-Rubin': 0.9999243015772589}	Yes	0.9896835083854899	{'CI': array([0.97668856, 1.00422543]), 'Gelman-Rubin': 1.0002366730284287}	No
434	Noninfective enteritis and colitis|diseases of the digestive system$F$41-60	diseases of the digestive system	1.0004760046169197	{'CI': array([0.98903326, 1.01186788]), 'Gelman-Rubin': 1.0000431678619301}	No	0.9953013103206446	{'CI': array([0.9836354 , 1.00730281]), 'Gelman-Rubin': 0.9998645754592561}	No
435	Noninfective enteritis and colitis|diseases of the digestive system$F$61-	diseases of the digestive system	1.0243915672466257	{'CI': array([1.00930183, 1.03799266]), 'Gelman-Rubin': 1.000023200217674}	Yes	0.9824543581444704	{'CI': array([0.96761944, 0.9947833 ]), 'Gelman-Rubin': 0.9998160188703569}	Yes
436	Noninfective enteritis and colitis|diseases of the digestive system$M$0-10	diseases of the digestive system	1.0243407098414803	{'CI': array([1.00726376, 1.04288171]), 'Gelman-Rubin': 0.9998248449548123}	Yes	1.014265132447832	{'CI': array([0.99224377, 1.03506163]), 'Gelman-Rubin': 0.9999330803166857}	No
437	Noninfective enteritis and colitis|diseases of the digestive system$M$11-20	diseases of the digestive system	1.0192344216388582	{'CI': array([0.99293582, 1.04410313]), 'Gelman-Rubin': 0.9999834676445929}	No	0.9840852534420702	{'CI': array([0.95889999, 1.00924535]), 'Gelman-Rubin': 0.9999042278014804}	No
438	Noninfective enteritis and colitis|diseases of the digestive system$M$21-40	diseases of the digestive system	1.0239245084521438	{'CI': array([1.00666575, 1.04033175]), 'Gelman-Rubin': 0.9997912795597024}	Yes	0.9796293124806225	{'CI': array([0.96354852, 0.99628646]), 'Gelman-Rubin': 0.9998425303994665}	Yes
439	Noninfective enteritis and colitis|diseases of the digestive system$M$41-60	diseases of the digestive system	1.00686004269579	{'CI': array([0.9919965 , 1.02067852]), 'Gelman-Rubin': 1.000070629969319}	No	0.9876355601528084	{'CI': array([0.97256847, 1.00193458]), 'Gelman-Rubin': 0.99980025776868}	No
440	Noninfective enteritis and colitis|diseases of the digestive system$M$61-	diseases of the digestive system	1.0031641952840187	{'CI': array([0.98477031, 1.02162492]), 'Gelman-Rubin': 0.9997828676201621}	No	0.9807719630411453	{'CI': array([0.9621504 , 0.99932045]), 'Gelman-Rubin': 0.9998001148671024}	Yes
441	Other diseases of intestines|diseases of the digestive system$F$0-10	diseases of the digestive system	0.99289491423811	{'CI': array([0.96844022, 1.01616899]), 'Gelman-Rubin': 0.9998873377154968}	No	1.0065194375206046	{'CI': array([0.98268047, 1.03106597]), 'Gelman-Rubin': 0.99976412080242}	No
442	Other diseases of intestines|diseases of the digestive system$F$11-20	diseases of the digestive system	1.0381037174236787	{'CI': array([1.00750154, 1.06683797]), 'Gelman-Rubin': 0.9998613645526917}	Yes	1.0035206306520363	{'CI': array([0.97716582, 1.0322472 ]), 'Gelman-Rubin': 0.9997760013648019}	No
443	Other diseases of intestines|diseases of the digestive system$F$21-40	diseases of the digestive system	0.9884626633773951	{'CI': array([0.97531334, 1.0014178 ]), 'Gelman-Rubin': 0.9997858673808078}	No	0.9979853677414724	{'CI': array([0.98561378, 1.01239373]), 'Gelman-Rubin': 0.9997768039824103}	No
444	Other diseases of intestines|diseases of the digestive system$F$41-60	diseases of the digestive system	0.990552105833059	{'CI': array([0.98305505, 0.99873531]), 'Gelman-Rubin': 0.9998254804268274}	Yes	0.9966818479956264	{'CI': array([0.98875461, 1.00383289]), 'Gelman-Rubin': 0.9999176776225284}	No
445	Other diseases of intestines|diseases of the digestive system$F$61-	diseases of the digestive system	1.008659565386401	{'CI': array([0.99949063, 1.01801825]), 'Gelman-Rubin': 0.9998622930039944}	No	0.9914600903354359	{'CI': array([0.98246681, 1.00010737]), 'Gelman-Rubin': 1.000121538085142}	No
446	Other diseases of intestines|diseases of the digestive system$M$0-10	diseases of the digestive system	1.0076689911910537	{'CI': array([0.98086255, 1.03202902]), 'Gelman-Rubin': 0.9998222734388958}	No	1.0088491800859665	{'CI': array([0.98126104, 1.03375004]), 'Gelman-Rubin': 0.9998306379854254}	No
447	Other diseases of intestines|diseases of the digestive system$M$11-20	diseases of the digestive system	1.0186380235557724	{'CI': array([0.98465335, 1.0507418 ]), 'Gelman-Rubin': 0.9998445827953649}	No	1.0172760664340472	{'CI': array([0.98705404, 1.04600572]), 'Gelman-Rubin': 0.9998253981031031}	No
448	Other diseases of intestines|diseases of the digestive system$M$21-40	diseases of the digestive system	1.0046491615715898	{'CI': array([0.98901783, 1.02106057]), 'Gelman-Rubin': 0.9998966658286433}	No	0.9871078366373645	{'CI': array([0.97139276, 1.00405655]), 'Gelman-Rubin': 0.9998005745888556}	No
449	Other diseases of intestines|diseases of the digestive system$M$41-60	diseases of the digestive system	0.9861584004780988	{'CI': array([0.97737289, 0.99481058]), 'Gelman-Rubin': 0.9999130315058478}	Yes	0.994433354190413	{'CI': array([0.98639981, 1.00284012]), 'Gelman-Rubin': 0.9998282743566499}	No
450	Other diseases of intestines|diseases of the digestive system$M$61-	diseases of the digestive system	1.00376830346899	{'CI': array([0.99374732, 1.01372692]), 'Gelman-Rubin': 1.0001047739858573}	No	0.9925220728774925	{'CI': array([0.9825809 , 1.00213735]), 'Gelman-Rubin': 0.9999464806917614}	No
451	Other diseases of the digestive system|diseases of the digestive system$F$0-10	diseases of the digestive system	0.9951082152872722	{'CI': array([0.95362425, 1.03924833]), 'Gelman-Rubin': 0.9998170231569061}	No	0.9989658527041086	{'CI': array([0.95337849, 1.03959528]), 'Gelman-Rubin': 0.9997939698623798}	No
452	Other diseases of the digestive system|diseases of the digestive system$F$11-20	diseases of the digestive system	0.9922039810857987	{'CI': array([0.94600638, 1.03379448]), 'Gelman-Rubin': 0.9998672591172524}	No	0.9932926209841275	{'CI': array([0.9525614, 1.0331296]), 'Gelman-Rubin': 0.9997753083769417}	No
453	Other diseases of the digestive system|diseases of the digestive system$F$21-40	diseases of the digestive system	0.9870496915058773	{'CI': array([0.96090226, 1.01223324]), 'Gelman-Rubin': 0.9998696102165172}	No	1.005463757043811	{'CI': array([0.9807405 , 1.03094845]), 'Gelman-Rubin': 0.9998290092726877}	No
454	Other diseases of the digestive system|diseases of the digestive system$F$41-60	diseases of the digestive system	0.9918821142939456	{'CI': array([0.9755582 , 1.01062548]), 'Gelman-Rubin': 0.9998162597118018}	No	0.9978909983994183	{'CI': array([0.98085878, 1.01529724]), 'Gelman-Rubin': 1.0000453787321475}	No
455	Other diseases of the digestive system|diseases of the digestive system$F$61-	diseases of the digestive system	0.9940436722974074	{'CI': array([0.97729382, 1.01218726]), 'Gelman-Rubin': 0.999840038342755}	No	1.0022641683072842	{'CI': array([0.98353499, 1.0191983 ]), 'Gelman-Rubin': 0.9998615024575551}	No
456	Other diseases of the digestive system|diseases of the digestive system$M$0-10	diseases of the digestive system	1.0167768966807489	{'CI': array([0.97472024, 1.05957352]), 'Gelman-Rubin': 1.0003201376181674}	No	0.9913141269401565	{'CI': array([0.95422129, 1.03421776]), 'Gelman-Rubin': 0.9999447625469879}	No
457	Other diseases of the digestive system|diseases of the digestive system$M$11-20	diseases of the digestive system	1.0193989981079186	{'CI': array([0.9738214 , 1.07327602]), 'Gelman-Rubin': 0.9998182532703513}	No	0.9824328558272621	{'CI': array([0.93774866, 1.02391638]), 'Gelman-Rubin': 0.9999334955666119}	No
458	Other diseases of the digestive system|diseases of the digestive system$M$21-40	diseases of the digestive system	1.0016723152152511	{'CI': array([0.97241076, 1.03520671]), 'Gelman-Rubin': 0.99987598349604}	No	0.9941599554819909	{'CI': array([0.96628082, 1.02479763]), 'Gelman-Rubin': 0.999780843838555}	No
459	Other diseases of the digestive system|diseases of the digestive system$M$41-60	diseases of the digestive system	0.9974069364345223	{'CI': array([0.97884796, 1.01582176]), 'Gelman-Rubin': 0.999797710882916}	No	1.000425840499431	{'CI': array([0.98169062, 1.01877354]), 'Gelman-Rubin': 1.000062503303474}	No
460	Other diseases of the digestive system|diseases of the digestive system$M$61-	diseases of the digestive system	0.9965063960505333	{'CI': array([0.97871647, 1.01466061]), 'Gelman-Rubin': 0.9997987096652826}	No	0.9836961509524063	{'CI': array([0.9643998 , 1.00085505]), 'Gelman-Rubin': 0.9998358594356677}	No
461	Diseases of external ear|diseases of the ear and mastoid process$F$0-10	diseases of the ear and mastoid process	0.9983422277955158	{'CI': array([0.97092092, 1.02503312]), 'Gelman-Rubin': 0.9998577610462415}	No	0.9870538454946253	{'CI': array([0.96099204, 1.01691758]), 'Gelman-Rubin': 1.0000332860009855}	No
462	Diseases of external ear|diseases of the ear and mastoid process$F$11-20	diseases of the ear and mastoid process	0.985578032225045	{'CI': array([0.95519958, 1.01757622]), 'Gelman-Rubin': 0.9999133168239899}	No	1.0007927761922408	{'CI': array([0.96873879, 1.03416169]), 'Gelman-Rubin': 0.999763368646971}	No
463	Diseases of external ear|diseases of the ear and mastoid process$F$21-40	diseases of the ear and mastoid process	1.0066364169030848	{'CI': array([0.97884999, 1.03489725]), 'Gelman-Rubin': 1.0002719563023237}	No	0.9995501421362818	{'CI': array([0.97431225, 1.02407455]), 'Gelman-Rubin': 0.9998986137617178}	No
464	Diseases of external ear|diseases of the ear and mastoid process$F$41-60	diseases of the ear and mastoid process	1.021258784029412	{'CI': array([0.99978966, 1.0428281 ]), 'Gelman-Rubin': 1.0000055576704827}	No	0.9926063530823435	{'CI': array([0.97106632, 1.01235238]), 'Gelman-Rubin': 1.000111698214282}	No
465	Diseases of external ear|diseases of the ear and mastoid process$F$61-	diseases of the ear and mastoid process	1.02780748790853	{'CI': array([1.00613637, 1.05247606]), 'Gelman-Rubin': 0.9999039444791908}	Yes	0.9817149044658159	{'CI': array([0.95848269, 1.00185318]), 'Gelman-Rubin': 0.9998530399760565}	No
466	Diseases of external ear|diseases of the ear and mastoid process$M$0-10	diseases of the ear and mastoid process	0.9966753266867165	{'CI': array([0.96631872, 1.02587171]), 'Gelman-Rubin': 0.9998386249131699}	No	0.9980156985665757	{'CI': array([0.97025631, 1.027185 ]), 'Gelman-Rubin': 0.9998278087485257}	No
467	Diseases of external ear|diseases of the ear and mastoid process$M$11-20	diseases of the ear and mastoid process	0.9995393247422409	{'CI': array([0.96712829, 1.03178322]), 'Gelman-Rubin': 1.000245978295118}	No	0.9922676024306669	{'CI': array([0.95980608, 1.02539425]), 'Gelman-Rubin': 0.9998621251706611}	No
468	Diseases of external ear|diseases of the ear and mastoid process$M$21-40	diseases of the ear and mastoid process	1.0002279617782754	{'CI': array([0.97356144, 1.0287899 ]), 'Gelman-Rubin': 0.9999706588767251}	No	0.9785964696435759	{'CI': array([0.9491873 , 1.00725774]), 'Gelman-Rubin': 0.9997862218397126}	No
469	Diseases of external ear|diseases of the ear and mastoid process$M$41-60	diseases of the ear and mastoid process	0.9972236940869788	{'CI': array([0.97657649, 1.0192953 ]), 'Gelman-Rubin': 0.9999383048353058}	No	0.9754312095423088	{'CI': array([0.95582741, 0.99682255]), 'Gelman-Rubin': 1.0000912450470034}	Yes
470	Diseases of external ear|diseases of the ear and mastoid process$M$61-	diseases of the ear and mastoid process	1.030979236618176	{'CI': array([1.00785826, 1.05572061]), 'Gelman-Rubin': 0.9998657049461582}	Yes	0.9749990572803525	{'CI': array([0.95507849, 0.99618409]), 'Gelman-Rubin': 0.9998023258178436}	Yes
471	Diseases of inner ear|diseases of the ear and mastoid process$F$11-20	diseases of the ear and mastoid process	1.0076905416063366	{'CI': array([0.9524536, 1.0670552]), 'Gelman-Rubin': 0.9997707108625985}	No	1.0043330808273887	{'CI': array([0.94899275, 1.05908664]), 'Gelman-Rubin': 1.0000302498764655}	No
472	Diseases of inner ear|diseases of the ear and mastoid process$F$21-40	diseases of the ear and mastoid process	1.0082081203048519	{'CI': array([0.9723199 , 1.04519876]), 'Gelman-Rubin': 0.999814878824514}	No	0.9969684565105532	{'CI': array([0.9637784 , 1.03247198]), 'Gelman-Rubin': 0.9999338477583924}	No
473	Diseases of inner ear|diseases of the ear and mastoid process$F$41-60	diseases of the ear and mastoid process	0.9933795314644228	{'CI': array([0.96934724, 1.0169842 ]), 'Gelman-Rubin': 1.0000692231033288}	No	1.0029609749943496	{'CI': array([0.9765649 , 1.02586576]), 'Gelman-Rubin': 0.9999920959657846}	No
474	Diseases of inner ear|diseases of the ear and mastoid process$F$61-	diseases of the ear and mastoid process	1.0087617602728407	{'CI': array([0.97922059, 1.04102482]), 'Gelman-Rubin': 0.99981377497687}	No	0.991051318224145	{'CI': array([0.96245171, 1.02108856]), 'Gelman-Rubin': 0.9997743629051703}	No
475	Diseases of inner ear|diseases of the ear and mastoid process$M$21-40	diseases of the ear and mastoid process	0.9883136747966226	{'CI': array([0.94344533, 1.03475028]), 'Gelman-Rubin': 0.9998219015595119}	No	0.9856408404567867	{'CI': array([0.94205422, 1.02826127]), 'Gelman-Rubin': 0.9997969664678371}	No
476	Diseases of inner ear|diseases of the ear and mastoid process$M$41-60	diseases of the ear and mastoid process	0.9875887202733498	{'CI': array([0.95489844, 1.02018124]), 'Gelman-Rubin': 1.0003625775153924}	No	1.0007957102082203	{'CI': array([0.97037596, 1.03198222]), 'Gelman-Rubin': 0.9998765302959106}	No
477	Diseases of inner ear|diseases of the ear and mastoid process$M$61-	diseases of the ear and mastoid process	1.0141575654624442	{'CI': array([0.9788667 , 1.05086526]), 'Gelman-Rubin': 1.000035024533854}	No	0.9852741270350807	{'CI': array([0.95153623, 1.01758059]), 'Gelman-Rubin': 0.9998613631858001}	No
478	Diseases of middle ear and mastoid|diseases of the ear and mastoid process$F$0-10	diseases of the ear and mastoid process	1.0080490863050158	{'CI': array([1.00102138, 1.01538169]), 'Gelman-Rubin': 0.9998643113492757}	Yes	1.006933610300465	{'CI': array([0.99791982, 1.01575721]), 'Gelman-Rubin': 0.999820707644606}	No
479	Diseases of middle ear and mastoid|diseases of the ear and mastoid process$F$11-20	diseases of the ear and mastoid process	0.9956708824482458	{'CI': array([0.97726602, 1.01387487]), 'Gelman-Rubin': 0.999755827094506}	No	1.0072038881285694	{'CI': array([0.98787028, 1.0269693 ]), 'Gelman-Rubin': 0.9999099996641007}	No
480	Diseases of middle ear and mastoid|diseases of the ear and mastoid process$F$21-40	diseases of the ear and mastoid process	0.9997318000455901	{'CI': array([0.98310529, 1.01555484]), 'Gelman-Rubin': 0.999981249457239}	No	0.9933286963155402	{'CI': array([0.97634381, 1.00847305]), 'Gelman-Rubin': 0.9998038820196526}	No
481	Diseases of middle ear and mastoid|diseases of the ear and mastoid process$F$41-60	diseases of the ear and mastoid process	1.0087114103877688	{'CI': array([0.99474994, 1.02394501]), 'Gelman-Rubin': 0.9998101691983834}	No	0.9932091867660704	{'CI': array([0.97786353, 1.00833401]), 'Gelman-Rubin': 0.9998536588827482}	No
482	Diseases of middle ear and mastoid|diseases of the ear and mastoid process$F$61-	diseases of the ear and mastoid process	1.0102486936270922	{'CI': array([0.98628166, 1.03483872]), 'Gelman-Rubin': 0.9998940280251636}	No	0.9795476846023726	{'CI': array([0.95180575, 1.0021424 ]), 'Gelman-Rubin': 0.9997719814962965}	No
483	Diseases of middle ear and mastoid|diseases of the ear and mastoid process$M$0-10	diseases of the ear and mastoid process	1.0105044806894223	{'CI': array([1.00369896, 1.01730438]), 'Gelman-Rubin': 0.9998528204253919}	Yes	1.0045914462015362	{'CI': array([0.99740532, 1.01256023]), 'Gelman-Rubin': 0.9997851846715804}	No
484	Diseases of middle ear and mastoid|diseases of the ear and mastoid process$M$11-20	diseases of the ear and mastoid process	0.9918508899695381	{'CI': array([0.97193742, 1.01012062]), 'Gelman-Rubin': 0.9999299232462732}	No	1.0039287569397843	{'CI': array([0.98440265, 1.0276622 ]), 'Gelman-Rubin': 0.9999847304669746}	No
485	Diseases of middle ear and mastoid|diseases of the ear and mastoid process$M$21-40	diseases of the ear and mastoid process	0.995620228961684	{'CI': array([0.97627655, 1.01545052]), 'Gelman-Rubin': 0.9999279945161033}	No	0.9863598109339496	{'CI': array([0.96523011, 1.00853908]), 'Gelman-Rubin': 0.9998329985725515}	No
486	Diseases of middle ear and mastoid|diseases of the ear and mastoid process$M$41-60	diseases of the ear and mastoid process	1.0057119202072193	{'CI': array([0.98709609, 1.02262663]), 'Gelman-Rubin': 0.9999157164766547}	No	0.9754537507698186	{'CI': array([0.95594973, 0.99374185]), 'Gelman-Rubin': 1.0001593365766805}	Yes
487	Diseases of middle ear and mastoid|diseases of the ear and mastoid process$M$61-	diseases of the ear and mastoid process	0.9951399957368628	{'CI': array([0.96830384, 1.02469209]), 'Gelman-Rubin': 0.9998116155871147}	No	0.968205173101806	{'CI': array([0.9405428 , 0.99387582]), 'Gelman-Rubin': 0.9998652840771489}	Yes
488	Other disorders of ear|diseases of the ear and mastoid process$F$0-10	diseases of the ear and mastoid process	0.9907464239952136	{'CI': array([0.97147464, 1.00761801]), 'Gelman-Rubin': 1.000087281252045}	No	1.0138512394753312	{'CI': array([0.99521667, 1.03253123]), 'Gelman-Rubin': 0.9998549517293445}	No
489	Other disorders of ear|diseases of the ear and mastoid process$F$11-20	diseases of the ear and mastoid process	1.0047803141019647	{'CI': array([0.97547517, 1.0357101 ]), 'Gelman-Rubin': 0.9997933721854575}	No	0.9973799003211095	{'CI': array([0.96889643, 1.02756237]), 'Gelman-Rubin': 0.9999186045230943}	No
490	Other disorders of ear|diseases of the ear and mastoid process$F$21-40	diseases of the ear and mastoid process	1.0067375434251133	{'CI': array([0.9848935 , 1.02787294]), 'Gelman-Rubin': 0.9997982502472743}	No	0.9827159614531851	{'CI': array([0.9614776 , 1.00428431]), 'Gelman-Rubin': 0.9997714400502198}	No
491	Other disorders of ear|diseases of the ear and mastoid process$F$41-60	diseases of the ear and mastoid process	1.0043612464178528	{'CI': array([0.98890243, 1.0198016 ]), 'Gelman-Rubin': 0.9998019195187329}	No	1.0010908473938789	{'CI': array([0.98516142, 1.01643048]), 'Gelman-Rubin': 1.0001355893702255}	No
492	Other disorders of ear|diseases of the ear and mastoid process$F$61-	diseases of the ear and mastoid process	1.018522160785169	{'CI': array([1.00218299, 1.03674042]), 'Gelman-Rubin': 0.9998047584453904}	Yes	0.973785387124244	{'CI': array([0.95801118, 0.99170784]), 'Gelman-Rubin': 0.9998194807667781}	Yes
493	Other disorders of ear|diseases of the ear and mastoid process$M$0-10	diseases of the ear and mastoid process	0.9827140696321746	{'CI': array([0.96784106, 0.99773271]), 'Gelman-Rubin': 0.9997820871615902}	Yes	1.0129851316643075	{'CI': array([0.9965018 , 1.02855788]), 'Gelman-Rubin': 0.999769254266713}	No
494	Other disorders of ear|diseases of the ear and mastoid process$M$11-20	diseases of the ear and mastoid process	1.004151803147236	{'CI': array([0.97385988, 1.03496528]), 'Gelman-Rubin': 0.9997982371926902}	No	0.9994081360405829	{'CI': array([0.96788736, 1.02760994]), 'Gelman-Rubin': 0.9998003955746967}	No
495	Other disorders of ear|diseases of the ear and mastoid process$M$21-40	diseases of the ear and mastoid process	1.0045987028614172	{'CI': array([0.97836623, 1.03136218]), 'Gelman-Rubin': 0.9998562854416907}	No	0.9762840616658759	{'CI': array([0.94940698, 1.00179743]), 'Gelman-Rubin': 0.9998298850811969}	No
496	Other disorders of ear|diseases of the ear and mastoid process$M$41-60	diseases of the ear and mastoid process	1.000958644722016	{'CI': array([0.98310768, 1.01843043]), 'Gelman-Rubin': 0.9999261925616572}	No	0.9735090072738467	{'CI': array([0.95825842, 0.9900474 ]), 'Gelman-Rubin': 0.9998823716374645}	Yes
497	Other disorders of ear|diseases of the ear and mastoid process$M$61-	diseases of the ear and mastoid process	1.0066111545701966	{'CI': array([0.98871318, 1.02452802]), 'Gelman-Rubin': 0.999938735166773}	No	0.9761593754883132	{'CI': array([0.95942922, 0.99490806]), 'Gelman-Rubin': 0.9998286585883455}	Yes
498	Disorders of choroid and retina|diseases of the eye and adnexa$F$0-10	diseases of the eye and adnexa	1.0061201724120832	{'CI': array([0.95177196, 1.05949047]), 'Gelman-Rubin': 0.9999110743687503}	No	0.996721312124961	{'CI': array([0.95264145, 1.04374061]), 'Gelman-Rubin': 0.9998355788854187}	No
499	Disorders of choroid and retina|diseases of the eye and adnexa$F$21-40	diseases of the eye and adnexa	1.0015581453830733	{'CI': array([0.96320273, 1.03905114]), 'Gelman-Rubin': 0.9998276374796549}	No	0.9889429380440382	{'CI': array([0.9552413 , 1.02422684]), 'Gelman-Rubin': 0.999811559483175}	No
500	Disorders of choroid and retina|diseases of the eye and adnexa$F$41-60	diseases of the eye and adnexa	1.0158208068917634	{'CI': array([0.99531105, 1.03702209]), 'Gelman-Rubin': 0.9998355103783886}	No	0.9884146273452763	{'CI': array([0.96945665, 1.00642468]), 'Gelman-Rubin': 0.9998145328502724}	No
501	Disorders of choroid and retina|diseases of the eye and adnexa$F$61-	diseases of the eye and adnexa	1.0471994507359463	{'CI': array([1.03514384, 1.05853804]), 'Gelman-Rubin': 1.0000005567274703}	Yes	0.9864692959317346	{'CI': array([0.97513275, 0.9965243 ]), 'Gelman-Rubin': 0.999952706172144}	Yes
502	Disorders of choroid and retina|diseases of the eye and adnexa$M$0-10	diseases of the eye and adnexa	1.0149270414613805	{'CI': array([0.96156775, 1.07069136]), 'Gelman-Rubin': 0.9998680656833183}	No	1.0123317657216482	{'CI': array([0.96322374, 1.06141839]), 'Gelman-Rubin': 1.0001508021537573}	No
503	Disorders of choroid and retina|diseases of the eye and adnexa$M$21-40	diseases of the eye and adnexa	1.017018414547395	{'CI': array([0.97447242, 1.05780393]), 'Gelman-Rubin': 0.9997668041659818}	No	0.9818787846240459	{'CI': array([0.94437863, 1.01925801]), 'Gelman-Rubin': 0.9998676057592335}	No
504	Disorders of choroid and retina|diseases of the eye and adnexa$M$41-60	diseases of the eye and adnexa	1.0140277189798472	{'CI': array([0.99256395, 1.03602139]), 'Gelman-Rubin': 0.9998701507095888}	No	0.9889341899618105	{'CI': array([0.96939144, 1.00947107]), 'Gelman-Rubin': 0.9999498823537811}	No
505	Disorders of choroid and retina|diseases of the eye and adnexa$M$61-	diseases of the eye and adnexa	1.0478800395089478	{'CI': array([1.03256401, 1.06173119]), 'Gelman-Rubin': 0.9998372754535538}	Yes	0.9832688256884703	{'CI': array([0.97058299, 0.99652901]), 'Gelman-Rubin': 0.9997977468223074}	Yes
506	Disorders of conjunctiva|diseases of the eye and adnexa$F$0-10	diseases of the eye and adnexa	0.9791541533155214	{'CI': array([0.96108261, 0.9964965 ]), 'Gelman-Rubin': 0.9997995907340635}	Yes	0.9985691501318428	{'CI': array([0.97808244, 1.02104066]), 'Gelman-Rubin': 0.9999205021445108}	No
507	Disorders of conjunctiva|diseases of the eye and adnexa$F$11-20	diseases of the eye and adnexa	0.9860714312473899	{'CI': array([0.96182001, 1.01193633]), 'Gelman-Rubin': 0.9999041892378743}	No	1.004370413726125	{'CI': array([0.97377533, 1.02948905]), 'Gelman-Rubin': 0.9998981423849734}	No
508	Disorders of conjunctiva|diseases of the eye and adnexa$F$21-40	diseases of the eye and adnexa	0.986454287735279	{'CI': array([0.96722026, 1.0043183 ]), 'Gelman-Rubin': 0.9999052896181836}	No	0.9849759440238477	{'CI': array([0.96623735, 1.00701204]), 'Gelman-Rubin': 0.9998405854895843}	No
509	Disorders of conjunctiva|diseases of the eye and adnexa$F$41-60	diseases of the eye and adnexa	0.9882340815221864	{'CI': array([0.97306312, 1.0040839 ]), 'Gelman-Rubin': 0.9999147641931743}	No	0.9943974070868363	{'CI': array([0.97937092, 1.01137425]), 'Gelman-Rubin': 0.9998019752538319}	No
510	Disorders of conjunctiva|diseases of the eye and adnexa$F$61-	diseases of the eye and adnexa	0.999973351293068	{'CI': array([0.97580566, 1.02246552]), 'Gelman-Rubin': 0.999867272200641}	No	0.9855605571092542	{'CI': array([0.96351253, 1.00718442]), 'Gelman-Rubin': 0.9997840706861046}	No
511	Disorders of conjunctiva|diseases of the eye and adnexa$M$0-10	diseases of the eye and adnexa	0.9565733554171729	{'CI': array([0.94121028, 0.9736492 ]), 'Gelman-Rubin': 0.9998199762034609}	Yes	0.9967660131619046	{'CI': array([0.97679987, 1.01749859]), 'Gelman-Rubin': 0.9999969561421234}	No
512	Disorders of conjunctiva|diseases of the eye and adnexa$M$11-20	diseases of the eye and adnexa	0.9757972957191957	{'CI': array([0.94882215, 1.00000979]), 'Gelman-Rubin': 0.9999786936465606}	No	1.00645038240934	{'CI': array([0.97672644, 1.03558215]), 'Gelman-Rubin': 0.9998086886481495}	No
513	Disorders of conjunctiva|diseases of the eye and adnexa$M$21-40	diseases of the eye and adnexa	0.9821933644029087	{'CI': array([0.95872099, 1.0066502 ]), 'Gelman-Rubin': 1.0000333519326712}	No	0.9916172120916104	{'CI': array([0.96820214, 1.01790111]), 'Gelman-Rubin': 1.0000048229259875}	No
514	Disorders of conjunctiva|diseases of the eye and adnexa$M$41-60	diseases of the eye and adnexa	0.9898085073360151	{'CI': array([0.9690346 , 1.01028045]), 'Gelman-Rubin': 0.9997945182835511}	No	0.9795548557761251	{'CI': array([0.9582278 , 0.99817391]), 'Gelman-Rubin': 0.9999960215037311}	Yes
515	Disorders of conjunctiva|diseases of the eye and adnexa$M$61-	diseases of the eye and adnexa	0.998049754514254	{'CI': array([0.96983534, 1.02865712]), 'Gelman-Rubin': 0.9998459756005509}	No	0.9852273093797381	{'CI': array([0.95760878, 1.01391759]), 'Gelman-Rubin': 0.9998606767205275}	No
516	Disorders of eyelid, lacrimal system and orbit|diseases of the eye and adnexa$F$0-10	diseases of the eye and adnexa	0.9903427663593659	{'CI': array([0.95698288, 1.02654092]), 'Gelman-Rubin': 1.0000698685716198}	No	1.0136462822642123	{'CI': array([0.98189901, 1.05099993]), 'Gelman-Rubin': 0.9998052583306267}	No
517	Disorders of eyelid, lacrimal system and orbit|diseases of the eye and adnexa$F$11-20	diseases of the eye and adnexa	1.0111217350432784	{'CI': array([0.9725113 , 1.04823981]), 'Gelman-Rubin': 0.9999748893613556}	No	1.0013627336248596	{'CI': array([0.96163092, 1.0354049 ]), 'Gelman-Rubin': 0.9998196227998908}	No
518	Disorders of eyelid, lacrimal system and orbit|diseases of the eye and adnexa$F$21-40	diseases of the eye and adnexa	1.0106942410131279	{'CI': array([0.98568171, 1.03615089]), 'Gelman-Rubin': 0.9999255880314255}	No	0.9826205194351665	{'CI': array([0.95958495, 1.00698207]), 'Gelman-Rubin': 0.9998580293080885}	No
519	Disorders of eyelid, lacrimal system and orbit|diseases of the eye and adnexa$F$41-60	diseases of the eye and adnexa	0.990998274619913	{'CI': array([0.97631107, 1.00811667]), 'Gelman-Rubin': 1.00007447654339}	No	0.9995636818757558	{'CI': array([0.98497489, 1.01410787]), 'Gelman-Rubin': 0.9999217119777237}	No
520	Disorders of eyelid, lacrimal system and orbit|diseases of the eye and adnexa$F$61-	diseases of the eye and adnexa	1.019778404044549	{'CI': array([1.00359002, 1.03610396]), 'Gelman-Rubin': 0.9999636705307398}	Yes	0.9982914333874697	{'CI': array([0.98385577, 1.01229414]), 'Gelman-Rubin': 0.999818220831118}	No
521	Disorders of eyelid, lacrimal system and orbit|diseases of the eye and adnexa$M$0-10	diseases of the eye and adnexa	0.9902265046186657	{'CI': array([0.95580907, 1.02333194]), 'Gelman-Rubin': 1.0000317395542035}	No	1.0022246941825517	{'CI': array([0.97160976, 1.03541133]), 'Gelman-Rubin': 1.000006131903017}	No
522	Disorders of eyelid, lacrimal system and orbit|diseases of the eye and adnexa$M$11-20	diseases of the eye and adnexa	1.0159559274044312	{'CI': array([0.97331039, 1.05862844]), 'Gelman-Rubin': 0.9998062031137734}	No	1.01175855872855	{'CI': array([0.97148023, 1.05674976]), 'Gelman-Rubin': 0.9998484528350475}	No
523	Disorders of eyelid, lacrimal system and orbit|diseases of the eye and adnexa$M$21-40	diseases of the eye and adnexa	1.0040629981430325	{'CI': array([0.97265402, 1.03649825]), 'Gelman-Rubin': 0.9998283070462718}	No	0.9848122353107712	{'CI': array([0.95704148, 1.01259705]), 'Gelman-Rubin': 0.9999321178292743}	No
524	Disorders of eyelid, lacrimal system and orbit|diseases of the eye and adnexa$M$41-60	diseases of the eye and adnexa	0.9925170782523643	{'CI': array([0.97195776, 1.01346414]), 'Gelman-Rubin': 0.9998264008653223}	No	0.9902371985606961	{'CI': array([0.96969052, 1.01125165]), 'Gelman-Rubin': 0.999784798195166}	No
525	Disorders of eyelid, lacrimal system and orbit|diseases of the eye and adnexa$M$61-	diseases of the eye and adnexa	1.019317477826826	{'CI': array([0.99858175, 1.03883352]), 'Gelman-Rubin': 0.9997634355076745}	No	0.9841608676450307	{'CI': array([0.96587502, 1.00354195]), 'Gelman-Rubin': 0.9998439351123448}	No
526	Disorders of iris and ciliary body|diseases of the eye and adnexa$F$11-20	diseases of the eye and adnexa	0.998684709994664	{'CI': array([0.93445187, 1.06739455]), 'Gelman-Rubin': 0.9997639217894266}	No	1.010259968317313	{'CI': array([0.95864854, 1.06756292]), 'Gelman-Rubin': 0.9998034917029047}	No
527	Disorders of iris and ciliary body|diseases of the eye and adnexa$F$21-40	diseases of the eye and adnexa	1.0045086784693347	{'CI': array([0.95462863, 1.05429723]), 'Gelman-Rubin': 0.999828336344664}	No	0.9816700988310635	{'CI': array([0.94132514, 1.03012189]), 'Gelman-Rubin': 0.9998396503170388}	No
528	Disorders of iris and ciliary body|diseases of the eye and adnexa$F$41-60	diseases of the eye and adnexa	1.0062358145295855	{'CI': array([0.97063964, 1.04238606]), 'Gelman-Rubin': 0.99993088328076}	No	0.9814240610542675	{'CI': array([0.94823842, 1.02058133]), 'Gelman-Rubin': 1.0001710543012992}	No
529	Disorders of iris and ciliary body|diseases of the eye and adnexa$F$61-	diseases of the eye and adnexa	1.0083452696529802	{'CI': array([0.96013552, 1.05525758]), 'Gelman-Rubin': 0.9998824335955653}	No	0.9902624768479087	{'CI': array([0.94897918, 1.03279776]), 'Gelman-Rubin': 0.999823193848374}	No
530	Disorders of iris and ciliary body|diseases of the eye and adnexa$M$11-20	diseases of the eye and adnexa	1.0153265936418574	{'CI': array([0.95787535, 1.07746493]), 'Gelman-Rubin': 0.9999840063873968}	No	1.0043119612979985	{'CI': array([0.95414073, 1.06102273]), 'Gelman-Rubin': 0.999822687590812}	No
531	Disorders of iris and ciliary body|diseases of the eye and adnexa$M$21-40	diseases of the eye and adnexa	1.0184241927382747	{'CI': array([0.96767078, 1.06921644]), 'Gelman-Rubin': 0.9999139961595241}	No	1.0002724661668672	{'CI': array([0.95320598, 1.04498927]), 'Gelman-Rubin': 0.9998959188866812}	No
532	Disorders of iris and ciliary body|diseases of the eye and adnexa$M$41-60	diseases of the eye and adnexa	0.9985011380329548	{'CI': array([0.95853613, 1.03900119]), 'Gelman-Rubin': 0.9997613042100679}	No	1.005889380520759	{'CI': array([0.96718532, 1.04680801]), 'Gelman-Rubin': 0.9997577986447465}	No
533	Disorders of lens|diseases of the eye and adnexa$F$41-60	diseases of the eye and adnexa	1.018988888581445	{'CI': array([1.00273142, 1.03785068]), 'Gelman-Rubin': 0.9998383945733952}	Yes	1.0114833949719197	{'CI': array([0.99508161, 1.02859102]), 'Gelman-Rubin': 0.9998161295903925}	No
534	Disorders of lens|diseases of the eye and adnexa$F$61-	diseases of the eye and adnexa	1.0231353882533105	{'CI': array([1.01288217, 1.03306931]), 'Gelman-Rubin': 1.0001118050723952}	Yes	1.012070434802976	{'CI': array([1.00358026, 1.02143838]), 'Gelman-Rubin': 0.9998285194085744}	Yes
535	Disorders of lens|diseases of the eye and adnexa$M$41-60	diseases of the eye and adnexa	1.008668280250471	{'CI': array([0.99039793, 1.02785388]), 'Gelman-Rubin': 0.9997632953243182}	No	1.0097034591215088	{'CI': array([0.99197652, 1.02991391]), 'Gelman-Rubin': 0.9997930872475386}	No
536	Disorders of lens|diseases of the eye and adnexa$M$61-	diseases of the eye and adnexa	1.0208730986573404	{'CI': array([1.00949791, 1.03128171]), 'Gelman-Rubin': 0.9998589100562677}	Yes	1.0070143956880726	{'CI': array([0.99731216, 1.01712742]), 'Gelman-Rubin': 1.0002045437052212}	No
537	Disorders of ocular muscles, binocular movement, accommodation and refraction|diseases of the eye and adnexa$F$0-10	diseases of the eye and adnexa	1.0281374813302837	{'CI': array([1.0026719 , 1.05597384]), 'Gelman-Rubin': 0.9998315057455651}	Yes	1.0244959268088611	{'CI': array([1.00060592, 1.05008881]), 'Gelman-Rubin': 0.9999401843143849}	Yes
538	Disorders of ocular muscles, binocular movement, accommodation and refraction|diseases of the eye and adnexa$F$11-20	diseases of the eye and adnexa	1.0167536199366702	{'CI': array([0.98495981, 1.04894298]), 'Gelman-Rubin': 0.9999093472047784}	No	1.037029590007542	{'CI': array([1.00539609, 1.07410443]), 'Gelman-Rubin': 0.9998427228879833}	Yes
539	Disorders of ocular muscles, binocular movement, accommodation and refraction|diseases of the eye and adnexa$F$21-40	diseases of the eye and adnexa	0.998617240831989	{'CI': array([0.97260197, 1.02525722]), 'Gelman-Rubin': 0.9998132662503016}	No	0.9957262206509865	{'CI': array([0.96946356, 1.0229035 ]), 'Gelman-Rubin': 0.9998741515289463}	No
540	Disorders of ocular muscles, binocular movement, accommodation and refraction|diseases of the eye and adnexa$F$41-60	diseases of the eye and adnexa	0.9940824414069508	{'CI': array([0.97513702, 1.01319587]), 'Gelman-Rubin': 0.999823819907404}	No	0.9999645710466817	{'CI': array([0.97988661, 1.01857402]), 'Gelman-Rubin': 1.0001675328290347}	No
541	Disorders of ocular muscles, binocular movement, accommodation and refraction|diseases of the eye and adnexa$F$61-	diseases of the eye and adnexa	1.021998885663883	{'CI': array([0.99498416, 1.04497603]), 'Gelman-Rubin': 0.9999207836577038}	No	1.0028721356617214	{'CI': array([0.97905399, 1.02545855]), 'Gelman-Rubin': 0.9997885619269262}	No
542	Disorders of ocular muscles, binocular movement, accommodation and refraction|diseases of the eye and adnexa$M$0-10	diseases of the eye and adnexa	1.027016631830045	{'CI': array([1.0018538 , 1.05437067]), 'Gelman-Rubin': 0.9997899484271059}	Yes	1.0134791966505532	{'CI': array([0.98928012, 1.04037125]), 'Gelman-Rubin': 0.9997922468992481}	No
543	Disorders of ocular muscles, binocular movement, accommodation and refraction|diseases of the eye and adnexa$M$11-20	diseases of the eye and adnexa	1.0190500304956904	{'CI': array([0.98761697, 1.05562463]), 'Gelman-Rubin': 0.9997559759141349}	No	1.0408836571245645	{'CI': array([1.00952347, 1.0744056 ]), 'Gelman-Rubin': 0.9998902188266799}	Yes
544	Disorders of ocular muscles, binocular movement, accommodation and refraction|diseases of the eye and adnexa$M$21-40	diseases of the eye and adnexa	0.9832463543146092	{'CI': array([0.94803084, 1.01576828]), 'Gelman-Rubin': 0.999793584977637}	No	0.9976698889560274	{'CI': array([0.96481264, 1.0296952 ]), 'Gelman-Rubin': 0.9998022527918956}	No
545	Disorders of ocular muscles, binocular movement, accommodation and refraction|diseases of the eye and adnexa$M$41-60	diseases of the eye and adnexa	0.9912764091277657	{'CI': array([0.96846577, 1.01345446]), 'Gelman-Rubin': 1.0000085905570417}	No	0.9895990378484051	{'CI': array([0.96782111, 1.01432495]), 'Gelman-Rubin': 0.9998287512521753}	No
546	Disorders of ocular muscles, binocular movement, accommodation and refraction|diseases of the eye and adnexa$M$61-	diseases of the eye and adnexa	1.0400667744697152	{'CI': array([1.01203926, 1.06917599]), 'Gelman-Rubin': 1.0000609861105645}	Yes	1.0009127174549663	{'CI': array([0.97559266, 1.02516141]), 'Gelman-Rubin': 0.9998323610612405}	No
547	Disorders of optic nerve and visual pathways|diseases of the eye and adnexa$F$21-40	diseases of the eye and adnexa	1.0102986772332407	{'CI': array([0.96430598, 1.06031389]), 'Gelman-Rubin': 0.9998957860592268}	No	1.0182829890401306	{'CI': array([0.96959492, 1.06220109]), 'Gelman-Rubin': 0.9998357812659374}	No
548	Disorders of optic nerve and visual pathways|diseases of the eye and adnexa$F$41-60	diseases of the eye and adnexa	0.9897193427898788	{'CI': array([0.94985822, 1.03220251]), 'Gelman-Rubin': 0.9998219737715845}	No	1.0043477959164833	{'CI': array([0.96565019, 1.04468373]), 'Gelman-Rubin': 0.9998485442553029}	No
549	Disorders of optic nerve and visual pathways|diseases of the eye and adnexa$F$61-	diseases of the eye and adnexa	1.0349214744717057	{'CI': array([0.99003335, 1.08316438]), 'Gelman-Rubin': 0.9999325271150442}	No	0.9977993449513042	{'CI': array([0.9598282, 1.0414395]), 'Gelman-Rubin': 0.9999113847190021}	No
550	Disorders of optic nerve and visual pathways|diseases of the eye and adnexa$M$21-40	diseases of the eye and adnexa	0.989003776265236	{'CI': array([0.93131131, 1.04692449]), 'Gelman-Rubin': 0.9999031455386224}	No	1.0015935287601845	{'CI': array([0.94760854, 1.0546908 ]), 'Gelman-Rubin': 0.999869195282424}	No
551	Disorders of optic nerve and visual pathways|diseases of the eye and adnexa$M$41-60	diseases of the eye and adnexa	0.986380127251016	{'CI': array([0.94027234, 1.03235137]), 'Gelman-Rubin': 0.9997623550953382}	No	1.0047671193176206	{'CI': array([0.96187578, 1.04697265]), 'Gelman-Rubin': 0.9998316806076154}	No
552	Disorders of optic nerve and visual pathways|diseases of the eye and adnexa$M$61-	diseases of the eye and adnexa	1.0372537843544605	{'CI': array([0.98910332, 1.08693408]), 'Gelman-Rubin': 0.9999293650731882}	No	0.9827792634745763	{'CI': array([0.94016387, 1.02651841]), 'Gelman-Rubin': 0.9998014218582333}	No
553	Disorders of sclera and cornea|diseases of the eye and adnexa$F$11-20	diseases of the eye and adnexa	1.0047945204807847	{'CI': array([0.96376971, 1.04657169]), 'Gelman-Rubin': 0.9998222691552171}	No	1.0194202802610957	{'CI': array([0.98062668, 1.06137053]), 'Gelman-Rubin': 0.9998421983893818}	No
554	Disorders of sclera and cornea|diseases of the eye and adnexa$F$21-40	diseases of the eye and adnexa	0.9853517629907926	{'CI': array([0.95584821, 1.01301293]), 'Gelman-Rubin': 1.0000160241801577}	No	0.9938734023156799	{'CI': array([0.96747173, 1.01936699]), 'Gelman-Rubin': 0.9997713039944433}	No
555	Disorders of sclera and cornea|diseases of the eye and adnexa$F$41-60	diseases of the eye and adnexa	1.005410560921126	{'CI': array([0.98253326, 1.02640253]), 'Gelman-Rubin': 0.9998992082160297}	No	0.9897228869717916	{'CI': array([0.96890818, 1.01170639]), 'Gelman-Rubin': 0.9999306034735165}	No
556	Disorders of sclera and cornea|diseases of the eye and adnexa$F$61-	diseases of the eye and adnexa	1.0470644606186326	{'CI': array([1.02217844, 1.07311964]), 'Gelman-Rubin': 1.0001160293892808}	Yes	1.002743597796414	{'CI': array([0.98123354, 1.02469952]), 'Gelman-Rubin': 0.9997792085355697}	No
557	Disorders of sclera and cornea|diseases of the eye and adnexa$M$11-20	diseases of the eye and adnexa	0.9883788055035441	{'CI': array([0.93692702, 1.03168272]), 'Gelman-Rubin': 0.9998426290876864}	No	1.019567384080106	{'CI': array([0.9782545 , 1.06877007]), 'Gelman-Rubin': 0.9998284422644473}	No
558	Disorders of sclera and cornea|diseases of the eye and adnexa$M$21-40	diseases of the eye and adnexa	1.0065350617424649	{'CI': array([0.97493295, 1.04484219]), 'Gelman-Rubin': 0.9997806998110513}	No	0.9941081451621129	{'CI': array([0.96295432, 1.03022043]), 'Gelman-Rubin': 0.9997737299794404}	No
559	Disorders of sclera and cornea|diseases of the eye and adnexa$M$41-60	diseases of the eye and adnexa	1.0049027331699427	{'CI': array([0.97740678, 1.03103256]), 'Gelman-Rubin': 0.9998438617848574}	No	0.9911320929566947	{'CI': array([0.96516146, 1.02009385]), 'Gelman-Rubin': 0.9999386869867244}	No
560	Disorders of sclera and cornea|diseases of the eye and adnexa$M$61-	diseases of the eye and adnexa	1.017063170990037	{'CI': array([0.98288141, 1.0488943 ]), 'Gelman-Rubin': 0.9998042579071291}	No	0.9991718050873867	{'CI': array([0.96966763, 1.02906718]), 'Gelman-Rubin': 0.9999157917889219}	No
561	Disorders of vitreous body and globe|diseases of the eye and adnexa$F$21-40	diseases of the eye and adnexa	1.0079561223739146	{'CI': array([0.96498614, 1.05261359]), 'Gelman-Rubin': 0.999877938412007}	No	0.9949090209047872	{'CI': array([0.95381603, 1.03691049]), 'Gelman-Rubin': 0.9998628723756714}	No
562	Disorders of vitreous body and globe|diseases of the eye and adnexa$F$41-60	diseases of the eye and adnexa	1.0071232326240651	{'CI': array([0.98529682, 1.03042756]), 'Gelman-Rubin': 0.9997806041329543}	No	0.9818058778931829	{'CI': array([0.95881506, 1.00408693]), 'Gelman-Rubin': 0.9998228039345002}	No
563	Disorders of vitreous body and globe|diseases of the eye and adnexa$F$61-	diseases of the eye and adnexa	1.0328258243247352	{'CI': array([1.01241136, 1.05420311]), 'Gelman-Rubin': 0.9997839550732052}	Yes	0.9898258447793714	{'CI': array([0.97011821, 1.00910402]), 'Gelman-Rubin': 0.9998961511844767}	No
564	Disorders of vitreous body and globe|diseases of the eye and adnexa$M$21-40	diseases of the eye and adnexa	1.016633253810069	{'CI': array([0.97157435, 1.06801925]), 'Gelman-Rubin': 0.9998908608901328}	No	1.0057579096632538	{'CI': array([0.95781851, 1.05289319]), 'Gelman-Rubin': 0.999936738728708}	No
565	Disorders of vitreous body and globe|diseases of the eye and adnexa$M$41-60	diseases of the eye and adnexa	0.9994853408892279	{'CI': array([0.97268374, 1.02887073]), 'Gelman-Rubin': 0.9999578049192637}	No	0.9798029663037248	{'CI': array([0.95325351, 1.0068256 ]), 'Gelman-Rubin': 0.9999023542990584}	No
566	Disorders of vitreous body and globe|diseases of the eye and adnexa$M$61-	diseases of the eye and adnexa	1.02240766746	{'CI': array([0.9964583 , 1.05004176]), 'Gelman-Rubin': 0.9999510068898975}	No	1.0038198939069227	{'CI': array([0.98055633, 1.02555553]), 'Gelman-Rubin': 0.9998051622003326}	No
567	Glaucoma|diseases of the eye and adnexa$F$21-40	diseases of the eye and adnexa	0.9916609876142309	{'CI': array([0.9550106 , 1.02732937]), 'Gelman-Rubin': 0.9998930512577328}	No	0.9844309569065705	{'CI': array([0.94967912, 1.01848437]), 'Gelman-Rubin': 0.9998591613309561}	No
568	Glaucoma|diseases of the eye and adnexa$F$41-60	diseases of the eye and adnexa	1.0475401224664378	{'CI': array([1.03239765, 1.06299833]), 'Gelman-Rubin': 1.000034323705436}	Yes	0.9835849343678857	{'CI': array([0.96917081, 0.9974111 ]), 'Gelman-Rubin': 0.9998449808375073}	Yes
569	Glaucoma|diseases of the eye and adnexa$F$61-	diseases of the eye and adnexa	1.0932618403395251	{'CI': array([1.08141829, 1.10506453]), 'Gelman-Rubin': 0.9997726894931923}	Yes	0.9756889739298074	{'CI': array([0.96542053, 0.98595882]), 'Gelman-Rubin': 0.9998094676512062}	Yes
570	Glaucoma|diseases of the eye and adnexa$M$21-40	diseases of the eye and adnexa	1.0294005109697406	{'CI': array([0.98689747, 1.06931833]), 'Gelman-Rubin': 0.9997885547410075}	No	0.9881113269965779	{'CI': array([0.95117897, 1.02584177]), 'Gelman-Rubin': 0.9997954724747571}	No
571	Glaucoma|diseases of the eye and adnexa$M$41-60	diseases of the eye and adnexa	1.0398186554475912	{'CI': array([1.02361896, 1.05751601]), 'Gelman-Rubin': 0.9998452595575624}	Yes	0.9775270400822084	{'CI': array([0.96017208, 0.99296501]), 'Gelman-Rubin': 1.0000646458111424}	Yes
572	Glaucoma|diseases of the eye and adnexa$M$61-	diseases of the eye and adnexa	1.0947086892415547	{'CI': array([1.08138071, 1.10889954]), 'Gelman-Rubin': 0.9997684800622645}	Yes	0.9739492431911994	{'CI': array([0.96270546, 0.98658518]), 'Gelman-Rubin': 1.0000906050825837}	Yes
573	Other disorders of eye and adnexa|diseases of the eye and adnexa$F$0-10	diseases of the eye and adnexa	0.9937152321776833	{'CI': array([0.94787363, 1.04588698]), 'Gelman-Rubin': 0.9998210994751892}	No	1.017709395362202	{'CI': array([0.97111203, 1.0645788 ]), 'Gelman-Rubin': 0.999885541345197}	No
574	Other disorders of eye and adnexa|diseases of the eye and adnexa$F$11-20	diseases of the eye and adnexa	0.9904482484660831	{'CI': array([0.94022457, 1.04088693]), 'Gelman-Rubin': 1.0001718201656602}	No	0.9859795233690319	{'CI': array([0.93767391, 1.02948271]), 'Gelman-Rubin': 0.999819208501105}	No
575	Other disorders of eye and adnexa|diseases of the eye and adnexa$F$21-40	diseases of the eye and adnexa	0.9955057762572463	{'CI': array([0.95614665, 1.03596562]), 'Gelman-Rubin': 0.9997774503242169}	No	0.9876331594447639	{'CI': array([0.95375486, 1.02407321]), 'Gelman-Rubin': 0.9998211031149519}	No
576	Other disorders of eye and adnexa|diseases of the eye and adnexa$F$41-60	diseases of the eye and adnexa	0.9946355312186529	{'CI': array([0.963396 , 1.02603242]), 'Gelman-Rubin': 0.9998775695827901}	No	1.0015021531843833	{'CI': array([0.97035853, 1.03490513]), 'Gelman-Rubin': 0.9998856124286744}	No
577	Other disorders of eye and adnexa|diseases of the eye and adnexa$F$61-	diseases of the eye and adnexa	1.0092394953796835	{'CI': array([0.96772399, 1.04807283]), 'Gelman-Rubin': 0.9997639265632156}	No	1.0025025327572552	{'CI': array([0.96427061, 1.03884338]), 'Gelman-Rubin': 0.9998239528345817}	No
578	Other disorders of eye and adnexa|diseases of the eye and adnexa$M$0-10	diseases of the eye and adnexa	1.0004701410399934	{'CI': array([0.95577449, 1.04995567]), 'Gelman-Rubin': 0.9999685145805587}	No	0.9931637578770841	{'CI': array([0.95150107, 1.03681315]), 'Gelman-Rubin': 0.9997780100369323}	No
579	Other disorders of eye and adnexa|diseases of the eye and adnexa$M$11-20	diseases of the eye and adnexa	1.0138389299513528	{'CI': array([0.96285954, 1.0707595 ]), 'Gelman-Rubin': 1.0000171968858753}	No	1.0047927860899468	{'CI': array([0.9578742 , 1.05063135]), 'Gelman-Rubin': 0.9997653302665426}	No
580	Other disorders of eye and adnexa|diseases of the eye and adnexa$M$21-40	diseases of the eye and adnexa	0.9981568476481986	{'CI': array([0.95097782, 1.04136648]), 'Gelman-Rubin': 0.9998722895153258}	No	0.9859580786828217	{'CI': array([0.94710521, 1.02679837]), 'Gelman-Rubin': 0.9997886321330252}	No
581	Other disorders of eye and adnexa|diseases of the eye and adnexa$M$41-60	diseases of the eye and adnexa	0.9840895463164324	{'CI': array([0.94753828, 1.02691027]), 'Gelman-Rubin': 0.9997982190665804}	No	0.9962984060899885	{'CI': array([0.96158363, 1.03189109]), 'Gelman-Rubin': 0.9998173678509663}	No
582	Other disorders of eye and adnexa|diseases of the eye and adnexa$M$61-	diseases of the eye and adnexa	1.0048955399599544	{'CI': array([0.96514448, 1.04651438]), 'Gelman-Rubin': 0.9998521366338484}	No	0.9666986619832899	{'CI': array([0.92773314, 1.00812249]), 'Gelman-Rubin': 0.9999478759454432}	No
583	Visual disturbances and blindness|diseases of the eye and adnexa$F$0-10	diseases of the eye and adnexa	1.0220863583815647	{'CI': array([0.98332015, 1.06445172]), 'Gelman-Rubin': 1.0000627606997026}	No	1.009812872308372	{'CI': array([0.97221634, 1.04805316]), 'Gelman-Rubin': 0.9998597379595311}	No
584	Visual disturbances and blindness|diseases of the eye and adnexa$F$11-20	diseases of the eye and adnexa	1.0108813955103526	{'CI': array([0.96491939, 1.05714414]), 'Gelman-Rubin': 0.9998871840336421}	No	1.0182835189749069	{'CI': array([0.97853688, 1.06431386]), 'Gelman-Rubin': 0.9997731562554029}	No
585	Visual disturbances and blindness|diseases of the eye and adnexa$F$21-40	diseases of the eye and adnexa	0.9885102024236103	{'CI': array([0.9571429 , 1.02329504]), 'Gelman-Rubin': 0.9999071790570558}	No	1.014320376473499	{'CI': array([0.98292779, 1.04727426]), 'Gelman-Rubin': 0.9999712908922358}	No
586	Visual disturbances and blindness|diseases of the eye and adnexa$F$41-60	diseases of the eye and adnexa	1.0109754491278198	{'CI': array([0.98578374, 1.03729871]), 'Gelman-Rubin': 1.0000238586918038}	No	1.0100146556711436	{'CI': array([0.98444315, 1.0358119 ]), 'Gelman-Rubin': 0.999802817213659}	No
587	Visual disturbances and blindness|diseases of the eye and adnexa$F$61-	diseases of the eye and adnexa	1.0090908113131318	{'CI': array([0.9800111 , 1.03729179]), 'Gelman-Rubin': 0.9997851534985636}	No	1.0115884433402935	{'CI': array([0.98246134, 1.04200173]), 'Gelman-Rubin': 0.9997818882690317}	No
588	Visual disturbances and blindness|diseases of the eye and adnexa$M$0-10	diseases of the eye and adnexa	1.0316366328208215	{'CI': array([0.99265717, 1.07112292]), 'Gelman-Rubin': 0.9997953071147417}	No	1.0005097902376978	{'CI': array([0.96440005, 1.04205315]), 'Gelman-Rubin': 0.9997940714961728}	No
589	Visual disturbances and blindness|diseases of the eye and adnexa$M$11-20	diseases of the eye and adnexa	1.0042674062222485	{'CI': array([0.95645247, 1.05200647]), 'Gelman-Rubin': 0.9998978602737312}	No	1.0411098842091633	{'CI': array([0.99808687, 1.08768066]), 'Gelman-Rubin': 0.9999964600121031}	No
590	Visual disturbances and blindness|diseases of the eye and adnexa$M$21-40	diseases of the eye and adnexa	0.9855248319513986	{'CI': array([0.94070023, 1.02705591]), 'Gelman-Rubin': 0.9999719539169603}	No	0.9708409538041562	{'CI': array([0.92813162, 1.01127802]), 'Gelman-Rubin': 0.9997707799357628}	No
591	Visual disturbances and blindness|diseases of the eye and adnexa$M$41-60	diseases of the eye and adnexa	0.9901282552164973	{'CI': array([0.95705781, 1.02082335]), 'Gelman-Rubin': 0.9997553230144173}	No	0.9894752704868733	{'CI': array([0.96026946, 1.01967461]), 'Gelman-Rubin': 0.999798231758743}	No
592	Visual disturbances and blindness|diseases of the eye and adnexa$M$61-	diseases of the eye and adnexa	1.0096977382432408	{'CI': array([0.97550653, 1.04312166]), 'Gelman-Rubin': 1.0000371537558386}	No	0.9825358531328621	{'CI': array([0.95347003, 1.01206411]), 'Gelman-Rubin': 0.999776406077996}	No
593	Diseases of male genital organs|diseases of the genitourinary system: pelvis, genitals and breasts$F$21-40	diseases of the genitourinary system: pelvis, genitals and breasts	1.0020287224658166	{'CI': array([0.93711158, 1.06755574]), 'Gelman-Rubin': 0.9998565183647626}	No	0.9952994892272058	{'CI': array([0.94221723, 1.05212669]), 'Gelman-Rubin': 0.9998215695305465}	No
594	Diseases of male genital organs|diseases of the genitourinary system: pelvis, genitals and breasts$M$0-10	diseases of the genitourinary system: pelvis, genitals and breasts	0.9963371116779077	{'CI': array([0.96939585, 1.0258118 ]), 'Gelman-Rubin': 0.9997996868744808}	No	1.0082435475941363	{'CI': array([0.98091958, 1.03686525]), 'Gelman-Rubin': 0.9998486127922449}	No
595	Diseases of male genital organs|diseases of the genitourinary system: pelvis, genitals and breasts$M$11-20	diseases of the genitourinary system: pelvis, genitals and breasts	1.0006935382242719	{'CI': array([0.96677048, 1.03311022]), 'Gelman-Rubin': 1.0000049350273559}	No	1.0117984371390456	{'CI': array([0.97923367, 1.04560293]), 'Gelman-Rubin': 0.9997990097133916}	No
596	Diseases of male genital organs|diseases of the genitourinary system: pelvis, genitals and breasts$M$21-40	diseases of the genitourinary system: pelvis, genitals and breasts	0.9851296406730051	{'CI': array([0.96971029, 1.00313456]), 'Gelman-Rubin': 0.9998840859659274}	No	1.0012325244379885	{'CI': array([0.9833568 , 1.01851641]), 'Gelman-Rubin': 1.0000590020801277}	No
597	Diseases of male genital organs|diseases of the genitourinary system: pelvis, genitals and breasts$M$41-60	diseases of the genitourinary system: pelvis, genitals and breasts	0.9993002139721888	{'CI': array([0.99049781, 1.00914545]), 'Gelman-Rubin': 0.9998120367274387}	No	0.9918577611269058	{'CI': array([0.98322271, 1.00102366]), 'Gelman-Rubin': 0.9998461819377449}	No
598	Diseases of male genital organs|diseases of the genitourinary system: pelvis, genitals and breasts$M$61-	diseases of the genitourinary system: pelvis, genitals and breasts	1.023939508119995	{'CI': array([1.01386227, 1.03425998]), 'Gelman-Rubin': 0.9999127506420916}	Yes	0.9833857353003478	{'CI': array([0.97467633, 0.99207309]), 'Gelman-Rubin': 0.9997880497702576}	Yes
599	Disorders of breast|diseases of the genitourinary system: pelvis, genitals and breasts$F$11-20	diseases of the genitourinary system: pelvis, genitals and breasts	1.05348567201889	{'CI': array([1.01613744, 1.09227158]), 'Gelman-Rubin': 0.9998735134312854}	Yes	0.9852142950027692	{'CI': array([0.95105826, 1.01966175]), 'Gelman-Rubin': 0.9998668875532285}	No
600	Disorders of breast|diseases of the genitourinary system: pelvis, genitals and breasts$F$21-40	diseases of the genitourinary system: pelvis, genitals and breasts	0.9930006205659017	{'CI': array([0.98019432, 1.00544448]), 'Gelman-Rubin': 0.9998678620088659}	No	0.9959437224168969	{'CI': array([0.98442806, 1.00908697]), 'Gelman-Rubin': 0.9998714476959852}	No
601	Disorders of breast|diseases of the genitourinary system: pelvis, genitals and breasts$F$41-60	diseases of the genitourinary system: pelvis, genitals and breasts	1.0008609112355555	{'CI': array([0.99245143, 1.0089634 ]), 'Gelman-Rubin': 0.9998872938789567}	No	1.001140734921204	{'CI': array([0.99261826, 1.00931459]), 'Gelman-Rubin': 1.0001756145427183}	No
602	Disorders of breast|diseases of the genitourinary system: pelvis, genitals and breasts$F$61-	diseases of the genitourinary system: pelvis, genitals and breasts	1.0078275505218692	{'CI': array([0.99257963, 1.02303411]), 'Gelman-Rubin': 0.9999358635503299}	No	0.9976976451727402	{'CI': array([0.98376843, 1.01285019]), 'Gelman-Rubin': 0.9998088693407852}	No
603	Disorders of breast|diseases of the genitourinary system: pelvis, genitals and breasts$M$41-60	diseases of the genitourinary system: pelvis, genitals and breasts	1.0037411475199378	{'CI': array([0.96037664, 1.04955797]), 'Gelman-Rubin': 0.999927422066244}	No	1.0115811933190435	{'CI': array([0.97292073, 1.05466132]), 'Gelman-Rubin': 0.9998300851857176}	No
604	Inflammatory diseases of female pelvic organs|diseases of the genitourinary system: pelvis, genitals and breasts$F$0-10	diseases of the genitourinary system: pelvis, genitals and breasts	0.9902619472778129	{'CI': array([0.95425594, 1.02814054]), 'Gelman-Rubin': 0.9998701594528919}	No	1.0076719468993578	{'CI': array([0.97045067, 1.04414339]), 'Gelman-Rubin': 0.9999271174009242}	No
605	Inflammatory diseases of female pelvic organs|diseases of the genitourinary system: pelvis, genitals and breasts$F$11-20	diseases of the genitourinary system: pelvis, genitals and breasts	1.0198477537216424	{'CI': array([0.99650199, 1.04452869]), 'Gelman-Rubin': 0.9997697508386579}	No	0.9967633619122199	{'CI': array([0.97234652, 1.02119781]), 'Gelman-Rubin': 0.9997923415648953}	No
606	Inflammatory diseases of female pelvic organs|diseases of the genitourinary system: pelvis, genitals and breasts$F$21-40	diseases of the genitourinary system: pelvis, genitals and breasts	0.9939445977275724	{'CI': array([0.98325231, 1.00592873]), 'Gelman-Rubin': 0.9998024452422696}	No	0.9867770571786527	{'CI': array([0.97559354, 0.99849428]), 'Gelman-Rubin': 1.0000592629617466}	Yes
607	Inflammatory diseases of female pelvic organs|diseases of the genitourinary system: pelvis, genitals and breasts$F$41-60	diseases of the genitourinary system: pelvis, genitals and breasts	0.9946554684743746	{'CI': array([0.97882636, 1.00929823]), 'Gelman-Rubin': 0.9997560122797797}	No	0.9900824542404608	{'CI': array([0.97544253, 1.00630202]), 'Gelman-Rubin': 1.0000609954605657}	No
608	Inflammatory diseases of female pelvic organs|diseases of the genitourinary system: pelvis, genitals and breasts$F$61-	diseases of the genitourinary system: pelvis, genitals and breasts	0.9815944906283184	{'CI': array([0.9513762 , 1.01360907]), 'Gelman-Rubin': 0.9997854661851951}	No	0.9936305168467211	{'CI': array([0.96502119, 1.02321985]), 'Gelman-Rubin': 1.0003302214208418}	No
609	Noninflammatory disorders of female genital tract|diseases of the genitourinary system: pelvis, genitals and breasts$F$0-10	diseases of the genitourinary system: pelvis, genitals and breasts	0.971141642559601	{'CI': array([0.91826087, 1.02551932]), 'Gelman-Rubin': 1.0001007753005664}	No	1.0031218483981255	{'CI': array([0.95140035, 1.05674864]), 'Gelman-Rubin': 0.9998156053216705}	No
610	Noninflammatory disorders of female genital tract|diseases of the genitourinary system: pelvis, genitals and breasts$F$11-20	diseases of the genitourinary system: pelvis, genitals and breasts	1.0348481700329804	{'CI': array([1.02140058, 1.04809655]), 'Gelman-Rubin': 0.9998295621266131}	Yes	1.0078749571554297	{'CI': array([0.99455339, 1.02049976]), 'Gelman-Rubin': 1.000064359596439}	No
611	Noninflammatory disorders of female genital tract|diseases of the genitourinary system: pelvis, genitals and breasts$F$21-40	diseases of the genitourinary system: pelvis, genitals and breasts	1.00114304282901	{'CI': array([0.99487531, 1.00680431]), 'Gelman-Rubin': 0.9998906248742375}	No	0.9962205336577928	{'CI': array([0.99042495, 1.00198064]), 'Gelman-Rubin': 0.9998806665039438}	No
612	Noninflammatory disorders of female genital tract|diseases of the genitourinary system: pelvis, genitals and breasts$F$41-60	diseases of the genitourinary system: pelvis, genitals and breasts	0.9949781467870739	{'CI': array([0.98903504, 1.00065289]), 'Gelman-Rubin': 1.0000261663230527}	No	0.9908274570632084	{'CI': array([0.98559213, 0.99649552]), 'Gelman-Rubin': 0.9998763987200496}	Yes
613	Noninflammatory disorders of female genital tract|diseases of the genitourinary system: pelvis, genitals and breasts$F$61-	diseases of the genitourinary system: pelvis, genitals and breasts	1.010921100765707	{'CI': array([0.99774301, 1.02444336]), 'Gelman-Rubin': 0.999787187333514}	No	0.9770438332721919	{'CI': array([0.96674312, 0.98871068]), 'Gelman-Rubin': 0.9999481341691006}	Yes
614	Noninflammatory disorders of female genital tract|diseases of the genitourinary system: pelvis, genitals and breasts$M$41-60	diseases of the genitourinary system: pelvis, genitals and breasts	1.0064929188635117	{'CI': array([0.94559923, 1.06653742]), 'Gelman-Rubin': 0.9998798989253164}	No	1.006537843226668	{'CI': array([0.95517764, 1.0674179 ]), 'Gelman-Rubin': 0.9998331964773208}	No
615	Other disorders of genitourinary tract|diseases of the genitourinary system: pelvis, genitals and breasts$F$0-10	diseases of the genitourinary system: pelvis, genitals and breasts	0.995698614554563	{'CI': array([0.92930185, 1.0625415 ]), 'Gelman-Rubin': 0.9998049178337387}	No	1.0027562442449987	{'CI': array([0.95031341, 1.06237433]), 'Gelman-Rubin': 0.9998134063862991}	No
616	Other disorders of genitourinary tract|diseases of the genitourinary system: pelvis, genitals and breasts$F$11-20	diseases of the genitourinary system: pelvis, genitals and breasts	1.0008263034293676	{'CI': array([0.94044135, 1.06699268]), 'Gelman-Rubin': 0.9998187298175516}	No	1.0023733929598755	{'CI': array([0.95484364, 1.05530279]), 'Gelman-Rubin': 1.000087981547081}	No
617	Other disorders of genitourinary tract|diseases of the genitourinary system: pelvis, genitals and breasts$F$21-40	diseases of the genitourinary system: pelvis, genitals and breasts	1.0103252034947152	{'CI': array([0.97280726, 1.04974125]), 'Gelman-Rubin': 0.999789347612252}	No	0.9732733196803527	{'CI': array([0.93460887, 1.01037204]), 'Gelman-Rubin': 0.9999708855669684}	No
618	Other disorders of genitourinary tract|diseases of the genitourinary system: pelvis, genitals and breasts$F$41-60	diseases of the genitourinary system: pelvis, genitals and breasts	0.9962783000821255	{'CI': array([0.96225336, 1.02948033]), 'Gelman-Rubin': 0.9998858171268384}	No	1.0003546382869888	{'CI': array([0.96864567, 1.03347041]), 'Gelman-Rubin': 0.9997593182764679}	No
619	Other disorders of genitourinary tract|diseases of the genitourinary system: pelvis, genitals and breasts$F$61-	diseases of the genitourinary system: pelvis, genitals and breasts	0.996070706996382	{'CI': array([0.95462254, 1.03475666]), 'Gelman-Rubin': 0.9999247344847495}	No	1.009796397508158	{'CI': array([0.97076601, 1.04755364]), 'Gelman-Rubin': 0.9999057992741165}	No
620	Other disorders of genitourinary tract|diseases of the genitourinary system: pelvis, genitals and breasts$M$0-10	diseases of the genitourinary system: pelvis, genitals and breasts	0.9986264195844085	{'CI': array([0.93503425, 1.06394394]), 'Gelman-Rubin': 0.9998198388341142}	No	0.9933559408244014	{'CI': array([0.93847613, 1.05283155]), 'Gelman-Rubin': 0.9997718968463764}	No
621	Other disorders of genitourinary tract|diseases of the genitourinary system: pelvis, genitals and breasts$M$11-20	diseases of the genitourinary system: pelvis, genitals and breasts	1.014543483190543	{'CI': array([0.95016383, 1.08181777]), 'Gelman-Rubin': 0.9999242113670173}	No	0.9850835092898267	{'CI': array([0.93058219, 1.03905905]), 'Gelman-Rubin': 0.9999414889355533}	No
622	Other disorders of genitourinary tract|diseases of the genitourinary system: pelvis, genitals and breasts$M$21-40	diseases of the genitourinary system: pelvis, genitals and breasts	1.0083901871407972	{'CI': array([0.95361408, 1.06718729]), 'Gelman-Rubin': 0.9999092729012736}	No	1.0024495620437117	{'CI': array([0.94996848, 1.05722666]), 'Gelman-Rubin': 0.999865809229455}	No
623	Other disorders of genitourinary tract|diseases of the genitourinary system: pelvis, genitals and breasts$M$41-60	diseases of the genitourinary system: pelvis, genitals and breasts	1.0032870733717782	{'CI': array([0.95783323, 1.04861484]), 'Gelman-Rubin': 0.9999505612428878}	No	0.9881062299623705	{'CI': array([0.94683205, 1.0370829 ]), 'Gelman-Rubin': 1.0000574994511655}	No
624	Other disorders of genitourinary tract|diseases of the genitourinary system: pelvis, genitals and breasts$M$61-	diseases of the genitourinary system: pelvis, genitals and breasts	0.9974212405875246	{'CI': array([0.9529001 , 1.04530839]), 'Gelman-Rubin': 0.9997736155983988}	No	0.9809404724820001	{'CI': array([0.9394722 , 1.02609842]), 'Gelman-Rubin': 0.9999081518134232}	No
625	Glomerular diseases|diseases of the genitourinary system: urinary system$F$0-10	diseases of the genitourinary system: urinary system	1.0014962174576827	{'CI': array([0.93825116, 1.06550974]), 'Gelman-Rubin': 0.9997593087342261}	No	0.999012124788947	{'CI': array([0.94209709, 1.05664165]), 'Gelman-Rubin': 0.9998851019635975}	No
626	Glomerular diseases|diseases of the genitourinary system: urinary system$F$11-20	diseases of the genitourinary system: urinary system	0.991043333632944	{'CI': array([0.92916852, 1.05550436]), 'Gelman-Rubin': 0.9998736474683264}	No	1.0015051294444712	{'CI': array([0.94813552, 1.06145534]), 'Gelman-Rubin': 0.9997676127405587}	No
627	Glomerular diseases|diseases of the genitourinary system: urinary system$F$21-40	diseases of the genitourinary system: urinary system	1.0285128306562605	{'CI': array([0.97705114, 1.08650039]), 'Gelman-Rubin': 0.9998315955890329}	No	0.9961799017611888	{'CI': array([0.94780695, 1.04824517]), 'Gelman-Rubin': 0.9999062198269798}	No
628	Glomerular diseases|diseases of the genitourinary system: urinary system$F$41-60	diseases of the genitourinary system: urinary system	1.0121556229269355	{'CI': array([0.96629574, 1.06350143]), 'Gelman-Rubin': 0.9999271838776829}	No	0.9998185240866171	{'CI': array([0.95707267, 1.04421873]), 'Gelman-Rubin': 0.9998261736931393}	No
629	Glomerular diseases|diseases of the genitourinary system: urinary system$F$61-	diseases of the genitourinary system: urinary system	1.009290987527535	{'CI': array([0.95729948, 1.06734446]), 'Gelman-Rubin': 0.9997606221826798}	No	0.9895104669310665	{'CI': array([0.94327119, 1.03884808]), 'Gelman-Rubin': 0.9997670293346758}	No
630	Glomerular diseases|diseases of the genitourinary system: urinary system$M$0-10	diseases of the genitourinary system: urinary system	1.0104775877029046	{'CI': array([0.95040048, 1.07521894]), 'Gelman-Rubin': 0.9999148138550741}	No	0.990490022334716	{'CI': array([0.93822049, 1.04367019]), 'Gelman-Rubin': 0.9998224621910525}	No
631	Glomerular diseases|diseases of the genitourinary system: urinary system$M$11-20	diseases of the genitourinary system: urinary system	0.989008151706346	{'CI': array([0.92306438, 1.05454576]), 'Gelman-Rubin': 0.9998443919453359}	No	0.9922110991422026	{'CI': array([0.93475092, 1.04835718]), 'Gelman-Rubin': 0.9998604233418956}	No
632	Glomerular diseases|diseases of the genitourinary system: urinary system$M$21-40	diseases of the genitourinary system: urinary system	0.9789837510637428	{'CI': array([0.92156762, 1.04256252]), 'Gelman-Rubin': 0.9998183442517872}	No	1.0014690655667635	{'CI': array([0.94948956, 1.04923102]), 'Gelman-Rubin': 0.9999508314572448}	No
633	Glomerular diseases|diseases of the genitourinary system: urinary system$M$41-60	diseases of the genitourinary system: urinary system	1.0056268263352754	{'CI': array([0.9610983 , 1.05029043]), 'Gelman-Rubin': 0.9997561196974276}	No	1.024199650816955	{'CI': array([0.98411359, 1.06525293]), 'Gelman-Rubin': 0.9998137257737262}	No
634	Glomerular diseases|diseases of the genitourinary system: urinary system$M$61-	diseases of the genitourinary system: urinary system	1.0046520224632147	{'CI': array([0.95634301, 1.05224088]), 'Gelman-Rubin': 1.0000873274222069}	No	1.0041598319935758	{'CI': array([0.95444925, 1.04559469]), 'Gelman-Rubin': 0.9997740983373}	No
635	Other diseases of urinary system|diseases of the genitourinary system: urinary system$F$0-10	diseases of the genitourinary system: urinary system	0.9887172811957632	{'CI': array([0.97045902, 1.00952772]), 'Gelman-Rubin': 0.9998425879606611}	No	1.0091391555193552	{'CI': array([0.9901684 , 1.02932326]), 'Gelman-Rubin': 0.9998007235358359}	No
636	Other diseases of urinary system|diseases of the genitourinary system: urinary system$F$11-20	diseases of the genitourinary system: urinary system	0.9786321305141472	{'CI': array([0.95887212, 0.99771619]), 'Gelman-Rubin': 1.00010266267232}	Yes	1.0106832020182854	{'CI': array([0.99158891, 1.02858694]), 'Gelman-Rubin': 0.9999721278101422}	No
637	Other diseases of urinary system|diseases of the genitourinary system: urinary system$F$21-40	diseases of the genitourinary system: urinary system	0.9899933075895395	{'CI': array([0.97974474, 1.00079058]), 'Gelman-Rubin': 0.9998438853123693}	No	0.9952031467363595	{'CI': array([0.98588492, 1.00521186]), 'Gelman-Rubin': 0.9998338126694909}	No
638	Other diseases of urinary system|diseases of the genitourinary system: urinary system$F$41-60	diseases of the genitourinary system: urinary system	0.9904979549637639	{'CI': array([0.98181584, 0.99878802]), 'Gelman-Rubin': 0.9998608916776138}	Yes	0.9925858940135617	{'CI': array([0.98394151, 1.00025542]), 'Gelman-Rubin': 0.9998755169224319}	No
639	Other diseases of urinary system|diseases of the genitourinary system: urinary system$F$61-	diseases of the genitourinary system: urinary system	0.9881126463688807	{'CI': array([0.97830923, 0.99825308]), 'Gelman-Rubin': 1.0001054112634633}	Yes	0.9888071831772713	{'CI': array([0.97956867, 0.9981876 ]), 'Gelman-Rubin': 0.9997957322652673}	Yes
640	Other diseases of urinary system|diseases of the genitourinary system: urinary system$M$0-10	diseases of the genitourinary system: urinary system	0.9812385483457488	{'CI': array([0.94898806, 1.01272632]), 'Gelman-Rubin': 0.9998458906664562}	No	1.0039153783497399	{'CI': array([0.97184574, 1.03606365]), 'Gelman-Rubin': 1.0000815370429625}	No
641	Other diseases of urinary system|diseases of the genitourinary system: urinary system$M$11-20	diseases of the genitourinary system: urinary system	0.994771273022715	{'CI': array([0.95734719, 1.03802525]), 'Gelman-Rubin': 0.9998462943181118}	No	0.9990893588197478	{'CI': array([0.96297546, 1.03485961]), 'Gelman-Rubin': 0.9999652944637213}	No
642	Other diseases of urinary system|diseases of the genitourinary system: urinary system$M$21-40	diseases of the genitourinary system: urinary system	0.9862615528460674	{'CI': array([0.96183113, 1.0116945 ]), 'Gelman-Rubin': 0.9997784544764426}	No	0.9952234635054222	{'CI': array([0.96989807, 1.02011474]), 'Gelman-Rubin': 0.9998686977561653}	No
643	Other diseases of urinary system|diseases of the genitourinary system: urinary system$M$41-60	diseases of the genitourinary system: urinary system	0.9952945725350494	{'CI': array([0.97715776, 1.012114 ]), 'Gelman-Rubin': 0.9999166014776881}	No	0.9833561516135444	{'CI': array([0.96720348, 1.00012166]), 'Gelman-Rubin': 0.999875146567678}	No
644	Other diseases of urinary system|diseases of the genitourinary system: urinary system$M$61-	diseases of the genitourinary system: urinary system	0.9959844701091248	{'CI': array([0.98270652, 1.0102222 ]), 'Gelman-Rubin': 0.9999620404669758}	No	0.9821494935194317	{'CI': array([0.96860425, 0.99564426]), 'Gelman-Rubin': 0.9999256525796467}	Yes
645	Other disorders of kidney and ureter|diseases of the genitourinary system: urinary system$F$0-10	diseases of the genitourinary system: urinary system	1.0009139883900817	{'CI': array([0.93919492, 1.05911555]), 'Gelman-Rubin': 0.9997538706271822}	No	0.9906929755879603	{'CI': array([0.93487432, 1.04973871]), 'Gelman-Rubin': 0.9997773782771606}	No
646	Other disorders of kidney and ureter|diseases of the genitourinary system: urinary system$F$11-20	diseases of the genitourinary system: urinary system	0.9902639911754639	{'CI': array([0.93012701, 1.04874544]), 'Gelman-Rubin': 0.9999179596867915}	No	1.0063389488167904	{'CI': array([0.95209009, 1.06277633]), 'Gelman-Rubin': 0.9998580567978522}	No
647	Other disorders of kidney and ureter|diseases of the genitourinary system: urinary system$F$21-40	diseases of the genitourinary system: urinary system	0.9809071126187621	{'CI': array([0.94276435, 1.0185034 ]), 'Gelman-Rubin': 1.0000281406671743}	No	1.010593078148137	{'CI': array([0.97316022, 1.04759055]), 'Gelman-Rubin': 0.9998560066190997}	No
648	Other disorders of kidney and ureter|diseases of the genitourinary system: urinary system$F$41-60	diseases of the genitourinary system: urinary system	0.9552908386594023	{'CI': array([0.93460286, 0.97605537]), 'Gelman-Rubin': 1.0001426788673444}	Yes	1.0120122574185162	{'CI': array([0.99100378, 1.03201148]), 'Gelman-Rubin': 0.9997752521812495}	No
649	Other disorders of kidney and ureter|diseases of the genitourinary system: urinary system$F$61-	diseases of the genitourinary system: urinary system	0.9129661515697255	{'CI': array([0.89791814, 0.93097916]), 'Gelman-Rubin': 1.0001336624165205}	Yes	0.988532805793899	{'CI': array([0.97038399, 1.00612355]), 'Gelman-Rubin': 0.9997964554264771}	No
650	Other disorders of kidney and ureter|diseases of the genitourinary system: urinary system$M$0-10	diseases of the genitourinary system: urinary system	1.023817563011648	{'CI': array([0.96455196, 1.08666115]), 'Gelman-Rubin': 0.9998419601505727}	No	0.9943851423956925	{'CI': array([0.94190149, 1.04981638]), 'Gelman-Rubin': 0.999772039335604}	No
651	Other disorders of kidney and ureter|diseases of the genitourinary system: urinary system$M$11-20	diseases of the genitourinary system: urinary system	0.9978302380058941	{'CI': array([0.93356458, 1.06322063]), 'Gelman-Rubin': 0.9998139881509542}	No	0.992085331978699	{'CI': array([0.94048084, 1.04820696]), 'Gelman-Rubin': 0.9997889957896562}	No
652	Other disorders of kidney and ureter|diseases of the genitourinary system: urinary system$M$21-40	diseases of the genitourinary system: urinary system	0.9649566500043958	{'CI': array([0.93052716, 1.00007722]), 'Gelman-Rubin': 1.0000768608328283}	No	1.0106270254826504	{'CI': array([0.97869161, 1.05009131]), 'Gelman-Rubin': 0.9997850303180323}	No
653	Other disorders of kidney and ureter|diseases of the genitourinary system: urinary system$M$41-60	diseases of the genitourinary system: urinary system	0.9539266528226298	{'CI': array([0.93706071, 0.97229869]), 'Gelman-Rubin': 1.0003239599670903}	Yes	1.0115143001882105	{'CI': array([0.99197876, 1.03079555]), 'Gelman-Rubin': 0.999769213014126}	No
654	Other disorders of kidney and ureter|diseases of the genitourinary system: urinary system$M$61-	diseases of the genitourinary system: urinary system	0.9032191551206633	{'CI': array([0.8882705 , 0.91896853]), 'Gelman-Rubin': 1.0001771981155978}	Yes	0.9827013476488203	{'CI': array([0.96799049, 0.99890086]), 'Gelman-Rubin': 0.9998948899613039}	Yes
655	Renal failure|diseases of the genitourinary system: urinary system$F$0-10	diseases of the genitourinary system: urinary system	0.9884016328510522	{'CI': array([0.92926512, 1.04744106]), 'Gelman-Rubin': 0.9998621629452952}	No	1.0038987415719591	{'CI': array([0.94452201, 1.05843074]), 'Gelman-Rubin': 0.999804268143697}	No
656	Renal failure|diseases of the genitourinary system: urinary system$F$11-20	diseases of the genitourinary system: urinary system	0.9630290225898142	{'CI': array([0.91276433, 1.01593159]), 'Gelman-Rubin': 1.0002094784861881}	No	0.9993323059405258	{'CI': array([0.95241267, 1.0527697 ]), 'Gelman-Rubin': 0.9999198714147487}	No
657	Renal failure|diseases of the genitourinary system: urinary system$F$21-40	diseases of the genitourinary system: urinary system	0.900137066700598	{'CI': array([0.87546109, 0.92385734]), 'Gelman-Rubin': 0.9999838288229154}	Yes	1.0631822132161335	{'CI': array([1.03723444, 1.08875592]), 'Gelman-Rubin': 0.9998147611755294}	Yes
658	Renal failure|diseases of the genitourinary system: urinary system$F$41-60	diseases of the genitourinary system: urinary system	0.8849479347633125	{'CI': array([0.8744489 , 0.89704521]), 'Gelman-Rubin': 0.9998991478065081}	Yes	1.0790602702883414	{'CI': array([1.06695234, 1.09168932]), 'Gelman-Rubin': 0.9997866458969771}	Yes
659	Renal failure|diseases of the genitourinary system: urinary system$F$61-	diseases of the genitourinary system: urinary system	0.8682309495807361	{'CI': array([0.86049727, 0.87645069]), 'Gelman-Rubin': 0.99991053516673}	Yes	1.063680474250915	{'CI': array([1.0537606 , 1.07383382]), 'Gelman-Rubin': 1.0000526041333277}	Yes
660	Renal failure|diseases of the genitourinary system: urinary system$M$0-10	diseases of the genitourinary system: urinary system	0.9800648824853146	{'CI': array([0.9253326 , 1.03448886]), 'Gelman-Rubin': 0.9998228103877291}	No	1.0133024142350033	{'CI': array([0.96649834, 1.0647077 ]), 'Gelman-Rubin': 0.9998694904694411}	No
661	Renal failure|diseases of the genitourinary system: urinary system$M$11-20	diseases of the genitourinary system: urinary system	0.9708080827327753	{'CI': array([0.9202917 , 1.02310343]), 'Gelman-Rubin': 0.9997635970812019}	No	1.0108386661935815	{'CI': array([0.96131513, 1.05946428]), 'Gelman-Rubin': 0.9998884128226057}	No
662	Renal failure|diseases of the genitourinary system: urinary system$M$21-40	diseases of the genitourinary system: urinary system	0.8900779371801905	{'CI': array([0.86716953, 0.91142326]), 'Gelman-Rubin': 0.9998905789033492}	Yes	1.0688355245505399	{'CI': array([1.04578757, 1.09432757]), 'Gelman-Rubin': 0.9997630790070786}	Yes
663	Renal failure|diseases of the genitourinary system: urinary system$M$41-60	diseases of the genitourinary system: urinary system	0.8814545804417188	{'CI': array([0.87245776, 0.89051476]), 'Gelman-Rubin': 0.9998188560481948}	Yes	1.072614297307531	{'CI': array([1.06170228, 1.08405928]), 'Gelman-Rubin': 0.9998049620360994}	Yes
664	Renal failure|diseases of the genitourinary system: urinary system$M$61-	diseases of the genitourinary system: urinary system	0.8571946591610627	{'CI': array([0.85015344, 0.86449149]), 'Gelman-Rubin': 0.9998736753742653}	Yes	1.0719560027206283	{'CI': array([1.0639169, 1.0812954]), 'Gelman-Rubin': 1.0000106386345866}	Yes
665	Renal tubulo-interstitial diseases|diseases of the genitourinary system: urinary system$F$0-10	diseases of the genitourinary system: urinary system	1.001511105264107	{'CI': array([0.96323439, 1.03941545]), 'Gelman-Rubin': 0.9998101257287111}	No	1.029091384467068	{'CI': array([0.9910645 , 1.06438968]), 'Gelman-Rubin': 0.9999259912962014}	No
666	Renal tubulo-interstitial diseases|diseases of the genitourinary system: urinary system$F$11-20	diseases of the genitourinary system: urinary system	0.9928595065108405	{'CI': array([0.95792763, 1.02941332]), 'Gelman-Rubin': 0.9998022183331328}	No	0.9840911772765265	{'CI': array([0.95289457, 1.0171443 ]), 'Gelman-Rubin': 0.9999135898883377}	No
667	Renal tubulo-interstitial diseases|diseases of the genitourinary system: urinary system$F$21-40	diseases of the genitourinary system: urinary system	0.986333714412665	{'CI': array([0.9692086 , 1.00484839]), 'Gelman-Rubin': 0.9999765316046689}	No	1.0075344502158483	{'CI': array([0.98892468, 1.02685308]), 'Gelman-Rubin': 0.9998738842904993}	No
668	Renal tubulo-interstitial diseases|diseases of the genitourinary system: urinary system$F$41-60	diseases of the genitourinary system: urinary system	0.995531234932477	{'CI': array([0.98049178, 1.01046563]), 'Gelman-Rubin': 0.9997913033923999}	No	1.004139400074644	{'CI': array([0.98934642, 1.01994035]), 'Gelman-Rubin': 0.9999734134500734}	No
669	Renal tubulo-interstitial diseases|diseases of the genitourinary system: urinary system$F$61-	diseases of the genitourinary system: urinary system	1.0295000549720448	{'CI': array([1.00588504, 1.05245306]), 'Gelman-Rubin': 1.0003714519002564}	Yes	1.0048717659729023	{'CI': array([0.98037815, 1.02446693]), 'Gelman-Rubin': 1.0000083614592188}	No
670	Renal tubulo-interstitial diseases|diseases of the genitourinary system: urinary system$M$0-10	diseases of the genitourinary system: urinary system	1.0075054319595207	{'CI': array([0.96142714, 1.06080047]), 'Gelman-Rubin': 1.0002002926923113}	No	1.0104364674735276	{'CI': array([0.96967864, 1.05073675]), 'Gelman-Rubin': 0.9997648799519299}	No
671	Renal tubulo-interstitial diseases|diseases of the genitourinary system: urinary system$M$11-20	diseases of the genitourinary system: urinary system	1.0174817415931456	{'CI': array([0.97026727, 1.06439672]), 'Gelman-Rubin': 0.9998009410206018}	No	0.9991562038469506	{'CI': array([0.95674579, 1.0475367 ]), 'Gelman-Rubin': 0.9998701254937189}	No
672	Renal tubulo-interstitial diseases|diseases of the genitourinary system: urinary system$M$21-40	diseases of the genitourinary system: urinary system	1.0045066396529339	{'CI': array([0.98229586, 1.02697687]), 'Gelman-Rubin': 0.9998249883918632}	No	0.999029253847105	{'CI': array([0.97810781, 1.02046068]), 'Gelman-Rubin': 1.0001704626607182}	No
673	Renal tubulo-interstitial diseases|diseases of the genitourinary system: urinary system$M$41-60	diseases of the genitourinary system: urinary system	0.99741021847719	{'CI': array([0.98312466, 1.0129125 ]), 'Gelman-Rubin': 0.9999123789320571}	No	0.9908458678076547	{'CI': array([0.97750772, 1.00424567]), 'Gelman-Rubin': 1.000161587336251}	No
674	Renal tubulo-interstitial diseases|diseases of the genitourinary system: urinary system$M$61-	diseases of the genitourinary system: urinary system	1.0013664470478802	{'CI': array([0.98296241, 1.0201023 ]), 'Gelman-Rubin': 0.999849703961276}	No	0.989956279263326	{'CI': array([0.97383244, 1.00655394]), 'Gelman-Rubin': 1.000237828653823}	No
675	Urolithiasis|diseases of the genitourinary system: urinary system$F$0-10	diseases of the genitourinary system: urinary system	0.9802570698935879	{'CI': array([0.92046927, 1.04649153]), 'Gelman-Rubin': 0.9997708362315905}	No	0.9978400091044854	{'CI': array([0.93556531, 1.05271245]), 'Gelman-Rubin': 0.9998517120116545}	No
676	Urolithiasis|diseases of the genitourinary system: urinary system$F$11-20	diseases of the genitourinary system: urinary system	1.0169137965789568	{'CI': array([0.96867388, 1.06362297]), 'Gelman-Rubin': 0.9997790306800126}	No	0.9961356086725427	{'CI': array([0.95759995, 1.03820422]), 'Gelman-Rubin': 0.9997978215792296}	No
677	Urolithiasis|diseases of the genitourinary system: urinary system$F$21-40	diseases of the genitourinary system: urinary system	0.9886630816314369	{'CI': array([0.96714424, 1.00939877]), 'Gelman-Rubin': 0.999953150508322}	No	1.0139576080539134	{'CI': array([0.99468106, 1.0349605 ]), 'Gelman-Rubin': 0.9997529396945428}	No
678	Urolithiasis|diseases of the genitourinary system: urinary system$F$41-60	diseases of the genitourinary system: urinary system	0.998482171157409	{'CI': array([0.98153139, 1.01561652]), 'Gelman-Rubin': 0.9998973479911132}	No	1.0013624471920157	{'CI': array([0.98487727, 1.01834855]), 'Gelman-Rubin': 0.9998062332111879}	No
679	Urolithiasis|diseases of the genitourinary system: urinary system$F$61-	diseases of the genitourinary system: urinary system	1.0223666150307067	{'CI': array([0.99569822, 1.05134272]), 'Gelman-Rubin': 0.9997933053299132}	No	1.0064200351844956	{'CI': array([0.98254587, 1.03078128]), 'Gelman-Rubin': 0.9998074164515927}	No
680	Urolithiasis|diseases of the genitourinary system: urinary system$M$0-10	diseases of the genitourinary system: urinary system	0.9927913752420483	{'CI': array([0.92717822, 1.06196294]), 'Gelman-Rubin': 0.9998650295951516}	No	1.001462603172946	{'CI': array([0.94398685, 1.05830237]), 'Gelman-Rubin': 0.9998476365581075}	No
681	Urolithiasis|diseases of the genitourinary system: urinary system$M$11-20	diseases of the genitourinary system: urinary system	1.0186014046835206	{'CI': array([0.96894456, 1.07320115]), 'Gelman-Rubin': 0.9998360737877594}	No	1.0035435598062847	{'CI': array([0.95957492, 1.05185803]), 'Gelman-Rubin': 0.9998092165208192}	No
682	Urolithiasis|diseases of the genitourinary system: urinary system$M$21-40	diseases of the genitourinary system: urinary system	0.9993711558221323	{'CI': array([0.97658566, 1.02308896]), 'Gelman-Rubin': 0.9999888397836453}	No	0.9971824549380529	{'CI': array([0.97334068, 1.02011002]), 'Gelman-Rubin': 1.0007008238241346}	No
683	Urolithiasis|diseases of the genitourinary system: urinary system$M$41-60	diseases of the genitourinary system: urinary system	0.9984755446672685	{'CI': array([0.98359719, 1.01479645]), 'Gelman-Rubin': 0.9998284060331619}	No	0.9913420062091917	{'CI': array([0.97762534, 1.00723884]), 'Gelman-Rubin': 0.9998182639211514}	No
684	Urolithiasis|diseases of the genitourinary system: urinary system$M$61-	diseases of the genitourinary system: urinary system	0.9987340376479578	{'CI': array([0.98002904, 1.01916652]), 'Gelman-Rubin': 0.9999990878824584}	No	0.9926216254816687	{'CI': array([0.9707674 , 1.01167708]), 'Gelman-Rubin': 0.9997759605565714}	No
685	Arthrosis|diseases of the musculoskeletal system and connective tissue$F$21-40	diseases of the musculoskeletal system and connective tissue	0.9910877500669538	{'CI': array([0.96634502, 1.0175143 ]), 'Gelman-Rubin': 0.9998336710726071}	No	0.9941536052467019	{'CI': array([0.97005458, 1.02112924]), 'Gelman-Rubin': 0.9998145481623677}	No
686	Arthrosis|diseases of the musculoskeletal system and connective tissue$F$41-60	diseases of the musculoskeletal system and connective tissue	1.0008480728269342	{'CI': array([0.99286793, 1.00917153]), 'Gelman-Rubin': 0.9998033746788637}	No	0.9961802707790192	{'CI': array([0.98882618, 1.00437255]), 'Gelman-Rubin': 0.9998024389047094}	No
687	Arthrosis|diseases of the musculoskeletal system and connective tissue$F$61-	diseases of the musculoskeletal system and connective tissue	1.0050768597760058	{'CI': array([0.99777684, 1.01236908]), 'Gelman-Rubin': 0.999778111922499}	No	0.9921688193919451	{'CI': array([0.98513098, 0.99899159]), 'Gelman-Rubin': 0.9998778263081538}	Yes
688	Arthrosis|diseases of the musculoskeletal system and connective tissue$M$21-40	diseases of the musculoskeletal system and connective tissue	0.9817615240427862	{'CI': array([0.95382803, 1.0112385 ]), 'Gelman-Rubin': 0.9998340395268179}	No	1.0070236521923648	{'CI': array([0.98013818, 1.03162409]), 'Gelman-Rubin': 0.9998317409369079}	No
689	Arthrosis|diseases of the musculoskeletal system and connective tissue$M$41-60	diseases of the musculoskeletal system and connective tissue	0.9985475555818037	{'CI': array([0.98916039, 1.00781938]), 'Gelman-Rubin': 0.9997915438517323}	No	0.993899411459752	{'CI': array([0.98421538, 1.0027519 ]), 'Gelman-Rubin': 0.9999856589204563}	No
690	Arthrosis|diseases of the musculoskeletal system and connective tissue$M$61-	diseases of the musculoskeletal system and connective tissue	1.0035493930308188	{'CI': array([0.99298435, 1.01279716]), 'Gelman-Rubin': 0.9999129150287019}	No	0.9971498395912287	{'CI': array([0.98715761, 1.00557304]), 'Gelman-Rubin': 0.999861077483212}	No
691	Chondropathies|diseases of the musculoskeletal system and connective tissue$F$0-10	diseases of the musculoskeletal system and connective tissue	0.9738168962773428	{'CI': array([0.92063946, 1.02249396]), 'Gelman-Rubin': 0.9998980697728046}	No	1.0122359736173485	{'CI': array([0.96968233, 1.06340784]), 'Gelman-Rubin': 0.9998066851753712}	No
692	Chondropathies|diseases of the musculoskeletal system and connective tissue$F$11-20	diseases of the musculoskeletal system and connective tissue	0.9791708449994713	{'CI': array([0.94417826, 1.01604791]), 'Gelman-Rubin': 0.9999196198050145}	No	1.0059729296284836	{'CI': array([0.9721657 , 1.03944228]), 'Gelman-Rubin': 0.9998231106450166}	No
693	Chondropathies|diseases of the musculoskeletal system and connective tissue$F$21-40	diseases of the musculoskeletal system and connective tissue	1.000828906716649	{'CI': array([0.96732946, 1.03172034]), 'Gelman-Rubin': 0.9997973921437809}	No	1.006404427462447	{'CI': array([0.97730841, 1.0369325 ]), 'Gelman-Rubin': 0.9998683791674451}	No
694	Chondropathies|diseases of the musculoskeletal system and connective tissue$F$41-60	diseases of the musculoskeletal system and connective tissue	0.9982244523099701	{'CI': array([0.98340925, 1.01140119]), 'Gelman-Rubin': 0.9997585533069001}	No	1.0030728948760914	{'CI': array([0.99053332, 1.01572332]), 'Gelman-Rubin': 0.9998728165114821}	No
695	Chondropathies|diseases of the musculoskeletal system and connective tissue$F$61-	diseases of the musculoskeletal system and connective tissue	1.0252523400527505	{'CI': array([1.00724531, 1.04201699]), 'Gelman-Rubin': 0.9998901992351015}	Yes	0.9904252187764014	{'CI': array([0.97598602, 1.00579538]), 'Gelman-Rubin': 0.9999026651459915}	No
696	Chondropathies|diseases of the musculoskeletal system and connective tissue$M$0-10	diseases of the musculoskeletal system and connective tissue	1.01328398282138	{'CI': array([0.96348348, 1.0632835 ]), 'Gelman-Rubin': 0.9998761655519757}	No	1.0047172753045805	{'CI': array([0.95924235, 1.05179507]), 'Gelman-Rubin': 0.9999252210133974}	No
697	Chondropathies|diseases of the musculoskeletal system and connective tissue$M$11-20	diseases of the musculoskeletal system and connective tissue	1.0081361092645036	{'CI': array([0.97213762, 1.04422938]), 'Gelman-Rubin': 0.9999501713281013}	No	0.9906205707806676	{'CI': array([0.96023167, 1.0235773 ]), 'Gelman-Rubin': 0.9998248152179241}	No
698	Chondropathies|diseases of the musculoskeletal system and connective tissue$M$21-40	diseases of the musculoskeletal system and connective tissue	1.0036438870246494	{'CI': array([0.96322141, 1.04127823]), 'Gelman-Rubin': 1.0000299610832564}	No	0.9784863466657491	{'CI': array([0.9428452, 1.0128789]), 'Gelman-Rubin': 1.000061478691062}	No
699	Chondropathies|diseases of the musculoskeletal system and connective tissue$M$41-60	diseases of the musculoskeletal system and connective tissue	0.9880721259054022	{'CI': array([0.95899515, 1.01930675]), 'Gelman-Rubin': 0.9997532884836466}	No	1.0066009127314575	{'CI': array([0.97751975, 1.034466 ]), 'Gelman-Rubin': 0.9998167373521507}	No
700	Chondropathies|diseases of the musculoskeletal system and connective tissue$M$61-	diseases of the musculoskeletal system and connective tissue	0.9949773504128332	{'CI': array([0.95750925, 1.03144877]), 'Gelman-Rubin': 0.9998948303141415}	No	1.0006693379077516	{'CI': array([0.96889314, 1.03201911]), 'Gelman-Rubin': 0.9998429279053794}	No
701	Deforming dorsopathies|diseases of the musculoskeletal system and connective tissue$F$0-10	diseases of the musculoskeletal system and connective tissue	1.0086481966804366	{'CI': array([0.96968372, 1.04716481]), 'Gelman-Rubin': 0.9999486161466516}	No	1.0299289557395879	{'CI': array([0.99447219, 1.06611468]), 'Gelman-Rubin': 0.9997731219485315}	No
702	Deforming dorsopathies|diseases of the musculoskeletal system and connective tissue$F$11-20	diseases of the musculoskeletal system and connective tissue	1.0058856337533788	{'CI': array([0.98420403, 1.02816573]), 'Gelman-Rubin': 0.9997836098552004}	No	1.0300144234050597	{'CI': array([1.00834804, 1.05578911]), 'Gelman-Rubin': 0.9999581861188859}	Yes
703	Deforming dorsopathies|diseases of the musculoskeletal system and connective tissue$F$21-40	diseases of the musculoskeletal system and connective tissue	0.9879488374731308	{'CI': array([0.96889588, 1.00612356]), 'Gelman-Rubin': 0.999977522869868}	No	1.006293265484924	{'CI': array([0.98718462, 1.02525289]), 'Gelman-Rubin': 0.9999472830953846}	No
704	Deforming dorsopathies|diseases of the musculoskeletal system and connective tissue$F$41-60	diseases of the musculoskeletal system and connective tissue	0.9993795983052164	{'CI': array([0.98429195, 1.0144044 ]), 'Gelman-Rubin': 0.9997795597469928}	No	1.0057226803516601	{'CI': array([0.99009061, 1.02060822]), 'Gelman-Rubin': 1.0001046638209685}	No
705	Deforming dorsopathies|diseases of the musculoskeletal system and connective tissue$F$61-	diseases of the musculoskeletal system and connective tissue	1.0075913834083237	{'CI': array([0.98599906, 1.03055506]), 'Gelman-Rubin': 0.999951175731891}	No	0.9813982679409851	{'CI': array([0.96156953, 1.0003049 ]), 'Gelman-Rubin': 0.9998223325305916}	No
706	Deforming dorsopathies|diseases of the musculoskeletal system and connective tissue$M$0-10	diseases of the musculoskeletal system and connective tissue	0.9930190878702937	{'CI': array([0.95462306, 1.02951193]), 'Gelman-Rubin': 0.9998312085945663}	No	1.0309091317714703	{'CI': array([0.99620374, 1.06744259]), 'Gelman-Rubin': 0.9998522560178299}	No
707	Deforming dorsopathies|diseases of the musculoskeletal system and connective tissue$M$11-20	diseases of the musculoskeletal system and connective tissue	1.0088750959323272	{'CI': array([0.97977499, 1.04203475]), 'Gelman-Rubin': 0.9998229815696104}	No	1.0355722697547922	{'CI': array([1.00570663, 1.06468551]), 'Gelman-Rubin': 0.9998802873939439}	Yes
708	Deforming dorsopathies|diseases of the musculoskeletal system and connective tissue$M$21-40	diseases of the musculoskeletal system and connective tissue	0.9884005510763701	{'CI': array([0.96405961, 1.01381707]), 'Gelman-Rubin': 0.9999560539308445}	No	1.003198443657854	{'CI': array([0.97864161, 1.02791593]), 'Gelman-Rubin': 0.9997761856238923}	No
709	Deforming dorsopathies|diseases of the musculoskeletal system and connective tissue$M$41-60	diseases of the musculoskeletal system and connective tissue	0.9979318913897297	{'CI': array([0.97841062, 1.01812429]), 'Gelman-Rubin': 0.9998488377457841}	No	0.9929396386430439	{'CI': array([0.97325728, 1.01240678]), 'Gelman-Rubin': 0.9998280780889881}	No
710	Deforming dorsopathies|diseases of the musculoskeletal system and connective tissue$M$61-	diseases of the musculoskeletal system and connective tissue	0.9998915776385406	{'CI': array([0.97244105, 1.02867926]), 'Gelman-Rubin': 0.9998387006356535}	No	0.9973206900308701	{'CI': array([0.96900975, 1.02420015]), 'Gelman-Rubin': 0.9998657356078128}	No
711	Dentofacial anomalies (including malocclusion) and other disorders of jaw|diseases of the musculoskeletal system and connective tissue$F$0-10	diseases of the musculoskeletal system and connective tissue	0.9800013951902078	{'CI': array([0.91889652, 1.03990593]), 'Gelman-Rubin': 0.9999528923811133}	No	1.0104965130577979	{'CI': array([0.95826231, 1.06854726]), 'Gelman-Rubin': 0.9998559779996918}	No
712	Dentofacial anomalies (including malocclusion) and other disorders of jaw|diseases of the musculoskeletal system and connective tissue$F$11-20	diseases of the musculoskeletal system and connective tissue	1.0214322002068588	{'CI': array([0.9769687 , 1.06805266]), 'Gelman-Rubin': 0.9998924737808276}	No	1.0180072403893168	{'CI': array([0.97823965, 1.06062917]), 'Gelman-Rubin': 0.9999959165207992}	No
713	Dentofacial anomalies (including malocclusion) and other disorders of jaw|diseases of the musculoskeletal system and connective tissue$F$21-40	diseases of the musculoskeletal system and connective tissue	0.985539193666753	{'CI': array([0.95420983, 1.02006253]), 'Gelman-Rubin': 0.9998416961219145}	No	1.0086399074659131	{'CI': array([0.97536983, 1.04164569]), 'Gelman-Rubin': 0.9999423951310152}	No
714	Dentofacial anomalies (including malocclusion) and other disorders of jaw|diseases of the musculoskeletal system and connective tissue$F$41-60	diseases of the musculoskeletal system and connective tissue	1.00307382908694	{'CI': array([0.97382505, 1.03630431]), 'Gelman-Rubin': 0.9997957872476869}	No	1.0067227163368686	{'CI': array([0.97624222, 1.03590705]), 'Gelman-Rubin': 0.9998553885684015}	No
715	Dentofacial anomalies (including malocclusion) and other disorders of jaw|diseases of the musculoskeletal system and connective tissue$F$61-	diseases of the musculoskeletal system and connective tissue	1.0003769830629747	{'CI': array([0.95606411, 1.04689841]), 'Gelman-Rubin': 0.9997870580830944}	No	1.0083892562335213	{'CI': array([0.96620773, 1.05566126]), 'Gelman-Rubin': 0.9997926084712471}	No
716	Dentofacial anomalies (including malocclusion) and other disorders of jaw|diseases of the musculoskeletal system and connective tissue$M$0-10	diseases of the musculoskeletal system and connective tissue	0.9873051939768199	{'CI': array([0.93286176, 1.04654857]), 'Gelman-Rubin': 0.9999645922204792}	No	0.9959023464993637	{'CI': array([0.94616855, 1.05038867]), 'Gelman-Rubin': 0.9998931505931717}	No
717	Dentofacial anomalies (including malocclusion) and other disorders of jaw|diseases of the musculoskeletal system and connective tissue$M$11-20	diseases of the musculoskeletal system and connective tissue	1.0169445444679768	{'CI': array([0.96529822, 1.06755974]), 'Gelman-Rubin': 0.9997965995045872}	No	0.9942445897915869	{'CI': array([0.95030348, 1.04206292]), 'Gelman-Rubin': 0.9998816276805487}	No
718	Dentofacial anomalies (including malocclusion) and other disorders of jaw|diseases of the musculoskeletal system and connective tissue$M$21-40	diseases of the musculoskeletal system and connective tissue	1.003254634482825	{'CI': array([0.95411808, 1.05355795]), 'Gelman-Rubin': 0.9998888456294431}	No	0.9811159208522099	{'CI': array([0.93863103, 1.02298802]), 'Gelman-Rubin': 0.9997958338087755}	No
719	Dentofacial anomalies (including malocclusion) and other disorders of jaw|diseases of the musculoskeletal system and connective tissue$M$41-60	diseases of the musculoskeletal system and connective tissue	1.0058955905736375	{'CI': array([0.96146924, 1.05183707]), 'Gelman-Rubin': 0.9998048779749238}	No	0.9779409388743577	{'CI': array([0.93349496, 1.02409019]), 'Gelman-Rubin': 0.9998096373112081}	No
720	Dentofacial anomalies (including malocclusion) and other disorders of jaw|diseases of the musculoskeletal system and connective tissue$M$61-	diseases of the musculoskeletal system and connective tissue	1.0113886483187813	{'CI': array([0.9542696 , 1.06683722]), 'Gelman-Rubin': 0.999768395307916}	No	0.9997876327536331	{'CI': array([0.95365248, 1.05028042]), 'Gelman-Rubin': 1.0001494400788564}	No
721	Disorders of muscles|diseases of the musculoskeletal system and connective tissue$F$0-10	diseases of the musculoskeletal system and connective tissue	1.0086954956128944	{'CI': array([0.97840455, 1.03853641]), 'Gelman-Rubin': 0.9998046404074635}	No	1.0428067769467753	{'CI': array([1.016634 , 1.07230773]), 'Gelman-Rubin': 0.9998802274711319}	Yes
722	Disorders of muscles|diseases of the musculoskeletal system and connective tissue$F$11-20	diseases of the musculoskeletal system and connective tissue	1.0014786257907795	{'CI': array([0.98497125, 1.02166412]), 'Gelman-Rubin': 1.00002447858633}	No	1.016670556908049	{'CI': array([0.99922916, 1.03470901]), 'Gelman-Rubin': 0.9997808803821053}	No
723	Disorders of muscles|diseases of the musculoskeletal system and connective tissue$F$21-40	diseases of the musculoskeletal system and connective tissue	0.9909963887305713	{'CI': array([0.98129647, 1.00000634]), 'Gelman-Rubin': 0.999905812673471}	No	1.0041570412972098	{'CI': array([0.99485743, 1.01293896]), 'Gelman-Rubin': 0.9998513705445288}	No
724	Disorders of muscles|diseases of the musculoskeletal system and connective tissue$F$41-60	diseases of the musculoskeletal system and connective tissue	0.9955593032755486	{'CI': array([0.98859461, 1.00231607]), 'Gelman-Rubin': 0.9997968057036621}	No	0.9996851265331876	{'CI': array([0.99289194, 1.00643566]), 'Gelman-Rubin': 1.0000491203214932}	No
725	Disorders of muscles|diseases of the musculoskeletal system and connective tissue$F$61-	diseases of the musculoskeletal system and connective tissue	0.9313098867756557	{'CI': array([0.92158295, 0.94095108]), 'Gelman-Rubin': 0.9999107084878626}	Yes	0.9928599847932836	{'CI': array([0.98273529, 1.00302844]), 'Gelman-Rubin': 0.9999408090182199}	No
726	Disorders of muscles|diseases of the musculoskeletal system and connective tissue$M$0-10	diseases of the musculoskeletal system and connective tissue	1.0105362148930022	{'CI': array([0.98347752, 1.03518556]), 'Gelman-Rubin': 0.999942768985988}	No	1.0276901781769576	{'CI': array([1.00420886, 1.0509166 ]), 'Gelman-Rubin': 0.9997976050244869}	Yes
727	Disorders of muscles|diseases of the musculoskeletal system and connective tissue$M$11-20	diseases of the musculoskeletal system and connective tissue	0.9852126728995123	{'CI': array([0.96267242, 1.00566356]), 'Gelman-Rubin': 0.9998498907154683}	No	1.0090800051454645	{'CI': array([0.98887929, 1.02854517]), 'Gelman-Rubin': 0.9997748262349568}	No
728	Disorders of muscles|diseases of the musculoskeletal system and connective tissue$M$21-40	diseases of the musculoskeletal system and connective tissue	0.99305791460036	{'CI': array([0.98156626, 1.00431694]), 'Gelman-Rubin': 0.9997649245366192}	No	0.9992504951449112	{'CI': array([0.98712539, 1.01117326]), 'Gelman-Rubin': 1.0000794287434092}	No
729	Disorders of muscles|diseases of the musculoskeletal system and connective tissue$M$41-60	diseases of the musculoskeletal system and connective tissue	0.9952344077642437	{'CI': array([0.98518085, 1.00407112]), 'Gelman-Rubin': 0.999780647541576}	No	0.9963228985413837	{'CI': array([0.98774161, 1.00543432]), 'Gelman-Rubin': 0.9997797851749819}	No
730	Disorders of muscles|diseases of the musculoskeletal system and connective tissue$M$61-	diseases of the musculoskeletal system and connective tissue	0.9459645259643985	{'CI': array([0.9316289, 0.9588092]), 'Gelman-Rubin': 0.9998162940745539}	Yes	0.9927326543527996	{'CI': array([0.97880542, 1.0054856 ]), 'Gelman-Rubin': 1.0000745691746384}	No
731	Disorders of synovium and tendon|diseases of the musculoskeletal system and connective tissue$F$0-10	diseases of the musculoskeletal system and connective tissue	1.000079971528794	{'CI': array([0.94854613, 1.05781061]), 'Gelman-Rubin': 1.0001110362139518}	No	1.0138984848045354	{'CI': array([0.9621303 , 1.06098092]), 'Gelman-Rubin': 1.0000231011850957}	No
732	Disorders of synovium and tendon|diseases of the musculoskeletal system and connective tissue$F$11-20	diseases of the musculoskeletal system and connective tissue	1.007524880755369	{'CI': array([0.97556964, 1.03923412]), 'Gelman-Rubin': 0.9997790992883702}	No	1.0208288644972199	{'CI': array([0.98990478, 1.05186113]), 'Gelman-Rubin': 0.9999004948133096}	No
733	Disorders of synovium and tendon|diseases of the musculoskeletal system and connective tissue$F$21-40	diseases of the musculoskeletal system and connective tissue	0.9980544156297331	{'CI': array([0.97902336, 1.01797918]), 'Gelman-Rubin': 0.9998794224529748}	No	1.0024989605428776	{'CI': array([0.98413699, 1.02084446]), 'Gelman-Rubin': 0.9999714303281694}	No
734	Disorders of synovium and tendon|diseases of the musculoskeletal system and connective tissue$F$41-60	diseases of the musculoskeletal system and connective tissue	0.996467521268437	{'CI': array([0.98545109, 1.00682709]), 'Gelman-Rubin': 0.9998619790191405}	No	0.9954445029892635	{'CI': array([0.98530118, 1.00680609]), 'Gelman-Rubin': 1.0000345846795422}	No
735	Disorders of synovium and tendon|diseases of the musculoskeletal system and connective tissue$F$61-	diseases of the musculoskeletal system and connective tissue	0.9978427203520406	{'CI': array([0.98227154, 1.01405391]), 'Gelman-Rubin': 0.9997906324312466}	No	1.0028818885257942	{'CI': array([0.9882081, 1.0177735]), 'Gelman-Rubin': 0.9998289239203199}	No
736	Disorders of synovium and tendon|diseases of the musculoskeletal system and connective tissue$M$0-10	diseases of the musculoskeletal system and connective tissue	1.0025813964929926	{'CI': array([0.95185485, 1.05357125]), 'Gelman-Rubin': 1.000174669235887}	No	0.9913650839636718	{'CI': array([0.94414344, 1.04048259]), 'Gelman-Rubin': 0.9997836251746516}	No
737	Disorders of synovium and tendon|diseases of the musculoskeletal system and connective tissue$M$11-20	diseases of the musculoskeletal system and connective tissue	1.0008518315169697	{'CI': array([0.96791197, 1.03647392]), 'Gelman-Rubin': 0.9999666309695006}	No	1.0119586261061488	{'CI': array([0.97795145, 1.04674454]), 'Gelman-Rubin': 0.9998090628772772}	No
738	Disorders of synovium and tendon|diseases of the musculoskeletal system and connective tissue$M$21-40	diseases of the musculoskeletal system and connective tissue	0.9930451896329494	{'CI': array([0.97277426, 1.01434745]), 'Gelman-Rubin': 0.9998191242188792}	No	0.9930051019047708	{'CI': array([0.97434298, 1.01397298]), 'Gelman-Rubin': 1.0001009474443425}	No
739	Disorders of synovium and tendon|diseases of the musculoskeletal system and connective tissue$M$41-60	diseases of the musculoskeletal system and connective tissue	0.9940235105889891	{'CI': array([0.98128824, 1.00685873]), 'Gelman-Rubin': 0.9998270573357271}	No	0.9946948539596098	{'CI': array([0.98215652, 1.00804738]), 'Gelman-Rubin': 0.9999095298540642}	No
740	Disorders of synovium and tendon|diseases of the musculoskeletal system and connective tissue$M$61-	diseases of the musculoskeletal system and connective tissue	0.998622285945463	{'CI': array([0.98057114, 1.01646465]), 'Gelman-Rubin': 0.9998274502243703}	No	1.0054753430399639	{'CI': array([0.98723319, 1.02343965]), 'Gelman-Rubin': 0.9999723989889282}	No
741	Infectious arthropathies|diseases of the musculoskeletal system and connective tissue$F$0-10	diseases of the musculoskeletal system and connective tissue	0.9920177260135161	{'CI': array([0.93043306, 1.05721817]), 'Gelman-Rubin': 0.9999905251518397}	No	0.9964651607143465	{'CI': array([0.93779207, 1.05626574]), 'Gelman-Rubin': 0.9998759591026737}	No
742	Infectious arthropathies|diseases of the musculoskeletal system and connective tissue$F$11-20	diseases of the musculoskeletal system and connective tissue	0.9989577502467802	{'CI': array([0.93680365, 1.06821817]), 'Gelman-Rubin': 0.9999553067510828}	No	1.0111429363376063	{'CI': array([0.95653772, 1.0714591 ]), 'Gelman-Rubin': 0.9998195925709812}	No
743	Infectious arthropathies|diseases of the musculoskeletal system and connective tissue$F$21-40	diseases of the musculoskeletal system and connective tissue	0.9931781336526824	{'CI': array([0.93442897, 1.05970116]), 'Gelman-Rubin': 0.9998077130938252}	No	0.9950027703943106	{'CI': array([0.93829359, 1.0473884 ]), 'Gelman-Rubin': 0.999771396154705}	No
744	Infectious arthropathies|diseases of the musculoskeletal system and connective tissue$F$41-60	diseases of the musculoskeletal system and connective tissue	0.9839852961076487	{'CI': array([0.94316121, 1.03109535]), 'Gelman-Rubin': 0.9999812559105247}	No	0.9904814846713266	{'CI': array([0.95003682, 1.04015225]), 'Gelman-Rubin': 0.9999736877267118}	No
745	Infectious arthropathies|diseases of the musculoskeletal system and connective tissue$F$61-	diseases of the musculoskeletal system and connective tissue	0.9921489003009073	{'CI': array([0.94604783, 1.0417362 ]), 'Gelman-Rubin': 1.0000174489915816}	No	1.0309846678524759	{'CI': array([0.9897838 , 1.07292819]), 'Gelman-Rubin': 0.9999259806557769}	No
746	Infectious arthropathies|diseases of the musculoskeletal system and connective tissue$M$0-10	diseases of the musculoskeletal system and connective tissue	1.0148911976762585	{'CI': array([0.95278412, 1.08060002]), 'Gelman-Rubin': 0.99985477844994}	No	0.992921806638899	{'CI': array([0.93960538, 1.04749148]), 'Gelman-Rubin': 1.0001086792302731}	No
747	Infectious arthropathies|diseases of the musculoskeletal system and connective tissue$M$11-20	diseases of the musculoskeletal system and connective tissue	1.017469824899868	{'CI': array([0.95046091, 1.08370117]), 'Gelman-Rubin': 0.9998673911760548}	No	1.0038328051295358	{'CI': array([0.94306153, 1.05865733]), 'Gelman-Rubin': 0.9998072438137504}	No
748	Infectious arthropathies|diseases of the musculoskeletal system and connective tissue$M$21-40	diseases of the musculoskeletal system and connective tissue	0.9979591324521443	{'CI': array([0.94093247, 1.05903335]), 'Gelman-Rubin': 0.9997785945766744}	No	1.0172817292432328	{'CI': array([0.96453017, 1.06988793]), 'Gelman-Rubin': 0.999799901924909}	No
749	Infectious arthropathies|diseases of the musculoskeletal system and connective tissue$M$41-60	diseases of the musculoskeletal system and connective tissue	0.9861295207757496	{'CI': array([0.93979877, 1.02854133]), 'Gelman-Rubin': 0.9997820479772651}	No	0.9950307789905172	{'CI': array([0.95604579, 1.03962295]), 'Gelman-Rubin': 1.000009465705055}	No
750	Infectious arthropathies|diseases of the musculoskeletal system and connective tissue$M$61-	diseases of the musculoskeletal system and connective tissue	1.0021643668141589	{'CI': array([0.95771097, 1.05162009]), 'Gelman-Rubin': 0.9999022775649664}	No	0.998126860234991	{'CI': array([0.9575468 , 1.04175135]), 'Gelman-Rubin': 0.9999506955190371}	No
751	Inflammatory polyarthropathies|diseases of the musculoskeletal system and connective tissue$F$0-10	diseases of the musculoskeletal system and connective tissue	1.0125295937478966	{'CI': array([0.96351129, 1.06411494]), 'Gelman-Rubin': 0.9997519897096911}	No	0.9963145009808099	{'CI': array([0.94650875, 1.04611813]), 'Gelman-Rubin': 0.9998068121829118}	No
752	Inflammatory polyarthropathies|diseases of the musculoskeletal system and connective tissue$F$11-20	diseases of the musculoskeletal system and connective tissue	1.0150896379189291	{'CI': array([0.96978941, 1.05616655]), 'Gelman-Rubin': 0.9998796044728518}	No	0.984591790909704	{'CI': array([0.94456172, 1.02786198]), 'Gelman-Rubin': 0.9997695105114651}	No
753	Inflammatory polyarthropathies|diseases of the musculoskeletal system and connective tissue$F$21-40	diseases of the musculoskeletal system and connective tissue	1.00291974582983	{'CI': array([0.98046645, 1.02382232]), 'Gelman-Rubin': 0.9999565589362216}	No	0.9824918926201953	{'CI': array([0.9628744 , 1.00379491]), 'Gelman-Rubin': 0.9997798656497524}	No
754	Inflammatory polyarthropathies|diseases of the musculoskeletal system and connective tissue$F$41-60	diseases of the musculoskeletal system and connective tissue	1.0077911830932458	{'CI': array([0.99715241, 1.01869914]), 'Gelman-Rubin': 0.9997509074345498}	No	0.9831568206968089	{'CI': array([0.9721057, 0.9936401]), 'Gelman-Rubin': 0.9998515725199477}	Yes
755	Inflammatory polyarthropathies|diseases of the musculoskeletal system and connective tissue$F$61-	diseases of the musculoskeletal system and connective tissue	1.0246576834116274	{'CI': array([1.01204966, 1.03569844]), 'Gelman-Rubin': 0.99981923653189}	Yes	0.9772311246895523	{'CI': array([0.96603687, 0.9903771 ]), 'Gelman-Rubin': 1.000105315882049}	Yes
756	Inflammatory polyarthropathies|diseases of the musculoskeletal system and connective tissue$M$0-10	diseases of the musculoskeletal system and connective tissue	1.0039017104241206	{'CI': array([0.95052437, 1.05942642]), 'Gelman-Rubin': 0.9997877612471455}	No	0.9960618988248856	{'CI': array([0.9440045 , 1.04678989]), 'Gelman-Rubin': 1.0000046231295376}	No
757	Inflammatory polyarthropathies|diseases of the musculoskeletal system and connective tissue$M$11-20	diseases of the musculoskeletal system and connective tissue	1.011889234611033	{'CI': array([0.96181516, 1.0658959 ]), 'Gelman-Rubin': 0.9998604840905289}	No	0.9897262678337728	{'CI': array([0.94542739, 1.03975887]), 'Gelman-Rubin': 0.9998690192798868}	No
758	Inflammatory polyarthropathies|diseases of the musculoskeletal system and connective tissue$M$21-40	diseases of the musculoskeletal system and connective tissue	0.9947814218350316	{'CI': array([0.9702362 , 1.02130622]), 'Gelman-Rubin': 0.9998031398864196}	No	1.0031650040380196	{'CI': array([0.97864534, 1.03049325]), 'Gelman-Rubin': 0.9997592000579298}	No
759	Inflammatory polyarthropathies|diseases of the musculoskeletal system and connective tissue$M$41-60	diseases of the musculoskeletal system and connective tissue	1.0051338399220482	{'CI': array([0.99208813, 1.01849207]), 'Gelman-Rubin': 1.0001826359267691}	No	0.9911209583785231	{'CI': array([0.97919231, 1.00405696]), 'Gelman-Rubin': 0.9999314096379213}	No
760	Inflammatory polyarthropathies|diseases of the musculoskeletal system and connective tissue$M$61-	diseases of the musculoskeletal system and connective tissue	1.0310484931584072	{'CI': array([1.01528866, 1.04530851]), 'Gelman-Rubin': 1.0001303899912328}	Yes	0.9753668643863707	{'CI': array([0.9622587 , 0.98897074]), 'Gelman-Rubin': 0.9998570008309328}	Yes
761	Osteopathies|diseases of the musculoskeletal system and connective tissue$F$0-10	diseases of the musculoskeletal system and connective tissue	0.9828167525379954	{'CI': array([0.92766864, 1.03472385]), 'Gelman-Rubin': 0.9998272841753828}	No	1.025773527751319	{'CI': array([0.97339761, 1.07553855]), 'Gelman-Rubin': 0.9998313322871702}	No
762	Osteopathies|diseases of the musculoskeletal system and connective tissue$F$11-20	diseases of the musculoskeletal system and connective tissue	1.0119926621814792	{'CI': array([0.97012034, 1.05205724]), 'Gelman-Rubin': 1.0000291039325495}	No	0.999487842123621	{'CI': array([0.96180983, 1.03558277]), 'Gelman-Rubin': 0.9999170107406273}	No
763	Osteopathies|diseases of the musculoskeletal system and connective tissue$F$21-40	diseases of the musculoskeletal system and connective tissue	1.0046405418197475	{'CI': array([0.97564406, 1.03350298]), 'Gelman-Rubin': 0.9998487336181059}	No	0.9962451048307328	{'CI': array([0.96897122, 1.02492767]), 'Gelman-Rubin': 1.0002792250796353}	No
764	Osteopathies|diseases of the musculoskeletal system and connective tissue$F$41-60	diseases of the musculoskeletal system and connective tissue	0.9965939027694702	{'CI': array([0.98576627, 1.00712739]), 'Gelman-Rubin': 0.9998502185815342}	No	1.0026251868472364	{'CI': array([0.99259958, 1.01279927]), 'Gelman-Rubin': 0.9998689363837145}	No
765	Osteopathies|diseases of the musculoskeletal system and connective tissue$F$61-	diseases of the musculoskeletal system and connective tissue	1.0139469812980981	{'CI': array([1.00373835, 1.02445687]), 'Gelman-Rubin': 0.9997739054752182}	Yes	0.98885964743477	{'CI': array([0.97921752, 0.99884718]), 'Gelman-Rubin': 0.9998954305415565}	Yes
766	Osteopathies|diseases of the musculoskeletal system and connective tissue$M$0-10	diseases of the musculoskeletal system and connective tissue	1.0225121383285392	{'CI': array([0.96405858, 1.07964887]), 'Gelman-Rubin': 0.9998065925886315}	No	1.0014550878119437	{'CI': array([0.95304008, 1.04964663]), 'Gelman-Rubin': 0.9997890897534013}	No
767	Osteopathies|diseases of the musculoskeletal system and connective tissue$M$11-20	diseases of the musculoskeletal system and connective tissue	1.0091783649987054	{'CI': array([0.96903301, 1.04982732]), 'Gelman-Rubin': 0.9997890964707914}	No	1.0077512390215968	{'CI': array([0.97313966, 1.04355347]), 'Gelman-Rubin': 0.9998391341728259}	No
768	Osteopathies|diseases of the musculoskeletal system and connective tissue$M$21-40	diseases of the musculoskeletal system and connective tissue	0.9896617088905753	{'CI': array([0.95694003, 1.02230526]), 'Gelman-Rubin': 0.9999937433401369}	No	0.9845977395448289	{'CI': array([0.95001691, 1.0162129 ]), 'Gelman-Rubin': 0.9998457636985879}	No
769	Osteopathies|diseases of the musculoskeletal system and connective tissue$M$41-60	diseases of the musculoskeletal system and connective tissue	0.9955998698816463	{'CI': array([0.97502012, 1.01537461]), 'Gelman-Rubin': 1.0000840682493537}	No	1.0004583565786376	{'CI': array([0.98050084, 1.01875612]), 'Gelman-Rubin': 0.999867768263841}	No
770	Osteopathies|diseases of the musculoskeletal system and connective tissue$M$61-	diseases of the musculoskeletal system and connective tissue	1.0032488971019657	{'CI': array([0.98495063, 1.02380284]), 'Gelman-Rubin': 0.9997748230433694}	No	1.006677972456171	{'CI': array([0.9873699 , 1.02642387]), 'Gelman-Rubin': 0.9998602997166373}	No
771	Other disorders of the musculoskeletal system and connective tissue|diseases of the musculoskeletal system and connective tissue$F$0-10	diseases of the musculoskeletal system and connective tissue	1.005240385843609	{'CI': array([0.9866374 , 1.02474477]), 'Gelman-Rubin': 0.9999807578235775}	No	1.0205401765240487	{'CI': array([1.00140661, 1.03900006]), 'Gelman-Rubin': 0.9999525629621587}	Yes
772	Other disorders of the musculoskeletal system and connective tissue|diseases of the musculoskeletal system and connective tissue$F$11-20	diseases of the musculoskeletal system and connective tissue	1.0128979275995804	{'CI': array([1.00141905, 1.02358226]), 'Gelman-Rubin': 0.9997930139600962}	Yes	1.0047659950983843	{'CI': array([0.99271995, 1.01558061]), 'Gelman-Rubin': 0.9999355954928562}	No
773	Other disorders of the musculoskeletal system and connective tissue|diseases of the musculoskeletal system and connective tissue$F$21-40	diseases of the musculoskeletal system and connective tissue	1.0022417256508827	{'CI': array([0.99687548, 1.00764939]), 'Gelman-Rubin': 0.999862807402378}	No	1.0029015628833466	{'CI': array([0.99726193, 1.00857728]), 'Gelman-Rubin': 0.9998138617658608}	No
774	Other disorders of the musculoskeletal system and connective tissue|diseases of the musculoskeletal system and connective tissue$F$41-60	diseases of the musculoskeletal system and connective tissue	1.0038116455551558	{'CI': array([0.99968575, 1.00813947]), 'Gelman-Rubin': 1.0000661534361655}	No	0.9971913116755684	{'CI': array([0.99307872, 1.00137636]), 'Gelman-Rubin': 1.000215244882788}	No
775	Other disorders of the musculoskeletal system and connective tissue|diseases of the musculoskeletal system and connective tissue$F$61-	diseases of the musculoskeletal system and connective tissue	1.0073612595415942	{'CI': array([1.00121534, 1.01411853]), 'Gelman-Rubin': 0.9998147976483417}	Yes	0.9913478529054061	{'CI': array([0.98507847, 0.99752512]), 'Gelman-Rubin': 0.9997632316156149}	Yes
776	Other disorders of the musculoskeletal system and connective tissue|diseases of the musculoskeletal system and connective tissue$M$0-10	diseases of the musculoskeletal system and connective tissue	1.0026861114820402	{'CI': array([0.98457897, 1.0201558 ]), 'Gelman-Rubin': 0.9998455979889133}	No	1.0117189762055359	{'CI': array([0.99374092, 1.0295306 ]), 'Gelman-Rubin': 0.9999185285984912}	No
777	Other disorders of the musculoskeletal system and connective tissue|diseases of the musculoskeletal system and connective tissue$M$11-20	diseases of the musculoskeletal system and connective tissue	1.00082313941181	{'CI': array([0.98785602, 1.01346679]), 'Gelman-Rubin': 0.9999344471112473}	No	0.9973422406731178	{'CI': array([0.98475591, 1.01109628]), 'Gelman-Rubin': 0.9998503471513459}	No
778	Other disorders of the musculoskeletal system and connective tissue|diseases of the musculoskeletal system and connective tissue$M$21-40	diseases of the musculoskeletal system and connective tissue	0.9955267004450155	{'CI': array([0.98874043, 1.00221174]), 'Gelman-Rubin': 0.9997991956301308}	No	0.9954183103769904	{'CI': array([0.98893513, 1.00220374]), 'Gelman-Rubin': 0.9998178548296238}	No
779	Other disorders of the musculoskeletal system and connective tissue|diseases of the musculoskeletal system and connective tissue$M$41-60	diseases of the musculoskeletal system and connective tissue	1.002515596538888	{'CI': array([0.99672105, 1.00801646]), 'Gelman-Rubin': 0.9997834099340348}	No	0.9952078598490849	{'CI': array([0.98978823, 1.00090512]), 'Gelman-Rubin': 0.9999764860787195}	No
780	Other disorders of the musculoskeletal system and connective tissue|diseases of the musculoskeletal system and connective tissue$M$61-	diseases of the musculoskeletal system and connective tissue	1.0098395782308283	{'CI': array([1.00196812, 1.01805585]), 'Gelman-Rubin': 0.9999965231293141}	Yes	0.9988727219881488	{'CI': array([0.99112331, 1.00651472]), 'Gelman-Rubin': 0.9997687766111408}	No
781	Other dorsopathies|diseases of the musculoskeletal system and connective tissue$F$0-10	diseases of the musculoskeletal system and connective tissue	1.0016995214010715	{'CI': array([0.97190564, 1.02917332]), 'Gelman-Rubin': 0.9997944035272359}	No	1.0243194842683259	{'CI': array([0.99573853, 1.05264107]), 'Gelman-Rubin': 0.999795966108057}	No
782	Other dorsopathies|diseases of the musculoskeletal system and connective tissue$F$11-20	diseases of the musculoskeletal system and connective tissue	1.0013267073967589	{'CI': array([0.99139702, 1.01206642]), 'Gelman-Rubin': 0.9998640367757327}	No	1.0134228624001824	{'CI': array([1.00243162, 1.02370408]), 'Gelman-Rubin': 1.0000010604083935}	Yes
783	Other dorsopathies|diseases of the musculoskeletal system and connective tissue$F$21-40	diseases of the musculoskeletal system and connective tissue	0.9919467540993816	{'CI': array([0.98688818, 0.99673603]), 'Gelman-Rubin': 0.9998267280418245}	Yes	1.0035244877083038	{'CI': array([0.99897026, 1.00824301]), 'Gelman-Rubin': 0.9997679483356292}	No
784	Other dorsopathies|diseases of the musculoskeletal system and connective tissue$F$41-60	diseases of the musculoskeletal system and connective tissue	0.9987069959247916	{'CI': array([0.99521032, 1.00217677]), 'Gelman-Rubin': 0.9998680482175345}	No	1.0003333927544757	{'CI': array([0.99691652, 1.00384418]), 'Gelman-Rubin': 0.999879660592496}	No
785	Other dorsopathies|diseases of the musculoskeletal system and connective tissue$F$61-	diseases of the musculoskeletal system and connective tissue	1.003651333631822	{'CI': array([0.9983429 , 1.00892843]), 'Gelman-Rubin': 0.9999650410453852}	No	1.0000656757567563	{'CI': array([0.99511875, 1.00557554]), 'Gelman-Rubin': 0.9998201867426656}	No
786	Other dorsopathies|diseases of the musculoskeletal system and connective tissue$M$0-10	diseases of the musculoskeletal system and connective tissue	1.0193546127338662	{'CI': array([0.99265806, 1.04727129]), 'Gelman-Rubin': 0.9998590301441791}	No	1.0033399445062092	{'CI': array([0.97575326, 1.03027854]), 'Gelman-Rubin': 0.9999799869518744}	No
787	Other dorsopathies|diseases of the musculoskeletal system and connective tissue$M$11-20	diseases of the musculoskeletal system and connective tissue	0.9948892827909236	{'CI': array([0.98260636, 1.0082996 ]), 'Gelman-Rubin': 0.9998161643399079}	No	1.006740365188973	{'CI': array([0.99404918, 1.02017532]), 'Gelman-Rubin': 0.9998060310236598}	No
788	Other dorsopathies|diseases of the musculoskeletal system and connective tissue$M$21-40	diseases of the musculoskeletal system and connective tissue	0.9941222140354788	{'CI': array([0.9886907 , 0.99960978]), 'Gelman-Rubin': 0.9997637428523113}	Yes	1.0037039156850969	{'CI': array([0.99820865, 1.00918003]), 'Gelman-Rubin': 1.0001557745571927}	No
789	Other dorsopathies|diseases of the musculoskeletal system and connective tissue$M$41-60	diseases of the musculoskeletal system and connective tissue	1.0003718636905017	{'CI': array([0.99637522, 1.00433278]), 'Gelman-Rubin': 0.9997952564217353}	No	0.9967392895316652	{'CI': array([0.992819 , 1.00142134]), 'Gelman-Rubin': 0.9997729632184039}	No
790	Other dorsopathies|diseases of the musculoskeletal system and connective tissue$M$61-	diseases of the musculoskeletal system and connective tissue	1.00254782514003	{'CI': array([0.99598538, 1.0091107 ]), 'Gelman-Rubin': 0.9998563974675921}	No	0.9982165843783215	{'CI': array([0.99209258, 1.00515449]), 'Gelman-Rubin': 0.9998201617530907}	No
791	Other joint disorders|diseases of the musculoskeletal system and connective tissue$F$0-10	diseases of the musculoskeletal system and connective tissue	1.0049311315385712	{'CI': array([0.97721855, 1.02966213]), 'Gelman-Rubin': 0.9998471713608436}	No	1.007010168216835	{'CI': array([0.98444736, 1.03035931]), 'Gelman-Rubin': 0.9998612302408773}	No
792	Other joint disorders|diseases of the musculoskeletal system and connective tissue$F$11-20	diseases of the musculoskeletal system and connective tissue	0.9956982222927072	{'CI': array([0.98664276, 1.00534282]), 'Gelman-Rubin': 0.9998069332113745}	No	1.0161802373539321	{'CI': array([1.00697077, 1.0257464 ]), 'Gelman-Rubin': 0.9999376079237975}	Yes
793	Other joint disorders|diseases of the musculoskeletal system and connective tissue$F$21-40	diseases of the musculoskeletal system and connective tissue	0.990101401829803	{'CI': array([0.98229266, 0.99670727]), 'Gelman-Rubin': 0.9998977895660142}	Yes	1.005672650748126	{'CI': array([0.99869828, 1.01235333]), 'Gelman-Rubin': 0.9998921626235331}	No
794	Other joint disorders|diseases of the musculoskeletal system and connective tissue$F$41-60	diseases of the musculoskeletal system and connective tissue	0.99660245015224	{'CI': array([0.99198104, 1.00092323]), 'Gelman-Rubin': 0.9998848352863912}	No	0.9991858130903022	{'CI': array([0.99452757, 1.00363331]), 'Gelman-Rubin': 0.9998131115635377}	No
795	Other joint disorders|diseases of the musculoskeletal system and connective tissue$F$61-	diseases of the musculoskeletal system and connective tissue	0.9990355112695553	{'CI': array([0.99309187, 1.00564329]), 'Gelman-Rubin': 0.9997985000009102}	No	1.0016212512675402	{'CI': array([0.99584167, 1.00811958]), 'Gelman-Rubin': 0.9998670109697014}	No
796	Other joint disorders|diseases of the musculoskeletal system and connective tissue$M$0-10	diseases of the musculoskeletal system and connective tissue	1.020145859326419	{'CI': array([0.99492407, 1.04493308]), 'Gelman-Rubin': 0.9999208737207947}	No	1.017082373721826	{'CI': array([0.99388729, 1.0397144 ]), 'Gelman-Rubin': 0.9998053026808831}	No
797	Other joint disorders|diseases of the musculoskeletal system and connective tissue$M$11-20	diseases of the musculoskeletal system and connective tissue	1.0022894676700624	{'CI': array([0.99144511, 1.01221849]), 'Gelman-Rubin': 0.9998246878612275}	No	0.9989192157379013	{'CI': array([0.98987136, 1.0084952 ]), 'Gelman-Rubin': 0.9998693183109615}	No
798	Other joint disorders|diseases of the musculoskeletal system and connective tissue$M$21-40	diseases of the musculoskeletal system and connective tissue	0.9882220871206203	{'CI': array([0.97988546, 0.99673213]), 'Gelman-Rubin': 1.0002460404998745}	Yes	1.0012952563156419	{'CI': array([0.99381322, 1.00903417]), 'Gelman-Rubin': 0.9997978733253509}	No
799	Other joint disorders|diseases of the musculoskeletal system and connective tissue$M$41-60	diseases of the musculoskeletal system and connective tissue	0.9930687584344959	{'CI': array([0.98730709, 0.99928103]), 'Gelman-Rubin': 0.9999289531710369}	Yes	0.9987374346453114	{'CI': array([0.99346497, 1.0039583 ]), 'Gelman-Rubin': 0.9998148506810465}	No
800	Other joint disorders|diseases of the musculoskeletal system and connective tissue$M$61-	diseases of the musculoskeletal system and connective tissue	0.997709580203272	{'CI': array([0.98999789, 1.00549397]), 'Gelman-Rubin': 1.0001121409341123}	No	1.0009854968156002	{'CI': array([0.99385426, 1.00847868]), 'Gelman-Rubin': 0.999995980207777}	No
801	Other soft tissue disorders|diseases of the musculoskeletal system and connective tissue$F$0-10	diseases of the musculoskeletal system and connective tissue	1.0144300586936024	{'CI': array([0.98822592, 1.04021286]), 'Gelman-Rubin': 0.9997990334443044}	No	1.0104200700845702	{'CI': array([0.98390074, 1.03573367]), 'Gelman-Rubin': 0.9998391110762055}	No
802	Other soft tissue disorders|diseases of the musculoskeletal system and connective tissue$F$11-20	diseases of the musculoskeletal system and connective tissue	1.000683527328069	{'CI': array([0.98576875, 1.01523745]), 'Gelman-Rubin': 1.0001354030619758}	No	1.0131329066868793	{'CI': array([1.00010911, 1.0275469 ]), 'Gelman-Rubin': 0.9997566638409595}	Yes
803	Other soft tissue disorders|diseases of the musculoskeletal system and connective tissue$F$21-40	diseases of the musculoskeletal system and connective tissue	0.9950925969153415	{'CI': array([0.98756594, 1.00280193]), 'Gelman-Rubin': 0.9999234286031082}	No	1.0000792872393993	{'CI': array([0.99290605, 1.00750776]), 'Gelman-Rubin': 1.000247988434864}	No
804	Other soft tissue disorders|diseases of the musculoskeletal system and connective tissue$F$41-60	diseases of the musculoskeletal system and connective tissue	1.001262006857294	{'CI': array([0.99603508, 1.00587937]), 'Gelman-Rubin': 0.9998964889120551}	No	0.9938961788613672	{'CI': array([0.98907885, 0.99804769]), 'Gelman-Rubin': 0.9998480961720381}	Yes
805	Other soft tissue disorders|diseases of the musculoskeletal system and connective tissue$F$61-	diseases of the musculoskeletal system and connective tissue	1.011107687477281	{'CI': array([1.00437672, 1.01845716]), 'Gelman-Rubin': 0.9998811274329554}	Yes	0.9878692411879008	{'CI': array([0.98054555, 0.99410389]), 'Gelman-Rubin': 0.999858977987607}	Yes
806	Other soft tissue disorders|diseases of the musculoskeletal system and connective tissue$M$0-10	diseases of the musculoskeletal system and connective tissue	1.0238392932096618	{'CI': array([0.99393067, 1.04874336]), 'Gelman-Rubin': 0.9998508287821719}	No	1.0072104801941377	{'CI': array([0.98465444, 1.0341578 ]), 'Gelman-Rubin': 0.9998729505082092}	No
807	Other soft tissue disorders|diseases of the musculoskeletal system and connective tissue$M$11-20	diseases of the musculoskeletal system and connective tissue	1.014497146512079	{'CI': array([0.99908833, 1.0290663 ]), 'Gelman-Rubin': 0.9998369085250447}	No	0.9988180363585429	{'CI': array([0.98416199, 1.01322354]), 'Gelman-Rubin': 0.9997530044547982}	No
808	Other soft tissue disorders|diseases of the musculoskeletal system and connective tissue$M$21-40	diseases of the musculoskeletal system and connective tissue	0.9957425570219306	{'CI': array([0.98700206, 1.00564663]), 'Gelman-Rubin': 0.9999523884492117}	No	0.9957779833228768	{'CI': array([0.9875618 , 1.00483354]), 'Gelman-Rubin': 0.9998098795022822}	No
809	Other soft tissue disorders|diseases of the musculoskeletal system and connective tissue$M$41-60	diseases of the musculoskeletal system and connective tissue	0.9981475771474182	{'CI': array([0.99211407, 1.0036109 ]), 'Gelman-Rubin': 0.9997990160744602}	No	0.9948030447338619	{'CI': array([0.98901285, 1.00062963]), 'Gelman-Rubin': 0.9997771110930713}	No
810	Other soft tissue disorders|diseases of the musculoskeletal system and connective tissue$M$61-	diseases of the musculoskeletal system and connective tissue	1.012483072837453	{'CI': array([1.00346054, 1.02056368]), 'Gelman-Rubin': 0.9997567415720697}	Yes	0.99317753446615	{'CI': array([0.98515006, 1.00168699]), 'Gelman-Rubin': 0.9998740991848049}	No
811	Spondylopathies|diseases of the musculoskeletal system and connective tissue$F$11-20	diseases of the musculoskeletal system and connective tissue	1.0137114001120089	{'CI': array([0.9705079 , 1.06005024]), 'Gelman-Rubin': 0.9997949319400941}	No	1.007521859928843	{'CI': array([0.96894582, 1.04494855]), 'Gelman-Rubin': 0.9998233420687167}	No
812	Spondylopathies|diseases of the musculoskeletal system and connective tissue$F$21-40	diseases of the musculoskeletal system and connective tissue	0.9946429568335399	{'CI': array([0.97793039, 1.01160422]), 'Gelman-Rubin': 0.9998731727189474}	No	0.9983100208780201	{'CI': array([0.98218487, 1.01506154]), 'Gelman-Rubin': 0.999880686123243}	No
813	Spondylopathies|diseases of the musculoskeletal system and connective tissue$F$41-60	diseases of the musculoskeletal system and connective tissue	0.997269704791189	{'CI': array([0.988479 , 1.00598912]), 'Gelman-Rubin': 0.999798347679335}	No	1.0021943427332392	{'CI': array([0.99336298, 1.01059597]), 'Gelman-Rubin': 0.9997880886732649}	No
814	Spondylopathies|diseases of the musculoskeletal system and connective tissue$F$61-	diseases of the musculoskeletal system and connective tissue	1.004967608538599	{'CI': array([0.99376574, 1.01550236]), 'Gelman-Rubin': 0.9997587020980626}	No	0.997903735699293	{'CI': array([0.98792011, 1.0075509 ]), 'Gelman-Rubin': 0.9997644562978607}	No
815	Spondylopathies|diseases of the musculoskeletal system and connective tissue$M$11-20	diseases of the musculoskeletal system and connective tissue	0.9909076318773498	{'CI': array([0.94594592, 1.03297922]), 'Gelman-Rubin': 0.9997892507025846}	No	0.9977457402463351	{'CI': array([0.95762196, 1.04521521]), 'Gelman-Rubin': 0.9998335182727205}	No
816	Spondylopathies|diseases of the musculoskeletal system and connective tissue$M$21-40	diseases of the musculoskeletal system and connective tissue	0.9920770276847897	{'CI': array([0.97336473, 1.01226763]), 'Gelman-Rubin': 0.9998150610782441}	No	0.9955235618371063	{'CI': array([0.97665375, 1.01596625]), 'Gelman-Rubin': 0.9998504009730808}	No
817	Spondylopathies|diseases of the musculoskeletal system and connective tissue$M$41-60	diseases of the musculoskeletal system and connective tissue	0.9984330629816249	{'CI': array([0.98692243, 1.00837285]), 'Gelman-Rubin': 0.999880234422015}	No	0.9981028596243801	{'CI': array([0.98743946, 1.00826318]), 'Gelman-Rubin': 1.0001160367774884}	No
818	Spondylopathies|diseases of the musculoskeletal system and connective tissue$M$61-	diseases of the musculoskeletal system and connective tissue	0.9978990285093939	{'CI': array([0.98561035, 1.010101 ]), 'Gelman-Rubin': 0.999791738775699}	No	1.0012675413213918	{'CI': array([0.99052569, 1.01323046]), 'Gelman-Rubin': 0.999848349480654}	No
819	Systemic connective tissue disorders|diseases of the musculoskeletal system and connective tissue$F$0-10	diseases of the musculoskeletal system and connective tissue	1.0135885026486795	{'CI': array([0.95398681, 1.07829155]), 'Gelman-Rubin': 0.9998271578836921}	No	0.9895354571828848	{'CI': array([0.93460974, 1.04452267]), 'Gelman-Rubin': 0.9999074196652363}	No
820	Systemic connective tissue disorders|diseases of the musculoskeletal system and connective tissue$F$11-20	diseases of the musculoskeletal system and connective tissue	1.006484154365419	{'CI': array([0.9634333 , 1.05395574]), 'Gelman-Rubin': 0.999800066330829}	No	0.98721178750796	{'CI': array([0.94650732, 1.03210591]), 'Gelman-Rubin': 0.9999613580538111}	No
821	Systemic connective tissue disorders|diseases of the musculoskeletal system and connective tissue$F$21-40	diseases of the musculoskeletal system and connective tissue	1.0031496611982034	{'CI': array([0.97969891, 1.03099406]), 'Gelman-Rubin': 0.9998846641206699}	No	0.9915858920800532	{'CI': array([0.96544713, 1.01589553]), 'Gelman-Rubin': 0.9999097486888259}	No
822	Systemic connective tissue disorders|diseases of the musculoskeletal system and connective tissue$F$41-60	diseases of the musculoskeletal system and connective tissue	1.0047538845808424	{'CI': array([0.98689322, 1.02130021]), 'Gelman-Rubin': 0.9997607706899957}	No	0.9850174728492699	{'CI': array([0.96871977, 1.00351719]), 'Gelman-Rubin': 0.9998156667027006}	No
823	Systemic connective tissue disorders|diseases of the musculoskeletal system and connective tissue$F$61-	diseases of the musculoskeletal system and connective tissue	1.0225310676425015	{'CI': array([0.9985879 , 1.04385853]), 'Gelman-Rubin': 0.9998703495555684}	No	0.9638242878520205	{'CI': array([0.94439924, 0.98447921]), 'Gelman-Rubin': 1.0002223120107918}	Yes
824	Systemic connective tissue disorders|diseases of the musculoskeletal system and connective tissue$M$0-10	diseases of the musculoskeletal system and connective tissue	1.003736568535643	{'CI': array([0.94510671, 1.06277444]), 'Gelman-Rubin': 0.9998768606874437}	No	1.0002566062976257	{'CI': array([0.94573598, 1.05356855]), 'Gelman-Rubin': 0.9999618112257282}	No
825	Systemic connective tissue disorders|diseases of the musculoskeletal system and connective tissue$M$11-20	diseases of the musculoskeletal system and connective tissue	1.0046911455081107	{'CI': array([0.94716609, 1.06624234]), 'Gelman-Rubin': 0.9998705816097284}	No	0.9917757698904539	{'CI': array([0.93973693, 1.04108434]), 'Gelman-Rubin': 0.9998495465602782}	No
826	Systemic connective tissue disorders|diseases of the musculoskeletal system and connective tissue$M$21-40	diseases of the musculoskeletal system and connective tissue	0.9944289060008024	{'CI': array([0.9486228 , 1.04174655]), 'Gelman-Rubin': 0.9997820720240932}	No	0.995412316077634	{'CI': array([0.95124329, 1.03649188]), 'Gelman-Rubin': 0.9999926504330527}	No
827	Systemic connective tissue disorders|diseases of the musculoskeletal system and connective tissue$M$41-60	diseases of the musculoskeletal system and connective tissue	0.9995832184800424	{'CI': array([0.96454919, 1.03235865]), 'Gelman-Rubin': 0.9997768159450594}	No	0.9980674585391446	{'CI': array([0.96542771, 1.0298009 ]), 'Gelman-Rubin': 0.9998188818132024}	No
828	Systemic connective tissue disorders|diseases of the musculoskeletal system and connective tissue$M$61-	diseases of the musculoskeletal system and connective tissue	1.0425580512655792	{'CI': array([1.0037718 , 1.07649366]), 'Gelman-Rubin': 0.9999301467680514}	Yes	0.97992408849769	{'CI': array([0.95192669, 1.01177627]), 'Gelman-Rubin': 0.9998078506161527}	No
829	Cerebral palsy and other paralytic syndromes|diseases of the nervous system$F$0-10	diseases of the nervous system	0.9856589516707793	{'CI': array([0.95059962, 1.0186943 ]), 'Gelman-Rubin': 0.9998016711688575}	No	1.0294348214477458	{'CI': array([0.99317761, 1.06200954]), 'Gelman-Rubin': 0.9998204656711346}	No
830	Cerebral palsy and other paralytic syndromes|diseases of the nervous system$F$11-20	diseases of the nervous system	0.9859666362679049	{'CI': array([0.94868698, 1.02374834]), 'Gelman-Rubin': 0.9999038107676356}	No	1.0178938236967283	{'CI': array([0.98343891, 1.05394858]), 'Gelman-Rubin': 0.9997775099533678}	No
831	Cerebral palsy and other paralytic syndromes|diseases of the nervous system$F$21-40	diseases of the nervous system	0.9628627703780049	{'CI': array([0.92286486, 1.00188473]), 'Gelman-Rubin': 0.9998656680807563}	No	1.023150829709661	{'CI': array([0.98653396, 1.06131116]), 'Gelman-Rubin': 0.9997915056482658}	No
832	Cerebral palsy and other paralytic syndromes|diseases of the nervous system$F$41-60	diseases of the nervous system	0.9607165628764925	{'CI': array([0.92827472, 0.99304417]), 'Gelman-Rubin': 0.9998036229128976}	Yes	1.0160251490659638	{'CI': array([0.98427417, 1.05475632]), 'Gelman-Rubin': 0.9999107347737148}	No
833	Cerebral palsy and other paralytic syndromes|diseases of the nervous system$F$61-	diseases of the nervous system	0.976541368485063	{'CI': array([0.94377572, 1.01115492]), 'Gelman-Rubin': 0.9997681807289792}	No	1.0242965558532646	{'CI': array([0.99057876, 1.0596297 ]), 'Gelman-Rubin': 0.999817561429426}	No
834	Cerebral palsy and other paralytic syndromes|diseases of the nervous system$M$0-10	diseases of the nervous system	0.9945982737365879	{'CI': array([0.96557381, 1.02407351]), 'Gelman-Rubin': 1.0000016128774152}	No	1.023025296816619	{'CI': array([0.9920883 , 1.05475589]), 'Gelman-Rubin': 0.9998392316489826}	No
835	Cerebral palsy and other paralytic syndromes|diseases of the nervous system$M$11-20	diseases of the nervous system	0.9913132747830249	{'CI': array([0.96125979, 1.02488093]), 'Gelman-Rubin': 0.9998532190467763}	No	1.0209864612117123	{'CI': array([0.98940906, 1.05411692]), 'Gelman-Rubin': 0.9999471497608101}	No
836	Cerebral palsy and other paralytic syndromes|diseases of the nervous system$M$21-40	diseases of the nervous system	0.9636015921063964	{'CI': array([0.92679643, 0.99753594]), 'Gelman-Rubin': 1.000153434107757}	Yes	1.0082460792249694	{'CI': array([0.97768816, 1.04584577]), 'Gelman-Rubin': 0.9997831788144705}	No
837	Cerebral palsy and other paralytic syndromes|diseases of the nervous system$M$41-60	diseases of the nervous system	0.9739025388903731	{'CI': array([0.94565527, 1.00455283]), 'Gelman-Rubin': 0.9998497701238641}	No	1.01601975121216	{'CI': array([0.98663365, 1.04730531]), 'Gelman-Rubin': 0.9998285654069698}	No
838	Cerebral palsy and other paralytic syndromes|diseases of the nervous system$M$61-	diseases of the nervous system	0.9755109782876785	{'CI': array([0.9448361 , 1.00690777]), 'Gelman-Rubin': 1.000084068934459}	No	1.0269345529291647	{'CI': array([0.99592013, 1.06178905]), 'Gelman-Rubin': 0.9999054120755415}	No
839	Demyelinating diseases of the central nervous system|diseases of the nervous system$F$0-10	diseases of the nervous system	1.0083586575189323	{'CI': array([0.93932486, 1.07727723]), 'Gelman-Rubin': 0.9999118290207287}	No	1.00023542952687	{'CI': array([0.93962866, 1.06383988]), 'Gelman-Rubin': 0.9997579271369411}	No
840	Demyelinating diseases of the central nervous system|diseases of the nervous system$F$11-20	diseases of the nervous system	0.988506867267259	{'CI': array([0.92455194, 1.05621237]), 'Gelman-Rubin': 0.9998387517630726}	No	1.008482594313802	{'CI': array([0.95276638, 1.0660756 ]), 'Gelman-Rubin': 0.9998004226580547}	No
841	Demyelinating diseases of the central nervous system|diseases of the nervous system$F$21-40	diseases of the nervous system	1.0027596589310914	{'CI': array([0.97354977, 1.03283848]), 'Gelman-Rubin': 0.9997899718002083}	No	1.0249715861208248	{'CI': array([0.99897307, 1.05894607]), 'Gelman-Rubin': 0.9998166162906433}	No
842	Demyelinating diseases of the central nervous system|diseases of the nervous system$F$41-60	diseases of the nervous system	1.0029623926482374	{'CI': array([0.98499721, 1.0231156 ]), 'Gelman-Rubin': 0.9998894698360385}	No	1.007195405908782	{'CI': array([0.98926406, 1.02539913]), 'Gelman-Rubin': 0.999781558686551}	No
843	Demyelinating diseases of the central nervous system|diseases of the nervous system$F$61-	diseases of the nervous system	0.9980946321241572	{'CI': array([0.96409078, 1.03359292]), 'Gelman-Rubin': 0.9998334815054576}	No	1.0097341707851892	{'CI': array([0.97969427, 1.04006069]), 'Gelman-Rubin': 0.9998163264831317}	No
844	Demyelinating diseases of the central nervous system|diseases of the nervous system$M$0-10	diseases of the nervous system	0.9988126043024599	{'CI': array([0.93687133, 1.066685 ]), 'Gelman-Rubin': 0.9998251830525403}	No	0.9949347646030614	{'CI': array([0.93641952, 1.05390228]), 'Gelman-Rubin': 0.999912423893005}	No
845	Demyelinating diseases of the central nervous system|diseases of the nervous system$M$11-20	diseases of the nervous system	1.0040245635762464	{'CI': array([0.94460275, 1.07699619]), 'Gelman-Rubin': 0.999862769935619}	No	0.9868394964373114	{'CI': array([0.93403698, 1.04373904]), 'Gelman-Rubin': 0.9998015376194842}	No
846	Demyelinating diseases of the central nervous system|diseases of the nervous system$M$21-40	diseases of the nervous system	1.0329812130190175	{'CI': array([0.98814785, 1.08041787]), 'Gelman-Rubin': 0.9998021889174977}	No	0.9930561202150522	{'CI': array([0.95091261, 1.03689814]), 'Gelman-Rubin': 0.9999998729826308}	No
847	Demyelinating diseases of the central nervous system|diseases of the nervous system$M$41-60	diseases of the nervous system	1.011998029464951	{'CI': array([0.97856993, 1.04306436]), 'Gelman-Rubin': 1.0000191836020345}	No	1.0151612963331182	{'CI': array([0.98401128, 1.04921765]), 'Gelman-Rubin': 0.9997635010617487}	No
848	Demyelinating diseases of the central nervous system|diseases of the nervous system$M$61-	diseases of the nervous system	0.9954784409641206	{'CI': array([0.94730629, 1.03976887]), 'Gelman-Rubin': 0.9997635795560698}	No	0.9936447207083892	{'CI': array([0.95402486, 1.03418979]), 'Gelman-Rubin': 0.9998429405460604}	No
849	Diseases of myoneural junction and muscle|diseases of the nervous system$F$0-10	diseases of the nervous system	0.9915169933488446	{'CI': array([0.93228955, 1.04897251]), 'Gelman-Rubin': 0.9998654393464667}	No	1.0083072208038244	{'CI': array([0.9567431 , 1.05844586]), 'Gelman-Rubin': 0.9998802298688949}	No
850	Diseases of myoneural junction and muscle|diseases of the nervous system$F$11-20	diseases of the nervous system	0.9825024364602838	{'CI': array([0.91912516, 1.043139 ]), 'Gelman-Rubin': 0.9997800754115143}	No	0.9896851890706082	{'CI': array([0.94135003, 1.04516007]), 'Gelman-Rubin': 1.0000066081855719}	No
851	Diseases of myoneural junction and muscle|diseases of the nervous system$F$21-40	diseases of the nervous system	1.0039171098008601	{'CI': array([0.94533835, 1.05724607]), 'Gelman-Rubin': 0.9998508153902719}	No	0.9898830813333309	{'CI': array([0.94049432, 1.04136769]), 'Gelman-Rubin': 0.999796542098786}	No
852	Diseases of myoneural junction and muscle|diseases of the nervous system$F$41-60	diseases of the nervous system	1.014871673489486	{'CI': array([0.96953051, 1.06713171]), 'Gelman-Rubin': 0.9997643634929579}	No	0.9954043962116141	{'CI': array([0.94930279, 1.03595139]), 'Gelman-Rubin': 0.9999069809531855}	No
853	Diseases of myoneural junction and muscle|diseases of the nervous system$F$61-	diseases of the nervous system	1.007054280732697	{'CI': array([0.96145494, 1.04934948]), 'Gelman-Rubin': 0.9998809703387087}	No	1.007859096561074	{'CI': array([0.96860889, 1.05027902]), 'Gelman-Rubin': 1.0000032876418945}	No
854	Diseases of myoneural junction and muscle|diseases of the nervous system$M$0-10	diseases of the nervous system	1.0046703988639543	{'CI': array([0.94746972, 1.06134804]), 'Gelman-Rubin': 0.9998842679765063}	No	1.0125977850521162	{'CI': array([0.96573061, 1.06757452]), 'Gelman-Rubin': 0.9998790187787785}	No
855	Diseases of myoneural junction and muscle|diseases of the nervous system$M$11-20	diseases of the nervous system	1.0103848777163127	{'CI': array([0.9548262 , 1.06371857]), 'Gelman-Rubin': 1.0001629021881429}	No	0.9941242753738725	{'CI': array([0.94366486, 1.03976857]), 'Gelman-Rubin': 1.0000817117152518}	No
856	Diseases of myoneural junction and muscle|diseases of the nervous system$M$21-40	diseases of the nervous system	0.999184046723459	{'CI': array([0.94226101, 1.05244674]), 'Gelman-Rubin': 1.0000474329738211}	No	1.007082933916233	{'CI': array([0.96071959, 1.05945189]), 'Gelman-Rubin': 0.9998092921777537}	No
857	Diseases of myoneural junction and muscle|diseases of the nervous system$M$41-60	diseases of the nervous system	0.986489655116188	{'CI': array([0.94197359, 1.03237919]), 'Gelman-Rubin': 1.0000673808493152}	No	1.0017298532227552	{'CI': array([0.95965295, 1.04719895]), 'Gelman-Rubin': 0.9998042987368704}	No
858	Diseases of myoneural junction and muscle|diseases of the nervous system$M$61-	diseases of the nervous system	0.9959388284064438	{'CI': array([0.9510025 , 1.04074483]), 'Gelman-Rubin': 0.9998368856946814}	No	1.0145715780031652	{'CI': array([0.97769243, 1.05617599]), 'Gelman-Rubin': 0.9997518308781596}	No
859	Episodic and paroxysmal disorders|diseases of the nervous system$F$0-10	diseases of the nervous system	0.9953779409993279	{'CI': array([0.97485765, 1.01761163]), 'Gelman-Rubin': 1.0000692092376227}	No	0.9969401214766163	{'CI': array([0.9735312 , 1.02012218]), 'Gelman-Rubin': 0.9997815189852167}	No
860	Episodic and paroxysmal disorders|diseases of the nervous system$F$11-20	diseases of the nervous system	1.0113792919962123	{'CI': array([0.99787496, 1.02667142]), 'Gelman-Rubin': 0.9998378266020834}	No	0.992674182866758	{'CI': array([0.97812394, 1.00608434]), 'Gelman-Rubin': 0.9999476851745934}	No
861	Episodic and paroxysmal disorders|diseases of the nervous system$F$21-40	diseases of the nervous system	0.991476028277167	{'CI': array([0.98477846, 0.99899709]), 'Gelman-Rubin': 0.9998328033039341}	Yes	1.0026064225455333	{'CI': array([0.99520892, 1.0106783 ]), 'Gelman-Rubin': 0.9998172408155985}	No
862	Episodic and paroxysmal disorders|diseases of the nervous system$F$41-60	diseases of the nervous system	0.986966767409001	{'CI': array([0.98069425, 0.99262844]), 'Gelman-Rubin': 1.0000304958693202}	Yes	0.9855098211539325	{'CI': array([0.97982425, 0.9910648 ]), 'Gelman-Rubin': 0.9997510614074648}	Yes
863	Episodic and paroxysmal disorders|diseases of the nervous system$F$61-	diseases of the nervous system	0.9879314950556227	{'CI': array([0.97786788, 0.9970596 ]), 'Gelman-Rubin': 0.9998169035384182}	Yes	0.9785571627232675	{'CI': array([0.9695847 , 0.98726829]), 'Gelman-Rubin': 0.9999690822090724}	Yes
864	Episodic and paroxysmal disorders|diseases of the nervous system$M$0-10	diseases of the nervous system	0.9941537850991763	{'CI': array([0.97248582, 1.01615954]), 'Gelman-Rubin': 0.9998798425092496}	No	0.9974149164030727	{'CI': array([0.97654133, 1.01888247]), 'Gelman-Rubin': 0.9998694951992858}	No
865	Episodic and paroxysmal disorders|diseases of the nervous system$M$11-20	diseases of the nervous system	0.989396528995777	{'CI': array([0.97181597, 1.00776175]), 'Gelman-Rubin': 0.9997835427376779}	No	0.9879251900696904	{'CI': array([0.97199915, 1.00406048]), 'Gelman-Rubin': 0.9998053256763549}	No
866	Episodic and paroxysmal disorders|diseases of the nervous system$M$21-40	diseases of the nervous system	0.9792444512849985	{'CI': array([0.96956416, 0.98857864]), 'Gelman-Rubin': 0.9998348297130751}	Yes	0.9844801021086128	{'CI': array([0.9752444 , 0.99453032]), 'Gelman-Rubin': 0.9998484308873795}	Yes
867	Episodic and paroxysmal disorders|diseases of the nervous system$M$41-60	diseases of the nervous system	0.9634968773156312	{'CI': array([0.95734704, 0.97010042]), 'Gelman-Rubin': 0.9999501476230518}	Yes	0.9696971853043767	{'CI': array([0.96339752, 0.97559729]), 'Gelman-Rubin': 0.9999998335521362}	Yes
868	Episodic and paroxysmal disorders|diseases of the nervous system$M$61-	diseases of the nervous system	0.976258992929941	{'CI': array([0.96745257, 0.98588549]), 'Gelman-Rubin': 0.9999998170745287}	Yes	0.9697815074278664	{'CI': array([0.96152018, 0.97902219]), 'Gelman-Rubin': 0.9998776977255296}	Yes
869	Extrapyramidal and movement disorders|diseases of the nervous system$F$11-20	diseases of the nervous system	1.0129275377976876	{'CI': array([0.94945501, 1.07311001]), 'Gelman-Rubin': 0.9998770227601328}	No	1.0026383871497906	{'CI': array([0.94345237, 1.05447172]), 'Gelman-Rubin': 0.9997984094303032}	No
870	Extrapyramidal and movement disorders|diseases of the nervous system$F$21-40	diseases of the nervous system	1.0049442149501504	{'CI': array([0.96143119, 1.04791675]), 'Gelman-Rubin': 0.9998070063831113}	No	0.9888662039289873	{'CI': array([0.95173898, 1.03002466]), 'Gelman-Rubin': 0.9999918253521963}	No
871	Extrapyramidal and movement disorders|diseases of the nervous system$F$41-60	diseases of the nervous system	1.0083020628534998	{'CI': array([0.9794026 , 1.03564305]), 'Gelman-Rubin': 0.9999706791751556}	No	0.9898658765287635	{'CI': array([0.96473128, 1.0164437 ]), 'Gelman-Rubin': 0.9998195611100066}	No
872	Extrapyramidal and movement disorders|diseases of the nervous system$F$61-	diseases of the nervous system	0.9860243794404824	{'CI': array([0.96573634, 1.00876754]), 'Gelman-Rubin': 0.9998353475559606}	No	0.9981694237840254	{'CI': array([0.9756288 , 1.01752077]), 'Gelman-Rubin': 1.0000101157566763}	No
873	Extrapyramidal and movement disorders|diseases of the nervous system$M$0-10	diseases of the nervous system	0.9955727082548811	{'CI': array([0.93178938, 1.05747994]), 'Gelman-Rubin': 0.9998092970143913}	No	1.0112948833173525	{'CI': array([0.9591388 , 1.06983058]), 'Gelman-Rubin': 0.9998532054950733}	No
874	Extrapyramidal and movement disorders|diseases of the nervous system$M$11-20	diseases of the nervous system	0.9821869070980417	{'CI': array([0.92220256, 1.05018062]), 'Gelman-Rubin': 1.0000218088954087}	No	0.9955662885114249	{'CI': array([0.94060696, 1.04740266]), 'Gelman-Rubin': 0.9997721404752896}	No
875	Extrapyramidal and movement disorders|diseases of the nervous system$M$21-40	diseases of the nervous system	0.9883935527050414	{'CI': array([0.94084385, 1.03987572]), 'Gelman-Rubin': 0.9997873790620585}	No	1.0067619360201703	{'CI': array([0.96344924, 1.06056285]), 'Gelman-Rubin': 0.9998369125170445}	No
876	Extrapyramidal and movement disorders|diseases of the nervous system$M$41-60	diseases of the nervous system	0.9952465653628556	{'CI': array([0.96517183, 1.02615708]), 'Gelman-Rubin': 0.9998560762308991}	No	0.9836299264389454	{'CI': array([0.95686935, 1.01226217]), 'Gelman-Rubin': 0.9997860903886692}	No
877	Extrapyramidal and movement disorders|diseases of the nervous system$M$61-	diseases of the nervous system	0.990569968864839	{'CI': array([0.97229735, 1.01057686]), 'Gelman-Rubin': 0.9998121737849198}	No	0.9924782799587633	{'CI': array([0.97227287, 1.01254574]), 'Gelman-Rubin': 0.9998032931668743}	No
878	Inflammatory diseases of the central nervous system|diseases of the nervous system$F$0-10	diseases of the nervous system	0.9989990780512612	{'CI': array([0.93637026, 1.06118615]), 'Gelman-Rubin': 0.9998726369052353}	No	0.9918427317410065	{'CI': array([0.93741703, 1.04588274]), 'Gelman-Rubin': 0.9998702070848575}	No
879	Inflammatory diseases of the central nervous system|diseases of the nervous system$F$11-20	diseases of the nervous system	0.9946614824984126	{'CI': array([0.93573185, 1.05756757]), 'Gelman-Rubin': 0.999863533219915}	No	1.0028755247335226	{'CI': array([0.95182462, 1.06281927]), 'Gelman-Rubin': 0.9999419307324038}	No
880	Inflammatory diseases of the central nervous system|diseases of the nervous system$F$21-40	diseases of the nervous system	0.962942093486573	{'CI': array([0.91413454, 1.01104043]), 'Gelman-Rubin': 0.9998038496059924}	No	1.0122840610344888	{'CI': array([0.96575594, 1.05318524]), 'Gelman-Rubin': 0.9998127731340339}	No
881	Inflammatory diseases of the central nervous system|diseases of the nervous system$F$41-60	diseases of the nervous system	0.9765951056306265	{'CI': array([0.93769418, 1.01596434]), 'Gelman-Rubin': 0.9997877943300092}	No	0.9894716053416317	{'CI': array([0.95122247, 1.03230845]), 'Gelman-Rubin': 0.9997886076066391}	No
882	Inflammatory diseases of the central nervous system|diseases of the nervous system$F$61-	diseases of the nervous system	0.9651547614384417	{'CI': array([0.91614667, 1.01244219]), 'Gelman-Rubin': 0.9997541788155124}	No	0.9819932649546944	{'CI': array([0.93763151, 1.02857511]), 'Gelman-Rubin': 0.9999457209625159}	No
883	Inflammatory diseases of the central nervous system|diseases of the nervous system$M$0-10	diseases of the nervous system	0.9806331086558671	{'CI': array([0.92049535, 1.04319597]), 'Gelman-Rubin': 0.999830288143045}	No	1.012919694821001	{'CI': array([0.95803438, 1.06517627]), 'Gelman-Rubin': 0.9998005832690359}	No
884	Inflammatory diseases of the central nervous system|diseases of the nervous system$M$11-20	diseases of the nervous system	0.98037695678329	{'CI': array([0.92117916, 1.04094002]), 'Gelman-Rubin': 0.9998407501959945}	No	1.0018542252275264	{'CI': array([0.94916825, 1.0519887 ]), 'Gelman-Rubin': 0.9997809511132907}	No
885	Inflammatory diseases of the central nervous system|diseases of the nervous system$M$21-40	diseases of the nervous system	1.0048188373716336	{'CI': array([0.95626563, 1.05072076]), 'Gelman-Rubin': 0.9998425575385272}	No	0.9859904616766636	{'CI': array([0.94179773, 1.02929375]), 'Gelman-Rubin': 0.9999070173476993}	No
886	Inflammatory diseases of the central nervous system|diseases of the nervous system$M$41-60	diseases of the nervous system	0.9844258343275838	{'CI': array([0.94365004, 1.02414061]), 'Gelman-Rubin': 0.9998324441142721}	No	1.029405974725993	{'CI': array([0.99161995, 1.06583237]), 'Gelman-Rubin': 0.9999191460086446}	No
887	Inflammatory diseases of the central nervous system|diseases of the nervous system$M$61-	diseases of the nervous system	0.9889144789448429	{'CI': array([0.94287944, 1.03505361]), 'Gelman-Rubin': 0.9998216150369357}	No	0.9953889450743046	{'CI': array([0.95695628, 1.03924396]), 'Gelman-Rubin': 0.9998894084653821}	No
888	Nerve, nerve root and plexus disorders|diseases of the nervous system$F$0-10	diseases of the nervous system	1.0083623694772081	{'CI': array([0.95073053, 1.07198066]), 'Gelman-Rubin': 0.9997691709871187}	No	1.0085891787201031	{'CI': array([0.95131523, 1.06096751]), 'Gelman-Rubin': 0.9998237534995086}	No
889	Nerve, nerve root and plexus disorders|diseases of the nervous system$F$11-20	diseases of the nervous system	0.9836051431076148	{'CI': array([0.94024275, 1.02251513]), 'Gelman-Rubin': 0.9997985544282827}	No	1.0133113826564903	{'CI': array([0.97554362, 1.05118099]), 'Gelman-Rubin': 0.9998526713544111}	No
890	Nerve, nerve root and plexus disorders|diseases of the nervous system$F$21-40	diseases of the nervous system	0.9959516518232587	{'CI': array([0.97776935, 1.01315572]), 'Gelman-Rubin': 1.0000351740446956}	No	1.0065157076577544	{'CI': array([0.98881551, 1.02294847]), 'Gelman-Rubin': 1.0000364013340135}	No
891	Nerve, nerve root and plexus disorders|diseases of the nervous system$F$41-60	diseases of the nervous system	0.9984651355903145	{'CI': array([0.98779499, 1.00919285]), 'Gelman-Rubin': 0.9998404279415075}	No	0.9945445481820182	{'CI': array([0.9849435 , 1.00607326]), 'Gelman-Rubin': 0.9998477883803268}	No
892	Nerve, nerve root and plexus disorders|diseases of the nervous system$F$61-	diseases of the nervous system	1.000369372443815	{'CI': array([0.98273987, 1.01694431]), 'Gelman-Rubin': 0.9997639253922884}	No	0.9924456249792994	{'CI': array([0.97607182, 1.00736602]), 'Gelman-Rubin': 0.9998213319688682}	No
893	Nerve, nerve root and plexus disorders|diseases of the nervous system$M$11-20	diseases of the nervous system	0.9971080460405607	{'CI': array([0.95157452, 1.04612239]), 'Gelman-Rubin': 0.9997704506234982}	No	1.003902837167506	{'CI': array([0.96222753, 1.04780133]), 'Gelman-Rubin': 0.9998574962878926}	No
894	Nerve, nerve root and plexus disorders|diseases of the nervous system$M$21-40	diseases of the nervous system	0.9955478587378073	{'CI': array([0.97156605, 1.01992254]), 'Gelman-Rubin': 0.9997979983590447}	No	1.0051819686026866	{'CI': array([0.97909888, 1.02945786]), 'Gelman-Rubin': 1.0002320438581735}	No
895	Nerve, nerve root and plexus disorders|diseases of the nervous system$M$41-60	diseases of the nervous system	0.9992408453183707	{'CI': array([0.98348676, 1.01432773]), 'Gelman-Rubin': 0.9998248487923116}	No	0.9907090276246199	{'CI': array([0.97512996, 1.00553097]), 'Gelman-Rubin': 0.999761698909375}	No
896	Nerve, nerve root and plexus disorders|diseases of the nervous system$M$61-	diseases of the nervous system	1.0100142896489557	{'CI': array([0.98836753, 1.02864558]), 'Gelman-Rubin': 0.9998574121105476}	No	1.0046901833043056	{'CI': array([0.98548992, 1.02434222]), 'Gelman-Rubin': 0.9998769552478113}	No
897	Other degenerative diseases of the nervous system|diseases of the nervous system$F$0-10	diseases of the nervous system	0.9864495417395832	{'CI': array([0.91793708, 1.04608971]), 'Gelman-Rubin': 0.9998466170900512}	No	1.0001201995600626	{'CI': array([0.94823664, 1.05886828]), 'Gelman-Rubin': 0.9997865219995705}	No
898	Other degenerative diseases of the nervous system|diseases of the nervous system$F$11-20	diseases of the nervous system	0.999488229328646	{'CI': array([0.93598548, 1.0658729 ]), 'Gelman-Rubin': 1.0000715519313317}	No	1.0039667273512396	{'CI': array([0.9480249 , 1.06014111]), 'Gelman-Rubin': 1.0000337162224213}	No
899	Other degenerative diseases of the nervous system|diseases of the nervous system$F$21-40	diseases of the nervous system	0.9942459743124895	{'CI': array([0.92937317, 1.06649195]), 'Gelman-Rubin': 0.9998865605508539}	No	0.9973164334225676	{'CI': array([0.94337001, 1.05322471]), 'Gelman-Rubin': 1.0000565356712778}	No
900	Other degenerative diseases of the nervous system|diseases of the nervous system$F$41-60	diseases of the nervous system	0.9940786945310259	{'CI': array([0.93862774, 1.04509558]), 'Gelman-Rubin': 0.999817698928952}	No	0.997038187091859	{'CI': array([0.95237831, 1.04448817]), 'Gelman-Rubin': 0.9999773375961404}	No
901	Other degenerative diseases of the nervous system|diseases of the nervous system$F$61-	diseases of the nervous system	0.9617498534845421	{'CI': array([0.94022872, 0.98135539]), 'Gelman-Rubin': 0.9999151077205285}	Yes	1.002534468651556	{'CI': array([0.98352507, 1.0218861 ]), 'Gelman-Rubin': 1.0000900256818166}	No
902	Other degenerative diseases of the nervous system|diseases of the nervous system$M$41-60	diseases of the nervous system	1.006662068673428	{'CI': array([0.9524079 , 1.06385338]), 'Gelman-Rubin': 0.9997915054169563}	No	0.9971758188951199	{'CI': array([0.94922536, 1.04456228]), 'Gelman-Rubin': 0.9997910304502976}	No
903	Other degenerative diseases of the nervous system|diseases of the nervous system$M$61-	diseases of the nervous system	0.9764672073601063	{'CI': array([0.95032836, 0.99956606]), 'Gelman-Rubin': 0.9998519678123554}	Yes	1.0071499858357944	{'CI': array([0.98365116, 1.03078165]), 'Gelman-Rubin': 0.9997686201453826}	No
904	Other disorders of the nervous system|diseases of the nervous system$F$0-10	diseases of the nervous system	0.997546854255865	{'CI': array([0.96171331, 1.02809236]), 'Gelman-Rubin': 1.0000902189546395}	No	1.0232002818517627	{'CI': array([0.99374799, 1.05520774]), 'Gelman-Rubin': 1.000060366596538}	No
905	Other disorders of the nervous system|diseases of the nervous system$F$11-20	diseases of the nervous system	1.020055567883661	{'CI': array([1.00010229, 1.04052333]), 'Gelman-Rubin': 0.9998319057518058}	Yes	1.0078624798532756	{'CI': array([0.98838822, 1.02751079]), 'Gelman-Rubin': 0.9998805324883052}	No
906	Other disorders of the nervous system|diseases of the nervous system$F$21-40	diseases of the nervous system	0.9863976523702852	{'CI': array([0.97653065, 0.99725554]), 'Gelman-Rubin': 1.000087568906292}	Yes	1.0019369491425376	{'CI': array([0.99201241, 1.01279401]), 'Gelman-Rubin': 0.9997508036486519}	No
907	Other disorders of the nervous system|diseases of the nervous system$F$41-60	diseases of the nervous system	1.0029736128083075	{'CI': array([0.99518839, 1.01102592]), 'Gelman-Rubin': 0.9999051130409163}	No	0.9989613861136031	{'CI': array([0.99089046, 1.00754906]), 'Gelman-Rubin': 0.9999460151895716}	No
908	Other disorders of the nervous system|diseases of the nervous system$F$61-	diseases of the nervous system	1.0022108591334682	{'CI': array([0.99034539, 1.01398514]), 'Gelman-Rubin': 0.9997618737146959}	No	0.9986699867370178	{'CI': array([0.98811974, 1.00884512]), 'Gelman-Rubin': 1.0000209821875323}	No
909	Other disorders of the nervous system|diseases of the nervous system$M$0-10	diseases of the nervous system	0.9922805097081017	{'CI': array([0.96460841, 1.0194884 ]), 'Gelman-Rubin': 0.9997910024226272}	No	1.031456138986298	{'CI': array([1.0011772 , 1.05713768]), 'Gelman-Rubin': 0.9998840468964948}	Yes
910	Other disorders of the nervous system|diseases of the nervous system$M$11-20	diseases of the nervous system	1.0170616073648104	{'CI': array([0.9932076 , 1.04156186]), 'Gelman-Rubin': 0.9999544754789111}	No	0.9954682095772267	{'CI': array([0.97145742, 1.01884992]), 'Gelman-Rubin': 0.9998828094385167}	No
911	Other disorders of the nervous system|diseases of the nervous system$M$21-40	diseases of the nervous system	0.9945961330846664	{'CI': array([0.9788837 , 1.00973577]), 'Gelman-Rubin': 0.9997831605146446}	No	0.9878001681417952	{'CI': array([0.97324799, 1.00145399]), 'Gelman-Rubin': 0.999937650354153}	No
912	Other disorders of the nervous system|diseases of the nervous system$M$41-60	diseases of the nervous system	1.0008992342659342	{'CI': array([0.99077166, 1.01167569]), 'Gelman-Rubin': 0.999990693634721}	No	0.9966834697507891	{'CI': array([0.98602674, 1.00696802]), 'Gelman-Rubin': 1.0000876755755217}	No
913	Other disorders of the nervous system|diseases of the nervous system$M$61-	diseases of the nervous system	1.006212878709924	{'CI': array([0.99365788, 1.02029338]), 'Gelman-Rubin': 0.9998542294401505}	No	0.9898378613550932	{'CI': array([0.97853305, 1.00199616]), 'Gelman-Rubin': 0.9998166979888621}	No
914	Polyneuropathies and other disorders of the peripheral nervous system|diseases of the nervous system$F$11-20	diseases of the nervous system	0.9962322151537397	{'CI': array([0.92712111, 1.06418926]), 'Gelman-Rubin': 0.9999163177522182}	No	1.009376420650499	{'CI': array([0.95170328, 1.07059631]), 'Gelman-Rubin': 0.9997636748711394}	No
915	Polyneuropathies and other disorders of the peripheral nervous system|diseases of the nervous system$F$21-40	diseases of the nervous system	0.9865569142631845	{'CI': array([0.94120662, 1.02958322]), 'Gelman-Rubin': 1.0006126945815714}	No	1.0121202544187973	{'CI': array([0.97167396, 1.05337258]), 'Gelman-Rubin': 0.9998921006308953}	No
916	Polyneuropathies and other disorders of the peripheral nervous system|diseases of the nervous system$F$41-60	diseases of the nervous system	0.991733221326991	{'CI': array([0.96706308, 1.01738972]), 'Gelman-Rubin': 0.9999053926303885}	No	0.9898236831234406	{'CI': array([0.96550787, 1.01571414]), 'Gelman-Rubin': 0.9998271961584174}	No
917	Polyneuropathies and other disorders of the peripheral nervous system|diseases of the nervous system$F$61-	diseases of the nervous system	1.016322266620546	{'CI': array([0.98926898, 1.04084417]), 'Gelman-Rubin': 0.9999191404190201}	No	0.9865574527320264	{'CI': array([0.96279313, 1.00899756]), 'Gelman-Rubin': 0.9998244766517137}	No
918	Polyneuropathies and other disorders of the peripheral nervous system|diseases of the nervous system$M$11-20	diseases of the nervous system	0.9848682094157053	{'CI': array([0.92268267, 1.0518542 ]), 'Gelman-Rubin': 1.0000250128306136}	No	1.020908651008896	{'CI': array([0.96427359, 1.0818243 ]), 'Gelman-Rubin': 0.9997621027195696}	No
919	Polyneuropathies and other disorders of the peripheral nervous system|diseases of the nervous system$M$21-40	diseases of the nervous system	1.0049929004874436	{'CI': array([0.95535496, 1.05844272]), 'Gelman-Rubin': 1.000036226882403}	No	0.9817444697779018	{'CI': array([0.93794224, 1.02920391]), 'Gelman-Rubin': 0.9997548946542697}	No
920	Polyneuropathies and other disorders of the peripheral nervous system|diseases of the nervous system$M$41-60	diseases of the nervous system	1.0087933539954343	{'CI': array([0.98319078, 1.0358042 ]), 'Gelman-Rubin': 0.9997636384816471}	No	0.9908167623207179	{'CI': array([0.96643566, 1.01693402]), 'Gelman-Rubin': 0.9998203266589908}	No
921	Polyneuropathies and other disorders of the peripheral nervous system|diseases of the nervous system$M$61-	diseases of the nervous system	1.0133711651527475	{'CI': array([0.98675078, 1.03869437]), 'Gelman-Rubin': 0.9997926501820049}	No	0.9815439047895875	{'CI': array([0.95842523, 1.00440292]), 'Gelman-Rubin': 0.9998410204711073}	No
922	Systemic atrophies primarily affecting the central nervous system|diseases of the nervous system$F$0-10	diseases of the nervous system	0.9994940122452503	{'CI': array([0.936301 , 1.06303532]), 'Gelman-Rubin': 0.9998993855773258}	No	0.9998943715326568	{'CI': array([0.94660973, 1.06028581]), 'Gelman-Rubin': 0.9999214968725885}	No
923	Systemic atrophies primarily affecting the central nervous system|diseases of the nervous system$F$11-20	diseases of the nervous system	0.9950198367816862	{'CI': array([0.93448698, 1.06458297]), 'Gelman-Rubin': 1.000098651421029}	No	1.0091829564759307	{'CI': array([0.94897164, 1.06417162]), 'Gelman-Rubin': 0.9997821216377717}	No
924	Systemic atrophies primarily affecting the central nervous system|diseases of the nervous system$F$21-40	diseases of the nervous system	0.9864671981542497	{'CI': array([0.918982 , 1.04931345]), 'Gelman-Rubin': 0.9998030653513391}	No	1.012213973439559	{'CI': array([0.9603232 , 1.06839655]), 'Gelman-Rubin': 0.9997903129243382}	No
925	Systemic atrophies primarily affecting the central nervous system|diseases of the nervous system$F$41-60	diseases of the nervous system	0.9822392577413953	{'CI': array([0.93408358, 1.03302525]), 'Gelman-Rubin': 0.9998462552063917}	No	1.0051925946316205	{'CI': array([0.96164668, 1.05047802]), 'Gelman-Rubin': 0.9999841092098285}	No
926	Systemic atrophies primarily affecting the central nervous system|diseases of the nervous system$F$61-	diseases of the nervous system	0.9765530369360187	{'CI': array([0.92858764, 1.02614866]), 'Gelman-Rubin': 0.9997885194036465}	No	0.9808805412673302	{'CI': array([0.93528179, 1.02250665]), 'Gelman-Rubin': 0.9998402374004833}	No
927	Systemic atrophies primarily affecting the central nervous system|diseases of the nervous system$M$0-10	diseases of the nervous system	0.9875686990797882	{'CI': array([0.92633845, 1.04672146]), 'Gelman-Rubin': 0.9999478455972413}	No	0.9954501822946967	{'CI': array([0.94482024, 1.05056619]), 'Gelman-Rubin': 0.9997723117723234}	No
928	Systemic atrophies primarily affecting the central nervous system|diseases of the nervous system$M$11-20	diseases of the nervous system	0.9925876880360299	{'CI': array([0.92990698, 1.06159856]), 'Gelman-Rubin': 0.9997996186712715}	No	1.0082879313765336	{'CI': array([0.95168485, 1.06565608]), 'Gelman-Rubin': 0.9997810122130467}	No
929	Systemic atrophies primarily affecting the central nervous system|diseases of the nervous system$M$21-40	diseases of the nervous system	0.9825662343112148	{'CI': array([0.92493509, 1.044768 ]), 'Gelman-Rubin': 0.9998958573055001}	No	1.0001412599659083	{'CI': array([0.9490508 , 1.05502251]), 'Gelman-Rubin': 0.9998141970890185}	No
930	Systemic atrophies primarily affecting the central nervous system|diseases of the nervous system$M$41-60	diseases of the nervous system	0.9906518483863035	{'CI': array([0.94382773, 1.03994154]), 'Gelman-Rubin': 0.9998796403822913}	No	1.004930472161731	{'CI': array([0.96280228, 1.05072874]), 'Gelman-Rubin': 0.9998281185736179}	No
931	Systemic atrophies primarily affecting the central nervous system|diseases of the nervous system$M$61-	diseases of the nervous system	0.9976805865629547	{'CI': array([0.94512659, 1.04525273]), 'Gelman-Rubin': 0.9998273585428843}	No	0.991329393821063	{'CI': array([0.94970469, 1.03792233]), 'Gelman-Rubin': 0.9999355501076035}	No
932	Acute upper respiratory infections|diseases of the respiratory system$F$0-10	diseases of the respiratory system	1.0204708214285017	{'CI': array([1.01437751, 1.02631713]), 'Gelman-Rubin': 1.0000266990253894}	Yes	1.0304067562118528	{'CI': array([1.02514959, 1.03669699]), 'Gelman-Rubin': 1.0000832638761148}	Yes
933	Acute upper respiratory infections|diseases of the respiratory system$F$11-20	diseases of the respiratory system	0.9919353305582208	{'CI': array([0.98382643, 0.99893522]), 'Gelman-Rubin': 0.9999270356571665}	Yes	1.0049801282739634	{'CI': array([0.9977459 , 1.01281852]), 'Gelman-Rubin': 0.9997693379008761}	No
934	Acute upper respiratory infections|diseases of the respiratory system$F$21-40	diseases of the respiratory system	0.9892100506682268	{'CI': array([0.98282332, 0.99504552]), 'Gelman-Rubin': 0.9998568455261695}	Yes	0.9994009869076522	{'CI': array([0.99264329, 1.00539876]), 'Gelman-Rubin': 0.9998551820065302}	No
935	Acute upper respiratory infections|diseases of the respiratory system$F$41-60	diseases of the respiratory system	0.9967900918093383	{'CI': array([0.990998 , 1.00323246]), 'Gelman-Rubin': 1.0000786170257814}	No	0.9869753514516362	{'CI': array([0.98116514, 0.99321723]), 'Gelman-Rubin': 1.0002579664435838}	Yes
936	Acute upper respiratory infections|diseases of the respiratory system$F$61-	diseases of the respiratory system	1.0025218848412756	{'CI': array([0.98864451, 1.01371616]), 'Gelman-Rubin': 0.999856182186359}	No	0.9611364564782725	{'CI': array([0.94988474, 0.97225309]), 'Gelman-Rubin': 1.0000760971946487}	Yes
937	Acute upper respiratory infections|diseases of the respiratory system$M$0-10	diseases of the respiratory system	1.0219483072715978	{'CI': array([1.01591957, 1.0276696 ]), 'Gelman-Rubin': 1.000120646919712}	Yes	1.0331341871494255	{'CI': array([1.02700963, 1.03911577]), 'Gelman-Rubin': 0.9999214638706044}	Yes
938	Acute upper respiratory infections|diseases of the respiratory system$M$11-20	diseases of the respiratory system	0.995704210620957	{'CI': array([0.9872931, 1.0036468]), 'Gelman-Rubin': 0.9998793163438027}	No	0.9994207152659008	{'CI': array([0.99009868, 1.00859978]), 'Gelman-Rubin': 0.999782992786993}	No
939	Acute upper respiratory infections|diseases of the respiratory system$M$21-40	diseases of the respiratory system	0.9940624910530366	{'CI': array([0.98546541, 1.00207974]), 'Gelman-Rubin': 0.9997962037915596}	No	0.9806890288942934	{'CI': array([0.97126635, 0.98907548]), 'Gelman-Rubin': 0.999846127828543}	Yes
940	Acute upper respiratory infections|diseases of the respiratory system$M$41-60	diseases of the respiratory system	0.9996711892249773	{'CI': array([0.99164925, 1.00794249]), 'Gelman-Rubin': 1.00006582465094}	No	0.9656583425516649	{'CI': array([0.95778128, 0.97412383]), 'Gelman-Rubin': 0.9998327406001264}	Yes
941	Acute upper respiratory infections|diseases of the respiratory system$M$61-	diseases of the respiratory system	1.003207062542461	{'CI': array([0.98896837, 1.01746953]), 'Gelman-Rubin': 0.9999158656654277}	No	0.9510475941582922	{'CI': array([0.93683565, 0.96683567]), 'Gelman-Rubin': 0.9997943673015282}	Yes
942	Chronic lower respiratory diseases|diseases of the respiratory system$F$0-10	diseases of the respiratory system	1.0107594611498976	{'CI': array([0.99551531, 1.02632737]), 'Gelman-Rubin': 0.9997623847604089}	No	1.036303948514689	{'CI': array([1.02257855, 1.0512837 ]), 'Gelman-Rubin': 0.9998032036047234}	Yes
943	Chronic lower respiratory diseases|diseases of the respiratory system$F$11-20	diseases of the respiratory system	1.0028148743778775	{'CI': array([0.98432992, 1.01956297]), 'Gelman-Rubin': 0.9998271081304917}	No	1.0232946750076393	{'CI': array([1.00674909, 1.03952648]), 'Gelman-Rubin': 0.9998859411222824}	Yes
944	Chronic lower respiratory diseases|diseases of the respiratory system$F$21-40	diseases of the respiratory system	0.9910322164093098	{'CI': array([0.97904351, 1.00251186]), 'Gelman-Rubin': 0.9998490948140466}	No	0.9979051939998917	{'CI': array([0.98562343, 1.00898044]), 'Gelman-Rubin': 0.9998977340602713}	No
945	Chronic lower respiratory diseases|diseases of the respiratory system$F$41-60	diseases of the respiratory system	0.9980040041758783	{'CI': array([0.9901437 , 1.00609939]), 'Gelman-Rubin': 1.0001409012860794}	No	0.9892023792601716	{'CI': array([0.98150173, 0.99649123]), 'Gelman-Rubin': 0.9998034346070025}	Yes
946	Chronic lower respiratory diseases|diseases of the respiratory system$F$61-	diseases of the respiratory system	0.9915454607170456	{'CI': array([0.98459379, 0.99853589]), 'Gelman-Rubin': 0.9999385985545414}	Yes	0.9753067192601109	{'CI': array([0.96860525, 0.98174542]), 'Gelman-Rubin': 1.0003410077930268}	Yes
947	Chronic lower respiratory diseases|diseases of the respiratory system$M$0-10	diseases of the respiratory system	1.017861945272882	{'CI': array([1.00639244, 1.02984135]), 'Gelman-Rubin': 0.9997680222261244}	Yes	1.0304069317157638	{'CI': array([1.01976275, 1.04206113]), 'Gelman-Rubin': 0.9997815128744336}	Yes
948	Chronic lower respiratory diseases|diseases of the respiratory system$M$11-20	diseases of the respiratory system	0.9979166787919042	{'CI': array([0.98141548, 1.01378157]), 'Gelman-Rubin': 0.9999069996122176}	No	1.024224523580615	{'CI': array([1.00894667, 1.04076749]), 'Gelman-Rubin': 1.0000054627506691}	Yes
949	Chronic lower respiratory diseases|diseases of the respiratory system$M$21-40	diseases of the respiratory system	0.9934427395678577	{'CI': array([0.97796379, 1.01009844]), 'Gelman-Rubin': 0.9998738233814359}	No	1.000180113599265	{'CI': array([0.98504225, 1.01660982]), 'Gelman-Rubin': 0.9999587255575825}	No
950	Chronic lower respiratory diseases|diseases of the respiratory system$M$41-60	diseases of the respiratory system	0.997233053004688	{'CI': array([0.98768188, 1.0073932 ]), 'Gelman-Rubin': 1.0000301286319198}	No	0.9770867533635683	{'CI': array([0.96675345, 0.98790183]), 'Gelman-Rubin': 0.9998986039947712}	Yes
951	Chronic lower respiratory diseases|diseases of the respiratory system$M$61-	diseases of the respiratory system	0.9992611285735097	{'CI': array([0.99195302, 1.00684781]), 'Gelman-Rubin': 0.9998527567264541}	No	0.9769721767131221	{'CI': array([0.96993317, 0.984743 ]), 'Gelman-Rubin': 0.9998427421387526}	Yes
952	Influenza and pneumonia|diseases of the respiratory system$F$0-10	diseases of the respiratory system	1.030649511081185	{'CI': array([1.0123059 , 1.04686322]), 'Gelman-Rubin': 1.0000288048216672}	Yes	1.0138722492985872	{'CI': array([0.9948835 , 1.03200405]), 'Gelman-Rubin': 0.9999674912229587}	No
953	Influenza and pneumonia|diseases of the respiratory system$F$11-20	diseases of the respiratory system	0.9889927640048669	{'CI': array([0.96381748, 1.01541461]), 'Gelman-Rubin': 0.9997655016988842}	No	0.9833707676951775	{'CI': array([0.95751051, 1.00968818]), 'Gelman-Rubin': 0.9998367308338132}	No
954	Influenza and pneumonia|diseases of the respiratory system$F$21-40	diseases of the respiratory system	0.9730793941431112	{'CI': array([0.9541501 , 0.99182754]), 'Gelman-Rubin': 0.999787619078082}	Yes	1.0175465749798314	{'CI': array([0.99628522, 1.03940498]), 'Gelman-Rubin': 0.9998350733086272}	No
955	Influenza and pneumonia|diseases of the respiratory system$F$41-60	diseases of the respiratory system	0.9965883839625829	{'CI': array([0.98301603, 1.01021665]), 'Gelman-Rubin': 0.9998249803358955}	No	1.0013771527531674	{'CI': array([0.98581592, 1.01747783]), 'Gelman-Rubin': 0.9998142018571529}	No
956	Influenza and pneumonia|diseases of the respiratory system$F$61-	diseases of the respiratory system	0.991985490138933	{'CI': array([0.97938254, 1.0041904 ]), 'Gelman-Rubin': 1.000124654745484}	No	0.9882242140632794	{'CI': array([0.97476115, 1.00056224]), 'Gelman-Rubin': 0.9998401479218}	No
957	Influenza and pneumonia|diseases of the respiratory system$M$0-10	diseases of the respiratory system	1.017930664953341	{'CI': array([1.0020659, 1.0337375]), 'Gelman-Rubin': 0.9998999839715417}	Yes	1.0286823018629168	{'CI': array([1.0109787 , 1.04598777]), 'Gelman-Rubin': 1.000151711243703}	Yes
958	Influenza and pneumonia|diseases of the respiratory system$M$11-20	diseases of the respiratory system	0.9958006298992104	{'CI': array([0.9705109 , 1.02117091]), 'Gelman-Rubin': 0.9998051864982243}	No	0.96801561774743	{'CI': array([0.9430502 , 0.99138748]), 'Gelman-Rubin': 0.9998482473691657}	Yes
959	Influenza and pneumonia|diseases of the respiratory system$M$21-40	diseases of the respiratory system	0.9786605342041336	{'CI': array([0.9586644 , 1.00121246]), 'Gelman-Rubin': 1.0000165772558365}	No	0.9944034403141049	{'CI': array([0.97161117, 1.01714635]), 'Gelman-Rubin': 0.9997948005238522}	No
960	Influenza and pneumonia|diseases of the respiratory system$M$41-60	diseases of the respiratory system	0.9968880588026188	{'CI': array([0.98211946, 1.01189867]), 'Gelman-Rubin': 0.9997611488655986}	No	0.9892598401129747	{'CI': array([0.97233737, 1.00621514]), 'Gelman-Rubin': 1.0002071001491377}	No
961	Influenza and pneumonia|diseases of the respiratory system$M$61-	diseases of the respiratory system	0.9956578258561551	{'CI': array([0.98350426, 1.00766337]), 'Gelman-Rubin': 0.9998106371473553}	No	0.9904987831614978	{'CI': array([0.97792829, 1.00483182]), 'Gelman-Rubin': 0.9997850957321492}	No
962	Lung diseases due to external agents|diseases of the respiratory system$F$0-10	diseases of the respiratory system	1.0317816192411842	{'CI': array([0.96756977, 1.09601431]), 'Gelman-Rubin': 0.9997756528553796}	No	1.0098760255466357	{'CI': array([0.95797875, 1.06607122]), 'Gelman-Rubin': 0.9999533487147259}	No
963	Lung diseases due to external agents|diseases of the respiratory system$F$11-20	diseases of the respiratory system	1.0013687372820965	{'CI': array([0.92954646, 1.07062685]), 'Gelman-Rubin': 0.9999068048572388}	No	1.0053153831363888	{'CI': array([0.94758702, 1.05992828]), 'Gelman-Rubin': 0.9999596599077816}	No
964	Lung diseases due to external agents|diseases of the respiratory system$F$21-40	diseases of the respiratory system	0.9949815242991559	{'CI': array([0.93391424, 1.05966415]), 'Gelman-Rubin': 0.9998291187198645}	No	1.0061413214767119	{'CI': array([0.9514547 , 1.06373335]), 'Gelman-Rubin': 1.0000022604061183}	No
965	Lung diseases due to external agents|diseases of the respiratory system$F$41-60	diseases of the respiratory system	1.0122146518592474	{'CI': array([0.9602817 , 1.06717072]), 'Gelman-Rubin': 0.9999097690281347}	No	1.003730456719342	{'CI': array([0.95222848, 1.05062681]), 'Gelman-Rubin': 0.9998122812937555}	No
966	Lung diseases due to external agents|diseases of the respiratory system$F$61-	diseases of the respiratory system	0.9702722427790321	{'CI': array([0.93406449, 1.00880098]), 'Gelman-Rubin': 0.9998679936270932}	No	1.0175200425771398	{'CI': array([0.97884509, 1.05831875]), 'Gelman-Rubin': 0.9998026148326138}	No
967	Lung diseases due to external agents|diseases of the respiratory system$M$0-10	diseases of the respiratory system	1.0247063067999023	{'CI': array([0.95835908, 1.08781751]), 'Gelman-Rubin': 0.9999928372627088}	No	1.0113802215714403	{'CI': array([0.95274057, 1.06500316]), 'Gelman-Rubin': 0.9998749024329684}	No
968	Lung diseases due to external agents|diseases of the respiratory system$M$11-20	diseases of the respiratory system	1.0002916943115665	{'CI': array([0.93576188, 1.06391982]), 'Gelman-Rubin': 0.9999160253519501}	No	0.9960782384461094	{'CI': array([0.94089023, 1.05072478]), 'Gelman-Rubin': 0.9997772621958049}	No
969	Lung diseases due to external agents|diseases of the respiratory system$M$21-40	diseases of the respiratory system	1.0222207832305554	{'CI': array([0.95976401, 1.08742638]), 'Gelman-Rubin': 0.9999923631292881}	No	0.9915942384563647	{'CI': array([0.93674671, 1.04555887]), 'Gelman-Rubin': 0.9998023349939196}	No
970	Lung diseases due to external agents|diseases of the respiratory system$M$41-60	diseases of the respiratory system	1.0026586823176138	{'CI': array([0.95289305, 1.05222909]), 'Gelman-Rubin': 1.000173409593154}	No	0.9868662770388124	{'CI': array([0.94185889, 1.03554165]), 'Gelman-Rubin': 0.9998600279298167}	No
971	Lung diseases due to external agents|diseases of the respiratory system$M$61-	diseases of the respiratory system	0.9716659268777313	{'CI': array([0.94187315, 1.00625756]), 'Gelman-Rubin': 0.9998696810740959}	No	1.0002045496965555	{'CI': array([0.96831412, 1.03500184]), 'Gelman-Rubin': 0.9999575581290252}	No
972	Other acute lower respiratory infections|diseases of the respiratory system$F$0-10	diseases of the respiratory system	1.0083313596282255	{'CI': array([0.99232787, 1.0226702 ]), 'Gelman-Rubin': 1.000015228735841}	No	1.0101538078628347	{'CI': array([0.99259544, 1.02763802]), 'Gelman-Rubin': 0.9998553434917514}	No
973	Other acute lower respiratory infections|diseases of the respiratory system$F$11-20	diseases of the respiratory system	0.9762913281025528	{'CI': array([0.95077026, 0.99809477]), 'Gelman-Rubin': 0.9998441841171857}	Yes	1.0247813359479943	{'CI': array([1.00117928, 1.04782916]), 'Gelman-Rubin': 0.9997667592222652}	Yes
974	Other acute lower respiratory infections|diseases of the respiratory system$F$21-40	diseases of the respiratory system	0.9890995608512739	{'CI': array([0.97478899, 1.00300207]), 'Gelman-Rubin': 0.9999203334369217}	No	0.9949690731894771	{'CI': array([0.98158637, 1.00877479]), 'Gelman-Rubin': 0.9999667115110266}	No
975	Other acute lower respiratory infections|diseases of the respiratory system$F$41-60	diseases of the respiratory system	1.0118690830343575	{'CI': array([1.00085855, 1.02334389]), 'Gelman-Rubin': 0.9998351034559984}	Yes	0.9851904755877032	{'CI': array([0.97446518, 0.99540529]), 'Gelman-Rubin': 0.999968161517293}	Yes
976	Other acute lower respiratory infections|diseases of the respiratory system$F$61-	diseases of the respiratory system	1.021506520943921	{'CI': array([1.00627417, 1.03746002]), 'Gelman-Rubin': 0.9999136542205028}	Yes	0.9578818659217628	{'CI': array([0.94216623, 0.97375211]), 'Gelman-Rubin': 1.0000125248169158}	Yes
977	Other acute lower respiratory infections|diseases of the respiratory system$M$0-10	diseases of the respiratory system	1.0047507103256252	{'CI': array([0.9915119 , 1.01892263]), 'Gelman-Rubin': 0.9998030894382943}	No	1.0217788257413025	{'CI': array([1.00674595, 1.03759418]), 'Gelman-Rubin': 0.9998047925750151}	Yes
978	Other acute lower respiratory infections|diseases of the respiratory system$M$11-20	diseases of the respiratory system	1.009222256236467	{'CI': array([0.98558837, 1.03422368]), 'Gelman-Rubin': 0.9998726246931565}	No	1.0041698029515003	{'CI': array([0.9801276 , 1.02711045]), 'Gelman-Rubin': 0.9998777483070924}	No
979	Other acute lower respiratory infections|diseases of the respiratory system$M$21-40	diseases of the respiratory system	0.9935848572604477	{'CI': array([0.97567484, 1.01006298]), 'Gelman-Rubin': 0.9998834966278568}	No	0.977680372172539	{'CI': array([0.96085359, 0.99338449]), 'Gelman-Rubin': 1.0001812496771567}	Yes
980	Other acute lower respiratory infections|diseases of the respiratory system$M$41-60	diseases of the respiratory system	1.0088233161344957	{'CI': array([0.99526759, 1.02168795]), 'Gelman-Rubin': 0.999795087116423}	No	0.9684053176411741	{'CI': array([0.95551702, 0.98281602]), 'Gelman-Rubin': 0.9997922228000365}	Yes
981	Other acute lower respiratory infections|diseases of the respiratory system$M$61-	diseases of the respiratory system	1.0126263586450166	{'CI': array([0.99349258, 1.03063003]), 'Gelman-Rubin': 1.0001470448958303}	No	0.9595042801574607	{'CI': array([0.93899331, 0.97924518]), 'Gelman-Rubin': 0.9999069682716655}	Yes
982	Other diseases of pleura|diseases of the respiratory system$F$0-10	diseases of the respiratory system	0.9880979577956119	{'CI': array([0.93087479, 1.04625387]), 'Gelman-Rubin': 0.9998298748229822}	No	0.99937303357979	{'CI': array([0.95104102, 1.05068769]), 'Gelman-Rubin': 0.9997743452067951}	No
983	Other diseases of pleura|diseases of the respiratory system$F$11-20	diseases of the respiratory system	1.0073795331660207	{'CI': array([0.95255853, 1.06528262]), 'Gelman-Rubin': 1.0000229068883695}	No	0.9970962959383248	{'CI': array([0.94663637, 1.05000252]), 'Gelman-Rubin': 0.9998083309642103}	No
984	Other diseases of pleura|diseases of the respiratory system$F$21-40	diseases of the respiratory system	1.0035214718099923	{'CI': array([0.964519 , 1.04744745]), 'Gelman-Rubin': 1.000004228162085}	No	1.0136749877495312	{'CI': array([0.97496288, 1.05893158]), 'Gelman-Rubin': 0.9997980508651213}	No
985	Other diseases of pleura|diseases of the respiratory system$F$41-60	diseases of the respiratory system	0.9985869342472828	{'CI': array([0.97202825, 1.02389245]), 'Gelman-Rubin': 0.999764488425257}	No	0.9848399879455615	{'CI': array([0.95902445, 1.00930703]), 'Gelman-Rubin': 0.9997594739245842}	No
986	Other diseases of pleura|diseases of the respiratory system$F$61-	diseases of the respiratory system	0.9871712578995706	{'CI': array([0.96827736, 1.00687906]), 'Gelman-Rubin': 0.9999711112779395}	No	0.9881164491347676	{'CI': array([0.96981024, 1.0085931 ]), 'Gelman-Rubin': 0.9999354472792871}	No
987	Other diseases of pleura|diseases of the respiratory system$M$0-10	diseases of the respiratory system	0.9801383922375789	{'CI': array([0.92295005, 1.03465173]), 'Gelman-Rubin': 0.9997740062159788}	No	1.001981111562355	{'CI': array([0.94805206, 1.05350313]), 'Gelman-Rubin': 0.9997723227968132}	No
988	Other diseases of pleura|diseases of the respiratory system$M$11-20	diseases of the respiratory system	1.0140241094994618	{'CI': array([0.9593138 , 1.07098843]), 'Gelman-Rubin': 0.9998441583645993}	No	0.9766818640677944	{'CI': array([0.92916364, 1.02170217]), 'Gelman-Rubin': 0.9998297802263136}	No
989	Other diseases of pleura|diseases of the respiratory system$M$21-40	diseases of the respiratory system	0.9989488509350775	{'CI': array([0.9574231 , 1.04061366]), 'Gelman-Rubin': 0.9998097126706775}	No	0.9895929049080809	{'CI': array([0.95213769, 1.02913718]), 'Gelman-Rubin': 0.9999385590123827}	No
990	Other diseases of pleura|diseases of the respiratory system$M$41-60	diseases of the respiratory system	0.9907611784023881	{'CI': array([0.96416509, 1.01842261]), 'Gelman-Rubin': 0.9999081051211883}	No	0.9896947553557811	{'CI': array([0.96301738, 1.01565144]), 'Gelman-Rubin': 0.9998181281449524}	No
991	Other diseases of pleura|diseases of the respiratory system$M$61-	diseases of the respiratory system	1.0160288706357297	{'CI': array([0.99705707, 1.03499168]), 'Gelman-Rubin': 0.9997774271576181}	No	0.981594242467452	{'CI': array([0.96455995, 1.00240577]), 'Gelman-Rubin': 0.9999301562983517}	No
992	Other diseases of the respiratory system|diseases of the respiratory system$F$0-10	diseases of the respiratory system	0.9964533811645154	{'CI': array([0.97016214, 1.02404594]), 'Gelman-Rubin': 1.0000436094557503}	No	1.0224957791913287	{'CI': array([0.99525559, 1.05148484]), 'Gelman-Rubin': 0.9999026480605312}	No
993	Other diseases of the respiratory system|diseases of the respiratory system$F$11-20	diseases of the respiratory system	0.988500644889124	{'CI': array([0.94516816, 1.02922173]), 'Gelman-Rubin': 1.0000589941197766}	No	1.0117852698892438	{'CI': array([0.97209212, 1.05063156]), 'Gelman-Rubin': 0.9997659386949554}	No
994	Other diseases of the respiratory system|diseases of the respiratory system$F$21-40	diseases of the respiratory system	1.0120107694512537	{'CI': array([0.98482079, 1.03829233]), 'Gelman-Rubin': 0.9998607362967412}	No	0.9934413304090491	{'CI': array([0.96897739, 1.02056458]), 'Gelman-Rubin': 0.999909236219973}	No
995	Other diseases of the respiratory system|diseases of the respiratory system$F$41-60	diseases of the respiratory system	1.0026495105696762	{'CI': array([0.98843622, 1.01692126]), 'Gelman-Rubin': 1.0000557814021374}	No	0.9950493516027188	{'CI': array([0.97923741, 1.00945997]), 'Gelman-Rubin': 0.9997561261304199}	No
996	Other diseases of the respiratory system|diseases of the respiratory system$F$61-	diseases of the respiratory system	1.017719075051858	{'CI': array([1.006027 , 1.02986484]), 'Gelman-Rubin': 0.999757029591492}	Yes	0.9948907419491267	{'CI': array([0.98347205, 1.00738421]), 'Gelman-Rubin': 0.9999460011842622}	No
997	Other diseases of the respiratory system|diseases of the respiratory system$M$0-10	diseases of the respiratory system	0.9981159553594173	{'CI': array([0.97418861, 1.02467401]), 'Gelman-Rubin': 0.9998442482967522}	No	1.0156845659097335	{'CI': array([0.98877924, 1.04006107]), 'Gelman-Rubin': 0.9998965343883867}	No
998	Other diseases of the respiratory system|diseases of the respiratory system$M$11-20	diseases of the respiratory system	0.9983576449953205	{'CI': array([0.96317451, 1.03772306]), 'Gelman-Rubin': 0.999787974531183}	No	1.0173061354826696	{'CI': array([0.97869415, 1.05255365]), 'Gelman-Rubin': 0.999956190657176}	No
999	Other diseases of the respiratory system|diseases of the respiratory system$M$21-40	diseases of the respiratory system	1.0036773012278064	{'CI': array([0.97136428, 1.03261647]), 'Gelman-Rubin': 0.9999678952431208}	No	0.9993170054569597	{'CI': array([0.97044495, 1.02785722]), 'Gelman-Rubin': 0.9997621524217687}	No
1000	Other diseases of the respiratory system|diseases of the respiratory system$M$41-60	diseases of the respiratory system	0.9993584376313861	{'CI': array([0.98568038, 1.01424246]), 'Gelman-Rubin': 0.9998193214646756}	No	0.9874972900571729	{'CI': array([0.97227565, 1.00313499]), 'Gelman-Rubin': 0.9998448939366703}	No
1001	Other diseases of the respiratory system|diseases of the respiratory system$M$61-	diseases of the respiratory system	1.0157131111971878	{'CI': array([1.00377355, 1.02802195]), 'Gelman-Rubin': 0.9999691051731782}	Yes	0.9878256394248894	{'CI': array([0.97585216, 0.99914525]), 'Gelman-Rubin': 0.9998388464459258}	Yes
1002	Other diseases of upper respiratory tract|diseases of the respiratory system$F$0-10	diseases of the respiratory system	0.9989598679998567	{'CI': array([0.98926012, 1.00870945]), 'Gelman-Rubin': 0.9999444799476381}	No	1.003608750422556	{'CI': array([0.99318542, 1.01526581]), 'Gelman-Rubin': 0.9998089436355743}	No
1003	Other diseases of upper respiratory tract|diseases of the respiratory system$F$11-20	diseases of the respiratory system	1.002643075372585	{'CI': array([0.99296438, 1.01363171]), 'Gelman-Rubin': 0.9998288179613545}	No	0.9950827289604379	{'CI': array([0.98406854, 1.00612712]), 'Gelman-Rubin': 0.9999944491986955}	No
1004	Other diseases of upper respiratory tract|diseases of the respiratory system$F$21-40	diseases of the respiratory system	0.9970337511983646	{'CI': array([0.99021665, 1.00427814]), 'Gelman-Rubin': 0.9999227834590787}	No	0.995169644372745	{'CI': array([0.98895025, 1.00177479]), 'Gelman-Rubin': 0.9997644659319864}	No
1005	Other diseases of upper respiratory tract|diseases of the respiratory system$F$41-60	diseases of the respiratory system	1.0024558251423086	{'CI': array([0.99699773, 1.00795228]), 'Gelman-Rubin': 0.9999667802380057}	No	0.9897191471590672	{'CI': array([0.98426015, 0.99534012]), 'Gelman-Rubin': 0.9997646694806918}	Yes
1006	Other diseases of upper respiratory tract|diseases of the respiratory system$F$61-	diseases of the respiratory system	1.0102903673237462	{'CI': array([1.0013383 , 1.01946649]), 'Gelman-Rubin': 0.9998029162069689}	Yes	0.9831059787375772	{'CI': array([0.97459862, 0.99261768]), 'Gelman-Rubin': 0.9998393219934324}	Yes
1007	Other diseases of upper respiratory tract|diseases of the respiratory system$M$0-10	diseases of the respiratory system	0.9911282442423703	{'CI': array([0.98261669, 0.9997921 ]), 'Gelman-Rubin': 0.9998080191968409}	Yes	1.003008501889598	{'CI': array([0.99372292, 1.01156455]), 'Gelman-Rubin': 0.9998770333958842}	No
1008	Other diseases of upper respiratory tract|diseases of the respiratory system$M$11-20	diseases of the respiratory system	0.9991671826253153	{'CI': array([0.98951287, 1.00871603]), 'Gelman-Rubin': 0.9999803737378549}	No	0.9925632749960408	{'CI': array([0.98154402, 1.00167351]), 'Gelman-Rubin': 0.9999232192500433}	No
1009	Other diseases of upper respiratory tract|diseases of the respiratory system$M$21-40	diseases of the respiratory system	0.9882978645587623	{'CI': array([0.97993746, 0.99630232]), 'Gelman-Rubin': 1.0000219563065094}	Yes	0.9865326155292818	{'CI': array([0.97795343, 0.99478427]), 'Gelman-Rubin': 0.9999881006303227}	Yes
1010	Other diseases of upper respiratory tract|diseases of the respiratory system$M$41-60	diseases of the respiratory system	1.002116834935198	{'CI': array([0.99556695, 1.00891315]), 'Gelman-Rubin': 1.0000855354511846}	No	0.9829332809219319	{'CI': array([0.97635079, 0.98957589]), 'Gelman-Rubin': 0.9998627140571739}	Yes
1011	Other diseases of upper respiratory tract|diseases of the respiratory system$M$61-	diseases of the respiratory system	1.016364785149566	{'CI': array([1.00539856, 1.02763561]), 'Gelman-Rubin': 0.999921297183465}	Yes	0.9823705460395874	{'CI': array([0.97158123, 0.99358997]), 'Gelman-Rubin': 0.9998522257144481}	Yes
1012	Other respiratory diseases principally affecting the interstitium|diseases of the respiratory system$F$0-10	diseases of the respiratory system	1.0217820704381824	{'CI': array([0.9689425 , 1.07393036]), 'Gelman-Rubin': 0.9999826197760615}	No	1.0214137119549866	{'CI': array([0.97288992, 1.06890694]), 'Gelman-Rubin': 0.9998602077612563}	No
1013	Other respiratory diseases principally affecting the interstitium|diseases of the respiratory system$F$11-20	diseases of the respiratory system	0.9911683594446242	{'CI': array([0.92845494, 1.05468791]), 'Gelman-Rubin': 0.999857624961486}	No	0.989814314850979	{'CI': array([0.93213982, 1.04724491]), 'Gelman-Rubin': 0.9998944076753503}	No
1014	Other respiratory diseases principally affecting the interstitium|diseases of the respiratory system$F$21-40	diseases of the respiratory system	0.9987343086429875	{'CI': array([0.95352115, 1.04845457]), 'Gelman-Rubin': 0.9999477173419555}	No	1.013698084419651	{'CI': array([0.96454754, 1.05852327]), 'Gelman-Rubin': 0.9997729555898487}	No
1015	Other respiratory diseases principally affecting the interstitium|diseases of the respiratory system$F$41-60	diseases of the respiratory system	0.9992118335557221	{'CI': array([0.97040816, 1.02598521]), 'Gelman-Rubin': 0.9998042344652093}	No	1.0147077467591905	{'CI': array([0.98726677, 1.04299853]), 'Gelman-Rubin': 0.9998533986695687}	No
1016	Other respiratory diseases principally affecting the interstitium|diseases of the respiratory system$F$61-	diseases of the respiratory system	1.0145198405344975	{'CI': array([0.99386715, 1.03504831]), 'Gelman-Rubin': 0.9997955215519869}	No	0.9784746204840815	{'CI': array([0.95886936, 1.0005292 ]), 'Gelman-Rubin': 0.9999925402746307}	No
1017	Other respiratory diseases principally affecting the interstitium|diseases of the respiratory system$M$0-10	diseases of the respiratory system	0.9999753996856034	{'CI': array([0.95394527, 1.04668967]), 'Gelman-Rubin': 1.0007633496107786}	No	0.997089898150966	{'CI': array([0.95090938, 1.04052686]), 'Gelman-Rubin': 0.9998794370426025}	No
1018	Other respiratory diseases principally affecting the interstitium|diseases of the respiratory system$M$11-20	diseases of the respiratory system	1.0163510787881576	{'CI': array([0.95584096, 1.07889171]), 'Gelman-Rubin': 0.9998058282450673}	No	1.0148274825642951	{'CI': array([0.96214499, 1.07029701]), 'Gelman-Rubin': 0.9999905036554176}	No
1019	Other respiratory diseases principally affecting the interstitium|diseases of the respiratory system$M$21-40	diseases of the respiratory system	0.9810976698025846	{'CI': array([0.9316813 , 1.03037243]), 'Gelman-Rubin': 0.9997678118586433}	No	0.988542939055583	{'CI': array([0.94011356, 1.03983908]), 'Gelman-Rubin': 0.99984915913185}	No
1020	Other respiratory diseases principally affecting the interstitium|diseases of the respiratory system$M$41-60	diseases of the respiratory system	0.9857960529007421	{'CI': array([0.95797453, 1.01472239]), 'Gelman-Rubin': 0.9998236158091115}	No	0.9826103775483763	{'CI': array([0.95246581, 1.01268758]), 'Gelman-Rubin': 0.9997842852988706}	No
1021	Other respiratory diseases principally affecting the interstitium|diseases of the respiratory system$M$61-	diseases of the respiratory system	1.014800066727267	{'CI': array([0.99501487, 1.03697814]), 'Gelman-Rubin': 1.000235231348009}	No	0.9970540397955483	{'CI': array([0.9770083 , 1.01975561]), 'Gelman-Rubin': 0.999922209593253}	No
1022	Suppurative and necrotic conditions of lower respiratory tract|diseases of the respiratory system$F$0-10	diseases of the respiratory system	1.0011339803733559	{'CI': array([0.92963512, 1.06478189]), 'Gelman-Rubin': 0.9997783732913419}	No	1.0031756296031102	{'CI': array([0.9451745, 1.0620686]), 'Gelman-Rubin': 0.9999278832848103}	No
1023	Suppurative and necrotic conditions of lower respiratory tract|diseases of the respiratory system$F$11-20	diseases of the respiratory system	0.9871545890615118	{'CI': array([0.92159594, 1.04686211]), 'Gelman-Rubin': 0.9999015811893984}	No	1.002166228909002	{'CI': array([0.9453819 , 1.05847842]), 'Gelman-Rubin': 0.9998120588758095}	No
1024	Suppurative and necrotic conditions of lower respiratory tract|diseases of the respiratory system$F$21-40	diseases of the respiratory system	1.002452322450114	{'CI': array([0.94429028, 1.05864384]), 'Gelman-Rubin': 0.9997560167216883}	No	1.005878212358141	{'CI': array([0.9569987 , 1.05221582]), 'Gelman-Rubin': 1.000045408174095}	No
1025	Suppurative and necrotic conditions of lower respiratory tract|diseases of the respiratory system$F$41-60	diseases of the respiratory system	1.0059234555743668	{'CI': array([0.96236961, 1.04882512]), 'Gelman-Rubin': 0.9997970185020555}	No	0.9791577118567826	{'CI': array([0.93439009, 1.02157782]), 'Gelman-Rubin': 0.9999301244226197}	No
1026	Suppurative and necrotic conditions of lower respiratory tract|diseases of the respiratory system$F$61-	diseases of the respiratory system	1.017778878525968	{'CI': array([0.96652389, 1.07159866]), 'Gelman-Rubin': 0.9998998942000802}	No	0.9983160493303086	{'CI': array([0.95208018, 1.05024449]), 'Gelman-Rubin': 0.9997933152189188}	No
1027	Suppurative and necrotic conditions of lower respiratory tract|diseases of the respiratory system$M$0-10	diseases of the respiratory system	1.0027460174066447	{'CI': array([0.93812024, 1.07026508]), 'Gelman-Rubin': 0.9998672060112621}	No	0.9958615486101027	{'CI': array([0.93381541, 1.05247025]), 'Gelman-Rubin': 0.9998283834290431}	No
1028	Suppurative and necrotic conditions of lower respiratory tract|diseases of the respiratory system$M$11-20	diseases of the respiratory system	1.0018435883987704	{'CI': array([0.93857906, 1.06775053]), 'Gelman-Rubin': 0.9999507639471513}	No	0.9867484082701921	{'CI': array([0.923183 , 1.04760799]), 'Gelman-Rubin': 0.9997821100214667}	No
1029	Suppurative and necrotic conditions of lower respiratory tract|diseases of the respiratory system$M$21-40	diseases of the respiratory system	0.9884086557512942	{'CI': array([0.92420327, 1.046137 ]), 'Gelman-Rubin': 1.0002755530474077}	No	0.9924083753289183	{'CI': array([0.93601852, 1.05433019]), 'Gelman-Rubin': 0.9997910872599257}	No
1030	Suppurative and necrotic conditions of lower respiratory tract|diseases of the respiratory system$M$41-60	diseases of the respiratory system	1.006373504525733	{'CI': array([0.96171542, 1.05541107]), 'Gelman-Rubin': 0.9999847215528384}	No	0.9979671899974244	{'CI': array([0.95436242, 1.04293437]), 'Gelman-Rubin': 0.9998630826424189}	No
1031	Suppurative and necrotic conditions of lower respiratory tract|diseases of the respiratory system$M$61-	diseases of the respiratory system	1.0071523037232588	{'CI': array([0.96087929, 1.05697189]), 'Gelman-Rubin': 0.9998434474628196}	No	0.9780314195885775	{'CI': array([0.93276446, 1.02498922]), 'Gelman-Rubin': 0.999858559721678}	No
1032	Bullous disorders|diseases of the skin and subcutaneous tissue$F$21-40	diseases of the skin and subcutaneous tissue	0.9938613976206709	{'CI': array([0.94460006, 1.04526534]), 'Gelman-Rubin': 0.9999911966569963}	No	0.9998590940606639	{'CI': array([0.9520323 , 1.04446623]), 'Gelman-Rubin': 0.9998256014878134}	No
1033	Bullous disorders|diseases of the skin and subcutaneous tissue$F$41-60	diseases of the skin and subcutaneous tissue	0.9881049455169734	{'CI': array([0.9543201 , 1.02088859]), 'Gelman-Rubin': 0.9997911741150207}	No	0.9692815352254882	{'CI': array([0.93681049, 0.99930106]), 'Gelman-Rubin': 0.9998048384402833}	Yes
1034	Bullous disorders|diseases of the skin and subcutaneous tissue$F$61-	diseases of the skin and subcutaneous tissue	1.0347509740473513	{'CI': array([1.0003125 , 1.06986219]), 'Gelman-Rubin': 0.9998423469961331}	Yes	0.9552205744057793	{'CI': array([0.92633905, 0.98787217]), 'Gelman-Rubin': 1.0000458718975547}	Yes
1035	Bullous disorders|diseases of the skin and subcutaneous tissue$M$0-10	diseases of the skin and subcutaneous tissue	0.994116918832891	{'CI': array([0.93626848, 1.05858218]), 'Gelman-Rubin': 0.9998565310610297}	No	1.0066100545462837	{'CI': array([0.94908815, 1.05944092]), 'Gelman-Rubin': 0.9998032914126448}	No
1036	Bullous disorders|diseases of the skin and subcutaneous tissue$M$41-60	diseases of the skin and subcutaneous tissue	1.0012843129722129	{'CI': array([0.9597266 , 1.04585646]), 'Gelman-Rubin': 0.9999786035699528}	No	0.9908701804477232	{'CI': array([0.94794113, 1.02971765]), 'Gelman-Rubin': 0.9998570574913463}	No
1037	Bullous disorders|diseases of the skin and subcutaneous tissue$M$61-	diseases of the skin and subcutaneous tissue	1.0393962383633604	{'CI': array([1.00030029, 1.07828326]), 'Gelman-Rubin': 1.0000377202507136}	Yes	0.964227668314187	{'CI': array([0.93033321, 0.99876475]), 'Gelman-Rubin': 0.9999448616906583}	Yes
1038	Dermatitis and eczema|diseases of the skin and subcutaneous tissue$F$0-10	diseases of the skin and subcutaneous tissue	0.9605402476481325	{'CI': array([0.94420513, 0.97667578]), 'Gelman-Rubin': 0.9999465575256477}	Yes	1.009699271453421	{'CI': array([0.99213037, 1.02730321]), 'Gelman-Rubin': 0.9997615807575864}	No
1039	Dermatitis and eczema|diseases of the skin and subcutaneous tissue$F$11-20	diseases of the skin and subcutaneous tissue	1.0065167078043433	{'CI': array([0.98590588, 1.02727394]), 'Gelman-Rubin': 0.9999298008872654}	No	1.0291253433942826	{'CI': array([1.00736764, 1.05020855]), 'Gelman-Rubin': 0.9998137790231554}	Yes
1040	Dermatitis and eczema|diseases of the skin and subcutaneous tissue$F$21-40	diseases of the skin and subcutaneous tissue	0.9771566267493145	{'CI': array([0.96272291, 0.99146575]), 'Gelman-Rubin': 1.000099549412459}	Yes	0.9867183659368377	{'CI': array([0.97266039, 1.00124502]), 'Gelman-Rubin': 0.999816879508197}	No
1041	Dermatitis and eczema|diseases of the skin and subcutaneous tissue$F$41-60	diseases of the skin and subcutaneous tissue	0.9787763813175318	{'CI': array([0.96585375, 0.99085801]), 'Gelman-Rubin': 0.9998275723319043}	Yes	0.9796658142336738	{'CI': array([0.96843879, 0.9915436 ]), 'Gelman-Rubin': 0.9999545697900486}	Yes
1042	Dermatitis and eczema|diseases of the skin and subcutaneous tissue$F$61-	diseases of the skin and subcutaneous tissue	0.9850304102075138	{'CI': array([0.96850099, 1.00115584]), 'Gelman-Rubin': 0.9998832483239836}	No	0.9797079327232817	{'CI': array([0.96303779, 0.99604663]), 'Gelman-Rubin': 0.9997526117281375}	Yes
1043	Dermatitis and eczema|diseases of the skin and subcutaneous tissue$M$0-10	diseases of the skin and subcutaneous tissue	0.9550882255604978	{'CI': array([0.9409488 , 0.97229117]), 'Gelman-Rubin': 1.000062696996929}	Yes	1.0118788856475767	{'CI': array([0.99675744, 1.02851541]), 'Gelman-Rubin': 0.999933940983508}	No
1044	Dermatitis and eczema|diseases of the skin and subcutaneous tissue$M$11-20	diseases of the skin and subcutaneous tissue	1.003108775449522	{'CI': array([0.98044924, 1.02624584]), 'Gelman-Rubin': 1.0000523099942211}	No	1.0169685697328426	{'CI': array([0.99448433, 1.0418806 ]), 'Gelman-Rubin': 1.0001573574364897}	No
1045	Dermatitis and eczema|diseases of the skin and subcutaneous tissue$M$21-40	diseases of the skin and subcutaneous tissue	0.9808435302100968	{'CI': array([0.96270444, 0.99853983]), 'Gelman-Rubin': 0.999765877090035}	Yes	0.9936292876204817	{'CI': array([0.97285618, 1.01279754]), 'Gelman-Rubin': 0.9998186273411201}	No
1046	Dermatitis and eczema|diseases of the skin and subcutaneous tissue$M$41-60	diseases of the skin and subcutaneous tissue	0.9676112545045802	{'CI': array([0.95310545, 0.98093445]), 'Gelman-Rubin': 0.9997865543697668}	Yes	0.9792953120842806	{'CI': array([0.96561367, 0.99458652]), 'Gelman-Rubin': 0.999858137961508}	Yes
1047	Dermatitis and eczema|diseases of the skin and subcutaneous tissue$M$61-	diseases of the skin and subcutaneous tissue	1.0063968567118704	{'CI': array([0.98799616, 1.02557939]), 'Gelman-Rubin': 0.9998664273204929}	No	0.992910838649107	{'CI': array([0.97613956, 1.0115479 ]), 'Gelman-Rubin': 0.9999194264915411}	No
1048	Disorders of skin appendages|diseases of the skin and subcutaneous tissue$F$0-10	diseases of the skin and subcutaneous tissue	0.9710956030362701	{'CI': array([0.93468276, 1.00962131]), 'Gelman-Rubin': 1.0000191636636804}	No	1.0057017909023218	{'CI': array([0.97157067, 1.03754868]), 'Gelman-Rubin': 0.9998621899772201}	No
1049	Disorders of skin appendages|diseases of the skin and subcutaneous tissue$F$11-20	diseases of the skin and subcutaneous tissue	1.064864240239715	{'CI': array([1.05254024, 1.07781328]), 'Gelman-Rubin': 0.9998840209992458}	Yes	1.005596565235448	{'CI': array([0.99284192, 1.01838049]), 'Gelman-Rubin': 0.9999435445340535}	No
1050	Disorders of skin appendages|diseases of the skin and subcutaneous tissue$F$21-40	diseases of the skin and subcutaneous tissue	1.0100129240392595	{'CI': array([0.99905193, 1.0210075 ]), 'Gelman-Rubin': 0.9999769607168225}	No	0.9868517901773823	{'CI': array([0.97706599, 0.99730609]), 'Gelman-Rubin': 1.0000993307176425}	Yes
1051	Disorders of skin appendages|diseases of the skin and subcutaneous tissue$F$41-60	diseases of the skin and subcutaneous tissue	0.9957091033299802	{'CI': array([0.98429875, 1.00713245]), 'Gelman-Rubin': 1.0001299772178207}	No	0.9960492714083399	{'CI': array([0.98565943, 1.00801579]), 'Gelman-Rubin': 0.9999392882645658}	No
1052	Disorders of skin appendages|diseases of the skin and subcutaneous tissue$F$61-	diseases of the skin and subcutaneous tissue	1.0232832617965457	{'CI': array([1.00761738, 1.0392638 ]), 'Gelman-Rubin': 0.9999746868398004}	Yes	0.9699600338734594	{'CI': array([0.95613898, 0.98357691]), 'Gelman-Rubin': 0.9997524185469967}	Yes
1053	Disorders of skin appendages|diseases of the skin and subcutaneous tissue$M$0-10	diseases of the skin and subcutaneous tissue	0.994770574689269	{'CI': array([0.95322305, 1.03453261]), 'Gelman-Rubin': 0.9999029421776755}	No	0.9932147969777878	{'CI': array([0.95626761, 1.03146762]), 'Gelman-Rubin': 0.9998646908236032}	No
1054	Disorders of skin appendages|diseases of the skin and subcutaneous tissue$M$11-20	diseases of the skin and subcutaneous tissue	1.046109356115447	{'CI': array([1.03358932, 1.05937886]), 'Gelman-Rubin': 0.9999422357173356}	Yes	0.9999520659818579	{'CI': array([0.98759521, 1.01289808]), 'Gelman-Rubin': 0.9999611715471042}	No
1055	Disorders of skin appendages|diseases of the skin and subcutaneous tissue$M$21-40	diseases of the skin and subcutaneous tissue	1.0087606344175613	{'CI': array([0.99294678, 1.0256046 ]), 'Gelman-Rubin': 0.9998724670913366}	No	0.9761187704441928	{'CI': array([0.95900153, 0.99133978]), 'Gelman-Rubin': 0.9999575053149974}	Yes
1056	Disorders of skin appendages|diseases of the skin and subcutaneous tissue$M$41-60	diseases of the skin and subcutaneous tissue	0.9926425897947551	{'CI': array([0.97571256, 1.00960257]), 'Gelman-Rubin': 0.9997979427671938}	No	0.9820423422792223	{'CI': array([0.96665996, 0.99686701]), 'Gelman-Rubin': 0.9999242223687449}	Yes
1057	Disorders of skin appendages|diseases of the skin and subcutaneous tissue$M$61-	diseases of the skin and subcutaneous tissue	1.0190232862489261	{'CI': array([1.00054558, 1.03734509]), 'Gelman-Rubin': 0.9998691420586918}	Yes	0.9688235651649951	{'CI': array([0.95229412, 0.98720079]), 'Gelman-Rubin': 0.9999678465286641}	Yes
1058	Infections of the skin and subcutaneous tissue|diseases of the skin and subcutaneous tissue$F$0-10	diseases of the skin and subcutaneous tissue	0.9734406289164761	{'CI': array([0.94729417, 0.9982496 ]), 'Gelman-Rubin': 0.9997878726784588}	Yes	1.0000957023126416	{'CI': array([0.97601348, 1.02318048]), 'Gelman-Rubin': 0.9999035635490374}	No
1059	Infections of the skin and subcutaneous tissue|diseases of the skin and subcutaneous tissue$F$11-20	diseases of the skin and subcutaneous tissue	0.9871959639493383	{'CI': array([0.96207296, 1.00913861]), 'Gelman-Rubin': 0.9998474399935996}	No	1.0106437790808878	{'CI': array([0.98941415, 1.0319225 ]), 'Gelman-Rubin': 0.9998610609651555}	No
1060	Infections of the skin and subcutaneous tissue|diseases of the skin and subcutaneous tissue$F$21-40	diseases of the skin and subcutaneous tissue	0.9907616521062039	{'CI': array([0.97482959, 1.00858159]), 'Gelman-Rubin': 0.9998365471416149}	No	0.9923669802754352	{'CI': array([0.97588922, 1.00974946]), 'Gelman-Rubin': 0.9997597055004742}	No
1061	Infections of the skin and subcutaneous tissue|diseases of the skin and subcutaneous tissue$F$41-60	diseases of the skin and subcutaneous tissue	0.983710879431448	{'CI': array([0.96955466, 0.9969823 ]), 'Gelman-Rubin': 0.9999466924451633}	Yes	1.0045872907187252	{'CI': array([0.99275738, 1.01782018]), 'Gelman-Rubin': 0.9999515991215809}	No
1062	Infections of the skin and subcutaneous tissue|diseases of the skin and subcutaneous tissue$F$61-	diseases of the skin and subcutaneous tissue	0.9940457046011967	{'CI': array([0.97954822, 1.00841056]), 'Gelman-Rubin': 0.9999167658765159}	No	0.9925441066082913	{'CI': array([0.97969777, 1.00709239]), 'Gelman-Rubin': 0.9999378300996218}	No
1063	Infections of the skin and subcutaneous tissue|diseases of the skin and subcutaneous tissue$M$0-10	diseases of the skin and subcutaneous tissue	0.9841630036131214	{'CI': array([0.96020339, 1.00886379]), 'Gelman-Rubin': 0.9998563064235881}	No	1.000476701321704	{'CI': array([0.97808693, 1.02332954]), 'Gelman-Rubin': 1.000028578442114}	No
1064	Infections of the skin and subcutaneous tissue|diseases of the skin and subcutaneous tissue$M$11-20	diseases of the skin and subcutaneous tissue	0.9880318722081026	{'CI': array([0.96682834, 1.01003096]), 'Gelman-Rubin': 0.9998919194335614}	No	0.9962002963894157	{'CI': array([0.97621866, 1.01597905]), 'Gelman-Rubin': 0.999880386340604}	No
1065	Infections of the skin and subcutaneous tissue|diseases of the skin and subcutaneous tissue$M$21-40	diseases of the skin and subcutaneous tissue	0.9814095205910089	{'CI': array([0.96344209, 0.99845023]), 'Gelman-Rubin': 1.0002032625341777}	Yes	1.008327160570877	{'CI': array([0.99212614, 1.02469788]), 'Gelman-Rubin': 0.9999485718388902}	No
1066	Infections of the skin and subcutaneous tissue|diseases of the skin and subcutaneous tissue$M$41-60	diseases of the skin and subcutaneous tissue	1.003474098872218	{'CI': array([0.99021819, 1.01777277]), 'Gelman-Rubin': 0.9998186158924174}	No	1.003082733792476	{'CI': array([0.99099706, 1.01596033]), 'Gelman-Rubin': 1.0000831491222066}	No
1067	Infections of the skin and subcutaneous tissue|diseases of the skin and subcutaneous tissue$M$61-	diseases of the skin and subcutaneous tissue	0.9996657642716986	{'CI': array([0.98276786, 1.01557039]), 'Gelman-Rubin': 0.9998827494996972}	No	0.9938858198518219	{'CI': array([0.97825371, 1.00944502]), 'Gelman-Rubin': 0.9998385962600073}	No
1068	Intraoperative and postprocedural complications of skin and subcutaneous tissue|diseases of the skin and subcutaneous tissue$F$0-10	diseases of the skin and subcutaneous tissue	0.9943059950274376	{'CI': array([0.93326187, 1.06387512]), 'Gelman-Rubin': 0.9997958165012837}	No	0.9996147230903998	{'CI': array([0.94254445, 1.05403808]), 'Gelman-Rubin': 0.9998384363576182}	No
1069	Intraoperative and postprocedural complications of skin and subcutaneous tissue|diseases of the skin and subcutaneous tissue$F$11-20	diseases of the skin and subcutaneous tissue	0.9944675852638095	{'CI': array([0.93026447, 1.0617387 ]), 'Gelman-Rubin': 0.9997695443097228}	No	0.9975031667505598	{'CI': array([0.94040958, 1.0541664 ]), 'Gelman-Rubin': 0.9999398316486974}	No
1070	Intraoperative and postprocedural complications of skin and subcutaneous tissue|diseases of the skin and subcutaneous tissue$F$21-40	diseases of the skin and subcutaneous tissue	1.0151647606875753	{'CI': array([0.96008903, 1.07018439]), 'Gelman-Rubin': 0.999812772369395}	No	0.9765436065798558	{'CI': array([0.92641852, 1.02475427]), 'Gelman-Rubin': 0.9997993581703399}	No
1071	Intraoperative and postprocedural complications of skin and subcutaneous tissue|diseases of the skin and subcutaneous tissue$F$41-60	diseases of the skin and subcutaneous tissue	0.9817762673188731	{'CI': array([0.93887377, 1.02933751]), 'Gelman-Rubin': 0.9998222737186024}	No	1.0054409350856715	{'CI': array([0.96339548, 1.05029962]), 'Gelman-Rubin': 0.9998438474130589}	No
1072	Intraoperative and postprocedural complications of skin and subcutaneous tissue|diseases of the skin and subcutaneous tissue$F$61-	diseases of the skin and subcutaneous tissue	0.9928280937845406	{'CI': array([0.93649961, 1.04784252]), 'Gelman-Rubin': 0.9999516616824287}	No	1.0215430641207037	{'CI': array([0.97222027, 1.07004997]), 'Gelman-Rubin': 0.9998622259018758}	No
1073	Intraoperative and postprocedural complications of skin and subcutaneous tissue|diseases of the skin and subcutaneous tissue$M$0-10	diseases of the skin and subcutaneous tissue	0.9955095821311015	{'CI': array([0.93191919, 1.06346163]), 'Gelman-Rubin': 0.9999756922755192}	No	0.9946170828086338	{'CI': array([0.93771055, 1.05500237]), 'Gelman-Rubin': 1.0000515794026548}	No
1074	Intraoperative and postprocedural complications of skin and subcutaneous tissue|diseases of the skin and subcutaneous tissue$M$11-20	diseases of the skin and subcutaneous tissue	1.0134834383086861	{'CI': array([0.94160938, 1.07972139]), 'Gelman-Rubin': 0.9998264505620535}	No	0.9840744656482818	{'CI': array([0.9276592 , 1.04428937]), 'Gelman-Rubin': 0.9997822323065727}	No
1075	Intraoperative and postprocedural complications of skin and subcutaneous tissue|diseases of the skin and subcutaneous tissue$M$21-40	diseases of the skin and subcutaneous tissue	1.0005514781441425	{'CI': array([0.94343629, 1.06210405]), 'Gelman-Rubin': 0.9998641163712477}	No	0.9973317479855429	{'CI': array([0.948598 , 1.05451253]), 'Gelman-Rubin': 0.9998011210885253}	No
1076	Intraoperative and postprocedural complications of skin and subcutaneous tissue|diseases of the skin and subcutaneous tissue$M$41-60	diseases of the skin and subcutaneous tissue	0.9984739492144122	{'CI': array([0.94942499, 1.05357885]), 'Gelman-Rubin': 0.9998242739843461}	No	0.9801310725504265	{'CI': array([0.93345242, 1.02838621]), 'Gelman-Rubin': 0.9998361640357049}	No
1077	Intraoperative and postprocedural complications of skin and subcutaneous tissue|diseases of the skin and subcutaneous tissue$M$61-	diseases of the skin and subcutaneous tissue	0.9893200956869845	{'CI': array([0.93783518, 1.03874437]), 'Gelman-Rubin': 0.9998389116969565}	No	0.9691661064442321	{'CI': array([0.92596342, 1.01164835]), 'Gelman-Rubin': 0.9997951758396278}	No
1078	Other disorders of the skin and subcutaneous tissue|diseases of the skin and subcutaneous tissue$F$0-10	diseases of the skin and subcutaneous tissue	0.9836965704559839	{'CI': array([0.95298966, 1.0148119 ]), 'Gelman-Rubin': 0.9998430754252773}	No	1.0192717106936984	{'CI': array([0.98691923, 1.05024579]), 'Gelman-Rubin': 0.999959266661405}	No
1079	Other disorders of the skin and subcutaneous tissue|diseases of the skin and subcutaneous tissue$F$11-20	diseases of the skin and subcutaneous tissue	1.0385686353707493	{'CI': array([1.01368895, 1.06650866]), 'Gelman-Rubin': 0.9999222983501802}	Yes	1.0121002368924428	{'CI': array([0.98666523, 1.04092949]), 'Gelman-Rubin': 0.9998127935573083}	No
1080	Other disorders of the skin and subcutaneous tissue|diseases of the skin and subcutaneous tissue$F$21-40	diseases of the skin and subcutaneous tissue	0.9858453305544905	{'CI': array([0.97081372, 1.00005917]), 'Gelman-Rubin': 0.9999822113798299}	No	0.9948035738770928	{'CI': array([0.98106961, 1.00989818]), 'Gelman-Rubin': 1.0000461051173735}	No
1081	Other disorders of the skin and subcutaneous tissue|diseases of the skin and subcutaneous tissue$F$41-60	diseases of the skin and subcutaneous tissue	0.974941872397483	{'CI': array([0.96578904, 0.98450649]), 'Gelman-Rubin': 0.9998088777076809}	Yes	0.9932591283705235	{'CI': array([0.98463045, 1.00273835]), 'Gelman-Rubin': 0.9998834937629228}	No
1082	Other disorders of the skin and subcutaneous tissue|diseases of the skin and subcutaneous tissue$F$61-	diseases of the skin and subcutaneous tissue	0.9899727319881952	{'CI': array([0.97964426, 0.99965922]), 'Gelman-Rubin': 0.9997939448584902}	Yes	0.9890119768728893	{'CI': array([0.98026189, 0.9975747 ]), 'Gelman-Rubin': 0.9998408642939198}	Yes
1083	Other disorders of the skin and subcutaneous tissue|diseases of the skin and subcutaneous tissue$M$0-10	diseases of the skin and subcutaneous tissue	0.9931705899991567	{'CI': array([0.95946877, 1.02364785]), 'Gelman-Rubin': 1.0001594845236308}	No	0.999012424973017	{'CI': array([0.96618977, 1.02875166]), 'Gelman-Rubin': 0.9998939462727439}	No
1084	Other disorders of the skin and subcutaneous tissue|diseases of the skin and subcutaneous tissue$M$11-20	diseases of the skin and subcutaneous tissue	1.010460384245224	{'CI': array([0.98128709, 1.03765877]), 'Gelman-Rubin': 1.000065444704872}	No	1.0095467104772704	{'CI': array([0.97870169, 1.03612712]), 'Gelman-Rubin': 0.999786240704693}	No
1085	Other disorders of the skin and subcutaneous tissue|diseases of the skin and subcutaneous tissue$M$21-40	diseases of the skin and subcutaneous tissue	0.9813979481107986	{'CI': array([0.9621421 , 1.00006359]), 'Gelman-Rubin': 0.9999992255360953}	No	0.9943083430266368	{'CI': array([0.97642851, 1.01340052]), 'Gelman-Rubin': 0.9998329621483378}	No
1086	Other disorders of the skin and subcutaneous tissue|diseases of the skin and subcutaneous tissue$M$41-60	diseases of the skin and subcutaneous tissue	0.9760006720064324	{'CI': array([0.96573454, 0.98693833]), 'Gelman-Rubin': 0.9998791503463642}	Yes	0.9886955125801284	{'CI': array([0.97845689, 0.99835299]), 'Gelman-Rubin': 0.9999816814133821}	Yes
1087	Other disorders of the skin and subcutaneous tissue|diseases of the skin and subcutaneous tissue$M$61-	diseases of the skin and subcutaneous tissue	0.9997039954793286	{'CI': array([0.98993132, 1.00931206]), 'Gelman-Rubin': 0.9998098229437771}	No	0.9930605008899966	{'CI': array([0.98439583, 1.00279111]), 'Gelman-Rubin': 1.0000466329834048}	No
1088	Papulosquamous disorders|diseases of the skin and subcutaneous tissue$F$0-10	diseases of the skin and subcutaneous tissue	1.0006589031074937	{'CI': array([0.94356748, 1.04879835]), 'Gelman-Rubin': 1.0000536682859633}	No	0.9953074614253722	{'CI': array([0.94992776, 1.04745397]), 'Gelman-Rubin': 0.999783383067894}	No
1089	Papulosquamous disorders|diseases of the skin and subcutaneous tissue$F$11-20	diseases of the skin and subcutaneous tissue	1.0084297675262353	{'CI': array([0.96095917, 1.05461587]), 'Gelman-Rubin': 1.0001321086140529}	No	0.9861431515965883	{'CI': array([0.94581383, 1.03220827]), 'Gelman-Rubin': 0.9997674992315932}	No
1090	Papulosquamous disorders|diseases of the skin and subcutaneous tissue$F$21-40	diseases of the skin and subcutaneous tissue	0.985133213299281	{'CI': array([0.95911855, 1.01150802]), 'Gelman-Rubin': 0.9998167392600704}	No	0.9923147824324484	{'CI': array([0.96581697, 1.01723601]), 'Gelman-Rubin': 0.9999998526875264}	No
1091	Papulosquamous disorders|diseases of the skin and subcutaneous tissue$F$41-60	diseases of the skin and subcutaneous tissue	0.9945871669473788	{'CI': array([0.97409643, 1.01364195]), 'Gelman-Rubin': 0.9999313797893628}	No	0.9884152383409306	{'CI': array([0.96938595, 1.00571293]), 'Gelman-Rubin': 0.9998796522941327}	No
1092	Papulosquamous disorders|diseases of the skin and subcutaneous tissue$F$61-	diseases of the skin and subcutaneous tissue	1.0065954276382316	{'CI': array([0.97992772, 1.03433018]), 'Gelman-Rubin': 0.9997714633813385}	No	0.9896836020415656	{'CI': array([0.96403195, 1.01501139]), 'Gelman-Rubin': 0.9998700735944641}	No
1093	Papulosquamous disorders|diseases of the skin and subcutaneous tissue$M$0-10	diseases of the skin and subcutaneous tissue	0.9814942394161086	{'CI': array([0.93220286, 1.0294305 ]), 'Gelman-Rubin': 0.9997559684810952}	No	0.9886177251052862	{'CI': array([0.94007151, 1.03517376]), 'Gelman-Rubin': 0.9998242556802123}	No
1094	Papulosquamous disorders|diseases of the skin and subcutaneous tissue$M$11-20	diseases of the skin and subcutaneous tissue	1.0008816939136815	{'CI': array([0.95280727, 1.04831427]), 'Gelman-Rubin': 0.9997908830350123}	No	0.9915807127718351	{'CI': array([0.9457308 , 1.03592382]), 'Gelman-Rubin': 0.999751443490891}	No
1095	Papulosquamous disorders|diseases of the skin and subcutaneous tissue$M$21-40	diseases of the skin and subcutaneous tissue	0.9909006318746038	{'CI': array([0.96405744, 1.01772989]), 'Gelman-Rubin': 1.0000409505648478}	No	0.9901117341735833	{'CI': array([0.96155194, 1.01671792]), 'Gelman-Rubin': 0.9997898761543964}	No
1096	Papulosquamous disorders|diseases of the skin and subcutaneous tissue$M$41-60	diseases of the skin and subcutaneous tissue	1.0113292817422297	{'CI': array([0.991948 , 1.03261861]), 'Gelman-Rubin': 1.0000112894326338}	No	0.9657347774992472	{'CI': array([0.94607255, 0.98433955]), 'Gelman-Rubin': 0.9997654670920328}	Yes
1097	Papulosquamous disorders|diseases of the skin and subcutaneous tissue$M$61-	diseases of the skin and subcutaneous tissue	1.0180818462873134	{'CI': array([0.99137727, 1.04867521]), 'Gelman-Rubin': 0.9997895369299872}	No	0.9825889997076491	{'CI': array([0.95639486, 1.00868775]), 'Gelman-Rubin': 0.99981273195186}	No
1098	Radiation-related disorders of the skin and subcutaneous tissue|diseases of the skin and subcutaneous tissue$F$21-40	diseases of the skin and subcutaneous tissue	0.9836462237469024	{'CI': array([0.95595799, 1.01332832]), 'Gelman-Rubin': 0.9998578887211562}	No	0.9921128011875172	{'CI': array([0.96682153, 1.01839215]), 'Gelman-Rubin': 0.9998711249984727}	No
1099	Radiation-related disorders of the skin and subcutaneous tissue|diseases of the skin and subcutaneous tissue$F$41-60	diseases of the skin and subcutaneous tissue	0.9792983211481577	{'CI': array([0.96617863, 0.99254599]), 'Gelman-Rubin': 0.9999314579644463}	Yes	1.0018217700730148	{'CI': array([0.98868729, 1.01506811]), 'Gelman-Rubin': 0.9998084797735741}	No
1100	Radiation-related disorders of the skin and subcutaneous tissue|diseases of the skin and subcutaneous tissue$F$61-	diseases of the skin and subcutaneous tissue	1.009739049811707	{'CI': array([0.99578151, 1.02434532]), 'Gelman-Rubin': 0.9999891195031768}	No	0.9875030533585215	{'CI': array([0.97387768, 1.00064262]), 'Gelman-Rubin': 0.9999612267714018}	No
1101	Radiation-related disorders of the skin and subcutaneous tissue|diseases of the skin and subcutaneous tissue$M$41-60	diseases of the skin and subcutaneous tissue	0.987444798909373	{'CI': array([0.97189784, 1.00311737]), 'Gelman-Rubin': 0.9998646955166951}	No	0.993921700490218	{'CI': array([0.98053509, 1.00859679]), 'Gelman-Rubin': 0.9999880365814783}	No
1102	Radiation-related disorders of the skin and subcutaneous tissue|diseases of the skin and subcutaneous tissue$M$61-	diseases of the skin and subcutaneous tissue	1.0362638180984258	{'CI': array([1.0236727 , 1.04833974]), 'Gelman-Rubin': 0.9998197593100097}	Yes	0.9950220822006764	{'CI': array([0.98416278, 1.00600849]), 'Gelman-Rubin': 0.9998315885625624}	No
1103	Urticaria and erythema|diseases of the skin and subcutaneous tissue$F$0-10	diseases of the skin and subcutaneous tissue	1.003920749426845	{'CI': array([0.96884205, 1.046828 ]), 'Gelman-Rubin': 0.9997666362438341}	No	0.9889405253592383	{'CI': array([0.95692552, 1.02757951]), 'Gelman-Rubin': 0.9999172708777534}	No
1104	Urticaria and erythema|diseases of the skin and subcutaneous tissue$F$11-20	diseases of the skin and subcutaneous tissue	1.0162001313054585	{'CI': array([0.97585125, 1.05708884]), 'Gelman-Rubin': 0.9998401043744755}	No	1.0216994617972548	{'CI': array([0.98167816, 1.06316701]), 'Gelman-Rubin': 0.999851918695261}	No
1105	Urticaria and erythema|diseases of the skin and subcutaneous tissue$F$21-40	diseases of the skin and subcutaneous tissue	0.997713494928742	{'CI': array([0.96946307, 1.02339485]), 'Gelman-Rubin': 0.999760689518721}	No	1.0080882028392153	{'CI': array([0.98076173, 1.03787767]), 'Gelman-Rubin': 0.9998314494354495}	No
1106	Urticaria and erythema|diseases of the skin and subcutaneous tissue$F$41-60	diseases of the skin and subcutaneous tissue	1.0113845689134804	{'CI': array([0.98773838, 1.04040783]), 'Gelman-Rubin': 0.9998582984865242}	No	0.980013677594112	{'CI': array([0.95371037, 1.00372681]), 'Gelman-Rubin': 0.9999096810916949}	No
1107	Urticaria and erythema|diseases of the skin and subcutaneous tissue$F$61-	diseases of the skin and subcutaneous tissue	0.9992886531200053	{'CI': array([0.96172796, 1.03544021]), 'Gelman-Rubin': 0.999787997830985}	No	0.9788495946311129	{'CI': array([0.94609996, 1.0136836 ]), 'Gelman-Rubin': 0.9999532348612231}	No
1108	Urticaria and erythema|diseases of the skin and subcutaneous tissue$M$0-10	diseases of the skin and subcutaneous tissue	0.9965961235439708	{'CI': array([0.96114063, 1.02924721]), 'Gelman-Rubin': 0.9999850456771732}	No	0.9936352767045737	{'CI': array([0.96013321, 1.02827119]), 'Gelman-Rubin': 0.9999762214482273}	No
1109	Urticaria and erythema|diseases of the skin and subcutaneous tissue$M$11-20	diseases of the skin and subcutaneous tissue	0.9949484375295533	{'CI': array([0.94357546, 1.0393702 ]), 'Gelman-Rubin': 0.999845026043643}	No	0.9862401439455316	{'CI': array([0.94326298, 1.03123782]), 'Gelman-Rubin': 0.9998955326276617}	No
1110	Urticaria and erythema|diseases of the skin and subcutaneous tissue$M$21-40	diseases of the skin and subcutaneous tissue	1.0015038883074359	{'CI': array([0.96162556, 1.04213591]), 'Gelman-Rubin': 1.0000383515978468}	No	0.9879279243516623	{'CI': array([0.9489006 , 1.02927707]), 'Gelman-Rubin': 0.9998398009596612}	No
1111	Urticaria and erythema|diseases of the skin and subcutaneous tissue$M$41-60	diseases of the skin and subcutaneous tissue	0.9862557136656669	{'CI': array([0.95165803, 1.0233708 ]), 'Gelman-Rubin': 0.9998271097554504}	No	0.9919559475257987	{'CI': array([0.9579981 , 1.02672417]), 'Gelman-Rubin': 0.9998931994664906}	No
1112	Urticaria and erythema|diseases of the skin and subcutaneous tissue$M$61-	diseases of the skin and subcutaneous tissue	0.9957631919873594	{'CI': array([0.95239216, 1.0397773 ]), 'Gelman-Rubin': 1.0000643896693766}	No	1.0009631829994994	{'CI': array([0.95914445, 1.04315946]), 'Gelman-Rubin': 0.9998453521883661}	No
1113	Adrenal gland / aldosterone, cortisol, epinephrine, norepinephrine|endocrine diseases$F$0-10	endocrine diseases	1.0154758593545916	{'CI': array([0.94322616, 1.08577155]), 'Gelman-Rubin': 0.999799860811474}	No	1.0022892250781164	{'CI': array([0.94841935, 1.05714118]), 'Gelman-Rubin': 0.9997556742824792}	No
1114	Adrenal gland / aldosterone, cortisol, epinephrine, norepinephrine|endocrine diseases$F$11-20	endocrine diseases	1.0222427110642929	{'CI': array([0.96379027, 1.09071781]), 'Gelman-Rubin': 0.9997683919552108}	No	1.004037767463424	{'CI': array([0.9494141 , 1.05934434]), 'Gelman-Rubin': 0.9997831177906504}	No
1115	Adrenal gland / aldosterone, cortisol, epinephrine, norepinephrine|endocrine diseases$F$21-40	endocrine diseases	0.9925305272516284	{'CI': array([0.9452187, 1.0391952]), 'Gelman-Rubin': 0.9999158888646016}	No	0.9986340370172442	{'CI': array([0.95617593, 1.0431569 ]), 'Gelman-Rubin': 0.9998576014547584}	No
1116	Adrenal gland / aldosterone, cortisol, epinephrine, norepinephrine|endocrine diseases$F$41-60	endocrine diseases	1.0007281892632391	{'CI': array([0.96586167, 1.03611726]), 'Gelman-Rubin': 0.9998141692834623}	No	1.0092818189908652	{'CI': array([0.97845526, 1.04337164]), 'Gelman-Rubin': 0.9998426254258205}	No
1117	Adrenal gland / aldosterone, cortisol, epinephrine, norepinephrine|endocrine diseases$F$61-	endocrine diseases	1.00789726748561	{'CI': array([0.96193532, 1.05782009]), 'Gelman-Rubin': 0.9998104569317872}	No	1.0100930387475602	{'CI': array([0.96346835, 1.05492885]), 'Gelman-Rubin': 0.9997863833390852}	No
1118	Adrenal gland / aldosterone, cortisol, epinephrine, norepinephrine|endocrine diseases$M$0-10	endocrine diseases	1.0139201489493734	{'CI': array([0.94310421, 1.0847323 ]), 'Gelman-Rubin': 0.9997759215652515}	No	1.0034452662516484	{'CI': array([0.94402689, 1.0588922 ]), 'Gelman-Rubin': 0.9998228942062326}	No
1119	Adrenal gland / aldosterone, cortisol, epinephrine, norepinephrine|endocrine diseases$M$11-20	endocrine diseases	1.0127475743895893	{'CI': array([0.94410517, 1.0770941 ]), 'Gelman-Rubin': 0.9997733195309069}	No	0.9959415504682663	{'CI': array([0.9394097 , 1.05794729]), 'Gelman-Rubin': 1.000218653143795}	No
1120	Adrenal gland / aldosterone, cortisol, epinephrine, norepinephrine|endocrine diseases$M$21-40	endocrine diseases	1.0070821955294675	{'CI': array([0.93878747, 1.06374878]), 'Gelman-Rubin': 0.9998608784110581}	No	1.012597699639772	{'CI': array([0.9572377 , 1.06446681]), 'Gelman-Rubin': 0.9997827246198534}	No
1121	Adrenal gland / aldosterone, cortisol, epinephrine, norepinephrine|endocrine diseases$M$41-60	endocrine diseases	1.001009245426269	{'CI': array([0.95331022, 1.04422655]), 'Gelman-Rubin': 0.9999275206797522}	No	1.0017626170166263	{'CI': array([0.96005121, 1.0441332 ]), 'Gelman-Rubin': 0.999970671451844}	No
1122	Adrenal gland / aldosterone, cortisol, epinephrine, norepinephrine|endocrine diseases$M$61-	endocrine diseases	1.002509884499243	{'CI': array([0.95122924, 1.05662197]), 'Gelman-Rubin': 0.9999517768128897}	No	0.9926858939428151	{'CI': array([0.94269869, 1.03862843]), 'Gelman-Rubin': 0.9998303868173192}	No
1123	Diabetes mellitus|endocrine diseases$F$0-10	endocrine diseases	0.9928454581883562	{'CI': array([0.95064436, 1.03334221]), 'Gelman-Rubin': 0.999807470412734}	No	0.9843525412151267	{'CI': array([0.9440649 , 1.02253132]), 'Gelman-Rubin': 0.9997602388809079}	No
1124	Diabetes mellitus|endocrine diseases$F$11-20	endocrine diseases	0.9897402613355902	{'CI': array([0.96549817, 1.0160125 ]), 'Gelman-Rubin': 0.999757862067786}	No	0.959458005703195	{'CI': array([0.93255963, 0.98422265]), 'Gelman-Rubin': 0.9998018607591795}	Yes
1125	Diabetes mellitus|endocrine diseases$F$21-40	endocrine diseases	1.0020984440033762	{'CI': array([0.98933366, 1.01454927]), 'Gelman-Rubin': 0.9998608371820095}	No	0.9878240877540866	{'CI': array([0.97570646, 0.9997293 ]), 'Gelman-Rubin': 1.0003927259545828}	Yes
1126	Diabetes mellitus|endocrine diseases$F$41-60	endocrine diseases	1.0115077137037434	{'CI': array([1.0053395 , 1.01730218]), 'Gelman-Rubin': 0.9999162042068719}	Yes	0.9904322856239645	{'CI': array([0.98518837, 0.99583091]), 'Gelman-Rubin': 0.9999290351281028}	Yes
1127	Diabetes mellitus|endocrine diseases$F$61-	endocrine diseases	1.0310794584219602	{'CI': array([1.02471573, 1.03673972]), 'Gelman-Rubin': 0.9998319193456996}	Yes	0.9819869294626157	{'CI': array([0.97672525, 0.98821002]), 'Gelman-Rubin': 0.9998387659978272}	Yes
1128	Diabetes mellitus|endocrine diseases$M$0-10	endocrine diseases	1.0008338021767555	{'CI': array([0.95873453, 1.03993565]), 'Gelman-Rubin': 0.9999785928766537}	No	0.9911187954886247	{'CI': array([0.95417645, 1.0321856 ]), 'Gelman-Rubin': 0.9997844592591175}	No
1129	Diabetes mellitus|endocrine diseases$M$11-20	endocrine diseases	0.9829378736771871	{'CI': array([0.95541087, 1.00986098]), 'Gelman-Rubin': 0.9997762133835294}	No	0.9629067881118017	{'CI': array([0.93663494, 0.9880833 ]), 'Gelman-Rubin': 0.9998811072673265}	Yes
1130	Diabetes mellitus|endocrine diseases$M$21-40	endocrine diseases	0.997327772202783	{'CI': array([0.98335266, 1.01109454]), 'Gelman-Rubin': 1.0000400651569241}	No	0.9875185335061347	{'CI': array([0.97302783, 1.00001791]), 'Gelman-Rubin': 1.0000544295893332}	No
1131	Diabetes mellitus|endocrine diseases$M$41-60	endocrine diseases	1.0122958352259723	{'CI': array([1.00688986, 1.01822994]), 'Gelman-Rubin': 0.9997721840155293}	Yes	0.9853529967739222	{'CI': array([0.97976554, 0.99079717]), 'Gelman-Rubin': 0.9998161551299748}	Yes
1132	Diabetes mellitus|endocrine diseases$M$61-	endocrine diseases	1.0367277515442566	{'CI': array([1.03126525, 1.04223715]), 'Gelman-Rubin': 0.9997592851866749}	Yes	0.9817515677393125	{'CI': array([0.97618837, 0.98682966]), 'Gelman-Rubin': 0.999764358302429}	Yes
1133	Gonads / estrogen, androgens, testosterone, etc.|endocrine diseases$F$0-10	endocrine diseases	0.9897342828306315	{'CI': array([0.94260589, 1.03447632]), 'Gelman-Rubin': 0.9999512820935794}	No	0.9983830657405202	{'CI': array([0.95628193, 1.0419747 ]), 'Gelman-Rubin': 1.0001720629096864}	No
1134	Gonads / estrogen, androgens, testosterone, etc.|endocrine diseases$F$11-20	endocrine diseases	1.0490433933193952	{'CI': array([1.00494416, 1.09845866]), 'Gelman-Rubin': 1.000015583333865}	Yes	1.014614221796054	{'CI': array([0.97097737, 1.05696097]), 'Gelman-Rubin': 0.9998656287498234}	No
1135	Gonads / estrogen, androgens, testosterone, etc.|endocrine diseases$F$21-40	endocrine diseases	1.0056923677416094	{'CI': array([0.98554242, 1.02467811]), 'Gelman-Rubin': 0.9999366077038677}	No	1.0212697513576006	{'CI': array([1.00250664, 1.04096849]), 'Gelman-Rubin': 0.999942809996304}	Yes
1136	Gonads / estrogen, androgens, testosterone, etc.|endocrine diseases$F$41-60	endocrine diseases	0.9925405594423654	{'CI': array([0.96954127, 1.01596521]), 'Gelman-Rubin': 0.9999033591036521}	No	1.0107459932081486	{'CI': array([0.98866087, 1.03513269]), 'Gelman-Rubin': 0.9999126426078815}	No
1137	Gonads / estrogen, androgens, testosterone, etc.|endocrine diseases$M$11-20	endocrine diseases	1.0013241603197895	{'CI': array([0.94941455, 1.05392099]), 'Gelman-Rubin': 0.9997909717703725}	No	1.0204204523091063	{'CI': array([0.97022939, 1.06916874]), 'Gelman-Rubin': 0.9997709844734746}	No
1138	Gonads / estrogen, androgens, testosterone, etc.|endocrine diseases$M$21-40	endocrine diseases	0.9905857761714196	{'CI': array([0.96499419, 1.01958071]), 'Gelman-Rubin': 0.9999330078952376}	No	0.9973325172978208	{'CI': array([0.97324348, 1.02206591]), 'Gelman-Rubin': 1.0000420158163905}	No
1139	Gonads / estrogen, androgens, testosterone, etc.|endocrine diseases$M$41-60	endocrine diseases	0.9985140531262207	{'CI': array([0.98343034, 1.01300461]), 'Gelman-Rubin': 0.9998124980614299}	No	0.9941366102443652	{'CI': array([0.98108048, 1.00844361]), 'Gelman-Rubin': 0.9998937590277279}	No
1140	Gonads / estrogen, androgens, testosterone, etc.|endocrine diseases$M$61-	endocrine diseases	1.016721768412007	{'CI': array([0.99469687, 1.03966361]), 'Gelman-Rubin': 0.9997842474714581}	No	0.9819082733489622	{'CI': array([0.96197356, 1.00128493]), 'Gelman-Rubin': 1.000214051637123}	No
1141	Intraoperative complications of endocrine system|endocrine diseases$F$0-10	endocrine diseases	0.9940152292683501	{'CI': array([0.92867853, 1.06044202]), 'Gelman-Rubin': 0.9998689404935889}	No	0.9996714777827579	{'CI': array([0.94261942, 1.06416635]), 'Gelman-Rubin': 0.9998885624438137}	No
1142	Intraoperative complications of endocrine system|endocrine diseases$F$11-20	endocrine diseases	0.9946498400817382	{'CI': array([0.92717113, 1.06738671]), 'Gelman-Rubin': 0.9998471660783479}	No	0.9975930017127105	{'CI': array([0.93936269, 1.05352734]), 'Gelman-Rubin': 0.9998220216793515}	No
1143	Intraoperative complications of endocrine system|endocrine diseases$F$21-40	endocrine diseases	1.0153235206458007	{'CI': array([0.96138903, 1.07114328]), 'Gelman-Rubin': 0.9997534979598579}	No	0.9766309481426356	{'CI': array([0.93126986, 1.02513805]), 'Gelman-Rubin': 0.9998126759057644}	No
1144	Intraoperative complications of endocrine system|endocrine diseases$F$41-60	endocrine diseases	0.9819673663525991	{'CI': array([0.93749005, 1.0279073 ]), 'Gelman-Rubin': 0.9997556254126823}	No	1.0052463032032588	{'CI': array([0.96236378, 1.05035578]), 'Gelman-Rubin': 0.9998849033398193}	No
1145	Intraoperative complications of endocrine system|endocrine diseases$F$61-	endocrine diseases	0.9928656806230153	{'CI': array([0.9406162 , 1.04151525]), 'Gelman-Rubin': 1.0000023436241743}	No	1.0218452275938823	{'CI': array([0.97412624, 1.07384416]), 'Gelman-Rubin': 0.9998914622255214}	No
1146	Intraoperative complications of endocrine system|endocrine diseases$M$0-10	endocrine diseases	0.9958668708848845	{'CI': array([0.9311785 , 1.05998732]), 'Gelman-Rubin': 0.9998557616999716}	No	0.9944390734005747	{'CI': array([0.93992025, 1.04875729]), 'Gelman-Rubin': 0.9997796257908196}	No
1147	Intraoperative complications of endocrine system|endocrine diseases$M$11-20	endocrine diseases	1.0138077528483218	{'CI': array([0.94522711, 1.08229106]), 'Gelman-Rubin': 0.9998593276765886}	No	0.9839803786588601	{'CI': array([0.9308953, 1.0400087]), 'Gelman-Rubin': 0.9997951203549356}	No
1148	Intraoperative complications of endocrine system|endocrine diseases$M$21-40	endocrine diseases	1.0005952023703055	{'CI': array([0.93618685, 1.06072691]), 'Gelman-Rubin': 0.9999156083917591}	No	0.9976199720863986	{'CI': array([0.94559901, 1.05167348]), 'Gelman-Rubin': 1.0000243941811044}	No
1149	Intraoperative complications of endocrine system|endocrine diseases$M$41-60	endocrine diseases	0.9984264030964656	{'CI': array([0.94853853, 1.05306884]), 'Gelman-Rubin': 1.0002632509688811}	No	0.980105408433758	{'CI': array([0.93026921, 1.02870547]), 'Gelman-Rubin': 0.9999034462308963}	No
1150	Intraoperative complications of endocrine system|endocrine diseases$M$61-	endocrine diseases	0.9893524847787546	{'CI': array([0.94020241, 1.04239651]), 'Gelman-Rubin': 0.999809990174213}	No	0.9691220888704088	{'CI': array([0.92274874, 1.01230105]), 'Gelman-Rubin': 0.9998816556480496}	No
1151	Other disorders of glucose regulation and pancreatic internal secretion|endocrine diseases$F$0-10	endocrine diseases	1.006559495310605	{'CI': array([0.94525184, 1.07332189]), 'Gelman-Rubin': 0.999770543520264}	No	0.9996899105344116	{'CI': array([0.94097974, 1.05429297]), 'Gelman-Rubin': 0.9998121082456454}	No
1152	Other disorders of glucose regulation and pancreatic internal secretion|endocrine diseases$F$11-20	endocrine diseases	1.0014115865630948	{'CI': array([0.94326651, 1.06012765]), 'Gelman-Rubin': 1.0000239119180425}	No	1.0067295279502513	{'CI': array([0.95478152, 1.05691123]), 'Gelman-Rubin': 0.9999876297275264}	No
1153	Other disorders of glucose regulation and pancreatic internal secretion|endocrine diseases$F$21-40	endocrine diseases	0.9845960421491083	{'CI': array([0.94564547, 1.03143022]), 'Gelman-Rubin': 1.0000107134334217}	No	1.0123977656194822	{'CI': array([0.97144104, 1.0530512 ]), 'Gelman-Rubin': 0.9999064799186518}	No
1154	Other disorders of glucose regulation and pancreatic internal secretion|endocrine diseases$F$41-60	endocrine diseases	0.9913877457091096	{'CI': array([0.95030585, 1.03104627]), 'Gelman-Rubin': 0.999850162604452}	No	1.0108988606348435	{'CI': array([0.97268055, 1.04681418]), 'Gelman-Rubin': 0.9999588913538718}	No
1155	Other disorders of glucose regulation and pancreatic internal secretion|endocrine diseases$F$61-	endocrine diseases	1.0172000393780671	{'CI': array([0.97433186, 1.06234173]), 'Gelman-Rubin': 0.9999762338744687}	No	0.9780918693966175	{'CI': array([0.93810581, 1.01773041]), 'Gelman-Rubin': 0.9999537041140607}	No
1156	Other disorders of glucose regulation and pancreatic internal secretion|endocrine diseases$M$0-10	endocrine diseases	0.9743341972368499	{'CI': array([0.91152264, 1.03590188]), 'Gelman-Rubin': 0.9998594197903685}	No	0.9977796956645661	{'CI': array([0.94158477, 1.05531907]), 'Gelman-Rubin': 0.9998509727282108}	No
1157	Other disorders of glucose regulation and pancreatic internal secretion|endocrine diseases$M$11-20	endocrine diseases	1.0118641392622632	{'CI': array([0.95123192, 1.0743747 ]), 'Gelman-Rubin': 0.9997750157639632}	No	0.9943946632228661	{'CI': array([0.93845401, 1.05290614]), 'Gelman-Rubin': 0.9998362198844405}	No
1158	Other disorders of glucose regulation and pancreatic internal secretion|endocrine diseases$M$21-40	endocrine diseases	1.0095967339404792	{'CI': array([0.95739141, 1.0702732 ]), 'Gelman-Rubin': 0.9999444402556522}	No	1.0010318468629196	{'CI': array([0.94265804, 1.05473892]), 'Gelman-Rubin': 0.9998735749964535}	No
1159	Other disorders of glucose regulation and pancreatic internal secretion|endocrine diseases$M$41-60	endocrine diseases	0.9957936568965179	{'CI': array([0.95153493, 1.04514988]), 'Gelman-Rubin': 0.9997681965296001}	No	0.9685999555393924	{'CI': array([0.92672393, 1.00981006]), 'Gelman-Rubin': 0.9998039773806843}	No
1160	Other disorders of glucose regulation and pancreatic internal secretion|endocrine diseases$M$61-	endocrine diseases	1.0258253086632232	{'CI': array([0.97992134, 1.07423338]), 'Gelman-Rubin': 0.9998426122358125}	No	0.9999833029632813	{'CI': array([0.95866138, 1.04087712]), 'Gelman-Rubin': 1.0000581014406111}	No
1161	Other endocrine diseases|endocrine diseases$F$21-40	endocrine diseases	0.9949669263661867	{'CI': array([0.95758182, 1.03190695]), 'Gelman-Rubin': 0.9998360297429215}	No	1.017898861670719	{'CI': array([0.98159514, 1.05218361]), 'Gelman-Rubin': 0.9998793638394807}	No
[truncated: 863 more rows]
