# Supplementary material for: Measurable health effects associated with the daylight saving time shift
Source: PLoS Comput Biol. 2020 Jun 8;16(6):e1007927. doi: 10.1371/journal.pcbi.1007927 (PMC7302868; doi:10.1371/journal.pcbi.1007927)
Supplement: S11 Table — (CSV) [file pcbi.1007927.s012.csv]

	Condition	System	Relative Risk (Spring)	99.9% C.I. (Spring)	Spring Significant?	Relative Risk (Autumn)	99.9% C.I. (Autumn)	Autumn Significant?
0	On diagnostic imaging and in function studies, without diagnosis|abnormal clinical and laboratory findings, not elsewhere classified$F$0-10	abnormal clinical and laboratory findings, not elsewhere classified	0.9917770991080455	{'CI': array([0.95561243, 1.02701435]), 'Gelman-Rubin': 0.9998686771108759}	No	0.9812019618938465	{'CI': array([0.94277643, 1.02279095]), 'Gelman-Rubin': 0.9998020204287288}	No
1	On diagnostic imaging and in function studies, without diagnosis|abnormal clinical and laboratory findings, not elsewhere classified$F$11-20	abnormal clinical and laboratory findings, not elsewhere classified	0.9988241604351735	{'CI': array([0.96488558, 1.03504165]), 'Gelman-Rubin': 0.9998996051845759}	No	1.0067331932234174	{'CI': array([0.96538349, 1.04229417]), 'Gelman-Rubin': 0.9999701398196905}	No
2	On diagnostic imaging and in function studies, without diagnosis|abnormal clinical and laboratory findings, not elsewhere classified$F$21-40	abnormal clinical and laboratory findings, not elsewhere classified	0.9967898879591867	{'CI': array([0.9816796 , 1.01299908]), 'Gelman-Rubin': 0.9998160238624817}	No	1.0056973764002846	{'CI': array([0.98824918, 1.02225856]), 'Gelman-Rubin': 0.9998312820249923}	No
3	On diagnostic imaging and in function studies, without diagnosis|abnormal clinical and laboratory findings, not elsewhere classified$F$41-60	abnormal clinical and laboratory findings, not elsewhere classified	0.9989607366132508	{'CI': array([0.99081474, 1.00773578]), 'Gelman-Rubin': 0.9999808210515273}	No	0.9969542420272596	{'CI': array([0.98826008, 1.00508544]), 'Gelman-Rubin': 0.9998729712630036}	No
4	On diagnostic imaging and in function studies, without diagnosis|abnormal clinical and laboratory findings, not elsewhere classified$F$61-	abnormal clinical and laboratory findings, not elsewhere classified	1.0082856833768563	{'CI': array([0.9978808 , 1.01939308]), 'Gelman-Rubin': 0.9997938502554814}	No	0.998878509162329	{'CI': array([0.98769186, 1.00966835]), 'Gelman-Rubin': 0.9998959362878906}	No
5	On diagnostic imaging and in function studies, without diagnosis|abnormal clinical and laboratory findings, not elsewhere classified$M$0-10	abnormal clinical and laboratory findings, not elsewhere classified	0.9940975907029157	{'CI': array([0.96126139, 1.03139053]), 'Gelman-Rubin': 0.9998193097601555}	No	1.0055598262961274	{'CI': array([0.9711461 , 1.04224366]), 'Gelman-Rubin': 0.9998614134361455}	No
6	On diagnostic imaging and in function studies, without diagnosis|abnormal clinical and laboratory findings, not elsewhere classified$M$11-20	abnormal clinical and laboratory findings, not elsewhere classified	1.0083386013504556	{'CI': array([0.97114624, 1.04436434]), 'Gelman-Rubin': 0.9997881974881822}	No	0.9989352326903725	{'CI': array([0.96153359, 1.03611177]), 'Gelman-Rubin': 0.9998105173221029}	No
7	On diagnostic imaging and in function studies, without diagnosis|abnormal clinical and laboratory findings, not elsewhere classified$M$21-40	abnormal clinical and laboratory findings, not elsewhere classified	0.9861676996146761	{'CI': array([0.96383992, 1.00668011]), 'Gelman-Rubin': 0.9998897732238315}	No	0.9870398280226517	{'CI': array([0.96475999, 1.0093133 ]), 'Gelman-Rubin': 0.9997846310827938}	No
8	On diagnostic imaging and in function studies, without diagnosis|abnormal clinical and laboratory findings, not elsewhere classified$M$41-60	abnormal clinical and laboratory findings, not elsewhere classified	0.9962611482276968	{'CI': array([0.98127794, 1.00947819]), 'Gelman-Rubin': 0.9997860456025264}	No	0.9954965042269383	{'CI': array([0.98153933, 1.00844841]), 'Gelman-Rubin': 0.9999855943837381}	No
9	On diagnostic imaging and in function studies, without diagnosis|abnormal clinical and laboratory findings, not elsewhere classified$M$61-	abnormal clinical and laboratory findings, not elsewhere classified	1.0121611974632065	{'CI': array([0.99877563, 1.02606724]), 'Gelman-Rubin': 0.9999348242593205}	No	1.0071786140482697	{'CI': array([0.992539 , 1.01983537]), 'Gelman-Rubin': 0.9998466690010751}	No
10	On examination of blood, without diagnosis|abnormal clinical and laboratory findings, not elsewhere classified$F$0-10	abnormal clinical and laboratory findings, not elsewhere classified	0.990697470262904	{'CI': array([0.95072545, 1.03507257]), 'Gelman-Rubin': 0.9998084043864065}	No	1.030002037105483	{'CI': array([0.98101944, 1.0812297 ]), 'Gelman-Rubin': 0.9998055160337751}	No
11	On examination of blood, without diagnosis|abnormal clinical and laboratory findings, not elsewhere classified$F$11-20	abnormal clinical and laboratory findings, not elsewhere classified	0.997030812109395	{'CI': array([0.95860841, 1.03486538]), 'Gelman-Rubin': 0.9999915579814903}	No	1.0120854907795767	{'CI': array([0.97161702, 1.05053269]), 'Gelman-Rubin': 0.9998016173889251}	No
12	On examination of blood, without diagnosis|abnormal clinical and laboratory findings, not elsewhere classified$F$21-40	abnormal clinical and laboratory findings, not elsewhere classified	0.9979858884092302	{'CI': array([0.97979116, 1.01741772]), 'Gelman-Rubin': 0.9998947260259259}	No	1.0025379197256719	{'CI': array([0.98356503, 1.02196078]), 'Gelman-Rubin': 0.9999884645008893}	No
13	On examination of blood, without diagnosis|abnormal clinical and laboratory findings, not elsewhere classified$F$41-60	abnormal clinical and laboratory findings, not elsewhere classified	0.9959961365876475	{'CI': array([0.98493311, 1.008033 ]), 'Gelman-Rubin': 0.9999705051054121}	No	0.9957280966149459	{'CI': array([0.98410496, 1.00801169]), 'Gelman-Rubin': 1.0000947083899416}	No
14	On examination of blood, without diagnosis|abnormal clinical and laboratory findings, not elsewhere classified$F$61-	abnormal clinical and laboratory findings, not elsewhere classified	1.0327211308175113	{'CI': array([1.01610963, 1.0484478 ]), 'Gelman-Rubin': 0.9997968434979954}	Yes	0.9892922236010745	{'CI': array([0.97476269, 1.0041822 ]), 'Gelman-Rubin': 0.9997513856420697}	No
15	On examination of blood, without diagnosis|abnormal clinical and laboratory findings, not elsewhere classified$M$0-10	abnormal clinical and laboratory findings, not elsewhere classified	1.0122659895992905	{'CI': array([0.97084596, 1.05380246]), 'Gelman-Rubin': 0.9998283885354319}	No	1.0267097089541064	{'CI': array([0.97851315, 1.0768858 ]), 'Gelman-Rubin': 0.9999164369025307}	No
16	On examination of blood, without diagnosis|abnormal clinical and laboratory findings, not elsewhere classified$M$11-20	abnormal clinical and laboratory findings, not elsewhere classified	0.9855320391022121	{'CI': array([0.94697482, 1.02561368]), 'Gelman-Rubin': 0.9997579373950017}	No	0.9895459087803231	{'CI': array([0.94401446, 1.03277305]), 'Gelman-Rubin': 0.9997878072554015}	No
17	On examination of blood, without diagnosis|abnormal clinical and laboratory findings, not elsewhere classified$M$21-40	abnormal clinical and laboratory findings, not elsewhere classified	0.9920502286530981	{'CI': array([0.97057475, 1.01382257]), 'Gelman-Rubin': 0.9998382842033039}	No	0.9870867483807504	{'CI': array([0.96542324, 1.01025727]), 'Gelman-Rubin': 0.9998650027647836}	No
18	On examination of blood, without diagnosis|abnormal clinical and laboratory findings, not elsewhere classified$M$41-60	abnormal clinical and laboratory findings, not elsewhere classified	1.0050808366043993	{'CI': array([0.99292349, 1.01806866]), 'Gelman-Rubin': 0.9998665844613921}	No	0.9919084351064397	{'CI': array([0.97974112, 1.00462725]), 'Gelman-Rubin': 0.9998163646676999}	No
19	On examination of blood, without diagnosis|abnormal clinical and laboratory findings, not elsewhere classified$M$61-	abnormal clinical and laboratory findings, not elsewhere classified	1.0390123353637086	{'CI': array([1.02311265, 1.05535246]), 'Gelman-Rubin': 1.0000987116029914}	Yes	1.003580007533626	{'CI': array([0.98748036, 1.01934048]), 'Gelman-Rubin': 0.9997865095759181}	No
20	On examination of other body fluids, substances and tissues, without diagnosis|abnormal clinical and laboratory findings, not elsewhere classified$F$11-20	abnormal clinical and laboratory findings, not elsewhere classified	0.9971522045380802	{'CI': array([0.96644023, 1.0246667 ]), 'Gelman-Rubin': 0.9998386849377702}	No	1.0246254594686173	{'CI': array([0.99452493, 1.05570387]), 'Gelman-Rubin': 0.9998608687088046}	No
21	On examination of other body fluids, substances and tissues, without diagnosis|abnormal clinical and laboratory findings, not elsewhere classified$F$21-40	abnormal clinical and laboratory findings, not elsewhere classified	1.0240282922574953	{'CI': array([1.01163611, 1.03690686]), 'Gelman-Rubin': 0.9998509275509574}	Yes	1.0059709990108643	{'CI': array([0.99326158, 1.01838446]), 'Gelman-Rubin': 1.000041655046583}	No
22	On examination of other body fluids, substances and tissues, without diagnosis|abnormal clinical and laboratory findings, not elsewhere classified$F$41-60	abnormal clinical and laboratory findings, not elsewhere classified	1.02493288302026	{'CI': array([1.00980032, 1.04114435]), 'Gelman-Rubin': 0.9998193760491381}	Yes	0.9935339302108025	{'CI': array([0.9784994 , 1.00851108]), 'Gelman-Rubin': 0.9997687957692862}	No
23	On examination of other body fluids, substances and tissues, without diagnosis|abnormal clinical and laboratory findings, not elsewhere classified$F$61-	abnormal clinical and laboratory findings, not elsewhere classified	1.0447975949158563	{'CI': array([1.01127377, 1.07843318]), 'Gelman-Rubin': 0.9999107145286744}	Yes	1.0059161831390846	{'CI': array([0.97178612, 1.04207368]), 'Gelman-Rubin': 0.9999744996631915}	No
24	On examination of other body fluids, substances and tissues, without diagnosis|abnormal clinical and laboratory findings, not elsewhere classified$M$21-40	abnormal clinical and laboratory findings, not elsewhere classified	1.0021495388245953	{'CI': array([0.94851387, 1.050574 ]), 'Gelman-Rubin': 0.9999741545139154}	No	0.9955913890459114	{'CI': array([0.93418604, 1.05463232]), 'Gelman-Rubin': 0.9998309604940259}	No
25	On examination of other body fluids, substances and tissues, without diagnosis|abnormal clinical and laboratory findings, not elsewhere classified$M$41-60	abnormal clinical and laboratory findings, not elsewhere classified	1.003973185965278	{'CI': array([0.95701666, 1.05452245]), 'Gelman-Rubin': 1.0000685681998969}	No	1.0042654960633164	{'CI': array([0.95048168, 1.0573594 ]), 'Gelman-Rubin': 0.9998806512326386}	No
26	On examination of other body fluids, substances and tissues, without diagnosis|abnormal clinical and laboratory findings, not elsewhere classified$M$61-	abnormal clinical and laboratory findings, not elsewhere classified	1.0101584657470402	{'CI': array([0.96546075, 1.06112562]), 'Gelman-Rubin': 0.9998613167798053}	No	0.9873323221629503	{'CI': array([0.9319782 , 1.04539218]), 'Gelman-Rubin': 0.999934382973289}	No
27	On examination of urine, without diagnosis|abnormal clinical and laboratory findings, not elsewhere classified$F$0-10	abnormal clinical and laboratory findings, not elsewhere classified	1.0067811322105507	{'CI': array([0.96381084, 1.05447342]), 'Gelman-Rubin': 0.9997645124390695}	No	0.9754730681740159	{'CI': array([0.92188136, 1.02779531]), 'Gelman-Rubin': 0.9999464986339798}	No
28	On examination of urine, without diagnosis|abnormal clinical and laboratory findings, not elsewhere classified$F$11-20	abnormal clinical and laboratory findings, not elsewhere classified	0.9991497990663676	{'CI': array([0.95320772, 1.03979045]), 'Gelman-Rubin': 0.9998489055006656}	No	0.9944403025603513	{'CI': array([0.94581593, 1.04097919]), 'Gelman-Rubin': 0.9998536767281423}	No
29	On examination of urine, without diagnosis|abnormal clinical and laboratory findings, not elsewhere classified$F$21-40	abnormal clinical and laboratory findings, not elsewhere classified	0.9947064240610853	{'CI': array([0.96115872, 1.0279567 ]), 'Gelman-Rubin': 0.9999018343654205}	No	1.0041464639717854	{'CI': array([0.97183434, 1.03800998]), 'Gelman-Rubin': 0.999992032810976}	No
30	On examination of urine, without diagnosis|abnormal clinical and laboratory findings, not elsewhere classified$F$41-60	abnormal clinical and laboratory findings, not elsewhere classified	0.9981041330155233	{'CI': array([0.97020493, 1.02744028]), 'Gelman-Rubin': 0.999834924725175}	No	0.9887492782678253	{'CI': array([0.95860501, 1.01827272]), 'Gelman-Rubin': 1.0002876977239374}	No
31	On examination of urine, without diagnosis|abnormal clinical and laboratory findings, not elsewhere classified$F$61-	abnormal clinical and laboratory findings, not elsewhere classified	1.029967636143469	{'CI': array([0.99248518, 1.06609043]), 'Gelman-Rubin': 0.9999772082894226}	No	0.9875945516800214	{'CI': array([0.94942233, 1.02301368]), 'Gelman-Rubin': 1.0000313567406613}	No
32	On examination of urine, without diagnosis|abnormal clinical and laboratory findings, not elsewhere classified$M$0-10	abnormal clinical and laboratory findings, not elsewhere classified	1.003633986497374	{'CI': array([0.95514906, 1.0566981 ]), 'Gelman-Rubin': 0.9999844422957792}	No	1.0022611574744447	{'CI': array([0.94801331, 1.06066984]), 'Gelman-Rubin': 0.9998267771972048}	No
33	On examination of urine, without diagnosis|abnormal clinical and laboratory findings, not elsewhere classified$M$11-20	abnormal clinical and laboratory findings, not elsewhere classified	1.0059433882658273	{'CI': array([0.96374188, 1.05369182]), 'Gelman-Rubin': 0.9998147892183508}	No	0.9843683310494739	{'CI': array([0.92530736, 1.03729799]), 'Gelman-Rubin': 0.9998976999554582}	No
34	On examination of urine, without diagnosis|abnormal clinical and laboratory findings, not elsewhere classified$M$21-40	abnormal clinical and laboratory findings, not elsewhere classified	0.9860514893336354	{'CI': array([0.94784872, 1.02727069]), 'Gelman-Rubin': 0.9998329556641006}	No	0.995390761772707	{'CI': array([0.94629602, 1.0424466 ]), 'Gelman-Rubin': 0.9998358915053184}	No
35	On examination of urine, without diagnosis|abnormal clinical and laboratory findings, not elsewhere classified$M$41-60	abnormal clinical and laboratory findings, not elsewhere classified	0.996891519451524	{'CI': array([0.96771396, 1.0303132 ]), 'Gelman-Rubin': 0.9998108990244574}	No	1.0015375209220494	{'CI': array([0.9675189 , 1.03512685]), 'Gelman-Rubin': 0.9998220039675351}	No
36	On examination of urine, without diagnosis|abnormal clinical and laboratory findings, not elsewhere classified$M$61-	abnormal clinical and laboratory findings, not elsewhere classified	1.0210395789632625	{'CI': array([0.98739458, 1.05388557]), 'Gelman-Rubin': 1.0000013751626087}	No	0.9884913282832121	{'CI': array([0.95368902, 1.02520611]), 'Gelman-Rubin': 0.9998195869020541}	No
37	Certain zoonotic bacterial diseases|bacterial infections, and other intestinal infectious diseases, and stds$F$0-10	bacterial infections, and other intestinal infectious diseases, and stds	0.9974624283532638	{'CI': array([0.94439637, 1.05036529]), 'Gelman-Rubin': 0.9998092668197082}	No	0.99686796509649	{'CI': array([0.92606153, 1.0638644 ]), 'Gelman-Rubin': 1.000060166595466}	No
38	Certain zoonotic bacterial diseases|bacterial infections, and other intestinal infectious diseases, and stds$F$11-20	bacterial infections, and other intestinal infectious diseases, and stds	1.0062561997270185	{'CI': array([0.95377327, 1.0600217 ]), 'Gelman-Rubin': 0.999819431577058}	No	0.9787728681318846	{'CI': array([0.9160906 , 1.04479128]), 'Gelman-Rubin': 0.9997957022892822}	No
39	Certain zoonotic bacterial diseases|bacterial infections, and other intestinal infectious diseases, and stds$F$21-40	bacterial infections, and other intestinal infectious diseases, and stds	1.001195546970262	{'CI': array([0.95502118, 1.04953198]), 'Gelman-Rubin': 0.9997823850044941}	No	0.9865689456947634	{'CI': array([0.93299511, 1.04581844]), 'Gelman-Rubin': 0.9998366932200866}	No
40	Certain zoonotic bacterial diseases|bacterial infections, and other intestinal infectious diseases, and stds$F$41-60	bacterial infections, and other intestinal infectious diseases, and stds	0.9950611689913655	{'CI': array([0.95491334, 1.03502381]), 'Gelman-Rubin': 0.9999030446851251}	No	0.9831157883372111	{'CI': array([0.94050921, 1.02995952]), 'Gelman-Rubin': 0.9999021032920995}	No
41	Certain zoonotic bacterial diseases|bacterial infections, and other intestinal infectious diseases, and stds$F$61-	bacterial infections, and other intestinal infectious diseases, and stds	0.9853234708005745	{'CI': array([0.95445536, 1.01950127]), 'Gelman-Rubin': 1.0000539685603202}	No	0.9894834047183427	{'CI': array([0.95394885, 1.02593776]), 'Gelman-Rubin': 0.9997813496163253}	No
42	Certain zoonotic bacterial diseases|bacterial infections, and other intestinal infectious diseases, and stds$M$0-10	bacterial infections, and other intestinal infectious diseases, and stds	1.000862751014992	{'CI': array([0.95004503, 1.05527242]), 'Gelman-Rubin': 0.9997837022383946}	No	1.0084515937150422	{'CI': array([0.94044041, 1.07633589]), 'Gelman-Rubin': 0.9998626744083988}	No
43	Certain zoonotic bacterial diseases|bacterial infections, and other intestinal infectious diseases, and stds$M$11-20	bacterial infections, and other intestinal infectious diseases, and stds	1.0018383248973868	{'CI': array([0.94990091, 1.05335275]), 'Gelman-Rubin': 0.9999351827984232}	No	0.9799316829517405	{'CI': array([0.90585531, 1.04362885]), 'Gelman-Rubin': 0.9998103052448147}	No
44	Certain zoonotic bacterial diseases|bacterial infections, and other intestinal infectious diseases, and stds$M$21-40	bacterial infections, and other intestinal infectious diseases, and stds	0.9876701130111037	{'CI': array([0.93603194, 1.03654894]), 'Gelman-Rubin': 0.9998751734669691}	No	1.0214772322337666	{'CI': array([0.96176423, 1.08439859]), 'Gelman-Rubin': 0.9999123254561051}	No
45	Certain zoonotic bacterial diseases|bacterial infections, and other intestinal infectious diseases, and stds$M$41-60	bacterial infections, and other intestinal infectious diseases, and stds	1.0056570940068552	{'CI': array([0.96647145, 1.05046868]), 'Gelman-Rubin': 0.9998105715021421}	No	0.982996225890123	{'CI': array([0.94084166, 1.02344794]), 'Gelman-Rubin': 1.0002552763739834}	No
46	Certain zoonotic bacterial diseases|bacterial infections, and other intestinal infectious diseases, and stds$M$61-	bacterial infections, and other intestinal infectious diseases, and stds	0.9903213165495469	{'CI': array([0.95987731, 1.02162661]), 'Gelman-Rubin': 0.9997846964785035}	No	0.9917417171294403	{'CI': array([0.95913571, 1.02634973]), 'Gelman-Rubin': 0.9997941832891413}	No
47	Infections with a predominantly sexual mode of transmission|bacterial infections, and other intestinal infectious diseases, and stds$F$0-10	bacterial infections, and other intestinal infectious diseases, and stds	0.9955896144344161	{'CI': array([0.94808108, 1.05009572]), 'Gelman-Rubin': 0.9997716379446745}	No	0.9949591178485422	{'CI': array([0.93699174, 1.06164697]), 'Gelman-Rubin': 1.0000186146904577}	No
48	Infections with a predominantly sexual mode of transmission|bacterial infections, and other intestinal infectious diseases, and stds$F$11-20	bacterial infections, and other intestinal infectious diseases, and stds	1.0002514757539342	{'CI': array([0.95982913, 1.03526007]), 'Gelman-Rubin': 0.9997965580385498}	No	0.9833127246555086	{'CI': array([0.94335706, 1.02791192]), 'Gelman-Rubin': 0.9998748762000159}	No
49	Infections with a predominantly sexual mode of transmission|bacterial infections, and other intestinal infectious diseases, and stds$F$21-40	bacterial infections, and other intestinal infectious diseases, and stds	0.9913535759138592	{'CI': array([0.96612668, 1.01629198]), 'Gelman-Rubin': 0.9998533015647598}	No	0.9970356245670684	{'CI': array([0.97209518, 1.02244179]), 'Gelman-Rubin': 0.9998186428082706}	No
50	Infections with a predominantly sexual mode of transmission|bacterial infections, and other intestinal infectious diseases, and stds$F$41-60	bacterial infections, and other intestinal infectious diseases, and stds	0.9961209828871317	{'CI': array([0.96877997, 1.02401237]), 'Gelman-Rubin': 0.9999694978561622}	No	0.9880449747404509	{'CI': array([0.95929768, 1.01695657]), 'Gelman-Rubin': 0.9999563732060208}	No
51	Infections with a predominantly sexual mode of transmission|bacterial infections, and other intestinal infectious diseases, and stds$F$61-	bacterial infections, and other intestinal infectious diseases, and stds	0.9916984518377808	{'CI': array([0.96373237, 1.02316632]), 'Gelman-Rubin': 0.9997915285026064}	No	0.9909950638215352	{'CI': array([0.95859473, 1.02239165]), 'Gelman-Rubin': 0.9997702815858533}	No
52	Infections with a predominantly sexual mode of transmission|bacterial infections, and other intestinal infectious diseases, and stds$M$0-10	bacterial infections, and other intestinal infectious diseases, and stds	0.9927593079700229	{'CI': array([0.93887069, 1.04533543]), 'Gelman-Rubin': 0.9997744145197409}	No	1.0023468394197934	{'CI': array([0.93594692, 1.06640599]), 'Gelman-Rubin': 1.0000541596541512}	No
53	Infections with a predominantly sexual mode of transmission|bacterial infections, and other intestinal infectious diseases, and stds$M$11-20	bacterial infections, and other intestinal infectious diseases, and stds	0.9970310964935838	{'CI': array([0.95149418, 1.04493454]), 'Gelman-Rubin': 0.9997699334393358}	No	1.0030965960120395	{'CI': array([0.93659851, 1.0760152 ]), 'Gelman-Rubin': 0.9997687705304562}	No
54	Infections with a predominantly sexual mode of transmission|bacterial infections, and other intestinal infectious diseases, and stds$M$21-40	bacterial infections, and other intestinal infectious diseases, and stds	0.9861784432461062	{'CI': array([0.95413565, 1.01763264]), 'Gelman-Rubin': 0.999818926755021}	No	1.0080732558259433	{'CI': array([0.97728913, 1.04126695]), 'Gelman-Rubin': 0.9998982465722287}	No
55	Infections with a predominantly sexual mode of transmission|bacterial infections, and other intestinal infectious diseases, and stds$M$41-60	bacterial infections, and other intestinal infectious diseases, and stds	1.0050864345293709	{'CI': array([0.97524439, 1.0356861 ]), 'Gelman-Rubin': 0.9999297137066078}	No	0.9831024316620215	{'CI': array([0.95233041, 1.01203121]), 'Gelman-Rubin': 0.9999319669929669}	No
56	Infections with a predominantly sexual mode of transmission|bacterial infections, and other intestinal infectious diseases, and stds$M$61-	bacterial infections, and other intestinal infectious diseases, and stds	1.0008173141285477	{'CI': array([0.97085519, 1.03227514]), 'Gelman-Rubin': 0.9998369890335317}	No	0.9836117271446969	{'CI': array([0.94979394, 1.012279 ]), 'Gelman-Rubin': 0.9998969641508733}	No
57	Intestinal infectious diseases|bacterial infections, and other intestinal infectious diseases, and stds$F$0-10	bacterial infections, and other intestinal infectious diseases, and stds	0.9913668335131874	{'CI': array([0.96141655, 1.02249068]), 'Gelman-Rubin': 0.9998733348051467}	No	1.0023822476550628	{'CI': array([0.9688518 , 1.04006351]), 'Gelman-Rubin': 0.9997526077163069}	No
58	Intestinal infectious diseases|bacterial infections, and other intestinal infectious diseases, and stds$F$11-20	bacterial infections, and other intestinal infectious diseases, and stds	1.0188358409474734	{'CI': array([0.97783843, 1.05803296]), 'Gelman-Rubin': 0.9998665787515386}	No	0.9768308082921165	{'CI': array([0.93286957, 1.0221407 ]), 'Gelman-Rubin': 0.9997853540252063}	No
59	Intestinal infectious diseases|bacterial infections, and other intestinal infectious diseases, and stds$F$21-40	bacterial infections, and other intestinal infectious diseases, and stds	1.0211152591665869	{'CI': array([0.9896706 , 1.05254861]), 'Gelman-Rubin': 0.9998888216059795}	No	0.988199546270565	{'CI': array([0.95285851, 1.0226445 ]), 'Gelman-Rubin': 0.9999698605567137}	No
60	Intestinal infectious diseases|bacterial infections, and other intestinal infectious diseases, and stds$F$41-60	bacterial infections, and other intestinal infectious diseases, and stds	1.0033584726665317	{'CI': array([0.97667082, 1.0322968 ]), 'Gelman-Rubin': 1.0000010847645877}	No	0.9873018227272711	{'CI': array([0.96023027, 1.01721345]), 'Gelman-Rubin': 0.9998503448355823}	No
61	Intestinal infectious diseases|bacterial infections, and other intestinal infectious diseases, and stds$F$61-	bacterial infections, and other intestinal infectious diseases, and stds	1.0045842550634378	{'CI': array([0.98183339, 1.02790528]), 'Gelman-Rubin': 0.9997541846017636}	No	0.9821752485593818	{'CI': array([0.95774178, 1.00822355]), 'Gelman-Rubin': 0.9997644565977974}	No
62	Intestinal infectious diseases|bacterial infections, and other intestinal infectious diseases, and stds$M$0-10	bacterial infections, and other intestinal infectious diseases, and stds	0.978547019471611	{'CI': array([0.95125648, 1.00413256]), 'Gelman-Rubin': 0.9997659275832627}	No	1.0128851716213878	{'CI': array([0.97601852, 1.04976155]), 'Gelman-Rubin': 0.999882936154453}	No
63	Intestinal infectious diseases|bacterial infections, and other intestinal infectious diseases, and stds$M$11-20	bacterial infections, and other intestinal infectious diseases, and stds	1.0070250922299	{'CI': array([0.96890007, 1.04870607]), 'Gelman-Rubin': 0.999788339533124}	No	0.9570785818499604	{'CI': array([0.9072456 , 1.00089794]), 'Gelman-Rubin': 1.0000141671764944}	No
64	Intestinal infectious diseases|bacterial infections, and other intestinal infectious diseases, and stds$M$21-40	bacterial infections, and other intestinal infectious diseases, and stds	0.9924483315467849	{'CI': array([0.9555376 , 1.02613666]), 'Gelman-Rubin': 0.9998102539610234}	No	1.011353326652876	{'CI': array([0.97283447, 1.0486352 ]), 'Gelman-Rubin': 0.9998297259629054}	No
65	Intestinal infectious diseases|bacterial infections, and other intestinal infectious diseases, and stds$M$41-60	bacterial infections, and other intestinal infectious diseases, and stds	1.0061832056762268	{'CI': array([0.97758796, 1.03678549]), 'Gelman-Rubin': 0.9997601780143667}	No	0.9846515400372299	{'CI': array([0.95148695, 1.01499002]), 'Gelman-Rubin': 1.0000060260673242}	No
66	Intestinal infectious diseases|bacterial infections, and other intestinal infectious diseases, and stds$M$61-	bacterial infections, and other intestinal infectious diseases, and stds	0.9997075392844302	{'CI': array([0.97270202, 1.02500616]), 'Gelman-Rubin': 0.9998127913671797}	No	0.9970782561969502	{'CI': array([0.97131763, 1.02491605]), 'Gelman-Rubin': 0.9999342836761218}	No
67	Other bacterial diseases|bacterial infections, and other intestinal infectious diseases, and stds$F$0-10	bacterial infections, and other intestinal infectious diseases, and stds	0.9785609674006819	{'CI': array([0.93812872, 1.01504814]), 'Gelman-Rubin': 1.0002359862244474}	No	0.9767350324802548	{'CI': array([0.93028748, 1.0252944 ]), 'Gelman-Rubin': 0.9998746879924687}	No
68	Other bacterial diseases|bacterial infections, and other intestinal infectious diseases, and stds$F$11-20	bacterial infections, and other intestinal infectious diseases, and stds	1.010509124257621	{'CI': array([0.96524314, 1.05069355]), 'Gelman-Rubin': 0.9998195015761181}	No	0.9695856295018456	{'CI': array([0.92087756, 1.01924444]), 'Gelman-Rubin': 0.9998864280732492}	No
69	Other bacterial diseases|bacterial infections, and other intestinal infectious diseases, and stds$F$21-40	bacterial infections, and other intestinal infectious diseases, and stds	0.9887681489926221	{'CI': array([0.95756297, 1.02008652]), 'Gelman-Rubin': 0.9998365474516426}	No	0.9897896103218412	{'CI': array([0.95685109, 1.0251396 ]), 'Gelman-Rubin': 0.9998840619884688}	No
70	Other bacterial diseases|bacterial infections, and other intestinal infectious diseases, and stds$F$41-60	bacterial infections, and other intestinal infectious diseases, and stds	0.98636100207948	{'CI': array([0.96551318, 1.00772519]), 'Gelman-Rubin': 0.9998663264724176}	No	0.9881846027797841	{'CI': array([0.96676979, 1.01253222]), 'Gelman-Rubin': 0.9998523169702713}	No
71	Other bacterial diseases|bacterial infections, and other intestinal infectious diseases, and stds$F$61-	bacterial infections, and other intestinal infectious diseases, and stds	0.9956233819333745	{'CI': array([0.97687244, 1.0146935 ]), 'Gelman-Rubin': 0.9997673558394176}	No	0.9984964559270737	{'CI': array([0.98003521, 1.01930385]), 'Gelman-Rubin': 0.9999958366157752}	No
72	Other bacterial diseases|bacterial infections, and other intestinal infectious diseases, and stds$M$0-10	bacterial infections, and other intestinal infectious diseases, and stds	1.0015877725843054	{'CI': array([0.96472815, 1.04053872]), 'Gelman-Rubin': 0.9999494891409251}	No	1.0358997313463345	{'CI': array([0.98985601, 1.0861588 ]), 'Gelman-Rubin': 1.0000773379153474}	No
73	Other bacterial diseases|bacterial infections, and other intestinal infectious diseases, and stds$M$11-20	bacterial infections, and other intestinal infectious diseases, and stds	0.9849388111545577	{'CI': array([0.9432279 , 1.02818549]), 'Gelman-Rubin': 0.9997731704429752}	No	0.9892859430545164	{'CI': array([0.94171245, 1.04379347]), 'Gelman-Rubin': 0.9998018773879238}	No
74	Other bacterial diseases|bacterial infections, and other intestinal infectious diseases, and stds$M$21-40	bacterial infections, and other intestinal infectious diseases, and stds	0.9937929780140025	{'CI': array([0.95717587, 1.02982579]), 'Gelman-Rubin': 0.9997839015586664}	No	1.0094413447653492	{'CI': array([0.96918533, 1.0495184 ]), 'Gelman-Rubin': 0.9998997053139175}	No
75	Other bacterial diseases|bacterial infections, and other intestinal infectious diseases, and stds$M$41-60	bacterial infections, and other intestinal infectious diseases, and stds	0.9990057176380956	{'CI': array([0.97525004, 1.0210684 ]), 'Gelman-Rubin': 0.999782514429901}	No	0.9930148699014695	{'CI': array([0.97027164, 1.01533476]), 'Gelman-Rubin': 0.9999533809610996}	No
76	Other bacterial diseases|bacterial infections, and other intestinal infectious diseases, and stds$M$61-	bacterial infections, and other intestinal infectious diseases, and stds	0.9901418729079683	{'CI': array([0.97131078, 1.00848581]), 'Gelman-Rubin': 0.999803113875267}	No	0.9951727662634235	{'CI': array([0.97469386, 1.01273491]), 'Gelman-Rubin': 0.9998243085025831}	No
77	Other spirochaetal diseases|bacterial infections, and other intestinal infectious diseases, and stds$F$11-20	bacterial infections, and other intestinal infectious diseases, and stds	1.000196017030348	{'CI': array([0.95190752, 1.04954075]), 'Gelman-Rubin': 0.9998682811019431}	No	0.9976434457976125	{'CI': array([0.9374976 , 1.06307628]), 'Gelman-Rubin': 1.000093228439511}	No
78	Other spirochaetal diseases|bacterial infections, and other intestinal infectious diseases, and stds$F$21-40	bacterial infections, and other intestinal infectious diseases, and stds	0.9985653983219892	{'CI': array([0.9531643 , 1.04573269]), 'Gelman-Rubin': 0.9997941123083824}	No	0.9977136596637479	{'CI': array([0.94642064, 1.05087181]), 'Gelman-Rubin': 0.9998680084219654}	No
79	Other spirochaetal diseases|bacterial infections, and other intestinal infectious diseases, and stds$F$41-60	bacterial infections, and other intestinal infectious diseases, and stds	0.9961269749543706	{'CI': array([0.9600179 , 1.03563463]), 'Gelman-Rubin': 0.9999029569285315}	No	0.9970400762971693	{'CI': array([0.95654431, 1.03907596]), 'Gelman-Rubin': 0.9999888160928524}	No
80	Other spirochaetal diseases|bacterial infections, and other intestinal infectious diseases, and stds$F$61-	bacterial infections, and other intestinal infectious diseases, and stds	1.0154435375109219	{'CI': array([0.96498495, 1.06576784]), 'Gelman-Rubin': 0.9997993388272507}	No	0.9986545672875154	{'CI': array([0.94273537, 1.05601441]), 'Gelman-Rubin': 0.99982984433663}	No
81	Other spirochaetal diseases|bacterial infections, and other intestinal infectious diseases, and stds$M$11-20	bacterial infections, and other intestinal infectious diseases, and stds	0.9874718666514576	{'CI': array([0.93437556, 1.0392946 ]), 'Gelman-Rubin': 1.000098168982257}	No	1.0078534023200705	{'CI': array([0.94603387, 1.06910472]), 'Gelman-Rubin': 0.9999301268270967}	No
82	Other spirochaetal diseases|bacterial infections, and other intestinal infectious diseases, and stds$M$21-40	bacterial infections, and other intestinal infectious diseases, and stds	0.9887263988276511	{'CI': array([0.94125303, 1.04152295]), 'Gelman-Rubin': 0.999795958420514}	No	0.9980945119383285	{'CI': array([0.94021448, 1.06486214]), 'Gelman-Rubin': 0.9998003378422158}	No
83	Other spirochaetal diseases|bacterial infections, and other intestinal infectious diseases, and stds$M$41-60	bacterial infections, and other intestinal infectious diseases, and stds	0.9996241061846423	{'CI': array([0.95747474, 1.04476088]), 'Gelman-Rubin': 0.9997827313792225}	No	0.9837878455310524	{'CI': array([0.9351913 , 1.03264935]), 'Gelman-Rubin': 0.9997887717331486}	No
84	Other spirochaetal diseases|bacterial infections, and other intestinal infectious diseases, and stds$M$61-	bacterial infections, and other intestinal infectious diseases, and stds	0.9952288008292193	{'CI': array([0.94709619, 1.04545161]), 'Gelman-Rubin': 0.9999374944442296}	No	0.9891194750436706	{'CI': array([0.92825776, 1.05241076]), 'Gelman-Rubin': 0.9998780010172457}	No
85	Tuberculosis|bacterial infections, and other intestinal infectious diseases, and stds$F$21-40	bacterial infections, and other intestinal infectious diseases, and stds	1.011492504771046	{'CI': array([0.96607107, 1.06077507]), 'Gelman-Rubin': 1.0000683311454979}	No	1.0203775535613677	{'CI': array([0.96623213, 1.09140154]), 'Gelman-Rubin': 0.999846695652667}	No
86	Tuberculosis|bacterial infections, and other intestinal infectious diseases, and stds$F$41-60	bacterial infections, and other intestinal infectious diseases, and stds	0.9888696742161887	{'CI': array([0.94284098, 1.03560925]), 'Gelman-Rubin': 0.9997723360559164}	No	0.9892726339832013	{'CI': array([0.92851872, 1.04359267]), 'Gelman-Rubin': 0.9997663195339718}	No
87	Tuberculosis|bacterial infections, and other intestinal infectious diseases, and stds$F$61-	bacterial infections, and other intestinal infectious diseases, and stds	1.0039798175205876	{'CI': array([0.95533052, 1.05173991]), 'Gelman-Rubin': 0.9999347333288199}	No	1.0196579237519143	{'CI': array([0.96393097, 1.0785376 ]), 'Gelman-Rubin': 0.9997621305188877}	No
88	Tuberculosis|bacterial infections, and other intestinal infectious diseases, and stds$M$21-40	bacterial infections, and other intestinal infectious diseases, and stds	1.0067946726086758	{'CI': array([0.95974114, 1.06078008]), 'Gelman-Rubin': 0.9998051544181046}	No	0.9920456692320937	{'CI': array([0.92713692, 1.05161547]), 'Gelman-Rubin': 0.9997765526413618}	No
89	Tuberculosis|bacterial infections, and other intestinal infectious diseases, and stds$M$41-60	bacterial infections, and other intestinal infectious diseases, and stds	0.9873199347006145	{'CI': array([0.94382064, 1.03382955]), 'Gelman-Rubin': 0.999828228331688}	No	1.0171938596800059	{'CI': array([0.96197457, 1.07569519]), 'Gelman-Rubin': 0.999785299916781}	No
90	Tuberculosis|bacterial infections, and other intestinal infectious diseases, and stds$M$61-	bacterial infections, and other intestinal infectious diseases, and stds	1.0139850196333426	{'CI': array([0.96411779, 1.06243829]), 'Gelman-Rubin': 1.000029115924061}	No	0.9897539125846522	{'CI': array([0.9364122 , 1.04954815]), 'Gelman-Rubin': 0.9998074935970214}	No
91	Birth trauma|certain conditions originating in the perinatal period$F$0-10	certain conditions originating in the perinatal period	0.9957920399536715	{'CI': array([0.94868864, 1.05046866]), 'Gelman-Rubin': 0.9997781358484761}	No	0.999329739803381	{'CI': array([0.94325408, 1.05796319]), 'Gelman-Rubin': 0.9998793371235428}	No
92	Birth trauma|certain conditions originating in the perinatal period$F$21-40	certain conditions originating in the perinatal period	1.0062705258858493	{'CI': array([0.95503155, 1.05928102]), 'Gelman-Rubin': 0.9997685675841343}	No	0.997051045215178	{'CI': array([0.92878422, 1.05703896]), 'Gelman-Rubin': 0.9998870175986071}	No
93	Birth trauma|certain conditions originating in the perinatal period$M$0-10	certain conditions originating in the perinatal period	1.0061599164793513	{'CI': array([0.95837472, 1.05453235]), 'Gelman-Rubin': 0.9997994561282892}	No	1.0104391754088284	{'CI': array([0.95124287, 1.06711929]), 'Gelman-Rubin': 0.9998504230940167}	No
94	Conditions involving the integument and temperature regulation of fetus and newborn|certain conditions originating in the perinatal period$F$0-10	certain conditions originating in the perinatal period	0.9985474752272004	{'CI': array([0.95181152, 1.04650957]), 'Gelman-Rubin': 0.999762250486812}	No	0.9879154414368625	{'CI': array([0.92850873, 1.04565266]), 'Gelman-Rubin': 0.9998513739101714}	No
95	Conditions involving the integument and temperature regulation of fetus and newborn|certain conditions originating in the perinatal period$F$21-40	certain conditions originating in the perinatal period	1.0055208238355662	{'CI': array([0.9563318 , 1.05595979]), 'Gelman-Rubin': 0.9999269917072889}	No	1.0011580890504077	{'CI': array([0.93644082, 1.0625079 ]), 'Gelman-Rubin': 0.9997885837395015}	No
96	Conditions involving the integument and temperature regulation of fetus and newborn|certain conditions originating in the perinatal period$M$0-10	certain conditions originating in the perinatal period	1.0005144506575958	{'CI': array([0.95245854, 1.04380795]), 'Gelman-Rubin': 0.9998256505509198}	No	1.0183053517103897	{'CI': array([0.96331682, 1.07484683]), 'Gelman-Rubin': 0.9997951376749352}	No
97	Digestive system disorders of fetus and newborn|certain conditions originating in the perinatal period$F$0-10	certain conditions originating in the perinatal period	0.9985859624228053	{'CI': array([0.95016219, 1.05227622]), 'Gelman-Rubin': 0.9998319363240431}	No	0.9966481031198752	{'CI': array([0.93643458, 1.05534773]), 'Gelman-Rubin': 0.9998358950660989}	No
98	Digestive system disorders of fetus and newborn|certain conditions originating in the perinatal period$M$0-10	certain conditions originating in the perinatal period	1.002838831979139	{'CI': array([0.95891388, 1.05035428]), 'Gelman-Rubin': 0.9999181315166855}	No	1.0168953037322561	{'CI': array([0.95942574, 1.07549641]), 'Gelman-Rubin': 0.9998268557826698}	No
99	Disorders related to length of gestation and fetal growth|certain conditions originating in the perinatal period$F$0-10	certain conditions originating in the perinatal period	0.9692600199270134	{'CI': array([0.95171392, 0.98696266]), 'Gelman-Rubin': 0.999757154333146}	Yes	1.0146022145207734	{'CI': array([0.99479707, 1.03199866]), 'Gelman-Rubin': 0.9998832765114947}	No
100	Disorders related to length of gestation and fetal growth|certain conditions originating in the perinatal period$F$21-40	certain conditions originating in the perinatal period	0.9627394060148725	{'CI': array([0.92397865, 1.00302631]), 'Gelman-Rubin': 0.9997715620490698}	No	0.9871798745632817	{'CI': array([0.94248215, 1.03126674]), 'Gelman-Rubin': 1.0000412048967682}	No
101	Disorders related to length of gestation and fetal growth|certain conditions originating in the perinatal period$F$41-60	certain conditions originating in the perinatal period	0.9904497983992006	{'CI': array([0.9415159 , 1.04722287]), 'Gelman-Rubin': 0.9998000726921298}	No	0.9942912754346579	{'CI': array([0.92791973, 1.06208583]), 'Gelman-Rubin': 0.9998870433180324}	No
102	Disorders related to length of gestation and fetal growth|certain conditions originating in the perinatal period$M$0-10	certain conditions originating in the perinatal period	0.9804725025243534	{'CI': array([0.96445984, 0.99786643]), 'Gelman-Rubin': 1.0000712955703712}	Yes	1.030077013116733	{'CI': array([1.0114628 , 1.04829394]), 'Gelman-Rubin': 0.9999138516710467}	Yes
103	Disorders related to length of gestation and fetal growth|certain conditions originating in the perinatal period$M$21-40	certain conditions originating in the perinatal period	0.9837032330153105	{'CI': array([0.93730623, 1.03009883]), 'Gelman-Rubin': 0.9998305676394081}	No	0.9828918695850172	{'CI': array([0.92178182, 1.0391327 ]), 'Gelman-Rubin': 0.9998389134028657}	No
104	Disorders related to length of gestation and fetal growth|certain conditions originating in the perinatal period$M$41-60	certain conditions originating in the perinatal period	1.0081506768880983	{'CI': array([0.95091367, 1.06056383]), 'Gelman-Rubin': 1.0000272316372614}	No	0.9982501268129959	{'CI': array([0.93421591, 1.0643882 ]), 'Gelman-Rubin': 0.9998126880851195}	No
105	Fetus and newborn affected by maternal factors and by complications of pregnancy, labour and delivery|certain conditions originating in the perinatal period$F$0-10	certain conditions originating in the perinatal period	0.9938851175630811	{'CI': array([0.96163651, 1.02818823]), 'Gelman-Rubin': 0.9998079716990954}	No	1.0134342412016815	{'CI': array([0.97890618, 1.04578169]), 'Gelman-Rubin': 0.9999583005281998}	No
106	Fetus and newborn affected by maternal factors and by complications of pregnancy, labour and delivery|certain conditions originating in the perinatal period$F$21-40	certain conditions originating in the perinatal period	0.9931380835166503	{'CI': array([0.95205958, 1.0382644 ]), 'Gelman-Rubin': 0.999869371344926}	No	1.0069017720665625	{'CI': array([0.95696121, 1.05770316]), 'Gelman-Rubin': 0.999865668137342}	No
107	Fetus and newborn affected by maternal factors and by complications of pregnancy, labour and delivery|certain conditions originating in the perinatal period$M$0-10	certain conditions originating in the perinatal period	0.9845863874380977	{'CI': array([0.95299559, 1.0143155 ]), 'Gelman-Rubin': 0.9998837137504948}	No	1.026684903043051	{'CI': array([0.99294112, 1.06368302]), 'Gelman-Rubin': 0.9999818192057615}	No
108	Fetus and newborn affected by maternal factors and by complications of pregnancy, labour and delivery|certain conditions originating in the perinatal period$M$21-40	certain conditions originating in the perinatal period	0.9931029315369145	{'CI': array([0.94192832, 1.04607411]), 'Gelman-Rubin': 0.9998204071454139}	No	1.0090298705767842	{'CI': array([0.9415971, 1.0801059]), 'Gelman-Rubin': 0.9998049342232599}	No
109	Haemorrhagic and haematological disorders of fetus and newborn|certain conditions originating in the perinatal period$F$0-10	certain conditions originating in the perinatal period	1.0098752335116064	{'CI': array([0.98784682, 1.03138571]), 'Gelman-Rubin': 0.999999034332052}	No	0.9969592449705552	{'CI': array([0.97184225, 1.02031475]), 'Gelman-Rubin': 0.9999261769345715}	No
110	Haemorrhagic and haematological disorders of fetus and newborn|certain conditions originating in the perinatal period$F$21-40	certain conditions originating in the perinatal period	1.0086745736432794	{'CI': array([0.96814694, 1.05313937]), 'Gelman-Rubin': 0.9997980042496504}	No	0.9893758487819628	{'CI': array([0.93777715, 1.03819562]), 'Gelman-Rubin': 0.9999048616213664}	No
111	Haemorrhagic and haematological disorders of fetus and newborn|certain conditions originating in the perinatal period$F$41-60	certain conditions originating in the perinatal period	0.9971634549617533	{'CI': array([0.94974079, 1.05105051]), 'Gelman-Rubin': 0.9998913530965714}	No	1.0101112996532835	{'CI': array([0.94396992, 1.08356672]), 'Gelman-Rubin': 0.9999385227011177}	No
112	Haemorrhagic and haematological disorders of fetus and newborn|certain conditions originating in the perinatal period$M$0-10	certain conditions originating in the perinatal period	0.9839120960226174	{'CI': array([0.96302617, 1.00530477]), 'Gelman-Rubin': 1.000216263446373}	No	0.9968716280604435	{'CI': array([0.97478811, 1.02130318]), 'Gelman-Rubin': 0.9999575426773548}	No
113	Haemorrhagic and haematological disorders of fetus and newborn|certain conditions originating in the perinatal period$M$21-40	certain conditions originating in the perinatal period	1.0092182937226006	{'CI': array([0.96049977, 1.06074272]), 'Gelman-Rubin': 0.9999344045215668}	No	0.9877040601917259	{'CI': array([0.93335493, 1.04626464]), 'Gelman-Rubin': 0.9998029772822864}	No
114	Haemorrhagic and haematological disorders of fetus and newborn|certain conditions originating in the perinatal period$M$41-60	certain conditions originating in the perinatal period	0.9989264859963138	{'CI': array([0.94500566, 1.04896422]), 'Gelman-Rubin': 0.9998869419980592}	No	0.996553291517667	{'CI': array([0.93480313, 1.06566525]), 'Gelman-Rubin': 0.9998593555559246}	No
115	Infections specific to the perinatal period|certain conditions originating in the perinatal period$F$0-10	certain conditions originating in the perinatal period	1.0047818121997116	{'CI': array([0.9661938 , 1.04702617]), 'Gelman-Rubin': 1.0000099408542034}	No	0.9887052883186668	{'CI': array([0.94294499, 1.03624747]), 'Gelman-Rubin': 0.9998204000631562}	No
116	Infections specific to the perinatal period|certain conditions originating in the perinatal period$F$21-40	certain conditions originating in the perinatal period	0.9920974908700987	{'CI': array([0.94207969, 1.04290967]), 'Gelman-Rubin': 0.999841041834731}	No	0.9869830241880331	{'CI': array([0.92132426, 1.0523245 ]), 'Gelman-Rubin': 0.9998421136664656}	No
117	Infections specific to the perinatal period|certain conditions originating in the perinatal period$M$0-10	certain conditions originating in the perinatal period	0.9995756986316039	{'CI': array([0.9578178 , 1.03712608]), 'Gelman-Rubin': 0.9997732291911935}	No	0.9811754383996953	{'CI': array([0.93688485, 1.02733732]), 'Gelman-Rubin': 0.9999830306107829}	No
118	Infections specific to the perinatal period|certain conditions originating in the perinatal period$M$21-40	certain conditions originating in the perinatal period	0.9968036078294447	{'CI': array([0.94544503, 1.05319631]), 'Gelman-Rubin': 0.9998354455560892}	No	1.0036362099279081	{'CI': array([0.93816719, 1.07183541]), 'Gelman-Rubin': 0.999805567379745}	No
119	Other disorders originating in the perinatal period|certain conditions originating in the perinatal period$F$0-10	certain conditions originating in the perinatal period	1.0044580691177665	{'CI': array([0.9768456 , 1.03403145]), 'Gelman-Rubin': 0.9998139711807834}	No	1.0037087885000913	{'CI': array([0.97424547, 1.03298216]), 'Gelman-Rubin': 0.9997877864529906}	No
120	Other disorders originating in the perinatal period|certain conditions originating in the perinatal period$F$21-40	certain conditions originating in the perinatal period	1.0003852839476048	{'CI': array([0.95708164, 1.04535449]), 'Gelman-Rubin': 0.9998729040199403}	No	1.0058327605783017	{'CI': array([0.95114843, 1.06057363]), 'Gelman-Rubin': 0.9997879945753639}	No
121	Other disorders originating in the perinatal period|certain conditions originating in the perinatal period$M$0-10	certain conditions originating in the perinatal period	1.0058509838797318	{'CI': array([0.97911207, 1.03181572]), 'Gelman-Rubin': 0.9998283439227744}	No	1.0160261126452605	{'CI': array([0.9888401 , 1.04445579]), 'Gelman-Rubin': 0.9998600122065097}	No
122	Other disorders originating in the perinatal period|certain conditions originating in the perinatal period$M$21-40	certain conditions originating in the perinatal period	0.9957431362188314	{'CI': array([0.94374265, 1.04633245]), 'Gelman-Rubin': 0.9997617160382006}	No	0.9856944786310343	{'CI': array([0.92684223, 1.04450717]), 'Gelman-Rubin': 1.00002856495053}	No
123	Other problems with newborn|certain conditions originating in the perinatal period$F$0-10	certain conditions originating in the perinatal period	0.9945247765821708	{'CI': array([0.94825447, 1.04626932]), 'Gelman-Rubin': 0.9998755711482784}	No	1.015730846813828	{'CI': array([0.95377553, 1.07977636]), 'Gelman-Rubin': 0.9998455977178549}	No
124	Other problems with newborn|certain conditions originating in the perinatal period$M$0-10	certain conditions originating in the perinatal period	1.0073203935250983	{'CI': array([0.95349406, 1.06008585]), 'Gelman-Rubin': 0.9997573063670749}	No	1.0217839817116472	{'CI': array([0.96140331, 1.08923946]), 'Gelman-Rubin': 1.0000654513318077}	No
125	Respiratory and cardiovascular disorders specific to the perinatal period|certain conditions originating in the perinatal period$F$0-10	certain conditions originating in the perinatal period	0.9945834822021602	{'CI': array([0.97447352, 1.01890968]), 'Gelman-Rubin': 0.9999171412016763}	No	1.024774666827128	{'CI': array([1.00326647, 1.0480945 ]), 'Gelman-Rubin': 0.9998049687892497}	Yes
126	Respiratory and cardiovascular disorders specific to the perinatal period|certain conditions originating in the perinatal period$F$11-20	certain conditions originating in the perinatal period	0.9974606474630423	{'CI': array([0.94876089, 1.04742549]), 'Gelman-Rubin': 0.9999978550811888}	No	1.0057380445847595	{'CI': array([0.94219361, 1.06995277]), 'Gelman-Rubin': 0.9997924876101107}	No
127	Respiratory and cardiovascular disorders specific to the perinatal period|certain conditions originating in the perinatal period$F$21-40	certain conditions originating in the perinatal period	0.9984525414681551	{'CI': array([0.95391703, 1.04572445]), 'Gelman-Rubin': 0.9998271558709906}	No	0.956071700841611	{'CI': array([0.90623172, 1.00626858]), 'Gelman-Rubin': 0.9998490751338192}	No
128	Respiratory and cardiovascular disorders specific to the perinatal period|certain conditions originating in the perinatal period$F$41-60	certain conditions originating in the perinatal period	0.9961933843403139	{'CI': array([0.94398567, 1.04702569]), 'Gelman-Rubin': 0.9997553697101645}	No	0.989221778512394	{'CI': array([0.92303591, 1.05392653]), 'Gelman-Rubin': 0.9998173075329354}	No
129	Respiratory and cardiovascular disorders specific to the perinatal period|certain conditions originating in the perinatal period$F$61-	certain conditions originating in the perinatal period	0.9986289513052373	{'CI': array([0.94659777, 1.04995689]), 'Gelman-Rubin': 0.9998401953955476}	No	1.018179735127849	{'CI': array([0.9511783 , 1.09203999]), 'Gelman-Rubin': 0.9999546867195604}	No
130	Respiratory and cardiovascular disorders specific to the perinatal period|certain conditions originating in the perinatal period$M$0-10	certain conditions originating in the perinatal period	1.0035972597444063	{'CI': array([0.98541705, 1.02291308]), 'Gelman-Rubin': 0.9999544850668329}	No	0.9991446400669857	{'CI': array([0.97928659, 1.01881562]), 'Gelman-Rubin': 0.9999656146537929}	No
131	Respiratory and cardiovascular disorders specific to the perinatal period|certain conditions originating in the perinatal period$M$11-20	certain conditions originating in the perinatal period	0.9997754319850218	{'CI': array([0.94793098, 1.05472726]), 'Gelman-Rubin': 0.9997650927495951}	No	1.006455930854829	{'CI': array([0.94335495, 1.07689809]), 'Gelman-Rubin': 0.9997653088094295}	No
132	Respiratory and cardiovascular disorders specific to the perinatal period|certain conditions originating in the perinatal period$M$21-40	certain conditions originating in the perinatal period	0.9914763987344297	{'CI': array([0.9421678 , 1.04990612]), 'Gelman-Rubin': 0.9998774619842344}	No	0.9990900145399451	{'CI': array([0.94020597, 1.05950682]), 'Gelman-Rubin': 0.9998394605804211}	No
133	Respiratory and cardiovascular disorders specific to the perinatal period|certain conditions originating in the perinatal period$M$41-60	certain conditions originating in the perinatal period	1.0020516557088621	{'CI': array([0.94918067, 1.05913077]), 'Gelman-Rubin': 0.9999535403651131}	No	0.990595165872389	{'CI': array([0.92918373, 1.05297982]), 'Gelman-Rubin': 0.9997614239503115}	No
134	Respiratory and cardiovascular disorders specific to the perinatal period|certain conditions originating in the perinatal period$M$61-	certain conditions originating in the perinatal period	1.0042032474329563	{'CI': array([0.95532407, 1.0585695 ]), 'Gelman-Rubin': 0.9999530940585756}	No	1.0050494418998903	{'CI': array([0.93833296, 1.07285323]), 'Gelman-Rubin': 1.0001720770804476}	No
135	Transitory endocrine and metabolic disorders specific to fetus and newborn|certain conditions originating in the perinatal period$F$0-10	certain conditions originating in the perinatal period	1.0101464637538622	{'CI': array([0.96191117, 1.05440481]), 'Gelman-Rubin': 0.9997735712230366}	No	1.0009698483752145	{'CI': array([0.94931734, 1.05864749]), 'Gelman-Rubin': 0.9999613884843078}	No
136	Transitory endocrine and metabolic disorders specific to fetus and newborn|certain conditions originating in the perinatal period$F$21-40	certain conditions originating in the perinatal period	1.0055571247238704	{'CI': array([0.95421252, 1.06036183]), 'Gelman-Rubin': 0.9997559450418779}	No	0.9969735142852794	{'CI': array([0.92906657, 1.06546017]), 'Gelman-Rubin': 0.999997067689025}	No
137	Transitory endocrine and metabolic disorders specific to fetus and newborn|certain conditions originating in the perinatal period$M$0-10	certain conditions originating in the perinatal period	1.0223910851331015	{'CI': array([0.97965961, 1.06735559]), 'Gelman-Rubin': 0.999994579582452}	No	1.0099798372511672	{'CI': array([0.96163479, 1.06177385]), 'Gelman-Rubin': 0.9999751043355373}	No
138	Chromosomal abnormalities, not elsewhere classified|chromosomal abnormalities, not elsewhere classified$F$0-10	chromosomal abnormalities, not elsewhere classified	1.0069161092944194	{'CI': array([0.97547019, 1.03980627]), 'Gelman-Rubin': 0.9998866949493161}	No	0.9916962974936461	{'CI': array([0.95365328, 1.02922563]), 'Gelman-Rubin': 0.9998089469734285}	No
139	Chromosomal abnormalities, not elsewhere classified|chromosomal abnormalities, not elsewhere classified$F$11-20	chromosomal abnormalities, not elsewhere classified	1.022107076397091	{'CI': array([0.97588844, 1.0713275 ]), 'Gelman-Rubin': 0.9998301193651458}	No	1.0227446817431523	{'CI': array([0.96783865, 1.08203014]), 'Gelman-Rubin': 1.0000180507016951}	No
140	Chromosomal abnormalities, not elsewhere classified|chromosomal abnormalities, not elsewhere classified$F$21-40	chromosomal abnormalities, not elsewhere classified	1.009875130430441	{'CI': array([0.9613847 , 1.05809095]), 'Gelman-Rubin': 0.9998574075376759}	No	1.0004733771825816	{'CI': array([0.94379819, 1.06254392]), 'Gelman-Rubin': 0.9998392651237153}	No
141	Chromosomal abnormalities, not elsewhere classified|chromosomal abnormalities, not elsewhere classified$M$0-10	chromosomal abnormalities, not elsewhere classified	1.0128420745621618	{'CI': array([0.97933456, 1.0491671 ]), 'Gelman-Rubin': 0.9999065193925509}	No	1.0132748520794737	{'CI': array([0.97630381, 1.0512096 ]), 'Gelman-Rubin': 1.000032044847029}	No
142	Chromosomal abnormalities, not elsewhere classified|chromosomal abnormalities, not elsewhere classified$M$11-20	chromosomal abnormalities, not elsewhere classified	1.0060622339793484	{'CI': array([0.95854571, 1.04934551]), 'Gelman-Rubin': 0.9998090724677616}	No	1.0051113261128262	{'CI': array([0.95148233, 1.06260472]), 'Gelman-Rubin': 0.9998808386410786}	No
143	Chromosomal abnormalities, not elsewhere classified|chromosomal abnormalities, not elsewhere classified$M$21-40	chromosomal abnormalities, not elsewhere classified	1.0033815556246268	{'CI': array([0.95325367, 1.05468491]), 'Gelman-Rubin': 0.999764191259577}	No	0.9786667880592539	{'CI': array([0.91653826, 1.04469652]), 'Gelman-Rubin': 0.9999371892413272}	No
144	Circulatory system|congenital malformations and deformations$F$0-10	congenital malformations and deformations	1.0177721494082772	{'CI': array([0.99038217, 1.04592955]), 'Gelman-Rubin': 1.0001594841356185}	No	1.0189291525385666	{'CI': array([0.99135936, 1.04604026]), 'Gelman-Rubin': 0.9998407289916449}	No
145	Circulatory system|congenital malformations and deformations$F$11-20	congenital malformations and deformations	1.0044369818780252	{'CI': array([0.96172333, 1.04601249]), 'Gelman-Rubin': 1.0000409796016787}	No	1.019726931053022	{'CI': array([0.97059438, 1.06944323]), 'Gelman-Rubin': 0.9999859145255819}	No
146	Circulatory system|congenital malformations and deformations$F$21-40	congenital malformations and deformations	0.9971182269065195	{'CI': array([0.96274054, 1.03692941]), 'Gelman-Rubin': 0.9999018535895051}	No	1.0065601599953014	{'CI': array([0.96553189, 1.05387578]), 'Gelman-Rubin': 0.9999334178263777}	No
147	Circulatory system|congenital malformations and deformations$F$41-60	congenital malformations and deformations	0.9946138973674844	{'CI': array([0.95949299, 1.03266342]), 'Gelman-Rubin': 1.000185117806283}	No	0.9901207387229678	{'CI': array([0.95243887, 1.03065383]), 'Gelman-Rubin': 0.9998657188715958}	No
148	Circulatory system|congenital malformations and deformations$F$61-	congenital malformations and deformations	1.0090359548326286	{'CI': array([0.97050893, 1.04974826]), 'Gelman-Rubin': 0.9997811852296374}	No	1.0088363931093565	{'CI': array([0.96779813, 1.05263892]), 'Gelman-Rubin': 0.9997831745793758}	No
149	Circulatory system|congenital malformations and deformations$M$0-10	congenital malformations and deformations	1.0091032979952885	{'CI': array([0.98395487, 1.033483 ]), 'Gelman-Rubin': 0.9999916996399345}	No	1.0176651899916973	{'CI': array([0.98911589, 1.04471842]), 'Gelman-Rubin': 0.9998171732538979}	No
150	Circulatory system|congenital malformations and deformations$M$11-20	congenital malformations and deformations	1.029608473398155	{'CI': array([0.99051645, 1.07071278]), 'Gelman-Rubin': 0.9998719077301021}	No	1.0110456601836586	{'CI': array([0.96875762, 1.05837007]), 'Gelman-Rubin': 0.9997765256740871}	No
151	Circulatory system|congenital malformations and deformations$M$21-40	congenital malformations and deformations	0.9897569692688064	{'CI': array([0.9477113 , 1.03042282]), 'Gelman-Rubin': 0.9999502596952635}	No	0.9869596121717455	{'CI': array([0.93654309, 1.03774113]), 'Gelman-Rubin': 0.999894724064611}	No
152	Circulatory system|congenital malformations and deformations$M$41-60	congenital malformations and deformations	1.012668508768923	{'CI': array([0.97507288, 1.04911139]), 'Gelman-Rubin': 0.9998902811168169}	No	0.9940622839771027	{'CI': array([0.95320479, 1.03349761]), 'Gelman-Rubin': 0.9998582512817}	No
153	Circulatory system|congenital malformations and deformations$M$61-	congenital malformations and deformations	0.9957614941440104	{'CI': array([0.95682831, 1.03249007]), 'Gelman-Rubin': 0.9998124218068956}	No	1.0061062622723786	{'CI': array([0.96709582, 1.04837956]), 'Gelman-Rubin': 1.0001862929937408}	No
154	Digestive system|congenital malformations and deformations$F$0-10	congenital malformations and deformations	1.0198929593476378	{'CI': array([0.98238023, 1.06061782]), 'Gelman-Rubin': 1.0000193843825487}	No	1.0164774778962096	{'CI': array([0.97749763, 1.05750848]), 'Gelman-Rubin': 0.999763963836507}	No
155	Digestive system|congenital malformations and deformations$F$11-20	congenital malformations and deformations	0.9969233509449346	{'CI': array([0.9490261 , 1.05074199]), 'Gelman-Rubin': 0.9998912103276903}	No	1.01109889943773	{'CI': array([0.95405184, 1.07966768]), 'Gelman-Rubin': 0.9998204378392921}	No
156	Digestive system|congenital malformations and deformations$F$21-40	congenital malformations and deformations	1.0007199432697091	{'CI': array([0.95441816, 1.05454178]), 'Gelman-Rubin': 0.999959186939903}	No	0.9881307687501081	{'CI': array([0.93265336, 1.04975632]), 'Gelman-Rubin': 0.9998071430106097}	No
157	Digestive system|congenital malformations and deformations$F$41-60	congenital malformations and deformations	1.001592972350849	{'CI': array([0.95940243, 1.04614038]), 'Gelman-Rubin': 0.9997763162826162}	No	0.9858405421853743	{'CI': array([0.93674772, 1.035444 ]), 'Gelman-Rubin': 0.9997584911764562}	No
158	Digestive system|congenital malformations and deformations$F$61-	congenital malformations and deformations	1.0005314938696703	{'CI': array([0.95630487, 1.04403537]), 'Gelman-Rubin': 0.9997864388403281}	No	1.0068496340114126	{'CI': array([0.95637517, 1.06424531]), 'Gelman-Rubin': 0.9998259087185257}	No
159	Digestive system|congenital malformations and deformations$M$0-10	congenital malformations and deformations	1.0267866359919262	{'CI': array([0.99341089, 1.06178846]), 'Gelman-Rubin': 0.9998648134560988}	No	1.0213970589492316	{'CI': array([0.98329181, 1.05987155]), 'Gelman-Rubin': 0.9997834782730936}	No
160	Digestive system|congenital malformations and deformations$M$11-20	congenital malformations and deformations	0.9968836314042129	{'CI': array([0.94654818, 1.04689129]), 'Gelman-Rubin': 0.9998316663069273}	No	1.0048105951415154	{'CI': array([0.94179827, 1.07064074]), 'Gelman-Rubin': 0.999998670976583}	No
161	Digestive system|congenital malformations and deformations$M$21-40	congenital malformations and deformations	0.9948873196182111	{'CI': array([0.9413433 , 1.04279125]), 'Gelman-Rubin': 0.9998055953033599}	No	0.9957662749611809	{'CI': array([0.93692888, 1.06398913]), 'Gelman-Rubin': 0.9998259569924886}	No
162	Digestive system|congenital malformations and deformations$M$41-60	congenital malformations and deformations	0.9998566310887858	{'CI': array([0.9539055 , 1.04585223]), 'Gelman-Rubin': 0.9998342156057984}	No	0.9890105268514905	{'CI': array([0.93631997, 1.04355888]), 'Gelman-Rubin': 0.9998472155202157}	No
163	Digestive system|congenital malformations and deformations$M$61-	congenital malformations and deformations	1.0089564669500788	{'CI': array([0.96080667, 1.05876242]), 'Gelman-Rubin': 0.9997876950686795}	No	1.0020507706877848	{'CI': array([0.94380087, 1.05843898]), 'Gelman-Rubin': 0.9997697303415766}	No
164	Eye, ear, face and neck|congenital malformations and deformations$F$0-10	congenital malformations and deformations	1.0042285246719433	{'CI': array([0.96328959, 1.04564932]), 'Gelman-Rubin': 0.9997882419953397}	No	1.0022566642209603	{'CI': array([0.95333282, 1.04993082]), 'Gelman-Rubin': 0.9998059634939739}	No
165	Eye, ear, face and neck|congenital malformations and deformations$M$0-10	congenital malformations and deformations	1.0168382027354552	{'CI': array([0.97291115, 1.05699154]), 'Gelman-Rubin': 0.999760108337886}	No	1.011452470958005	{'CI': array([0.96355113, 1.06122067]), 'Gelman-Rubin': 0.9998792413224128}	No
166	Genital organs|congenital malformations and deformations$F$21-40	congenital malformations and deformations	0.9812253612808863	{'CI': array([0.9379465 , 1.02498666]), 'Gelman-Rubin': 0.9997843936450995}	No	1.01405212013418	{'CI': array([0.96319551, 1.06592752]), 'Gelman-Rubin': 0.9997530757856253}	No
167	Genital organs|congenital malformations and deformations$M$0-10	congenital malformations and deformations	1.0244371637508516	{'CI': array([0.99235415, 1.05919225]), 'Gelman-Rubin': 0.9998504439373861}	No	1.0225762566247711	{'CI': array([0.98666071, 1.05743089]), 'Gelman-Rubin': 0.9999416751915046}	No
168	Musculoskeletal system|congenital malformations and deformations$F$0-10	congenital malformations and deformations	1.0062178658757777	{'CI': array([0.98097161, 1.03613636]), 'Gelman-Rubin': 0.9997802266693164}	No	0.9977335442803178	{'CI': array([0.96885043, 1.02806009]), 'Gelman-Rubin': 1.000047704072218}	No
169	Musculoskeletal system|congenital malformations and deformations$F$11-20	congenital malformations and deformations	0.9955970528012323	{'CI': array([0.96062085, 1.03006879]), 'Gelman-Rubin': 0.9999383702609179}	No	0.9903200131305937	{'CI': array([0.9552241 , 1.02894292]), 'Gelman-Rubin': 0.999879819050656}	No
170	Musculoskeletal system|congenital malformations and deformations$F$21-40	congenital malformations and deformations	0.9980183476643033	{'CI': array([0.96579296, 1.03052487]), 'Gelman-Rubin': 0.9999530723224495}	No	1.0058539685916918	{'CI': array([0.97053069, 1.04321615]), 'Gelman-Rubin': 0.9997948835278859}	No
171	Musculoskeletal system|congenital malformations and deformations$F$41-60	congenital malformations and deformations	0.9994549059429368	{'CI': array([0.97595498, 1.02528822]), 'Gelman-Rubin': 0.9998417751164164}	No	0.9947845739494164	{'CI': array([0.96837012, 1.02173828]), 'Gelman-Rubin': 0.999860453284168}	No
172	Musculoskeletal system|congenital malformations and deformations$F$61-	congenital malformations and deformations	0.9955708651305024	{'CI': array([0.96408408, 1.02557278]), 'Gelman-Rubin': 0.9998388852477545}	No	0.9782154841761921	{'CI': array([0.94309239, 1.01273796]), 'Gelman-Rubin': 0.9998529966798824}	No
173	Musculoskeletal system|congenital malformations and deformations$M$0-10	congenital malformations and deformations	1.0090718037411386	{'CI': array([0.98152838, 1.03595935]), 'Gelman-Rubin': 0.9997664854353493}	No	1.0121140324078142	{'CI': array([0.98010641, 1.03984509]), 'Gelman-Rubin': 0.9997852264205995}	No
174	Musculoskeletal system|congenital malformations and deformations$M$11-20	congenital malformations and deformations	0.9948926570743177	{'CI': array([0.95763033, 1.02765863]), 'Gelman-Rubin': 0.9998731294141567}	No	1.0074593137020948	{'CI': array([0.97151778, 1.04240998]), 'Gelman-Rubin': 0.9998054497205627}	No
175	Musculoskeletal system|congenital malformations and deformations$M$21-40	congenital malformations and deformations	0.987054936649503	{'CI': array([0.95430727, 1.02570491]), 'Gelman-Rubin': 0.9998450965484558}	No	1.0024612223118674	{'CI': array([0.96130484, 1.04329238]), 'Gelman-Rubin': 0.9997850342560124}	No
176	Musculoskeletal system|congenital malformations and deformations$M$41-60	congenital malformations and deformations	0.9916355949483495	{'CI': array([0.96087193, 1.02187919]), 'Gelman-Rubin': 0.999759949021}	No	0.9747936557273877	{'CI': array([0.94242962, 1.00831331]), 'Gelman-Rubin': 0.9997767906995562}	No
177	Musculoskeletal system|congenital malformations and deformations$M$61-	congenital malformations and deformations	1.0123277206351742	{'CI': array([0.9750876 , 1.05086045]), 'Gelman-Rubin': 0.9998563589447865}	No	0.9974912346945211	{'CI': array([0.95333279, 1.03889258]), 'Gelman-Rubin': 0.9998829225581934}	No
178	Nervous system|congenital malformations and deformations$F$0-10	congenital malformations and deformations	1.0123951872523584	{'CI': array([0.9770464 , 1.05000719]), 'Gelman-Rubin': 0.9999086543224819}	No	1.0147976910922252	{'CI': array([0.97292955, 1.05715508]), 'Gelman-Rubin': 1.0000849442585387}	No
179	Nervous system|congenital malformations and deformations$F$11-20	congenital malformations and deformations	1.0010187331123146	{'CI': array([0.95613414, 1.04682376]), 'Gelman-Rubin': 0.9998583134499044}	No	1.0004439573858184	{'CI': array([0.94865651, 1.05634899]), 'Gelman-Rubin': 0.999907731423682}	No
180	Nervous system|congenital malformations and deformations$F$21-40	congenital malformations and deformations	0.9853735958296276	{'CI': array([0.9400692 , 1.03283796]), 'Gelman-Rubin': 0.9998080730666932}	No	0.9954304626975833	{'CI': array([0.9441345 , 1.05170041]), 'Gelman-Rubin': 1.0001703164866436}	No
181	Nervous system|congenital malformations and deformations$F$41-60	congenital malformations and deformations	1.013572556647357	{'CI': array([0.96640632, 1.0616707 ]), 'Gelman-Rubin': 0.9997819498998411}	No	0.994844764271362	{'CI': array([0.93716703, 1.0511816 ]), 'Gelman-Rubin': 0.9997728680609248}	No
182	Nervous system|congenital malformations and deformations$F$61-	congenital malformations and deformations	1.0051963380682394	{'CI': array([0.9522044, 1.0650048]), 'Gelman-Rubin': 0.9999311514810192}	No	0.9829206435359196	{'CI': array([0.92533627, 1.04693176]), 'Gelman-Rubin': 1.000189564522025}	No
183	Nervous system|congenital malformations and deformations$M$0-10	congenital malformations and deformations	1.0023765329315242	{'CI': array([0.96436789, 1.03592852]), 'Gelman-Rubin': 0.9998297626990895}	No	1.0128000403462434	{'CI': array([0.97454068, 1.05511502]), 'Gelman-Rubin': 0.9998596050699411}	No
184	Nervous system|congenital malformations and deformations$M$11-20	congenital malformations and deformations	1.000545135978897	{'CI': array([0.95554804, 1.04583923]), 'Gelman-Rubin': 0.9998498813372224}	No	1.0010050282137317	{'CI': array([0.95040164, 1.05511978]), 'Gelman-Rubin': 0.9997594501975751}	No
185	Nervous system|congenital malformations and deformations$M$21-40	congenital malformations and deformations	0.9947452578543183	{'CI': array([0.94860487, 1.04889594]), 'Gelman-Rubin': 0.999770411025433}	No	0.9987850498805062	{'CI': array([0.94366625, 1.05792235]), 'Gelman-Rubin': 0.9998278395907095}	No
186	Nervous system|congenital malformations and deformations$M$41-60	congenital malformations and deformations	0.9988393639558633	{'CI': array([0.95030691, 1.04853263]), 'Gelman-Rubin': 1.0000900380804787}	No	1.0100094166943987	{'CI': array([0.94865573, 1.06893082]), 'Gelman-Rubin': 0.9999628738586955}	No
187	Nervous system|congenital malformations and deformations$M$61-	congenital malformations and deformations	1.0040951004713667	{'CI': array([0.95204796, 1.0577518 ]), 'Gelman-Rubin': 0.9997657076485383}	No	1.0032248749842105	{'CI': array([0.94377814, 1.06601433]), 'Gelman-Rubin': 0.9997886938487425}	No
188	Other congenital malformations and deformations|congenital malformations and deformations$F$0-10	congenital malformations and deformations	1.003582628514263	{'CI': array([0.97212156, 1.03674621]), 'Gelman-Rubin': 0.9999607041788018}	No	1.012102011250232	{'CI': array([0.97722921, 1.04933828]), 'Gelman-Rubin': 0.9998503196352809}	No
189	Other congenital malformations and deformations|congenital malformations and deformations$F$11-20	congenital malformations and deformations	0.9939969578578586	{'CI': array([0.95460133, 1.03405653]), 'Gelman-Rubin': 1.0001250742189418}	No	1.02250979085253	{'CI': array([0.97844004, 1.07730293]), 'Gelman-Rubin': 0.9997551023802204}	No
190	Other congenital malformations and deformations|congenital malformations and deformations$F$21-40	congenital malformations and deformations	1.0073870043007147	{'CI': array([0.96944797, 1.04369244]), 'Gelman-Rubin': 0.9998408938510696}	No	0.9940411319116815	{'CI': array([0.95662936, 1.03625013]), 'Gelman-Rubin': 0.999776220821716}	No
191	Other congenital malformations and deformations|congenital malformations and deformations$F$41-60	congenital malformations and deformations	0.9992092743779584	{'CI': array([0.9638209 , 1.03643855]), 'Gelman-Rubin': 0.999760815365145}	No	0.9877476386698619	{'CI': array([0.94727245, 1.02630148]), 'Gelman-Rubin': 0.999967943287419}	No
192	Other congenital malformations and deformations|congenital malformations and deformations$F$61-	congenital malformations and deformations	1.002102687200081	{'CI': array([0.95999468, 1.04868419]), 'Gelman-Rubin': 0.999941594765919}	No	0.9930000994447082	{'CI': array([0.94600313, 1.04145114]), 'Gelman-Rubin': 0.9997925578984544}	No
193	Other congenital malformations and deformations|congenital malformations and deformations$M$0-10	congenital malformations and deformations	0.9985229936609901	{'CI': array([0.96320053, 1.03172201]), 'Gelman-Rubin': 0.9999430750586225}	No	1.0115857245255744	{'CI': array([0.97859448, 1.04881739]), 'Gelman-Rubin': 0.999840375612069}	No
194	Other congenital malformations and deformations|congenital malformations and deformations$M$11-20	congenital malformations and deformations	1.0074853351614286	{'CI': array([0.96172465, 1.0467011 ]), 'Gelman-Rubin': 0.9998025881058338}	No	1.0170199634074735	{'CI': array([0.97097679, 1.06428992]), 'Gelman-Rubin': 0.9997817097428541}	No
195	Other congenital malformations and deformations|congenital malformations and deformations$M$21-40	congenital malformations and deformations	1.0026443971457157	{'CI': array([0.95705993, 1.05277453]), 'Gelman-Rubin': 0.9998409617863622}	No	0.9796793332654338	{'CI': array([0.92981223, 1.03126667]), 'Gelman-Rubin': 0.9998083066238389}	No
196	Other congenital malformations and deformations|congenital malformations and deformations$M$41-60	congenital malformations and deformations	0.9971941431012746	{'CI': array([0.95754853, 1.03690457]), 'Gelman-Rubin': 0.9997712050827523}	No	0.982548417298683	{'CI': array([0.93889788, 1.03035765]), 'Gelman-Rubin': 0.9998992146137482}	No
197	Other congenital malformations and deformations|congenital malformations and deformations$M$61-	congenital malformations and deformations	1.0243830723068454	{'CI': array([0.98108596, 1.06789335]), 'Gelman-Rubin': 0.9998314228972275}	No	0.9846577081442963	{'CI': array([0.93401825, 1.04191639]), 'Gelman-Rubin': 0.9998477256414197}	No
198	Respiratory system|congenital malformations and deformations$F$0-10	congenital malformations and deformations	1.0073658147768099	{'CI': array([0.96337077, 1.05441217]), 'Gelman-Rubin': 0.9998211610103648}	No	1.0003495511436453	{'CI': array([0.9439388 , 1.05595166]), 'Gelman-Rubin': 0.9997553579882389}	No
199	Respiratory system|congenital malformations and deformations$F$61-	congenital malformations and deformations	1.0064934143775663	{'CI': array([0.95573377, 1.05789406]), 'Gelman-Rubin': 0.9997675000237772}	No	1.0062975751486802	{'CI': array([0.93610474, 1.07575109]), 'Gelman-Rubin': 0.999762721951815}	No
200	Respiratory system|congenital malformations and deformations$M$0-10	congenital malformations and deformations	1.0076626761998517	{'CI': array([0.96075254, 1.05525432]), 'Gelman-Rubin': 0.9999864610634224}	No	1.0084905158154607	{'CI': array([0.95635291, 1.06738176]), 'Gelman-Rubin': 0.9998923510742936}	No
201	Respiratory system|congenital malformations and deformations$M$11-20	congenital malformations and deformations	0.9934676304849754	{'CI': array([0.93936668, 1.04526185]), 'Gelman-Rubin': 0.9998207569379092}	No	1.004119025932052	{'CI': array([0.93570739, 1.07204477]), 'Gelman-Rubin': 0.9998384235993767}	No
202	Urinary system|congenital malformations and deformations$F$0-10	congenital malformations and deformations	1.017169620717175	{'CI': array([0.97174326, 1.06374873]), 'Gelman-Rubin': 0.9998508083164194}	No	0.9988483048443589	{'CI': array([0.94091774, 1.05396744]), 'Gelman-Rubin': 1.00001429472356}	No
203	Urinary system|congenital malformations and deformations$F$21-40	congenital malformations and deformations	1.0130453273503581	{'CI': array([0.96806139, 1.05669722]), 'Gelman-Rubin': 0.9997758147845298}	No	0.9852613283982804	{'CI': array([0.93153125, 1.04118298]), 'Gelman-Rubin': 0.9998276782496369}	No
204	Urinary system|congenital malformations and deformations$F$41-60	congenital malformations and deformations	1.0124769560082971	{'CI': array([0.97181897, 1.05106146]), 'Gelman-Rubin': 0.9997668702058295}	No	1.018016205052023	{'CI': array([0.97455444, 1.06539394]), 'Gelman-Rubin': 1.000056781470107}	No
205	Urinary system|congenital malformations and deformations$F$61-	congenital malformations and deformations	1.0061590962053215	{'CI': array([0.9638896, 1.0480161]), 'Gelman-Rubin': 0.999961572947638}	No	1.0034305707352207	{'CI': array([0.95196579, 1.06091159]), 'Gelman-Rubin': 0.9997823950739961}	No
206	Urinary system|congenital malformations and deformations$M$0-10	congenital malformations and deformations	1.0089529969563782	{'CI': array([0.96661491, 1.05190319]), 'Gelman-Rubin': 0.9999415771952531}	No	0.984623953488784	{'CI': array([0.93708808, 1.03600849]), 'Gelman-Rubin': 0.9998739405899344}	No
207	Urinary system|congenital malformations and deformations$M$11-20	congenital malformations and deformations	1.0022974885994538	{'CI': array([0.95350322, 1.05794427]), 'Gelman-Rubin': 0.9998168870004192}	No	1.0102831621815191	{'CI': array([0.94505979, 1.07320615]), 'Gelman-Rubin': 0.9999121199254877}	No
208	Urinary system|congenital malformations and deformations$M$21-40	congenital malformations and deformations	0.992809364038862	{'CI': array([0.94816829, 1.04356705]), 'Gelman-Rubin': 0.9998351905102497}	No	1.0122190018803585	{'CI': array([0.95806481, 1.07298908]), 'Gelman-Rubin': 0.9998440912695619}	No
209	Urinary system|congenital malformations and deformations$M$41-60	congenital malformations and deformations	0.9966476023491767	{'CI': array([0.95562624, 1.03964164]), 'Gelman-Rubin': 0.9999129525069732}	No	0.9943091113277499	{'CI': array([0.94632638, 1.04520032]), 'Gelman-Rubin': 0.9997926756024942}	No
210	Urinary system|congenital malformations and deformations$M$61-	congenital malformations and deformations	1.0167731180421908	{'CI': array([0.97490684, 1.06152286]), 'Gelman-Rubin': 0.9998408293141904}	No	0.9914355706126671	{'CI': array([0.94357692, 1.04088467]), 'Gelman-Rubin': 1.0000915938093162}	No
211	Aplastic and other anaemias|diseases of the blood and blood-forming organs and certain disorders involving the immune mechanism$F$0-10	diseases of the blood and blood-forming organs and certain disorders involving the immune mechanism	0.9913591288293422	{'CI': array([0.95579999, 1.02933471]), 'Gelman-Rubin': 0.9999346046527832}	No	0.9849717205292144	{'CI': array([0.94205202, 1.02425468]), 'Gelman-Rubin': 0.9999200608999}	No
212	Aplastic and other anaemias|diseases of the blood and blood-forming organs and certain disorders involving the immune mechanism$F$11-20	diseases of the blood and blood-forming organs and certain disorders involving the immune mechanism	1.0039523269688784	{'CI': array([0.96883263, 1.03831929]), 'Gelman-Rubin': 0.999791351571926}	No	1.0172690047668436	{'CI': array([0.98174222, 1.0572602 ]), 'Gelman-Rubin': 0.9999471947369541}	No
213	Aplastic and other anaemias|diseases of the blood and blood-forming organs and certain disorders involving the immune mechanism$F$21-40	diseases of the blood and blood-forming organs and certain disorders involving the immune mechanism	0.9930580507539695	{'CI': array([0.97729417, 1.01060834]), 'Gelman-Rubin': 0.9998196486695381}	No	1.004693507366225	{'CI': array([0.98765482, 1.02163672]), 'Gelman-Rubin': 1.0000771604029621}	No
214	Aplastic and other anaemias|diseases of the blood and blood-forming organs and certain disorders involving the immune mechanism$F$41-60	diseases of the blood and blood-forming organs and certain disorders involving the immune mechanism	1.0011264029262588	{'CI': array([0.99133341, 1.01185251]), 'Gelman-Rubin': 0.9998118716803205}	No	1.0036994810337747	{'CI': array([0.99306848, 1.01466522]), 'Gelman-Rubin': 0.9999948772956976}	No
215	Aplastic and other anaemias|diseases of the blood and blood-forming organs and certain disorders involving the immune mechanism$F$61-	diseases of the blood and blood-forming organs and certain disorders involving the immune mechanism	1.0181418048248647	{'CI': array([1.00828764, 1.02898086]), 'Gelman-Rubin': 0.9997733359292417}	Yes	1.012909450640061	{'CI': array([1.00299304, 1.0235954 ]), 'Gelman-Rubin': 0.9997568440232137}	Yes
216	Aplastic and other anaemias|diseases of the blood and blood-forming organs and certain disorders involving the immune mechanism$M$0-10	diseases of the blood and blood-forming organs and certain disorders involving the immune mechanism	1.0101291729192061	{'CI': array([0.97361239, 1.04489925]), 'Gelman-Rubin': 0.9998431653049105}	No	1.0156922033847229	{'CI': array([0.9729471 , 1.05903553]), 'Gelman-Rubin': 0.9998013769753669}	No
217	Aplastic and other anaemias|diseases of the blood and blood-forming organs and certain disorders involving the immune mechanism$M$11-20	diseases of the blood and blood-forming organs and certain disorders involving the immune mechanism	1.0096150958368124	{'CI': array([0.96792846, 1.0507821 ]), 'Gelman-Rubin': 0.9998776291892714}	No	1.0075423726155825	{'CI': array([0.96061663, 1.05466239]), 'Gelman-Rubin': 0.999772152971796}	No
218	Aplastic and other anaemias|diseases of the blood and blood-forming organs and certain disorders involving the immune mechanism$M$21-40	diseases of the blood and blood-forming organs and certain disorders involving the immune mechanism	0.9798278514546754	{'CI': array([0.9532432 , 1.00369866]), 'Gelman-Rubin': 1.000145295451334}	No	1.000174713224716	{'CI': array([0.97402966, 1.02678663]), 'Gelman-Rubin': 1.0000381407540184}	No
219	Aplastic and other anaemias|diseases of the blood and blood-forming organs and certain disorders involving the immune mechanism$M$41-60	diseases of the blood and blood-forming organs and certain disorders involving the immune mechanism	1.0002005388395088	{'CI': array([0.9875194 , 1.01456899]), 'Gelman-Rubin': 0.9999123367194692}	No	1.0068857407504086	{'CI': array([0.99423167, 1.02121442]), 'Gelman-Rubin': 0.9998596384121465}	No
220	Aplastic and other anaemias|diseases of the blood and blood-forming organs and certain disorders involving the immune mechanism$M$61-	diseases of the blood and blood-forming organs and certain disorders involving the immune mechanism	1.0120115405201433	{'CI': array([1.00155516, 1.02202535]), 'Gelman-Rubin': 0.9997715471869116}	Yes	1.0116525350823218	{'CI': array([1.00190459, 1.02210666]), 'Gelman-Rubin': 0.9998398276174271}	Yes
221	Certain disorders involving the immune mechanism|diseases of the blood and blood-forming organs and certain disorders involving the immune mechanism$F$0-10	diseases of the blood and blood-forming organs and certain disorders involving the immune mechanism	1.0017265252369074	{'CI': array([0.94998724, 1.04841252]), 'Gelman-Rubin': 0.9999038029147757}	No	1.0293923255756459	{'CI': array([0.97548605, 1.08395889]), 'Gelman-Rubin': 0.9999761413933285}	No
222	Certain disorders involving the immune mechanism|diseases of the blood and blood-forming organs and certain disorders involving the immune mechanism$F$11-20	diseases of the blood and blood-forming organs and certain disorders involving the immune mechanism	0.9978421501131075	{'CI': array([0.9520212, 1.0453323]), 'Gelman-Rubin': 0.9998515690888854}	No	1.006991483363729	{'CI': array([0.95429276, 1.06434888]), 'Gelman-Rubin': 0.9997614575436699}	No
223	Certain disorders involving the immune mechanism|diseases of the blood and blood-forming organs and certain disorders involving the immune mechanism$F$21-40	diseases of the blood and blood-forming organs and certain disorders involving the immune mechanism	1.0194652602408965	{'CI': array([0.99113358, 1.04836729]), 'Gelman-Rubin': 0.9997922373921805}	No	0.9980885233297346	{'CI': array([0.96793 , 1.02593701]), 'Gelman-Rubin': 0.9998667601690513}	No
224	Certain disorders involving the immune mechanism|diseases of the blood and blood-forming organs and certain disorders involving the immune mechanism$F$41-60	diseases of the blood and blood-forming organs and certain disorders involving the immune mechanism	1.0173537195404083	{'CI': array([0.99980302, 1.03570955]), 'Gelman-Rubin': 0.9997866663302792}	No	1.0015444095958008	{'CI': array([0.98466762, 1.01932834]), 'Gelman-Rubin': 0.9999848023264591}	No
225	Certain disorders involving the immune mechanism|diseases of the blood and blood-forming organs and certain disorders involving the immune mechanism$F$61-	diseases of the blood and blood-forming organs and certain disorders involving the immune mechanism	1.0419435402815989	{'CI': array([1.02241461, 1.06261066]), 'Gelman-Rubin': 0.999798242404442}	Yes	1.0093583509600033	{'CI': array([0.99019369, 1.02945541]), 'Gelman-Rubin': 0.999786647528576}	No
226	Certain disorders involving the immune mechanism|diseases of the blood and blood-forming organs and certain disorders involving the immune mechanism$M$0-10	diseases of the blood and blood-forming organs and certain disorders involving the immune mechanism	0.9915813498311358	{'CI': array([0.94717817, 1.03509067]), 'Gelman-Rubin': 0.9999142412302098}	No	1.0127596834044388	{'CI': array([0.96264329, 1.06095432]), 'Gelman-Rubin': 0.9999796365828916}	No
227	Certain disorders involving the immune mechanism|diseases of the blood and blood-forming organs and certain disorders involving the immune mechanism$M$11-20	diseases of the blood and blood-forming organs and certain disorders involving the immune mechanism	1.0127592737289717	{'CI': array([0.96761248, 1.06111706]), 'Gelman-Rubin': 0.9997540660405377}	No	1.004215867063316	{'CI': array([0.95295609, 1.05782204]), 'Gelman-Rubin': 0.9997905785887206}	No
228	Certain disorders involving the immune mechanism|diseases of the blood and blood-forming organs and certain disorders involving the immune mechanism$M$21-40	diseases of the blood and blood-forming organs and certain disorders involving the immune mechanism	0.993027443309729	{'CI': array([0.95716202, 1.03063412]), 'Gelman-Rubin': 0.9998246357836393}	No	1.0291319984905625	{'CI': array([0.98905394, 1.0744083 ]), 'Gelman-Rubin': 0.9998576688716285}	No
229	Certain disorders involving the immune mechanism|diseases of the blood and blood-forming organs and certain disorders involving the immune mechanism$M$41-60	diseases of the blood and blood-forming organs and certain disorders involving the immune mechanism	1.0186341955390288	{'CI': array([0.99555666, 1.04448488]), 'Gelman-Rubin': 0.9998749290695476}	No	1.0019354714107702	{'CI': array([0.97672245, 1.02617505]), 'Gelman-Rubin': 1.0000267836282175}	No
230	Certain disorders involving the immune mechanism|diseases of the blood and blood-forming organs and certain disorders involving the immune mechanism$M$61-	diseases of the blood and blood-forming organs and certain disorders involving the immune mechanism	1.0375255939161279	{'CI': array([1.01412082, 1.06317191]), 'Gelman-Rubin': 0.9998606844312586}	Yes	1.0288429763060105	{'CI': array([1.00505306, 1.05218063]), 'Gelman-Rubin': 0.9999119851740653}	Yes
231	Coagulation defects, purpura and other haemorrhagic conditions|diseases of the blood and blood-forming organs and certain disorders involving the immune mechanism$F$0-10	diseases of the blood and blood-forming organs and certain disorders involving the immune mechanism	0.9901565492061717	{'CI': array([0.94624592, 1.03657452]), 'Gelman-Rubin': 0.9997700665417258}	No	0.9914233467237938	{'CI': array([0.94016631, 1.04634924]), 'Gelman-Rubin': 0.9998507732472093}	No
232	Coagulation defects, purpura and other haemorrhagic conditions|diseases of the blood and blood-forming organs and certain disorders involving the immune mechanism$F$11-20	diseases of the blood and blood-forming organs and certain disorders involving the immune mechanism	1.003179886181375	{'CI': array([0.96040066, 1.04653223]), 'Gelman-Rubin': 0.9997842164332246}	No	0.9985516350911521	{'CI': array([0.94853512, 1.0506772 ]), 'Gelman-Rubin': 0.9997542218871223}	No
233	Coagulation defects, purpura and other haemorrhagic conditions|diseases of the blood and blood-forming organs and certain disorders involving the immune mechanism$F$21-40	diseases of the blood and blood-forming organs and certain disorders involving the immune mechanism	0.9874567989970533	{'CI': array([0.96045632, 1.01263568]), 'Gelman-Rubin': 0.9999232292459461}	No	1.0001799705260603	{'CI': array([0.97586744, 1.02812169]), 'Gelman-Rubin': 0.9998321423922731}	No
234	Coagulation defects, purpura and other haemorrhagic conditions|diseases of the blood and blood-forming organs and certain disorders involving the immune mechanism$F$41-60	diseases of the blood and blood-forming organs and certain disorders involving the immune mechanism	0.989884346745583	{'CI': array([0.9689553 , 1.01018982]), 'Gelman-Rubin': 0.9998646453341515}	No	1.0060419172113648	{'CI': array([0.98480854, 1.02635467]), 'Gelman-Rubin': 0.9998068042727278}	No
235	Coagulation defects, purpura and other haemorrhagic conditions|diseases of the blood and blood-forming organs and certain disorders involving the immune mechanism$F$61-	diseases of the blood and blood-forming organs and certain disorders involving the immune mechanism	1.0101104671952235	{'CI': array([0.98646706, 1.03235728]), 'Gelman-Rubin': 0.9997914261298845}	No	1.0075539482425728	{'CI': array([0.98520152, 1.03025752]), 'Gelman-Rubin': 0.9998216692482962}	No
236	Coagulation defects, purpura and other haemorrhagic conditions|diseases of the blood and blood-forming organs and certain disorders involving the immune mechanism$M$0-10	diseases of the blood and blood-forming organs and certain disorders involving the immune mechanism	1.0101795958322013	{'CI': array([0.9683397, 1.0547896]), 'Gelman-Rubin': 0.9998522257567439}	No	1.0005080870996659	{'CI': array([0.95363723, 1.04874643]), 'Gelman-Rubin': 0.9997898724402243}	No
237	Coagulation defects, purpura and other haemorrhagic conditions|diseases of the blood and blood-forming organs and certain disorders involving the immune mechanism$M$11-20	diseases of the blood and blood-forming organs and certain disorders involving the immune mechanism	1.0004929819226107	{'CI': array([0.95838085, 1.04406088]), 'Gelman-Rubin': 0.9997505331564519}	No	1.013488732200489	{'CI': array([0.96388865, 1.06427247]), 'Gelman-Rubin': 0.999995010398468}	No
238	Coagulation defects, purpura and other haemorrhagic conditions|diseases of the blood and blood-forming organs and certain disorders involving the immune mechanism$M$21-40	diseases of the blood and blood-forming organs and certain disorders involving the immune mechanism	0.9974320320669402	{'CI': array([0.96253941, 1.03193704]), 'Gelman-Rubin': 1.0000228395296022}	No	0.983020576008543	{'CI': array([0.94640346, 1.02121462]), 'Gelman-Rubin': 0.9998038878865761}	No
239	Coagulation defects, purpura and other haemorrhagic conditions|diseases of the blood and blood-forming organs and certain disorders involving the immune mechanism$M$41-60	diseases of the blood and blood-forming organs and certain disorders involving the immune mechanism	1.0054252785097062	{'CI': array([0.98463242, 1.02741693]), 'Gelman-Rubin': 0.9999377472016469}	No	1.0000202912603826	{'CI': array([0.97745333, 1.02148977]), 'Gelman-Rubin': 0.9997933274504425}	No
240	Coagulation defects, purpura and other haemorrhagic conditions|diseases of the blood and blood-forming organs and certain disorders involving the immune mechanism$M$61-	diseases of the blood and blood-forming organs and certain disorders involving the immune mechanism	1.0383042931744073	{'CI': array([1.0168234, 1.0595325]), 'Gelman-Rubin': 0.9998428726272756}	Yes	1.0131253590939353	{'CI': array([0.99275582, 1.03541889]), 'Gelman-Rubin': 0.9997602119706772}	No
241	Haemolytic anaemias|diseases of the blood and blood-forming organs and certain disorders involving the immune mechanism$F$0-10	diseases of the blood and blood-forming organs and certain disorders involving the immune mechanism	1.0172868731227411	{'CI': array([0.96634856, 1.06173768]), 'Gelman-Rubin': 0.999932982180602}	No	1.0077219978347018	{'CI': array([0.95091079, 1.06400724]), 'Gelman-Rubin': 0.9997746712966618}	No
242	Haemolytic anaemias|diseases of the blood and blood-forming organs and certain disorders involving the immune mechanism$F$11-20	diseases of the blood and blood-forming organs and certain disorders involving the immune mechanism	0.9966444846214805	{'CI': array([0.95237117, 1.03978642]), 'Gelman-Rubin': 0.9998260552085063}	No	1.0052921585823058	{'CI': array([0.95755511, 1.05497992]), 'Gelman-Rubin': 0.9998357219929888}	No
243	Haemolytic anaemias|diseases of the blood and blood-forming organs and certain disorders involving the immune mechanism$F$21-40	diseases of the blood and blood-forming organs and certain disorders involving the immune mechanism	0.9994707233809986	{'CI': array([0.96055079, 1.04394185]), 'Gelman-Rubin': 1.000000361692689}	No	0.9983628091651126	{'CI': array([0.95524083, 1.04534077]), 'Gelman-Rubin': 0.9997845065245485}	No
244	Haemolytic anaemias|diseases of the blood and blood-forming organs and certain disorders involving the immune mechanism$F$41-60	diseases of the blood and blood-forming organs and certain disorders involving the immune mechanism	0.9956722669899831	{'CI': array([0.95497245, 1.03280685]), 'Gelman-Rubin': 0.9997684519462084}	No	0.9887960189861925	{'CI': array([0.94614768, 1.03651685]), 'Gelman-Rubin': 0.9997744304838171}	No
245	Haemolytic anaemias|diseases of the blood and blood-forming organs and certain disorders involving the immune mechanism$F$61-	diseases of the blood and blood-forming organs and certain disorders involving the immune mechanism	1.0163723857224276	{'CI': array([0.97206854, 1.06034193]), 'Gelman-Rubin': 0.9998949702414374}	No	0.9997566854536883	{'CI': array([0.9510753 , 1.05372144]), 'Gelman-Rubin': 0.9998130893922287}	No
246	Haemolytic anaemias|diseases of the blood and blood-forming organs and certain disorders involving the immune mechanism$M$0-10	diseases of the blood and blood-forming organs and certain disorders involving the immune mechanism	1.0231358307684078	{'CI': array([0.97859386, 1.06798035]), 'Gelman-Rubin': 0.9997665950467943}	No	1.0088320822977397	{'CI': array([0.95805724, 1.06501067]), 'Gelman-Rubin': 0.999918379046819}	No
247	Haemolytic anaemias|diseases of the blood and blood-forming organs and certain disorders involving the immune mechanism$M$11-20	diseases of the blood and blood-forming organs and certain disorders involving the immune mechanism	0.9954752590638279	{'CI': array([0.95342514, 1.03769293]), 'Gelman-Rubin': 1.0000445473690394}	No	1.0168809865558381	{'CI': array([0.96442128, 1.07058565]), 'Gelman-Rubin': 0.9998685530366896}	No
248	Haemolytic anaemias|diseases of the blood and blood-forming organs and certain disorders involving the immune mechanism$M$21-40	diseases of the blood and blood-forming organs and certain disorders involving the immune mechanism	0.9918189246070525	{'CI': array([0.95057051, 1.03611784]), 'Gelman-Rubin': 0.9998520007214287}	No	1.001642504135691	{'CI': array([0.95505535, 1.05356728]), 'Gelman-Rubin': 0.9998929440056733}	No
249	Haemolytic anaemias|diseases of the blood and blood-forming organs and certain disorders involving the immune mechanism$M$41-60	diseases of the blood and blood-forming organs and certain disorders involving the immune mechanism	0.9866086980436943	{'CI': array([0.94816982, 1.02757601]), 'Gelman-Rubin': 0.9998178273137082}	No	0.9765824059247701	{'CI': array([0.9282455 , 1.02870467]), 'Gelman-Rubin': 0.9998368877821392}	No
250	Haemolytic anaemias|diseases of the blood and blood-forming organs and certain disorders involving the immune mechanism$M$61-	diseases of the blood and blood-forming organs and certain disorders involving the immune mechanism	1.0206318468488629	{'CI': array([0.97377135, 1.06890069]), 'Gelman-Rubin': 0.9998418553453589}	No	1.0401379119101026	{'CI': array([0.984863 , 1.0986684]), 'Gelman-Rubin': 0.9997630008405118}	No
251	Intraoperative and postprocedural complications of the spleen|diseases of the blood and blood-forming organs and certain disorders involving the immune mechanism$F$0-10	diseases of the blood and blood-forming organs and certain disorders involving the immune mechanism	0.9924750997113312	{'CI': array([0.93941145, 1.04766889]), 'Gelman-Rubin': 0.9998430113232727}	No	0.9940920454813376	{'CI': array([0.92461835, 1.06293654]), 'Gelman-Rubin': 0.9997664541664475}	No
252	Intraoperative and postprocedural complications of the spleen|diseases of the blood and blood-forming organs and certain disorders involving the immune mechanism$F$11-20	diseases of the blood and blood-forming organs and certain disorders involving the immune mechanism	1.0021879863140073	{'CI': array([0.95330087, 1.05362057]), 'Gelman-Rubin': 0.9999397633787778}	No	0.9899265810007771	{'CI': array([0.92068962, 1.05790921]), 'Gelman-Rubin': 0.9998354445905328}	No
253	Intraoperative and postprocedural complications of the spleen|diseases of the blood and blood-forming organs and certain disorders involving the immune mechanism$F$21-40	diseases of the blood and blood-forming organs and certain disorders involving the immune mechanism	1.0012737492178276	{'CI': array([0.95515836, 1.05012305]), 'Gelman-Rubin': 0.9998295093141976}	No	0.9984883410836294	{'CI': array([0.94539948, 1.05950866]), 'Gelman-Rubin': 0.9997849661864058}	No
254	Intraoperative and postprocedural complications of the spleen|diseases of the blood and blood-forming organs and certain disorders involving the immune mechanism$F$41-60	diseases of the blood and blood-forming organs and certain disorders involving the immune mechanism	1.0061758337213784	{'CI': array([0.96011622, 1.04783575]), 'Gelman-Rubin': 1.0001135820465854}	No	0.9991803996906524	{'CI': array([0.94477477, 1.04982318]), 'Gelman-Rubin': 0.9997564274630205}	No
255	Intraoperative and postprocedural complications of the spleen|diseases of the blood and blood-forming organs and certain disorders involving the immune mechanism$F$61-	diseases of the blood and blood-forming organs and certain disorders involving the immune mechanism	1.0021122899446546	{'CI': array([0.96031361, 1.04839098]), 'Gelman-Rubin': 0.9998915059935065}	No	1.003151981058474	{'CI': array([0.95138711, 1.05831017]), 'Gelman-Rubin': 0.9998824623456047}	No
256	Intraoperative and postprocedural complications of the spleen|diseases of the blood and blood-forming organs and certain disorders involving the immune mechanism$M$0-10	diseases of the blood and blood-forming organs and certain disorders involving the immune mechanism	0.9963056550238294	{'CI': array([0.9436415 , 1.05250734]), 'Gelman-Rubin': 0.9997643462324546}	No	0.9920728914372705	{'CI': array([0.92590837, 1.06473006]), 'Gelman-Rubin': 0.9998764876144896}	No
257	Intraoperative and postprocedural complications of the spleen|diseases of the blood and blood-forming organs and certain disorders involving the immune mechanism$M$11-20	diseases of the blood and blood-forming organs and certain disorders involving the immune mechanism	1.0024090631972598	{'CI': array([0.94860019, 1.05343505]), 'Gelman-Rubin': 0.9999716393787048}	No	1.0018802821641204	{'CI': array([0.93815595, 1.07680533]), 'Gelman-Rubin': 0.999752369754149}	No
258	Intraoperative and postprocedural complications of the spleen|diseases of the blood and blood-forming organs and certain disorders involving the immune mechanism$M$21-40	diseases of the blood and blood-forming organs and certain disorders involving the immune mechanism	0.99707950235324	{'CI': array([0.94528498, 1.05109368]), 'Gelman-Rubin': 0.9998728505889609}	No	0.9934139311861033	{'CI': array([0.93243229, 1.05563679]), 'Gelman-Rubin': 0.9997910166064904}	No
259	Intraoperative and postprocedural complications of the spleen|diseases of the blood and blood-forming organs and certain disorders involving the immune mechanism$M$41-60	diseases of the blood and blood-forming organs and certain disorders involving the immune mechanism	0.9941556361715214	{'CI': array([0.94749631, 1.04024957]), 'Gelman-Rubin': 0.9998934667065082}	No	0.9897416116460022	{'CI': array([0.93651866, 1.03989026]), 'Gelman-Rubin': 0.9998790560684432}	No
260	Intraoperative and postprocedural complications of the spleen|diseases of the blood and blood-forming organs and certain disorders involving the immune mechanism$M$61-	diseases of the blood and blood-forming organs and certain disorders involving the immune mechanism	1.0056498400276652	{'CI': array([0.96250118, 1.04957177]), 'Gelman-Rubin': 0.9999983364862988}	No	1.009106966822611	{'CI': array([0.95670207, 1.06321897]), 'Gelman-Rubin': 0.9998109455878428}	No
261	Nutritional anemias|diseases of the blood and blood-forming organs and certain disorders involving the immune mechanism$F$0-10	diseases of the blood and blood-forming organs and certain disorders involving the immune mechanism	0.999892753393664	{'CI': array([0.94998315, 1.04458636]), 'Gelman-Rubin': 0.9997716521522818}	No	0.9783491814294022	{'CI': array([0.92242689, 1.03345296]), 'Gelman-Rubin': 1.0000137377528127}	No
262	Nutritional anemias|diseases of the blood and blood-forming organs and certain disorders involving the immune mechanism$F$11-20	diseases of the blood and blood-forming organs and certain disorders involving the immune mechanism	0.9985000970523439	{'CI': array([0.95523597, 1.03707487]), 'Gelman-Rubin': 0.9998315223072716}	No	1.0049764128579997	{'CI': array([0.95498362, 1.05030066]), 'Gelman-Rubin': 0.9997915535141169}	No
263	Nutritional anemias|diseases of the blood and blood-forming organs and certain disorders involving the immune mechanism$F$21-40	diseases of the blood and blood-forming organs and certain disorders involving the immune mechanism	1.0071515906632362	{'CI': array([0.98665618, 1.02646669]), 'Gelman-Rubin': 0.9998576933732979}	No	1.0077724291489707	{'CI': array([0.98543092, 1.02785837]), 'Gelman-Rubin': 1.0000618259065588}	No
264	Nutritional anemias|diseases of the blood and blood-forming organs and certain disorders involving the immune mechanism$F$41-60	diseases of the blood and blood-forming organs and certain disorders involving the immune mechanism	1.0145549751796397	{'CI': array([1.00229412, 1.02827348]), 'Gelman-Rubin': 0.9998928712403128}	Yes	1.0056570499121504	{'CI': array([0.99127389, 1.01774562]), 'Gelman-Rubin': 0.9999671155142936}	No
265	Nutritional anemias|diseases of the blood and blood-forming organs and certain disorders involving the immune mechanism$F$61-	diseases of the blood and blood-forming organs and certain disorders involving the immune mechanism	1.022668231366973	{'CI': array([1.00877962, 1.03566961]), 'Gelman-Rubin': 0.9999958556878903}	Yes	1.0192029153520468	{'CI': array([1.00474651, 1.03252177]), 'Gelman-Rubin': 0.999952427172861}	Yes
266	Nutritional anemias|diseases of the blood and blood-forming organs and certain disorders involving the immune mechanism$M$0-10	diseases of the blood and blood-forming organs and certain disorders involving the immune mechanism	0.9985737364034712	{'CI': array([0.95477434, 1.04459092]), 'Gelman-Rubin': 1.000067205426228}	No	1.001669391459531	{'CI': array([0.95135457, 1.05977708]), 'Gelman-Rubin': 0.9999353359154877}	No
267	Nutritional anemias|diseases of the blood and blood-forming organs and certain disorders involving the immune mechanism$M$11-20	diseases of the blood and blood-forming organs and certain disorders involving the immune mechanism	1.006003109601252	{'CI': array([0.95728123, 1.05957118]), 'Gelman-Rubin': 0.9999004055193015}	No	1.010346098882358	{'CI': array([0.95414968, 1.0705735 ]), 'Gelman-Rubin': 1.0001220814993674}	No
268	Nutritional anemias|diseases of the blood and blood-forming organs and certain disorders involving the immune mechanism$M$21-40	diseases of the blood and blood-forming organs and certain disorders involving the immune mechanism	1.020635021669598	{'CI': array([0.98823161, 1.05268826]), 'Gelman-Rubin': 0.9997960207638146}	No	1.0173951025622137	{'CI': array([0.98285246, 1.05339736]), 'Gelman-Rubin': 1.0000639640172775}	No
269	Nutritional anemias|diseases of the blood and blood-forming organs and certain disorders involving the immune mechanism$M$41-60	diseases of the blood and blood-forming organs and certain disorders involving the immune mechanism	1.0196182717681335	{'CI': array([1.00063208, 1.03768599]), 'Gelman-Rubin': 0.9998112420732553}	Yes	1.033100454950342	{'CI': array([1.01268679, 1.05190565]), 'Gelman-Rubin': 0.9998714126341265}	Yes
270	Nutritional anemias|diseases of the blood and blood-forming organs and certain disorders involving the immune mechanism$M$61-	diseases of the blood and blood-forming organs and certain disorders involving the immune mechanism	1.0052563631157856	{'CI': array([0.9900431 , 1.01873679]), 'Gelman-Rubin': 0.9999712013947897}	No	1.0322557569918667	{'CI': array([1.01571623, 1.04699158]), 'Gelman-Rubin': 0.9997578393042966}	Yes
271	Other diseases of blood and blood-forming organs|diseases of the blood and blood-forming organs and certain disorders involving the immune mechanism$F$0-10	diseases of the blood and blood-forming organs and certain disorders involving the immune mechanism	0.9832048192965815	{'CI': array([0.94286231, 1.02761738]), 'Gelman-Rubin': 0.9999590631019875}	No	1.0031134753877946	{'CI': array([0.95578636, 1.0542222 ]), 'Gelman-Rubin': 0.9999877257216958}	No
272	Other diseases of blood and blood-forming organs|diseases of the blood and blood-forming organs and certain disorders involving the immune mechanism$F$11-20	diseases of the blood and blood-forming organs and certain disorders involving the immune mechanism	1.0123403361213261	{'CI': array([0.96648163, 1.05853678]), 'Gelman-Rubin': 0.9998848626772966}	No	1.0184523669091865	{'CI': array([0.96726425, 1.07484948]), 'Gelman-Rubin': 0.9997801795771014}	No
273	Other diseases of blood and blood-forming organs|diseases of the blood and blood-forming organs and certain disorders involving the immune mechanism$F$21-40	diseases of the blood and blood-forming organs and certain disorders involving the immune mechanism	0.9977272647043363	{'CI': array([0.96889582, 1.0270777 ]), 'Gelman-Rubin': 0.9997815964685182}	No	1.0154826585266286	{'CI': array([0.9852851 , 1.04730565]), 'Gelman-Rubin': 0.9999253621924707}	No
274	Other diseases of blood and blood-forming organs|diseases of the blood and blood-forming organs and certain disorders involving the immune mechanism$F$41-60	diseases of the blood and blood-forming organs and certain disorders involving the immune mechanism	0.9995808892715324	{'CI': array([0.98000466, 1.01798639]), 'Gelman-Rubin': 1.0002205349260513}	No	1.0025354168704135	{'CI': array([0.98420979, 1.02256961]), 'Gelman-Rubin': 0.9998259652678868}	No
275	Other diseases of blood and blood-forming organs|diseases of the blood and blood-forming organs and certain disorders involving the immune mechanism$F$61-	diseases of the blood and blood-forming organs and certain disorders involving the immune mechanism	1.019669825659046	{'CI': array([0.9987558 , 1.04060517]), 'Gelman-Rubin': 0.9999113030119592}	No	1.0076091949505348	{'CI': array([0.98585228, 1.03018574]), 'Gelman-Rubin': 0.9998735734330403}	No
276	Other diseases of blood and blood-forming organs|diseases of the blood and blood-forming organs and certain disorders involving the immune mechanism$M$0-10	diseases of the blood and blood-forming organs and certain disorders involving the immune mechanism	0.9830371134093466	{'CI': array([0.94300564, 1.02816747]), 'Gelman-Rubin': 0.9997957882244394}	No	1.048233788482333	{'CI': array([1.0022448 , 1.10146854]), 'Gelman-Rubin': 0.9998291002077861}	Yes
277	Other diseases of blood and blood-forming organs|diseases of the blood and blood-forming organs and certain disorders involving the immune mechanism$M$11-20	diseases of the blood and blood-forming organs and certain disorders involving the immune mechanism	0.9915408861244834	{'CI': array([0.95177154, 1.03599137]), 'Gelman-Rubin': 0.9997834446562706}	No	0.9945166799524843	{'CI': array([0.94356835, 1.04521095]), 'Gelman-Rubin': 0.9998114908872408}	No
278	Other diseases of blood and blood-forming organs|diseases of the blood and blood-forming organs and certain disorders involving the immune mechanism$M$21-40	diseases of the blood and blood-forming organs and certain disorders involving the immune mechanism	1.001494569660879	{'CI': array([0.96828163, 1.03547018]), 'Gelman-Rubin': 0.9998348037198204}	No	0.994442850394904	{'CI': array([0.96032416, 1.03427192]), 'Gelman-Rubin': 0.9998415259632867}	No
279	Other diseases of blood and blood-forming organs|diseases of the blood and blood-forming organs and certain disorders involving the immune mechanism$M$41-60	diseases of the blood and blood-forming organs and certain disorders involving the immune mechanism	1.0151981765318814	{'CI': array([0.9935374 , 1.03940582]), 'Gelman-Rubin': 0.999752545420928}	No	1.003552442340994	{'CI': array([0.98111489, 1.02810701]), 'Gelman-Rubin': 0.9998383932402468}	No
280	Other diseases of blood and blood-forming organs|diseases of the blood and blood-forming organs and certain disorders involving the immune mechanism$M$61-	diseases of the blood and blood-forming organs and certain disorders involving the immune mechanism	1.01333411031113	{'CI': array([0.99182463, 1.03467453]), 'Gelman-Rubin': 0.9998803036291375}	No	1.0022184375765786	{'CI': array([0.97930361, 1.02612366]), 'Gelman-Rubin': 1.0000403859112317}	No
281	Cerebrovascular diseases|diseases of the circulatory system$F$0-10	diseases of the circulatory system	1.006427786284269	{'CI': array([0.95789013, 1.04779477]), 'Gelman-Rubin': 1.0000365036858807}	No	1.004537061624381	{'CI': array([0.95510497, 1.05774633]), 'Gelman-Rubin': 0.9998729260071303}	No
282	Cerebrovascular diseases|diseases of the circulatory system$F$11-20	diseases of the circulatory system	0.9937802763549026	{'CI': array([0.94727299, 1.03850202]), 'Gelman-Rubin': 0.9998986788354611}	No	1.0195131858446425	{'CI': array([0.96621795, 1.07688935]), 'Gelman-Rubin': 0.9998212866558532}	No
283	Cerebrovascular diseases|diseases of the circulatory system$F$21-40	diseases of the circulatory system	0.9913280650007404	{'CI': array([0.96301982, 1.02291972]), 'Gelman-Rubin': 0.9998546364521734}	No	0.9935004005171755	{'CI': array([0.96200308, 1.02587597]), 'Gelman-Rubin': 0.9998418723038792}	No
284	Cerebrovascular diseases|diseases of the circulatory system$F$41-60	diseases of the circulatory system	0.9887825702079635	{'CI': array([0.97434897, 1.0049656 ]), 'Gelman-Rubin': 0.9999655298618366}	No	0.9929945088443496	{'CI': array([0.97889129, 1.00795487]), 'Gelman-Rubin': 1.000030131478385}	No
285	Cerebrovascular diseases|diseases of the circulatory system$F$61-	diseases of the circulatory system	0.9982764907955001	{'CI': array([0.98817193, 1.00843344]), 'Gelman-Rubin': 0.9997805759323848}	No	1.0006587825555697	{'CI': array([0.99106704, 1.010897 ]), 'Gelman-Rubin': 0.9998124723682305}	No
286	Cerebrovascular diseases|diseases of the circulatory system$M$0-10	diseases of the circulatory system	1.0196635379631673	{'CI': array([0.98017976, 1.06248902]), 'Gelman-Rubin': 1.000090247428522}	No	1.0012224559211285	{'CI': array([0.9574896 , 1.05159861]), 'Gelman-Rubin': 0.999988031851914}	No
287	Cerebrovascular diseases|diseases of the circulatory system$M$11-20	diseases of the circulatory system	0.9995394962957863	{'CI': array([0.95349463, 1.04502591]), 'Gelman-Rubin': 0.9998260718782109}	No	1.0044761526955224	{'CI': array([0.95243283, 1.05912806]), 'Gelman-Rubin': 1.0001782304167934}	No
288	Cerebrovascular diseases|diseases of the circulatory system$M$21-40	diseases of the circulatory system	0.9785998926833862	{'CI': array([0.94632746, 1.01217668]), 'Gelman-Rubin': 0.9999123625811975}	No	1.0104195716125626	{'CI': array([0.97345639, 1.0456312 ]), 'Gelman-Rubin': 0.9997795001641167}	No
289	Cerebrovascular diseases|diseases of the circulatory system$M$41-60	diseases of the circulatory system	0.9911453057013037	{'CI': array([0.97534098, 1.0045028 ]), 'Gelman-Rubin': 0.9998280515049447}	No	1.0023768613412076	{'CI': array([0.9876929 , 1.01679813]), 'Gelman-Rubin': 0.9997547747426817}	No
290	Cerebrovascular diseases|diseases of the circulatory system$M$61-	diseases of the circulatory system	0.9977679742268794	{'CI': array([0.9876254, 1.0078192]), 'Gelman-Rubin': 0.9998610658247996}	No	1.0039457246451973	{'CI': array([0.99333412, 1.01406054]), 'Gelman-Rubin': 0.9997725734157181}	No
291	Chronic rheumatic heart diseases|diseases of the circulatory system$F$21-40	diseases of the circulatory system	0.9962062645818878	{'CI': array([0.9504922 , 1.04472296]), 'Gelman-Rubin': 0.999853150704614}	No	0.9910085185136249	{'CI': array([0.93593035, 1.05123521]), 'Gelman-Rubin': 0.9999706120606959}	No
292	Chronic rheumatic heart diseases|diseases of the circulatory system$F$41-60	diseases of the circulatory system	1.019737059344153	{'CI': array([0.98723096, 1.05618729]), 'Gelman-Rubin': 0.9998283679210513}	No	0.9990903263522746	{'CI': array([0.96130265, 1.03610724]), 'Gelman-Rubin': 0.9997779207211746}	No
293	Chronic rheumatic heart diseases|diseases of the circulatory system$F$61-	diseases of the circulatory system	1.012665318230995	{'CI': array([0.98477398, 1.04167475]), 'Gelman-Rubin': 1.0001173829369208}	No	0.9926745118957812	{'CI': array([0.96281225, 1.02412994]), 'Gelman-Rubin': 0.9999808511268709}	No
294	Chronic rheumatic heart diseases|diseases of the circulatory system$M$21-40	diseases of the circulatory system	1.0143523018365523	{'CI': array([0.96440229, 1.06454879]), 'Gelman-Rubin': 0.9998690479880125}	No	0.9905091599429688	{'CI': array([0.931987 , 1.05116254]), 'Gelman-Rubin': 0.9997617097817647}	No
295	Chronic rheumatic heart diseases|diseases of the circulatory system$M$41-60	diseases of the circulatory system	0.9978855941053545	{'CI': array([0.96191376, 1.0349776 ]), 'Gelman-Rubin': 0.9998268222637695}	No	0.9916743122652844	{'CI': array([0.94548212, 1.03490975]), 'Gelman-Rubin': 0.9998639900677391}	No
296	Chronic rheumatic heart diseases|diseases of the circulatory system$M$61-	diseases of the circulatory system	1.020258818460026	{'CI': array([0.98812303, 1.05012151]), 'Gelman-Rubin': 0.9998787411739903}	No	1.0029945754251823	{'CI': array([0.9671807 , 1.03841631]), 'Gelman-Rubin': 1.0000339251671568}	No
297	Diseases of arteries, arterioles and capillaries|diseases of the circulatory system$F$0-10	diseases of the circulatory system	1.0063153510418898	{'CI': array([0.96085099, 1.05888805]), 'Gelman-Rubin': 0.999889806493216}	No	1.0044940940776867	{'CI': array([0.94488282, 1.0741559 ]), 'Gelman-Rubin': 0.9997920413415174}	No
298	Diseases of arteries, arterioles and capillaries|diseases of the circulatory system$F$11-20	diseases of the circulatory system	0.9997559162452417	{'CI': array([0.95841926, 1.04677208]), 'Gelman-Rubin': 0.9999184140284519}	No	1.0073468193037873	{'CI': array([0.95426173, 1.06590041]), 'Gelman-Rubin': 1.0000073611587408}	No
299	Diseases of arteries, arterioles and capillaries|diseases of the circulatory system$F$21-40	diseases of the circulatory system	1.00946044115174	{'CI': array([0.97560172, 1.03855053]), 'Gelman-Rubin': 0.9998709253740528}	No	0.9803598411558757	{'CI': array([0.9490768 , 1.01468771]), 'Gelman-Rubin': 0.9999486764148926}	No
300	Diseases of arteries, arterioles and capillaries|diseases of the circulatory system$F$41-60	diseases of the circulatory system	0.9991560072327097	{'CI': array([0.98496272, 1.01405157]), 'Gelman-Rubin': 0.9998607181285447}	No	0.9968376965070986	{'CI': array([0.98091365, 1.01271193]), 'Gelman-Rubin': 0.9998830127353359}	No
301	Diseases of arteries, arterioles and capillaries|diseases of the circulatory system$F$61-	diseases of the circulatory system	1.0120715100883702	{'CI': array([1.00099104, 1.02301906]), 'Gelman-Rubin': 0.9999058703732814}	Yes	0.9988665058320504	{'CI': array([0.98762203, 1.01011912]), 'Gelman-Rubin': 0.9999615212098879}	No
302	Diseases of arteries, arterioles and capillaries|diseases of the circulatory system$M$11-20	diseases of the circulatory system	0.9885495171724041	{'CI': array([0.94227337, 1.03643462]), 'Gelman-Rubin': 0.9998571789369224}	No	0.9937286178615051	{'CI': array([0.93925157, 1.05030814]), 'Gelman-Rubin': 0.9998569059457391}	No
303	Diseases of arteries, arterioles and capillaries|diseases of the circulatory system$M$21-40	diseases of the circulatory system	0.9977064916923959	{'CI': array([0.96356653, 1.03214325]), 'Gelman-Rubin': 0.9998474940627765}	No	0.9960223179250351	{'CI': array([0.95837567, 1.03102715]), 'Gelman-Rubin': 0.9998015438574488}	No
304	Diseases of arteries, arterioles and capillaries|diseases of the circulatory system$M$41-60	diseases of the circulatory system	0.9972783474150666	{'CI': array([0.98368216, 1.01119657]), 'Gelman-Rubin': 0.9998393001194388}	No	0.9950286637548893	{'CI': array([0.98021239, 1.00877381]), 'Gelman-Rubin': 0.999827998067247}	No
305	Diseases of arteries, arterioles and capillaries|diseases of the circulatory system$M$61-	diseases of the circulatory system	1.0134408168888185	{'CI': array([1.00259391, 1.023276 ]), 'Gelman-Rubin': 0.9997801172056439}	Yes	0.9939414078808182	{'CI': array([0.98373207, 1.00353583]), 'Gelman-Rubin': 0.9998340921705391}	No
306	Diseases of veins, lymphatic vessels and lymph nodes, not elsewhere classified|diseases of the circulatory system$F$0-10	diseases of the circulatory system	0.9923208936251832	{'CI': array([0.94850508, 1.03347119]), 'Gelman-Rubin': 1.0002360871455467}	No	0.9867026897452057	{'CI': array([0.94114594, 1.03635109]), 'Gelman-Rubin': 0.9998733154464359}	No
307	Diseases of veins, lymphatic vessels and lymph nodes, not elsewhere classified|diseases of the circulatory system$F$11-20	diseases of the circulatory system	1.0047750870897483	{'CI': array([0.96011287, 1.04632717]), 'Gelman-Rubin': 0.9999932329017723}	No	0.9967178099375178	{'CI': array([0.9539091 , 1.04319247]), 'Gelman-Rubin': 0.9998763474557573}	No
308	Diseases of veins, lymphatic vessels and lymph nodes, not elsewhere classified|diseases of the circulatory system$F$21-40	diseases of the circulatory system	1.0050292152458153	{'CI': array([0.98566368, 1.02400917]), 'Gelman-Rubin': 0.9998865901403724}	No	1.0000633863132118	{'CI': array([0.97872314, 1.0190205 ]), 'Gelman-Rubin': 0.9998471877324038}	No
309	Diseases of veins, lymphatic vessels and lymph nodes, not elsewhere classified|diseases of the circulatory system$F$41-60	diseases of the circulatory system	0.9943642255479658	{'CI': array([0.98180469, 1.00582826]), 'Gelman-Rubin': 0.9997768329906218}	No	0.9976799187675731	{'CI': array([0.9855211 , 1.00935589]), 'Gelman-Rubin': 0.9998892667139375}	No
310	Diseases of veins, lymphatic vessels and lymph nodes, not elsewhere classified|diseases of the circulatory system$F$61-	diseases of the circulatory system	1.0120097421192538	{'CI': array([0.9989273 , 1.02427858]), 'Gelman-Rubin': 1.0002643917877232}	No	0.9925202838705575	{'CI': array([0.98002539, 1.00483181]), 'Gelman-Rubin': 0.9998265411755491}	No
311	Diseases of veins, lymphatic vessels and lymph nodes, not elsewhere classified|diseases of the circulatory system$M$0-10	diseases of the circulatory system	0.9878526243331797	{'CI': array([0.94921599, 1.02644496]), 'Gelman-Rubin': 0.999817186594273}	No	1.0147188249809638	{'CI': array([0.96959577, 1.06881747]), 'Gelman-Rubin': 0.9999213733074598}	No
312	Diseases of veins, lymphatic vessels and lymph nodes, not elsewhere classified|diseases of the circulatory system$M$11-20	diseases of the circulatory system	0.9930530576611496	{'CI': array([0.95531841, 1.03030142]), 'Gelman-Rubin': 0.9998991220051807}	No	0.9977733660018406	{'CI': array([0.95668638, 1.04133289]), 'Gelman-Rubin': 0.9999921415412442}	No
313	Diseases of veins, lymphatic vessels and lymph nodes, not elsewhere classified|diseases of the circulatory system$M$21-40	diseases of the circulatory system	1.0001952435686914	{'CI': array([0.97360431, 1.02634241]), 'Gelman-Rubin': 0.9997603244427973}	No	0.9794150604150459	{'CI': array([0.95276095, 1.00340801]), 'Gelman-Rubin': 0.9999726347564641}	No
314	Diseases of veins, lymphatic vessels and lymph nodes, not elsewhere classified|diseases of the circulatory system$M$41-60	diseases of the circulatory system	1.0005961119138103	{'CI': array([0.98710762, 1.015441 ]), 'Gelman-Rubin': 0.9999780645132631}	No	0.9931160190255567	{'CI': array([0.97898059, 1.0074172 ]), 'Gelman-Rubin': 0.9998193278519351}	No
315	Diseases of veins, lymphatic vessels and lymph nodes, not elsewhere classified|diseases of the circulatory system$M$61-	diseases of the circulatory system	1.0056140213316633	{'CI': array([0.99160358, 1.02085928]), 'Gelman-Rubin': 0.9998743782675797}	No	0.994630852522802	{'CI': array([0.9801504 , 1.00846319]), 'Gelman-Rubin': 0.9999652889450241}	No
316	Hypertensive diseases|diseases of the circulatory system$F$0-10	diseases of the circulatory system	1.0021609507852687	{'CI': array([0.95456253, 1.05123107]), 'Gelman-Rubin': 0.9999520058498773}	No	1.0044898666744968	{'CI': array([0.94453125, 1.07120516]), 'Gelman-Rubin': 0.9997998618237974}	No
317	Hypertensive diseases|diseases of the circulatory system$F$11-20	diseases of the circulatory system	0.9975872844190282	{'CI': array([0.95882094, 1.03921368]), 'Gelman-Rubin': 0.9998645598126198}	No	0.9932275396113454	{'CI': array([0.94443297, 1.04019226]), 'Gelman-Rubin': 0.9998222214063631}	No
318	Hypertensive diseases|diseases of the circulatory system$F$21-40	diseases of the circulatory system	0.9939393679645279	{'CI': array([0.98276102, 1.00412986]), 'Gelman-Rubin': 0.9998444628019989}	No	1.00097561390935	{'CI': array([0.9891319 , 1.01283551]), 'Gelman-Rubin': 1.000102408414136}	No
319	Hypertensive diseases|diseases of the circulatory system$F$41-60	diseases of the circulatory system	1.0013531333941905	{'CI': array([0.99680134, 1.0059678 ]), 'Gelman-Rubin': 0.9998216376799374}	No	0.9946430146069001	{'CI': array([0.98977007, 0.99963117]), 'Gelman-Rubin': 0.999797427827372}	Yes
320	Hypertensive diseases|diseases of the circulatory system$F$61-	diseases of the circulatory system	1.0284232262201405	{'CI': array([1.02367988, 1.03322585]), 'Gelman-Rubin': 0.9997671992319134}	Yes	0.9947584332889112	{'CI': array([0.9904172 , 0.99956331]), 'Gelman-Rubin': 1.0000097263187704}	Yes
321	Hypertensive diseases|diseases of the circulatory system$M$0-10	diseases of the circulatory system	1.0035969560356617	{'CI': array([0.94742194, 1.05234806]), 'Gelman-Rubin': 0.9998958099672439}	No	0.9878328889777248	{'CI': array([0.93233165, 1.04617781]), 'Gelman-Rubin': 0.9998905521680004}	No
322	Hypertensive diseases|diseases of the circulatory system$M$11-20	diseases of the circulatory system	0.9960080828033113	{'CI': array([0.9591536 , 1.03037911]), 'Gelman-Rubin': 0.9998402831558358}	No	0.9929508270876902	{'CI': array([0.95499629, 1.03430323]), 'Gelman-Rubin': 0.9999030301990259}	No
323	Hypertensive diseases|diseases of the circulatory system$M$21-40	diseases of the circulatory system	0.9958486632942518	{'CI': array([0.98542105, 1.00713497]), 'Gelman-Rubin': 0.9998724708012343}	No	0.9904086619113445	{'CI': array([0.98026034, 1.00067278]), 'Gelman-Rubin': 0.9999434226022974}	No
324	Hypertensive diseases|diseases of the circulatory system$M$41-60	diseases of the circulatory system	1.0047566103894903	{'CI': array([1.00053778, 1.00984965]), 'Gelman-Rubin': 0.9997677016013563}	Yes	0.9885264262979214	{'CI': array([0.98351845, 0.993364 ]), 'Gelman-Rubin': 0.9998981202929272}	Yes
325	Hypertensive diseases|diseases of the circulatory system$M$61-	diseases of the circulatory system	1.0297438062000122	{'CI': array([1.02454224, 1.03478233]), 'Gelman-Rubin': 0.9999559364263334}	Yes	0.9982305382188039	{'CI': array([0.99328945, 1.00322863]), 'Gelman-Rubin': 0.9999514555279914}	No
326	Ischemic heart diseases|diseases of the circulatory system$F$21-40	diseases of the circulatory system	1.0057239156977744	{'CI': array([0.96808267, 1.04294177]), 'Gelman-Rubin': 0.9998146233456279}	No	0.9985357045174161	{'CI': array([0.96048815, 1.04019253]), 'Gelman-Rubin': 0.9999187934393547}	No
327	Ischemic heart diseases|diseases of the circulatory system$F$41-60	diseases of the circulatory system	0.9791860709140402	{'CI': array([0.96659456, 0.99068717]), 'Gelman-Rubin': 0.9999461014366006}	Yes	1.003796679796598	{'CI': array([0.99132305, 1.0172559 ]), 'Gelman-Rubin': 0.9999304649352959}	No
328	Ischemic heart diseases|diseases of the circulatory system$F$61-	diseases of the circulatory system	1.012233567309974	{'CI': array([1.00443269, 1.02059489]), 'Gelman-Rubin': 1.0000600749479802}	Yes	1.0033747123132593	{'CI': array([0.99511871, 1.0114219 ]), 'Gelman-Rubin': 1.000040889901594}	No
329	Ischemic heart diseases|diseases of the circulatory system$M$11-20	diseases of the circulatory system	0.9950198086946908	{'CI': array([0.94457336, 1.04670072]), 'Gelman-Rubin': 0.9999099798992303}	No	0.9934315554814576	{'CI': array([0.9327531 , 1.05889451]), 'Gelman-Rubin': 0.9997584091434026}	No
330	Ischemic heart diseases|diseases of the circulatory system$M$21-40	diseases of the circulatory system	0.9860866629039746	{'CI': array([0.95558798, 1.01822904]), 'Gelman-Rubin': 0.999805894115435}	No	1.0038625223899682	{'CI': array([0.9714081 , 1.03592968]), 'Gelman-Rubin': 0.9999164556480367}	No
331	Ischemic heart diseases|diseases of the circulatory system$M$41-60	diseases of the circulatory system	0.9966627389517231	{'CI': array([0.98900608, 1.0052347 ]), 'Gelman-Rubin': 0.9999577751244284}	No	1.0018749996311938	{'CI': array([0.9929791 , 1.01040327]), 'Gelman-Rubin': 0.9997749513804594}	No
332	Ischemic heart diseases|diseases of the circulatory system$M$61-	diseases of the circulatory system	1.0229008954055092	{'CI': array([1.01652479, 1.02910119]), 'Gelman-Rubin': 1.0002160854916624}	Yes	1.0071859586210277	{'CI': array([1.00106987, 1.01290437]), 'Gelman-Rubin': 1.00062753362175}	Yes
333	Other and unspecified disorders of the circulatory system|diseases of the circulatory system$F$0-10	diseases of the circulatory system	0.9865648686887771	{'CI': array([0.93716788, 1.03578378]), 'Gelman-Rubin': 0.9998897422051403}	No	0.992417622077014	{'CI': array([0.93569931, 1.05420299]), 'Gelman-Rubin': 0.9997958382455241}	No
334	Other and unspecified disorders of the circulatory system|diseases of the circulatory system$F$11-20	diseases of the circulatory system	1.0090276439926642	{'CI': array([0.96366062, 1.05648457]), 'Gelman-Rubin': 0.999764473751175}	No	0.9793360917986447	{'CI': array([0.92000823, 1.03241784]), 'Gelman-Rubin': 0.9999027978122249}	No
335	Other and unspecified disorders of the circulatory system|diseases of the circulatory system$F$21-40	diseases of the circulatory system	1.0054493639310467	{'CI': array([0.96828811, 1.0436674 ]), 'Gelman-Rubin': 0.9997917038749599}	No	1.0070200541675245	{'CI': array([0.96856466, 1.04835882]), 'Gelman-Rubin': 1.0000371711251526}	No
336	Other and unspecified disorders of the circulatory system|diseases of the circulatory system$F$41-60	diseases of the circulatory system	0.9875669562106301	{'CI': array([0.96079029, 1.01164375]), 'Gelman-Rubin': 0.9997818725365193}	No	0.9991398225530002	{'CI': array([0.97363474, 1.02643986]), 'Gelman-Rubin': 0.9997724256215659}	No
337	Other and unspecified disorders of the circulatory system|diseases of the circulatory system$F$61-	diseases of the circulatory system	1.009663181801507	{'CI': array([0.98656755, 1.0310624 ]), 'Gelman-Rubin': 0.9999137342662732}	No	1.0099108784991044	{'CI': array([0.98548927, 1.03184641]), 'Gelman-Rubin': 1.0001088623369845}	No
338	Other and unspecified disorders of the circulatory system|diseases of the circulatory system$M$0-10	diseases of the circulatory system	1.0046775252038207	{'CI': array([0.95261617, 1.05514336]), 'Gelman-Rubin': 0.9999194266999386}	No	0.9927442506040868	{'CI': array([0.93109817, 1.05104787]), 'Gelman-Rubin': 0.9998012783269905}	No
339	Other and unspecified disorders of the circulatory system|diseases of the circulatory system$M$11-20	diseases of the circulatory system	1.0012288267803182	{'CI': array([0.94823105, 1.04712648]), 'Gelman-Rubin': 0.9997865059791041}	No	1.006079570591072	{'CI': array([0.94973113, 1.07165727]), 'Gelman-Rubin': 0.9997851853749116}	No
340	Other and unspecified disorders of the circulatory system|diseases of the circulatory system$M$21-40	diseases of the circulatory system	0.9846990095759097	{'CI': array([0.94124572, 1.03039508]), 'Gelman-Rubin': 0.9998226935955621}	No	0.9893008332296632	{'CI': array([0.93799875, 1.04057627]), 'Gelman-Rubin': 0.9997685813987511}	No
341	Other and unspecified disorders of the circulatory system|diseases of the circulatory system$M$41-60	diseases of the circulatory system	0.9773432331538787	{'CI': array([0.94772214, 1.00594518]), 'Gelman-Rubin': 0.9998717020967264}	No	0.9948102770470623	{'CI': array([0.96226706, 1.02524674]), 'Gelman-Rubin': 0.9998051041036015}	No
342	Other and unspecified disorders of the circulatory system|diseases of the circulatory system$M$61-	diseases of the circulatory system	1.000493247168413	{'CI': array([0.97958509, 1.02237404]), 'Gelman-Rubin': 1.0000915836341029}	No	0.9884339626108429	{'CI': array([0.96801292, 1.01140593]), 'Gelman-Rubin': 0.9997832480936105}	No
343	Other forms of heart disease|diseases of the circulatory system$F$0-10	diseases of the circulatory system	1.0149654809989426	{'CI': array([0.97937162, 1.05559539]), 'Gelman-Rubin': 0.9998501704403174}	No	1.0107776921235165	{'CI': array([0.96775918, 1.05232595]), 'Gelman-Rubin': 0.9997898030894047}	No
344	Other forms of heart disease|diseases of the circulatory system$F$11-20	diseases of the circulatory system	0.9805180361006987	{'CI': array([0.94635991, 1.01309367]), 'Gelman-Rubin': 0.999865930400696}	No	1.0076114590564744	{'CI': array([0.96839893, 1.04232907]), 'Gelman-Rubin': 0.9999984014503176}	No
345	Other forms of heart disease|diseases of the circulatory system$F$21-40	diseases of the circulatory system	0.9909521029619296	{'CI': array([0.97369474, 1.00929059]), 'Gelman-Rubin': 0.9998028402692949}	No	0.9945909652504552	{'CI': array([0.97682784, 1.01396568]), 'Gelman-Rubin': 0.9998904536118585}	No
346	Other forms of heart disease|diseases of the circulatory system$F$41-60	diseases of the circulatory system	1.0013788369789547	{'CI': array([0.99256673, 1.01076818]), 'Gelman-Rubin': 0.9997864655159215}	No	0.9980376250185607	{'CI': array([0.98826917, 1.00709403]), 'Gelman-Rubin': 1.0000088743969386}	No
347	Other forms of heart disease|diseases of the circulatory system$F$61-	diseases of the circulatory system	1.0157152980171316	{'CI': array([1.01010597, 1.02178251]), 'Gelman-Rubin': 0.9998126619258311}	Yes	1.0012323332654738	{'CI': array([0.99537825, 1.00677919]), 'Gelman-Rubin': 0.9998325532007695}	No
348	Other forms of heart disease|diseases of the circulatory system$M$0-10	diseases of the circulatory system	1.0255565698105529	{'CI': array([0.99326818, 1.06251952]), 'Gelman-Rubin': 0.9997817688966794}	No	1.0218359292998593	{'CI': array([0.98368282, 1.05933387]), 'Gelman-Rubin': 0.9998792028996486}	No
349	Other forms of heart disease|diseases of the circulatory system$M$11-20	diseases of the circulatory system	0.984621280546763	{'CI': array([0.95431482, 1.01923712]), 'Gelman-Rubin': 0.999830639693904}	No	0.9978347091631715	{'CI': array([0.96503208, 1.03431156]), 'Gelman-Rubin': 0.9998278233552641}	No
350	Other forms of heart disease|diseases of the circulatory system$M$21-40	diseases of the circulatory system	0.9895680568150346	{'CI': array([0.97018739, 1.00718766]), 'Gelman-Rubin': 0.9998838377739526}	No	0.9996905829425093	{'CI': array([0.98075269, 1.01899227]), 'Gelman-Rubin': 0.9998271024096731}	No
351	Other forms of heart disease|diseases of the circulatory system$M$41-60	diseases of the circulatory system	1.000914721476553	{'CI': array([0.99210613, 1.00905469]), 'Gelman-Rubin': 1.0002727441684425}	No	0.9888054013092578	{'CI': array([0.98113258, 0.99727496]), 'Gelman-Rubin': 1.0000143321591606}	Yes
352	Other forms of heart disease|diseases of the circulatory system$M$61-	diseases of the circulatory system	1.0181829171172034	{'CI': array([1.0128555 , 1.02315275]), 'Gelman-Rubin': 0.9997616365854269}	Yes	0.9961424097623258	{'CI': array([0.99022633, 1.00131487]), 'Gelman-Rubin': 0.9998362194241907}	No
353	Pulmonary heart disease and diseases of pulmonary circulation|diseases of the circulatory system$F$0-10	diseases of the circulatory system	1.0110517048684957	{'CI': array([0.95492396, 1.06377158]), 'Gelman-Rubin': 0.99978585166282}	No	0.995034413273388	{'CI': array([0.93534945, 1.0585826 ]), 'Gelman-Rubin': 0.9998319220724711}	No
354	Pulmonary heart disease and diseases of pulmonary circulation|diseases of the circulatory system$F$11-20	diseases of the circulatory system	0.9895006549648057	{'CI': array([0.93699871, 1.0387289 ]), 'Gelman-Rubin': 0.9999399927899707}	No	1.004449647437161	{'CI': array([0.94258751, 1.06623256]), 'Gelman-Rubin': 0.9998135620907813}	No
355	Pulmonary heart disease and diseases of pulmonary circulation|diseases of the circulatory system$F$21-40	diseases of the circulatory system	1.0160975806272508	{'CI': array([0.98279883, 1.05254706]), 'Gelman-Rubin': 0.999972921999176}	No	1.016315669215285	{'CI': array([0.97671664, 1.05232923]), 'Gelman-Rubin': 0.9999186519794248}	No
356	Pulmonary heart disease and diseases of pulmonary circulation|diseases of the circulatory system$F$41-60	diseases of the circulatory system	0.9949639044558672	{'CI': array([0.9717994 , 1.01734011]), 'Gelman-Rubin': 0.9999766668431844}	No	1.0072600840912134	{'CI': array([0.98365977, 1.03378988]), 'Gelman-Rubin': 0.9999018127742847}	No
357	Pulmonary heart disease and diseases of pulmonary circulation|diseases of the circulatory system$F$61-	diseases of the circulatory system	1.0139712258510252	{'CI': array([0.9946564 , 1.03593158]), 'Gelman-Rubin': 0.9997787195387561}	No	1.0062439069754523	{'CI': array([0.98467814, 1.02820077]), 'Gelman-Rubin': 1.0000346063798617}	No
358	Pulmonary heart disease and diseases of pulmonary circulation|diseases of the circulatory system$M$0-10	diseases of the circulatory system	0.998685239116454	{'CI': array([0.95027769, 1.04575283]), 'Gelman-Rubin': 0.9998262793737114}	No	1.0157109321314708	{'CI': array([0.95769242, 1.08071175]), 'Gelman-Rubin': 0.9998649942297104}	No
359	Pulmonary heart disease and diseases of pulmonary circulation|diseases of the circulatory system$M$11-20	diseases of the circulatory system	0.9998146130558151	{'CI': array([0.95193002, 1.04742245]), 'Gelman-Rubin': 0.9997947706383415}	No	0.991918216132497	{'CI': array([0.93410109, 1.05862322]), 'Gelman-Rubin': 0.9998478700647454}	No
360	Pulmonary heart disease and diseases of pulmonary circulation|diseases of the circulatory system$M$21-40	diseases of the circulatory system	1.002061295314631	{'CI': array([0.96108012, 1.04199251]), 'Gelman-Rubin': 1.0000639069568962}	No	0.986564308746664	{'CI': array([0.94226369, 1.03230815]), 'Gelman-Rubin': 1.0001172630832824}	No
361	Pulmonary heart disease and diseases of pulmonary circulation|diseases of the circulatory system$M$41-60	diseases of the circulatory system	0.9935460301464231	{'CI': array([0.96995626, 1.01822357]), 'Gelman-Rubin': 0.9998747093166165}	No	0.9966267306370011	{'CI': array([0.97087195, 1.02256899]), 'Gelman-Rubin': 1.000121051007262}	No
362	Pulmonary heart disease and diseases of pulmonary circulation|diseases of the circulatory system$M$61-	diseases of the circulatory system	1.0133058693368382	{'CI': array([0.98857914, 1.03649864]), 'Gelman-Rubin': 0.9997923712964081}	No	1.0005312392043684	{'CI': array([0.97648181, 1.02565516]), 'Gelman-Rubin': 0.9997687509105997}	No
363	Diseases of appendix|diseases of the digestive system$F$0-10	diseases of the digestive system	1.0060177589656296	{'CI': array([0.95881336, 1.05535064]), 'Gelman-Rubin': 0.9999004906283686}	No	0.9930793156817338	{'CI': array([0.93731894, 1.05607265]), 'Gelman-Rubin': 0.9998528123630296}	No
364	Diseases of appendix|diseases of the digestive system$F$11-20	diseases of the digestive system	1.0076887496749187	{'CI': array([0.96514202, 1.04769273]), 'Gelman-Rubin': 0.9997897836168796}	No	1.0148048179256057	{'CI': array([0.96297681, 1.06600618]), 'Gelman-Rubin': 0.999799750299042}	No
365	Diseases of appendix|diseases of the digestive system$F$21-40	diseases of the digestive system	1.0229697560640714	{'CI': array([0.98241032, 1.0646498 ]), 'Gelman-Rubin': 0.9998870432855611}	No	0.9907070499966353	{'CI': array([0.94813796, 1.03924257]), 'Gelman-Rubin': 0.9997919051251071}	No
366	Diseases of appendix|diseases of the digestive system$F$41-60	diseases of the digestive system	0.9848615671146796	{'CI': array([0.94467795, 1.02727899]), 'Gelman-Rubin': 1.0000706047503287}	No	0.987163915611299	{'CI': array([0.94421331, 1.0336071 ]), 'Gelman-Rubin': 0.9998370593982246}	No
367	Diseases of appendix|diseases of the digestive system$F$61-	diseases of the digestive system	0.982725212277805	{'CI': array([0.9327469 , 1.03003167]), 'Gelman-Rubin': 0.9999658541359834}	No	1.0186317946459227	{'CI': array([0.96076896, 1.07863337]), 'Gelman-Rubin': 1.0001038344562623}	No
368	Diseases of appendix|diseases of the digestive system$M$0-10	diseases of the digestive system	0.9904326235220411	{'CI': array([0.94367847, 1.03842027]), 'Gelman-Rubin': 0.9998146388052467}	No	0.9680996498380952	{'CI': array([0.91023027, 1.02588695]), 'Gelman-Rubin': 0.9998600513109633}	No
369	Diseases of appendix|diseases of the digestive system$M$11-20	diseases of the digestive system	0.9897474872513334	{'CI': array([0.94791935, 1.03078882]), 'Gelman-Rubin': 0.9997999355786605}	No	0.9954087821950022	{'CI': array([0.94809162, 1.04218031]), 'Gelman-Rubin': 0.9999903421377134}	No
370	Diseases of appendix|diseases of the digestive system$M$21-40	diseases of the digestive system	0.9820952328835251	{'CI': array([0.94632306, 1.01900927]), 'Gelman-Rubin': 0.9999856048921734}	No	0.9854035464850291	{'CI': array([0.9414771, 1.0273207]), 'Gelman-Rubin': 0.9999279449729505}	No
371	Diseases of appendix|diseases of the digestive system$M$41-60	diseases of the digestive system	1.0003708511719753	{'CI': array([0.96403584, 1.03911853]), 'Gelman-Rubin': 0.9998173777016992}	No	1.007635485136227	{'CI': array([0.96001165, 1.05156798]), 'Gelman-Rubin': 0.9998243899197103}	No
372	Diseases of appendix|diseases of the digestive system$M$61-	diseases of the digestive system	1.0092736197400343	{'CI': array([0.96218005, 1.05913676]), 'Gelman-Rubin': 0.9997951156733009}	No	1.017379985752651	{'CI': array([0.96260742, 1.07640063]), 'Gelman-Rubin': 0.9998286089420167}	No
373	Diseases of liver|diseases of the digestive system$F$0-10	diseases of the digestive system	1.0018909535245815	{'CI': array([0.95073265, 1.05457725]), 'Gelman-Rubin': 0.9997973844034322}	No	0.9892365513883878	{'CI': array([0.9269196 , 1.05306081]), 'Gelman-Rubin': 0.999773698476981}	No
374	Diseases of liver|diseases of the digestive system$F$11-20	diseases of the digestive system	0.9923797909523958	{'CI': array([0.94640216, 1.03845557]), 'Gelman-Rubin': 0.9999278595681103}	No	1.0114915548639594	{'CI': array([0.95922801, 1.07708336]), 'Gelman-Rubin': 0.9997959321583475}	No
375	Diseases of liver|diseases of the digestive system$F$21-40	diseases of the digestive system	1.0051636442211005	{'CI': array([0.97360475, 1.03403397]), 'Gelman-Rubin': 0.9999623473168}	No	1.0043278466050771	{'CI': array([0.97266223, 1.03634327]), 'Gelman-Rubin': 0.9998205129384351}	No
376	Diseases of liver|diseases of the digestive system$F$41-60	diseases of the digestive system	1.0056762451401802	{'CI': array([0.98891468, 1.02366371]), 'Gelman-Rubin': 0.9997870380407095}	No	0.9934152601970487	{'CI': array([0.97704115, 1.01046538]), 'Gelman-Rubin': 0.9999947452964535}	No
377	Diseases of liver|diseases of the digestive system$F$61-	diseases of the digestive system	1.0352372368525051	{'CI': array([1.01444797, 1.05734679]), 'Gelman-Rubin': 0.999955560109922}	Yes	0.9957870188240494	{'CI': array([0.97254625, 1.01750611]), 'Gelman-Rubin': 0.9997981453324783}	No
378	Diseases of liver|diseases of the digestive system$M$0-10	diseases of the digestive system	0.9977553478933866	{'CI': array([0.94910921, 1.04875291]), 'Gelman-Rubin': 0.9997892671603857}	No	0.9859221191825839	{'CI': array([0.92633241, 1.04508186]), 'Gelman-Rubin': 0.9997905152562693}	No
379	Diseases of liver|diseases of the digestive system$M$11-20	diseases of the digestive system	0.9999932632574656	{'CI': array([0.95332295, 1.05242448]), 'Gelman-Rubin': 0.9998106161762581}	No	1.0075486334675356	{'CI': array([0.94839249, 1.06711604]), 'Gelman-Rubin': 0.9998729207793483}	No
380	Diseases of liver|diseases of the digestive system$M$21-40	diseases of the digestive system	1.0024129626391116	{'CI': array([0.9722932, 1.0313883]), 'Gelman-Rubin': 0.9997773300972597}	No	1.0098268948107516	{'CI': array([0.97525138, 1.04258124]), 'Gelman-Rubin': 0.9999232800106124}	No
381	Diseases of liver|diseases of the digestive system$M$41-60	diseases of the digestive system	1.01265446058802	{'CI': array([0.99579074, 1.0304378 ]), 'Gelman-Rubin': 1.0001373699690022}	No	1.0080538234046303	{'CI': array([0.98787929, 1.02577877]), 'Gelman-Rubin': 0.9998019938070484}	No
382	Diseases of liver|diseases of the digestive system$M$61-	diseases of the digestive system	1.0157341469515675	{'CI': array([0.99207325, 1.03789516]), 'Gelman-Rubin': 0.9998656452260645}	No	1.0089099997931723	{'CI': array([0.98535798, 1.03541986]), 'Gelman-Rubin': 0.9999697928589274}	No
383	Diseases of oesophagus, stomach and duodenum|diseases of the digestive system$F$0-10	diseases of the digestive system	0.989328784173665	{'CI': array([0.9660412, 1.01254 ]), 'Gelman-Rubin': 0.9998620780818999}	No	0.9917875459149591	{'CI': array([0.96717409, 1.0175436 ]), 'Gelman-Rubin': 0.9998183754890563}	No
384	Diseases of oesophagus, stomach and duodenum|diseases of the digestive system$F$11-20	diseases of the digestive system	0.9982964371278598	{'CI': array([0.97513475, 1.0246436 ]), 'Gelman-Rubin': 1.0001514381956855}	No	0.9839261461269482	{'CI': array([0.95928826, 1.01112279]), 'Gelman-Rubin': 1.0000225819637627}	No
385	Diseases of oesophagus, stomach and duodenum|diseases of the digestive system$F$21-40	diseases of the digestive system	0.9989440752958821	{'CI': array([0.98714318, 1.01003726]), 'Gelman-Rubin': 0.999794993875927}	No	0.9980554610605421	{'CI': array([0.98528877, 1.01010587]), 'Gelman-Rubin': 0.9998684396069862}	No
386	Diseases of oesophagus, stomach and duodenum|diseases of the digestive system$F$41-60	diseases of the digestive system	0.9928805024359157	{'CI': array([0.9848994 , 1.00032667]), 'Gelman-Rubin': 0.9998135609297109}	No	0.9881251037569249	{'CI': array([0.98014548, 0.99525166]), 'Gelman-Rubin': 0.9998141611709702}	Yes
387	Diseases of oesophagus, stomach and duodenum|diseases of the digestive system$F$61-	diseases of the digestive system	1.0183471171658742	{'CI': array([1.00867068, 1.02868476]), 'Gelman-Rubin': 0.9998275035396488}	Yes	0.9951433621165549	{'CI': array([0.98523625, 1.00466895]), 'Gelman-Rubin': 0.9997672923365883}	No
388	Diseases of oesophagus, stomach and duodenum|diseases of the digestive system$M$0-10	diseases of the digestive system	1.0108051803736655	{'CI': array([0.98959816, 1.03412972]), 'Gelman-Rubin': 0.9997928623409397}	No	0.9785806811145915	{'CI': array([0.95488234, 1.00044725]), 'Gelman-Rubin': 1.0002771271111885}	No
389	Diseases of oesophagus, stomach and duodenum|diseases of the digestive system$M$11-20	diseases of the digestive system	1.0044470466353346	{'CI': array([0.97891308, 1.03651903]), 'Gelman-Rubin': 0.9998913235235605}	No	0.998576748042097	{'CI': array([0.96982625, 1.02823435]), 'Gelman-Rubin': 0.9998809030846836}	No
390	Diseases of oesophagus, stomach and duodenum|diseases of the digestive system$M$21-40	diseases of the digestive system	1.0023972691040983	{'CI': array([0.98843312, 1.01626777]), 'Gelman-Rubin': 0.9998643590997406}	No	0.9943064058291776	{'CI': array([0.97970898, 1.00832072]), 'Gelman-Rubin': 0.99990002047003}	No
391	Diseases of oesophagus, stomach and duodenum|diseases of the digestive system$M$41-60	diseases of the digestive system	0.9945207308223634	{'CI': array([0.98432403, 1.00509382]), 'Gelman-Rubin': 0.9998553344207339}	No	0.9893690390590535	{'CI': array([0.97966621, 0.99940506]), 'Gelman-Rubin': 0.9998293178187505}	Yes
392	Diseases of oesophagus, stomach and duodenum|diseases of the digestive system$M$61-	diseases of the digestive system	1.0144321490958146	{'CI': array([1.00310152, 1.02611125]), 'Gelman-Rubin': 1.0000508399210202}	Yes	0.9968239510836082	{'CI': array([0.98510416, 1.00840908]), 'Gelman-Rubin': 0.9998848033308492}	No
393	Diseases of oral cavity, salivary glands and jaws|diseases of the digestive system$F$0-10	diseases of the digestive system	1.0079123424500536	{'CI': array([0.97759286, 1.03612455]), 'Gelman-Rubin': 1.0000438208314015}	No	0.9875177248562674	{'CI': array([0.95619745, 1.01960957]), 'Gelman-Rubin': 0.999790643337619}	No
394	Diseases of oral cavity, salivary glands and jaws|diseases of the digestive system$F$11-20	diseases of the digestive system	0.9804629091418842	{'CI': array([0.9499683 , 1.01052429]), 'Gelman-Rubin': 0.9998184146180749}	No	1.0327573168282616	{'CI': array([0.99726291, 1.06973571]), 'Gelman-Rubin': 0.9999362767583466}	No
395	Diseases of oral cavity, salivary glands and jaws|diseases of the digestive system$F$21-40	diseases of the digestive system	0.9894105598011016	{'CI': array([0.96491705, 1.01534933]), 'Gelman-Rubin': 0.9998092246661745}	No	1.0068037233329694	{'CI': array([0.98016537, 1.03382163]), 'Gelman-Rubin': 0.9997899114943471}	No
396	Diseases of oral cavity, salivary glands and jaws|diseases of the digestive system$F$41-60	diseases of the digestive system	0.9924493552014781	{'CI': array([0.97200584, 1.01545 ]), 'Gelman-Rubin': 0.9998510015157719}	No	0.9930171611689291	{'CI': array([0.96876602, 1.01668832]), 'Gelman-Rubin': 0.9998248170545507}	No
397	Diseases of oral cavity, salivary glands and jaws|diseases of the digestive system$F$61-	diseases of the digestive system	1.022066100641867	{'CI': array([0.99285395, 1.05398809]), 'Gelman-Rubin': 0.9998916287575664}	No	0.9669044784640788	{'CI': array([0.93684866, 0.99575708]), 'Gelman-Rubin': 0.9998548385244166}	Yes
398	Diseases of oral cavity, salivary glands and jaws|diseases of the digestive system$M$0-10	diseases of the digestive system	1.001799088415395	{'CI': array([0.97305352, 1.03170217]), 'Gelman-Rubin': 0.9998907065154718}	No	0.9908872121888395	{'CI': array([0.96044091, 1.02403789]), 'Gelman-Rubin': 0.9997665021119685}	No
399	Diseases of oral cavity, salivary glands and jaws|diseases of the digestive system$M$11-20	diseases of the digestive system	0.9743685132565942	{'CI': array([0.94383469, 1.00734125]), 'Gelman-Rubin': 1.0000187833283738}	No	0.9951593399102479	{'CI': array([0.95853045, 1.03170567]), 'Gelman-Rubin': 0.9999012474194661}	No
400	Diseases of oral cavity, salivary glands and jaws|diseases of the digestive system$M$21-40	diseases of the digestive system	0.9892598598881011	{'CI': array([0.9641452 , 1.01564735]), 'Gelman-Rubin': 0.999940171579196}	No	1.0141798792106567	{'CI': array([0.98830152, 1.04404719]), 'Gelman-Rubin': 0.9998590737389491}	No
401	Diseases of oral cavity, salivary glands and jaws|diseases of the digestive system$M$41-60	diseases of the digestive system	0.9970448621153982	{'CI': array([0.97402291, 1.02313438]), 'Gelman-Rubin': 0.9999825910224862}	No	0.9891271747545851	{'CI': array([0.96387323, 1.01540836]), 'Gelman-Rubin': 0.9998187437646734}	No
402	Diseases of oral cavity, salivary glands and jaws|diseases of the digestive system$M$61-	diseases of the digestive system	1.0229778432292436	{'CI': array([0.98876962, 1.0545691 ]), 'Gelman-Rubin': 0.9998668315693524}	No	1.0079095834566205	{'CI': array([0.97432797, 1.04293221]), 'Gelman-Rubin': 0.999785369088035}	No
403	Diseases of peritoneum and retroperitoneum|diseases of the digestive system$F$0-10	diseases of the digestive system	1.0079705474040448	{'CI': array([0.94975675, 1.05882736]), 'Gelman-Rubin': 0.9998757500386591}	No	1.0031182357389055	{'CI': array([0.93858928, 1.06924411]), 'Gelman-Rubin': 0.9997632493536333}	No
404	Diseases of peritoneum and retroperitoneum|diseases of the digestive system$F$11-20	diseases of the digestive system	1.0036305655932525	{'CI': array([0.95466592, 1.05636002]), 'Gelman-Rubin': 0.9999552066837636}	No	1.0038574941407945	{'CI': array([0.94745123, 1.06625325]), 'Gelman-Rubin': 0.9999171496046135}	No
405	Diseases of peritoneum and retroperitoneum|diseases of the digestive system$F$21-40	diseases of the digestive system	0.9884624079173944	{'CI': array([0.95302326, 1.02569504]), 'Gelman-Rubin': 0.9998830176805764}	No	0.9940301828517373	{'CI': array([0.9549034, 1.0331029]), 'Gelman-Rubin': 0.9998161974976382}	No
406	Diseases of peritoneum and retroperitoneum|diseases of the digestive system$F$41-60	diseases of the digestive system	0.9934241668850363	{'CI': array([0.96727832, 1.0210035 ]), 'Gelman-Rubin': 0.9999534953942264}	No	1.0016242626638159	{'CI': array([0.9736993, 1.0282502]), 'Gelman-Rubin': 0.9999063755265202}	No
407	Diseases of peritoneum and retroperitoneum|diseases of the digestive system$F$61-	diseases of the digestive system	1.0012484213385886	{'CI': array([0.96481748, 1.03235586]), 'Gelman-Rubin': 0.9998903862528113}	No	0.9769648506652255	{'CI': array([0.94437147, 1.01085287]), 'Gelman-Rubin': 0.999857993322351}	No
408	Diseases of peritoneum and retroperitoneum|diseases of the digestive system$M$0-10	diseases of the digestive system	1.0046015176744065	{'CI': array([0.95619232, 1.05410395]), 'Gelman-Rubin': 0.9998018442936986}	No	0.999271084708939	{'CI': array([0.93774525, 1.07053856]), 'Gelman-Rubin': 0.9997590754549974}	No
409	Diseases of peritoneum and retroperitoneum|diseases of the digestive system$M$11-20	diseases of the digestive system	1.0143252068752746	{'CI': array([0.96486539, 1.06714336]), 'Gelman-Rubin': 0.9998608341018584}	No	0.990035816700912	{'CI': array([0.92955643, 1.0492361 ]), 'Gelman-Rubin': 0.9998344939461183}	No
410	Diseases of peritoneum and retroperitoneum|diseases of the digestive system$M$21-40	diseases of the digestive system	1.006232227990417	{'CI': array([0.96267318, 1.04908126]), 'Gelman-Rubin': 0.999856461183673}	No	1.009010627482577	{'CI': array([0.95697014, 1.05548009]), 'Gelman-Rubin': 0.999883936510288}	No
411	Diseases of peritoneum and retroperitoneum|diseases of the digestive system$M$41-60	diseases of the digestive system	0.9892749635456991	{'CI': array([0.96002472, 1.02049433]), 'Gelman-Rubin': 0.9998254080620598}	No	1.0100550918808398	{'CI': array([0.97751872, 1.04506648]), 'Gelman-Rubin': 0.99987090407879}	No
412	Diseases of peritoneum and retroperitoneum|diseases of the digestive system$M$61-	diseases of the digestive system	0.9935483371233582	{'CI': array([0.96195656, 1.0260887 ]), 'Gelman-Rubin': 0.9999013805257618}	No	1.0122740349977966	{'CI': array([0.97414483, 1.05103819]), 'Gelman-Rubin': 0.9999065626614928}	No
413	Disorders of gallbladder, biliary tract and pancreas|diseases of the digestive system$F$0-10	diseases of the digestive system	0.9976607411110874	{'CI': array([0.95092369, 1.04884359]), 'Gelman-Rubin': 0.9998194219069219}	No	0.9940865086897102	{'CI': array([0.93738205, 1.05449807]), 'Gelman-Rubin': 0.9998430597119717}	No
414	Disorders of gallbladder, biliary tract and pancreas|diseases of the digestive system$F$11-20	diseases of the digestive system	1.0143611723402386	{'CI': array([0.97666244, 1.05104158]), 'Gelman-Rubin': 0.9998636163039267}	No	1.0091197454761598	{'CI': array([0.97019455, 1.04854955]), 'Gelman-Rubin': 1.0000514679464216}	No
415	Disorders of gallbladder, biliary tract and pancreas|diseases of the digestive system$F$21-40	diseases of the digestive system	1.001907611754376	{'CI': array([0.9835554 , 1.01878628]), 'Gelman-Rubin': 0.9997875047940822}	No	1.0158942165737639	{'CI': array([0.99826545, 1.03426199]), 'Gelman-Rubin': 1.000010405023929}	No
416	Disorders of gallbladder, biliary tract and pancreas|diseases of the digestive system$F$41-60	diseases of the digestive system	1.0023205695374142	{'CI': array([0.98832465, 1.01730271]), 'Gelman-Rubin': 0.9998423457324028}	No	0.9926558740188944	{'CI': array([0.97725895, 1.00629027]), 'Gelman-Rubin': 1.0000097696111385}	No
417	Disorders of gallbladder, biliary tract and pancreas|diseases of the digestive system$F$61-	diseases of the digestive system	1.0231746585335846	{'CI': array([1.00533577, 1.04207416]), 'Gelman-Rubin': 0.9997860827464449}	Yes	1.0184122100903763	{'CI': array([0.99913822, 1.03680222]), 'Gelman-Rubin': 0.9997695702177933}	No
418	Disorders of gallbladder, biliary tract and pancreas|diseases of the digestive system$M$0-10	diseases of the digestive system	1.0095582153019362	{'CI': array([0.95971207, 1.05844258]), 'Gelman-Rubin': 0.9998814255054606}	No	0.9905589801021223	{'CI': array([0.92856347, 1.051873 ]), 'Gelman-Rubin': 0.9997561764990924}	No
419	Disorders of gallbladder, biliary tract and pancreas|diseases of the digestive system$M$11-20	diseases of the digestive system	0.9954956166939587	{'CI': array([0.9533154, 1.0432967]), 'Gelman-Rubin': 0.9998752104020043}	No	0.9973801555665718	{'CI': array([0.94009812, 1.05411331]), 'Gelman-Rubin': 0.9997661420714385}	No
420	Disorders of gallbladder, biliary tract and pancreas|diseases of the digestive system$M$21-40	diseases of the digestive system	1.0050938312548416	{'CI': array([0.97893256, 1.03111197]), 'Gelman-Rubin': 0.9998168407780516}	No	1.01128559765535	{'CI': array([0.98538297, 1.0402834 ]), 'Gelman-Rubin': 0.9998194469478338}	No
421	Disorders of gallbladder, biliary tract and pancreas|diseases of the digestive system$M$41-60	diseases of the digestive system	1.0156568710468443	{'CI': array([0.99877579, 1.03321547]), 'Gelman-Rubin': 0.9998914820232103}	No	1.0001053473797787	{'CI': array([0.9827628 , 1.01926472]), 'Gelman-Rubin': 0.9998650008097665}	No
422	Disorders of gallbladder, biliary tract and pancreas|diseases of the digestive system$M$61-	diseases of the digestive system	0.993261365912238	{'CI': array([0.97482136, 1.01240335]), 'Gelman-Rubin': 0.9999877368206284}	No	1.0064408357883279	{'CI': array([0.98720097, 1.02710794]), 'Gelman-Rubin': 0.9998768090950586}	No
423	Hernia|diseases of the digestive system$F$0-10	diseases of the digestive system	1.0081741530942765	{'CI': array([0.96321014, 1.05803806]), 'Gelman-Rubin': 1.000076113854074}	No	1.0006390900767332	{'CI': array([0.95005829, 1.05433055]), 'Gelman-Rubin': 0.9998713042770888}	No
424	Hernia|diseases of the digestive system$F$11-20	diseases of the digestive system	0.9949995375143141	{'CI': array([0.94655731, 1.04513311]), 'Gelman-Rubin': 0.9998816621253892}	No	1.0063853065239303	{'CI': array([0.94093171, 1.06891764]), 'Gelman-Rubin': 0.9997546130426257}	No
425	Hernia|diseases of the digestive system$F$21-40	diseases of the digestive system	0.9954376739502677	{'CI': array([0.96626119, 1.02532494]), 'Gelman-Rubin': 1.0002977696515518}	No	1.0133061040788696	{'CI': array([0.98195032, 1.04409684]), 'Gelman-Rubin': 1.0000111470423994}	No
426	Hernia|diseases of the digestive system$F$41-60	diseases of the digestive system	1.0089199195295944	{'CI': array([0.98745038, 1.02908958]), 'Gelman-Rubin': 0.999844297133073}	No	0.9968457037897478	{'CI': array([0.97663083, 1.01705135]), 'Gelman-Rubin': 0.9997772663963357}	No
427	Hernia|diseases of the digestive system$F$61-	diseases of the digestive system	1.0198496985623713	{'CI': array([0.99766086, 1.04274626]), 'Gelman-Rubin': 0.9998085910557251}	No	1.0062047386904887	{'CI': array([0.98160592, 1.02855086]), 'Gelman-Rubin': 0.9999792477160748}	No
428	Hernia|diseases of the digestive system$M$0-10	diseases of the digestive system	1.019320569145996	{'CI': array([0.98210863, 1.06020842]), 'Gelman-Rubin': 0.9998718192857096}	No	0.9944386601329939	{'CI': array([0.95191708, 1.03984068]), 'Gelman-Rubin': 0.9998056076004977}	No
429	Hernia|diseases of the digestive system$M$11-20	diseases of the digestive system	0.9920476302420799	{'CI': array([0.94942334, 1.03808262]), 'Gelman-Rubin': 1.0000655553983826}	No	1.0120449433882064	{'CI': array([0.95371565, 1.06551497]), 'Gelman-Rubin': 0.999762667966413}	No
430	Hernia|diseases of the digestive system$M$21-40	diseases of the digestive system	1.0160208142594775	{'CI': array([0.98888309, 1.04230097]), 'Gelman-Rubin': 0.9999348643631307}	No	1.010948065190707	{'CI': array([0.98143526, 1.03989921]), 'Gelman-Rubin': 1.0000554892202198}	No
431	Hernia|diseases of the digestive system$M$41-60	diseases of the digestive system	1.0023700233398187	{'CI': array([0.98366803, 1.01905727]), 'Gelman-Rubin': 1.0000242120891512}	No	0.9826701886598911	{'CI': array([0.96423142, 1.00037306]), 'Gelman-Rubin': 1.000189743940934}	No
432	Hernia|diseases of the digestive system$M$61-	diseases of the digestive system	1.014441700163934	{'CI': array([0.99343075, 1.03459328]), 'Gelman-Rubin': 0.9999194352031364}	No	0.996566029477293	{'CI': array([0.975279 , 1.01628153]), 'Gelman-Rubin': 0.9997588188197648}	No
433	Noninfective enteritis and colitis|diseases of the digestive system$F$0-10	diseases of the digestive system	0.9941233974744975	{'CI': array([0.97364635, 1.01592598]), 'Gelman-Rubin': 0.9998101466783095}	No	0.9999676141348869	{'CI': array([0.97684525, 1.02222258]), 'Gelman-Rubin': 0.9997961898310189}	No
434	Noninfective enteritis and colitis|diseases of the digestive system$F$11-20	diseases of the digestive system	1.0200898580103053	{'CI': array([0.99717915, 1.0449386 ]), 'Gelman-Rubin': 0.9998530211525365}	No	0.9958065163395774	{'CI': array([0.97147281, 1.02183439]), 'Gelman-Rubin': 1.0000066979473938}	No
435	Noninfective enteritis and colitis|diseases of the digestive system$F$21-40	diseases of the digestive system	0.9990212547057615	{'CI': array([0.98595439, 1.01613444]), 'Gelman-Rubin': 0.9999087146845779}	No	0.9945277335820468	{'CI': array([0.98035844, 1.00798062]), 'Gelman-Rubin': 0.9999046861910936}	No
436	Noninfective enteritis and colitis|diseases of the digestive system$F$41-60	diseases of the digestive system	1.005617152495074	{'CI': array([0.99435836, 1.01665653]), 'Gelman-Rubin': 0.9998380650488798}	No	0.9940017620934097	{'CI': array([0.98197088, 1.00590048]), 'Gelman-Rubin': 1.0002185055917292}	No
437	Noninfective enteritis and colitis|diseases of the digestive system$F$61-	diseases of the digestive system	1.017076748655984	{'CI': array([1.00187735, 1.03054201]), 'Gelman-Rubin': 0.9999222666416872}	Yes	0.9857837416082768	{'CI': array([0.97143895, 0.99982885]), 'Gelman-Rubin': 1.000038838005977}	Yes
438	Noninfective enteritis and colitis|diseases of the digestive system$M$0-10	diseases of the digestive system	0.9805147214857862	{'CI': array([0.96191689, 0.99801173]), 'Gelman-Rubin': 0.9998749645788214}	Yes	1.0084820237375534	{'CI': array([0.98583568, 1.02966277]), 'Gelman-Rubin': 0.9997809339390397}	No
439	Noninfective enteritis and colitis|diseases of the digestive system$M$11-20	diseases of the digestive system	1.0229356385475161	{'CI': array([0.99798763, 1.04649643]), 'Gelman-Rubin': 0.9998649090892021}	No	0.9870765271125749	{'CI': array([0.96288796, 1.01448411]), 'Gelman-Rubin': 0.9998206990115402}	No
440	Noninfective enteritis and colitis|diseases of the digestive system$M$21-40	diseases of the digestive system	1.013280323077272	{'CI': array([0.99761097, 1.03060594]), 'Gelman-Rubin': 1.0001388686063168}	No	0.9897146952505421	{'CI': array([0.97294609, 1.00663712]), 'Gelman-Rubin': 1.0001828499710952}	No
441	Noninfective enteritis and colitis|diseases of the digestive system$M$41-60	diseases of the digestive system	1.0113583378163773	{'CI': array([0.99762552, 1.02652497]), 'Gelman-Rubin': 0.9998851121555888}	No	0.9900173218492335	{'CI': array([0.9757694 , 1.00456016]), 'Gelman-Rubin': 0.9998076374915831}	No
442	Noninfective enteritis and colitis|diseases of the digestive system$M$61-	diseases of the digestive system	1.010331809539175	{'CI': array([0.99334526, 1.02799113]), 'Gelman-Rubin': 1.0000070514570873}	No	0.9934702829563998	{'CI': array([0.97650176, 1.01073199]), 'Gelman-Rubin': 0.9997962468230626}	No
443	Other diseases of intestines|diseases of the digestive system$F$0-10	diseases of the digestive system	0.9949571390070571	{'CI': array([0.9716772 , 1.02051775]), 'Gelman-Rubin': 0.9998163149244191}	No	0.9920658636000442	{'CI': array([0.96743466, 1.01566373]), 'Gelman-Rubin': 0.999867745854107}	No
444	Other diseases of intestines|diseases of the digestive system$F$11-20	diseases of the digestive system	1.0092667953960215	{'CI': array([0.98281604, 1.03434035]), 'Gelman-Rubin': 0.9997925011854938}	No	1.0025490323644553	{'CI': array([0.97601303, 1.03100714]), 'Gelman-Rubin': 1.0000711539544005}	No
445	Other diseases of intestines|diseases of the digestive system$F$21-40	diseases of the digestive system	1.006014619146889	{'CI': array([0.99331896, 1.01860854]), 'Gelman-Rubin': 0.9998072237353198}	No	1.0002985575022019	{'CI': array([0.98720418, 1.01340187]), 'Gelman-Rubin': 1.000003617668522}	No
446	Other diseases of intestines|diseases of the digestive system$F$41-60	diseases of the digestive system	0.9923049529381266	{'CI': array([0.98466226, 1.00030995]), 'Gelman-Rubin': 0.9998046349570975}	No	0.9843017782958818	{'CI': array([0.97670302, 0.99178891]), 'Gelman-Rubin': 0.9998022070584016}	Yes
447	Other diseases of intestines|diseases of the digestive system$F$61-	diseases of the digestive system	1.0065907822427422	{'CI': array([0.99665042, 1.01511332]), 'Gelman-Rubin': 0.9998345263439649}	No	0.9795554922320773	{'CI': array([0.97003677, 0.9884313 ]), 'Gelman-Rubin': 1.000168418615221}	Yes
448	Other diseases of intestines|diseases of the digestive system$M$0-10	diseases of the digestive system	1.0003131908788185	{'CI': array([0.97747632, 1.02512768]), 'Gelman-Rubin': 0.999838995131409}	No	0.994001456172637	{'CI': array([0.96874093, 1.01970454]), 'Gelman-Rubin': 0.9999387903093985}	No
449	Other diseases of intestines|diseases of the digestive system$M$11-20	diseases of the digestive system	0.9920577580749761	{'CI': array([0.96189605, 1.02023296]), 'Gelman-Rubin': 0.9998802912199026}	No	0.994693361663723	{'CI': array([0.96517897, 1.02631396]), 'Gelman-Rubin': 0.9998606153399102}	No
450	Other diseases of intestines|diseases of the digestive system$M$21-40	diseases of the digestive system	1.0141348393281953	{'CI': array([0.99815548, 1.03103175]), 'Gelman-Rubin': 0.9997906008815326}	No	0.988686827015582	{'CI': array([0.97213752, 1.00531863]), 'Gelman-Rubin': 1.0002951367392288}	No
451	Other diseases of intestines|diseases of the digestive system$M$41-60	diseases of the digestive system	0.9985356656548657	{'CI': array([0.98904634, 1.00689364]), 'Gelman-Rubin': 0.9999548966634693}	No	0.9832714486690266	{'CI': array([0.97510076, 0.99228587]), 'Gelman-Rubin': 0.9997686636678346}	Yes
452	Other diseases of intestines|diseases of the digestive system$M$61-	diseases of the digestive system	1.0027220345483905	{'CI': array([0.99322338, 1.01283592]), 'Gelman-Rubin': 0.9998212384315374}	No	0.9843609140308655	{'CI': array([0.97487485, 0.99396856]), 'Gelman-Rubin': 1.0000176441801873}	Yes
453	Other diseases of the digestive system|diseases of the digestive system$F$0-10	diseases of the digestive system	0.9956172154067281	{'CI': array([0.9555818, 1.0328704]), 'Gelman-Rubin': 0.9998653256477221}	No	0.9857847852143282	{'CI': array([0.94068614, 1.03292658]), 'Gelman-Rubin': 0.9997634261958417}	No
454	Other diseases of the digestive system|diseases of the digestive system$F$11-20	diseases of the digestive system	0.9969135985191744	{'CI': array([0.95687849, 1.03439626]), 'Gelman-Rubin': 0.9999150191431936}	No	1.0017447324953896	{'CI': array([0.95438051, 1.04468641]), 'Gelman-Rubin': 0.9998563218361912}	No
455	Other diseases of the digestive system|diseases of the digestive system$F$21-40	diseases of the digestive system	0.99765048905557	{'CI': array([0.97324235, 1.02131131]), 'Gelman-Rubin': 0.999970230428772}	No	1.006063782603999	{'CI': array([0.98176431, 1.03526339]), 'Gelman-Rubin': 1.000239619095186}	No
456	Other diseases of the digestive system|diseases of the digestive system$F$41-60	diseases of the digestive system	1.015962926145793	{'CI': array([0.99915367, 1.03217351]), 'Gelman-Rubin': 0.999961158823583}	No	0.9904282541098369	{'CI': array([0.97302853, 1.00808023]), 'Gelman-Rubin': 1.0001277243819062}	No
457	Other diseases of the digestive system|diseases of the digestive system$F$61-	diseases of the digestive system	1.0106305301790883	{'CI': array([0.99385838, 1.02957282]), 'Gelman-Rubin': 0.9999119114203947}	No	0.9873456550034883	{'CI': array([0.96879434, 1.00538864]), 'Gelman-Rubin': 0.9999998506741203}	No
458	Other diseases of the digestive system|diseases of the digestive system$M$0-10	diseases of the digestive system	0.9974190968792587	{'CI': array([0.95900677, 1.03216659]), 'Gelman-Rubin': 0.9999078052411191}	No	0.9770059337497273	{'CI': array([0.93675478, 1.01745279]), 'Gelman-Rubin': 0.9999785519634735}	No
459	Other diseases of the digestive system|diseases of the digestive system$M$11-20	diseases of the digestive system	0.9958859980224033	{'CI': array([0.95523149, 1.0388239 ]), 'Gelman-Rubin': 0.9997953680224482}	No	1.0051066284623196	{'CI': array([0.95705757, 1.05376815]), 'Gelman-Rubin': 0.999898063908092}	No
460	Other diseases of the digestive system|diseases of the digestive system$M$21-40	diseases of the digestive system	1.0059535960716905	{'CI': array([0.97867336, 1.03324292]), 'Gelman-Rubin': 1.0000067621137563}	No	0.9819922493444179	{'CI': array([0.95167797, 1.01269958]), 'Gelman-Rubin': 0.9999162614219816}	No
461	Other diseases of the digestive system|diseases of the digestive system$M$41-60	diseases of the digestive system	1.0012368674900363	{'CI': array([0.98249167, 1.01967075]), 'Gelman-Rubin': 0.9998916069726714}	No	0.9978180301326778	{'CI': array([0.97856213, 1.0178961 ]), 'Gelman-Rubin': 1.0001542375405659}	No
462	Other diseases of the digestive system|diseases of the digestive system$M$61-	diseases of the digestive system	1.010888248093865	{'CI': array([0.99270074, 1.02974879]), 'Gelman-Rubin': 0.9999427919159254}	No	0.99727647678519	{'CI': array([0.97926414, 1.01638047]), 'Gelman-Rubin': 0.9998052701891504}	No
463	Diseases of external ear|diseases of the ear and mastoid process$F$0-10	diseases of the ear and mastoid process	0.9950784826835162	{'CI': array([0.96723113, 1.02018134]), 'Gelman-Rubin': 0.9998855289427676}	No	0.9893029650486802	{'CI': array([0.96078663, 1.02021316]), 'Gelman-Rubin': 1.0000003705475728}	No
464	Diseases of external ear|diseases of the ear and mastoid process$F$11-20	diseases of the ear and mastoid process	0.9828427733031811	{'CI': array([0.95309563, 1.01275244]), 'Gelman-Rubin': 0.9999205691594364}	No	0.9875462417830122	{'CI': array([0.95308204, 1.01963236]), 'Gelman-Rubin': 0.9999822172295244}	No
465	Diseases of external ear|diseases of the ear and mastoid process$F$21-40	diseases of the ear and mastoid process	0.9765591694457821	{'CI': array([0.95019093, 1.00177218]), 'Gelman-Rubin': 0.9997869233186311}	No	0.9878583845743713	{'CI': array([0.9637108 , 1.01444896]), 'Gelman-Rubin': 0.9997825500748986}	No
466	Diseases of external ear|diseases of the ear and mastoid process$F$41-60	diseases of the ear and mastoid process	0.978896373637895	{'CI': array([0.95922408, 0.99725029]), 'Gelman-Rubin': 0.9998343578706128}	Yes	0.99879793527772	{'CI': array([0.97799167, 1.02004575]), 'Gelman-Rubin': 1.0000190063376002}	No
467	Diseases of external ear|diseases of the ear and mastoid process$F$61-	diseases of the ear and mastoid process	1.0099782128597037	{'CI': array([0.98708577, 1.03070976]), 'Gelman-Rubin': 1.0000924880957056}	No	0.9833724015077814	{'CI': array([0.96326454, 1.00447787]), 'Gelman-Rubin': 0.9998267769244704}	No
468	Diseases of external ear|diseases of the ear and mastoid process$M$0-10	diseases of the ear and mastoid process	0.9944972891412674	{'CI': array([0.96980672, 1.02057064]), 'Gelman-Rubin': 0.9998431085196895}	No	0.9867256373126794	{'CI': array([0.95591544, 1.02049604]), 'Gelman-Rubin': 0.9997825291812553}	No
469	Diseases of external ear|diseases of the ear and mastoid process$M$11-20	diseases of the ear and mastoid process	0.9959684116080724	{'CI': array([0.96505719, 1.03071518]), 'Gelman-Rubin': 0.9998218111467778}	No	0.9893171230681685	{'CI': array([0.95364987, 1.0272352 ]), 'Gelman-Rubin': 0.9998507763453497}	No
470	Diseases of external ear|diseases of the ear and mastoid process$M$21-40	diseases of the ear and mastoid process	0.9820004428143361	{'CI': array([0.95647619, 1.00973059]), 'Gelman-Rubin': 0.9999229015469498}	No	0.9737491745315077	{'CI': array([0.94645278, 1.00107755]), 'Gelman-Rubin': 0.9998278980655705}	No
471	Diseases of external ear|diseases of the ear and mastoid process$M$41-60	diseases of the ear and mastoid process	0.9918019858768246	{'CI': array([0.97078875, 1.01046383]), 'Gelman-Rubin': 0.9999072986495054}	No	0.9961497567251056	{'CI': array([0.97581139, 1.01663224]), 'Gelman-Rubin': 0.9998085407969045}	No
472	Diseases of external ear|diseases of the ear and mastoid process$M$61-	diseases of the ear and mastoid process	1.0141063643883155	{'CI': array([0.99219462, 1.03536659]), 'Gelman-Rubin': 0.9998446396779015}	No	0.9934512966608279	{'CI': array([0.97163079, 1.01465818]), 'Gelman-Rubin': 0.9999205262602979}	No
473	Diseases of inner ear|diseases of the ear and mastoid process$F$11-20	diseases of the ear and mastoid process	1.0107079146961262	{'CI': array([0.96472087, 1.06046604]), 'Gelman-Rubin': 0.9998686293379663}	No	1.019833596364559	{'CI': array([0.96378939, 1.0782548 ]), 'Gelman-Rubin': 0.9997875918796502}	No
474	Diseases of inner ear|diseases of the ear and mastoid process$F$21-40	diseases of the ear and mastoid process	0.9969631624568307	{'CI': array([0.9622347 , 1.02852445]), 'Gelman-Rubin': 0.9998794053531124}	No	1.0117927193355907	{'CI': array([0.97473456, 1.05077692]), 'Gelman-Rubin': 0.9999452553101104}	No
475	Diseases of inner ear|diseases of the ear and mastoid process$F$41-60	diseases of the ear and mastoid process	0.995577064457106	{'CI': array([0.97126127, 1.02084819]), 'Gelman-Rubin': 0.9998133540283869}	No	1.0118946133505262	{'CI': array([0.98653003, 1.03639962]), 'Gelman-Rubin': 0.9999906308156119}	No
476	Diseases of inner ear|diseases of the ear and mastoid process$F$61-	diseases of the ear and mastoid process	1.009140982886196	{'CI': array([0.98058205, 1.03589144]), 'Gelman-Rubin': 0.9998116823696885}	No	1.0045279428399354	{'CI': array([0.976088 , 1.03468699]), 'Gelman-Rubin': 1.0001281732895586}	No
477	Diseases of inner ear|diseases of the ear and mastoid process$M$21-40	diseases of the ear and mastoid process	1.000319894157388	{'CI': array([0.95844024, 1.04814459]), 'Gelman-Rubin': 0.9997793609359873}	No	1.0040921917630858	{'CI': array([0.96004 , 1.05471065]), 'Gelman-Rubin': 0.9999822986090939}	No
478	Diseases of inner ear|diseases of the ear and mastoid process$M$41-60	diseases of the ear and mastoid process	0.995534337048253	{'CI': array([0.96631126, 1.02702642]), 'Gelman-Rubin': 0.9998519165384033}	No	1.004622959740468	{'CI': array([0.97098647, 1.03721771]), 'Gelman-Rubin': 0.999812908922513}	No
479	Diseases of inner ear|diseases of the ear and mastoid process$M$61-	diseases of the ear and mastoid process	1.0036674301763129	{'CI': array([0.97046976, 1.03575388]), 'Gelman-Rubin': 0.999823580652852}	No	0.9840395686824971	{'CI': array([0.94693105, 1.0196395 ]), 'Gelman-Rubin': 0.9998080760488206}	No
480	Diseases of middle ear and mastoid|diseases of the ear and mastoid process$F$0-10	diseases of the ear and mastoid process	0.9813037141634366	{'CI': array([0.97429098, 0.98957063]), 'Gelman-Rubin': 0.9998119228583706}	Yes	0.9812824813583979	{'CI': array([0.97140473, 0.99052119]), 'Gelman-Rubin': 1.0000912277862448}	Yes
481	Diseases of middle ear and mastoid|diseases of the ear and mastoid process$F$11-20	diseases of the ear and mastoid process	0.9823118193217725	{'CI': array([0.96494205, 1.0029776 ]), 'Gelman-Rubin': 0.9999764037176448}	No	0.9435811666238841	{'CI': array([0.92218472, 0.96438175]), 'Gelman-Rubin': 0.9998607360744484}	Yes
482	Diseases of middle ear and mastoid|diseases of the ear and mastoid process$F$21-40	diseases of the ear and mastoid process	0.9912724441536763	{'CI': array([0.97525076, 1.00685542]), 'Gelman-Rubin': 0.9997572137223419}	No	0.9923746737192609	{'CI': array([0.97499691, 1.01176174]), 'Gelman-Rubin': 1.0001740059998057}	No
483	Diseases of middle ear and mastoid|diseases of the ear and mastoid process$F$41-60	diseases of the ear and mastoid process	0.9868054597883841	{'CI': array([0.97246278, 1.00105591]), 'Gelman-Rubin': 0.9998362717104355}	No	0.9935020470364899	{'CI': array([0.97745183, 1.00887918]), 'Gelman-Rubin': 0.9998294033046462}	No
484	Diseases of middle ear and mastoid|diseases of the ear and mastoid process$F$61-	diseases of the ear and mastoid process	1.011341085961073	{'CI': array([0.98622091, 1.03635065]), 'Gelman-Rubin': 0.9997939413034573}	No	1.0058285252812231	{'CI': array([0.98282832, 1.03073689]), 'Gelman-Rubin': 0.999840850595825}	No
485	Diseases of middle ear and mastoid|diseases of the ear and mastoid process$M$0-10	diseases of the ear and mastoid process	0.9891299591003221	{'CI': array([0.98190572, 0.99654394]), 'Gelman-Rubin': 0.9999709841962687}	Yes	0.9860757157508365	{'CI': array([0.97713818, 0.9947567 ]), 'Gelman-Rubin': 0.99980617193496}	Yes
486	Diseases of middle ear and mastoid|diseases of the ear and mastoid process$M$11-20	diseases of the ear and mastoid process	0.9788607999429153	{'CI': array([0.95990184, 0.99925537]), 'Gelman-Rubin': 1.0000091978941803}	Yes	0.9511367908906805	{'CI': array([0.92810954, 0.97064137]), 'Gelman-Rubin': 0.9999540181967648}	Yes
487	Diseases of middle ear and mastoid|diseases of the ear and mastoid process$M$21-40	diseases of the ear and mastoid process	0.9809530059326232	{'CI': array([0.96156084, 1.00131288]), 'Gelman-Rubin': 0.9999709522508389}	No	0.9874889338347207	{'CI': array([0.96680734, 1.00914374]), 'Gelman-Rubin': 0.999778681642689}	No
488	Diseases of middle ear and mastoid|diseases of the ear and mastoid process$M$41-60	diseases of the ear and mastoid process	1.000092416648965	{'CI': array([0.98009684, 1.01854684]), 'Gelman-Rubin': 0.9997807760868387}	No	0.9909171698465449	{'CI': array([0.97318011, 1.01023796]), 'Gelman-Rubin': 0.9998707054853209}	No
489	Diseases of middle ear and mastoid|diseases of the ear and mastoid process$M$61-	diseases of the ear and mastoid process	1.0091305572098987	{'CI': array([0.9832264 , 1.03899772]), 'Gelman-Rubin': 1.0000143175390508}	No	0.9909030443482784	{'CI': array([0.9637831 , 1.01966853]), 'Gelman-Rubin': 0.9998227433232199}	No
490	Other disorders of ear|diseases of the ear and mastoid process$F$0-10	diseases of the ear and mastoid process	1.0060063704841529	{'CI': array([0.98811274, 1.02468473]), 'Gelman-Rubin': 0.9999152441000232}	No	0.9978428986872353	{'CI': array([0.97800905, 1.01874437]), 'Gelman-Rubin': 0.9999302493299159}	No
491	Other disorders of ear|diseases of the ear and mastoid process$F$11-20	diseases of the ear and mastoid process	1.0020298416627458	{'CI': array([0.97251261, 1.03230047]), 'Gelman-Rubin': 0.9997844871016554}	No	0.9728414593375562	{'CI': array([0.94185414, 1.00212017]), 'Gelman-Rubin': 0.999841473675778}	No
492	Other disorders of ear|diseases of the ear and mastoid process$F$21-40	diseases of the ear and mastoid process	0.9898372972421009	{'CI': array([0.96856696, 1.01037171]), 'Gelman-Rubin': 0.9997723080060611}	No	0.9924445354147914	{'CI': array([0.97067264, 1.01650145]), 'Gelman-Rubin': 0.9999549913541476}	No
493	Other disorders of ear|diseases of the ear and mastoid process$F$41-60	diseases of the ear and mastoid process	0.9914568291425759	{'CI': array([0.97514542, 1.00820948]), 'Gelman-Rubin': 0.999905951369612}	No	0.9887911988554566	{'CI': array([0.97157064, 1.00414966]), 'Gelman-Rubin': 0.9997916847695844}	No
494	Other disorders of ear|diseases of the ear and mastoid process$F$61-	diseases of the ear and mastoid process	0.9930654704768959	{'CI': array([0.97542508, 1.0111301 ]), 'Gelman-Rubin': 0.9997688352780417}	No	0.9770070523820779	{'CI': array([0.96071899, 0.9947346 ]), 'Gelman-Rubin': 0.9998137980933995}	Yes
495	Other disorders of ear|diseases of the ear and mastoid process$M$0-10	diseases of the ear and mastoid process	0.9994650471119246	{'CI': array([0.98346576, 1.01726795]), 'Gelman-Rubin': 0.999804807414993}	No	0.989936490379588	{'CI': array([0.97426313, 1.00645477]), 'Gelman-Rubin': 0.9998865182198062}	No
496	Other disorders of ear|diseases of the ear and mastoid process$M$11-20	diseases of the ear and mastoid process	0.997540593282725	{'CI': array([0.96715611, 1.02653231]), 'Gelman-Rubin': 0.9998430496247974}	No	1.0007624973065206	{'CI': array([0.9705345 , 1.03588133]), 'Gelman-Rubin': 0.9997891162616057}	No
497	Other disorders of ear|diseases of the ear and mastoid process$M$21-40	diseases of the ear and mastoid process	0.9753080760831906	{'CI': array([0.95039456, 1.00118222]), 'Gelman-Rubin': 0.9998994306009027}	No	0.9950548639455339	{'CI': array([0.96864039, 1.02242275]), 'Gelman-Rubin': 0.9998211593865182}	No
498	Other disorders of ear|diseases of the ear and mastoid process$M$41-60	diseases of the ear and mastoid process	1.005302359016476	{'CI': array([0.98814517, 1.02240098]), 'Gelman-Rubin': 0.9998741896213774}	No	0.9843967652968367	{'CI': array([0.96754723, 1.00325715]), 'Gelman-Rubin': 0.9997821600447732}	No
499	Other disorders of ear|diseases of the ear and mastoid process$M$61-	diseases of the ear and mastoid process	1.0045446589535607	{'CI': array([0.98734463, 1.02319666]), 'Gelman-Rubin': 0.9999723376890345}	No	0.9784357436240693	{'CI': array([0.96149732, 0.99735748]), 'Gelman-Rubin': 0.9998080329039124}	Yes
500	Disorders of choroid and retina|diseases of the eye and adnexa$F$0-10	diseases of the eye and adnexa	0.9921253599999109	{'CI': array([0.95082708, 1.03631108]), 'Gelman-Rubin': 0.9997628515087181}	No	1.000948787988741	{'CI': array([0.95019942, 1.05870228]), 'Gelman-Rubin': 0.9998604397216801}	No
501	Disorders of choroid and retina|diseases of the eye and adnexa$F$11-20	diseases of the eye and adnexa	0.988597925299492	{'CI': array([0.9342368, 1.038032 ]), 'Gelman-Rubin': 0.9998027888231175}	No	1.0162845688048356	{'CI': array([0.96451145, 1.07753992]), 'Gelman-Rubin': 0.9997633592960554}	No
502	Disorders of choroid and retina|diseases of the eye and adnexa$F$21-40	diseases of the eye and adnexa	0.9801194507916933	{'CI': array([0.94692147, 1.01735984]), 'Gelman-Rubin': 0.9999256442396864}	No	0.9843376078659525	{'CI': array([0.94579399, 1.02272711]), 'Gelman-Rubin': 0.999776411145192}	No
503	Disorders of choroid and retina|diseases of the eye and adnexa$F$41-60	diseases of the eye and adnexa	0.992938683330203	{'CI': array([0.97349941, 1.0129286 ]), 'Gelman-Rubin': 1.0000035165633467}	No	0.985329433704791	{'CI': array([0.96725478, 1.0062276 ]), 'Gelman-Rubin': 0.9997540730878418}	No
504	Disorders of choroid and retina|diseases of the eye and adnexa$F$61-	diseases of the eye and adnexa	1.0281955571467634	{'CI': array([1.01649709, 1.04174988]), 'Gelman-Rubin': 0.9997525527017372}	Yes	0.9920342950522242	{'CI': array([0.98081466, 1.00403779]), 'Gelman-Rubin': 0.9998408156384024}	No
505	Disorders of choroid and retina|diseases of the eye and adnexa$M$0-10	diseases of the eye and adnexa	1.0072644960858235	{'CI': array([0.96539129, 1.05435085]), 'Gelman-Rubin': 0.9999834284715213}	No	0.99916075183745	{'CI': array([0.95013822, 1.05354705]), 'Gelman-Rubin': 0.9998529369845158}	No
506	Disorders of choroid and retina|diseases of the eye and adnexa$M$21-40	diseases of the eye and adnexa	1.009754006164501	{'CI': array([0.97537262, 1.0452092 ]), 'Gelman-Rubin': 0.9998152908875361}	No	0.9908038262033041	{'CI': array([0.95011246, 1.03203664]), 'Gelman-Rubin': 0.9999219131756186}	No
507	Disorders of choroid and retina|diseases of the eye and adnexa$M$41-60	diseases of the eye and adnexa	0.9959116894022776	{'CI': array([0.97600923, 1.01681943]), 'Gelman-Rubin': 0.9997693404633609}	No	0.9853089528905871	{'CI': array([0.96365516, 1.00447111]), 'Gelman-Rubin': 0.9999673595465441}	No
508	Disorders of choroid and retina|diseases of the eye and adnexa$M$61-	diseases of the eye and adnexa	1.0239441648391114	{'CI': array([1.00933588, 1.03703478]), 'Gelman-Rubin': 0.9999051090750208}	Yes	0.9878055945902872	{'CI': array([0.9741557 , 1.00233305]), 'Gelman-Rubin': 0.9998641643073948}	No
509	Disorders of conjunctiva|diseases of the eye and adnexa$F$0-10	diseases of the eye and adnexa	0.9994204785858735	{'CI': array([0.98204598, 1.01559172]), 'Gelman-Rubin': 0.9998533395845285}	No	0.981185800741842	{'CI': array([0.95792532, 1.00358359]), 'Gelman-Rubin': 1.0000999668536363}	No
510	Disorders of conjunctiva|diseases of the eye and adnexa$F$11-20	diseases of the eye and adnexa	0.9927859533840582	{'CI': array([0.96940754, 1.01509929]), 'Gelman-Rubin': 0.9997860348294726}	No	1.004676438105936	{'CI': array([0.97579544, 1.0321348 ]), 'Gelman-Rubin': 1.0000368057258406}	No
511	Disorders of conjunctiva|diseases of the eye and adnexa$F$21-40	diseases of the eye and adnexa	1.0007963666050306	{'CI': array([0.98375985, 1.01879437]), 'Gelman-Rubin': 0.9999609182993425}	No	0.9956815094786665	{'CI': array([0.9763181 , 1.01577315]), 'Gelman-Rubin': 1.0000094113488307}	No
512	Disorders of conjunctiva|diseases of the eye and adnexa$F$41-60	diseases of the eye and adnexa	0.9864966124525197	{'CI': array([0.97152118, 1.00083141]), 'Gelman-Rubin': 1.0003297677930751}	No	0.9927346245279388	{'CI': array([0.97673712, 1.00924488]), 'Gelman-Rubin': 0.9998130312830684}	No
513	Disorders of conjunctiva|diseases of the eye and adnexa$F$61-	diseases of the eye and adnexa	1.0130326489972767	{'CI': array([0.99105159, 1.03458287]), 'Gelman-Rubin': 0.999837628984721}	No	0.9887253682670042	{'CI': array([0.96452076, 1.0113024 ]), 'Gelman-Rubin': 0.9998899472180491}	No
514	Disorders of conjunctiva|diseases of the eye and adnexa$M$0-10	diseases of the eye and adnexa	1.0031519144877117	{'CI': array([0.9855162 , 1.01861286]), 'Gelman-Rubin': 0.9998721754347589}	No	0.9781030223025722	{'CI': array([0.95449632, 0.99784197]), 'Gelman-Rubin': 0.9999445563810722}	Yes
515	Disorders of conjunctiva|diseases of the eye and adnexa$M$11-20	diseases of the eye and adnexa	1.007813203520316	{'CI': array([0.98337242, 1.03346128]), 'Gelman-Rubin': 0.9999464186199368}	No	0.9892329798526713	{'CI': array([0.96028775, 1.01970988]), 'Gelman-Rubin': 0.9998312950538569}	No
516	Disorders of conjunctiva|diseases of the eye and adnexa$M$21-40	diseases of the eye and adnexa	1.0074543504809592	{'CI': array([0.98567546, 1.0296236 ]), 'Gelman-Rubin': 0.9998022471857089}	No	0.9909698141021173	{'CI': array([0.96592643, 1.01513812]), 'Gelman-Rubin': 0.9998817568630206}	No
517	Disorders of conjunctiva|diseases of the eye and adnexa$M$41-60	diseases of the eye and adnexa	1.002107056600869	{'CI': array([0.98331259, 1.02404531]), 'Gelman-Rubin': 0.9999695449132505}	No	1.000372040355786	{'CI': array([0.9789518 , 1.02501569]), 'Gelman-Rubin': 0.9999544989724463}	No
518	Disorders of conjunctiva|diseases of the eye and adnexa$M$61-	diseases of the eye and adnexa	1.006169174222097	{'CI': array([0.98043235, 1.03438609]), 'Gelman-Rubin': 0.9998849472104596}	No	0.9933772224578936	{'CI': array([0.9636547 , 1.02133169]), 'Gelman-Rubin': 0.9997881535894885}	No
519	Disorders of eyelid, lacrimal system and orbit|diseases of the eye and adnexa$F$0-10	diseases of the eye and adnexa	0.9923068600518359	{'CI': array([0.96168958, 1.02379565]), 'Gelman-Rubin': 0.9998969558058829}	No	0.9936739358827024	{'CI': array([0.95896213, 1.02788555]), 'Gelman-Rubin': 0.9998016300592959}	No
520	Disorders of eyelid, lacrimal system and orbit|diseases of the eye and adnexa$F$11-20	diseases of the eye and adnexa	0.9839535266993942	{'CI': array([0.95165355, 1.01977643]), 'Gelman-Rubin': 0.9997971147034509}	No	1.0170779666666006	{'CI': array([0.98361786, 1.05607473]), 'Gelman-Rubin': 1.0000061672165084}	No
521	Disorders of eyelid, lacrimal system and orbit|diseases of the eye and adnexa$F$21-40	diseases of the eye and adnexa	0.9830964138385407	{'CI': array([0.9604804 , 1.00552816]), 'Gelman-Rubin': 0.9999237857484246}	No	1.0083885202436378	{'CI': array([0.98245895, 1.03423229]), 'Gelman-Rubin': 0.9999317103584825}	No
522	Disorders of eyelid, lacrimal system and orbit|diseases of the eye and adnexa$F$41-60	diseases of the eye and adnexa	0.9879941469041467	{'CI': array([0.97340538, 1.00290282]), 'Gelman-Rubin': 0.9998613008180903}	No	0.9921833450290692	{'CI': array([0.97728984, 1.00736759]), 'Gelman-Rubin': 0.9997850581438563}	No
523	Disorders of eyelid, lacrimal system and orbit|diseases of the eye and adnexa$F$61-	diseases of the eye and adnexa	1.0143829622649347	{'CI': array([0.99934022, 1.029795 ]), 'Gelman-Rubin': 0.9999004559344782}	No	0.9813032752027514	{'CI': array([0.9671644 , 0.99620547]), 'Gelman-Rubin': 1.0000361628397103}	Yes
524	Disorders of eyelid, lacrimal system and orbit|diseases of the eye and adnexa$M$0-10	diseases of the eye and adnexa	0.9942820694963085	{'CI': array([0.96270076, 1.02973 ]), 'Gelman-Rubin': 0.9997788492715026}	No	0.999505441911967	{'CI': array([0.9683329 , 1.03301582]), 'Gelman-Rubin': 0.9997789436164543}	No
525	Disorders of eyelid, lacrimal system and orbit|diseases of the eye and adnexa$M$11-20	diseases of the eye and adnexa	0.9887306818973403	{'CI': array([0.9534156 , 1.03008393]), 'Gelman-Rubin': 0.9998053068849859}	No	1.0103584693164134	{'CI': array([0.96598654, 1.05353298]), 'Gelman-Rubin': 0.99977866127245}	No
526	Disorders of eyelid, lacrimal system and orbit|diseases of the eye and adnexa$M$21-40	diseases of the eye and adnexa	0.985244104624635	{'CI': array([0.95703154, 1.01484103]), 'Gelman-Rubin': 0.9999067928133136}	No	0.9878960652598324	{'CI': array([0.95699514, 1.01897102]), 'Gelman-Rubin': 0.9997758437246194}	No
527	Disorders of eyelid, lacrimal system and orbit|diseases of the eye and adnexa$M$41-60	diseases of the eye and adnexa	0.9879244127151497	{'CI': array([0.96844502, 1.00945514]), 'Gelman-Rubin': 0.999826845046603}	No	0.9843790214795336	{'CI': array([0.96415229, 1.00669831]), 'Gelman-Rubin': 0.9998112746071104}	No
528	Disorders of eyelid, lacrimal system and orbit|diseases of the eye and adnexa$M$61-	diseases of the eye and adnexa	1.014573704946428	{'CI': array([0.99441542, 1.03404382]), 'Gelman-Rubin': 0.9998382180949515}	No	0.9892149155371162	{'CI': array([0.97015319, 1.00768589]), 'Gelman-Rubin': 0.9997790583237451}	No
529	Disorders of iris and ciliary body|diseases of the eye and adnexa$F$11-20	diseases of the eye and adnexa	1.0085596486194384	{'CI': array([0.96022699, 1.0577625 ]), 'Gelman-Rubin': 0.9998111885261598}	No	0.9895657106577196	{'CI': array([0.92886064, 1.05276502]), 'Gelman-Rubin': 1.0001097248365327}	No
530	Disorders of iris and ciliary body|diseases of the eye and adnexa$F$21-40	diseases of the eye and adnexa	0.990599832697217	{'CI': array([0.95155768, 1.03431853]), 'Gelman-Rubin': 0.9997917577487593}	No	0.9949712054514991	{'CI': array([0.94494582, 1.04875101]), 'Gelman-Rubin': 0.9997640198663036}	No
531	Disorders of iris and ciliary body|diseases of the eye and adnexa$F$41-60	diseases of the eye and adnexa	1.0002366465834858	{'CI': array([0.96470621, 1.03434522]), 'Gelman-Rubin': 0.9999609584916801}	No	0.9891080336648289	{'CI': array([0.94909786, 1.02536535]), 'Gelman-Rubin': 0.9999247330240659}	No
532	Disorders of iris and ciliary body|diseases of the eye and adnexa$F$61-	diseases of the eye and adnexa	0.9981850688844988	{'CI': array([0.95795913, 1.04370855]), 'Gelman-Rubin': 0.999952490236908}	No	0.9799729671820515	{'CI': array([0.93952723, 1.02144604]), 'Gelman-Rubin': 0.9998632927404266}	No
533	Disorders of iris and ciliary body|diseases of the eye and adnexa$M$11-20	diseases of the eye and adnexa	0.9977397722150069	{'CI': array([0.95005968, 1.04774908]), 'Gelman-Rubin': 0.9998316752520118}	No	0.9999170676220117	{'CI': array([0.94550829, 1.05942984]), 'Gelman-Rubin': 0.9998776279330907}	No
534	Disorders of iris and ciliary body|diseases of the eye and adnexa$M$21-40	diseases of the eye and adnexa	1.0057930695070678	{'CI': array([0.96498207, 1.0528937 ]), 'Gelman-Rubin': 0.9998555601939992}	No	1.0048507095413042	{'CI': array([0.9479924 , 1.05704981]), 'Gelman-Rubin': 0.9997905251476725}	No
535	Disorders of iris and ciliary body|diseases of the eye and adnexa$M$41-60	diseases of the eye and adnexa	0.9854082619459026	{'CI': array([0.94861101, 1.02162448]), 'Gelman-Rubin': 0.9998600489832145}	No	1.0036661351925171	{'CI': array([0.96353889, 1.04718688]), 'Gelman-Rubin': 0.9998881502347158}	No
536	Disorders of lens|diseases of the eye and adnexa$F$41-60	diseases of the eye and adnexa	0.9900453473065528	{'CI': array([0.97349972, 1.00539623]), 'Gelman-Rubin': 0.9999069821986104}	No	0.9933306448636571	{'CI': array([0.9784746 , 1.00972856]), 'Gelman-Rubin': 0.9999179589009963}	No
537	Disorders of lens|diseases of the eye and adnexa$F$61-	diseases of the eye and adnexa	1.010816166521023	{'CI': array([1.00187749, 1.02000979]), 'Gelman-Rubin': 0.9998629640299791}	Yes	0.994299582226983	{'CI': array([0.98566174, 1.00298073]), 'Gelman-Rubin': 1.0000235023940731}	No
538	Disorders of lens|diseases of the eye and adnexa$M$41-60	diseases of the eye and adnexa	0.9911982849418038	{'CI': array([0.97303426, 1.00984943]), 'Gelman-Rubin': 1.0001162874327465}	No	0.9861375546763551	{'CI': array([0.96822444, 1.004695 ]), 'Gelman-Rubin': 1.0004739612039748}	No
539	Disorders of lens|diseases of the eye and adnexa$M$61-	diseases of the eye and adnexa	1.0097938351884088	{'CI': array([0.9990496 , 1.02071234]), 'Gelman-Rubin': 1.0001594188913365}	No	0.9991968570534027	{'CI': array([0.98772059, 1.00894403]), 'Gelman-Rubin': 1.0001538946910697}	No
540	Disorders of ocular muscles, binocular movement, accommodation and refraction|diseases of the eye and adnexa$F$0-10	diseases of the eye and adnexa	1.0089332788766159	{'CI': array([0.98415083, 1.0357679 ]), 'Gelman-Rubin': 1.0002639518103682}	No	1.0021049934785184	{'CI': array([0.97803388, 1.02653775]), 'Gelman-Rubin': 0.9998374214566101}	No
541	Disorders of ocular muscles, binocular movement, accommodation and refraction|diseases of the eye and adnexa$F$11-20	diseases of the eye and adnexa	0.992069485006102	{'CI': array([0.96152835, 1.02395408]), 'Gelman-Rubin': 0.9998490339088307}	No	1.0320085621355786	{'CI': array([1.00075867, 1.06629636]), 'Gelman-Rubin': 0.9998452529294068}	Yes
542	Disorders of ocular muscles, binocular movement, accommodation and refraction|diseases of the eye and adnexa$F$21-40	diseases of the eye and adnexa	0.9854327720778696	{'CI': array([0.95805619, 1.01196623]), 'Gelman-Rubin': 0.9999904314795846}	No	0.9888585559814015	{'CI': array([0.95783461, 1.01929462]), 'Gelman-Rubin': 0.9997795165592084}	No
543	Disorders of ocular muscles, binocular movement, accommodation and refraction|diseases of the eye and adnexa$F$41-60	diseases of the eye and adnexa	0.9834239852188666	{'CI': array([0.96352626, 1.00258533]), 'Gelman-Rubin': 0.9998218733074252}	No	0.9994927475282346	{'CI': array([0.98184616, 1.01906959]), 'Gelman-Rubin': 0.9998785422550016}	No
544	Disorders of ocular muscles, binocular movement, accommodation and refraction|diseases of the eye and adnexa$F$61-	diseases of the eye and adnexa	1.026618538124109	{'CI': array([1.00369091, 1.04949842]), 'Gelman-Rubin': 0.9998261718348599}	Yes	0.9901423108743488	{'CI': array([0.96823085, 1.01269426]), 'Gelman-Rubin': 0.9999039595057178}	No
545	Disorders of ocular muscles, binocular movement, accommodation and refraction|diseases of the eye and adnexa$M$0-10	diseases of the eye and adnexa	1.0165892390452957	{'CI': array([0.9924887 , 1.04125093]), 'Gelman-Rubin': 0.9997852904567467}	No	1.012114259252386	{'CI': array([0.98608317, 1.0377371 ]), 'Gelman-Rubin': 1.0000248412961485}	No
546	Disorders of ocular muscles, binocular movement, accommodation and refraction|diseases of the eye and adnexa$M$11-20	diseases of the eye and adnexa	1.0013424233555241	{'CI': array([0.97000952, 1.03123539]), 'Gelman-Rubin': 0.9998238276812476}	No	1.0192497921369013	{'CI': array([0.98785768, 1.0560844 ]), 'Gelman-Rubin': 0.9999102561132173}	No
547	Disorders of ocular muscles, binocular movement, accommodation and refraction|diseases of the eye and adnexa$M$21-40	diseases of the eye and adnexa	0.9780605832822763	{'CI': array([0.94818539, 1.01076988]), 'Gelman-Rubin': 1.0000885880886623}	No	1.0005422182345085	{'CI': array([0.96322846, 1.03767419]), 'Gelman-Rubin': 0.9999472539033689}	No
548	Disorders of ocular muscles, binocular movement, accommodation and refraction|diseases of the eye and adnexa$M$41-60	diseases of the eye and adnexa	0.9944356514996666	{'CI': array([0.97196374, 1.01933882]), 'Gelman-Rubin': 1.0000960056099026}	No	0.974085291210612	{'CI': array([0.95191986, 0.99662743]), 'Gelman-Rubin': 0.9999642657388578}	Yes
549	Disorders of ocular muscles, binocular movement, accommodation and refraction|diseases of the eye and adnexa$M$61-	diseases of the eye and adnexa	1.0280350733640495	{'CI': array([1.00348109, 1.05449255]), 'Gelman-Rubin': 0.9997589844795362}	Yes	0.9808931045775187	{'CI': array([0.95536238, 1.00746267]), 'Gelman-Rubin': 0.9998047652276034}	No
550	Disorders of optic nerve and visual pathways|diseases of the eye and adnexa$F$21-40	diseases of the eye and adnexa	1.0008118868987503	{'CI': array([0.95534111, 1.04564105]), 'Gelman-Rubin': 0.9997848484335407}	No	0.9886798137444067	{'CI': array([0.93825741, 1.03921603]), 'Gelman-Rubin': 0.9997662010168248}	No
551	Disorders of optic nerve and visual pathways|diseases of the eye and adnexa$F$41-60	diseases of the eye and adnexa	0.9770647693113328	{'CI': array([0.94356281, 1.01265633]), 'Gelman-Rubin': 0.9998592950935131}	No	1.007230274735556	{'CI': array([0.97074447, 1.04977786]), 'Gelman-Rubin': 0.9998125254548732}	No
552	Disorders of optic nerve and visual pathways|diseases of the eye and adnexa$F$61-	diseases of the eye and adnexa	1.0039670980375217	{'CI': array([0.96646106, 1.04146681]), 'Gelman-Rubin': 0.9998025214360803}	No	1.0014128787885346	{'CI': array([0.95728164, 1.04607216]), 'Gelman-Rubin': 0.9999548558345176}	No
553	Disorders of optic nerve and visual pathways|diseases of the eye and adnexa$M$41-60	diseases of the eye and adnexa	0.9990921622845547	{'CI': array([0.95954345, 1.03846289]), 'Gelman-Rubin': 0.9998461355728282}	No	1.0067972754516616	{'CI': array([0.96160319, 1.05494089]), 'Gelman-Rubin': 0.9998301245867601}	No
554	Disorders of sclera and cornea|diseases of the eye and adnexa$F$11-20	diseases of the eye and adnexa	0.9821197538994502	{'CI': array([0.94553502, 1.02046931]), 'Gelman-Rubin': 0.9998179080769222}	No	1.0201009794110372	{'CI': array([0.98419062, 1.0642722 ]), 'Gelman-Rubin': 0.9998716162814023}	No
555	Disorders of sclera and cornea|diseases of the eye and adnexa$F$21-40	diseases of the eye and adnexa	0.9839925910297328	{'CI': array([0.95685077, 1.0094508 ]), 'Gelman-Rubin': 0.9998758443163203}	No	1.0089106602152949	{'CI': array([0.98184197, 1.03884288]), 'Gelman-Rubin': 0.9997918924646538}	No
556	Disorders of sclera and cornea|diseases of the eye and adnexa$F$41-60	diseases of the eye and adnexa	0.9873967536476791	{'CI': array([0.967169 , 1.00738042]), 'Gelman-Rubin': 0.9998952088749271}	No	0.9980542171835698	{'CI': array([0.97514397, 1.01859884]), 'Gelman-Rubin': 0.9998772689651914}	No
557	Disorders of sclera and cornea|diseases of the eye and adnexa$F$61-	diseases of the eye and adnexa	1.0259494723544746	{'CI': array([1.00263681, 1.04909099]), 'Gelman-Rubin': 0.9999564599381431}	Yes	0.989264940650382	{'CI': array([0.96527939, 1.01257937]), 'Gelman-Rubin': 0.999912482455473}	No
558	Disorders of sclera and cornea|diseases of the eye and adnexa$M$11-20	diseases of the eye and adnexa	0.9878201945738817	{'CI': array([0.94636268, 1.02666931]), 'Gelman-Rubin': 0.9998138742101941}	No	1.0161224144079328	{'CI': array([0.96793473, 1.06216728]), 'Gelman-Rubin': 0.9998193280682874}	No
559	Disorders of sclera and cornea|diseases of the eye and adnexa$M$21-40	diseases of the eye and adnexa	1.0031239422430398	{'CI': array([0.97434308, 1.03436887]), 'Gelman-Rubin': 0.9997767355945308}	No	0.9880510595526761	{'CI': array([0.95647969, 1.0220199 ]), 'Gelman-Rubin': 0.9997811131582889}	No
560	Disorders of sclera and cornea|diseases of the eye and adnexa$M$41-60	diseases of the eye and adnexa	0.9903093425316142	{'CI': array([0.96326024, 1.01763136]), 'Gelman-Rubin': 0.9998496090443281}	No	0.9842045119868137	{'CI': array([0.95630708, 1.01042989]), 'Gelman-Rubin': 0.9998135772207706}	No
561	Disorders of sclera and cornea|diseases of the eye and adnexa$M$61-	diseases of the eye and adnexa	1.019921441814813	{'CI': array([0.9919075 , 1.04877954]), 'Gelman-Rubin': 0.9998782114545687}	No	0.9897747580128307	{'CI': array([0.96119344, 1.02193168]), 'Gelman-Rubin': 0.9997598885169389}	No
562	Disorders of vitreous body and globe|diseases of the eye and adnexa$F$11-20	diseases of the eye and adnexa	0.9960210286209333	{'CI': array([0.93616093, 1.04670867]), 'Gelman-Rubin': 0.9999776758408339}	No	1.0121354141855865	{'CI': array([0.95348678, 1.07399411]), 'Gelman-Rubin': 0.9998974810107485}	No
563	Disorders of vitreous body and globe|diseases of the eye and adnexa$F$21-40	diseases of the eye and adnexa	0.9937146093366291	{'CI': array([0.95572112, 1.03169335]), 'Gelman-Rubin': 0.9998085680489313}	No	0.9835094854010137	{'CI': array([0.94073107, 1.0241327 ]), 'Gelman-Rubin': 0.9998534896946217}	No
564	Disorders of vitreous body and globe|diseases of the eye and adnexa$F$41-60	diseases of the eye and adnexa	0.9841154989210529	{'CI': array([0.96003954, 1.0062726 ]), 'Gelman-Rubin': 0.9997929961649462}	No	0.9961755896148887	{'CI': array([0.97375226, 1.01888414]), 'Gelman-Rubin': 0.9998241285965419}	No
565	Disorders of vitreous body and globe|diseases of the eye and adnexa$F$61-	diseases of the eye and adnexa	1.0145619260101784	{'CI': array([0.99449559, 1.03596656]), 'Gelman-Rubin': 0.9997856415702538}	No	0.9886925212542599	{'CI': array([0.96837336, 1.00998539]), 'Gelman-Rubin': 0.9997976372450611}	No
566	Disorders of vitreous body and globe|diseases of the eye and adnexa$M$21-40	diseases of the eye and adnexa	0.9964963567716496	{'CI': array([0.95165401, 1.04282372]), 'Gelman-Rubin': 0.999792162975597}	No	1.0087279109369105	{'CI': array([0.95805596, 1.05682554]), 'Gelman-Rubin': 0.9998165046643169}	No
567	Disorders of vitreous body and globe|diseases of the eye and adnexa$M$41-60	diseases of the eye and adnexa	0.9845398943764433	{'CI': array([0.95739054, 1.00983985]), 'Gelman-Rubin': 0.9997778638074954}	No	0.9885577117573755	{'CI': array([0.96166353, 1.0173885 ]), 'Gelman-Rubin': 0.9998446626394742}	No
568	Disorders of vitreous body and globe|diseases of the eye and adnexa$M$61-	diseases of the eye and adnexa	1.0083582665245596	{'CI': array([0.98432999, 1.03269467]), 'Gelman-Rubin': 0.9997919374445302}	No	0.9941626744290546	{'CI': array([0.97303726, 1.01947891]), 'Gelman-Rubin': 0.9997799355627385}	No
569	Glaucoma|diseases of the eye and adnexa$F$21-40	diseases of the eye and adnexa	0.9813494676148595	{'CI': array([0.94984601, 1.01426322]), 'Gelman-Rubin': 0.9999262916375524}	No	0.9986934569791152	{'CI': array([0.9618866 , 1.03334283]), 'Gelman-Rubin': 0.9999266730074029}	No
570	Glaucoma|diseases of the eye and adnexa$F$41-60	diseases of the eye and adnexa	1.0005699108422426	{'CI': array([0.98657314, 1.01445969]), 'Gelman-Rubin': 0.9998973902714114}	No	0.9926480761576433	{'CI': array([0.97852344, 1.00674671]), 'Gelman-Rubin': 0.9999526309405657}	No
571	Glaucoma|diseases of the eye and adnexa$F$61-	diseases of the eye and adnexa	1.0390581915540482	{'CI': array([1.02724307, 1.04926178]), 'Gelman-Rubin': 1.0001170564799857}	Yes	0.9984758552670497	{'CI': array([0.98813995, 1.00912471]), 'Gelman-Rubin': 1.0000364232224352}	No
572	Glaucoma|diseases of the eye and adnexa$M$21-40	diseases of the eye and adnexa	0.9873179598254558	{'CI': array([0.95265604, 1.01855979]), 'Gelman-Rubin': 0.9997793061236192}	No	0.9813746392220928	{'CI': array([0.94310267, 1.01780974]), 'Gelman-Rubin': 0.9998413691986461}	No
573	Glaucoma|diseases of the eye and adnexa$M$41-60	diseases of the eye and adnexa	1.010239810693646	{'CI': array([0.99389445, 1.02527846]), 'Gelman-Rubin': 0.9999036055333678}	No	0.9915503076833216	{'CI': array([0.97481984, 1.00871199]), 'Gelman-Rubin': 0.9999359656844183}	No
574	Glaucoma|diseases of the eye and adnexa$M$61-	diseases of the eye and adnexa	1.047937310019403	{'CI': array([1.03626181, 1.06069796]), 'Gelman-Rubin': 0.9998828440318257}	Yes	0.9985523290222079	{'CI': array([0.98500377, 1.01056033]), 'Gelman-Rubin': 0.9999823973822984}	No
575	Other disorders of eye and adnexa|diseases of the eye and adnexa$F$0-10	diseases of the eye and adnexa	1.0094370007052733	{'CI': array([0.96449508, 1.05137454]), 'Gelman-Rubin': 0.9998595783315487}	No	0.9858616108243199	{'CI': array([0.93595907, 1.0399269 ]), 'Gelman-Rubin': 0.9998236575465326}	No
576	Other disorders of eye and adnexa|diseases of the eye and adnexa$F$11-20	diseases of the eye and adnexa	0.9883453712755801	{'CI': array([0.94705275, 1.03501581]), 'Gelman-Rubin': 0.9997750377843813}	No	1.0000194888032239	{'CI': array([0.94929061, 1.04923423]), 'Gelman-Rubin': 0.9998062978762184}	No
577	Other disorders of eye and adnexa|diseases of the eye and adnexa$F$21-40	diseases of the eye and adnexa	0.9921301899157016	{'CI': array([0.95606099, 1.02776978]), 'Gelman-Rubin': 0.9999725307443367}	No	0.9899595330813794	{'CI': array([0.94994233, 1.02594631]), 'Gelman-Rubin': 0.9999869244974499}	No
578	Other disorders of eye and adnexa|diseases of the eye and adnexa$F$41-60	diseases of the eye and adnexa	0.9976775369805613	{'CI': array([0.96668486, 1.02740877]), 'Gelman-Rubin': 0.9997628831122133}	No	0.999921616885421	{'CI': array([0.96642368, 1.03174351]), 'Gelman-Rubin': 0.9997695245687}	No
579	Other disorders of eye and adnexa|diseases of the eye and adnexa$F$61-	diseases of the eye and adnexa	1.0016627847292305	{'CI': array([0.96672179, 1.03409932]), 'Gelman-Rubin': 0.9999140493587225}	No	1.0012016443643015	{'CI': array([0.96653525, 1.03946432]), 'Gelman-Rubin': 0.999791440707318}	No
580	Other disorders of eye and adnexa|diseases of the eye and adnexa$M$0-10	diseases of the eye and adnexa	0.9903548967511342	{'CI': array([0.95187347, 1.03215306]), 'Gelman-Rubin': 0.9998300501730735}	No	0.9778837762753313	{'CI': array([0.9349439 , 1.02652957]), 'Gelman-Rubin': 0.9998604994057195}	No
581	Other disorders of eye and adnexa|diseases of the eye and adnexa$M$11-20	diseases of the eye and adnexa	0.9933235063610507	{'CI': array([0.9514856 , 1.03975082]), 'Gelman-Rubin': 0.9997709732277476}	No	1.01651823281168	{'CI': array([0.96377535, 1.07196866]), 'Gelman-Rubin': 0.999775451944599}	No
582	Other disorders of eye and adnexa|diseases of the eye and adnexa$M$21-40	diseases of the eye and adnexa	0.982616268167116	{'CI': array([0.94523578, 1.01995052]), 'Gelman-Rubin': 0.9999508024918159}	No	0.9985722163517132	{'CI': array([0.95465941, 1.04680577]), 'Gelman-Rubin': 0.9997507574617996}	No
583	Other disorders of eye and adnexa|diseases of the eye and adnexa$M$41-60	diseases of the eye and adnexa	0.9834748406053945	{'CI': array([0.94974355, 1.01821353]), 'Gelman-Rubin': 0.9997906450417092}	No	1.0021568927711997	{'CI': array([0.96209061, 1.03939756]), 'Gelman-Rubin': 0.9998626214007845}	No
584	Other disorders of eye and adnexa|diseases of the eye and adnexa$M$61-	diseases of the eye and adnexa	0.9935282882807197	{'CI': array([0.95848528, 1.03312459]), 'Gelman-Rubin': 0.9998698862402076}	No	0.9972561805062994	{'CI': array([0.957558 , 1.03784285]), 'Gelman-Rubin': 0.999888209002302}	No
585	Visual disturbances and blindness|diseases of the eye and adnexa$F$0-10	diseases of the eye and adnexa	1.0037432290501325	{'CI': array([0.96980876, 1.04133897]), 'Gelman-Rubin': 0.9999165384530391}	No	0.9997900606967852	{'CI': array([0.95889963, 1.03602419]), 'Gelman-Rubin': 0.9997644139253927}	No
586	Visual disturbances and blindness|diseases of the eye and adnexa$F$11-20	diseases of the eye and adnexa	0.9899331141864103	{'CI': array([0.95040448, 1.02757492]), 'Gelman-Rubin': 0.9997919182469243}	No	1.032771669481157	{'CI': array([0.98266323, 1.08187062]), 'Gelman-Rubin': 0.9998634447007126}	No
587	Visual disturbances and blindness|diseases of the eye and adnexa$F$21-40	diseases of the eye and adnexa	0.9929778325374123	{'CI': array([0.96174749, 1.0235471 ]), 'Gelman-Rubin': 1.0000255361192538}	No	0.9875709391129031	{'CI': array([0.9532964, 1.0235931]), 'Gelman-Rubin': 1.0002079274802764}	No
588	Visual disturbances and blindness|diseases of the eye and adnexa$F$41-60	diseases of the eye and adnexa	0.9917569407544742	{'CI': array([0.96725777, 1.01785425]), 'Gelman-Rubin': 0.9997538738847037}	No	0.9991248776125614	{'CI': array([0.97364343, 1.02560527]), 'Gelman-Rubin': 0.9997676126217317}	No
589	Visual disturbances and blindness|diseases of the eye and adnexa$F$61-	diseases of the eye and adnexa	1.0091765042782415	{'CI': array([0.98143743, 1.03854383]), 'Gelman-Rubin': 0.9998751016191286}	No	0.9900909805580774	{'CI': array([0.96341113, 1.01879259]), 'Gelman-Rubin': 1.0001096963014724}	No
590	Visual disturbances and blindness|diseases of the eye and adnexa$M$0-10	diseases of the eye and adnexa	1.02357927196907	{'CI': array([0.99202941, 1.05935718]), 'Gelman-Rubin': 0.9998885103536965}	No	0.9942435819123463	{'CI': array([0.95590766, 1.0314089 ]), 'Gelman-Rubin': 1.0000202756035672}	No
591	Visual disturbances and blindness|diseases of the eye and adnexa$M$11-20	diseases of the eye and adnexa	1.0028978319927164	{'CI': array([0.96463856, 1.04597399]), 'Gelman-Rubin': 0.9997630384945412}	No	0.9895204832161307	{'CI': array([0.94143932, 1.03385625]), 'Gelman-Rubin': 0.999807869361182}	No
592	Visual disturbances and blindness|diseases of the eye and adnexa$M$21-40	diseases of the eye and adnexa	0.982405048997212	{'CI': array([0.94778592, 1.02145249]), 'Gelman-Rubin': 0.9999905892268363}	No	0.9906482679480145	{'CI': array([0.94756752, 1.03083745]), 'Gelman-Rubin': 0.9999677474801462}	No
593	Visual disturbances and blindness|diseases of the eye and adnexa$M$41-60	diseases of the eye and adnexa	0.9847330546498635	{'CI': array([0.9561239 , 1.01304023]), 'Gelman-Rubin': 0.9999584522599824}	No	0.9962307503299771	{'CI': array([0.96444512, 1.02996977]), 'Gelman-Rubin': 0.9997643823542206}	No
594	Visual disturbances and blindness|diseases of the eye and adnexa$M$61-	diseases of the eye and adnexa	1.0102788477397793	{'CI': array([0.98149499, 1.04022228]), 'Gelman-Rubin': 0.9998465433866203}	No	0.9774422983984945	{'CI': array([0.94724672, 1.00627697]), 'Gelman-Rubin': 0.9998755750412623}	No
595	Diseases of male genital organs|diseases of the genitourinary system: pelvis, genitals and breasts$F$21-40	diseases of the genitourinary system: pelvis, genitals and breasts	0.9973693946541049	{'CI': array([0.94407604, 1.04883795]), 'Gelman-Rubin': 0.9998166182495697}	No	0.975843092433034	{'CI': array([0.91521995, 1.04310558]), 'Gelman-Rubin': 0.9997823707229854}	No
596	Diseases of male genital organs|diseases of the genitourinary system: pelvis, genitals and breasts$M$0-10	diseases of the genitourinary system: pelvis, genitals and breasts	1.0038941388271942	{'CI': array([0.97694708, 1.03090818]), 'Gelman-Rubin': 0.9998868146169125}	No	1.0097391406527954	{'CI': array([0.98289456, 1.04097598]), 'Gelman-Rubin': 1.0003171004591402}	No
597	Diseases of male genital organs|diseases of the genitourinary system: pelvis, genitals and breasts$M$11-20	diseases of the genitourinary system: pelvis, genitals and breasts	1.0002812772401584	{'CI': array([0.96534082, 1.03101658]), 'Gelman-Rubin': 0.9998591025138602}	No	0.9891775673659987	{'CI': array([0.95713185, 1.02455313]), 'Gelman-Rubin': 0.9998153164302553}	No
598	Diseases of male genital organs|diseases of the genitourinary system: pelvis, genitals and breasts$M$21-40	diseases of the genitourinary system: pelvis, genitals and breasts	1.0000955107265026	{'CI': array([0.98280416, 1.0167021 ]), 'Gelman-Rubin': 0.9998199072854578}	No	0.9954316714219543	{'CI': array([0.97873424, 1.01317565]), 'Gelman-Rubin': 0.9997757609615424}	No
599	Diseases of male genital organs|diseases of the genitourinary system: pelvis, genitals and breasts$M$41-60	diseases of the genitourinary system: pelvis, genitals and breasts	0.9997153968241922	{'CI': array([0.99057779, 1.0080592 ]), 'Gelman-Rubin': 0.9998451497427894}	No	0.9861325413374014	{'CI': array([0.97646436, 0.99541906]), 'Gelman-Rubin': 0.9998811389580854}	Yes
600	Diseases of male genital organs|diseases of the genitourinary system: pelvis, genitals and breasts$M$61-	diseases of the genitourinary system: pelvis, genitals and breasts	1.0218560515321453	{'CI': array([1.01262195, 1.03198994]), 'Gelman-Rubin': 0.9999639915586732}	Yes	0.9866781008709832	{'CI': array([0.97781269, 0.99693486]), 'Gelman-Rubin': 0.999874993543021}	Yes
601	Disorders of breast|diseases of the genitourinary system: pelvis, genitals and breasts$F$11-20	diseases of the genitourinary system: pelvis, genitals and breasts	0.9870935307704776	{'CI': array([0.95575207, 1.02128588]), 'Gelman-Rubin': 0.9997868725894224}	No	0.9996209076017344	{'CI': array([0.96435795, 1.03603073]), 'Gelman-Rubin': 0.9998229959730309}	No
602	Disorders of breast|diseases of the genitourinary system: pelvis, genitals and breasts$F$21-40	diseases of the genitourinary system: pelvis, genitals and breasts	0.9960300299171001	{'CI': array([0.98266765, 1.00913382]), 'Gelman-Rubin': 0.9998594993378368}	No	1.0086157275214045	{'CI': array([0.99563479, 1.02106316]), 'Gelman-Rubin': 0.9997955799437711}	No
603	Disorders of breast|diseases of the genitourinary system: pelvis, genitals and breasts$F$41-60	diseases of the genitourinary system: pelvis, genitals and breasts	0.9981593423423162	{'CI': array([0.98967777, 1.00608188]), 'Gelman-Rubin': 0.9999636176190871}	No	0.9911993939543016	{'CI': array([0.98276982, 0.99956495]), 'Gelman-Rubin': 0.9999019476661888}	Yes
604	Disorders of breast|diseases of the genitourinary system: pelvis, genitals and breasts$F$61-	diseases of the genitourinary system: pelvis, genitals and breasts	1.0136767295915887	{'CI': array([0.99823872, 1.02834328]), 'Gelman-Rubin': 0.9998734192829777}	No	0.9948506861660086	{'CI': array([0.98008887, 1.01122499]), 'Gelman-Rubin': 1.0000821872782588}	No
605	Disorders of breast|diseases of the genitourinary system: pelvis, genitals and breasts$M$11-20	diseases of the genitourinary system: pelvis, genitals and breasts	1.00571892119964	{'CI': array([0.96527353, 1.04941911]), 'Gelman-Rubin': 0.9998044491118263}	No	0.9976697720255409	{'CI': array([0.9479107 , 1.04572953]), 'Gelman-Rubin': 0.9997780110052419}	No
606	Disorders of breast|diseases of the genitourinary system: pelvis, genitals and breasts$M$41-60	diseases of the genitourinary system: pelvis, genitals and breasts	1.01780967657511	{'CI': array([0.97935438, 1.06114494]), 'Gelman-Rubin': 0.9998743167616972}	No	0.9922482074696758	{'CI': array([0.94943826, 1.03708836]), 'Gelman-Rubin': 0.9997992242419624}	No
607	Inflammatory diseases of female pelvic organs|diseases of the genitourinary system: pelvis, genitals and breasts$F$0-10	diseases of the genitourinary system: pelvis, genitals and breasts	1.0067218862160152	{'CI': array([0.97191167, 1.04135604]), 'Gelman-Rubin': 0.9997867786118245}	No	0.9925335143822877	{'CI': array([0.95153707, 1.02942576]), 'Gelman-Rubin': 0.9997947815265421}	No
608	Inflammatory diseases of female pelvic organs|diseases of the genitourinary system: pelvis, genitals and breasts$F$11-20	diseases of the genitourinary system: pelvis, genitals and breasts	0.9859782390753548	{'CI': array([0.96214657, 1.01178488]), 'Gelman-Rubin': 0.9998610712059681}	No	1.0156588429813946	{'CI': array([0.98861558, 1.0427736 ]), 'Gelman-Rubin': 0.9998709901563311}	No
609	Inflammatory diseases of female pelvic organs|diseases of the genitourinary system: pelvis, genitals and breasts$F$21-40	diseases of the genitourinary system: pelvis, genitals and breasts	0.9967349688568291	{'CI': array([0.98501512, 1.00814218]), 'Gelman-Rubin': 0.9999066019342836}	No	0.9934011563397553	{'CI': array([0.98235752, 1.00473025]), 'Gelman-Rubin': 0.9998775398701286}	No
610	Inflammatory diseases of female pelvic organs|diseases of the genitourinary system: pelvis, genitals and breasts$F$41-60	diseases of the genitourinary system: pelvis, genitals and breasts	0.9938967894700652	{'CI': array([0.9785576 , 1.00860969]), 'Gelman-Rubin': 0.9999010033250035}	No	0.987331917426217	{'CI': array([0.97199095, 1.0010013 ]), 'Gelman-Rubin': 0.9998448297558585}	No
611	Inflammatory diseases of female pelvic organs|diseases of the genitourinary system: pelvis, genitals and breasts$F$61-	diseases of the genitourinary system: pelvis, genitals and breasts	1.0042729712386804	{'CI': array([0.97598144, 1.03308162]), 'Gelman-Rubin': 0.999930940906295}	No	0.9830925172021859	{'CI': array([0.95406455, 1.01523043]), 'Gelman-Rubin': 0.9997973544049846}	No
612	Noninflammatory disorders of female genital tract|diseases of the genitourinary system: pelvis, genitals and breasts$F$0-10	diseases of the genitourinary system: pelvis, genitals and breasts	0.9919228933460018	{'CI': array([0.94498016, 1.03389852]), 'Gelman-Rubin': 0.9997669964797791}	No	1.0054544262633782	{'CI': array([0.9529159 , 1.06010343]), 'Gelman-Rubin': 0.9998288347636538}	No
613	Noninflammatory disorders of female genital tract|diseases of the genitourinary system: pelvis, genitals and breasts$F$11-20	diseases of the genitourinary system: pelvis, genitals and breasts	0.9844994078643808	{'CI': array([0.97194882, 0.99784019]), 'Gelman-Rubin': 1.0001035680752752}	Yes	1.014966046329693	{'CI': array([1.00153853, 1.02916727]), 'Gelman-Rubin': 0.9999108819729915}	Yes
614	Noninflammatory disorders of female genital tract|diseases of the genitourinary system: pelvis, genitals and breasts$F$21-40	diseases of the genitourinary system: pelvis, genitals and breasts	1.001106856541049	{'CI': array([0.995337 , 1.00644469]), 'Gelman-Rubin': 0.9999094796895942}	No	1.0010770300851843	{'CI': array([0.99531795, 1.00699655]), 'Gelman-Rubin': 0.9998218033102197}	No
615	Noninflammatory disorders of female genital tract|diseases of the genitourinary system: pelvis, genitals and breasts$F$41-60	diseases of the genitourinary system: pelvis, genitals and breasts	0.9994783233136035	{'CI': array([0.99404114, 1.00509582]), 'Gelman-Rubin': 1.000025563355874}	No	0.9860257563183231	{'CI': array([0.98066884, 0.99196342]), 'Gelman-Rubin': 0.9998922990492691}	Yes
616	Noninflammatory disorders of female genital tract|diseases of the genitourinary system: pelvis, genitals and breasts$F$61-	diseases of the genitourinary system: pelvis, genitals and breasts	1.015679119216736	{'CI': array([1.00344835, 1.02695641]), 'Gelman-Rubin': 1.000352714804626}	Yes	0.9742352426730229	{'CI': array([0.9627623 , 0.98527836]), 'Gelman-Rubin': 0.999929494622381}	Yes
617	Noninflammatory disorders of female genital tract|diseases of the genitourinary system: pelvis, genitals and breasts$M$21-40	diseases of the genitourinary system: pelvis, genitals and breasts	1.0011826805742947	{'CI': array([0.95152791, 1.05145892]), 'Gelman-Rubin': 0.9997651299497143}	No	0.9845473548849748	{'CI': array([0.92540847, 1.05241898]), 'Gelman-Rubin': 0.9998839303998245}	No
618	Noninflammatory disorders of female genital tract|diseases of the genitourinary system: pelvis, genitals and breasts$M$41-60	diseases of the genitourinary system: pelvis, genitals and breasts	1.008824525838011	{'CI': array([0.96206322, 1.06183927]), 'Gelman-Rubin': 0.9998454967042096}	No	0.9854014011469366	{'CI': array([0.92507777, 1.04699677]), 'Gelman-Rubin': 0.9999381445535943}	No
619	Noninflammatory disorders of female genital tract|diseases of the genitourinary system: pelvis, genitals and breasts$M$61-	diseases of the genitourinary system: pelvis, genitals and breasts	1.0049427595046334	{'CI': array([0.95919114, 1.05840966]), 'Gelman-Rubin': 0.9998118270115216}	No	1.0048361168733881	{'CI': array([0.9360443 , 1.07276342]), 'Gelman-Rubin': 0.9997788530377082}	No
620	Other disorders of genitourinary tract|diseases of the genitourinary system: pelvis, genitals and breasts$F$0-10	diseases of the genitourinary system: pelvis, genitals and breasts	0.9894786482372996	{'CI': array([0.93987798, 1.03918917]), 'Gelman-Rubin': 0.9999323540448853}	No	0.9933009154490913	{'CI': array([0.93021447, 1.054173 ]), 'Gelman-Rubin': 0.9997552049410681}	No
621	Other disorders of genitourinary tract|diseases of the genitourinary system: pelvis, genitals and breasts$F$11-20	diseases of the genitourinary system: pelvis, genitals and breasts	1.0019865653176347	{'CI': array([0.95332247, 1.05184624]), 'Gelman-Rubin': 0.9999518348142983}	No	0.9679765844424505	{'CI': array([0.90685758, 1.02912575]), 'Gelman-Rubin': 0.9998279388924208}	No
622	Other disorders of genitourinary tract|diseases of the genitourinary system: pelvis, genitals and breasts$F$21-40	diseases of the genitourinary system: pelvis, genitals and breasts	0.9916749080582865	{'CI': array([0.95474683, 1.02921264]), 'Gelman-Rubin': 0.9999402576056159}	No	0.9859656745984203	{'CI': array([0.94560717, 1.02358496]), 'Gelman-Rubin': 0.9998612855239725}	No
623	Other disorders of genitourinary tract|diseases of the genitourinary system: pelvis, genitals and breasts$F$41-60	diseases of the genitourinary system: pelvis, genitals and breasts	0.9966623675555079	{'CI': array([0.96701 , 1.02771893]), 'Gelman-Rubin': 0.9999343802670018}	No	0.9949016759422588	{'CI': array([0.96206892, 1.02645341]), 'Gelman-Rubin': 0.9998389040068177}	No
624	Other disorders of genitourinary tract|diseases of the genitourinary system: pelvis, genitals and breasts$F$61-	diseases of the genitourinary system: pelvis, genitals and breasts	1.0037890640486233	{'CI': array([0.96810818, 1.04051474]), 'Gelman-Rubin': 0.9998239065325945}	No	0.97483178369858	{'CI': array([0.93343955, 1.01671099]), 'Gelman-Rubin': 0.999771848467985}	No
625	Other disorders of genitourinary tract|diseases of the genitourinary system: pelvis, genitals and breasts$M$0-10	diseases of the genitourinary system: pelvis, genitals and breasts	1.0000133277673637	{'CI': array([0.95050612, 1.05552649]), 'Gelman-Rubin': 0.9998151867491025}	No	0.9922227948156914	{'CI': array([0.93354245, 1.05156337]), 'Gelman-Rubin': 0.9999062704724436}	No
626	Other disorders of genitourinary tract|diseases of the genitourinary system: pelvis, genitals and breasts$M$11-20	diseases of the genitourinary system: pelvis, genitals and breasts	1.0048544156497732	{'CI': array([0.95269995, 1.05412384]), 'Gelman-Rubin': 0.9998729191365352}	No	0.9986301607371307	{'CI': array([0.93305715, 1.06282966]), 'Gelman-Rubin': 0.9998147446417665}	No
627	Other disorders of genitourinary tract|diseases of the genitourinary system: pelvis, genitals and breasts$M$21-40	diseases of the genitourinary system: pelvis, genitals and breasts	0.9979086130557961	{'CI': array([0.9503225 , 1.04492232]), 'Gelman-Rubin': 0.9999270795805848}	No	0.9921052970890345	{'CI': array([0.93844444, 1.05457154]), 'Gelman-Rubin': 0.9997567744511772}	No
628	Other disorders of genitourinary tract|diseases of the genitourinary system: pelvis, genitals and breasts$M$41-60	diseases of the genitourinary system: pelvis, genitals and breasts	0.9859852278421503	{'CI': array([0.9459111 , 1.03550177]), 'Gelman-Rubin': 0.9997656914832342}	No	0.9918661043413827	{'CI': array([0.94441033, 1.04429905]), 'Gelman-Rubin': 0.9998646677477103}	No
629	Other disorders of genitourinary tract|diseases of the genitourinary system: pelvis, genitals and breasts$M$61-	diseases of the genitourinary system: pelvis, genitals and breasts	1.0083584740401335	{'CI': array([0.96944442, 1.05172342]), 'Gelman-Rubin': 0.9998593683810486}	No	0.9863159666378084	{'CI': array([0.94369628, 1.03120052]), 'Gelman-Rubin': 0.9997994684386898}	No
630	Glomerular diseases|diseases of the genitourinary system: urinary system$F$0-10	diseases of the genitourinary system: urinary system	1.002564174655405	{'CI': array([0.95051634, 1.05197004]), 'Gelman-Rubin': 0.9997736750635567}	No	1.014241534089913	{'CI': array([0.95281896, 1.07996715]), 'Gelman-Rubin': 0.9998527826248204}	No
631	Glomerular diseases|diseases of the genitourinary system: urinary system$F$11-20	diseases of the genitourinary system: urinary system	1.000842783715562	{'CI': array([0.95349929, 1.05100829]), 'Gelman-Rubin': 0.9997822584564257}	No	0.9930670297179087	{'CI': array([0.92988505, 1.06040677]), 'Gelman-Rubin': 0.9999381615935633}	No
632	Glomerular diseases|diseases of the genitourinary system: urinary system$F$21-40	diseases of the genitourinary system: urinary system	0.9965994858991817	{'CI': array([0.95525272, 1.04050293]), 'Gelman-Rubin': 0.9999590515574538}	No	0.9848490579110214	{'CI': array([0.92953893, 1.0365235 ]), 'Gelman-Rubin': 0.9998826089467803}	No
633	Glomerular diseases|diseases of the genitourinary system: urinary system$F$41-60	diseases of the genitourinary system: urinary system	0.9975346759824024	{'CI': array([0.95782986, 1.03947106]), 'Gelman-Rubin': 0.9999204470890415}	No	1.010665324280187	{'CI': array([0.96695179, 1.05623062]), 'Gelman-Rubin': 0.9997690241269838}	No
634	Glomerular diseases|diseases of the genitourinary system: urinary system$F$61-	diseases of the genitourinary system: urinary system	1.0040165241733374	{'CI': array([0.95981088, 1.05409066]), 'Gelman-Rubin': 0.9998015949294038}	No	1.0155151076192948	{'CI': array([0.96422755, 1.06703205]), 'Gelman-Rubin': 0.9998710054894421}	No
635	Glomerular diseases|diseases of the genitourinary system: urinary system$M$0-10	diseases of the genitourinary system: urinary system	0.9934119698684386	{'CI': array([0.94323426, 1.04371316]), 'Gelman-Rubin': 0.9998505263732506}	No	0.9993809862802951	{'CI': array([0.93679956, 1.06908153]), 'Gelman-Rubin': 0.9998764393747628}	No
636	Glomerular diseases|diseases of the genitourinary system: urinary system$M$11-20	diseases of the genitourinary system: urinary system	1.0018635830843745	{'CI': array([0.94809218, 1.05068735]), 'Gelman-Rubin': 0.9998336846831466}	No	0.9872326427243557	{'CI': array([0.92983464, 1.04525614]), 'Gelman-Rubin': 0.9998248243093527}	No
637	Glomerular diseases|diseases of the genitourinary system: urinary system$M$21-40	diseases of the genitourinary system: urinary system	0.9807128699042928	{'CI': array([0.93635673, 1.02905393]), 'Gelman-Rubin': 0.9997825506360366}	No	0.9831755291540778	{'CI': array([0.93032841, 1.03887753]), 'Gelman-Rubin': 0.9997602698950212}	No
638	Glomerular diseases|diseases of the genitourinary system: urinary system$M$41-60	diseases of the genitourinary system: urinary system	0.9880820453363803	{'CI': array([0.95010443, 1.02626631]), 'Gelman-Rubin': 0.9998122925809882}	No	1.030504782950797	{'CI': array([0.98412927, 1.07752571]), 'Gelman-Rubin': 0.9998517127216441}	No
639	Glomerular diseases|diseases of the genitourinary system: urinary system$M$61-	diseases of the genitourinary system: urinary system	1.027330112816204	{'CI': array([0.98567623, 1.07644082]), 'Gelman-Rubin': 0.9998189126602839}	No	0.9990450760088886	{'CI': array([0.9552324 , 1.05076516]), 'Gelman-Rubin': 0.9999993772722736}	No
640	Other diseases of urinary system|diseases of the genitourinary system: urinary system$F$0-10	diseases of the genitourinary system: urinary system	1.0087296243456823	{'CI': array([0.99014896, 1.02949142]), 'Gelman-Rubin': 0.9998050136800314}	No	0.9921619905269885	{'CI': array([0.97265656, 1.01111408]), 'Gelman-Rubin': 0.999873228379536}	No
641	Other diseases of urinary system|diseases of the genitourinary system: urinary system$F$11-20	diseases of the genitourinary system: urinary system	0.9968704000074319	{'CI': array([0.97942452, 1.0160726 ]), 'Gelman-Rubin': 0.9998242309898097}	No	0.9899087012754687	{'CI': array([0.97083113, 1.00831399]), 'Gelman-Rubin': 0.9999155118737474}	No
642	Other diseases of urinary system|diseases of the genitourinary system: urinary system$F$21-40	diseases of the genitourinary system: urinary system	0.9890085455839615	{'CI': array([0.97951883, 0.9996319 ]), 'Gelman-Rubin': 0.999789242951551}	Yes	0.9986894676790129	{'CI': array([0.98891521, 1.00816902]), 'Gelman-Rubin': 0.9998154205512513}	No
643	Other diseases of urinary system|diseases of the genitourinary system: urinary system$F$41-60	diseases of the genitourinary system: urinary system	0.9911218519796811	{'CI': array([0.98232428, 0.99874356]), 'Gelman-Rubin': 0.9998541309501568}	Yes	0.9930592762834513	{'CI': array([0.98437402, 1.00171977]), 'Gelman-Rubin': 0.9999577324348623}	No
644	Other diseases of urinary system|diseases of the genitourinary system: urinary system$F$61-	diseases of the genitourinary system: urinary system	1.0056095578498891	{'CI': array([0.9960897 , 1.01482777]), 'Gelman-Rubin': 0.9998030322379713}	No	0.9913233149220635	{'CI': array([0.98195623, 1.00180179]), 'Gelman-Rubin': 0.9997580337062165}	No
645	Other diseases of urinary system|diseases of the genitourinary system: urinary system$M$0-10	diseases of the genitourinary system: urinary system	0.989522270057902	{'CI': array([0.95681221, 1.01931734]), 'Gelman-Rubin': 0.9999512377116182}	No	1.0011772749860233	{'CI': array([0.96486641, 1.0336926 ]), 'Gelman-Rubin': 0.9997974720470175}	No
646	Other diseases of urinary system|diseases of the genitourinary system: urinary system$M$11-20	diseases of the genitourinary system: urinary system	0.9990601227847776	{'CI': array([0.96478072, 1.03224816]), 'Gelman-Rubin': 1.0001029352546167}	No	0.9978064229173709	{'CI': array([0.95938805, 1.04001399]), 'Gelman-Rubin': 0.9997646449092491}	No
647	Other diseases of urinary system|diseases of the genitourinary system: urinary system$M$21-40	diseases of the genitourinary system: urinary system	0.9946961241262496	{'CI': array([0.97013295, 1.01743821]), 'Gelman-Rubin': 0.9998115447322545}	No	1.0156623070315969	{'CI': array([0.98961131, 1.0413595 ]), 'Gelman-Rubin': 0.9997668217891648}	No
648	Other diseases of urinary system|diseases of the genitourinary system: urinary system$M$41-60	diseases of the genitourinary system: urinary system	0.996593364096451	{'CI': array([0.97997008, 1.01355756]), 'Gelman-Rubin': 0.9999067467648667}	No	0.9878496654141593	{'CI': array([0.96961324, 1.0041579 ]), 'Gelman-Rubin': 0.9998785210466733}	No
649	Other diseases of urinary system|diseases of the genitourinary system: urinary system$M$61-	diseases of the genitourinary system: urinary system	1.0098981382942378	{'CI': array([0.99669498, 1.02323748]), 'Gelman-Rubin': 0.9997811602025847}	No	0.9856279101043676	{'CI': array([0.97090115, 0.99852223]), 'Gelman-Rubin': 1.000254339418034}	Yes
650	Other disorders of kidney and ureter|diseases of the genitourinary system: urinary system$F$0-10	diseases of the genitourinary system: urinary system	1.0051734084455581	{'CI': array([0.95755991, 1.05651174]), 'Gelman-Rubin': 0.9998851759232128}	No	0.9980215349856123	{'CI': array([0.93778796, 1.06112379]), 'Gelman-Rubin': 0.999852165848523}	No
651	Other disorders of kidney and ureter|diseases of the genitourinary system: urinary system$F$11-20	diseases of the genitourinary system: urinary system	1.0028667434588718	{'CI': array([0.9569826, 1.0516002]), 'Gelman-Rubin': 0.9997703971678372}	No	1.0073895244581252	{'CI': array([0.94435653, 1.06719198]), 'Gelman-Rubin': 0.9998489204824077}	No
652	Other disorders of kidney and ureter|diseases of the genitourinary system: urinary system$F$21-40	diseases of the genitourinary system: urinary system	0.988171214739131	{'CI': array([0.95487913, 1.02681662]), 'Gelman-Rubin': 0.9997756750919943}	No	1.0180282078949667	{'CI': array([0.97850512, 1.05769823]), 'Gelman-Rubin': 0.9998474745638709}	No
653	Other disorders of kidney and ureter|diseases of the genitourinary system: urinary system$F$41-60	diseases of the genitourinary system: urinary system	1.0152992619458974	{'CI': array([0.99325152, 1.03534405]), 'Gelman-Rubin': 0.999953131935132}	No	1.00745005533917	{'CI': array([0.98519881, 1.02875378]), 'Gelman-Rubin': 0.9998450323641138}	No
654	Other disorders of kidney and ureter|diseases of the genitourinary system: urinary system$F$61-	diseases of the genitourinary system: urinary system	0.9958483209251481	{'CI': array([0.97788563, 1.01369421]), 'Gelman-Rubin': 0.9997812212913416}	No	0.997809762124589	{'CI': array([0.97886391, 1.01548647]), 'Gelman-Rubin': 0.9998760473117457}	No
655	Other disorders of kidney and ureter|diseases of the genitourinary system: urinary system$M$0-10	diseases of the genitourinary system: urinary system	0.9978807864952475	{'CI': array([0.95160367, 1.04952105]), 'Gelman-Rubin': 0.9998970042106543}	No	1.0045472912295808	{'CI': array([0.94951209, 1.06672332]), 'Gelman-Rubin': 0.9998819535303658}	No
656	Other disorders of kidney and ureter|diseases of the genitourinary system: urinary system$M$11-20	diseases of the genitourinary system: urinary system	1.0068758224180807	{'CI': array([0.95442727, 1.05688302]), 'Gelman-Rubin': 0.9998499372674091}	No	0.9914780185431831	{'CI': array([0.93368416, 1.04826589]), 'Gelman-Rubin': 0.9999430115445567}	No
657	Other disorders of kidney and ureter|diseases of the genitourinary system: urinary system$M$21-40	diseases of the genitourinary system: urinary system	0.9949879747720068	{'CI': array([0.9588425 , 1.02824338]), 'Gelman-Rubin': 0.9998157451935001}	No	1.000003730885147	{'CI': array([0.96061969, 1.03974795]), 'Gelman-Rubin': 0.9998494930143957}	No
658	Other disorders of kidney and ureter|diseases of the genitourinary system: urinary system$M$41-60	diseases of the genitourinary system: urinary system	1.0075043456433133	{'CI': array([0.9895643 , 1.02655478]), 'Gelman-Rubin': 0.9999763023453746}	No	1.0196411255129552	{'CI': array([1.00090472, 1.03863517]), 'Gelman-Rubin': 0.999771260652942}	Yes
659	Other disorders of kidney and ureter|diseases of the genitourinary system: urinary system$M$61-	diseases of the genitourinary system: urinary system	1.0001703955131582	{'CI': array([0.98367221, 1.01641559]), 'Gelman-Rubin': 1.0000201449444892}	No	0.9888873978069759	{'CI': array([0.97411205, 1.0056061 ]), 'Gelman-Rubin': 0.9997559523826298}	No
660	Renal failure|diseases of the genitourinary system: urinary system$F$0-10	diseases of the genitourinary system: urinary system	0.9932831109526395	{'CI': array([0.94622059, 1.04778327]), 'Gelman-Rubin': 0.99984478488999}	No	0.9872832109715389	{'CI': array([0.93074142, 1.04558221]), 'Gelman-Rubin': 0.9997985534244224}	No
661	Renal failure|diseases of the genitourinary system: urinary system$F$11-20	diseases of the genitourinary system: urinary system	1.0019774526242355	{'CI': array([0.95918994, 1.04991972]), 'Gelman-Rubin': 1.0001388660807005}	No	1.0028100454245554	{'CI': array([0.94414535, 1.0579691 ]), 'Gelman-Rubin': 0.9998417376665139}	No
662	Renal failure|diseases of the genitourinary system: urinary system$F$21-40	diseases of the genitourinary system: urinary system	0.9834692976822333	{'CI': array([0.96139976, 1.00794017]), 'Gelman-Rubin': 0.9998684075806131}	No	1.0264319837279758	{'CI': array([0.99778609, 1.05438194]), 'Gelman-Rubin': 1.0001466519549767}	No
663	Renal failure|diseases of the genitourinary system: urinary system$F$41-60	diseases of the genitourinary system: urinary system	0.9971476578420898	{'CI': array([0.98498292, 1.01013471]), 'Gelman-Rubin': 0.9998248716003001}	No	1.0377835536291133	{'CI': array([1.02542725, 1.05054511]), 'Gelman-Rubin': 0.9997768128346626}	Yes
664	Renal failure|diseases of the genitourinary system: urinary system$F$61-	diseases of the genitourinary system: urinary system	0.9912379964455051	{'CI': array([0.98248871, 1.00042971]), 'Gelman-Rubin': 0.9998378232991263}	No	1.032716881789422	{'CI': array([1.02329374, 1.04310872]), 'Gelman-Rubin': 0.9998223640672468}	Yes
665	Renal failure|diseases of the genitourinary system: urinary system$M$0-10	diseases of the genitourinary system: urinary system	1.0069028427133244	{'CI': array([0.95693126, 1.05885734]), 'Gelman-Rubin': 0.9998246884307648}	No	1.0032193667357612	{'CI': array([0.94798051, 1.06130558]), 'Gelman-Rubin': 0.9998493165923857}	No
666	Renal failure|diseases of the genitourinary system: urinary system$M$11-20	diseases of the genitourinary system: urinary system	1.0233638476629763	{'CI': array([0.97872812, 1.06587418]), 'Gelman-Rubin': 0.9997578509553962}	No	0.9705754697817439	{'CI': array([0.92410143, 1.02462886]), 'Gelman-Rubin': 0.9997791481642239}	No
667	Renal failure|diseases of the genitourinary system: urinary system$M$21-40	diseases of the genitourinary system: urinary system	0.9900596005915168	{'CI': array([0.96812223, 1.01087079]), 'Gelman-Rubin': 0.9998297030875699}	No	1.0267896353101207	{'CI': array([1.00337988, 1.04951172]), 'Gelman-Rubin': 0.9999486713494861}	Yes
668	Renal failure|diseases of the genitourinary system: urinary system$M$41-60	diseases of the genitourinary system: urinary system	0.9893725534345343	{'CI': array([0.9790203 , 1.00009705]), 'Gelman-Rubin': 0.9997834755304935}	No	1.0254653616042675	{'CI': array([1.01439924, 1.03738303]), 'Gelman-Rubin': 1.0001157242751753}	Yes
669	Renal failure|diseases of the genitourinary system: urinary system$M$61-	diseases of the genitourinary system: urinary system	0.9913143596250364	{'CI': array([0.98267084, 1.00005614]), 'Gelman-Rubin': 0.9997615549168897}	No	1.02639574930187	{'CI': array([1.01784093, 1.03559361]), 'Gelman-Rubin': 0.9999234332433575}	Yes
670	Renal tubulo-interstitial diseases|diseases of the genitourinary system: urinary system$F$0-10	diseases of the genitourinary system: urinary system	1.015431640104405	{'CI': array([0.98029827, 1.05350837]), 'Gelman-Rubin': 0.9998021750314451}	No	1.0092971444951988	{'CI': array([0.96937061, 1.04975084]), 'Gelman-Rubin': 0.9998371569224298}	No
671	Renal tubulo-interstitial diseases|diseases of the genitourinary system: urinary system$F$11-20	diseases of the genitourinary system: urinary system	0.9905034301364113	{'CI': array([0.95399743, 1.02432232]), 'Gelman-Rubin': 0.9999411349251873}	No	0.9994306579933929	{'CI': array([0.9661722 , 1.03421173]), 'Gelman-Rubin': 0.9999909634502635}	No
672	Renal tubulo-interstitial diseases|diseases of the genitourinary system: urinary system$F$21-40	diseases of the genitourinary system: urinary system	0.9988327219302117	{'CI': array([0.98100941, 1.01795296]), 'Gelman-Rubin': 0.9998657506619136}	No	1.0007285978930327	{'CI': array([0.98069399, 1.01904701]), 'Gelman-Rubin': 0.9998461222113666}	No
673	Renal tubulo-interstitial diseases|diseases of the genitourinary system: urinary system$F$41-60	diseases of the genitourinary system: urinary system	1.0050914957315897	{'CI': array([0.99042353, 1.01975156]), 'Gelman-Rubin': 0.9997643758969086}	No	0.9974430500195521	{'CI': array([0.98220669, 1.01370094]), 'Gelman-Rubin': 0.9997758918874037}	No
674	Renal tubulo-interstitial diseases|diseases of the genitourinary system: urinary system$F$61-	diseases of the genitourinary system: urinary system	1.01447437519827	{'CI': array([0.99398866, 1.03766191]), 'Gelman-Rubin': 0.9998468627011127}	No	1.0087289654426321	{'CI': array([0.98860625, 1.03006657]), 'Gelman-Rubin': 0.9997933288790894}	No
675	Renal tubulo-interstitial diseases|diseases of the genitourinary system: urinary system$M$0-10	diseases of the genitourinary system: urinary system	1.0256224812743873	{'CI': array([0.98738945, 1.06542617]), 'Gelman-Rubin': 0.9997547121964552}	No	1.0161538940218653	{'CI': array([0.97003024, 1.05875844]), 'Gelman-Rubin': 1.0001720189774286}	No
676	Renal tubulo-interstitial diseases|diseases of the genitourinary system: urinary system$M$11-20	diseases of the genitourinary system: urinary system	1.0016639307179964	{'CI': array([0.9612214 , 1.04380843]), 'Gelman-Rubin': 0.9998814746175009}	No	0.9883632534890904	{'CI': array([0.93630377, 1.03683845]), 'Gelman-Rubin': 0.9999035935355184}	No
677	Renal tubulo-interstitial diseases|diseases of the genitourinary system: urinary system$M$21-40	diseases of the genitourinary system: urinary system	0.9897277955263604	{'CI': array([0.96848353, 1.01459454]), 'Gelman-Rubin': 0.9998118979849293}	No	0.9956887603617136	{'CI': array([0.97414415, 1.01755961]), 'Gelman-Rubin': 1.0000344664638001}	No
678	Renal tubulo-interstitial diseases|diseases of the genitourinary system: urinary system$M$41-60	diseases of the genitourinary system: urinary system	1.0026923854739713	{'CI': array([0.98923792, 1.01616226]), 'Gelman-Rubin': 0.999930027082444}	No	0.9946712913535094	{'CI': array([0.98156932, 1.00920721]), 'Gelman-Rubin': 0.9999153578196601}	No
679	Renal tubulo-interstitial diseases|diseases of the genitourinary system: urinary system$M$61-	diseases of the genitourinary system: urinary system	1.005944723130624	{'CI': array([0.98732684, 1.02335706]), 'Gelman-Rubin': 0.9998074345468517}	No	0.9874047680236862	{'CI': array([0.9694591 , 1.00393175]), 'Gelman-Rubin': 0.9999668180113769}	No
680	Urolithiasis|diseases of the genitourinary system: urinary system$F$0-10	diseases of the genitourinary system: urinary system	1.0035461112048392	{'CI': array([0.95160539, 1.05677162]), 'Gelman-Rubin': 0.9998130404702087}	No	1.002471355163307	{'CI': array([0.93663601, 1.06790939]), 'Gelman-Rubin': 0.9997916695328318}	No
681	Urolithiasis|diseases of the genitourinary system: urinary system$F$11-20	diseases of the genitourinary system: urinary system	0.9877114077012586	{'CI': array([0.94532404, 1.02716689]), 'Gelman-Rubin': 0.999820591450889}	No	1.007330093330989	{'CI': array([0.95987544, 1.04932119]), 'Gelman-Rubin': 0.9997635774561684}	No
682	Urolithiasis|diseases of the genitourinary system: urinary system$F$21-40	diseases of the genitourinary system: urinary system	0.9927607979250601	{'CI': array([0.97271983, 1.01257355]), 'Gelman-Rubin': 0.9998096116069337}	No	0.9947912356306926	{'CI': array([0.9731211 , 1.01527976]), 'Gelman-Rubin': 0.9999272744969229}	No
683	Urolithiasis|diseases of the genitourinary system: urinary system$F$41-60	diseases of the genitourinary system: urinary system	1.0083224861219466	{'CI': array([0.99286545, 1.02626813]), 'Gelman-Rubin': 0.9998077772540886}	No	0.9988623975502805	{'CI': array([0.98234888, 1.01580825]), 'Gelman-Rubin': 1.000133069636031}	No
684	Urolithiasis|diseases of the genitourinary system: urinary system$F$61-	diseases of the genitourinary system: urinary system	1.0248888998759167	{'CI': array([0.99824998, 1.05136089]), 'Gelman-Rubin': 0.9998666531845837}	No	1.0012602788904426	{'CI': array([0.97565593, 1.02738613]), 'Gelman-Rubin': 0.9998056800750943}	No
685	Urolithiasis|diseases of the genitourinary system: urinary system$M$0-10	diseases of the genitourinary system: urinary system	0.9999446483729089	{'CI': array([0.94829213, 1.05719053]), 'Gelman-Rubin': 0.9998062210407808}	No	0.9885917538298219	{'CI': array([0.92483142, 1.05476514]), 'Gelman-Rubin': 0.9998016158524868}	No
686	Urolithiasis|diseases of the genitourinary system: urinary system$M$11-20	diseases of the genitourinary system: urinary system	0.9882163828496945	{'CI': array([0.94438865, 1.03243629]), 'Gelman-Rubin': 0.9998279084515922}	No	0.9929870538531761	{'CI': array([0.94672133, 1.04482572]), 'Gelman-Rubin': 0.9997859657895682}	No
687	Urolithiasis|diseases of the genitourinary system: urinary system$M$21-40	diseases of the genitourinary system: urinary system	0.9863231334119432	{'CI': array([0.9637634 , 1.00932397]), 'Gelman-Rubin': 1.000071154244353}	No	0.9994432571724664	{'CI': array([0.97756504, 1.02229155]), 'Gelman-Rubin': 0.9998022700745093}	No
688	Urolithiasis|diseases of the genitourinary system: urinary system$M$41-60	diseases of the genitourinary system: urinary system	1.0062024170992272	{'CI': array([0.99177204, 1.02136525]), 'Gelman-Rubin': 0.9998141898259277}	No	0.9940038935270766	{'CI': array([0.97908945, 1.00821702]), 'Gelman-Rubin': 0.9997924719900861}	No
689	Urolithiasis|diseases of the genitourinary system: urinary system$M$61-	diseases of the genitourinary system: urinary system	1.0089279150228478	{'CI': array([0.99040959, 1.02929212]), 'Gelman-Rubin': 0.9999665756066538}	No	0.9864051990594688	{'CI': array([0.96663614, 1.0047355 ]), 'Gelman-Rubin': 0.9998475712003932}	No
690	Arthrosis|diseases of the musculoskeletal system and connective tissue$F$21-40	diseases of the musculoskeletal system and connective tissue	0.9954020908424975	{'CI': array([0.97131286, 1.02075321]), 'Gelman-Rubin': 0.9997749559178024}	No	0.9853473013232003	{'CI': array([0.95999562, 1.01165968]), 'Gelman-Rubin': 0.9998063704738657}	No
691	Arthrosis|diseases of the musculoskeletal system and connective tissue$F$41-60	diseases of the musculoskeletal system and connective tissue	1.0013671464346825	{'CI': array([0.99363188, 1.00946521]), 'Gelman-Rubin': 0.9998186423287287}	No	0.9949620067563651	{'CI': array([0.98733109, 1.00276742]), 'Gelman-Rubin': 0.9999147052452085}	No
692	Arthrosis|diseases of the musculoskeletal system and connective tissue$F$61-	diseases of the musculoskeletal system and connective tissue	1.0117262262136237	{'CI': array([1.00478466, 1.019153 ]), 'Gelman-Rubin': 0.9998883150008524}	Yes	0.9987348610196574	{'CI': array([0.99158478, 1.0060472 ]), 'Gelman-Rubin': 0.9999804877551448}	No
693	Arthrosis|diseases of the musculoskeletal system and connective tissue$M$21-40	diseases of the musculoskeletal system and connective tissue	1.0140910825111664	{'CI': array([0.9871313 , 1.03866614]), 'Gelman-Rubin': 0.9998550075178623}	No	1.0072982513475282	{'CI': array([0.97950721, 1.03750432]), 'Gelman-Rubin': 1.0000347535441092}	No
694	Arthrosis|diseases of the musculoskeletal system and connective tissue$M$41-60	diseases of the musculoskeletal system and connective tissue	0.9934758324151587	{'CI': array([0.98421647, 1.00315386]), 'Gelman-Rubin': 0.999922987131708}	No	0.9966565585952135	{'CI': array([0.98733486, 1.00712818]), 'Gelman-Rubin': 0.9997674339290998}	No
695	Arthrosis|diseases of the musculoskeletal system and connective tissue$M$61-	diseases of the musculoskeletal system and connective tissue	1.0108216423323568	{'CI': array([1.00018854, 1.02064319]), 'Gelman-Rubin': 0.9998991657788927}	Yes	0.9988261506199723	{'CI': array([0.98889519, 1.00826363]), 'Gelman-Rubin': 0.9998245951588445}	No
696	Chondropathies|diseases of the musculoskeletal system and connective tissue$F$0-10	diseases of the musculoskeletal system and connective tissue	0.9832815292777003	{'CI': array([0.94144358, 1.0258632 ]), 'Gelman-Rubin': 1.0001221952558772}	No	0.9826355387537244	{'CI': array([0.93475256, 1.0331305 ]), 'Gelman-Rubin': 0.9998651448831615}	No
697	Chondropathies|diseases of the musculoskeletal system and connective tissue$F$11-20	diseases of the musculoskeletal system and connective tissue	1.0014317308587617	{'CI': array([0.97127867, 1.03386244]), 'Gelman-Rubin': 0.999896279070858}	No	1.031788522085513	{'CI': array([0.9952943 , 1.06903809]), 'Gelman-Rubin': 0.9999017839736329}	No
698	Chondropathies|diseases of the musculoskeletal system and connective tissue$F$21-40	diseases of the musculoskeletal system and connective tissue	0.9941121124962934	{'CI': array([0.96172192, 1.02430227]), 'Gelman-Rubin': 0.9998841064572326}	No	1.0016924586901714	{'CI': array([0.96714634, 1.03194269]), 'Gelman-Rubin': 1.000349557330376}	No
699	Chondropathies|diseases of the musculoskeletal system and connective tissue$F$41-60	diseases of the musculoskeletal system and connective tissue	1.0041341539067923	{'CI': array([0.98902352, 1.01828367]), 'Gelman-Rubin': 1.0000480825307922}	No	0.9905541717735782	{'CI': array([0.97722061, 1.00422555]), 'Gelman-Rubin': 0.9998543418970025}	No
700	Chondropathies|diseases of the musculoskeletal system and connective tissue$F$61-	diseases of the musculoskeletal system and connective tissue	1.0289984845654416	{'CI': array([1.0123021 , 1.04542808]), 'Gelman-Rubin': 1.000086882064035}	Yes	0.988504693087254	{'CI': array([0.97391569, 1.00355831]), 'Gelman-Rubin': 0.9999188692985945}	No
701	Chondropathies|diseases of the musculoskeletal system and connective tissue$M$0-10	diseases of the musculoskeletal system and connective tissue	0.9961724714264293	{'CI': array([0.95272493, 1.038131 ]), 'Gelman-Rubin': 0.9999160584206442}	No	0.9998488449442701	{'CI': array([0.955506 , 1.05421469]), 'Gelman-Rubin': 0.9998506933350363}	No
702	Chondropathies|diseases of the musculoskeletal system and connective tissue$M$11-20	diseases of the musculoskeletal system and connective tissue	1.006069179009857	{'CI': array([0.97728162, 1.0378535 ]), 'Gelman-Rubin': 0.9998375880640581}	No	1.0070603570922376	{'CI': array([0.97428285, 1.03868553]), 'Gelman-Rubin': 0.9999214290732742}	No
703	Chondropathies|diseases of the musculoskeletal system and connective tissue$M$21-40	diseases of the musculoskeletal system and connective tissue	0.9998539378782944	{'CI': array([0.96389708, 1.03417134]), 'Gelman-Rubin': 0.9998870051708533}	No	1.0005500476658096	{'CI': array([0.96294149, 1.0391055 ]), 'Gelman-Rubin': 0.9999219461160516}	No
704	Chondropathies|diseases of the musculoskeletal system and connective tissue$M$41-60	diseases of the musculoskeletal system and connective tissue	1.008220996757703	{'CI': array([0.98149032, 1.03685754]), 'Gelman-Rubin': 0.9997669510648569}	No	0.9816800607975908	{'CI': array([0.95374454, 1.01212273]), 'Gelman-Rubin': 0.9998839457485335}	No
705	Chondropathies|diseases of the musculoskeletal system and connective tissue$M$61-	diseases of the musculoskeletal system and connective tissue	1.0083006605202582	{'CI': array([0.97361922, 1.04125867]), 'Gelman-Rubin': 0.9997933391957831}	No	1.0026473385169843	{'CI': array([0.969285 , 1.03503408]), 'Gelman-Rubin': 0.9998690936713247}	No
706	Deforming dorsopathies|diseases of the musculoskeletal system and connective tissue$F$0-10	diseases of the musculoskeletal system and connective tissue	1.015850938865413	{'CI': array([0.98136288, 1.04885078]), 'Gelman-Rubin': 0.9998234956040419}	No	1.0245512944424928	{'CI': array([0.98817975, 1.06320668]), 'Gelman-Rubin': 0.9997837673835436}	No
707	Deforming dorsopathies|diseases of the musculoskeletal system and connective tissue$F$11-20	diseases of the musculoskeletal system and connective tissue	0.9980964228308583	{'CI': array([0.97510787, 1.02050699]), 'Gelman-Rubin': 1.0004063035815138}	No	1.0140727313384819	{'CI': array([0.99049217, 1.03670994]), 'Gelman-Rubin': 0.9998040055889291}	No
708	Deforming dorsopathies|diseases of the musculoskeletal system and connective tissue$F$21-40	diseases of the musculoskeletal system and connective tissue	0.9901333342685508	{'CI': array([0.97239556, 1.00929206]), 'Gelman-Rubin': 0.9997770098532711}	No	0.9993293239143868	{'CI': array([0.97696347, 1.01963398]), 'Gelman-Rubin': 0.9999146939857357}	No
709	Deforming dorsopathies|diseases of the musculoskeletal system and connective tissue$F$41-60	diseases of the musculoskeletal system and connective tissue	1.0019507736792013	{'CI': array([0.98840352, 1.01744609]), 'Gelman-Rubin': 0.9998290854533562}	No	0.9917209002920824	{'CI': array([0.9780549 , 1.00654439]), 'Gelman-Rubin': 0.999801769572856}	No
710	Deforming dorsopathies|diseases of the musculoskeletal system and connective tissue$F$61-	diseases of the musculoskeletal system and connective tissue	1.0112984962903855	{'CI': array([0.99042621, 1.03113457]), 'Gelman-Rubin': 0.9997571660633664}	No	0.9857155152036999	{'CI': array([0.96567965, 1.00571094]), 'Gelman-Rubin': 0.999933584551621}	No
711	Deforming dorsopathies|diseases of the musculoskeletal system and connective tissue$M$0-10	diseases of the musculoskeletal system and connective tissue	1.013197740252796	{'CI': array([0.98093521, 1.05018523]), 'Gelman-Rubin': 0.9997971663261039}	No	1.019107228287758	{'CI': array([0.98292151, 1.05717887]), 'Gelman-Rubin': 0.9998060426440303}	No
712	Deforming dorsopathies|diseases of the musculoskeletal system and connective tissue$M$11-20	diseases of the musculoskeletal system and connective tissue	0.9921266320054588	{'CI': array([0.96471065, 1.01990603]), 'Gelman-Rubin': 0.9998246157451378}	No	1.022233758847615	{'CI': array([0.99085379, 1.05173621]), 'Gelman-Rubin': 1.0000004448022435}	No
713	Deforming dorsopathies|diseases of the musculoskeletal system and connective tissue$M$21-40	diseases of the musculoskeletal system and connective tissue	0.9922945352322802	{'CI': array([0.9681143 , 1.01777411]), 'Gelman-Rubin': 0.9998458669973405}	No	1.0036186640752647	{'CI': array([0.97841758, 1.02927455]), 'Gelman-Rubin': 0.9999348972485467}	No
714	Deforming dorsopathies|diseases of the musculoskeletal system and connective tissue$M$41-60	diseases of the musculoskeletal system and connective tissue	1.0079778643549833	{'CI': array([0.99018678, 1.02761579]), 'Gelman-Rubin': 1.000030898501336}	No	0.9955096590240499	{'CI': array([0.97504654, 1.01497273]), 'Gelman-Rubin': 0.9998832063656411}	No
715	Deforming dorsopathies|diseases of the musculoskeletal system and connective tissue$M$61-	diseases of the musculoskeletal system and connective tissue	1.0038109393151626	{'CI': array([0.97606949, 1.03074879]), 'Gelman-Rubin': 0.999819420050229}	No	1.0051383957154267	{'CI': array([0.97649797, 1.03299911]), 'Gelman-Rubin': 0.9999545408674249}	No
716	Dentofacial anomalies (including malocclusion) and other disorders of jaw|diseases of the musculoskeletal system and connective tissue$F$0-10	diseases of the musculoskeletal system and connective tissue	1.003524643942874	{'CI': array([0.95207839, 1.05239024]), 'Gelman-Rubin': 1.00004757700065}	No	1.014805136828144	{'CI': array([0.95564664, 1.07941045]), 'Gelman-Rubin': 0.9997821424831739}	No
717	Dentofacial anomalies (including malocclusion) and other disorders of jaw|diseases of the musculoskeletal system and connective tissue$F$11-20	diseases of the musculoskeletal system and connective tissue	0.9835824599259094	{'CI': array([0.94398068, 1.02386609]), 'Gelman-Rubin': 0.9998141790457082}	No	1.0122183695536313	{'CI': array([0.96439951, 1.05841417]), 'Gelman-Rubin': 0.9998139535805077}	No
718	Dentofacial anomalies (including malocclusion) and other disorders of jaw|diseases of the musculoskeletal system and connective tissue$F$21-40	diseases of the musculoskeletal system and connective tissue	0.9951305927210637	{'CI': array([0.96454712, 1.02541773]), 'Gelman-Rubin': 0.9999167689765042}	No	0.996755763784673	{'CI': array([0.96295537, 1.03304873]), 'Gelman-Rubin': 0.9998736068235369}	No
719	Dentofacial anomalies (including malocclusion) and other disorders of jaw|diseases of the musculoskeletal system and connective tissue$F$41-60	diseases of the musculoskeletal system and connective tissue	0.9936322630674344	{'CI': array([0.95946187, 1.02074958]), 'Gelman-Rubin': 0.9998120745746181}	No	0.990938550239015	{'CI': array([0.95946963, 1.02112188]), 'Gelman-Rubin': 0.9998129172679041}	No
720	Dentofacial anomalies (including malocclusion) and other disorders of jaw|diseases of the musculoskeletal system and connective tissue$F$61-	diseases of the musculoskeletal system and connective tissue	1.0026214804205038	{'CI': array([0.96479789, 1.04466794]), 'Gelman-Rubin': 0.9998002118729418}	No	0.9826364515218045	{'CI': array([0.9387296 , 1.02890441]), 'Gelman-Rubin': 0.9998010431953903}	No
721	Dentofacial anomalies (including malocclusion) and other disorders of jaw|diseases of the musculoskeletal system and connective tissue$M$0-10	diseases of the musculoskeletal system and connective tissue	0.9917678673215259	{'CI': array([0.94285063, 1.03714485]), 'Gelman-Rubin': 0.999841060246538}	No	1.0016442449627763	{'CI': array([0.94484814, 1.06505595]), 'Gelman-Rubin': 0.9999856147077043}	No
722	Dentofacial anomalies (including malocclusion) and other disorders of jaw|diseases of the musculoskeletal system and connective tissue$M$11-20	diseases of the musculoskeletal system and connective tissue	0.9875595814625406	{'CI': array([0.94371081, 1.02983049]), 'Gelman-Rubin': 0.9997599226659377}	No	1.009010883304294	{'CI': array([0.95739923, 1.06900708]), 'Gelman-Rubin': 0.999783072771472}	No
723	Dentofacial anomalies (including malocclusion) and other disorders of jaw|diseases of the musculoskeletal system and connective tissue$M$21-40	diseases of the musculoskeletal system and connective tissue	0.9866767853022865	{'CI': array([0.94733528, 1.02662338]), 'Gelman-Rubin': 0.9998140092544697}	No	0.9846811765616871	{'CI': array([0.93442868, 1.03567145]), 'Gelman-Rubin': 0.9999533625814165}	No
724	Dentofacial anomalies (including malocclusion) and other disorders of jaw|diseases of the musculoskeletal system and connective tissue$M$41-60	diseases of the musculoskeletal system and connective tissue	1.001814106797153	{'CI': array([0.96565418, 1.04196849]), 'Gelman-Rubin': 0.9998926907743866}	No	0.9766186032764217	{'CI': array([0.93492719, 1.02106305]), 'Gelman-Rubin': 0.999759036272456}	No
725	Dentofacial anomalies (including malocclusion) and other disorders of jaw|diseases of the musculoskeletal system and connective tissue$M$61-	diseases of the musculoskeletal system and connective tissue	1.0085782188708103	{'CI': array([0.96279109, 1.05763925]), 'Gelman-Rubin': 0.9998568569301545}	No	0.9895650372806378	{'CI': array([0.93899262, 1.04044618]), 'Gelman-Rubin': 0.9998156491953326}	No
726	Disorders of muscles|diseases of the musculoskeletal system and connective tissue$F$0-10	diseases of the musculoskeletal system and connective tissue	1.0084042051253792	{'CI': array([0.978994 , 1.03473394]), 'Gelman-Rubin': 0.9999110986083921}	No	1.0055358022356413	{'CI': array([0.97751927, 1.03901854]), 'Gelman-Rubin': 0.9999608199550979}	No
727	Disorders of muscles|diseases of the musculoskeletal system and connective tissue$F$11-20	diseases of the musculoskeletal system and connective tissue	1.0041962597501228	{'CI': array([0.98608135, 1.02299178]), 'Gelman-Rubin': 0.9999134220906835}	No	1.0189284537708037	{'CI': array([0.99954049, 1.03912657]), 'Gelman-Rubin': 0.9998956904697969}	No
728	Disorders of muscles|diseases of the musculoskeletal system and connective tissue$F$21-40	diseases of the musculoskeletal system and connective tissue	0.9982674717178737	{'CI': array([0.98941682, 1.00688074]), 'Gelman-Rubin': 0.9998389182289814}	No	0.9946152531589958	{'CI': array([0.98523014, 1.00394228]), 'Gelman-Rubin': 1.0001050103062556}	No
729	Disorders of muscles|diseases of the musculoskeletal system and connective tissue$F$41-60	diseases of the musculoskeletal system and connective tissue	1.0065017901582194	{'CI': array([1.00013853, 1.01362471]), 'Gelman-Rubin': 0.9998754219440205}	Yes	0.9971290593817734	{'CI': array([0.99007578, 1.00336297]), 'Gelman-Rubin': 0.9997916135020558}	No
730	Disorders of muscles|diseases of the musculoskeletal system and connective tissue$F$61-	diseases of the musculoskeletal system and connective tissue	0.9937527394648571	{'CI': array([0.98237941, 1.00369257]), 'Gelman-Rubin': 0.9999672356349236}	No	0.9956815864563081	{'CI': array([0.98524687, 1.00754581]), 'Gelman-Rubin': 0.9999252190104302}	No
731	Disorders of muscles|diseases of the musculoskeletal system and connective tissue$M$0-10	diseases of the musculoskeletal system and connective tissue	1.012157013844922	{'CI': array([0.98825673, 1.03526054]), 'Gelman-Rubin': 0.9999289876517408}	No	1.0203216299274134	{'CI': array([0.99329172, 1.04528259]), 'Gelman-Rubin': 0.9999672406224065}	No
732	Disorders of muscles|diseases of the musculoskeletal system and connective tissue$M$11-20	diseases of the musculoskeletal system and connective tissue	0.997349354621345	{'CI': array([0.97567527, 1.01715449]), 'Gelman-Rubin': 0.9997569331189594}	No	0.9968378019550033	{'CI': array([0.97753264, 1.01788924]), 'Gelman-Rubin': 0.9997868031832345}	No
733	Disorders of muscles|diseases of the musculoskeletal system and connective tissue$M$21-40	diseases of the musculoskeletal system and connective tissue	1.0013461260814227	{'CI': array([0.99024107, 1.01274274]), 'Gelman-Rubin': 0.9997959318301877}	No	1.0035962458524608	{'CI': array([0.99099517, 1.01493858]), 'Gelman-Rubin': 1.000035613718708}	No
734	Disorders of muscles|diseases of the musculoskeletal system and connective tissue$M$41-60	diseases of the musculoskeletal system and connective tissue	1.0060316522114077	{'CI': array([0.99665624, 1.01447454]), 'Gelman-Rubin': 0.9998040734542165}	No	0.9972277826746623	{'CI': array([0.98815971, 1.00673229]), 'Gelman-Rubin': 0.9998545283652986}	No
735	Disorders of muscles|diseases of the musculoskeletal system and connective tissue$M$61-	diseases of the musculoskeletal system and connective tissue	0.9858152515265768	{'CI': array([0.97159334, 0.99926384]), 'Gelman-Rubin': 0.9999122038974494}	Yes	0.9910339983239009	{'CI': array([0.97786048, 1.00541744]), 'Gelman-Rubin': 0.9998496283845445}	No
736	Disorders of synovium and tendon|diseases of the musculoskeletal system and connective tissue$F$0-10	diseases of the musculoskeletal system and connective tissue	1.0097500395957981	{'CI': array([0.96301914, 1.05614765]), 'Gelman-Rubin': 0.9999050497285543}	No	1.0192132856818163	{'CI': array([0.96235333, 1.07721298]), 'Gelman-Rubin': 0.9998163718846854}	No
737	Disorders of synovium and tendon|diseases of the musculoskeletal system and connective tissue$F$11-20	diseases of the musculoskeletal system and connective tissue	0.996341054666312	{'CI': array([0.96764974, 1.02564771]), 'Gelman-Rubin': 0.9999246972633663}	No	1.0187284316779905	{'CI': array([0.98880622, 1.05033201]), 'Gelman-Rubin': 0.9998039840641054}	No
738	Disorders of synovium and tendon|diseases of the musculoskeletal system and connective tissue$F$21-40	diseases of the musculoskeletal system and connective tissue	1.0037844626716426	{'CI': array([0.98524571, 1.02271847]), 'Gelman-Rubin': 1.0001334297476459}	No	0.9945790083001214	{'CI': array([0.97704059, 1.01452033]), 'Gelman-Rubin': 1.0001912425135187}	No
739	Disorders of synovium and tendon|diseases of the musculoskeletal system and connective tissue$F$41-60	diseases of the musculoskeletal system and connective tissue	1.0010371815492163	{'CI': array([0.98992883, 1.01162426]), 'Gelman-Rubin': 0.9997946465538546}	No	0.9958116648587666	{'CI': array([0.98490923, 1.00772405]), 'Gelman-Rubin': 0.9999227765517713}	No
740	Disorders of synovium and tendon|diseases of the musculoskeletal system and connective tissue$F$61-	diseases of the musculoskeletal system and connective tissue	1.0010610101060973	{'CI': array([0.98647812, 1.01625253]), 'Gelman-Rubin': 1.0000971228118105}	No	0.9969750812693196	{'CI': array([0.98129143, 1.01297162]), 'Gelman-Rubin': 0.9997877070308401}	No
741	Disorders of synovium and tendon|diseases of the musculoskeletal system and connective tissue$M$0-10	diseases of the musculoskeletal system and connective tissue	0.9916054014080885	{'CI': array([0.94732183, 1.0362194 ]), 'Gelman-Rubin': 0.9997818614960654}	No	1.018429502288993	{'CI': array([0.96669851, 1.06890502]), 'Gelman-Rubin': 0.9997719558770974}	No
742	Disorders of synovium and tendon|diseases of the musculoskeletal system and connective tissue$M$11-20	diseases of the musculoskeletal system and connective tissue	1.002836359233616	{'CI': array([0.97219133, 1.03591656]), 'Gelman-Rubin': 0.999865594749512}	No	1.020352227872408	{'CI': array([0.98335205, 1.05775382]), 'Gelman-Rubin': 0.9998328320306085}	No
743	Disorders of synovium and tendon|diseases of the musculoskeletal system and connective tissue$M$21-40	diseases of the musculoskeletal system and connective tissue	0.9948315447489836	{'CI': array([0.97424568, 1.01425249]), 'Gelman-Rubin': 0.9998204733873234}	No	0.9948186496623244	{'CI': array([0.97532018, 1.01715482]), 'Gelman-Rubin': 0.9997801550082079}	No
744	Disorders of synovium and tendon|diseases of the musculoskeletal system and connective tissue$M$41-60	diseases of the musculoskeletal system and connective tissue	0.9996279625775298	{'CI': array([0.98671599, 1.01321799]), 'Gelman-Rubin': 1.0001267523306738}	No	0.9942511294594443	{'CI': array([0.98182303, 1.00835825]), 'Gelman-Rubin': 0.9998537764906386}	No
745	Disorders of synovium and tendon|diseases of the musculoskeletal system and connective tissue$M$61-	diseases of the musculoskeletal system and connective tissue	1.0086536710979077	{'CI': array([0.98910375, 1.02684277]), 'Gelman-Rubin': 0.999841719163103}	No	0.9939085524631674	{'CI': array([0.97433597, 1.01328153]), 'Gelman-Rubin': 0.9999155095432072}	No
746	Infectious arthropathies|diseases of the musculoskeletal system and connective tissue$F$0-10	diseases of the musculoskeletal system and connective tissue	1.0012984245337082	{'CI': array([0.95211706, 1.05467311]), 'Gelman-Rubin': 0.9998556035954268}	No	0.9980934682468096	{'CI': array([0.93790872, 1.05892137]), 'Gelman-Rubin': 0.9997560855528776}	No
747	Infectious arthropathies|diseases of the musculoskeletal system and connective tissue$F$11-20	diseases of the musculoskeletal system and connective tissue	1.0086248901331052	{'CI': array([0.96046673, 1.05874701]), 'Gelman-Rubin': 0.99976981286132}	No	0.9919770175336144	{'CI': array([0.93298692, 1.05731334]), 'Gelman-Rubin': 0.9997679795789102}	No
748	Infectious arthropathies|diseases of the musculoskeletal system and connective tissue$F$21-40	diseases of the musculoskeletal system and connective tissue	1.000161340582391	{'CI': array([0.95464635, 1.05024665]), 'Gelman-Rubin': 0.999762738764077}	No	0.990612769565553	{'CI': array([0.93695026, 1.04747409]), 'Gelman-Rubin': 0.9998854940706464}	No
749	Infectious arthropathies|diseases of the musculoskeletal system and connective tissue$F$41-60	diseases of the musculoskeletal system and connective tissue	1.0071649684725825	{'CI': array([0.96580484, 1.04701145]), 'Gelman-Rubin': 0.9997888218072859}	No	1.0057497148707613	{'CI': array([0.96135457, 1.04996456]), 'Gelman-Rubin': 1.0002471404480908}	No
750	Infectious arthropathies|diseases of the musculoskeletal system and connective tissue$F$61-	diseases of the musculoskeletal system and connective tissue	1.0054691991197273	{'CI': array([0.96842524, 1.04848753]), 'Gelman-Rubin': 0.9998105262211283}	No	0.998052760901919	{'CI': array([0.9553027 , 1.04555059]), 'Gelman-Rubin': 0.9999045694786611}	No
751	Infectious arthropathies|diseases of the musculoskeletal system and connective tissue$M$0-10	diseases of the musculoskeletal system and connective tissue	0.9853540621915637	{'CI': array([0.9355159 , 1.03633858]), 'Gelman-Rubin': 0.9998388719282225}	No	0.9901790858040364	{'CI': array([0.93552575, 1.05106574]), 'Gelman-Rubin': 1.0000513382498681}	No
752	Infectious arthropathies|diseases of the musculoskeletal system and connective tissue$M$11-20	diseases of the musculoskeletal system and connective tissue	1.0134570280543627	{'CI': array([0.96411721, 1.06486596]), 'Gelman-Rubin': 0.9998863644150177}	No	0.997445804541196	{'CI': array([0.93020495, 1.05655 ]), 'Gelman-Rubin': 0.9999319520514957}	No
753	Infectious arthropathies|diseases of the musculoskeletal system and connective tissue$M$21-40	diseases of the musculoskeletal system and connective tissue	1.0093705768669516	{'CI': array([0.96534629, 1.05574226]), 'Gelman-Rubin': 0.9998601653188334}	No	0.9839634182050052	{'CI': array([0.93072419, 1.04564679]), 'Gelman-Rubin': 0.9999039813783926}	No
754	Infectious arthropathies|diseases of the musculoskeletal system and connective tissue$M$41-60	diseases of the musculoskeletal system and connective tissue	0.999471560315858	{'CI': array([0.96141362, 1.03988808]), 'Gelman-Rubin': 0.9997882657822166}	No	0.985871022478171	{'CI': array([0.94367653, 1.02719044]), 'Gelman-Rubin': 0.9998130599600129}	No
755	Infectious arthropathies|diseases of the musculoskeletal system and connective tissue$M$61-	diseases of the musculoskeletal system and connective tissue	0.9909386467482659	{'CI': array([0.95212457, 1.03247376]), 'Gelman-Rubin': 0.9997548602890933}	No	0.9861361345933617	{'CI': array([0.9429119 , 1.03444363]), 'Gelman-Rubin': 0.9999294915539427}	No
756	Inflammatory polyarthropathies|diseases of the musculoskeletal system and connective tissue$F$0-10	diseases of the musculoskeletal system and connective tissue	1.0147126203511865	{'CI': array([0.97301481, 1.0607661 ]), 'Gelman-Rubin': 0.9998570532576649}	No	1.0051691933780722	{'CI': array([0.95227889, 1.05789517]), 'Gelman-Rubin': 0.9999999962609607}	No
757	Inflammatory polyarthropathies|diseases of the musculoskeletal system and connective tissue$F$11-20	diseases of the musculoskeletal system and connective tissue	0.9996497350185147	{'CI': array([0.96118922, 1.04078485]), 'Gelman-Rubin': 0.9997559371312049}	No	1.0062892264593537	{'CI': array([0.96341057, 1.05296486]), 'Gelman-Rubin': 0.9997723361253595}	No
758	Inflammatory polyarthropathies|diseases of the musculoskeletal system and connective tissue$F$21-40	diseases of the musculoskeletal system and connective tissue	0.9893121271366498	{'CI': array([0.96934703, 1.01088747]), 'Gelman-Rubin': 0.9999823242168439}	No	1.0039804335857467	{'CI': array([0.98180793, 1.02631761]), 'Gelman-Rubin': 1.000079718268667}	No
759	Inflammatory polyarthropathies|diseases of the musculoskeletal system and connective tissue$F$41-60	diseases of the musculoskeletal system and connective tissue	1.009676469210489	{'CI': array([0.9990417 , 1.02027959]), 'Gelman-Rubin': 0.9999304572915677}	No	1.0050013967080922	{'CI': array([0.99354125, 1.01562637]), 'Gelman-Rubin': 0.9999738092514108}	No
760	Inflammatory polyarthropathies|diseases of the musculoskeletal system and connective tissue$F$61-	diseases of the musculoskeletal system and connective tissue	1.030688349261236	{'CI': array([1.01921474, 1.04268764]), 'Gelman-Rubin': 0.999926189391479}	Yes	1.0004384753031053	{'CI': array([0.98846374, 1.01315017]), 'Gelman-Rubin': 0.9998588023209803}	No
761	Inflammatory polyarthropathies|diseases of the musculoskeletal system and connective tissue$M$0-10	diseases of the musculoskeletal system and connective tissue	1.0139183376102794	{'CI': array([0.9637268 , 1.06360321]), 'Gelman-Rubin': 0.9997745621092445}	No	1.0125970852950354	{'CI': array([0.95833 , 1.07235272]), 'Gelman-Rubin': 0.9999255348677452}	No
762	Inflammatory polyarthropathies|diseases of the musculoskeletal system and connective tissue$M$11-20	diseases of the musculoskeletal system and connective tissue	0.9972470604815136	{'CI': array([0.9494371 , 1.04054612]), 'Gelman-Rubin': 0.999870974478201}	No	1.0122011186870052	{'CI': array([0.96502861, 1.06526387]), 'Gelman-Rubin': 0.9998270609188805}	No
763	Inflammatory polyarthropathies|diseases of the musculoskeletal system and connective tissue$M$21-40	diseases of the musculoskeletal system and connective tissue	1.011269456942174	{'CI': array([0.98745507, 1.03431269]), 'Gelman-Rubin': 1.000010456639677}	No	0.9921332078340294	{'CI': array([0.96929562, 1.01642702]), 'Gelman-Rubin': 0.9997854750703457}	No
764	Inflammatory polyarthropathies|diseases of the musculoskeletal system and connective tissue$M$41-60	diseases of the musculoskeletal system and connective tissue	1.0084591219471821	{'CI': array([0.99640061, 1.02159323]), 'Gelman-Rubin': 0.9999188416718997}	No	1.0026891696990108	{'CI': array([0.98953372, 1.01551557]), 'Gelman-Rubin': 0.9998489514727353}	No
765	Inflammatory polyarthropathies|diseases of the musculoskeletal system and connective tissue$M$61-	diseases of the musculoskeletal system and connective tissue	1.0297130890865425	{'CI': array([1.01424653, 1.04497592]), 'Gelman-Rubin': 0.999866807362933}	Yes	1.002773753540881	{'CI': array([0.98843826, 1.01776581]), 'Gelman-Rubin': 1.000052021451247}	No
766	Osteopathies|diseases of the musculoskeletal system and connective tissue$F$0-10	diseases of the musculoskeletal system and connective tissue	0.9876081823645276	{'CI': array([0.94530081, 1.03419613]), 'Gelman-Rubin': 0.9999111936421937}	No	1.012595478983704	{'CI': array([0.95577418, 1.06701546]), 'Gelman-Rubin': 0.999862473972576}	No
767	Osteopathies|diseases of the musculoskeletal system and connective tissue$F$11-20	diseases of the musculoskeletal system and connective tissue	0.994294135431107	{'CI': array([0.95717563, 1.03080593]), 'Gelman-Rubin': 0.9997704211187477}	No	1.029557450109434	{'CI': array([0.9891361 , 1.07011235]), 'Gelman-Rubin': 0.999837949560934}	No
768	Osteopathies|diseases of the musculoskeletal system and connective tissue$F$21-40	diseases of the musculoskeletal system and connective tissue	0.9962122664048753	{'CI': array([0.97019432, 1.02396562]), 'Gelman-Rubin': 0.9999417567068041}	No	0.9927486081552761	{'CI': array([0.96127781, 1.02034501]), 'Gelman-Rubin': 1.0002950905621468}	No
769	Osteopathies|diseases of the musculoskeletal system and connective tissue$F$41-60	diseases of the musculoskeletal system and connective tissue	0.9989874079157199	{'CI': array([0.98816303, 1.01004384]), 'Gelman-Rubin': 0.9997684063650267}	No	0.9903537856031561	{'CI': array([0.98019459, 1.00108874]), 'Gelman-Rubin': 0.9999380485169823}	No
770	Osteopathies|diseases of the musculoskeletal system and connective tissue$F$61-	diseases of the musculoskeletal system and connective tissue	1.0266844839201665	{'CI': array([1.01639922, 1.03665437]), 'Gelman-Rubin': 0.999766517435936}	Yes	0.9932851019640525	{'CI': array([0.98362027, 1.00367584]), 'Gelman-Rubin': 1.0002694790919788}	No
771	Osteopathies|diseases of the musculoskeletal system and connective tissue$M$0-10	diseases of the musculoskeletal system and connective tissue	0.9884960353589024	{'CI': array([0.93987843, 1.03546161]), 'Gelman-Rubin': 0.9998087405905833}	No	0.992041977391435	{'CI': array([0.94033581, 1.04720525]), 'Gelman-Rubin': 0.999873225747402}	No
772	Osteopathies|diseases of the musculoskeletal system and connective tissue$M$11-20	diseases of the musculoskeletal system and connective tissue	1.0018924197201748	{'CI': array([0.96624052, 1.03877863]), 'Gelman-Rubin': 0.9998157762203836}	No	1.0091655719923636	{'CI': array([0.96957459, 1.04607739]), 'Gelman-Rubin': 0.9998775336753627}	No
773	Osteopathies|diseases of the musculoskeletal system and connective tissue$M$21-40	diseases of the musculoskeletal system and connective tissue	0.9953101915066594	{'CI': array([0.96669556, 1.03053742]), 'Gelman-Rubin': 0.9998703255320643}	No	0.9957042867695076	{'CI': array([0.96482955, 1.0290199 ]), 'Gelman-Rubin': 0.9998308950641788}	No
774	Osteopathies|diseases of the musculoskeletal system and connective tissue$M$41-60	diseases of the musculoskeletal system and connective tissue	1.0070259325614876	{'CI': array([0.9881461 , 1.02671862]), 'Gelman-Rubin': 0.9999482171470361}	No	0.9918282459451377	{'CI': array([0.97284879, 1.01097752]), 'Gelman-Rubin': 0.9998349788794477}	No
775	Osteopathies|diseases of the musculoskeletal system and connective tissue$M$61-	diseases of the musculoskeletal system and connective tissue	1.005423404852594	{'CI': array([0.98525206, 1.02470352]), 'Gelman-Rubin': 0.9999707403691815}	No	1.009839749361917	{'CI': array([0.99023945, 1.02978076]), 'Gelman-Rubin': 0.9998336524019494}	No
776	Other disorders of the musculoskeletal system and connective tissue|diseases of the musculoskeletal system and connective tissue$F$0-10	diseases of the musculoskeletal system and connective tissue	0.9871477207774062	{'CI': array([0.96988333, 1.00593632]), 'Gelman-Rubin': 0.9999326393285927}	No	0.9967860336170281	{'CI': array([0.97538911, 1.01647918]), 'Gelman-Rubin': 0.9999715666608019}	No
777	Other disorders of the musculoskeletal system and connective tissue|diseases of the musculoskeletal system and connective tissue$F$11-20	diseases of the musculoskeletal system and connective tissue	0.9910722622397544	{'CI': array([0.98071216, 1.00220526]), 'Gelman-Rubin': 1.0000414456891575}	No	1.0162350650033156	{'CI': array([1.00526513, 1.02728255]), 'Gelman-Rubin': 0.9998403026056316}	Yes
778	Other disorders of the musculoskeletal system and connective tissue|diseases of the musculoskeletal system and connective tissue$F$21-40	diseases of the musculoskeletal system and connective tissue	0.9972916881030595	{'CI': array([0.99186911, 1.00264483]), 'Gelman-Rubin': 0.9998428865868575}	No	0.9961679830149842	{'CI': array([0.99015214, 1.00168915]), 'Gelman-Rubin': 1.0001361287822832}	No
779	Other disorders of the musculoskeletal system and connective tissue|diseases of the musculoskeletal system and connective tissue$F$41-60	diseases of the musculoskeletal system and connective tissue	1.0029457514941083	{'CI': array([0.99835839, 1.00727299]), 'Gelman-Rubin': 0.9998528771481899}	No	0.9973021952493205	{'CI': array([0.99297124, 1.00155433]), 'Gelman-Rubin': 0.9999353563134687}	No
780	Other disorders of the musculoskeletal system and connective tissue|diseases of the musculoskeletal system and connective tissue$F$61-	diseases of the musculoskeletal system and connective tissue	1.0146083313848804	{'CI': array([1.00786006, 1.02072427]), 'Gelman-Rubin': 0.9998876256488084}	Yes	1.0027628930480663	{'CI': array([0.99618027, 1.01010636]), 'Gelman-Rubin': 1.000086357025492}	No
781	Other disorders of the musculoskeletal system and connective tissue|diseases of the musculoskeletal system and connective tissue$M$0-10	diseases of the musculoskeletal system and connective tissue	0.9978740836262475	{'CI': array([0.98078872, 1.01573899]), 'Gelman-Rubin': 0.9997629941903543}	No	1.0006337421192122	{'CI': array([0.98008625, 1.01868681]), 'Gelman-Rubin': 0.9997936403190688}	No
782	Other disorders of the musculoskeletal system and connective tissue|diseases of the musculoskeletal system and connective tissue$M$11-20	diseases of the musculoskeletal system and connective tissue	0.9868682089826999	{'CI': array([0.97416981, 0.99945039]), 'Gelman-Rubin': 0.9997831634482305}	Yes	1.0148433254028002	{'CI': array([1.00195061, 1.02793546]), 'Gelman-Rubin': 0.9998281034591945}	Yes
783	Other disorders of the musculoskeletal system and connective tissue|diseases of the musculoskeletal system and connective tissue$M$21-40	diseases of the musculoskeletal system and connective tissue	1.0004835358226483	{'CI': array([0.99416576, 1.00745649]), 'Gelman-Rubin': 1.0000646095516794}	No	1.000579636786922	{'CI': array([0.99271841, 1.0078491 ]), 'Gelman-Rubin': 1.000058353728442}	No
784	Other disorders of the musculoskeletal system and connective tissue|diseases of the musculoskeletal system and connective tissue$M$41-60	diseases of the musculoskeletal system and connective tissue	1.0029963699857183	{'CI': array([0.99765087, 1.00814145]), 'Gelman-Rubin': 1.000003187054834}	No	0.9972944685328053	{'CI': array([0.99204912, 1.00297293]), 'Gelman-Rubin': 0.9998167586562179}	No
785	Other disorders of the musculoskeletal system and connective tissue|diseases of the musculoskeletal system and connective tissue$M$61-	diseases of the musculoskeletal system and connective tissue	1.0169154900941284	{'CI': array([1.00911997, 1.02452363]), 'Gelman-Rubin': 0.999875140414352}	Yes	1.0014587653167377	{'CI': array([0.99362413, 1.00980857]), 'Gelman-Rubin': 0.9997896309634406}	No
786	Other dorsopathies|diseases of the musculoskeletal system and connective tissue$F$0-10	diseases of the musculoskeletal system and connective tissue	1.0059831899973368	{'CI': array([0.97878179, 1.03322286]), 'Gelman-Rubin': 1.0000252975904642}	No	0.9939374154809892	{'CI': array([0.96424197, 1.02328934]), 'Gelman-Rubin': 0.9999745337814013}	No
787	Other dorsopathies|diseases of the musculoskeletal system and connective tissue$F$11-20	diseases of the musculoskeletal system and connective tissue	0.9999356510934863	{'CI': array([0.99013804, 1.01153766]), 'Gelman-Rubin': 1.0000152432061291}	No	1.0163686670435952	{'CI': array([1.00532284, 1.02663187]), 'Gelman-Rubin': 0.9998985450565372}	Yes
788	Other dorsopathies|diseases of the musculoskeletal system and connective tissue$F$21-40	diseases of the musculoskeletal system and connective tissue	0.9957601636819745	{'CI': array([0.9913802 , 1.00019859]), 'Gelman-Rubin': 0.9998399853437319}	No	0.9988766521170749	{'CI': array([0.99447106, 1.00387464]), 'Gelman-Rubin': 0.9999480110801605}	No
789	Other dorsopathies|diseases of the musculoskeletal system and connective tissue$F$41-60	diseases of the musculoskeletal system and connective tissue	1.0031552473961431	{'CI': array([1.00017186, 1.00655152]), 'Gelman-Rubin': 0.9997977817356382}	Yes	0.9964355452692553	{'CI': array([0.9928447 , 0.99980148]), 'Gelman-Rubin': 0.9998299213480086}	Yes
790	Other dorsopathies|diseases of the musculoskeletal system and connective tissue$F$61-	diseases of the musculoskeletal system and connective tissue	1.008825563517339	{'CI': array([1.00367905, 1.01426422]), 'Gelman-Rubin': 0.9998082359653486}	Yes	1.0004001469705228	{'CI': array([0.99528799, 1.00524327]), 'Gelman-Rubin': 0.9999122236721146}	No
791	Other dorsopathies|diseases of the musculoskeletal system and connective tissue$M$0-10	diseases of the musculoskeletal system and connective tissue	1.001845017705069	{'CI': array([0.97761675, 1.03060932]), 'Gelman-Rubin': 0.9997837491488447}	No	1.0021996757639786	{'CI': array([0.97454081, 1.02862722]), 'Gelman-Rubin': 0.9998549332202201}	No
792	Other dorsopathies|diseases of the musculoskeletal system and connective tissue$M$11-20	diseases of the musculoskeletal system and connective tissue	0.993550596768555	{'CI': array([0.98019974, 1.00725796]), 'Gelman-Rubin': 0.9997642674359313}	No	1.0107366339006336	{'CI': array([0.99839202, 1.0230108 ]), 'Gelman-Rubin': 0.9998017720076093}	No
793	Other dorsopathies|diseases of the musculoskeletal system and connective tissue$M$21-40	diseases of the musculoskeletal system and connective tissue	0.9958354173786342	{'CI': array([0.9902427 , 1.00093138]), 'Gelman-Rubin': 0.9998300821738748}	No	1.0003205067299514	{'CI': array([0.99475413, 1.00643653]), 'Gelman-Rubin': 0.9999582624842683}	No
794	Other dorsopathies|diseases of the musculoskeletal system and connective tissue$M$41-60	diseases of the musculoskeletal system and connective tissue	1.0012536763553952	{'CI': array([0.99717322, 1.0053948 ]), 'Gelman-Rubin': 1.0002157766090767}	No	0.9972522407715692	{'CI': array([0.99310851, 1.00153127]), 'Gelman-Rubin': 0.9998252626138212}	No
795	Other dorsopathies|diseases of the musculoskeletal system and connective tissue$M$61-	diseases of the musculoskeletal system and connective tissue	1.007773964326834	{'CI': array([1.00144928, 1.01410279]), 'Gelman-Rubin': 0.9998600350525887}	Yes	1.0005477120779702	{'CI': array([0.99441791, 1.00640539]), 'Gelman-Rubin': 0.9998708504914467}	No
796	Other joint disorders|diseases of the musculoskeletal system and connective tissue$F$0-10	diseases of the musculoskeletal system and connective tissue	1.0101846945411503	{'CI': array([0.98772606, 1.03337625]), 'Gelman-Rubin': 0.9997597276661663}	No	1.005356559807481	{'CI': array([0.98350965, 1.02848942]), 'Gelman-Rubin': 0.9998506531649791}	No
797	Other joint disorders|diseases of the musculoskeletal system and connective tissue$F$11-20	diseases of the musculoskeletal system and connective tissue	1.0040897253597953	{'CI': array([0.994555 , 1.01321378]), 'Gelman-Rubin': 0.9998290672793116}	No	1.0158537743969815	{'CI': array([1.00610839, 1.02600158]), 'Gelman-Rubin': 0.9998718237718746}	Yes
798	Other joint disorders|diseases of the musculoskeletal system and connective tissue$F$21-40	diseases of the musculoskeletal system and connective tissue	1.002058150534936	{'CI': array([0.99523782, 1.00881978]), 'Gelman-Rubin': 0.9999068459925657}	No	0.9952897492894528	{'CI': array([0.98811342, 1.00240869]), 'Gelman-Rubin': 0.9999308220194371}	No
799	Other joint disorders|diseases of the musculoskeletal system and connective tissue$F$41-60	diseases of the musculoskeletal system and connective tissue	0.9997252001067509	{'CI': array([0.9953809 , 1.00401524]), 'Gelman-Rubin': 0.9997808029048465}	No	0.9955371897533634	{'CI': array([0.99107998, 0.99992513]), 'Gelman-Rubin': 0.9998260435676939}	Yes
800	Other joint disorders|diseases of the musculoskeletal system and connective tissue$F$61-	diseases of the musculoskeletal system and connective tissue	1.0057403198102806	{'CI': array([0.99989415, 1.01100017]), 'Gelman-Rubin': 1.0000267097034026}	No	0.9938196688994645	{'CI': array([0.98810906, 0.9996942 ]), 'Gelman-Rubin': 1.0000339156223752}	Yes
801	Other joint disorders|diseases of the musculoskeletal system and connective tissue$M$0-10	diseases of the musculoskeletal system and connective tissue	0.9994713699814356	{'CI': array([0.97847584, 1.0260092 ]), 'Gelman-Rubin': 1.000190787730222}	No	1.0139769996396821	{'CI': array([0.99098597, 1.03812522]), 'Gelman-Rubin': 0.9997684721357036}	No
802	Other joint disorders|diseases of the musculoskeletal system and connective tissue$M$11-20	diseases of the musculoskeletal system and connective tissue	0.9972623725636975	{'CI': array([0.9872174 , 1.00714383]), 'Gelman-Rubin': 0.9998628133259028}	No	1.0122934202907543	{'CI': array([1.00331659, 1.02273103]), 'Gelman-Rubin': 0.9999490031388413}	Yes
803	Other joint disorders|diseases of the musculoskeletal system and connective tissue$M$21-40	diseases of the musculoskeletal system and connective tissue	1.0021848980199555	{'CI': array([0.99491278, 1.00966562]), 'Gelman-Rubin': 0.9999731520096913}	No	0.9971182150874345	{'CI': array([0.989673 , 1.00527917]), 'Gelman-Rubin': 0.9998019719910687}	No
804	Other joint disorders|diseases of the musculoskeletal system and connective tissue$M$41-60	diseases of the musculoskeletal system and connective tissue	1.0005602399350144	{'CI': array([0.99501714, 1.00569281]), 'Gelman-Rubin': 1.000063289724259}	No	0.9922257261414655	{'CI': array([0.98649145, 0.99856488]), 'Gelman-Rubin': 0.9997678633457817}	Yes
805	Other joint disorders|diseases of the musculoskeletal system and connective tissue$M$61-	diseases of the musculoskeletal system and connective tissue	0.9997745303774908	{'CI': array([0.99202612, 1.00767511]), 'Gelman-Rubin': 0.9998439863700691}	No	0.9933856786180923	{'CI': array([0.98609984, 1.00103916]), 'Gelman-Rubin': 0.9997658657595604}	No
806	Other soft tissue disorders|diseases of the musculoskeletal system and connective tissue$F$0-10	diseases of the musculoskeletal system and connective tissue	1.0055181744449313	{'CI': array([0.98019679, 1.03004663]), 'Gelman-Rubin': 0.9999317241245329}	No	1.0087870944407822	{'CI': array([0.98019907, 1.03540625]), 'Gelman-Rubin': 0.9997862231771376}	No
807	Other soft tissue disorders|diseases of the musculoskeletal system and connective tissue$F$11-20	diseases of the musculoskeletal system and connective tissue	1.0064124618565684	{'CI': array([0.99289632, 1.02015764]), 'Gelman-Rubin': 0.9998421631846034}	No	1.0164541772914952	{'CI': array([1.00317408, 1.0315123 ]), 'Gelman-Rubin': 0.9997647106496177}	Yes
808	Other soft tissue disorders|diseases of the musculoskeletal system and connective tissue$F$21-40	diseases of the musculoskeletal system and connective tissue	0.9995907654506307	{'CI': array([0.99211864, 1.00623521]), 'Gelman-Rubin': 0.9998162800903759}	No	0.9984767466836183	{'CI': array([0.99105618, 1.00618787]), 'Gelman-Rubin': 0.9999106873629495}	No
809	Other soft tissue disorders|diseases of the musculoskeletal system and connective tissue$F$41-60	diseases of the musculoskeletal system and connective tissue	1.00212286178517	{'CI': array([0.99728406, 1.00641024]), 'Gelman-Rubin': 0.9997637706152871}	No	0.9974541991318866	{'CI': array([0.99245732, 1.00193572]), 'Gelman-Rubin': 0.9998161255885541}	No
810	Other soft tissue disorders|diseases of the musculoskeletal system and connective tissue$F$61-	diseases of the musculoskeletal system and connective tissue	1.01128496662449	{'CI': array([1.00470228, 1.01825983]), 'Gelman-Rubin': 0.9998158163966168}	Yes	0.9918395324015413	{'CI': array([0.98543223, 0.99857372]), 'Gelman-Rubin': 0.9999514441337336}	Yes
811	Other soft tissue disorders|diseases of the musculoskeletal system and connective tissue$M$0-10	diseases of the musculoskeletal system and connective tissue	0.9992332178555426	{'CI': array([0.97601189, 1.02324126]), 'Gelman-Rubin': 0.9998060250791401}	No	1.006723357340138	{'CI': array([0.98025482, 1.03169219]), 'Gelman-Rubin': 0.9997712746476883}	No
812	Other soft tissue disorders|diseases of the musculoskeletal system and connective tissue$M$11-20	diseases of the musculoskeletal system and connective tissue	0.9927435386083938	{'CI': array([0.97861795, 1.00746369]), 'Gelman-Rubin': 0.9997979245339262}	No	1.0106757809491367	{'CI': array([0.99744546, 1.02469393]), 'Gelman-Rubin': 0.9999662816812049}	No
813	Other soft tissue disorders|diseases of the musculoskeletal system and connective tissue$M$21-40	diseases of the musculoskeletal system and connective tissue	0.9977022773272523	{'CI': array([0.98910581, 1.00652759]), 'Gelman-Rubin': 0.9997777885399571}	No	0.9984606221288309	{'CI': array([0.98922793, 1.00704803]), 'Gelman-Rubin': 0.9997729816430758}	No
814	Other soft tissue disorders|diseases of the musculoskeletal system and connective tissue$M$41-60	diseases of the musculoskeletal system and connective tissue	1.002513368010411	{'CI': array([0.9965084 , 1.00827761]), 'Gelman-Rubin': 0.9999300757895951}	No	0.9915351572143624	{'CI': array([0.98557948, 0.99732924]), 'Gelman-Rubin': 0.9998648247751093}	Yes
815	Other soft tissue disorders|diseases of the musculoskeletal system and connective tissue$M$61-	diseases of the musculoskeletal system and connective tissue	1.0091495394836953	{'CI': array([1.000958 , 1.01715166]), 'Gelman-Rubin': 0.9998158090473767}	Yes	0.9909280412054756	{'CI': array([0.98303586, 0.99889901]), 'Gelman-Rubin': 0.9997991189510864}	Yes
816	Spondylopathies|diseases of the musculoskeletal system and connective tissue$F$11-20	diseases of the musculoskeletal system and connective tissue	1.0069055836983893	{'CI': array([0.97056968, 1.04507287]), 'Gelman-Rubin': 0.999821658709159}	No	1.0142271228185267	{'CI': array([0.97245764, 1.05462705]), 'Gelman-Rubin': 0.9997652544684216}	No
817	Spondylopathies|diseases of the musculoskeletal system and connective tissue$F$21-40	diseases of the musculoskeletal system and connective tissue	0.9893401629159341	{'CI': array([0.97249938, 1.00531882]), 'Gelman-Rubin': 0.999820423552929}	No	0.9951128756758043	{'CI': array([0.97848698, 1.01114031]), 'Gelman-Rubin': 0.9999661695579245}	No
818	Spondylopathies|diseases of the musculoskeletal system and connective tissue$F$41-60	diseases of the musculoskeletal system and connective tissue	0.9991439565742052	{'CI': array([0.99037891, 1.0077251 ]), 'Gelman-Rubin': 0.9997538584132698}	No	0.9920525872489048	{'CI': array([0.98340426, 1.00078761]), 'Gelman-Rubin': 0.9998126705960984}	No
819	Spondylopathies|diseases of the musculoskeletal system and connective tissue$F$61-	diseases of the musculoskeletal system and connective tissue	1.0094905765932696	{'CI': array([1.0000395 , 1.02095644]), 'Gelman-Rubin': 1.0000174829136035}	Yes	1.0023319175815772	{'CI': array([0.99255949, 1.01217553]), 'Gelman-Rubin': 0.9998896314620559}	No
820	Spondylopathies|diseases of the musculoskeletal system and connective tissue$M$11-20	diseases of the musculoskeletal system and connective tissue	0.9932382344616041	{'CI': array([0.9535063 , 1.03868529]), 'Gelman-Rubin': 0.9998242542004925}	No	1.024431453378269	{'CI': array([0.98325297, 1.07044169]), 'Gelman-Rubin': 0.9998280357925255}	No
821	Spondylopathies|diseases of the musculoskeletal system and connective tissue$M$21-40	diseases of the musculoskeletal system and connective tissue	0.9986314350697579	{'CI': array([0.98024048, 1.01859547]), 'Gelman-Rubin': 0.9999861927137113}	No	0.9994431283618526	{'CI': array([0.97886473, 1.01922298]), 'Gelman-Rubin': 0.9997941367073149}	No
822	Spondylopathies|diseases of the musculoskeletal system and connective tissue$M$41-60	diseases of the musculoskeletal system and connective tissue	0.9975754580326153	{'CI': array([0.98688119, 1.00768918]), 'Gelman-Rubin': 0.9998635118436928}	No	0.9903857077936061	{'CI': array([0.97904425, 1.00031572]), 'Gelman-Rubin': 0.999818635346298}	No
823	Spondylopathies|diseases of the musculoskeletal system and connective tissue$M$61-	diseases of the musculoskeletal system and connective tissue	1.0092886269164845	{'CI': array([0.99767534, 1.02178765]), 'Gelman-Rubin': 0.9998250500103432}	No	1.0017296293629285	{'CI': array([0.99054763, 1.01436447]), 'Gelman-Rubin': 0.9999679523519004}	No
824	Systemic connective tissue disorders|diseases of the musculoskeletal system and connective tissue$F$0-10	diseases of the musculoskeletal system and connective tissue	1.0013787139061876	{'CI': array([0.95393879, 1.05397413]), 'Gelman-Rubin': 0.9999270907587596}	No	1.0011157939293838	{'CI': array([0.94273913, 1.05873745]), 'Gelman-Rubin': 0.9999619202990396}	No
825	Systemic connective tissue disorders|diseases of the musculoskeletal system and connective tissue$F$11-20	diseases of the musculoskeletal system and connective tissue	0.9999862657280213	{'CI': array([0.95796037, 1.04142815]), 'Gelman-Rubin': 0.9998810221602591}	No	1.0062102630386964	{'CI': array([0.9618914 , 1.05146628]), 'Gelman-Rubin': 0.9998281039062679}	No
826	Systemic connective tissue disorders|diseases of the musculoskeletal system and connective tissue$F$21-40	diseases of the musculoskeletal system and connective tissue	0.9896792005893507	{'CI': array([0.96632148, 1.01628439]), 'Gelman-Rubin': 1.000079430516548}	No	1.0091905136037427	{'CI': array([0.98192259, 1.0346974 ]), 'Gelman-Rubin': 0.9999220218795161}	No
827	Systemic connective tissue disorders|diseases of the musculoskeletal system and connective tissue$F$41-60	diseases of the musculoskeletal system and connective tissue	0.9901252313401386	{'CI': array([0.97285865, 1.00760081]), 'Gelman-Rubin': 0.9997885393229193}	No	1.017184491648582	{'CI': array([1.00045975, 1.03465454]), 'Gelman-Rubin': 0.9999596280202724}	Yes
828	Systemic connective tissue disorders|diseases of the musculoskeletal system and connective tissue$F$61-	diseases of the musculoskeletal system and connective tissue	1.034902780127402	{'CI': array([1.0146383 , 1.05734479]), 'Gelman-Rubin': 0.9998397937793481}	Yes	0.9940199608479919	{'CI': array([0.97333687, 1.015388 ]), 'Gelman-Rubin': 0.9997984834216826}	No
829	Systemic connective tissue disorders|diseases of the musculoskeletal system and connective tissue$M$0-10	diseases of the musculoskeletal system and connective tissue	1.0068173313847424	{'CI': array([0.96045364, 1.05478111]), 'Gelman-Rubin': 0.9999595229457872}	No	1.00512618519539	{'CI': array([0.94825158, 1.067397 ]), 'Gelman-Rubin': 0.9997834173171276}	No
830	Systemic connective tissue disorders|diseases of the musculoskeletal system and connective tissue$M$11-20	diseases of the musculoskeletal system and connective tissue	1.0098083746529418	{'CI': array([0.9648902 , 1.05489142]), 'Gelman-Rubin': 0.9998485194651752}	No	0.9957109629909785	{'CI': array([0.94505732, 1.05314338]), 'Gelman-Rubin': 0.9998257109942352}	No
831	Systemic connective tissue disorders|diseases of the musculoskeletal system and connective tissue$M$21-40	diseases of the musculoskeletal system and connective tissue	0.9994502955217888	{'CI': array([0.95630458, 1.04002142]), 'Gelman-Rubin': 0.9998519342865714}	No	1.0153587792638417	{'CI': array([0.9709964 , 1.06730929]), 'Gelman-Rubin': 0.9998084838097622}	No
832	Systemic connective tissue disorders|diseases of the musculoskeletal system and connective tissue$M$41-60	diseases of the musculoskeletal system and connective tissue	1.0003565441557583	{'CI': array([0.97158964, 1.02903763]), 'Gelman-Rubin': 0.999878879798678}	No	0.9920602190225157	{'CI': array([0.96165044, 1.02534601]), 'Gelman-Rubin': 0.9999540692415315}	No
833	Systemic connective tissue disorders|diseases of the musculoskeletal system and connective tissue$M$61-	diseases of the musculoskeletal system and connective tissue	1.0194484675682458	{'CI': array([0.98994455, 1.05023544]), 'Gelman-Rubin': 0.999968257989037}	No	0.9802519214298658	{'CI': array([0.9500506, 1.01356 ]), 'Gelman-Rubin': 0.9998290410783827}	No
834	Cerebral palsy and other paralytic syndromes|diseases of the nervous system$F$0-10	diseases of the nervous system	1.011100150285894	{'CI': array([0.98109412, 1.04475028]), 'Gelman-Rubin': 0.9997697836756199}	No	1.02084697878529	{'CI': array([0.98692839, 1.0574723 ]), 'Gelman-Rubin': 0.9998296214393165}	No
835	Cerebral palsy and other paralytic syndromes|diseases of the nervous system$F$11-20	diseases of the nervous system	0.9941634485179279	{'CI': array([0.96169886, 1.02859944]), 'Gelman-Rubin': 1.0002156732767722}	No	1.003915991782858	{'CI': array([0.96712056, 1.0400264 ]), 'Gelman-Rubin': 0.9998256458723369}	No
836	Cerebral palsy and other paralytic syndromes|diseases of the nervous system$F$21-40	diseases of the nervous system	0.9885765698321524	{'CI': array([0.95241756, 1.02463949]), 'Gelman-Rubin': 0.9997995457737601}	No	1.0013338173720399	{'CI': array([0.96166669, 1.03996155]), 'Gelman-Rubin': 0.9998627809030747}	No
837	Cerebral palsy and other paralytic syndromes|diseases of the nervous system$F$41-60	diseases of the nervous system	0.9811671986534105	{'CI': array([0.95010576, 1.01323651]), 'Gelman-Rubin': 0.999773742610877}	No	0.9893162766560738	{'CI': array([0.95458126, 1.02440843]), 'Gelman-Rubin': 0.9997805688510406}	No
838	Cerebral palsy and other paralytic syndromes|diseases of the nervous system$F$61-	diseases of the nervous system	1.015457961333951	{'CI': array([0.97833775, 1.04793695]), 'Gelman-Rubin': 0.999911110516829}	No	0.9927433940690594	{'CI': array([0.95521112, 1.02626053]), 'Gelman-Rubin': 0.9997831109882322}	No
839	Cerebral palsy and other paralytic syndromes|diseases of the nervous system$M$0-10	diseases of the nervous system	1.016842066074506	{'CI': array([0.9896442 , 1.04398273]), 'Gelman-Rubin': 0.9998960708178899}	No	1.009145549936692	{'CI': array([0.97774161, 1.03966121]), 'Gelman-Rubin': 0.999804748833086}	No
840	Cerebral palsy and other paralytic syndromes|diseases of the nervous system$M$11-20	diseases of the nervous system	1.0147841353791884	{'CI': array([0.98262963, 1.04553479]), 'Gelman-Rubin': 0.9998135500887042}	No	1.0126546860561318	{'CI': array([0.97858458, 1.04437506]), 'Gelman-Rubin': 0.9997694750128496}	No
841	Cerebral palsy and other paralytic syndromes|diseases of the nervous system$M$21-40	diseases of the nervous system	0.9995724373791414	{'CI': array([0.96739068, 1.03175998]), 'Gelman-Rubin': 0.9997958680677386}	No	1.0139587041911053	{'CI': array([0.98022996, 1.0498894 ]), 'Gelman-Rubin': 0.9998556380431116}	No
842	Cerebral palsy and other paralytic syndromes|diseases of the nervous system$M$41-60	diseases of the nervous system	0.9987252044461451	{'CI': array([0.97058396, 1.02842789]), 'Gelman-Rubin': 0.9997656297174553}	No	1.00161828191636	{'CI': array([0.97179503, 1.03369278]), 'Gelman-Rubin': 0.9999215449070636}	No
843	Cerebral palsy and other paralytic syndromes|diseases of the nervous system$M$61-	diseases of the nervous system	0.9906166881712762	{'CI': array([0.96160056, 1.0227803 ]), 'Gelman-Rubin': 0.9998313757843046}	No	0.9953620838675321	{'CI': array([0.96348371, 1.02834356]), 'Gelman-Rubin': 0.9998825871873871}	No
844	Demyelinating diseases of the central nervous system|diseases of the nervous system$F$0-10	diseases of the nervous system	1.0009119365152737	{'CI': array([0.94661409, 1.05811862]), 'Gelman-Rubin': 0.9997703235241892}	No	0.9964764804519272	{'CI': array([0.9314864 , 1.06637834]), 'Gelman-Rubin': 0.9997529097788619}	No
845	Demyelinating diseases of the central nervous system|diseases of the nervous system$F$11-20	diseases of the nervous system	0.9872094596655411	{'CI': array([0.93633423, 1.03329312]), 'Gelman-Rubin': 1.0000341823600003}	No	1.0126774208711684	{'CI': array([0.95461789, 1.07874288]), 'Gelman-Rubin': 0.9999324381669645}	No
846	Demyelinating diseases of the central nervous system|diseases of the nervous system$F$21-40	diseases of the nervous system	0.9980938791657971	{'CI': array([0.97123821, 1.02430312]), 'Gelman-Rubin': 0.9999764575123125}	No	0.9981846674049129	{'CI': array([0.97191661, 1.02929665]), 'Gelman-Rubin': 0.9999927039369079}	No
847	Demyelinating diseases of the central nervous system|diseases of the nervous system$F$41-60	diseases of the nervous system	1.0039892318544563	{'CI': array([0.98386758, 1.02212895]), 'Gelman-Rubin': 1.000131690968384}	No	0.9932407968109013	{'CI': array([0.97315942, 1.01085647]), 'Gelman-Rubin': 0.9997717452845709}	No
848	Demyelinating diseases of the central nervous system|diseases of the nervous system$F$61-	diseases of the nervous system	1.0038402974797689	{'CI': array([0.97045254, 1.03487355]), 'Gelman-Rubin': 0.9997883503393047}	No	1.0097929766544451	{'CI': array([0.97687344, 1.04167497]), 'Gelman-Rubin': 0.9998698357183932}	No
849	Demyelinating diseases of the central nervous system|diseases of the nervous system$M$11-20	diseases of the nervous system	0.9976089335102188	{'CI': array([0.94600365, 1.05061937]), 'Gelman-Rubin': 0.9998058580980748}	No	0.9924575229972391	{'CI': array([0.92525953, 1.05628967]), 'Gelman-Rubin': 0.9997566221936653}	No
850	Demyelinating diseases of the central nervous system|diseases of the nervous system$M$21-40	diseases of the nervous system	1.0137857353020923	{'CI': array([0.97065843, 1.05077173]), 'Gelman-Rubin': 0.9997729521183579}	No	0.994078720512434	{'CI': array([0.95045884, 1.0408467 ]), 'Gelman-Rubin': 0.9998233224122259}	No
851	Demyelinating diseases of the central nervous system|diseases of the nervous system$M$41-60	diseases of the nervous system	1.0063458555879063	{'CI': array([0.9782369 , 1.03735586]), 'Gelman-Rubin': 0.9999967607091996}	No	0.9953060622182744	{'CI': array([0.96391766, 1.02714489]), 'Gelman-Rubin': 1.0001213632191304}	No
852	Demyelinating diseases of the central nervous system|diseases of the nervous system$M$61-	diseases of the nervous system	1.0034989485872259	{'CI': array([0.9637569 , 1.04462411]), 'Gelman-Rubin': 0.9997959704784275}	No	1.008293897038422	{'CI': array([0.96101576, 1.05647363]), 'Gelman-Rubin': 0.9998651380970126}	No
853	Diseases of myoneural junction and muscle|diseases of the nervous system$F$0-10	diseases of the nervous system	0.9969113491727333	{'CI': array([0.95099006, 1.04507445]), 'Gelman-Rubin': 0.9998102352634396}	No	1.0037339670705605	{'CI': array([0.94690444, 1.06652514]), 'Gelman-Rubin': 0.9998282565818322}	No
854	Diseases of myoneural junction and muscle|diseases of the nervous system$F$11-20	diseases of the nervous system	0.9971998016189267	{'CI': array([0.94478135, 1.04597133]), 'Gelman-Rubin': 0.9998463076959445}	No	1.0057519555525496	{'CI': array([0.95014462, 1.07117916]), 'Gelman-Rubin': 0.9998917156862007}	No
855	Diseases of myoneural junction and muscle|diseases of the nervous system$F$21-40	diseases of the nervous system	1.01404627969894	{'CI': array([0.96748262, 1.06204599]), 'Gelman-Rubin': 1.0001471302378213}	No	1.001163371479025	{'CI': array([0.95157455, 1.05656633]), 'Gelman-Rubin': 0.9998774170954523}	No
856	Diseases of myoneural junction and muscle|diseases of the nervous system$F$41-60	diseases of the nervous system	1.0009236419868086	{'CI': array([0.96388365, 1.03882683]), 'Gelman-Rubin': 0.999818733164455}	No	1.0178495839892838	{'CI': array([0.97674209, 1.06390348]), 'Gelman-Rubin': 0.9998432770566088}	No
857	Diseases of myoneural junction and muscle|diseases of the nervous system$F$61-	diseases of the nervous system	0.9815053108987006	{'CI': array([0.94412785, 1.02056959]), 'Gelman-Rubin': 0.9999113003875905}	No	0.9771620812517647	{'CI': array([0.93481678, 1.01792181]), 'Gelman-Rubin': 0.9999724089279077}	No
858	Diseases of myoneural junction and muscle|diseases of the nervous system$M$0-10	diseases of the nervous system	0.9969321721876727	{'CI': array([0.95106867, 1.04286907]), 'Gelman-Rubin': 0.9997625397308403}	No	1.006037529321206	{'CI': array([0.95047497, 1.05848312]), 'Gelman-Rubin': 0.9998273469242687}	No
859	Diseases of myoneural junction and muscle|diseases of the nervous system$M$11-20	diseases of the nervous system	0.9867732777205024	{'CI': array([0.94024462, 1.03322775]), 'Gelman-Rubin': 0.9998224709970326}	No	0.9949047554372461	{'CI': array([0.94348357, 1.04695491]), 'Gelman-Rubin': 0.9998419354640031}	No
860	Diseases of myoneural junction and muscle|diseases of the nervous system$M$21-40	diseases of the nervous system	0.9881894440169727	{'CI': array([0.94104109, 1.03503206]), 'Gelman-Rubin': 0.9998190376796243}	No	0.997469951092679	{'CI': array([0.94599198, 1.0530353 ]), 'Gelman-Rubin': 1.0001888729882837}	No
861	Diseases of myoneural junction and muscle|diseases of the nervous system$M$41-60	diseases of the nervous system	0.9943891933199255	{'CI': array([0.95613531, 1.03497637]), 'Gelman-Rubin': 0.9998589641005062}	No	0.9823941555210973	{'CI': array([0.93529403, 1.02694073]), 'Gelman-Rubin': 0.9999673345339852}	No
862	Diseases of myoneural junction and muscle|diseases of the nervous system$M$61-	diseases of the nervous system	0.979745680158487	{'CI': array([0.94388358, 1.01509496]), 'Gelman-Rubin': 0.9997779903434282}	No	1.014519393081403	{'CI': array([0.97077745, 1.05643446]), 'Gelman-Rubin': 0.9997560164451312}	No
863	Episodic and paroxysmal disorders|diseases of the nervous system$F$0-10	diseases of the nervous system	0.9903015796462925	{'CI': array([0.96803147, 1.01314501]), 'Gelman-Rubin': 0.9998350790288825}	No	0.982260664952575	{'CI': array([0.95957246, 1.00656925]), 'Gelman-Rubin': 1.0000271000918783}	No
864	Episodic and paroxysmal disorders|diseases of the nervous system$F$11-20	diseases of the nervous system	0.9922960420464134	{'CI': array([0.97774294, 1.00593659]), 'Gelman-Rubin': 0.9999011034841975}	No	1.002316296897787	{'CI': array([0.98704395, 1.01522411]), 'Gelman-Rubin': 0.999984760696282}	No
865	Episodic and paroxysmal disorders|diseases of the nervous system$F$21-40	diseases of the nervous system	0.9881294434893887	{'CI': array([0.98089491, 0.9955067 ]), 'Gelman-Rubin': 0.9997849588719782}	Yes	0.9920877464215665	{'CI': array([0.98390067, 0.99959404]), 'Gelman-Rubin': 0.9999218506769534}	Yes
866	Episodic and paroxysmal disorders|diseases of the nervous system$F$41-60	diseases of the nervous system	0.9904887190358369	{'CI': array([0.98484247, 0.99625973]), 'Gelman-Rubin': 0.999830043271365}	Yes	0.9829568878237236	{'CI': array([0.97685252, 0.98893213]), 'Gelman-Rubin': 0.9999064195984876}	Yes
867	Episodic and paroxysmal disorders|diseases of the nervous system$F$61-	diseases of the nervous system	0.9991601140339459	{'CI': array([0.99021192, 1.0084323 ]), 'Gelman-Rubin': 0.9998847993199831}	No	0.9847276182185606	{'CI': array([0.97594931, 0.99350332]), 'Gelman-Rubin': 0.9998396060783901}	Yes
868	Episodic and paroxysmal disorders|diseases of the nervous system$M$0-10	diseases of the nervous system	0.9903177891076924	{'CI': array([0.97078025, 1.01111957]), 'Gelman-Rubin': 0.9998032612272919}	No	1.0013909117276838	{'CI': array([0.97970941, 1.02471975]), 'Gelman-Rubin': 0.9999213311686863}	No
869	Episodic and paroxysmal disorders|diseases of the nervous system$M$11-20	diseases of the nervous system	0.9878105190106177	{'CI': array([0.96940463, 1.00445551]), 'Gelman-Rubin': 0.9998529069881918}	No	0.9984481798551513	{'CI': array([0.98219655, 1.01595121]), 'Gelman-Rubin': 0.9999353945574904}	No
870	Episodic and paroxysmal disorders|diseases of the nervous system$M$21-40	diseases of the nervous system	0.9904805270672167	{'CI': array([0.98108208, 1.00064396]), 'Gelman-Rubin': 0.9998443161917012}	No	0.9866984668295832	{'CI': array([0.97616896, 0.99704634]), 'Gelman-Rubin': 0.9998215464824204}	Yes
871	Episodic and paroxysmal disorders|diseases of the nervous system$M$41-60	diseases of the nervous system	0.9867939687316704	{'CI': array([0.98057742, 0.99323885]), 'Gelman-Rubin': 0.9998936074765745}	Yes	0.9686109807043075	{'CI': array([0.96233079, 0.97486152]), 'Gelman-Rubin': 0.9999896760234046}	Yes
872	Episodic and paroxysmal disorders|diseases of the nervous system$M$61-	diseases of the nervous system	0.9975830804820158	{'CI': array([0.98857869, 1.00702759]), 'Gelman-Rubin': 0.9998138919536663}	No	0.9758999051056336	{'CI': array([0.96646052, 0.98432423]), 'Gelman-Rubin': 0.9997839756603594}	Yes
873	Extrapyramidal and movement disorders|diseases of the nervous system$F$0-10	diseases of the nervous system	0.9966844403100366	{'CI': array([0.94703336, 1.04858578]), 'Gelman-Rubin': 1.0001027060652623}	No	0.9940739658715168	{'CI': array([0.93636757, 1.05554094]), 'Gelman-Rubin': 0.9998109262567243}	No
874	Extrapyramidal and movement disorders|diseases of the nervous system$F$11-20	diseases of the nervous system	0.9936079464156933	{'CI': array([0.94463041, 1.04450445]), 'Gelman-Rubin': 0.9998484570229239}	No	0.9767007612300662	{'CI': array([0.9192256 , 1.03476575]), 'Gelman-Rubin': 0.9998283042458136}	No
875	Extrapyramidal and movement disorders|diseases of the nervous system$F$21-40	diseases of the nervous system	0.9900657623855084	{'CI': array([0.9526473 , 1.02822405]), 'Gelman-Rubin': 0.9998413811605112}	No	0.9755926425826907	{'CI': array([0.93423784, 1.0186013 ]), 'Gelman-Rubin': 0.9997770934858828}	No
876	Extrapyramidal and movement disorders|diseases of the nervous system$F$41-60	diseases of the nervous system	0.9968954561420064	{'CI': array([0.97155824, 1.0217484 ]), 'Gelman-Rubin': 0.9999993664499967}	No	0.9841391242433503	{'CI': array([0.95634229, 1.00885471]), 'Gelman-Rubin': 0.99983246448872}	No
877	Extrapyramidal and movement disorders|diseases of the nervous system$F$61-	diseases of the nervous system	1.0156907553176648	{'CI': array([0.99546062, 1.03774512]), 'Gelman-Rubin': 0.9997729629833271}	No	0.999286046891615	{'CI': array([0.97894692, 1.01916723]), 'Gelman-Rubin': 1.0000644006921178}	No
878	Extrapyramidal and movement disorders|diseases of the nervous system$M$0-10	diseases of the nervous system	0.9976507400903135	{'CI': array([0.95228307, 1.04937098]), 'Gelman-Rubin': 0.9998249475298526}	No	1.0040230588771264	{'CI': array([0.94829221, 1.06404046]), 'Gelman-Rubin': 0.999903739860772}	No
879	Extrapyramidal and movement disorders|diseases of the nervous system$M$11-20	diseases of the nervous system	0.9886813382393496	{'CI': array([0.93560607, 1.04055424]), 'Gelman-Rubin': 0.9999151932696311}	No	0.9897531974490894	{'CI': array([0.93375493, 1.05725506]), 'Gelman-Rubin': 0.9998593100632307}	No
880	Extrapyramidal and movement disorders|diseases of the nervous system$M$21-40	diseases of the nervous system	0.9918803353198646	{'CI': array([0.94922858, 1.03941626]), 'Gelman-Rubin': 0.9998379058520882}	No	0.9966742069571416	{'CI': array([0.94885937, 1.04901655]), 'Gelman-Rubin': 0.9997739075797853}	No
881	Extrapyramidal and movement disorders|diseases of the nervous system$M$41-60	diseases of the nervous system	0.9987959379864245	{'CI': array([0.96854093, 1.02655933]), 'Gelman-Rubin': 0.9998040930550319}	No	0.9922022285215323	{'CI': array([0.95816906, 1.02715706]), 'Gelman-Rubin': 1.0003310798405525}	No
882	Extrapyramidal and movement disorders|diseases of the nervous system$M$61-	diseases of the nervous system	1.0152258836562835	{'CI': array([0.99685131, 1.0340249 ]), 'Gelman-Rubin': 1.000053752806258}	No	1.0044899188179004	{'CI': array([0.98511116, 1.02621605]), 'Gelman-Rubin': 1.0000151674533897}	No
883	Inflammatory diseases of the central nervous system|diseases of the nervous system$F$0-10	diseases of the nervous system	1.0111702863993566	{'CI': array([0.95676827, 1.06265797]), 'Gelman-Rubin': 0.9997722323473051}	No	0.9973345925065138	{'CI': array([0.93708738, 1.06029308]), 'Gelman-Rubin': 0.9998220491931912}	No
884	Inflammatory diseases of the central nervous system|diseases of the nervous system$F$11-20	diseases of the nervous system	0.997220634036991	{'CI': array([0.94894445, 1.0482784 ]), 'Gelman-Rubin': 0.9998143079752759}	No	1.0039777584325575	{'CI': array([0.94243153, 1.06132119]), 'Gelman-Rubin': 0.9999791399758383}	No
885	Inflammatory diseases of the central nervous system|diseases of the nervous system$F$21-40	diseases of the nervous system	0.9879457858748771	{'CI': array([0.94701313, 1.02922766]), 'Gelman-Rubin': 0.9998021184144702}	No	0.9950463037495522	{'CI': array([0.94499723, 1.03935645]), 'Gelman-Rubin': 0.9999373434382659}	No
886	Inflammatory diseases of the central nervous system|diseases of the nervous system$F$41-60	diseases of the nervous system	1.001503825539562	{'CI': array([0.96582094, 1.037295 ]), 'Gelman-Rubin': 0.9999608077937372}	No	1.0011379693796658	{'CI': array([0.96408157, 1.04627248]), 'Gelman-Rubin': 1.0001986334494761}	No
887	Inflammatory diseases of the central nervous system|diseases of the nervous system$F$61-	diseases of the nervous system	0.9859562604119275	{'CI': array([0.94311109, 1.03071601]), 'Gelman-Rubin': 0.9998915239008098}	No	1.0069330282878253	{'CI': array([0.96030499, 1.05589685]), 'Gelman-Rubin': 0.9998059545746639}	No
888	Inflammatory diseases of the central nervous system|diseases of the nervous system$M$0-10	diseases of the nervous system	1.0046589166221869	{'CI': array([0.95547808, 1.05393971]), 'Gelman-Rubin': 0.9998917147602818}	No	1.0114686416909813	{'CI': array([0.95168721, 1.06830489]), 'Gelman-Rubin': 0.9998710202902444}	No
889	Inflammatory diseases of the central nervous system|diseases of the nervous system$M$11-20	diseases of the nervous system	1.0035540781060923	{'CI': array([0.95649342, 1.05160408]), 'Gelman-Rubin': 0.9999836082173694}	No	1.0027866594042327	{'CI': array([0.95070327, 1.059251 ]), 'Gelman-Rubin': 0.999876061560758}	No
890	Inflammatory diseases of the central nervous system|diseases of the nervous system$M$21-40	diseases of the nervous system	0.9988826430446817	{'CI': array([0.95598449, 1.03831163]), 'Gelman-Rubin': 0.9998409579047723}	No	0.9996123140927687	{'CI': array([0.95242012, 1.04347203]), 'Gelman-Rubin': 0.9999060369926731}	No
891	Inflammatory diseases of the central nervous system|diseases of the nervous system$M$41-60	diseases of the nervous system	0.993121117132839	{'CI': array([0.95670887, 1.02809871]), 'Gelman-Rubin': 0.9998650505096278}	No	0.9925839802066188	{'CI': array([0.95299987, 1.03036302]), 'Gelman-Rubin': 0.9999206927112642}	No
892	Inflammatory diseases of the central nervous system|diseases of the nervous system$M$61-	diseases of the nervous system	1.0209454369794346	{'CI': array([0.98344274, 1.06095041]), 'Gelman-Rubin': 0.9998482279226861}	No	0.9980163509784811	{'CI': array([0.95617213, 1.03982292]), 'Gelman-Rubin': 0.999773949547524}	No
893	Nerve, nerve root and plexus disorders|diseases of the nervous system$F$0-10	diseases of the nervous system	1.0063000822958938	{'CI': array([0.96029371, 1.06058723]), 'Gelman-Rubin': 0.9998388155840583}	No	0.9975091802179118	{'CI': array([0.93864764, 1.06281308]), 'Gelman-Rubin': 0.9998075909070092}	No
894	Nerve, nerve root and plexus disorders|diseases of the nervous system$F$11-20	diseases of the nervous system	1.0062207562992762	{'CI': array([0.96686976, 1.04342001]), 'Gelman-Rubin': 1.0001733392230485}	No	1.0049722439493152	{'CI': array([0.95926061, 1.04712154]), 'Gelman-Rubin': 1.0001100694852862}	No
895	Nerve, nerve root and plexus disorders|diseases of the nervous system$F$21-40	diseases of the nervous system	0.9929634897600675	{'CI': array([0.97493809, 1.01059303]), 'Gelman-Rubin': 0.99976724674182}	No	0.9938533858514318	{'CI': array([0.97596331, 1.01126807]), 'Gelman-Rubin': 0.9998637457144549}	No
896	Nerve, nerve root and plexus disorders|diseases of the nervous system$F$41-60	diseases of the nervous system	1.002741714586827	{'CI': array([0.99197838, 1.01358002]), 'Gelman-Rubin': 0.9997614693062257}	No	0.9929377694976493	{'CI': array([0.98141702, 1.00326276]), 'Gelman-Rubin': 0.999923798909573}	No
897	Nerve, nerve root and plexus disorders|diseases of the nervous system$F$61-	diseases of the nervous system	1.00493740141969	{'CI': array([0.98781565, 1.02073823]), 'Gelman-Rubin': 0.9998331969307394}	No	0.9924099248320926	{'CI': array([0.97506423, 1.00852825]), 'Gelman-Rubin': 1.0003580260675164}	No
898	Nerve, nerve root and plexus disorders|diseases of the nervous system$M$11-20	diseases of the nervous system	0.9935917292106958	{'CI': array([0.95196594, 1.03539567]), 'Gelman-Rubin': 0.9998116512461039}	No	1.002360826946943	{'CI': array([0.95648331, 1.05085235]), 'Gelman-Rubin': 0.9999183753584736}	No
899	Nerve, nerve root and plexus disorders|diseases of the nervous system$M$21-40	diseases of the nervous system	0.9973049341438848	{'CI': array([0.97303991, 1.02056151]), 'Gelman-Rubin': 0.9998156664681908}	No	0.990431671876653	{'CI': array([0.96742854, 1.01309255]), 'Gelman-Rubin': 0.9999072625686025}	No
900	Nerve, nerve root and plexus disorders|diseases of the nervous system$M$41-60	diseases of the nervous system	0.9938128533789204	{'CI': array([0.97942636, 1.00831304]), 'Gelman-Rubin': 0.9998509869465293}	No	1.0036180315280232	{'CI': array([0.98812464, 1.01873297]), 'Gelman-Rubin': 1.0000197467979228}	No
901	Nerve, nerve root and plexus disorders|diseases of the nervous system$M$61-	diseases of the nervous system	1.001292617365483	{'CI': array([0.98152312, 1.02029517]), 'Gelman-Rubin': 0.9998084814492761}	No	0.9887054946917598	{'CI': array([0.96890496, 1.00812267]), 'Gelman-Rubin': 0.9999593382841019}	No
902	Other degenerative diseases of the nervous system|diseases of the nervous system$F$0-10	diseases of the nervous system	1.0031158689106756	{'CI': array([0.9514997, 1.0544598]), 'Gelman-Rubin': 0.9999335497907658}	No	0.9901588483466519	{'CI': array([0.92839735, 1.05492242]), 'Gelman-Rubin': 0.999852291925095}	No
903	Other degenerative diseases of the nervous system|diseases of the nervous system$F$11-20	diseases of the nervous system	0.9946617760070098	{'CI': array([0.94735765, 1.04320944]), 'Gelman-Rubin': 0.999851851289806}	No	1.0057493690692227	{'CI': array([0.94374535, 1.07010769]), 'Gelman-Rubin': 0.9997575031692316}	No
904	Other degenerative diseases of the nervous system|diseases of the nervous system$F$21-40	diseases of the nervous system	0.990108913379129	{'CI': array([0.93265777, 1.042124 ]), 'Gelman-Rubin': 0.9997632763290827}	No	0.9955702716567432	{'CI': array([0.92878411, 1.06135955]), 'Gelman-Rubin': 0.9999113479378618}	No
905	Other degenerative diseases of the nervous system|diseases of the nervous system$F$41-60	diseases of the nervous system	0.9798246017212783	{'CI': array([0.93455288, 1.02273071]), 'Gelman-Rubin': 0.9998031617901785}	No	1.0022081816995059	{'CI': array([0.94924263, 1.05465285]), 'Gelman-Rubin': 0.9999734370930854}	No
906	Other degenerative diseases of the nervous system|diseases of the nervous system$F$61-	diseases of the nervous system	0.99452414687692	{'CI': array([0.97514633, 1.01498307]), 'Gelman-Rubin': 0.9999267876834732}	No	1.0005215769842006	{'CI': array([0.97942671, 1.02157622]), 'Gelman-Rubin': 0.9997625596010957}	No
907	Other degenerative diseases of the nervous system|diseases of the nervous system$M$0-10	diseases of the nervous system	0.9963049389825593	{'CI': array([0.94701212, 1.04824108]), 'Gelman-Rubin': 1.000035460023702}	No	1.001136326360689	{'CI': array([0.93300386, 1.06545851]), 'Gelman-Rubin': 0.9998099563409253}	No
908	Other degenerative diseases of the nervous system|diseases of the nervous system$M$41-60	diseases of the nervous system	0.9907746206113508	{'CI': array([0.94646388, 1.03774148]), 'Gelman-Rubin': 0.9998210877819159}	No	0.9993000097106752	{'CI': array([0.95109398, 1.05408131]), 'Gelman-Rubin': 0.9998940851933661}	No
909	Other degenerative diseases of the nervous system|diseases of the nervous system$M$61-	diseases of the nervous system	1.001816530061479	{'CI': array([0.97894014, 1.02592343]), 'Gelman-Rubin': 0.9998855452053453}	No	0.99558419033451	{'CI': array([0.97087187, 1.02013982]), 'Gelman-Rubin': 0.9999519322243884}	No
910	Other disorders of the nervous system|diseases of the nervous system$F$0-10	diseases of the nervous system	1.0060156439948753	{'CI': array([0.97713556, 1.03646696]), 'Gelman-Rubin': 0.999815718764411}	No	0.9947242443659366	{'CI': array([0.96321885, 1.02814165]), 'Gelman-Rubin': 1.0001292877430763}	No
911	Other disorders of the nervous system|diseases of the nervous system$F$11-20	diseases of the nervous system	0.9900599259792014	{'CI': array([0.97163581, 1.011297 ]), 'Gelman-Rubin': 0.9997671682817082}	No	1.0093388333733635	{'CI': array([0.98954862, 1.02983868]), 'Gelman-Rubin': 1.0000540026876683}	No
912	Other disorders of the nervous system|diseases of the nervous system$F$21-40	diseases of the nervous system	0.9906668862213154	{'CI': array([0.97994705, 1.00014306]), 'Gelman-Rubin': 0.9999184532112398}	No	0.9954879171182414	{'CI': array([0.98464023, 1.00532726]), 'Gelman-Rubin': 0.9999568859308826}	No
913	Other disorders of the nervous system|diseases of the nervous system$F$41-60	diseases of the nervous system	0.9999324291927414	{'CI': array([0.99209417, 1.00842764]), 'Gelman-Rubin': 0.999975698682655}	No	0.9961237014009403	{'CI': array([0.98882562, 1.00460271]), 'Gelman-Rubin': 0.9999574365230393}	No
914	Other disorders of the nervous system|diseases of the nervous system$F$61-	diseases of the nervous system	1.0119177478082646	{'CI': array([1.00137555, 1.02203301]), 'Gelman-Rubin': 0.9997735870555805}	Yes	0.99355528889479	{'CI': array([0.98309703, 1.00384613]), 'Gelman-Rubin': 0.9997523704998857}	No
915	Other disorders of the nervous system|diseases of the nervous system$M$0-10	diseases of the nervous system	1.0044892613129681	{'CI': array([0.97800909, 1.02975758]), 'Gelman-Rubin': 1.0000233111217678}	No	1.016783190840053	{'CI': array([0.98704974, 1.04603731]), 'Gelman-Rubin': 0.9998589515847064}	No
916	Other disorders of the nervous system|diseases of the nervous system$M$11-20	diseases of the nervous system	0.9726456465333423	{'CI': array([0.9493037 , 0.99501249]), 'Gelman-Rubin': 0.9997923854257142}	Yes	1.0028110574060098	{'CI': array([0.97922007, 1.02783457]), 'Gelman-Rubin': 1.0002874397318755}	No
917	Other disorders of the nervous system|diseases of the nervous system$M$21-40	diseases of the nervous system	0.9927306867821102	{'CI': array([0.97812292, 1.00828677]), 'Gelman-Rubin': 0.9998469782783949}	No	0.9928993325514711	{'CI': array([0.97864014, 1.00811741]), 'Gelman-Rubin': 0.999878373211138}	No
918	Other disorders of the nervous system|diseases of the nervous system$M$41-60	diseases of the nervous system	0.9995859793501242	{'CI': array([0.98936363, 1.01003987]), 'Gelman-Rubin': 0.9999454508456909}	No	0.9813480557408218	{'CI': array([0.97164545, 0.99159466]), 'Gelman-Rubin': 0.9998149042436187}	Yes
919	Other disorders of the nervous system|diseases of the nervous system$M$61-	diseases of the nervous system	1.0095112006272526	{'CI': array([0.99801434, 1.02197496]), 'Gelman-Rubin': 0.999953861035769}	No	0.9963016472056208	{'CI': array([0.98354404, 1.00849038]), 'Gelman-Rubin': 0.9998099570847943}	No
920	Polyneuropathies and other disorders of the peripheral nervous system|diseases of the nervous system$F$11-20	diseases of the nervous system	0.9866361657032596	{'CI': array([0.93713772, 1.03663374]), 'Gelman-Rubin': 0.9997920812749996}	No	0.9958833889071794	{'CI': array([0.93605428, 1.05944278]), 'Gelman-Rubin': 0.9999998977824425}	No
921	Polyneuropathies and other disorders of the peripheral nervous system|diseases of the nervous system$F$21-40	diseases of the nervous system	0.986982253405062	{'CI': array([0.95045631, 1.02724471]), 'Gelman-Rubin': 1.0000085682506736}	No	0.9940133785936373	{'CI': array([0.95139526, 1.03622649]), 'Gelman-Rubin': 0.9999188099220527}	No
922	Polyneuropathies and other disorders of the peripheral nervous system|diseases of the nervous system$F$41-60	diseases of the nervous system	0.9987362585048875	{'CI': array([0.97320708, 1.02439372]), 'Gelman-Rubin': 0.9999050737044781}	No	1.0048963976546916	{'CI': array([0.98007248, 1.02903345]), 'Gelman-Rubin': 0.9997930208968959}	No
923	Polyneuropathies and other disorders of the peripheral nervous system|diseases of the nervous system$F$61-	diseases of the nervous system	1.0138631867475376	{'CI': array([0.99024545, 1.0389472 ]), 'Gelman-Rubin': 0.9998609341993356}	No	0.9839212391510195	{'CI': array([0.95956486, 1.0076544 ]), 'Gelman-Rubin': 0.9999929013176548}	No
924	Polyneuropathies and other disorders of the peripheral nervous system|diseases of the nervous system$M$11-20	diseases of the nervous system	0.9997141426246594	{'CI': array([0.94989746, 1.04686709]), 'Gelman-Rubin': 0.9998523201782961}	No	1.001618372666033	{'CI': array([0.94387797, 1.06095246]), 'Gelman-Rubin': 0.9998067297620286}	No
925	Polyneuropathies and other disorders of the peripheral nervous system|diseases of the nervous system$M$21-40	diseases of the nervous system	0.9879590532669477	{'CI': array([0.94794607, 1.03291601]), 'Gelman-Rubin': 0.9999603252813419}	No	0.9892284570245197	{'CI': array([0.93643878, 1.03672933]), 'Gelman-Rubin': 0.9998228102060736}	No
926	Polyneuropathies and other disorders of the peripheral nervous system|diseases of the nervous system$M$41-60	diseases of the nervous system	1.0047183776537119	{'CI': array([0.98027126, 1.03128049]), 'Gelman-Rubin': 1.00049108707636}	No	0.9986563116736609	{'CI': array([0.97264801, 1.02941616]), 'Gelman-Rubin': 0.999791559761053}	No
927	Polyneuropathies and other disorders of the peripheral nervous system|diseases of the nervous system$M$61-	diseases of the nervous system	1.0168320495037444	{'CI': array([0.99183237, 1.04138002]), 'Gelman-Rubin': 0.9997830133696315}	No	1.00649386661425	{'CI': array([0.98223692, 1.03124562]), 'Gelman-Rubin': 0.9998043874568373}	No
928	Systemic atrophies primarily affecting the central nervous system|diseases of the nervous system$F$0-10	diseases of the nervous system	1.0005150106925693	{'CI': array([0.94700041, 1.05090134]), 'Gelman-Rubin': 0.9998001448821263}	No	1.0195712221368158	{'CI': array([0.95402998, 1.08380974]), 'Gelman-Rubin': 0.999751331805623}	No
929	Systemic atrophies primarily affecting the central nervous system|diseases of the nervous system$F$11-20	diseases of the nervous system	1.0024918510985363	{'CI': array([0.95220563, 1.0527456 ]), 'Gelman-Rubin': 0.9997779634379104}	No	1.0095903174731116	{'CI': array([0.94382427, 1.07397818]), 'Gelman-Rubin': 0.9999447547714544}	No
930	Systemic atrophies primarily affecting the central nervous system|diseases of the nervous system$F$21-40	diseases of the nervous system	0.996650253580727	{'CI': array([0.94330094, 1.0463219 ]), 'Gelman-Rubin': 0.9998432078777448}	No	1.012660251303251	{'CI': array([0.94562547, 1.07557637]), 'Gelman-Rubin': 0.9999867512399473}	No
931	Systemic atrophies primarily affecting the central nervous system|diseases of the nervous system$F$41-60	diseases of the nervous system	0.9982964963887105	{'CI': array([0.95715362, 1.03838179]), 'Gelman-Rubin': 0.9998488027332352}	No	1.00091936311087	{'CI': array([0.95203095, 1.04668122]), 'Gelman-Rubin': 0.999761146341352}	No
932	Systemic atrophies primarily affecting the central nervous system|diseases of the nervous system$F$61-	diseases of the nervous system	0.9949154253603694	{'CI': array([0.95635993, 1.03571733]), 'Gelman-Rubin': 0.9999460330218797}	No	0.9806673626597958	{'CI': array([0.92968092, 1.0297808 ]), 'Gelman-Rubin': 0.9997805850111211}	No
933	Systemic atrophies primarily affecting the central nervous system|diseases of the nervous system$M$0-10	diseases of the nervous system	1.0103512789374145	{'CI': array([0.95638508, 1.06017835]), 'Gelman-Rubin': 0.9999272220005548}	No	1.0135219351791234	{'CI': array([0.95129085, 1.07852862]), 'Gelman-Rubin': 0.9999184679802181}	No
934	Systemic atrophies primarily affecting the central nervous system|diseases of the nervous system$M$11-20	diseases of the nervous system	0.9936354940415159	{'CI': array([0.93988257, 1.04175782]), 'Gelman-Rubin': 0.9998010470169746}	No	1.0026431649006162	{'CI': array([0.93693433, 1.06969044]), 'Gelman-Rubin': 0.9997687064215354}	No
935	Systemic atrophies primarily affecting the central nervous system|diseases of the nervous system$M$21-40	diseases of the nervous system	0.991454061870141	{'CI': array([0.93801062, 1.04027056]), 'Gelman-Rubin': 0.9997934015446653}	No	1.0233488170901504	{'CI': array([0.96494868, 1.08805329]), 'Gelman-Rubin': 0.9998507257298658}	No
936	Systemic atrophies primarily affecting the central nervous system|diseases of the nervous system$M$41-60	diseases of the nervous system	1.0030680442348177	{'CI': array([0.96525043, 1.04627981]), 'Gelman-Rubin': 0.9999768497612661}	No	1.0041458878486578	{'CI': array([0.95119729, 1.05068616]), 'Gelman-Rubin': 0.9998875196706062}	No
937	Systemic atrophies primarily affecting the central nervous system|diseases of the nervous system$M$61-	diseases of the nervous system	0.9997610939925675	{'CI': array([0.95928663, 1.04755359]), 'Gelman-Rubin': 0.9998521182365097}	No	0.9911936081324957	{'CI': array([0.9472995 , 1.04450986]), 'Gelman-Rubin': 0.9998690179}	No
938	Acute upper respiratory infections|diseases of the respiratory system$F$0-10	diseases of the respiratory system	0.9572689322447643	{'CI': array([0.95088935, 0.96289735]), 'Gelman-Rubin': 0.9999340950646544}	Yes	0.9803055550698102	{'CI': array([0.97398783, 0.98637464]), 'Gelman-Rubin': 0.9998410108991723}	Yes
939	Acute upper respiratory infections|diseases of the respiratory system$F$11-20	diseases of the respiratory system	0.9611625196913107	{'CI': array([0.95346602, 0.96906559]), 'Gelman-Rubin': 1.0000158499081195}	Yes	0.905507410128744	{'CI': array([0.89848436, 0.912925 ]), 'Gelman-Rubin': 1.0000258306748169}	Yes
940	Acute upper respiratory infections|diseases of the respiratory system$F$21-40	diseases of the respiratory system	0.9778719631099088	{'CI': array([0.9709807 , 0.98439827]), 'Gelman-Rubin': 0.9998326116931616}	Yes	0.9756211660039172	{'CI': array([0.96915453, 0.98248768]), 'Gelman-Rubin': 0.9998164133421513}	Yes
941	Acute upper respiratory infections|diseases of the respiratory system$F$41-60	diseases of the respiratory system	0.9781305745995551	{'CI': array([0.97176839, 0.98486219]), 'Gelman-Rubin': 0.9998567349717482}	Yes	0.9824915044720061	{'CI': array([0.97537684, 0.98981913]), 'Gelman-Rubin': 0.9998241348046194}	Yes
942	Acute upper respiratory infections|diseases of the respiratory system$F$61-	diseases of the respiratory system	0.9877672865210294	{'CI': array([0.97630728, 1.00066548]), 'Gelman-Rubin': 0.9999578875280357}	No	0.9953822533271879	{'CI': array([0.98340436, 1.00849183]), 'Gelman-Rubin': 0.9998454909115175}	No
943	Acute upper respiratory infections|diseases of the respiratory system$M$0-10	diseases of the respiratory system	0.9578991683928862	{'CI': array([0.95141038, 0.96405314]), 'Gelman-Rubin': 0.9998511999263121}	Yes	0.9803069816903591	{'CI': array([0.97382212, 0.98634535]), 'Gelman-Rubin': 0.999786827046933}	Yes
944	Acute upper respiratory infections|diseases of the respiratory system$M$11-20	diseases of the respiratory system	0.9529365783136772	{'CI': array([0.9442131 , 0.96232677]), 'Gelman-Rubin': 0.9998336460949907}	Yes	0.9078110270756836	{'CI': array([0.89923456, 0.91651727]), 'Gelman-Rubin': 1.0000134089528645}	Yes
945	Acute upper respiratory infections|diseases of the respiratory system$M$21-40	diseases of the respiratory system	0.982905492283633	{'CI': array([0.97409966, 0.99195288]), 'Gelman-Rubin': 0.9997651562265947}	Yes	0.9841248561172011	{'CI': array([0.97454952, 0.99290661]), 'Gelman-Rubin': 1.0003919820127238}	Yes
946	Acute upper respiratory infections|diseases of the respiratory system$M$41-60	diseases of the respiratory system	0.9774159561993244	{'CI': array([0.96913738, 0.98642631]), 'Gelman-Rubin': 0.999883551520861}	Yes	0.98706242435361	{'CI': array([0.97770977, 0.99679605]), 'Gelman-Rubin': 0.9999346746454048}	Yes
947	Acute upper respiratory infections|diseases of the respiratory system$M$61-	diseases of the respiratory system	0.9925600722342856	{'CI': array([0.97695242, 1.00883207]), 'Gelman-Rubin': 1.0000048016701895}	No	0.9922896198234635	{'CI': array([0.97703293, 1.00932199]), 'Gelman-Rubin': 0.9997639818715429}	No
948	Chronic lower respiratory diseases|diseases of the respiratory system$F$0-10	diseases of the respiratory system	0.9938681919890251	{'CI': array([0.97852457, 1.00957971]), 'Gelman-Rubin': 0.9997865864475546}	No	0.9856995169876686	{'CI': array([0.96973004, 1.00142835]), 'Gelman-Rubin': 1.0001309130043226}	No
949	Chronic lower respiratory diseases|diseases of the respiratory system$F$11-20	diseases of the respiratory system	1.0025006908451026	{'CI': array([0.98341901, 1.0198492 ]), 'Gelman-Rubin': 0.9997870176776297}	No	0.9879934890034943	{'CI': array([0.97186838, 1.00439809]), 'Gelman-Rubin': 1.0006283841512826}	No
950	Chronic lower respiratory diseases|diseases of the respiratory system$F$21-40	diseases of the respiratory system	0.997891318048795	{'CI': array([0.98610653, 1.01271538]), 'Gelman-Rubin': 0.9997914234554767}	No	1.000687257478748	{'CI': array([0.98834395, 1.01290286]), 'Gelman-Rubin': 1.000122256512598}	No
951	Chronic lower respiratory diseases|diseases of the respiratory system$F$41-60	diseases of the respiratory system	1.0008513710229912	{'CI': array([0.99327649, 1.00915387]), 'Gelman-Rubin': 0.9998481227299741}	No	0.9982233695748522	{'CI': array([0.99050925, 1.006217 ]), 'Gelman-Rubin': 0.9999893898056565}	No
952	Chronic lower respiratory diseases|diseases of the respiratory system$F$61-	diseases of the respiratory system	1.007834347359101	{'CI': array([1.00065999, 1.01455394]), 'Gelman-Rubin': 0.9998246219121633}	Yes	1.000460011163621	{'CI': array([0.99376446, 1.00747403]), 'Gelman-Rubin': 0.9998629975061587}	No
953	Chronic lower respiratory diseases|diseases of the respiratory system$M$0-10	diseases of the respiratory system	1.0041940596035954	{'CI': array([0.99268666, 1.01619431]), 'Gelman-Rubin': 0.9997963043509511}	No	0.9807447877885597	{'CI': array([0.96889254, 0.99194529]), 'Gelman-Rubin': 1.000348093844227}	Yes
954	Chronic lower respiratory diseases|diseases of the respiratory system$M$11-20	diseases of the respiratory system	0.999918364575226	{'CI': array([0.9808674 , 1.01521817]), 'Gelman-Rubin': 0.999998847840334}	No	0.9739286229367542	{'CI': array([0.95880805, 0.9901392 ]), 'Gelman-Rubin': 0.9998069179475746}	Yes
955	Chronic lower respiratory diseases|diseases of the respiratory system$M$21-40	diseases of the respiratory system	0.9982181729149997	{'CI': array([0.98115813, 1.01435536]), 'Gelman-Rubin': 0.9999255079747036}	No	1.0025590422617496	{'CI': array([0.98652077, 1.0194795 ]), 'Gelman-Rubin': 0.9997641252031725}	No
956	Chronic lower respiratory diseases|diseases of the respiratory system$M$41-60	diseases of the respiratory system	0.999388375867144	{'CI': array([0.98986471, 1.01016925]), 'Gelman-Rubin': 0.9998758831733667}	No	0.9957097069017219	{'CI': array([0.98429086, 1.00607265]), 'Gelman-Rubin': 0.9999130405756795}	No
957	Chronic lower respiratory diseases|diseases of the respiratory system$M$61-	diseases of the respiratory system	1.0129465481811921	{'CI': array([1.00540835, 1.0211159 ]), 'Gelman-Rubin': 0.9999373696441813}	Yes	1.0011164668460484	{'CI': array([0.99334466, 1.00906316]), 'Gelman-Rubin': 0.9998531103842895}	No
958	Influenza and pneumonia|diseases of the respiratory system$F$0-10	diseases of the respiratory system	0.9195753367942929	{'CI': array([0.89946669, 0.93874386]), 'Gelman-Rubin': 0.999823610815453}	Yes	0.9987978392186411	{'CI': array([0.97955599, 1.01954244]), 'Gelman-Rubin': 0.9999094166718703}	No
959	Influenza and pneumonia|diseases of the respiratory system$F$11-20	diseases of the respiratory system	0.9170214252491998	{'CI': array([0.88668164, 0.94668097]), 'Gelman-Rubin': 0.9999470275072525}	Yes	0.9989523678385622	{'CI': array([0.97378169, 1.02714148]), 'Gelman-Rubin': 0.9997567126677189}	No
960	Influenza and pneumonia|diseases of the respiratory system$F$21-40	diseases of the respiratory system	0.9519410542007528	{'CI': array([0.92986372, 0.97692946]), 'Gelman-Rubin': 1.0000355769094071}	Yes	0.9775852312967679	{'CI': array([0.95706669, 1.0009029 ]), 'Gelman-Rubin': 1.0000132066628884}	No
961	Influenza and pneumonia|diseases of the respiratory system$F$41-60	diseases of the respiratory system	0.9620033366045158	{'CI': array([0.94614687, 0.97674928]), 'Gelman-Rubin': 0.9998057326340801}	Yes	0.9901441626587756	{'CI': array([0.9744325 , 1.00632594]), 'Gelman-Rubin': 0.9998098061255989}	No
962	Influenza and pneumonia|diseases of the respiratory system$F$61-	diseases of the respiratory system	0.9837887608969355	{'CI': array([0.97182366, 0.99504044]), 'Gelman-Rubin': 0.9998913172395759}	Yes	0.9962123869677934	{'CI': array([0.98259599, 1.01129034]), 'Gelman-Rubin': 0.9998553411684209}	No
963	Influenza and pneumonia|diseases of the respiratory system$M$0-10	diseases of the respiratory system	0.9134864590525906	{'CI': array([0.89492295, 0.93265357]), 'Gelman-Rubin': 0.9998217194020622}	Yes	1.0015047536244024	{'CI': array([0.98325948, 1.02054515]), 'Gelman-Rubin': 0.9998938984544746}	No
964	Influenza and pneumonia|diseases of the respiratory system$M$11-20	diseases of the respiratory system	0.9302725575308428	{'CI': array([0.90141524, 0.96255301]), 'Gelman-Rubin': 0.9997518004182296}	Yes	0.9939444952201482	{'CI': array([0.968215 , 1.0214839]), 'Gelman-Rubin': 1.0000133108717748}	No
965	Influenza and pneumonia|diseases of the respiratory system$M$21-40	diseases of the respiratory system	0.9469327613831418	{'CI': array([0.92310078, 0.97393684]), 'Gelman-Rubin': 0.9999298466692655}	Yes	0.9942314914842701	{'CI': array([0.96927987, 1.02023856]), 'Gelman-Rubin': 1.000149494828506}	No
966	Influenza and pneumonia|diseases of the respiratory system$M$41-60	diseases of the respiratory system	0.968433042915327	{'CI': array([0.95133668, 0.98465586]), 'Gelman-Rubin': 0.9998246542264919}	Yes	1.0027129940946935	{'CI': array([0.98392267, 1.01920339]), 'Gelman-Rubin': 0.9997653957349425}	No
967	Influenza and pneumonia|diseases of the respiratory system$M$61-	diseases of the respiratory system	0.9784297878909228	{'CI': array([0.9663347 , 0.99084247]), 'Gelman-Rubin': 0.9998731132145007}	Yes	1.0038860531115057	{'CI': array([0.99083527, 1.01737015]), 'Gelman-Rubin': 0.9999355132466446}	No
968	Lung diseases due to external agents|diseases of the respiratory system$F$0-10	diseases of the respiratory system	0.9994688451032976	{'CI': array([0.94715425, 1.0474627 ]), 'Gelman-Rubin': 0.9998289972795814}	No	0.954932897276861	{'CI': array([0.8974843, 1.0135881]), 'Gelman-Rubin': 0.9998240728611555}	No
969	Lung diseases due to external agents|diseases of the respiratory system$F$11-20	diseases of the respiratory system	1.0047194926740555	{'CI': array([0.94969314, 1.05669982]), 'Gelman-Rubin': 1.000260502600426}	No	1.0028989229305432	{'CI': array([0.94003503, 1.07108182]), 'Gelman-Rubin': 0.9997798096734103}	No
970	Lung diseases due to external agents|diseases of the respiratory system$F$21-40	diseases of the respiratory system	0.9939662669256868	{'CI': array([0.9367035 , 1.04348666]), 'Gelman-Rubin': 0.9997938970032366}	No	0.9890337095952195	{'CI': array([0.92735036, 1.04723244]), 'Gelman-Rubin': 0.9998682115202912}	No
971	Lung diseases due to external agents|diseases of the respiratory system$F$41-60	diseases of the respiratory system	0.9820795782374081	{'CI': array([0.93843502, 1.02756057]), 'Gelman-Rubin': 0.9998593896315754}	No	1.014401447213698	{'CI': array([0.9629241 , 1.06751016]), 'Gelman-Rubin': 0.9999032963015907}	No
972	Lung diseases due to external agents|diseases of the respiratory system$F$61-	diseases of the respiratory system	0.9991506101823717	{'CI': array([0.96712234, 1.03527535]), 'Gelman-Rubin': 0.999831623576809}	No	1.0058006432433724	{'CI': array([0.96683571, 1.04834181]), 'Gelman-Rubin': 0.9998294988989187}	No
973	Lung diseases due to external agents|diseases of the respiratory system$M$0-10	diseases of the respiratory system	0.9865385515395928	{'CI': array([0.93942986, 1.03609094]), 'Gelman-Rubin': 0.9998101444748565}	No	0.9422040043147163	{'CI': array([0.88186392, 1.00772903]), 'Gelman-Rubin': 0.999916553494577}	No
974	Lung diseases due to external agents|diseases of the respiratory system$M$11-20	diseases of the respiratory system	0.9988185159524459	{'CI': array([0.94424317, 1.05023037]), 'Gelman-Rubin': 0.999824509121363}	No	1.00037567700835	{'CI': array([0.94002447, 1.06898216]), 'Gelman-Rubin': 0.9998042729581388}	No
975	Lung diseases due to external agents|diseases of the respiratory system$M$21-40	diseases of the respiratory system	1.0028874722051557	{'CI': array([0.94995289, 1.05232832]), 'Gelman-Rubin': 0.9997525312530539}	No	0.9817395492267369	{'CI': array([0.92501805, 1.04274146]), 'Gelman-Rubin': 0.9998591986328984}	No
976	Lung diseases due to external agents|diseases of the respiratory system$M$41-60	diseases of the respiratory system	1.0162264483965537	{'CI': array([0.97023404, 1.05952511]), 'Gelman-Rubin': 0.9998350357270233}	No	1.0271203794762591	{'CI': array([0.97479676, 1.07947003]), 'Gelman-Rubin': 0.9999860354217484}	No
977	Lung diseases due to external agents|diseases of the respiratory system$M$61-	diseases of the respiratory system	0.9921424642236666	{'CI': array([0.96052482, 1.02500708]), 'Gelman-Rubin': 0.9998393348070052}	No	1.009407133678838	{'CI': array([0.97462017, 1.04551576]), 'Gelman-Rubin': 0.9999288406823046}	No
978	Other acute lower respiratory infections|diseases of the respiratory system$F$0-10	diseases of the respiratory system	0.9478077841969118	{'CI': array([0.92869936, 0.96448127]), 'Gelman-Rubin': 1.0000447833348614}	Yes	0.9856899116483162	{'CI': array([0.96619853, 1.00438368]), 'Gelman-Rubin': 0.9998075833017577}	No
979	Other acute lower respiratory infections|diseases of the respiratory system$F$11-20	diseases of the respiratory system	0.9690868023901913	{'CI': array([0.9456471 , 0.99348196]), 'Gelman-Rubin': 0.9998916448105786}	Yes	0.9601747404317117	{'CI': array([0.93437404, 0.98344688]), 'Gelman-Rubin': 0.9998828463396189}	Yes
980	Other acute lower respiratory infections|diseases of the respiratory system$F$21-40	diseases of the respiratory system	0.9655487595475282	{'CI': array([0.95135722, 0.97992545]), 'Gelman-Rubin': 0.9998627619484961}	Yes	0.984785617685456	{'CI': array([0.97054344, 0.99978387]), 'Gelman-Rubin': 0.9998017196884422}	Yes
981	Other acute lower respiratory infections|diseases of the respiratory system$F$41-60	diseases of the respiratory system	0.9677793214144591	{'CI': array([0.95579955, 0.97937246]), 'Gelman-Rubin': 0.999792686319288}	Yes	1.0006494960066157	{'CI': array([0.98732395, 1.01212576]), 'Gelman-Rubin': 0.9998406479231285}	No
982	Other acute lower respiratory infections|diseases of the respiratory system$F$61-	diseases of the respiratory system	0.9827010590711839	{'CI': array([0.96529344, 0.99760569]), 'Gelman-Rubin': 0.9997743418093396}	Yes	1.0191833350093176	{'CI': array([0.99962474, 1.03659672]), 'Gelman-Rubin': 0.9997662487348542}	No
983	Other acute lower respiratory infections|diseases of the respiratory system$M$0-10	diseases of the respiratory system	0.9520264536355895	{'CI': array([0.93687191, 0.96881858]), 'Gelman-Rubin': 0.9999436865427829}	Yes	0.9875695457231859	{'CI': array([0.97011076, 1.00493702]), 'Gelman-Rubin': 1.000175931923081}	No
984	Other acute lower respiratory infections|diseases of the respiratory system$M$11-20	diseases of the respiratory system	0.9691663690661712	{'CI': array([0.94606238, 0.99673566]), 'Gelman-Rubin': 0.9998720256893696}	Yes	0.9558240527749066	{'CI': array([0.93262408, 0.97847466]), 'Gelman-Rubin': 0.999811769231476}	Yes
985	Other acute lower respiratory infections|diseases of the respiratory system$M$21-40	diseases of the respiratory system	0.9672756112309845	{'CI': array([0.94846628, 0.98494385]), 'Gelman-Rubin': 0.9999479753634023}	Yes	1.0108279874197115	{'CI': array([0.9901153 , 1.03125991]), 'Gelman-Rubin': 0.9997574207232064}	No
986	Other acute lower respiratory infections|diseases of the respiratory system$M$41-60	diseases of the respiratory system	0.9641289678659837	{'CI': array([0.9498262 , 0.97862606]), 'Gelman-Rubin': 0.999961380697141}	Yes	0.9973247844271927	{'CI': array([0.98280111, 1.0137285 ]), 'Gelman-Rubin': 0.9999024993639787}	No
987	Other acute lower respiratory infections|diseases of the respiratory system$M$61-	diseases of the respiratory system	0.9967483689366204	{'CI': array([0.97829451, 1.01724592]), 'Gelman-Rubin': 0.9998665179848657}	No	1.0080628882370095	{'CI': array([0.98396906, 1.03045697]), 'Gelman-Rubin': 0.9998023477703684}	No
988	Other diseases of pleura|diseases of the respiratory system$F$0-10	diseases of the respiratory system	0.9851847647304872	{'CI': array([0.92991573, 1.03243139]), 'Gelman-Rubin': 0.999861587171052}	No	0.9968122851017832	{'CI': array([0.93350067, 1.06057056]), 'Gelman-Rubin': 0.9998882458071401}	No
989	Other diseases of pleura|diseases of the respiratory system$F$11-20	diseases of the respiratory system	0.9861303748687934	{'CI': array([0.93996159, 1.03367961]), 'Gelman-Rubin': 0.9997641486756486}	No	0.999293082718147	{'CI': array([0.94363736, 1.05562468]), 'Gelman-Rubin': 0.9999572923764669}	No
990	Other diseases of pleura|diseases of the respiratory system$F$21-40	diseases of the respiratory system	0.9815217382265472	{'CI': array([0.94192106, 1.01897866]), 'Gelman-Rubin': 0.9998490415692929}	No	0.9880071283676523	{'CI': array([0.94944578, 1.02653612]), 'Gelman-Rubin': 0.9998203197115086}	No
991	Other diseases of pleura|diseases of the respiratory system$F$41-60	diseases of the respiratory system	0.9823323303371668	{'CI': array([0.95851392, 1.00666475]), 'Gelman-Rubin': 0.9997609492446997}	No	0.9836571861160495	{'CI': array([0.9588491 , 1.00869462]), 'Gelman-Rubin': 0.9998697580966264}	No
992	Other diseases of pleura|diseases of the respiratory system$F$61-	diseases of the respiratory system	0.9951336735085484	{'CI': array([0.97580631, 1.01401344]), 'Gelman-Rubin': 1.000004488600062}	No	0.9942649973710695	{'CI': array([0.97512061, 1.01467516]), 'Gelman-Rubin': 0.9999402830649599}	No
993	Other diseases of pleura|diseases of the respiratory system$M$0-10	diseases of the respiratory system	0.9969149322708816	{'CI': array([0.94752536, 1.04249844]), 'Gelman-Rubin': 0.9999461015325606}	No	0.9913644052975126	{'CI': array([0.93256334, 1.05442071]), 'Gelman-Rubin': 0.9997747148474647}	No
994	Other diseases of pleura|diseases of the respiratory system$M$11-20	diseases of the respiratory system	0.9920104159996186	{'CI': array([0.94897149, 1.03766721]), 'Gelman-Rubin': 0.9998725886972814}	No	0.9941363767379723	{'CI': array([0.94636623, 1.0493293 ]), 'Gelman-Rubin': 0.9997680734914581}	No
995	Other diseases of pleura|diseases of the respiratory system$M$21-40	diseases of the respiratory system	0.9843197712106994	{'CI': array([0.94828272, 1.02257414]), 'Gelman-Rubin': 0.9999159552641781}	No	1.0116624971869583	{'CI': array([0.96710095, 1.05497371]), 'Gelman-Rubin': 0.9997997763913474}	No
996	Other diseases of pleura|diseases of the respiratory system$M$41-60	diseases of the respiratory system	1.01516601548503	{'CI': array([0.98970086, 1.04032945]), 'Gelman-Rubin': 0.9997618483470401}	No	1.0021521757227931	{'CI': array([0.97693938, 1.02945586]), 'Gelman-Rubin': 0.9998350324476333}	No
997	Other diseases of pleura|diseases of the respiratory system$M$61-	diseases of the respiratory system	0.9900749509549996	{'CI': array([0.97171717, 1.00685923]), 'Gelman-Rubin': 0.9999317421916659}	No	0.9948091046781152	{'CI': array([0.97623619, 1.01354481]), 'Gelman-Rubin': 1.000012431680148}	No
998	Other diseases of the respiratory system|diseases of the respiratory system$F$0-10	diseases of the respiratory system	0.9823264336256632	{'CI': array([0.95600733, 1.01312027]), 'Gelman-Rubin': 0.9998605780116515}	No	0.9839959297211208	{'CI': array([0.95399425, 1.01294012]), 'Gelman-Rubin': 0.9999233825323185}	No
999	Other diseases of the respiratory system|diseases of the respiratory system$F$11-20	diseases of the respiratory system	1.010465149801806	{'CI': array([0.97415567, 1.04956399]), 'Gelman-Rubin': 0.9997629451625314}	No	1.0019087747880133	{'CI': array([0.9609539 , 1.04658462]), 'Gelman-Rubin': 0.9997571558035617}	No
1000	Other diseases of the respiratory system|diseases of the respiratory system$F$21-40	diseases of the respiratory system	0.9995673581132012	{'CI': array([0.97459445, 1.02690169]), 'Gelman-Rubin': 0.9997691520754356}	No	0.9874601210627741	{'CI': array([0.95967789, 1.01358326]), 'Gelman-Rubin': 1.0000022839830705}	No
1001	Other diseases of the respiratory system|diseases of the respiratory system$F$41-60	diseases of the respiratory system	0.9957360594526807	{'CI': array([0.98025697, 1.00921897]), 'Gelman-Rubin': 0.9997787934138576}	No	0.9941544776449464	{'CI': array([0.97975332, 1.00856857]), 'Gelman-Rubin': 0.9999626809519259}	No
1002	Other diseases of the respiratory system|diseases of the respiratory system$F$61-	diseases of the respiratory system	1.0043630579090141	{'CI': array([0.9931626 , 1.01771284]), 'Gelman-Rubin': 0.999837111268009}	No	1.0011939343637695	{'CI': array([0.98853547, 1.01364421]), 'Gelman-Rubin': 1.0000444471023338}	No
1003	Other diseases of the respiratory system|diseases of the respiratory system$M$0-10	diseases of the respiratory system	0.9986433559646707	{'CI': array([0.97381528, 1.02327083]), 'Gelman-Rubin': 0.9997565432718007}	No	1.0009194429241843	{'CI': array([0.97647254, 1.03101426]), 'Gelman-Rubin': 1.000080719886315}	No
1004	Other diseases of the respiratory system|diseases of the respiratory system$M$11-20	diseases of the respiratory system	0.9921636795363727	{'CI': array([0.95706982, 1.02867004]), 'Gelman-Rubin': 0.9998886056128793}	No	0.9894356215531496	{'CI': array([0.95062475, 1.02884035]), 'Gelman-Rubin': 1.0003508697930847}	No
1005	Other diseases of the respiratory system|diseases of the respiratory system$M$21-40	diseases of the respiratory system	0.9980036915476296	{'CI': array([0.96905153, 1.02777565]), 'Gelman-Rubin': 0.9997988379172071}	No	1.0213272603116264	{'CI': array([0.99279759, 1.05236178]), 'Gelman-Rubin': 0.999922835042219}	No
1006	Other diseases of the respiratory system|diseases of the respiratory system$M$41-60	diseases of the respiratory system	0.9980328653059175	{'CI': array([0.98317279, 1.01356118]), 'Gelman-Rubin': 1.0001060474735168}	No	1.0004674540626475	{'CI': array([0.98289822, 1.01541571]), 'Gelman-Rubin': 0.9999085442236337}	No
1007	Other diseases of the respiratory system|diseases of the respiratory system$M$61-	diseases of the respiratory system	1.0099005089981534	{'CI': array([0.99848322, 1.02040085]), 'Gelman-Rubin': 0.9999183651319846}	No	1.0029607919906978	{'CI': array([0.99151887, 1.01514899]), 'Gelman-Rubin': 0.9999043523479193}	No
1008	Other diseases of upper respiratory tract|diseases of the respiratory system$F$0-10	diseases of the respiratory system	1.0246511322917338	{'CI': array([1.01537578, 1.03546853]), 'Gelman-Rubin': 0.9999584557133726}	Yes	1.010782744641009	{'CI': array([1.00014881, 1.02128019]), 'Gelman-Rubin': 0.9997867079441356}	Yes
1009	Other diseases of upper respiratory tract|diseases of the respiratory system$F$11-20	diseases of the respiratory system	1.0057975072540841	{'CI': array([0.99535357, 1.01521267]), 'Gelman-Rubin': 0.9998167679412135}	No	0.9882531388725961	{'CI': array([0.97724283, 0.9986788 ]), 'Gelman-Rubin': 1.0000210970042511}	Yes
1010	Other diseases of upper respiratory tract|diseases of the respiratory system$F$21-40	diseases of the respiratory system	1.0146986300358207	{'CI': array([1.00856663, 1.02132731]), 'Gelman-Rubin': 0.9998637906591561}	Yes	1.0027538806058427	{'CI': array([0.99606271, 1.0092827 ]), 'Gelman-Rubin': 0.9997664569976663}	No
1011	Other diseases of upper respiratory tract|diseases of the respiratory system$F$41-60	diseases of the respiratory system	1.0121966465501009	{'CI': array([1.00731776, 1.01738899]), 'Gelman-Rubin': 0.9997598699918873}	Yes	1.0022746525279835	{'CI': array([0.99737167, 1.00750072]), 'Gelman-Rubin': 0.9998313674734943}	No
1012	Other diseases of upper respiratory tract|diseases of the respiratory system$F$61-	diseases of the respiratory system	1.0237651014688385	{'CI': array([1.01541425, 1.03201408]), 'Gelman-Rubin': 0.999858857640776}	Yes	1.0063978554816886	{'CI': array([0.99736157, 1.01655246]), 'Gelman-Rubin': 1.0000311860768698}	No
1013	Other diseases of upper respiratory tract|diseases of the respiratory system$M$0-10	diseases of the respiratory system	1.032103792621747	{'CI': array([1.02359003, 1.04132808]), 'Gelman-Rubin': 0.9999317918952982}	Yes	0.9991668377205746	{'CI': array([0.99116645, 1.00866614]), 'Gelman-Rubin': 1.0000747272173207}	No
1014	Other diseases of upper respiratory tract|diseases of the respiratory system$M$11-20	diseases of the respiratory system	1.009577185595514	{'CI': array([1.0011311, 1.0192535]), 'Gelman-Rubin': 1.0002749109526046}	Yes	0.990424351574875	{'CI': array([0.98041277, 1.00048469]), 'Gelman-Rubin': 0.9998266872717444}	No
1015	Other diseases of upper respiratory tract|diseases of the respiratory system$M$21-40	diseases of the respiratory system	1.014328272177199	{'CI': array([1.00717287, 1.02254602]), 'Gelman-Rubin': 0.9998495159190567}	Yes	1.004512660891567	{'CI': array([0.99637173, 1.0128888 ]), 'Gelman-Rubin': 0.9997944105673932}	No
1016	Other diseases of upper respiratory tract|diseases of the respiratory system$M$41-60	diseases of the respiratory system	1.0146718437228115	{'CI': array([1.00820914, 1.02153109]), 'Gelman-Rubin': 0.9997787647659084}	Yes	1.006095441327194	{'CI': array([0.99938314, 1.0133802 ]), 'Gelman-Rubin': 0.9998114357366761}	No
1017	Other diseases of upper respiratory tract|diseases of the respiratory system$M$61-	diseases of the respiratory system	1.0264092676492156	{'CI': array([1.01514922, 1.03859463]), 'Gelman-Rubin': 0.9998314878384043}	Yes	1.0107954938594481	{'CI': array([0.99875582, 1.02155357]), 'Gelman-Rubin': 0.9998739049509048}	No
1018	Other respiratory diseases principally affecting the interstitium|diseases of the respiratory system$F$0-10	diseases of the respiratory system	0.9978035573120873	{'CI': array([0.94975515, 1.04411185]), 'Gelman-Rubin': 0.9997824010607009}	No	0.9743804907435636	{'CI': array([0.92342595, 1.02519104]), 'Gelman-Rubin': 0.9997634870701958}	No
1019	Other respiratory diseases principally affecting the interstitium|diseases of the respiratory system$F$11-20	diseases of the respiratory system	0.9899055964770846	{'CI': array([0.9353703 , 1.04076541]), 'Gelman-Rubin': 0.9998522210494455}	No	1.0001538689926017	{'CI': array([0.94441164, 1.06059943]), 'Gelman-Rubin': 0.999750962254189}	No
1020	Other respiratory diseases principally affecting the interstitium|diseases of the respiratory system$F$21-40	diseases of the respiratory system	1.0078040340822731	{'CI': array([0.96255261, 1.04980411]), 'Gelman-Rubin': 0.9997603895502872}	No	0.9880396250496137	{'CI': array([0.93919971, 1.03834179]), 'Gelman-Rubin': 0.9998297265470008}	No
1021	Other respiratory diseases principally affecting the interstitium|diseases of the respiratory system$F$41-60	diseases of the respiratory system	0.9884752485543571	{'CI': array([0.96320178, 1.01619522]), 'Gelman-Rubin': 0.999901182662192}	No	0.9877636435370142	{'CI': array([0.96031367, 1.01824827]), 'Gelman-Rubin': 0.9999101658176082}	No
1022	Other respiratory diseases principally affecting the interstitium|diseases of the respiratory system$F$61-	diseases of the respiratory system	1.00924988173075	{'CI': array([0.98992852, 1.03036009]), 'Gelman-Rubin': 0.9999745340377197}	No	0.9930240995769332	{'CI': array([0.97173835, 1.01441466]), 'Gelman-Rubin': 0.9999904258786516}	No
1023	Other respiratory diseases principally affecting the interstitium|diseases of the respiratory system$M$0-10	diseases of the respiratory system	0.9798551542805366	{'CI': array([0.93915764, 1.02230013]), 'Gelman-Rubin': 0.9997669288429956}	No	0.9952836724251761	{'CI': array([0.94798211, 1.04618284]), 'Gelman-Rubin': 0.9998551806719573}	No
1024	Other respiratory diseases principally affecting the interstitium|diseases of the respiratory system$M$11-20	diseases of the respiratory system	0.9990961283452066	{'CI': array([0.95096454, 1.04898409]), 'Gelman-Rubin': 0.9998830676953991}	No	0.9849325339738109	{'CI': array([0.92548011, 1.04968111]), 'Gelman-Rubin': 0.9998544265858622}	No
1025	Other respiratory diseases principally affecting the interstitium|diseases of the respiratory system$M$21-40	diseases of the respiratory system	1.0008961344223406	{'CI': array([0.95922742, 1.04766995]), 'Gelman-Rubin': 0.9998212953494676}	No	0.9923642228091893	{'CI': array([0.93993506, 1.04196987]), 'Gelman-Rubin': 0.9997728171424539}	No
1026	Other respiratory diseases principally affecting the interstitium|diseases of the respiratory system$M$41-60	diseases of the respiratory system	0.9986174678024877	{'CI': array([0.97028685, 1.02537816]), 'Gelman-Rubin': 0.9999886208842064}	No	0.9985901297054602	{'CI': array([0.97164007, 1.02829766]), 'Gelman-Rubin': 0.9997776649820549}	No
1027	Other respiratory diseases principally affecting the interstitium|diseases of the respiratory system$M$61-	diseases of the respiratory system	1.0013095485268868	{'CI': array([0.98053192, 1.02209029]), 'Gelman-Rubin': 0.9997702699382941}	No	1.0043702710670814	{'CI': array([0.98364604, 1.02870964]), 'Gelman-Rubin': 0.9999272757072665}	No
1028	Suppurative and necrotic conditions of lower respiratory tract|diseases of the respiratory system$F$0-10	diseases of the respiratory system	0.9948935823080315	{'CI': array([0.94499952, 1.04795026]), 'Gelman-Rubin': 0.9998388196573362}	No	0.9933791133597574	{'CI': array([0.92883087, 1.06102059]), 'Gelman-Rubin': 0.9997767756096139}	No
1029	Suppurative and necrotic conditions of lower respiratory tract|diseases of the respiratory system$F$11-20	diseases of the respiratory system	0.9931623731215191	{'CI': array([0.94388244, 1.04116813]), 'Gelman-Rubin': 0.9998598153039503}	No	0.9902356914954735	{'CI': array([0.92925723, 1.05041361]), 'Gelman-Rubin': 1.0002759805297374}	No
1030	Suppurative and necrotic conditions of lower respiratory tract|diseases of the respiratory system$F$21-40	diseases of the respiratory system	0.9758546950404168	{'CI': array([0.93292301, 1.02099162]), 'Gelman-Rubin': 0.9998933428157046}	No	0.9947283850697016	{'CI': array([0.93664086, 1.04855868]), 'Gelman-Rubin': 0.9998201157013834}	No
1031	Suppurative and necrotic conditions of lower respiratory tract|diseases of the respiratory system$F$41-60	diseases of the respiratory system	0.9875614698306304	{'CI': array([0.94469315, 1.02747209]), 'Gelman-Rubin': 0.9999877480317819}	No	0.9922844908207645	{'CI': array([0.94789194, 1.04068775]), 'Gelman-Rubin': 0.999780359346667}	No
1032	Suppurative and necrotic conditions of lower respiratory tract|diseases of the respiratory system$F$61-	diseases of the respiratory system	0.9862942832011556	{'CI': array([0.94771034, 1.03224101]), 'Gelman-Rubin': 0.9998189160327435}	No	1.0054249125970118	{'CI': array([0.95329413, 1.0621831 ]), 'Gelman-Rubin': 0.9998563516256125}	No
1033	Suppurative and necrotic conditions of lower respiratory tract|diseases of the respiratory system$M$0-10	diseases of the respiratory system	0.9950198418312766	{'CI': array([0.944433 , 1.04662468]), 'Gelman-Rubin': 0.9997809593491385}	No	0.998694535974533	{'CI': array([0.93449048, 1.06531018]), 'Gelman-Rubin': 0.9997984283094694}	No
1034	Suppurative and necrotic conditions of lower respiratory tract|diseases of the respiratory system$M$11-20	diseases of the respiratory system	0.9963525653590622	{'CI': array([0.93992975, 1.04829661]), 'Gelman-Rubin': 0.9997988873322752}	No	0.9784893388936761	{'CI': array([0.9181109 , 1.05220335]), 'Gelman-Rubin': 0.9997982046641972}	No
1035	Suppurative and necrotic conditions of lower respiratory tract|diseases of the respiratory system$M$21-40	diseases of the respiratory system	0.9949580958173246	{'CI': array([0.94821277, 1.04222774]), 'Gelman-Rubin': 0.9998190071437975}	No	1.008827173331255	{'CI': array([0.95239963, 1.06356974]), 'Gelman-Rubin': 0.9998153076558425}	No
1036	Suppurative and necrotic conditions of lower respiratory tract|diseases of the respiratory system$M$41-60	diseases of the respiratory system	1.02125651841502	{'CI': array([0.9790123 , 1.06218406]), 'Gelman-Rubin': 0.9999030778541427}	No	1.0036473441643181	{'CI': array([0.95666005, 1.05102118]), 'Gelman-Rubin': 0.9999911393246759}	No
1037	Suppurative and necrotic conditions of lower respiratory tract|diseases of the respiratory system$M$61-	diseases of the respiratory system	0.9917813668209486	{'CI': array([0.95123695, 1.03226304]), 'Gelman-Rubin': 0.9999191427520768}	No	0.9928456163386526	{'CI': array([0.94733787, 1.04164644]), 'Gelman-Rubin': 0.9998361594579142}	No
1038	Bullous disorders|diseases of the skin and subcutaneous tissue$F$0-10	diseases of the skin and subcutaneous tissue	1.0062756213567214	{'CI': array([0.95457703, 1.05576382]), 'Gelman-Rubin': 0.9998517148999396}	No	1.0001381522282087	{'CI': array([0.93941458, 1.06055873]), 'Gelman-Rubin': 0.9998470595031653}	No
1039	Bullous disorders|diseases of the skin and subcutaneous tissue$F$21-40	diseases of the skin and subcutaneous tissue	0.9941703523830707	{'CI': array([0.95181357, 1.03632557]), 'Gelman-Rubin': 0.9997709819398795}	No	0.988903484856666	{'CI': array([0.94191335, 1.04032884]), 'Gelman-Rubin': 0.9998758054219925}	No
1040	Bullous disorders|diseases of the skin and subcutaneous tissue$F$41-60	diseases of the skin and subcutaneous tissue	0.9866588989643488	{'CI': array([0.9574336 , 1.01629402]), 'Gelman-Rubin': 0.9997975076255794}	No	0.9991789931625349	{'CI': array([0.96574271, 1.03349831]), 'Gelman-Rubin': 0.9999690042296276}	No
1041	Bullous disorders|diseases of the skin and subcutaneous tissue$F$61-	diseases of the skin and subcutaneous tissue	1.0221575854352862	{'CI': array([0.99340095, 1.05403444]), 'Gelman-Rubin': 0.9998314453618261}	No	0.9774842402685675	{'CI': array([0.94524447, 1.00757905]), 'Gelman-Rubin': 0.9997640364343373}	No
1042	Bullous disorders|diseases of the skin and subcutaneous tissue$M$21-40	diseases of the skin and subcutaneous tissue	1.003628453772537	{'CI': array([0.95823473, 1.04941377]), 'Gelman-Rubin': 0.9997724514383858}	No	0.9953179978328767	{'CI': array([0.94449027, 1.05243627]), 'Gelman-Rubin': 0.9998149896030828}	No
1043	Bullous disorders|diseases of the skin and subcutaneous tissue$M$41-60	diseases of the skin and subcutaneous tissue	1.0135181494950705	{'CI': array([0.97421064, 1.04976591]), 'Gelman-Rubin': 0.9999064709037996}	No	0.9806383917326396	{'CI': array([0.94078359, 1.01929655]), 'Gelman-Rubin': 0.9999711672884313}	No
1044	Bullous disorders|diseases of the skin and subcutaneous tissue$M$61-	diseases of the skin and subcutaneous tissue	1.023742607256469	{'CI': array([0.989347 , 1.05935552]), 'Gelman-Rubin': 0.9998294778882089}	No	0.9815473170034217	{'CI': array([0.94739748, 1.01804173]), 'Gelman-Rubin': 0.9999902521284753}	No
1045	Dermatitis and eczema|diseases of the skin and subcutaneous tissue$F$0-10	diseases of the skin and subcutaneous tissue	1.0252039448408015	{'CI': array([1.01033295, 1.0400075 ]), 'Gelman-Rubin': 0.999922413764539}	Yes	1.0028490182360368	{'CI': array([0.98602389, 1.01928024]), 'Gelman-Rubin': 1.0001814244281906}	No
1046	Dermatitis and eczema|diseases of the skin and subcutaneous tissue$F$11-20	diseases of the skin and subcutaneous tissue	0.9964346927060523	{'CI': array([0.97584236, 1.01535274]), 'Gelman-Rubin': 0.9998627005782273}	No	1.0120367330447837	{'CI': array([0.99114264, 1.03435605]), 'Gelman-Rubin': 0.9997935801322368}	No
1047	Dermatitis and eczema|diseases of the skin and subcutaneous tissue$F$21-40	diseases of the skin and subcutaneous tissue	0.9971571780092576	{'CI': array([0.98300115, 1.01061411]), 'Gelman-Rubin': 0.9999509960703694}	No	0.9967583889206207	{'CI': array([0.98345564, 1.01145041]), 'Gelman-Rubin': 0.9997872357442359}	No
1048	Dermatitis and eczema|diseases of the skin and subcutaneous tissue$F$41-60	diseases of the skin and subcutaneous tissue	0.9970688480966498	{'CI': array([0.9858548, 1.0084437]), 'Gelman-Rubin': 0.9999000628609054}	No	0.986613216057685	{'CI': array([0.97500942, 0.99898482]), 'Gelman-Rubin': 0.9999539490338345}	Yes
1049	Dermatitis and eczema|diseases of the skin and subcutaneous tissue$F$61-	diseases of the skin and subcutaneous tissue	1.0083351520073358	{'CI': array([0.99258008, 1.02556148]), 'Gelman-Rubin': 1.0000979019532026}	No	0.9760118809539092	{'CI': array([0.96033013, 0.99218597]), 'Gelman-Rubin': 0.9998418936825806}	Yes
1050	Dermatitis and eczema|diseases of the skin and subcutaneous tissue$M$0-10	diseases of the skin and subcutaneous tissue	1.0179810210706353	{'CI': array([1.00359427, 1.03294592]), 'Gelman-Rubin': 0.999890536286117}	Yes	1.0009022934728815	{'CI': array([0.98482463, 1.01688815]), 'Gelman-Rubin': 0.9998071229064635}	No
1051	Dermatitis and eczema|diseases of the skin and subcutaneous tissue$M$11-20	diseases of the skin and subcutaneous tissue	0.9891537659698889	{'CI': array([0.96850845, 1.00993569]), 'Gelman-Rubin': 0.9997958318302913}	No	1.00504007774281	{'CI': array([0.98174829, 1.02828233]), 'Gelman-Rubin': 0.9997577607167114}	No
1052	Dermatitis and eczema|diseases of the skin and subcutaneous tissue$M$21-40	diseases of the skin and subcutaneous tissue	0.9865781036453236	{'CI': array([0.96999874, 1.00417285]), 'Gelman-Rubin': 0.9999388796699555}	No	0.997721432906227	{'CI': array([0.97935471, 1.01613232]), 'Gelman-Rubin': 0.9999016173366119}	No
1053	Dermatitis and eczema|diseases of the skin and subcutaneous tissue$M$41-60	diseases of the skin and subcutaneous tissue	0.9967600688876812	{'CI': array([0.98149446, 1.01142291]), 'Gelman-Rubin': 0.9999843414242494}	No	0.9883440241194662	{'CI': array([0.97279443, 1.00233841]), 'Gelman-Rubin': 0.9997704011275989}	No
1054	Dermatitis and eczema|diseases of the skin and subcutaneous tissue$M$61-	diseases of the skin and subcutaneous tissue	1.0185771652983886	{'CI': array([0.99888009, 1.0362088 ]), 'Gelman-Rubin': 0.9998370999271502}	No	0.9875309074757356	{'CI': array([0.9669721 , 1.00525793]), 'Gelman-Rubin': 0.9998973730248175}	No
1055	Disorders of skin appendages|diseases of the skin and subcutaneous tissue$F$0-10	diseases of the skin and subcutaneous tissue	0.9870820344377551	{'CI': array([0.95431243, 1.01899986]), 'Gelman-Rubin': 1.0000720158326353}	No	0.9992337495375575	{'CI': array([0.96378536, 1.03455171]), 'Gelman-Rubin': 0.9998207309303173}	No
1056	Disorders of skin appendages|diseases of the skin and subcutaneous tissue$F$11-20	diseases of the skin and subcutaneous tissue	0.9934254734248544	{'CI': array([0.98166683, 1.00547794]), 'Gelman-Rubin': 1.0000447997528503}	No	1.0257750972081239	{'CI': array([1.01234551, 1.03871125]), 'Gelman-Rubin': 1.000077945560524}	Yes
1057	Disorders of skin appendages|diseases of the skin and subcutaneous tissue$F$21-40	diseases of the skin and subcutaneous tissue	0.9963410593933318	{'CI': array([0.9863651 , 1.00600177]), 'Gelman-Rubin': 0.9997563699600953}	No	0.9849265218252579	{'CI': array([0.97490056, 0.99526586]), 'Gelman-Rubin': 0.999989403997808}	Yes
1058	Disorders of skin appendages|diseases of the skin and subcutaneous tissue$F$41-60	diseases of the skin and subcutaneous tissue	1.0014671243975617	{'CI': array([0.98959868, 1.01270293]), 'Gelman-Rubin': 0.9998334725098449}	No	0.9809844560157048	{'CI': array([0.97043381, 0.99172318]), 'Gelman-Rubin': 0.9999026362365953}	Yes
1059	Disorders of skin appendages|diseases of the skin and subcutaneous tissue$F$61-	diseases of the skin and subcutaneous tissue	1.0176592163440277	{'CI': array([1.00283939, 1.03112372]), 'Gelman-Rubin': 0.9999592541632274}	Yes	0.9747113199080344	{'CI': array([0.95981451, 0.98871769]), 'Gelman-Rubin': 1.0001174795594066}	Yes
1060	Disorders of skin appendages|diseases of the skin and subcutaneous tissue$M$0-10	diseases of the skin and subcutaneous tissue	1.005478339347035	{'CI': array([0.97017447, 1.04308859]), 'Gelman-Rubin': 0.99980435932959}	No	0.979827653887032	{'CI': array([0.93927565, 1.02196643]), 'Gelman-Rubin': 0.9998134483732879}	No
1061	Disorders of skin appendages|diseases of the skin and subcutaneous tissue$M$11-20	diseases of the skin and subcutaneous tissue	0.9872144715719771	{'CI': array([0.97489048, 1.00069951]), 'Gelman-Rubin': 1.0000313979992024}	No	1.011000116631193	{'CI': array([0.99867224, 1.02442842]), 'Gelman-Rubin': 1.0000337469159049}	No
1062	Disorders of skin appendages|diseases of the skin and subcutaneous tissue$M$21-40	diseases of the skin and subcutaneous tissue	1.0079142500988527	{'CI': array([0.99139744, 1.02304092]), 'Gelman-Rubin': 0.9998753127641644}	No	0.982849233029411	{'CI': array([0.96691102, 0.99885751]), 'Gelman-Rubin': 0.9998606097410785}	Yes
1063	Disorders of skin appendages|diseases of the skin and subcutaneous tissue$M$41-60	diseases of the skin and subcutaneous tissue	0.9965912396071341	{'CI': array([0.9820221 , 1.01293379]), 'Gelman-Rubin': 0.9999890078313003}	No	0.9843740325819097	{'CI': array([0.96857225, 1.00006355]), 'Gelman-Rubin': 0.9997974415282468}	No
1064	Disorders of skin appendages|diseases of the skin and subcutaneous tissue$M$61-	diseases of the skin and subcutaneous tissue	1.0204043509751468	{'CI': array([1.00144144, 1.03841942]), 'Gelman-Rubin': 0.9999808501612584}	Yes	0.9833347673622143	{'CI': array([0.96599537, 1.00036825]), 'Gelman-Rubin': 0.9997927865404282}	No
1065	Infections of the skin and subcutaneous tissue|diseases of the skin and subcutaneous tissue$F$0-10	diseases of the skin and subcutaneous tissue	0.9859789153956882	{'CI': array([0.95860874, 1.00878262]), 'Gelman-Rubin': 0.9999390098464778}	No	0.9845593243467715	{'CI': array([0.96194522, 1.00741432]), 'Gelman-Rubin': 0.9998474317062142}	No
1066	Infections of the skin and subcutaneous tissue|diseases of the skin and subcutaneous tissue$F$11-20	diseases of the skin and subcutaneous tissue	0.9945817502142159	{'CI': array([0.9726122, 1.017989 ]), 'Gelman-Rubin': 1.000028996498178}	No	0.9978342883089452	{'CI': array([0.97717312, 1.02036379]), 'Gelman-Rubin': 0.999788789640565}	No
1067	Infections of the skin and subcutaneous tissue|diseases of the skin and subcutaneous tissue$F$21-40	diseases of the skin and subcutaneous tissue	0.9992063048111804	{'CI': array([0.98383501, 1.01709406]), 'Gelman-Rubin': 0.9997618543588577}	No	0.9878445130897702	{'CI': array([0.9718049 , 1.00327376]), 'Gelman-Rubin': 0.99983236529573}	No
1068	Infections of the skin and subcutaneous tissue|diseases of the skin and subcutaneous tissue$F$41-60	diseases of the skin and subcutaneous tissue	0.9921100431079517	{'CI': array([0.98058669, 1.00572536]), 'Gelman-Rubin': 0.999948594053112}	No	0.9852589048969638	{'CI': array([0.97221468, 0.99809343]), 'Gelman-Rubin': 0.9998582625297194}	Yes
1069	Infections of the skin and subcutaneous tissue|diseases of the skin and subcutaneous tissue$F$61-	diseases of the skin and subcutaneous tissue	1.000158646589252	{'CI': array([0.98547722, 1.01427448]), 'Gelman-Rubin': 0.9998724670195878}	No	0.9921500585460694	{'CI': array([0.97737894, 1.00583233]), 'Gelman-Rubin': 0.9999180737370894}	No
1070	Infections of the skin and subcutaneous tissue|diseases of the skin and subcutaneous tissue$M$0-10	diseases of the skin and subcutaneous tissue	0.9942524878032883	{'CI': array([0.97119504, 1.0167507 ]), 'Gelman-Rubin': 0.9999035266681275}	No	1.0006070613302487	{'CI': array([0.97957262, 1.0235522 ]), 'Gelman-Rubin': 1.0001255173680088}	No
1071	Infections of the skin and subcutaneous tissue|diseases of the skin and subcutaneous tissue$M$11-20	diseases of the skin and subcutaneous tissue	0.9846861352989765	{'CI': array([0.96402546, 1.00652099]), 'Gelman-Rubin': 0.9998084928537695}	No	0.9942782042030893	{'CI': array([0.97500075, 1.01541642]), 'Gelman-Rubin': 0.9999054031895618}	No
1072	Infections of the skin and subcutaneous tissue|diseases of the skin and subcutaneous tissue$M$21-40	diseases of the skin and subcutaneous tissue	0.9992738276230663	{'CI': array([0.98393857, 1.01660595]), 'Gelman-Rubin': 0.9998578479744833}	No	0.9938125883896614	{'CI': array([0.97788999, 1.01148506]), 'Gelman-Rubin': 0.9998324150576431}	No
1073	Infections of the skin and subcutaneous tissue|diseases of the skin and subcutaneous tissue$M$41-60	diseases of the skin and subcutaneous tissue	0.9876064672344582	{'CI': array([0.97567237, 1.00080998]), 'Gelman-Rubin': 0.9999118142013623}	No	0.9902877886286531	{'CI': array([0.97769706, 1.00291283]), 'Gelman-Rubin': 0.999833268158152}	No
1074	Infections of the skin and subcutaneous tissue|diseases of the skin and subcutaneous tissue$M$61-	diseases of the skin and subcutaneous tissue	1.0019516797872199	{'CI': array([0.98746782, 1.01682007]), 'Gelman-Rubin': 0.9997848330916295}	No	0.9984337820576169	{'CI': array([0.98286029, 1.01329734]), 'Gelman-Rubin': 1.0001229949690862}	No
1075	Intraoperative and postprocedural complications of skin and subcutaneous tissue|diseases of the skin and subcutaneous tissue$F$0-10	diseases of the skin and subcutaneous tissue	0.9952292208018351	{'CI': array([0.94394522, 1.04711262]), 'Gelman-Rubin': 0.9997570659970058}	No	0.9918685691315857	{'CI': array([0.92193103, 1.05610437]), 'Gelman-Rubin': 1.0000670935225544}	No
1076	Intraoperative and postprocedural complications of skin and subcutaneous tissue|diseases of the skin and subcutaneous tissue$F$11-20	diseases of the skin and subcutaneous tissue	1.0032182591741787	{'CI': array([0.94856343, 1.05525873]), 'Gelman-Rubin': 0.9998316922275288}	No	0.9890130986113617	{'CI': array([0.92609055, 1.05678577]), 'Gelman-Rubin': 0.9998705228103237}	No
1077	Intraoperative and postprocedural complications of skin and subcutaneous tissue|diseases of the skin and subcutaneous tissue$F$21-40	diseases of the skin and subcutaneous tissue	0.9964372912328763	{'CI': array([0.95287682, 1.04163964]), 'Gelman-Rubin': 0.9997868033492868}	No	1.0106070654627235	{'CI': array([0.95845506, 1.06793067]), 'Gelman-Rubin': 0.9998417074639167}	No
1078	Intraoperative and postprocedural complications of skin and subcutaneous tissue|diseases of the skin and subcutaneous tissue$F$41-60	diseases of the skin and subcutaneous tissue	1.005333466696989	{'CI': array([0.96592285, 1.04837903]), 'Gelman-Rubin': 0.9999859330899631}	No	1.005668090715239	{'CI': array([0.96143333, 1.05836283]), 'Gelman-Rubin': 0.9998352120815436}	No
1079	Intraoperative and postprocedural complications of skin and subcutaneous tissue|diseases of the skin and subcutaneous tissue$F$61-	diseases of the skin and subcutaneous tissue	1.0018968503425147	{'CI': array([0.96023187, 1.04794057]), 'Gelman-Rubin': 0.9998022503240719}	No	1.000199636310057	{'CI': array([0.95372504, 1.05149439]), 'Gelman-Rubin': 0.9998169872810893}	No
1080	Intraoperative and postprocedural complications of skin and subcutaneous tissue|diseases of the skin and subcutaneous tissue$M$0-10	diseases of the skin and subcutaneous tissue	0.9955979340867799	{'CI': array([0.94608124, 1.04770409]), 'Gelman-Rubin': 0.9999869796004893}	No	0.9903839653792974	{'CI': array([0.92001358, 1.05999024]), 'Gelman-Rubin': 0.9997969017859489}	No
1081	Intraoperative and postprocedural complications of skin and subcutaneous tissue|diseases of the skin and subcutaneous tissue$M$11-20	diseases of the skin and subcutaneous tissue	1.0026818779450428	{'CI': array([0.94766271, 1.05878158]), 'Gelman-Rubin': 0.9997764223527711}	No	0.999175459589527	{'CI': array([0.92918867, 1.0668149 ]), 'Gelman-Rubin': 0.9998094462702182}	No
1082	Intraoperative and postprocedural complications of skin and subcutaneous tissue|diseases of the skin and subcutaneous tissue$M$21-40	diseases of the skin and subcutaneous tissue	0.9951817599539656	{'CI': array([0.94197153, 1.04424354]), 'Gelman-Rubin': 0.9998059161665173}	No	0.9939255845817047	{'CI': array([0.93538789, 1.05465335]), 'Gelman-Rubin': 0.9998234573515131}	No
1083	Intraoperative and postprocedural complications of skin and subcutaneous tissue|diseases of the skin and subcutaneous tissue$M$41-60	diseases of the skin and subcutaneous tissue	0.993385673604186	{'CI': array([0.9476177 , 1.03758768]), 'Gelman-Rubin': 0.9999265908817377}	No	0.9930593984605689	{'CI': array([0.94188365, 1.04709946]), 'Gelman-Rubin': 1.0000420258870781}	No
1084	Intraoperative and postprocedural complications of skin and subcutaneous tissue|diseases of the skin and subcutaneous tissue$M$61-	diseases of the skin and subcutaneous tissue	1.0052812131177205	{'CI': array([0.96334782, 1.05061435]), 'Gelman-Rubin': 1.0000002796930256}	No	1.0119196476457648	{'CI': array([0.96478249, 1.07290081]), 'Gelman-Rubin': 0.9998498679329596}	No
1085	Other disorders of the skin and subcutaneous tissue|diseases of the skin and subcutaneous tissue$F$0-10	diseases of the skin and subcutaneous tissue	0.9969134205043039	{'CI': array([0.96520695, 1.02917082]), 'Gelman-Rubin': 0.9999863808134691}	No	0.9949357496499055	{'CI': array([0.96428455, 1.0241673 ]), 'Gelman-Rubin': 0.9999435286090437}	No
1086	Other disorders of the skin and subcutaneous tissue|diseases of the skin and subcutaneous tissue$F$11-20	diseases of the skin and subcutaneous tissue	0.9923866180660276	{'CI': array([0.96627918, 1.01681114]), 'Gelman-Rubin': 1.000226858579642}	No	1.021807077072549	{'CI': array([0.99648159, 1.04884552]), 'Gelman-Rubin': 0.9999331260246374}	No
1087	Other disorders of the skin and subcutaneous tissue|diseases of the skin and subcutaneous tissue$F$21-40	diseases of the skin and subcutaneous tissue	0.9971004186832906	{'CI': array([0.98216041, 1.01234863]), 'Gelman-Rubin': 0.9998088726274831}	No	0.9861022659582164	{'CI': array([0.97118398, 1.00077128]), 'Gelman-Rubin': 0.9999406619746319}	No
1088	Other disorders of the skin and subcutaneous tissue|diseases of the skin and subcutaneous tissue$F$41-60	diseases of the skin and subcutaneous tissue	0.9934201175347355	{'CI': array([0.98524122, 1.0027249 ]), 'Gelman-Rubin': 0.9999159608804342}	No	0.9810993100528145	{'CI': array([0.97203629, 0.98989307]), 'Gelman-Rubin': 0.9997789102207871}	Yes
1089	Other disorders of the skin and subcutaneous tissue|diseases of the skin and subcutaneous tissue$F$61-	diseases of the skin and subcutaneous tissue	1.0108450137641982	{'CI': array([1.0025394 , 1.02078136]), 'Gelman-Rubin': 1.0000179368426756}	Yes	0.9851567346698287	{'CI': array([0.97605689, 0.99351333]), 'Gelman-Rubin': 0.9998735528000617}	Yes
1090	Other disorders of the skin and subcutaneous tissue|diseases of the skin and subcutaneous tissue$M$0-10	diseases of the skin and subcutaneous tissue	0.982386781706207	{'CI': array([0.95236377, 1.01336294]), 'Gelman-Rubin': 0.9998405213767805}	No	1.0087657410228574	{'CI': array([0.97926155, 1.04168997]), 'Gelman-Rubin': 0.9997990774646147}	No
1091	Other disorders of the skin and subcutaneous tissue|diseases of the skin and subcutaneous tissue$M$11-20	diseases of the skin and subcutaneous tissue	1.0011558821398288	{'CI': array([0.97459495, 1.02949185]), 'Gelman-Rubin': 0.999797788214649}	No	1.0020665578890147	{'CI': array([0.97633574, 1.03259043]), 'Gelman-Rubin': 0.9998584560187376}	No
1092	Other disorders of the skin and subcutaneous tissue|diseases of the skin and subcutaneous tissue$M$21-40	diseases of the skin and subcutaneous tissue	0.9970397654773068	{'CI': array([0.97876244, 1.01555318]), 'Gelman-Rubin': 0.9998827885226799}	No	0.9838653470089609	{'CI': array([0.96574816, 1.00231054]), 'Gelman-Rubin': 0.9998453716891854}	No
1093	Other disorders of the skin and subcutaneous tissue|diseases of the skin and subcutaneous tissue$M$41-60	diseases of the skin and subcutaneous tissue	0.9934813261005165	{'CI': array([0.9829289 , 1.00370047]), 'Gelman-Rubin': 0.9999670904262147}	No	0.9830203384487999	{'CI': array([0.97318803, 0.99437564]), 'Gelman-Rubin': 0.9999273697051543}	Yes
1094	Other disorders of the skin and subcutaneous tissue|diseases of the skin and subcutaneous tissue$M$61-	diseases of the skin and subcutaneous tissue	1.0158792301138784	{'CI': array([1.00612065, 1.02573371]), 'Gelman-Rubin': 0.9998011617422153}	Yes	0.9915129056140454	{'CI': array([0.98213663, 1.0010291 ]), 'Gelman-Rubin': 0.9999959458907944}	No
1095	Papulosquamous disorders|diseases of the skin and subcutaneous tissue$F$0-10	diseases of the skin and subcutaneous tissue	1.0057769995141235	{'CI': array([0.96016958, 1.04881911]), 'Gelman-Rubin': 0.9998211263084812}	No	0.994501608337232	{'CI': array([0.9417227 , 1.04157622]), 'Gelman-Rubin': 0.9998529979871927}	No
1096	Papulosquamous disorders|diseases of the skin and subcutaneous tissue$F$11-20	diseases of the skin and subcutaneous tissue	0.9862346804758644	{'CI': array([0.94544591, 1.02436048]), 'Gelman-Rubin': 0.9997747156926796}	No	1.0019867944821348	{'CI': array([0.9578767 , 1.04882641]), 'Gelman-Rubin': 0.9998266671506805}	No
1097	Papulosquamous disorders|diseases of the skin and subcutaneous tissue$F$21-40	diseases of the skin and subcutaneous tissue	1.0080224945739424	{'CI': array([0.98142091, 1.03140847]), 'Gelman-Rubin': 1.0001937703169628}	No	0.9914078241235647	{'CI': array([0.9646337 , 1.01816708]), 'Gelman-Rubin': 0.9998066096017437}	No
1098	Papulosquamous disorders|diseases of the skin and subcutaneous tissue$F$41-60	diseases of the skin and subcutaneous tissue	1.0134216370413018	{'CI': array([0.99480758, 1.0341822 ]), 'Gelman-Rubin': 0.9999226196036393}	No	0.9816201649228569	{'CI': array([0.96234333, 1.00048379]), 'Gelman-Rubin': 1.0000202877222741}	No
1099	Papulosquamous disorders|diseases of the skin and subcutaneous tissue$F$61-	diseases of the skin and subcutaneous tissue	1.0173265781328038	{'CI': array([0.99471279, 1.04290335]), 'Gelman-Rubin': 0.99984125616463}	No	0.9884844404312751	{'CI': array([0.96318172, 1.0144445 ]), 'Gelman-Rubin': 1.0001189094294851}	No
1100	Papulosquamous disorders|diseases of the skin and subcutaneous tissue$M$0-10	diseases of the skin and subcutaneous tissue	0.9739584786329889	{'CI': array([0.93140831, 1.01359758]), 'Gelman-Rubin': 0.9998033058687555}	No	0.980460233175743	{'CI': array([0.93476891, 1.02849282]), 'Gelman-Rubin': 0.9998263608376416}	No
1101	Papulosquamous disorders|diseases of the skin and subcutaneous tissue$M$11-20	diseases of the skin and subcutaneous tissue	0.9964449965294636	{'CI': array([0.95775193, 1.0369219 ]), 'Gelman-Rubin': 0.9998872702763325}	No	0.9893899743102664	{'CI': array([0.94144247, 1.03874737]), 'Gelman-Rubin': 0.999757886655061}	No
1102	Papulosquamous disorders|diseases of the skin and subcutaneous tissue$M$21-40	diseases of the skin and subcutaneous tissue	1.0139067882198098	{'CI': array([0.98851104, 1.03936974]), 'Gelman-Rubin': 0.9997779855745533}	No	0.9930642697871647	{'CI': array([0.96268511, 1.02260608]), 'Gelman-Rubin': 0.9998831442910463}	No
1103	Papulosquamous disorders|diseases of the skin and subcutaneous tissue$M$41-60	diseases of the skin and subcutaneous tissue	1.0190318345734537	{'CI': array([0.9999242 , 1.03924688]), 'Gelman-Rubin': 0.9999598036076397}	No	0.9799486695103092	{'CI': array([0.95811064, 1.00320079]), 'Gelman-Rubin': 0.9998104174077352}	No
1104	Papulosquamous disorders|diseases of the skin and subcutaneous tissue$M$61-	diseases of the skin and subcutaneous tissue	1.0211940895360068	{'CI': array([0.99232947, 1.04658031]), 'Gelman-Rubin': 0.999988095646105}	No	0.980646388033366	{'CI': array([0.95431996, 1.01037346]), 'Gelman-Rubin': 0.9999007921853823}	No
1105	Radiation-related disorders of the skin and subcutaneous tissue|diseases of the skin and subcutaneous tissue$F$11-20	diseases of the skin and subcutaneous tissue	1.0001859968530253	{'CI': array([0.95453298, 1.04580113]), 'Gelman-Rubin': 0.9997977249468143}	No	1.0180020384986617	{'CI': array([0.96517392, 1.07623403]), 'Gelman-Rubin': 0.9998156880392609}	No
1106	Radiation-related disorders of the skin and subcutaneous tissue|diseases of the skin and subcutaneous tissue$F$21-40	diseases of the skin and subcutaneous tissue	0.9973789155294253	{'CI': array([0.97282063, 1.02387982]), 'Gelman-Rubin': 0.9998344487960868}	No	0.9846294603934082	{'CI': array([0.95825871, 1.01264745]), 'Gelman-Rubin': 0.9998672622254902}	No
1107	Radiation-related disorders of the skin and subcutaneous tissue|diseases of the skin and subcutaneous tissue$F$41-60	diseases of the skin and subcutaneous tissue	0.9942442866470121	{'CI': array([0.98124468, 1.0094249 ]), 'Gelman-Rubin': 0.9998779742964115}	No	0.9744104821960291	{'CI': array([0.96131895, 0.98742108]), 'Gelman-Rubin': 0.999958626453989}	Yes
1108	Radiation-related disorders of the skin and subcutaneous tissue|diseases of the skin and subcutaneous tissue$F$61-	diseases of the skin and subcutaneous tissue	1.0285422680483567	{'CI': array([1.01551891, 1.04358908]), 'Gelman-Rubin': 0.9998996077469228}	Yes	0.9753942725485325	{'CI': array([0.96242324, 0.98886639]), 'Gelman-Rubin': 0.9998974136387779}	Yes
1109	Radiation-related disorders of the skin and subcutaneous tissue|diseases of the skin and subcutaneous tissue$M$21-40	diseases of the skin and subcutaneous tissue	0.9835959624509718	{'CI': array([0.94993563, 1.01895385]), 'Gelman-Rubin': 0.9998492564263993}	No	0.9709675951143181	{'CI': array([0.93535705, 1.0084376 ]), 'Gelman-Rubin': 0.9998255093422399}	No
1110	Radiation-related disorders of the skin and subcutaneous tissue|diseases of the skin and subcutaneous tissue$M$41-60	diseases of the skin and subcutaneous tissue	1.0021326653198461	{'CI': array([0.98774253, 1.01734152]), 'Gelman-Rubin': 0.9998635092367031}	No	0.9703218637218363	{'CI': array([0.95528594, 0.98470364]), 'Gelman-Rubin': 0.999847422972895}	Yes
1111	Radiation-related disorders of the skin and subcutaneous tissue|diseases of the skin and subcutaneous tissue$M$61-	diseases of the skin and subcutaneous tissue	1.0424149649565018	{'CI': array([1.03112664, 1.05407244]), 'Gelman-Rubin': 0.9998810296571166}	Yes	0.9915455766548961	{'CI': array([0.98029299, 1.00434685]), 'Gelman-Rubin': 0.9999126736060102}	No
1112	Urticaria and erythema|diseases of the skin and subcutaneous tissue$F$0-10	diseases of the skin and subcutaneous tissue	0.9841178973303648	{'CI': array([0.95378459, 1.01881523]), 'Gelman-Rubin': 0.999800651795484}	No	0.9984704087010954	{'CI': array([0.96415216, 1.03729761]), 'Gelman-Rubin': 0.9998178159725721}	No
1113	Urticaria and erythema|diseases of the skin and subcutaneous tissue$F$11-20	diseases of the skin and subcutaneous tissue	0.9774778676191297	{'CI': array([0.9436572 , 1.01406206]), 'Gelman-Rubin': 0.9997709385865441}	No	1.0280590103488252	{'CI': array([0.98475656, 1.07062523]), 'Gelman-Rubin': 0.999888416177176}	No
1114	Urticaria and erythema|diseases of the skin and subcutaneous tissue$F$21-40	diseases of the skin and subcutaneous tissue	0.9933527733210744	{'CI': array([0.96581181, 1.01947373]), 'Gelman-Rubin': 0.9999088866437238}	No	0.9856845262706876	{'CI': array([0.95808162, 1.01411137]), 'Gelman-Rubin': 0.9998731908836443}	No
1115	Urticaria and erythema|diseases of the skin and subcutaneous tissue$F$41-60	diseases of the skin and subcutaneous tissue	0.9971241883043858	{'CI': array([0.97163855, 1.02031806]), 'Gelman-Rubin': 0.9998176302884}	No	0.9951658808110236	{'CI': array([0.97096943, 1.01883433]), 'Gelman-Rubin': 0.9998052049811595}	No
1116	Urticaria and erythema|diseases of the skin and subcutaneous tissue$F$61-	diseases of the skin and subcutaneous tissue	1.0060527251892264	{'CI': array([0.97530326, 1.03890334]), 'Gelman-Rubin': 0.9997965100153755}	No	0.9673438895603049	{'CI': array([0.93445521, 1.00044934]), 'Gelman-Rubin': 0.9998059991882137}	No
1117	Urticaria and erythema|diseases of the skin and subcutaneous tissue$M$0-10	diseases of the skin and subcutaneous tissue	0.9984673612331922	{'CI': array([0.96685609, 1.02816279]), 'Gelman-Rubin': 0.9997920668414076}	No	0.988179704751012	{'CI': array([0.95611049, 1.02312311]), 'Gelman-Rubin': 0.9997966818379858}	No
1118	Urticaria and erythema|diseases of the skin and subcutaneous tissue$M$11-20	diseases of the skin and subcutaneous tissue	1.0015472426044316	{'CI': array([0.95980037, 1.04019623]), 'Gelman-Rubin': 0.9997907368961187}	No	0.9973071828566844	{'CI': array([0.95000146, 1.04645983]), 'Gelman-Rubin': 1.000003513634031}	No
1119	Urticaria and erythema|diseases of the skin and subcutaneous tissue$M$21-40	diseases of the skin and subcutaneous tissue	0.9958051989523822	{'CI': array([0.95764565, 1.03150387]), 'Gelman-Rubin': 0.9998162028766064}	No	1.0139946820092847	{'CI': array([0.9708617 , 1.05319088]), 'Gelman-Rubin': 0.9999660552656295}	No
1120	Urticaria and erythema|diseases of the skin and subcutaneous tissue$M$41-60	diseases of the skin and subcutaneous tissue	0.9986267992577497	{'CI': array([0.96632936, 1.02965439]), 'Gelman-Rubin': 0.9997811507810695}	No	0.9926540997898834	{'CI': array([0.95816851, 1.02933316]), 'Gelman-Rubin': 1.0000032695725067}	No
1121	Urticaria and erythema|diseases of the skin and subcutaneous tissue$M$61-	diseases of the skin and subcutaneous tissue	1.0017305378479173	{'CI': array([0.96456824, 1.0407685 ]), 'Gelman-Rubin': 1.0000464739033499}	No	0.9927454840403941	{'CI': array([0.94626186, 1.03374489]), 'Gelman-Rubin': 0.9999296080334794}	No
1122	Adrenal gland / aldosterone, cortisol, epinephrine, norepinephrine|endocrine diseases$F$0-10	endocrine diseases	1.003143145402276	{'CI': array([0.9480774 , 1.05912895]), 'Gelman-Rubin': 0.9997964736619163}	No	1.001147388665708	{'CI': array([0.93622936, 1.06755157]), 'Gelman-Rubin': 0.9997903154128067}	No
1123	Adrenal gland / aldosterone, cortisol, epinephrine, norepinephrine|endocrine diseases$F$11-20	endocrine diseases	0.996797489923728	{'CI': array([0.94495988, 1.05029969]), 'Gelman-Rubin': 0.9997665055084125}	No	1.0007078755819396	{'CI': array([0.94149317, 1.05797363]), 'Gelman-Rubin': 0.9998836731550059}	No
1124	Adrenal gland / aldosterone, cortisol, epinephrine, norepinephrine|endocrine diseases$F$21-40	endocrine diseases	1.0009840995025685	{'CI': array([0.9627837, 1.0452102]), 'Gelman-Rubin': 0.9998388323338443}	No	1.0020927185138413	{'CI': array([0.95511251, 1.04622277]), 'Gelman-Rubin': 0.9997584574023893}	No
1125	Adrenal gland / aldosterone, cortisol, epinephrine, norepinephrine|endocrine diseases$F$41-60	endocrine diseases	0.9922567215405983	{'CI': array([0.95722216, 1.02481997]), 'Gelman-Rubin': 0.9999925291803656}	No	1.0180005579085316	{'CI': array([0.98154305, 1.05410633]), 'Gelman-Rubin': 0.9998755003134268}	No
1126	Adrenal gland / aldosterone, cortisol, epinephrine, norepinephrine|endocrine diseases$F$61-	endocrine diseases	1.0003614911582699	{'CI': array([0.95983989, 1.03997249]), 'Gelman-Rubin': 0.9999502388909907}	No	0.9825656449263468	{'CI': array([0.93827412, 1.02765558]), 'Gelman-Rubin': 0.9999719097903441}	No
1127	Adrenal gland / aldosterone, cortisol, epinephrine, norepinephrine|endocrine diseases$M$0-10	endocrine diseases	0.9889477254613038	{'CI': array([0.93193617, 1.0378108 ]), 'Gelman-Rubin': 0.9998809489484408}	No	0.9992796084558354	{'CI': array([0.92913894, 1.06339721]), 'Gelman-Rubin': 0.9998339342002057}	No
1128	Adrenal gland / aldosterone, cortisol, epinephrine, norepinephrine|endocrine diseases$M$11-20	endocrine diseases	1.0040762056121533	{'CI': array([0.9542064 , 1.05814484]), 'Gelman-Rubin': 0.9997815328258265}	No	1.0010220170023485	{'CI': array([0.93486761, 1.06510075]), 'Gelman-Rubin': 0.9997959576353407}	No
1129	Adrenal gland / aldosterone, cortisol, epinephrine, norepinephrine|endocrine diseases$M$21-40	endocrine diseases	1.011179993197426	{'CI': array([0.96134027, 1.05483668]), 'Gelman-Rubin': 0.9997607458019809}	No	0.9995497649845136	{'CI': array([0.94455182, 1.06258891]), 'Gelman-Rubin': 0.9998419928799962}	No
1130	Adrenal gland / aldosterone, cortisol, epinephrine, norepinephrine|endocrine diseases$M$41-60	endocrine diseases	1.0020404916852963	{'CI': array([0.96004921, 1.04292893]), 'Gelman-Rubin': 0.9997860896802976}	No	1.0052829756140291	{'CI': array([0.95821583, 1.05417792]), 'Gelman-Rubin': 0.9997993893674796}	No
1131	Adrenal gland / aldosterone, cortisol, epinephrine, norepinephrine|endocrine diseases$M$61-	endocrine diseases	1.0180047822923706	{'CI': array([0.97339185, 1.06198294]), 'Gelman-Rubin': 0.9997950255184767}	No	0.9864540350087658	{'CI': array([0.93781635, 1.03686667]), 'Gelman-Rubin': 1.0000266514823477}	No
1132	Diabetes mellitus|endocrine diseases$F$0-10	endocrine diseases	0.988178304478208	{'CI': array([0.9501934 , 1.02623559]), 'Gelman-Rubin': 0.9997744675762611}	No	0.9702425397559165	{'CI': array([0.93507109, 1.01085511]), 'Gelman-Rubin': 0.9998581590438331}	No
1133	Diabetes mellitus|endocrine diseases$F$11-20	endocrine diseases	0.9811561972082123	{'CI': array([0.95666708, 1.00724066]), 'Gelman-Rubin': 1.0000125374558095}	No	0.9591594900182772	{'CI': array([0.93327242, 0.98859633]), 'Gelman-Rubin': 0.999885529217009}	Yes
1134	Diabetes mellitus|endocrine diseases$F$21-40	endocrine diseases	0.9864205470749743	{'CI': array([0.97408164, 0.99716574]), 'Gelman-Rubin': 0.999769147720971}	Yes	0.98639760995498	{'CI': array([0.97277739, 0.99923424]), 'Gelman-Rubin': 0.9998264648861215}	Yes
1135	Diabetes mellitus|endocrine diseases$F$41-60	endocrine diseases	0.9970461119632784	{'CI': array([0.9917031 , 1.00271124]), 'Gelman-Rubin': 0.9998447719463003}	No	0.9856598572912407	{'CI': array([0.97992851, 0.99129101]), 'Gelman-Rubin': 0.999807468620446}	Yes
1136	Diabetes mellitus|endocrine diseases$F$61-	endocrine diseases	1.0228194130813717	{'CI': array([1.01726223, 1.02829353]), 'Gelman-Rubin': 0.9999456379844036}	Yes	0.9878810828211365	{'CI': array([0.98205339, 0.99309184]), 'Gelman-Rubin': 0.9999100852133301}	Yes
1137	Diabetes mellitus|endocrine diseases$M$0-10	endocrine diseases	1.0021162738422065	{'CI': array([0.96614619, 1.03779753]), 'Gelman-Rubin': 1.000025287809609}	No	0.9775196601324302	{'CI': array([0.94140059, 1.01912202]), 'Gelman-Rubin': 1.0000498162693436}	No
1138	Diabetes mellitus|endocrine diseases$M$11-20	endocrine diseases	0.9696270749904843	{'CI': array([0.94338887, 0.99549187]), 'Gelman-Rubin': 1.000034139387579}	Yes	0.9653931405671308	{'CI': array([0.94119559, 0.99357992]), 'Gelman-Rubin': 0.999895186939904}	Yes
1139	Diabetes mellitus|endocrine diseases$M$21-40	endocrine diseases	0.9927196143538043	{'CI': array([0.97983542, 1.00529687]), 'Gelman-Rubin': 0.999821679353392}	No	0.9791218917652839	{'CI': array([0.96599767, 0.99254097]), 'Gelman-Rubin': 0.9999284634388398}	Yes
1140	Diabetes mellitus|endocrine diseases$M$41-60	endocrine diseases	1.0032308330778947	{'CI': array([0.99761905, 1.00850949]), 'Gelman-Rubin': 0.9997561403579847}	No	0.9853144965899174	{'CI': array([0.97991231, 0.99140741]), 'Gelman-Rubin': 0.9998965211533015}	Yes
1141	Diabetes mellitus|endocrine diseases$M$61-	endocrine diseases	1.0260208515654015	{'CI': array([1.02065709, 1.03145165]), 'Gelman-Rubin': 1.0000571594365706}	Yes	0.9869474331498989	{'CI': array([0.98192928, 0.99233013]), 'Gelman-Rubin': 0.999889444339781}	Yes
1142	Gonads / estrogen, androgens, testosterone, etc.|endocrine diseases$F$0-10	endocrine diseases	0.995366234930792	{'CI': array([0.95477922, 1.03711383]), 'Gelman-Rubin': 0.9998971550085741}	No	0.9971668424675812	{'CI': array([0.95021153, 1.04849453]), 'Gelman-Rubin': 0.9999086907877882}	No
1143	Gonads / estrogen, androgens, testosterone, etc.|endocrine diseases$F$11-20	endocrine diseases	0.9940247356908765	{'CI': array([0.95607644, 1.03159789]), 'Gelman-Rubin': 0.9999775071191918}	No	1.0242745754992255	{'CI': array([0.97596311, 1.06824912]), 'Gelman-Rubin': 1.0000127495907225}	No
1144	Gonads / estrogen, androgens, testosterone, etc.|endocrine diseases$F$21-40	endocrine diseases	1.0028450472480719	{'CI': array([0.98272462, 1.02158895]), 'Gelman-Rubin': 0.9998143245443545}	No	1.009881019409387	{'CI': array([0.98908228, 1.02995942]), 'Gelman-Rubin': 0.999789645459955}	No
1145	Gonads / estrogen, androgens, testosterone, etc.|endocrine diseases$F$41-60	endocrine diseases	0.9866009423555114	{'CI': array([0.96386052, 1.0093976 ]), 'Gelman-Rubin': 0.9997780688575424}	No	0.9947798592206846	{'CI': array([0.97311661, 1.01850522]), 'Gelman-Rubin': 0.9998407263540867}	No
1146	Gonads / estrogen, androgens, testosterone, etc.|endocrine diseases$M$11-20	endocrine diseases	0.9919089280574772	{'CI': array([0.9481246 , 1.03316342]), 'Gelman-Rubin': 0.9998968723473782}	No	1.0061159332451821	{'CI': array([0.95336071, 1.06063083]), 'Gelman-Rubin': 0.99984789126125}	No
1147	Gonads / estrogen, androgens, testosterone, etc.|endocrine diseases$M$21-40	endocrine diseases	1.0100612253024843	{'CI': array([0.98095414, 1.03645532]), 'Gelman-Rubin': 0.9997651916295875}	No	0.997513984322855	{'CI': array([0.97201315, 1.02356268]), 'Gelman-Rubin': 0.9999113368764809}	No
1148	Gonads / estrogen, androgens, testosterone, etc.|endocrine diseases$M$41-60	endocrine diseases	1.008537331373055	{'CI': array([0.99351716, 1.02226582]), 'Gelman-Rubin': 0.9998194916437151}	No	0.9905753757113417	{'CI': array([0.97724498, 1.0040588 ]), 'Gelman-Rubin': 0.9998360767227568}	No
1149	Gonads / estrogen, androgens, testosterone, etc.|endocrine diseases$M$61-	endocrine diseases	1.0161323358568954	{'CI': array([0.99555215, 1.03874329]), 'Gelman-Rubin': 0.999823269683133}	No	1.0001901947247926	{'CI': array([0.97945924, 1.0203525 ]), 'Gelman-Rubin': 0.9997748240139567}	No
1150	Intraoperative complications of endocrine system|endocrine diseases$F$0-10	endocrine diseases	0.9951288914162408	{'CI': array([0.94187692, 1.04641751]), 'Gelman-Rubin': 0.9997680186821766}	No	0.9922094445378529	{'CI': array([0.92338676, 1.05747306]), 'Gelman-Rubin': 0.999754589506954}	No
1151	Intraoperative complications of endocrine system|endocrine diseases$F$11-20	endocrine diseases	1.0032249452053101	{'CI': array([0.95326817, 1.06009587]), 'Gelman-Rubin': 0.9998268313808797}	No	0.9890498174776022	{'CI': array([0.9234748, 1.0541651]), 'Gelman-Rubin': 0.999760867192004}	No
1152	Intraoperative complications of endocrine system|endocrine diseases$F$21-40	endocrine diseases	0.9963349866087501	{'CI': array([0.94948753, 1.04232475]), 'Gelman-Rubin': 0.9998294832262592}	No	1.010232450241595	{'CI': array([0.95414323, 1.06365452]), 'Gelman-Rubin': 0.9998028529280533}	No
1153	Intraoperative complications of endocrine system|endocrine diseases$F$41-60	endocrine diseases	1.0053169877166612	{'CI': array([0.96211966, 1.05017979]), 'Gelman-Rubin': 0.9997882160588635}	No	1.0056987491134817	{'CI': array([0.95921026, 1.05423974]), 'Gelman-Rubin': 0.999829989041599}	No
1154	Intraoperative complications of endocrine system|endocrine diseases$F$61-	endocrine diseases	1.0019655740152074	{'CI': array([0.95579667, 1.04484119]), 'Gelman-Rubin': 0.9998680753856107}	No	1.000206101196153	{'CI': array([0.94619123, 1.05011959]), 'Gelman-Rubin': 0.9997941922620949}	No
1155	Intraoperative complications of endocrine system|endocrine diseases$M$0-10	endocrine diseases	0.9954609982128566	{'CI': array([0.94185683, 1.04504912]), 'Gelman-Rubin': 0.9998280455229618}	No	0.9904483355356203	{'CI': array([0.91703077, 1.0575366 ]), 'Gelman-Rubin': 0.9998645698269518}	No
1156	Intraoperative complications of endocrine system|endocrine diseases$M$11-20	endocrine diseases	1.003233156219442	{'CI': array([0.95389402, 1.05807823]), 'Gelman-Rubin': 0.999851784876938}	No	0.9993759617395388	{'CI': array([0.93686146, 1.06391543]), 'Gelman-Rubin': 0.9999789527349298}	No
1157	Intraoperative complications of endocrine system|endocrine diseases$M$21-40	endocrine diseases	0.9954959031848443	{'CI': array([0.94759864, 1.04852992]), 'Gelman-Rubin': 0.9998199443402952}	No	0.9937720573693578	{'CI': array([0.93936861, 1.05635064]), 'Gelman-Rubin': 0.9999634921447248}	No
1158	Intraoperative complications of endocrine system|endocrine diseases$M$41-60	endocrine diseases	0.9931747710619077	{'CI': array([0.94814541, 1.0369539 ]), 'Gelman-Rubin': 0.9998368679548361}	No	0.9931268000556469	{'CI': array([0.94416519, 1.04908347]), 'Gelman-Rubin': 0.9998139449888533}	No
1159	Intraoperative complications of endocrine system|endocrine diseases$M$61-	endocrine diseases	1.0052405924665853	{'CI': array([0.96176252, 1.04614398]), 'Gelman-Rubin': 1.0000038086396648}	No	1.0118965217405296	{'CI': array([0.96246939, 1.06726325]), 'Gelman-Rubin': 0.9997742326980777}	No
1160	Other disorders of glucose regulation and pancreatic internal secretion|endocrine diseases$F$0-10	endocrine diseases	1.001267183149155	{'CI': array([0.94703075, 1.05516143]), 'Gelman-Rubin': 0.9997868361503865}	No	1.0055035546034148	{'CI': array([0.94376067, 1.06829369]), 'Gelman-Rubin': 0.9997998921746241}	No
1161	Other disorders of glucose regulation and pancreatic internal secretion|endocrine diseases$F$11-20	endocrine diseases	1.0007002238649534	{'CI': array([0.9545413 , 1.04828685]), 'Gelman-Rubin': 0.9997996703791021}	No	1.0125064112068518	{'CI': array([0.95534483, 1.06984634]), 'Gelman-Rubin': 0.9999460585882861}	No
[truncated: 879 more rows]
