# Supplementary material for: Measurable health effects associated with the daylight saving time shift
Source: PLoS Comput Biol. 2020 Jun 8;16(6):e1007927. doi: 10.1371/journal.pcbi.1007927 (PMC7302868; doi:10.1371/journal.pcbi.1007927)
Supplement: S12 Table — (CSV) [file pcbi.1007927.s013.csv]

	Condition	System	Relative Risk (Spring)	99.9% C.I. (Spring)	False Coverage Rate Corrected 99.9% C.I. (Spring)	Spring Significant?	Relative Risk (Autumn)	99.9% C.I. (Autumn)	False Coverage Rate Corrected 99.9% C.I. (Autumn)	Autumn Significant?
0	On diagnostic imaging and in function studies, without diagnosis|abnormal clinical and laboratory findings, not elsewhere classified$F$0-10	abnormal clinical and laboratory findings, not elsewhere classified	1.0236253330870515	{'CI': array([0.97482752, 1.074052 ]), 'Error Bound': 0.0, 'Reliable CI?': 'Yes'}	{'CI': array([0.97482752, 1.074052 ]), 'Error Bound': 0.0, 'Reliable CI?': 'Yes'}	No	1.0073816786357381	{'CI': array([0.95799789, 1.05844221]), 'Error Bound': 0.0, 'Reliable CI?': 'Yes'}	{'CI': array([0.95799789, 1.05844221]), 'Error Bound': 0.0, 'Reliable CI?': 'Yes'}	No
1	On diagnostic imaging and in function studies, without diagnosis|abnormal clinical and laboratory findings, not elsewhere classified$F$11-20	abnormal clinical and laboratory findings, not elsewhere classified	1.0258765058454835	{'CI': array([0.97956592, 1.07364951]), 'Error Bound': 0.0, 'Reliable CI?': 'Yes'}	{'CI': array([0.97956592, 1.07364951]), 'Error Bound': 0.0, 'Reliable CI?': 'Yes'}	No	1.0175648988631698	{'CI': array([0.97175622, 1.06480705]), 'Error Bound': 0.0, 'Reliable CI?': 'Yes'}	{'CI': array([0.97175622, 1.06480705]), 'Error Bound': 0.0, 'Reliable CI?': 'Yes'}	No
2	On diagnostic imaging and in function studies, without diagnosis|abnormal clinical and laboratory findings, not elsewhere classified$F$21-40	abnormal clinical and laboratory findings, not elsewhere classified	0.9931362004378878	{'CI': array([0.97619221, 1.01027426]), 'Error Bound': 0.0, 'Reliable CI?': 'Yes'}	{'CI': array([0.97619221, 1.01027426]), 'Error Bound': 0.0, 'Reliable CI?': 'Yes'}	No	1.0007866562728198	{'CI': array([0.98390052, 1.01786486]), 'Error Bound': 0.0, 'Reliable CI?': 'Yes'}	{'CI': array([0.98390052, 1.01786486]), 'Error Bound': 0.0, 'Reliable CI?': 'Yes'}	No
3	On diagnostic imaging and in function studies, without diagnosis|abnormal clinical and laboratory findings, not elsewhere classified$F$41-60	abnormal clinical and laboratory findings, not elsewhere classified	1.0031762411361067	{'CI': array([0.99483428, 1.0115648 ]), 'Error Bound': 0.0, 'Reliable CI?': 'Yes'}	{'CI': array([0.99483428, 1.0115648 ]), 'Error Bound': 0.0, 'Reliable CI?': 'Yes'}	No	0.9910938947679824	{'CI': array([0.98317205, 0.9990579 ]), 'Error Bound': 0.0, 'Reliable CI?': 'Yes'}	{'CI': array([0.98211666, 1.00012531]), 'Error Bound': 0.0, 'Reliable CI?': 'Yes'}	No
4	On diagnostic imaging and in function studies, without diagnosis|abnormal clinical and laboratory findings, not elsewhere classified$F$61-	abnormal clinical and laboratory findings, not elsewhere classified	1.0166649034972186	{'CI': array([1.00540614, 1.02800829]), 'Error Bound': 0.0, 'Reliable CI?': 'Yes'}	{'CI': array([1.00375784, 1.02968331]), 'Error Bound': 0.0, 'Reliable CI?': 'Yes'}	Yes	0.9855478315813713	{'CI': array([0.97512902, 0.99603978]), 'Error Bound': 0.0, 'Reliable CI?': 'Yes'}	{'CI': array([0.97374228, 0.99744738]), 'Error Bound': 0.0, 'Reliable CI?': 'Yes'}	Yes
5	On diagnostic imaging and in function studies, without diagnosis|abnormal clinical and laboratory findings, not elsewhere classified$M$0-10	abnormal clinical and laboratory findings, not elsewhere classified	1.0228946080377357	{'CI': array([0.97943626, 1.06764045]), 'Error Bound': 0.0, 'Reliable CI?': 'Yes'}	{'CI': array([0.97943626, 1.06764045]), 'Error Bound': 0.0, 'Reliable CI?': 'Yes'}	No	0.996815174269167	{'CI': array([0.95331293, 1.04161802]), 'Error Bound': 0.0, 'Reliable CI?': 'Yes'}	{'CI': array([0.95331293, 1.04161802]), 'Error Bound': 0.0, 'Reliable CI?': 'Yes'}	No
6	On diagnostic imaging and in function studies, without diagnosis|abnormal clinical and laboratory findings, not elsewhere classified$M$11-20	abnormal clinical and laboratory findings, not elsewhere classified	1.0252352776589342	{'CI': array([0.97729194, 1.07474804]), 'Error Bound': 0.0, 'Reliable CI?': 'Yes'}	{'CI': array([0.97729194, 1.07474804]), 'Error Bound': 0.0, 'Reliable CI?': 'Yes'}	No	1.00737383281423	{'CI': array([0.96101898, 1.0552022 ]), 'Error Bound': 0.0, 'Reliable CI?': 'Yes'}	{'CI': array([0.96101898, 1.0552022 ]), 'Error Bound': 0.0, 'Reliable CI?': 'Yes'}	No
7	On diagnostic imaging and in function studies, without diagnosis|abnormal clinical and laboratory findings, not elsewhere classified$M$21-40	abnormal clinical and laboratory findings, not elsewhere classified	0.991246053509088	{'CI': array([0.96708515, 1.01580373]), 'Error Bound': 0.0, 'Reliable CI?': 'Yes'}	{'CI': array([0.96708515, 1.01580373]), 'Error Bound': 0.0, 'Reliable CI?': 'Yes'}	No	0.9803832349649139	{'CI': array([0.95580218, 1.00537626]), 'Error Bound': 0.0, 'Reliable CI?': 'Yes'}	{'CI': array([0.95580218, 1.00537626]), 'Error Bound': 0.0, 'Reliable CI?': 'Yes'}	No
8	On diagnostic imaging and in function studies, without diagnosis|abnormal clinical and laboratory findings, not elsewhere classified$M$41-60	abnormal clinical and laboratory findings, not elsewhere classified	1.0020807096308626	{'CI': array([0.98868453, 1.01559752]), 'Error Bound': 0.0, 'Reliable CI?': 'Yes'}	{'CI': array([0.98868453, 1.01559752]), 'Error Bound': 0.0, 'Reliable CI?': 'Yes'}	No	0.9828198803284771	{'CI': array([0.96950999, 0.99624956]), 'Error Bound': 0.0, 'Reliable CI?': 'Yes'}	{'CI': array([0.96774037, 0.99805334]), 'Error Bound': 0.0, 'Reliable CI?': 'Yes'}	Yes
9	On diagnostic imaging and in function studies, without diagnosis|abnormal clinical and laboratory findings, not elsewhere classified$M$61-	abnormal clinical and laboratory findings, not elsewhere classified	1.0270923045878702	{'CI': array([1.01291563, 1.04140293]), 'Error Bound': 0.0, 'Reliable CI?': 'Yes'}	{'CI': array([1.01084237, 1.04351848]), 'Error Bound': 0.0, 'Reliable CI?': 'Yes'}	Yes	0.9847581169725713	{'CI': array([0.97125118, 0.99838826]), 'Error Bound': 0.0, 'Reliable CI?': 'Yes'}	{'CI': array([0.96945549, 1.00021908]), 'Error Bound': 0.0, 'Reliable CI?': 'Yes'}	No
10	On examination of blood, without diagnosis|abnormal clinical and laboratory findings, not elsewhere classified$F$0-10	abnormal clinical and laboratory findings, not elsewhere classified	1.0241531058599898	{'CI': array([0.94780984, 1.10455851]), 'Error Bound': 0.0, 'Reliable CI?': 'Yes'}	{'CI': array([0.94780984, 1.10455851]), 'Error Bound': 0.0, 'Reliable CI?': 'Yes'}	No	1.0218668637281652	{'CI': array([0.94306181, 1.10500777]), 'Error Bound': 0.0, 'Reliable CI?': 'Yes'}	{'CI': array([0.94306181, 1.10500777]), 'Error Bound': 0.0, 'Reliable CI?': 'Yes'}	No
11	On examination of blood, without diagnosis|abnormal clinical and laboratory findings, not elsewhere classified$F$11-20	abnormal clinical and laboratory findings, not elsewhere classified	1.0464863586834405	{'CI': array([0.99259028, 1.10235951]), 'Error Bound': 0.0, 'Reliable CI?': 'Yes'}	{'CI': array([0.99259028, 1.10235951]), 'Error Bound': 0.0, 'Reliable CI?': 'Yes'}	No	1.0100171892204848	{'CI': array([0.95716447, 1.06479234]), 'Error Bound': 0.0, 'Reliable CI?': 'Yes'}	{'CI': array([0.95716447, 1.06479234]), 'Error Bound': 0.0, 'Reliable CI?': 'Yes'}	No
12	On examination of blood, without diagnosis|abnormal clinical and laboratory findings, not elsewhere classified$F$21-40	abnormal clinical and laboratory findings, not elsewhere classified	1.0022329915406698	{'CI': array([0.98239912, 1.02233248]), 'Error Bound': 0.0, 'Reliable CI?': 'Yes'}	{'CI': array([0.98239912, 1.02233248]), 'Error Bound': 0.0, 'Reliable CI?': 'Yes'}	No	0.9904130903976185	{'CI': array([0.97078795, 1.01029905]), 'Error Bound': 0.0, 'Reliable CI?': 'Yes'}	{'CI': array([0.97078795, 1.01029905]), 'Error Bound': 0.0, 'Reliable CI?': 'Yes'}	No
13	On examination of blood, without diagnosis|abnormal clinical and laboratory findings, not elsewhere classified$F$41-60	abnormal clinical and laboratory findings, not elsewhere classified	1.0130780575024136	{'CI': array([1.00095008, 1.02530446]), 'Error Bound': 0.0, 'Reliable CI?': 'Yes'}	{'CI': array([0.99917512, 1.0271105 ]), 'Error Bound': 0.0, 'Reliable CI?': 'Yes'}	No	0.9988040196305529	{'CI': array([0.98712711, 1.01057253]), 'Error Bound': 0.0, 'Reliable CI?': 'Yes'}	{'CI': array([0.98712711, 1.01057253]), 'Error Bound': 0.0, 'Reliable CI?': 'Yes'}	No
14	On examination of blood, without diagnosis|abnormal clinical and laboratory findings, not elsewhere classified$F$61-	abnormal clinical and laboratory findings, not elsewhere classified	1.0211129438987505	{'CI': array([1.00433628, 1.03807792]), 'Error Bound': 0.0, 'Reliable CI?': 'Yes'}	{'CI': array([1.00188518, 1.04058847]), 'Error Bound': 0.0, 'Reliable CI?': 'Yes'}	Yes	0.9862551642037797	{'CI': array([0.97076699, 1.0019055 ]), 'Error Bound': 0.0, 'Reliable CI?': 'Yes'}	{'CI': array([0.97076699, 1.0019055 ]), 'Error Bound': 0.0, 'Reliable CI?': 'Yes'}	No
15	On examination of blood, without diagnosis|abnormal clinical and laboratory findings, not elsewhere classified$M$0-10	abnormal clinical and laboratory findings, not elsewhere classified	1.038065156357028	{'CI': array([0.96539791, 1.1143859 ]), 'Error Bound': 0.0, 'Reliable CI?': 'Yes'}	{'CI': array([0.96539791, 1.1143859 ]), 'Error Bound': 0.0, 'Reliable CI?': 'Yes'}	No	0.9918814564116089	{'CI': array([0.91961297, 1.067818 ]), 'Error Bound': 0.0, 'Reliable CI?': 'Yes'}	{'CI': array([0.91961297, 1.067818 ]), 'Error Bound': 0.0, 'Reliable CI?': 'Yes'}	No
16	On examination of blood, without diagnosis|abnormal clinical and laboratory findings, not elsewhere classified$M$11-20	abnormal clinical and laboratory findings, not elsewhere classified	1.0280943954164041	{'CI': array([0.96928039, 1.08928558]), 'Error Bound': 0.0, 'Reliable CI?': 'Yes'}	{'CI': array([0.96928039, 1.08928558]), 'Error Bound': 0.0, 'Reliable CI?': 'Yes'}	No	1.0071826149548784	{'CI': array([0.94845334, 1.06829753]), 'Error Bound': 0.0, 'Reliable CI?': 'Yes'}	{'CI': array([0.94845334, 1.06829753]), 'Error Bound': 0.0, 'Reliable CI?': 'Yes'}	No
17	On examination of blood, without diagnosis|abnormal clinical and laboratory findings, not elsewhere classified$M$21-40	abnormal clinical and laboratory findings, not elsewhere classified	0.9957491214192892	{'CI': array([0.97341511, 1.01842124]), 'Error Bound': 0.0, 'Reliable CI?': 'Yes'}	{'CI': array([0.97341511, 1.01842124]), 'Error Bound': 0.0, 'Reliable CI?': 'Yes'}	No	0.9987436246726824	{'CI': array([0.9759975 , 1.02183988]), 'Error Bound': 0.0, 'Reliable CI?': 'Yes'}	{'CI': array([0.9759975 , 1.02183988]), 'Error Bound': 0.0, 'Reliable CI?': 'Yes'}	No
18	On examination of blood, without diagnosis|abnormal clinical and laboratory findings, not elsewhere classified$M$41-60	abnormal clinical and laboratory findings, not elsewhere classified	1.019532665198538	{'CI': array([1.00682858, 1.03234456]), 'Error Bound': 0.0, 'Reliable CI?': 'Yes'}	{'CI': array([1.00496968, 1.03423749]), 'Error Bound': 0.0, 'Reliable CI?': 'Yes'}	Yes	0.9922108630069787	{'CI': array([0.9799362 , 1.00458702]), 'Error Bound': 0.0, 'Reliable CI?': 'Yes'}	{'CI': array([0.9799362 , 1.00458702]), 'Error Bound': 0.0, 'Reliable CI?': 'Yes'}	No
19	On examination of blood, without diagnosis|abnormal clinical and laboratory findings, not elsewhere classified$M$61-	abnormal clinical and laboratory findings, not elsewhere classified	1.0366520425425674	{'CI': array([1.01923604, 1.05427 ]), 'Error Bound': 0.0, 'Reliable CI?': 'Yes'}	{'CI': array([1.01669207, 1.05687774]), 'Error Bound': 0.0, 'Reliable CI?': 'Yes'}	Yes	0.9904624125816773	{'CI': array([0.97432924, 1.00677134]), 'Error Bound': 0.0, 'Reliable CI?': 'Yes'}	{'CI': array([0.97432924, 1.00677134]), 'Error Bound': 0.0, 'Reliable CI?': 'Yes'}	No
20	On examination of other body fluids, substances and tissues, without diagnosis|abnormal clinical and laboratory findings, not elsewhere classified$F$11-20	abnormal clinical and laboratory findings, not elsewhere classified	1.0941680243357095	{'CI': array([1.05793064, 1.13127463]), 'Error Bound': 0.0, 'Reliable CI?': 'Yes'}	{'CI': array([1.05267262, 1.13680718]), 'Error Bound': 0.0, 'Reliable CI?': 'Yes'}	Yes	0.9698298394671779	{'CI': array([0.93440737, 1.0061174 ]), 'Error Bound': 0.0, 'Reliable CI?': 'Yes'}	{'CI': array([0.93440737, 1.0061174 ]), 'Error Bound': 0.0, 'Reliable CI?': 'Yes'}	No
21	On examination of other body fluids, substances and tissues, without diagnosis|abnormal clinical and laboratory findings, not elsewhere classified$F$21-40	abnormal clinical and laboratory findings, not elsewhere classified	1.0249171369292671	{'CI': array([1.01222705, 1.03771462]), 'Error Bound': 0.0, 'Reliable CI?': 'Yes'}	{'CI': array([1.01037018, 1.0396054 ]), 'Error Bound': 0.0, 'Reliable CI?': 'Yes'}	Yes	0.9775434693873645	{'CI': array([0.96522006, 0.98996966]), 'Error Bound': 0.0, 'Reliable CI?': 'Yes'}	{'CI': array([0.96358101, 0.99163802]), 'Error Bound': 0.0, 'Reliable CI?': 'Yes'}	Yes
22	On examination of other body fluids, substances and tissues, without diagnosis|abnormal clinical and laboratory findings, not elsewhere classified$F$41-60	abnormal clinical and laboratory findings, not elsewhere classified	1.0303546099870662	{'CI': array([1.01325556, 1.04764883]), 'Error Bound': 0.0, 'Reliable CI?': 'Yes'}	{'CI': array([1.01075763, 1.05020838]), 'Error Bound': 0.0, 'Reliable CI?': 'Yes'}	Yes	0.9954824320537268	{'CI': array([0.97951289, 1.01162399]), 'Error Bound': 0.0, 'Reliable CI?': 'Yes'}	{'CI': array([0.97951289, 1.01162399]), 'Error Bound': 0.0, 'Reliable CI?': 'Yes'}	No
23	On examination of other body fluids, substances and tissues, without diagnosis|abnormal clinical and laboratory findings, not elsewhere classified$F$61-	abnormal clinical and laboratory findings, not elsewhere classified	1.0370899085836556	{'CI': array([0.99057923, 1.08506928]), 'Error Bound': 0.0, 'Reliable CI?': 'Yes'}	{'CI': array([0.99057923, 1.08506928]), 'Error Bound': 0.0, 'Reliable CI?': 'Yes'}	No	0.971789887037131	{'CI': array([0.93062642, 1.01412489]), 'Error Bound': 0.0, 'Reliable CI?': 'Yes'}	{'CI': array([0.93062642, 1.01412489]), 'Error Bound': 0.0, 'Reliable CI?': 'Yes'}	No
24	On examination of other body fluids, substances and tissues, without diagnosis|abnormal clinical and laboratory findings, not elsewhere classified$M$21-40	abnormal clinical and laboratory findings, not elsewhere classified	1.0051578892245325	{'CI': array([0.87272585, 1.15039245]), 'Error Bound': 0.0, 'Reliable CI?': 'Yes'}	{'CI': array([0.87272585, 1.15039245]), 'Error Bound': 0.0, 'Reliable CI?': 'Yes'}	No	0.9779150472551218	{'CI': array([0.84860144, 1.11951793]), 'Error Bound': 0.0, 'Reliable CI?': 'Yes'}	{'CI': array([0.84860144, 1.11951793]), 'Error Bound': 0.0, 'Reliable CI?': 'Yes'}	No
25	On examination of other body fluids, substances and tissues, without diagnosis|abnormal clinical and laboratory findings, not elsewhere classified$M$41-60	abnormal clinical and laboratory findings, not elsewhere classified	1.0374422107623695	{'CI': array([0.93593841, 1.14621598]), 'Error Bound': 0.0, 'Reliable CI?': 'Yes'}	{'CI': array([0.93593841, 1.14621598]), 'Error Bound': 0.0, 'Reliable CI?': 'Yes'}	No	1.0168638635421758	{'CI': array([0.91883096, 1.12170735]), 'Error Bound': 0.0, 'Reliable CI?': 'Yes'}	{'CI': array([0.91883096, 1.12170735]), 'Error Bound': 0.0, 'Reliable CI?': 'Yes'}	No
26	On examination of other body fluids, substances and tissues, without diagnosis|abnormal clinical and laboratory findings, not elsewhere classified$M$61-	abnormal clinical and laboratory findings, not elsewhere classified	1.0916294928766082	{'CI': array([0.9714302 , 1.22195599]), 'Error Bound': 0.0, 'Reliable CI?': 'Yes'}	{'CI': array([0.9714302 , 1.22195599]), 'Error Bound': 0.0, 'Reliable CI?': 'Yes'}	No	0.9633594159894224	{'CI': array([0.85796537, 1.07681353]), 'Error Bound': 0.0, 'Reliable CI?': 'Yes'}	{'CI': array([0.85796537, 1.07681353]), 'Error Bound': 0.0, 'Reliable CI?': 'Yes'}	No
27	On examination of urine, without diagnosis|abnormal clinical and laboratory findings, not elsewhere classified$F$0-10	abnormal clinical and laboratory findings, not elsewhere classified	0.9484852797271187	{'CI': array([0.87551789, 1.02525508]), 'Error Bound': 0.0, 'Reliable CI?': 'Yes'}	{'CI': array([0.87551789, 1.02525508]), 'Error Bound': 0.0, 'Reliable CI?': 'Yes'}	No	1.0222997319179017	{'CI': array([0.94311742, 1.10586005]), 'Error Bound': 0.0, 'Reliable CI?': 'Yes'}	{'CI': array([0.94311742, 1.10586005]), 'Error Bound': 0.0, 'Reliable CI?': 'Yes'}	No
28	On examination of urine, without diagnosis|abnormal clinical and laboratory findings, not elsewhere classified$F$11-20	abnormal clinical and laboratory findings, not elsewhere classified	1.0058999581447077	{'CI': array([0.9408005 , 1.07394701]), 'Error Bound': 0.0, 'Reliable CI?': 'Yes'}	{'CI': array([0.9408005 , 1.07394701]), 'Error Bound': 0.0, 'Reliable CI?': 'Yes'}	No	1.0407586639254551	{'CI': array([0.9736307 , 1.11098544]), 'Error Bound': 0.0, 'Reliable CI?': 'Yes'}	{'CI': array([0.9736307 , 1.11098544]), 'Error Bound': 0.0, 'Reliable CI?': 'Yes'}	No
29	On examination of urine, without diagnosis|abnormal clinical and laboratory findings, not elsewhere classified$F$21-40	abnormal clinical and laboratory findings, not elsewhere classified	1.0113294150789747	{'CI': array([0.97199584, 1.05171829]), 'Error Bound': 0.0, 'Reliable CI?': 'Yes'}	{'CI': array([0.97199584, 1.05171829]), 'Error Bound': 0.0, 'Reliable CI?': 'Yes'}	No	1.0115757570596364	{'CI': array([0.97169532, 1.05254034]), 'Error Bound': 0.0, 'Reliable CI?': 'Yes'}	{'CI': array([0.97169532, 1.05254034]), 'Error Bound': 0.0, 'Reliable CI?': 'Yes'}	No
30	On examination of urine, without diagnosis|abnormal clinical and laboratory findings, not elsewhere classified$F$41-60	abnormal clinical and laboratory findings, not elsewhere classified	1.01188275251397	{'CI': array([0.97785708, 1.04669499]), 'Error Bound': 0.0, 'Reliable CI?': 'Yes'}	{'CI': array([0.97785708, 1.04669499]), 'Error Bound': 0.0, 'Reliable CI?': 'Yes'}	No	1.0036601526125584	{'CI': array([0.97053726, 1.03752966]), 'Error Bound': 0.0, 'Reliable CI?': 'Yes'}	{'CI': array([0.97053726, 1.03752966]), 'Error Bound': 0.0, 'Reliable CI?': 'Yes'}	No
31	On examination of urine, without diagnosis|abnormal clinical and laboratory findings, not elsewhere classified$F$61-	abnormal clinical and laboratory findings, not elsewhere classified	1.0119836011122019	{'CI': array([0.96557912, 1.0598625 ]), 'Error Bound': 0.0, 'Reliable CI?': 'Yes'}	{'CI': array([0.96557912, 1.0598625 ]), 'Error Bound': 0.0, 'Reliable CI?': 'Yes'}	No	0.9577607447112244	{'CI': array([0.91541911, 1.00134893]), 'Error Bound': 0.0, 'Reliable CI?': 'Yes'}	{'CI': array([0.91541911, 1.00134893]), 'Error Bound': 0.0, 'Reliable CI?': 'Yes'}	No
32	On examination of urine, without diagnosis|abnormal clinical and laboratory findings, not elsewhere classified$M$0-10	abnormal clinical and laboratory findings, not elsewhere classified	1.019699394565017	{'CI': array([0.91170498, 1.13601934]), 'Error Bound': 0.0, 'Reliable CI?': 'Yes'}	{'CI': array([0.91170498, 1.13601934]), 'Error Bound': 0.0, 'Reliable CI?': 'Yes'}	No	1.085797869080781	{'CI': array([0.96581307, 1.21589905]), 'Error Bound': 0.0, 'Reliable CI?': 'Yes'}	{'CI': array([0.96581307, 1.21589905]), 'Error Bound': 0.0, 'Reliable CI?': 'Yes'}	No
33	On examination of urine, without diagnosis|abnormal clinical and laboratory findings, not elsewhere classified$M$11-20	abnormal clinical and laboratory findings, not elsewhere classified	1.0230665397309844	{'CI': array([0.93766139, 1.11358651]), 'Error Bound': 0.0, 'Reliable CI?': 'Yes'}	{'CI': array([0.93766139, 1.11358651]), 'Error Bound': 0.0, 'Reliable CI?': 'Yes'}	No	1.108656383506807	{'CI': array([1.01863166, 1.20421233]), 'Error Bound': 0.0, 'Reliable CI?': 'Yes'}	{'CI': array([1.00697288, 1.21745314]), 'Error Bound': 0.0, 'Reliable CI?': 'Yes'}	Yes
34	On examination of urine, without diagnosis|abnormal clinical and laboratory findings, not elsewhere classified$M$21-40	abnormal clinical and laboratory findings, not elsewhere classified	0.9888756738659531	{'CI': array([0.92797238, 1.05236686]), 'Error Bound': 0.0, 'Reliable CI?': 'Yes'}	{'CI': array([0.92797238, 1.05236686]), 'Error Bound': 0.0, 'Reliable CI?': 'Yes'}	No	1.0264385894112047	{'CI': array([0.96061011, 1.0952588 ]), 'Error Bound': 0.0, 'Reliable CI?': 'Yes'}	{'CI': array([0.96061011, 1.0952588 ]), 'Error Bound': 0.0, 'Reliable CI?': 'Yes'}	No
35	On examination of urine, without diagnosis|abnormal clinical and laboratory findings, not elsewhere classified$M$41-60	abnormal clinical and laboratory findings, not elsewhere classified	1.002647897688458	{'CI': array([0.96552546, 1.04071153]), 'Error Bound': 0.0, 'Reliable CI?': 'Yes'}	{'CI': array([0.96552546, 1.04071153]), 'Error Bound': 0.0, 'Reliable CI?': 'Yes'}	No	0.9932225448827013	{'CI': array([0.95595491, 1.03144141]), 'Error Bound': 0.0, 'Reliable CI?': 'Yes'}	{'CI': array([0.95595491, 1.03144141]), 'Error Bound': 0.0, 'Reliable CI?': 'Yes'}	No
36	On examination of urine, without diagnosis|abnormal clinical and laboratory findings, not elsewhere classified$M$61-	abnormal clinical and laboratory findings, not elsewhere classified	1.0458841300214663	{'CI': array([0.99941247, 1.09381747]), 'Error Bound': 0.0, 'Reliable CI?': 'Yes'}	{'CI': array([0.99941247, 1.09381747]), 'Error Bound': 0.0, 'Reliable CI?': 'Yes'}	No	0.9967323471892435	{'CI': array([0.95337645, 1.04137848]), 'Error Bound': 0.0, 'Reliable CI?': 'Yes'}	{'CI': array([0.95337645, 1.04137848]), 'Error Bound': 0.0, 'Reliable CI?': 'Yes'}	No
37	Certain zoonotic bacterial diseases|bacterial infections, and other intestinal infectious diseases, and stds$F$0-10	bacterial infections, and other intestinal infectious diseases, and stds	0.9108440143005091	{'CI': array([0.70772359, 1.14693873]), 'Error Bound': 9.211273189723222e-135, 'Reliable CI?': 'Yes'}	{'CI': array([0.70772359, 1.14693873]), 'Error Bound': 9.211273189723222e-135, 'Reliable CI?': 'Yes'}	No	0.9473111862793793	{'CI': array([0.75987799, 1.16205362]), 'Error Bound': 4.9152251683957515e-168, 'Reliable CI?': 'Yes'}	{'CI': array([0.75987799, 1.16205362]), 'Error Bound': 4.9152251683957515e-168, 'Reliable CI?': 'Yes'}	No
38	Certain zoonotic bacterial diseases|bacterial infections, and other intestinal infectious diseases, and stds$F$11-20	bacterial infections, and other intestinal infectious diseases, and stds	0.9254035535591876	{'CI': array([0.70025209, 1.19152131]), 'Error Bound': 4.743544710350594e-111, 'Reliable CI?': 'Yes'}	{'CI': array([0.70025209, 1.19152131]), 'Error Bound': 4.743544710350594e-111, 'Reliable CI?': 'Yes'}	No	0.9837074514823116	{'CI': array([0.77123938, 1.23143384]), 'Error Bound': 4.559570460191203e-136, 'Reliable CI?': 'Yes'}	{'CI': array([0.77123938, 1.23143384]), 'Error Bound': 4.559570460191203e-136, 'Reliable CI?': 'Yes'}	No
39	Certain zoonotic bacterial diseases|bacterial infections, and other intestinal infectious diseases, and stds$F$21-40	bacterial infections, and other intestinal infectious diseases, and stds	0.9475588825323543	{'CI': array([0.84615735, 1.05645411]), 'Error Bound': 0.0, 'Reliable CI?': 'Yes'}	{'CI': array([0.84615735, 1.05645411]), 'Error Bound': 0.0, 'Reliable CI?': 'Yes'}	No	1.0208970021545372	{'CI': array([0.91511203, 1.13464228]), 'Error Bound': 0.0, 'Reliable CI?': 'Yes'}	{'CI': array([0.91511203, 1.13464228]), 'Error Bound': 0.0, 'Reliable CI?': 'Yes'}	No
40	Certain zoonotic bacterial diseases|bacterial infections, and other intestinal infectious diseases, and stds$F$41-60	bacterial infections, and other intestinal infectious diseases, and stds	1.0650150336742357	{'CI': array([1.00220843, 1.13050568]), 'Error Bound': 0.0, 'Reliable CI?': 'Yes'}	{'CI': array([0.99318155, 1.14038123]), 'Error Bound': 0.0, 'Reliable CI?': 'Yes'}	No	0.9734258816617422	{'CI': array([0.91627373, 1.03286167]), 'Error Bound': 0.0, 'Reliable CI?': 'Yes'}	{'CI': array([0.91627373, 1.03286167]), 'Error Bound': 0.0, 'Reliable CI?': 'Yes'}	No
41	Certain zoonotic bacterial diseases|bacterial infections, and other intestinal infectious diseases, and stds$F$61-	bacterial infections, and other intestinal infectious diseases, and stds	0.9439773715990292	{'CI': array([0.90386784, 0.98520973]), 'Error Bound': 0.0, 'Reliable CI?': 'Yes'}	{'CI': array([0.89805975, 0.99137254]), 'Error Bound': 0.0, 'Reliable CI?': 'Yes'}	Yes	1.004320190649131	{'CI': array([0.96337266, 1.04641386]), 'Error Bound': 0.0, 'Reliable CI?': 'Yes'}	{'CI': array([0.96337266, 1.04641386]), 'Error Bound': 0.0, 'Reliable CI?': 'Yes'}	No
42	Certain zoonotic bacterial diseases|bacterial infections, and other intestinal infectious diseases, and stds$M$0-10	bacterial infections, and other intestinal infectious diseases, and stds	0.8360042637379453	{'CI': array([0.66339636, 1.03255329]), 'Error Bound': 4.0222675064119e-169, 'Reliable CI?': 'Yes'}	{'CI': array([0.66339636, 1.03255329]), 'Error Bound': 4.0222675064119e-169, 'Reliable CI?': 'Yes'}	No	0.9710169361800483	{'CI': array([0.7813019 , 1.18850279]), 'Error Bound': 2.4380303481085785e-169, 'Reliable CI?': 'Yes'}	{'CI': array([0.7813019 , 1.18850279]), 'Error Bound': 2.4380303481085785e-169, 'Reliable CI?': 'Yes'}	No
43	Certain zoonotic bacterial diseases|bacterial infections, and other intestinal infectious diseases, and stds$M$11-20	bacterial infections, and other intestinal infectious diseases, and stds	0.9769011336125452	{'CI': array([0.73240139, 1.26946109]), 'Error Bound': 2.181794533000501e-100, 'Reliable CI?': 'Yes'}	{'CI': array([0.73240139, 1.26946109]), 'Error Bound': 2.181794533000501e-100, 'Reliable CI?': 'Yes'}	No	0.8647403169889817	{'CI': array([0.66226218, 1.10052835]), 'Error Bound': 6.23222498156202e-127, 'Reliable CI?': 'Yes'}	{'CI': array([0.66226218, 1.10052835]), 'Error Bound': 6.23222498156202e-127, 'Reliable CI?': 'Yes'}	No
44	Certain zoonotic bacterial diseases|bacterial infections, and other intestinal infectious diseases, and stds$M$21-40	bacterial infections, and other intestinal infectious diseases, and stds	1.11193758103213	{'CI': array([0.97842702, 1.2579815 ]), 'Error Bound': 0.0, 'Reliable CI?': 'Yes'}	{'CI': array([0.97842702, 1.2579815 ]), 'Error Bound': 0.0, 'Reliable CI?': 'Yes'}	No	1.0261262888518283	{'CI': array([0.90675942, 1.15570865]), 'Error Bound': 0.0, 'Reliable CI?': 'Yes'}	{'CI': array([0.90675942, 1.15570865]), 'Error Bound': 0.0, 'Reliable CI?': 'Yes'}	No
45	Certain zoonotic bacterial diseases|bacterial infections, and other intestinal infectious diseases, and stds$M$41-60	bacterial infections, and other intestinal infectious diseases, and stds	0.9667309904647309	{'CI': array([0.90918562, 1.02659889]), 'Error Bound': 0.0, 'Reliable CI?': 'Yes'}	{'CI': array([0.90918562, 1.02659889]), 'Error Bound': 0.0, 'Reliable CI?': 'Yes'}	No	0.9727214679639552	{'CI': array([0.91619692, 1.03147935]), 'Error Bound': 0.0, 'Reliable CI?': 'Yes'}	{'CI': array([0.91619692, 1.03147935]), 'Error Bound': 0.0, 'Reliable CI?': 'Yes'}	No
46	Certain zoonotic bacterial diseases|bacterial infections, and other intestinal infectious diseases, and stds$M$61-	bacterial infections, and other intestinal infectious diseases, and stds	0.9718076007602544	{'CI': array([0.93194617, 1.01276704]), 'Error Bound': 0.0, 'Reliable CI?': 'Yes'}	{'CI': array([0.93194617, 1.01276704]), 'Error Bound': 0.0, 'Reliable CI?': 'Yes'}	No	0.9977486711160193	{'CI': array([0.95834286, 1.03821709]), 'Error Bound': 0.0, 'Reliable CI?': 'Yes'}	{'CI': array([0.95834286, 1.03821709]), 'Error Bound': 0.0, 'Reliable CI?': 'Yes'}	No
47	Infections with a predominantly sexual mode of transmission|bacterial infections, and other intestinal infectious diseases, and stds$F$0-10	bacterial infections, and other intestinal infectious diseases, and stds	0.8924044244999396	{'CI': array([0.73248259, 1.07222475]), 'Error Bound': 7.29112117932562e-216, 'Reliable CI?': 'Yes'}	{'CI': array([0.73248259, 1.07222475]), 'Error Bound': 7.29112117932562e-216, 'Reliable CI?': 'Yes'}	No	0.9796181487069713	{'CI': array([0.8126059 , 1.16771371]), 'Error Bound': 1.798191887310437e-223, 'Reliable CI?': 'Yes'}	{'CI': array([0.8126059 , 1.16771371]), 'Error Bound': 1.798191887310437e-223, 'Reliable CI?': 'Yes'}	No
48	Infections with a predominantly sexual mode of transmission|bacterial infections, and other intestinal infectious diseases, and stds$F$11-20	bacterial infections, and other intestinal infectious diseases, and stds	1.0171113103236056	{'CI': array([0.96228679, 1.07400358]), 'Error Bound': 0.0, 'Reliable CI?': 'Yes'}	{'CI': array([0.96228679, 1.07400358]), 'Error Bound': 0.0, 'Reliable CI?': 'Yes'}	No	1.0186411762376735	{'CI': array([0.96314942, 1.07624971]), 'Error Bound': 0.0, 'Reliable CI?': 'Yes'}	{'CI': array([0.96314942, 1.07624971]), 'Error Bound': 0.0, 'Reliable CI?': 'Yes'}	No
49	Infections with a predominantly sexual mode of transmission|bacterial infections, and other intestinal infectious diseases, and stds$F$21-40	bacterial infections, and other intestinal infectious diseases, and stds	0.9907887009030575	{'CI': array([0.96288979, 1.0192181 ]), 'Error Bound': 0.0, 'Reliable CI?': 'Yes'}	{'CI': array([0.96288979, 1.0192181 ]), 'Error Bound': 0.0, 'Reliable CI?': 'Yes'}	No	0.9726777899640758	{'CI': array([0.94523222, 1.00063929]), 'Error Bound': 0.0, 'Reliable CI?': 'Yes'}	{'CI': array([0.94523222, 1.00063929]), 'Error Bound': 0.0, 'Reliable CI?': 'Yes'}	No
50	Infections with a predominantly sexual mode of transmission|bacterial infections, and other intestinal infectious diseases, and stds$F$41-60	bacterial infections, and other intestinal infectious diseases, and stds	1.0119418425261175	{'CI': array([0.97901434, 1.0456054 ]), 'Error Bound': 0.0, 'Reliable CI?': 'Yes'}	{'CI': array([0.97901434, 1.0456054 ]), 'Error Bound': 0.0, 'Reliable CI?': 'Yes'}	No	0.97742445337723	{'CI': array([0.94610603, 1.00941554]), 'Error Bound': 0.0, 'Reliable CI?': 'Yes'}	{'CI': array([0.94610603, 1.00941554]), 'Error Bound': 0.0, 'Reliable CI?': 'Yes'}	No
51	Infections with a predominantly sexual mode of transmission|bacterial infections, and other intestinal infectious diseases, and stds$F$61-	bacterial infections, and other intestinal infectious diseases, and stds	0.9621922596085236	{'CI': array([0.92697089, 0.99827108]), 'Error Bound': 0.0, 'Reliable CI?': 'Yes'}	{'CI': array([0.92186102, 1.00365178]), 'Error Bound': 0.0, 'Reliable CI?': 'Yes'}	No	0.9982714160651113	{'CI': array([0.9632557, 1.0341236]), 'Error Bound': 0.0, 'Reliable CI?': 'Yes'}	{'CI': array([0.9632557, 1.0341236]), 'Error Bound': 0.0, 'Reliable CI?': 'Yes'}	No
52	Infections with a predominantly sexual mode of transmission|bacterial infections, and other intestinal infectious diseases, and stds$M$0-10	bacterial infections, and other intestinal infectious diseases, and stds	0.7898933817200972	{'CI': array([0.64462494, 0.95206112]), 'Error Bound': 8.928578941595764e-225, 'Reliable CI?': 'Yes'}	{'CI': array([0.62434556, 0.97775039]), 'Error Bound': 8.928578941595764e-225, 'Reliable CI?': 'Yes'}	Yes	0.9908193560793682	{'CI': array([0.81013682, 1.19633037]), 'Error Bound': 1.32876427929948e-192, 'Reliable CI?': 'Yes'}	{'CI': array([0.81013682, 1.19633037]), 'Error Bound': 1.32876427929948e-192, 'Reliable CI?': 'Yes'}	No
53	Infections with a predominantly sexual mode of transmission|bacterial infections, and other intestinal infectious diseases, and stds$M$11-20	bacterial infections, and other intestinal infectious diseases, and stds	1.1174785617547458	{'CI': array([1.0008907 , 1.24349243]), 'Error Bound': 0.0, 'Reliable CI?': 'Yes'}	{'CI': array([0.98442633, 1.26294882]), 'Error Bound': 0.0, 'Reliable CI?': 'Yes'}	No	0.9643177831161381	{'CI': array([0.8607251 , 1.07568997]), 'Error Bound': 0.0, 'Reliable CI?': 'Yes'}	{'CI': array([0.8607251 , 1.07568997]), 'Error Bound': 0.0, 'Reliable CI?': 'Yes'}	No
54	Infections with a predominantly sexual mode of transmission|bacterial infections, and other intestinal infectious diseases, and stds$M$21-40	bacterial infections, and other intestinal infectious diseases, and stds	0.9982484456216032	{'CI': array([0.96000993, 1.03748801]), 'Error Bound': 0.0, 'Reliable CI?': 'Yes'}	{'CI': array([0.96000993, 1.03748801]), 'Error Bound': 0.0, 'Reliable CI?': 'Yes'}	No	0.9930015108671317	{'CI': array([0.9547665, 1.0322383]), 'Error Bound': 0.0, 'Reliable CI?': 'Yes'}	{'CI': array([0.9547665, 1.0322383]), 'Error Bound': 0.0, 'Reliable CI?': 'Yes'}	No
55	Infections with a predominantly sexual mode of transmission|bacterial infections, and other intestinal infectious diseases, and stds$M$41-60	bacterial infections, and other intestinal infectious diseases, and stds	0.9800426806070578	{'CI': array([0.94444869, 1.01650777]), 'Error Bound': 0.0, 'Reliable CI?': 'Yes'}	{'CI': array([0.94444869, 1.01650777]), 'Error Bound': 0.0, 'Reliable CI?': 'Yes'}	No	0.9901384858162102	{'CI': array([0.95507936, 1.02603905]), 'Error Bound': 0.0, 'Reliable CI?': 'Yes'}	{'CI': array([0.95507936, 1.02603905]), 'Error Bound': 0.0, 'Reliable CI?': 'Yes'}	No
56	Infections with a predominantly sexual mode of transmission|bacterial infections, and other intestinal infectious diseases, and stds$M$61-	bacterial infections, and other intestinal infectious diseases, and stds	0.983659743149372	{'CI': array([0.94804403, 1.02014589]), 'Error Bound': 0.0, 'Reliable CI?': 'Yes'}	{'CI': array([0.94804403, 1.02014589]), 'Error Bound': 0.0, 'Reliable CI?': 'Yes'}	No	0.9864628051933569	{'CI': array([0.95200904, 1.02172927]), 'Error Bound': 0.0, 'Reliable CI?': 'Yes'}	{'CI': array([0.95200904, 1.02172927]), 'Error Bound': 0.0, 'Reliable CI?': 'Yes'}	No
57	Intestinal infectious diseases|bacterial infections, and other intestinal infectious diseases, and stds$F$0-10	bacterial infections, and other intestinal infectious diseases, and stds	1.036127380116992	{'CI': array([1.00414241, 1.06880135]), 'Error Bound': 0.0, 'Reliable CI?': 'Yes'}	{'CI': array([0.99949534, 1.07366601]), 'Error Bound': 0.0, 'Reliable CI?': 'Yes'}	No	1.027729432018006	{'CI': array([0.98763068, 1.06891899]), 'Error Bound': 0.0, 'Reliable CI?': 'Yes'}	{'CI': array([0.98763068, 1.06891899]), 'Error Bound': 0.0, 'Reliable CI?': 'Yes'}	No
58	Intestinal infectious diseases|bacterial infections, and other intestinal infectious diseases, and stds$F$11-20	bacterial infections, and other intestinal infectious diseases, and stds	0.9863586163274904	{'CI': array([0.93317752, 1.0415038 ]), 'Error Bound': 0.0, 'Reliable CI?': 'Yes'}	{'CI': array([0.93317752, 1.0415038 ]), 'Error Bound': 0.0, 'Reliable CI?': 'Yes'}	No	0.9314115625017028	{'CI': array([0.87610965, 0.9888805 ]), 'Error Bound': 0.0, 'Reliable CI?': 'Yes'}	{'CI': array([0.86887062, 0.99673829]), 'Error Bound': 0.0, 'Reliable CI?': 'Yes'}	Yes
59	Intestinal infectious diseases|bacterial infections, and other intestinal infectious diseases, and stds$F$21-40	bacterial infections, and other intestinal infectious diseases, and stds	1.0036440000306082	{'CI': array([0.96724701, 1.04094514]), 'Error Bound': 0.0, 'Reliable CI?': 'Yes'}	{'CI': array([0.96724701, 1.04094514]), 'Error Bound': 0.0, 'Reliable CI?': 'Yes'}	No	0.9370226914040017	{'CI': array([0.90005173, 0.97494774]), 'Error Bound': 0.0, 'Reliable CI?': 'Yes'}	{'CI': array([0.89517981, 0.98009184]), 'Error Bound': 0.0, 'Reliable CI?': 'Yes'}	Yes
60	Intestinal infectious diseases|bacterial infections, and other intestinal infectious diseases, and stds$F$41-60	bacterial infections, and other intestinal infectious diseases, and stds	1.0274183667940366	{'CI': array([0.99678138, 1.05868824]), 'Error Bound': 0.0, 'Reliable CI?': 'Yes'}	{'CI': array([0.99678138, 1.05868824]), 'Error Bound': 0.0, 'Reliable CI?': 'Yes'}	No	0.9681888227721382	{'CI': array([0.93734887, 0.99968289]), 'Error Bound': 0.0, 'Reliable CI?': 'Yes'}	{'CI': array([0.93327525, 1.00394309]), 'Error Bound': 0.0, 'Reliable CI?': 'Yes'}	No
61	Intestinal infectious diseases|bacterial infections, and other intestinal infectious diseases, and stds$F$61-	bacterial infections, and other intestinal infectious diseases, and stds	0.9740799449585622	{'CI': array([0.94835757, 1.00025479]), 'Error Bound': 0.0, 'Reliable CI?': 'Yes'}	{'CI': array([0.94835757, 1.00025479]), 'Error Bound': 0.0, 'Reliable CI?': 'Yes'}	No	0.9933990219425601	{'CI': array([0.96632472, 1.02097154]), 'Error Bound': 0.0, 'Reliable CI?': 'Yes'}	{'CI': array([0.96632472, 1.02097154]), 'Error Bound': 0.0, 'Reliable CI?': 'Yes'}	No
62	Intestinal infectious diseases|bacterial infections, and other intestinal infectious diseases, and stds$M$0-10	bacterial infections, and other intestinal infectious diseases, and stds	1.006622703319225	{'CI': array([0.97753503, 1.03628478]), 'Error Bound': 0.0, 'Reliable CI?': 'Yes'}	{'CI': array([0.97753503, 1.03628478]), 'Error Bound': 0.0, 'Reliable CI?': 'Yes'}	No	1.0255746908478576	{'CI': array([0.9883206 , 1.06376919]), 'Error Bound': 0.0, 'Reliable CI?': 'Yes'}	{'CI': array([0.9883206 , 1.06376919]), 'Error Bound': 0.0, 'Reliable CI?': 'Yes'}	No
63	Intestinal infectious diseases|bacterial infections, and other intestinal infectious diseases, and stds$M$11-20	bacterial infections, and other intestinal infectious diseases, and stds	0.9966570354805508	{'CI': array([0.94096278, 1.05450145]), 'Error Bound': 0.0, 'Reliable CI?': 'Yes'}	{'CI': array([0.94096278, 1.05450145]), 'Error Bound': 0.0, 'Reliable CI?': 'Yes'}	No	0.9199851787040558	{'CI': array([0.86417952, 0.97800728]), 'Error Bound': 0.0, 'Reliable CI?': 'Yes'}	{'CI': array([0.85687634, 0.98594335]), 'Error Bound': 0.0, 'Reliable CI?': 'Yes'}	Yes
64	Intestinal infectious diseases|bacterial infections, and other intestinal infectious diseases, and stds$M$21-40	bacterial infections, and other intestinal infectious diseases, and stds	1.0563510064744774	{'CI': array([1.01162422, 1.10242651]), 'Error Bound': 0.0, 'Reliable CI?': 'Yes'}	{'CI': array([1.00515509, 1.10932175]), 'Error Bound': 0.0, 'Reliable CI?': 'Yes'}	Yes	0.9770696042417724	{'CI': array([0.93105095, 1.02455525]), 'Error Bound': 0.0, 'Reliable CI?': 'Yes'}	{'CI': array([0.93105095, 1.02455525]), 'Error Bound': 0.0, 'Reliable CI?': 'Yes'}	No
65	Intestinal infectious diseases|bacterial infections, and other intestinal infectious diseases, and stds$M$41-60	bacterial infections, and other intestinal infectious diseases, and stds	0.9826155887246102	{'CI': array([0.94873861, 1.01728001]), 'Error Bound': 0.0, 'Reliable CI?': 'Yes'}	{'CI': array([0.94873861, 1.01728001]), 'Error Bound': 0.0, 'Reliable CI?': 'Yes'}	No	0.9772159769515251	{'CI': array([0.9415502 , 1.01375681]), 'Error Bound': 0.0, 'Reliable CI?': 'Yes'}	{'CI': array([0.9415502 , 1.01375681]), 'Error Bound': 0.0, 'Reliable CI?': 'Yes'}	No
66	Intestinal infectious diseases|bacterial infections, and other intestinal infectious diseases, and stds$M$61-	bacterial infections, and other intestinal infectious diseases, and stds	0.9738629804743895	{'CI': array([0.94513402, 1.00315752]), 'Error Bound': 0.0, 'Reliable CI?': 'Yes'}	{'CI': array([0.94513402, 1.00315752]), 'Error Bound': 0.0, 'Reliable CI?': 'Yes'}	No	0.984602442417478	{'CI': array([0.95520923, 1.01458548]), 'Error Bound': 0.0, 'Reliable CI?': 'Yes'}	{'CI': array([0.95520923, 1.01458548]), 'Error Bound': 0.0, 'Reliable CI?': 'Yes'}	No
67	Other bacterial diseases|bacterial infections, and other intestinal infectious diseases, and stds$F$0-10	bacterial infections, and other intestinal infectious diseases, and stds	1.0073353184371074	{'CI': array([0.95204625, 1.06473667]), 'Error Bound': 0.0, 'Reliable CI?': 'Yes'}	{'CI': array([0.95204625, 1.06473667]), 'Error Bound': 0.0, 'Reliable CI?': 'Yes'}	No	0.9680058510841937	{'CI': array([0.90988235, 1.02849834]), 'Error Bound': 0.0, 'Reliable CI?': 'Yes'}	{'CI': array([0.90988235, 1.02849834]), 'Error Bound': 0.0, 'Reliable CI?': 'Yes'}	No
68	Other bacterial diseases|bacterial infections, and other intestinal infectious diseases, and stds$F$11-20	bacterial infections, and other intestinal infectious diseases, and stds	0.937024334810217	{'CI': array([0.86913896, 1.00820014]), 'Error Bound': 0.0, 'Reliable CI?': 'Yes'}	{'CI': array([0.86913896, 1.00820014]), 'Error Bound': 0.0, 'Reliable CI?': 'Yes'}	No	0.9971012248367339	{'CI': array([0.92844349, 1.06905355]), 'Error Bound': 0.0, 'Reliable CI?': 'Yes'}	{'CI': array([0.92844349, 1.06905355]), 'Error Bound': 0.0, 'Reliable CI?': 'Yes'}	No
69	Other bacterial diseases|bacterial infections, and other intestinal infectious diseases, and stds$F$21-40	bacterial infections, and other intestinal infectious diseases, and stds	0.9751685191081969	{'CI': array([0.93538875, 1.01604148]), 'Error Bound': 0.0, 'Reliable CI?': 'Yes'}	{'CI': array([0.93538875, 1.01604148]), 'Error Bound': 0.0, 'Reliable CI?': 'Yes'}	No	1.0056666818370752	{'CI': array([0.96640125, 1.04598476]), 'Error Bound': 0.0, 'Reliable CI?': 'Yes'}	{'CI': array([0.96640125, 1.04598476]), 'Error Bound': 0.0, 'Reliable CI?': 'Yes'}	No
70	Other bacterial diseases|bacterial infections, and other intestinal infectious diseases, and stds$F$41-60	bacterial infections, and other intestinal infectious diseases, and stds	1.0182097916728103	{'CI': array([0.99260287, 1.04425873]), 'Error Bound': 0.0, 'Reliable CI?': 'Yes'}	{'CI': array([0.99260287, 1.04425873]), 'Error Bound': 0.0, 'Reliable CI?': 'Yes'}	No	1.0117920928161197	{'CI': array([0.98650254, 1.03751338]), 'Error Bound': 0.0, 'Reliable CI?': 'Yes'}	{'CI': array([0.98650254, 1.03751338]), 'Error Bound': 0.0, 'Reliable CI?': 'Yes'}	No
71	Other bacterial diseases|bacterial infections, and other intestinal infectious diseases, and stds$F$61-	bacterial infections, and other intestinal infectious diseases, and stds	0.982296115357632	{'CI': array([0.96192434, 1.00294989]), 'Error Bound': 0.0, 'Reliable CI?': 'Yes'}	{'CI': array([0.96192434, 1.00294989]), 'Error Bound': 0.0, 'Reliable CI?': 'Yes'}	No	1.007594284366781	{'CI': array([0.98698862, 1.0284859 ]), 'Error Bound': 0.0, 'Reliable CI?': 'Yes'}	{'CI': array([0.98698862, 1.0284859 ]), 'Error Bound': 0.0, 'Reliable CI?': 'Yes'}	No
72	Other bacterial diseases|bacterial infections, and other intestinal infectious diseases, and stds$M$0-10	bacterial infections, and other intestinal infectious diseases, and stds	0.9947044020163407	{'CI': array([0.94374668, 1.04745883]), 'Error Bound': 0.0, 'Reliable CI?': 'Yes'}	{'CI': array([0.94374668, 1.04745883]), 'Error Bound': 0.0, 'Reliable CI?': 'Yes'}	No	1.0533646170677184	{'CI': array([0.99379986, 1.11534736]), 'Error Bound': 0.0, 'Reliable CI?': 'Yes'}	{'CI': array([0.99379986, 1.11534736]), 'Error Bound': 0.0, 'Reliable CI?': 'Yes'}	No
73	Other bacterial diseases|bacterial infections, and other intestinal infectious diseases, and stds$M$11-20	bacterial infections, and other intestinal infectious diseases, and stds	0.9808794582428413	{'CI': array([0.90552779, 1.06024371]), 'Error Bound': 0.0, 'Reliable CI?': 'Yes'}	{'CI': array([0.90552779, 1.06024371]), 'Error Bound': 0.0, 'Reliable CI?': 'Yes'}	No	0.9482756109622791	{'CI': array([0.87803288, 1.02203058]), 'Error Bound': 0.0, 'Reliable CI?': 'Yes'}	{'CI': array([0.87803288, 1.02203058]), 'Error Bound': 0.0, 'Reliable CI?': 'Yes'}	No
74	Other bacterial diseases|bacterial infections, and other intestinal infectious diseases, and stds$M$21-40	bacterial infections, and other intestinal infectious diseases, and stds	1.0257146216047126	{'CI': array([0.9759934 , 1.07712577]), 'Error Bound': 0.0, 'Reliable CI?': 'Yes'}	{'CI': array([0.9759934 , 1.07712577]), 'Error Bound': 0.0, 'Reliable CI?': 'Yes'}	No	0.9967951796132752	{'CI': array([0.94943714, 1.04569771]), 'Error Bound': 0.0, 'Reliable CI?': 'Yes'}	{'CI': array([0.94943714, 1.04569771]), 'Error Bound': 0.0, 'Reliable CI?': 'Yes'}	No
75	Other bacterial diseases|bacterial infections, and other intestinal infectious diseases, and stds$M$41-60	bacterial infections, and other intestinal infectious diseases, and stds	0.9553450399334268	{'CI': array([0.93065018, 0.98045962]), 'Error Bound': 0.0, 'Reliable CI?': 'Yes'}	{'CI': array([0.92705351, 0.98418882]), 'Error Bound': 0.0, 'Reliable CI?': 'Yes'}	Yes	0.9951258154434243	{'CI': array([0.97007145, 1.02060626]), 'Error Bound': 0.0, 'Reliable CI?': 'Yes'}	{'CI': array([0.97007145, 1.02060626]), 'Error Bound': 0.0, 'Reliable CI?': 'Yes'}	No
76	Other bacterial diseases|bacterial infections, and other intestinal infectious diseases, and stds$M$61-	bacterial infections, and other intestinal infectious diseases, and stds	0.9750908825634574	{'CI': array([0.95528916, 0.99515956]), 'Error Bound': 0.0, 'Reliable CI?': 'Yes'}	{'CI': array([0.95239966, 0.99813334]), 'Error Bound': 0.0, 'Reliable CI?': 'Yes'}	Yes	0.9958987886674799	{'CI': array([0.97601975, 1.01604485]), 'Error Bound': 0.0, 'Reliable CI?': 'Yes'}	{'CI': array([0.97601975, 1.01604485]), 'Error Bound': 0.0, 'Reliable CI?': 'Yes'}	No
77	Other spirochaetal diseases|bacterial infections, and other intestinal infectious diseases, and stds$F$11-20	bacterial infections, and other intestinal infectious diseases, and stds	1.059247671935966	{'CI': array([0.91694067, 1.21615368]), 'Error Bound': 0.0, 'Reliable CI?': 'Yes'}	{'CI': array([0.91694067, 1.21615368]), 'Error Bound': 0.0, 'Reliable CI?': 'Yes'}	No	0.9814698619573518	{'CI': array([0.85036083, 1.12521332]), 'Error Bound': 0.0, 'Reliable CI?': 'Yes'}	{'CI': array([0.85036083, 1.12521332]), 'Error Bound': 0.0, 'Reliable CI?': 'Yes'}	No
78	Other spirochaetal diseases|bacterial infections, and other intestinal infectious diseases, and stds$F$21-40	bacterial infections, and other intestinal infectious diseases, and stds	1.0448401668744918	{'CI': array([0.95669875, 1.13839931]), 'Error Bound': 0.0, 'Reliable CI?': 'Yes'}	{'CI': array([0.95669875, 1.13839931]), 'Error Bound': 0.0, 'Reliable CI?': 'Yes'}	No	1.0172602934997594	{'CI': array([0.93950373, 1.09923906]), 'Error Bound': 0.0, 'Reliable CI?': 'Yes'}	{'CI': array([0.93950373, 1.09923906]), 'Error Bound': 0.0, 'Reliable CI?': 'Yes'}	No
79	Other spirochaetal diseases|bacterial infections, and other intestinal infectious diseases, and stds$F$41-60	bacterial infections, and other intestinal infectious diseases, and stds	1.0267839095290987	{'CI': array([0.96457865, 1.0916557 ]), 'Error Bound': 0.0, 'Reliable CI?': 'Yes'}	{'CI': array([0.96457865, 1.0916557 ]), 'Error Bound': 0.0, 'Reliable CI?': 'Yes'}	No	0.9902389277098002	{'CI': array([0.93501721, 1.04757732]), 'Error Bound': 0.0, 'Reliable CI?': 'Yes'}	{'CI': array([0.93501721, 1.04757732]), 'Error Bound': 0.0, 'Reliable CI?': 'Yes'}	No
80	Other spirochaetal diseases|bacterial infections, and other intestinal infectious diseases, and stds$F$61-	bacterial infections, and other intestinal infectious diseases, and stds	1.0093832538359995	{'CI': array([0.87388472, 1.15828194]), 'Error Bound': 0.0, 'Reliable CI?': 'Yes'}	{'CI': array([0.87388472, 1.15828194]), 'Error Bound': 0.0, 'Reliable CI?': 'Yes'}	No	0.9882035301470131	{'CI': array([0.87635336, 1.10909361]), 'Error Bound': 0.0, 'Reliable CI?': 'Yes'}	{'CI': array([0.87635336, 1.10909361]), 'Error Bound': 0.0, 'Reliable CI?': 'Yes'}	No
81	Other spirochaetal diseases|bacterial infections, and other intestinal infectious diseases, and stds$M$11-20	bacterial infections, and other intestinal infectious diseases, and stds	0.9827910324488196	{'CI': array([0.8208057 , 1.16451543]), 'Error Bound': 4.024769889228677e-239, 'Reliable CI?': 'Yes'}	{'CI': array([0.8208057 , 1.16451543]), 'Error Bound': 4.024769889228677e-239, 'Reliable CI?': 'Yes'}	No	1.0071944913659197	{'CI': array([0.85621923, 1.17500959]), 'Error Bound': 2.7707182070405126e-286, 'Reliable CI?': 'Yes'}	{'CI': array([0.85621923, 1.17500959]), 'Error Bound': 2.7707182070405126e-286, 'Reliable CI?': 'Yes'}	No
82	Other spirochaetal diseases|bacterial infections, and other intestinal infectious diseases, and stds$M$21-40	bacterial infections, and other intestinal infectious diseases, and stds	1.0464858043655527	{'CI': array([0.92024838, 1.1841328 ]), 'Error Bound': 0.0, 'Reliable CI?': 'Yes'}	{'CI': array([0.92024838, 1.1841328 ]), 'Error Bound': 0.0, 'Reliable CI?': 'Yes'}	No	0.9931999328367751	{'CI': array([0.8848687 , 1.10997811]), 'Error Bound': 0.0, 'Reliable CI?': 'Yes'}	{'CI': array([0.8848687 , 1.10997811]), 'Error Bound': 0.0, 'Reliable CI?': 'Yes'}	No
83	Other spirochaetal diseases|bacterial infections, and other intestinal infectious diseases, and stds$M$41-60	bacterial infections, and other intestinal infectious diseases, and stds	0.9806972435616556	{'CI': array([0.89493376, 1.07169762]), 'Error Bound': 0.0, 'Reliable CI?': 'Yes'}	{'CI': array([0.89493376, 1.07169762]), 'Error Bound': 0.0, 'Reliable CI?': 'Yes'}	No	1.0014304047638647	{'CI': array([0.92867054, 1.07789577]), 'Error Bound': 0.0, 'Reliable CI?': 'Yes'}	{'CI': array([0.92867054, 1.07789577]), 'Error Bound': 0.0, 'Reliable CI?': 'Yes'}	No
84	Other spirochaetal diseases|bacterial infections, and other intestinal infectious diseases, and stds$M$61-	bacterial infections, and other intestinal infectious diseases, and stds	1.0193887038086429	{'CI': array([0.86599208, 1.19012366]), 'Error Bound': 1.6796916405521542e-281, 'Reliable CI?': 'Yes'}	{'CI': array([0.86599208, 1.19012366]), 'Error Bound': 1.6796916405521542e-281, 'Reliable CI?': 'Yes'}	No	0.9731518195730491	{'CI': array([0.85287749, 1.1039988 ]), 'Error Bound': 0.0, 'Reliable CI?': 'Yes'}	{'CI': array([0.85287749, 1.1039988 ]), 'Error Bound': 0.0, 'Reliable CI?': 'Yes'}	No
85	Tuberculosis|bacterial infections, and other intestinal infectious diseases, and stds$F$21-40	bacterial infections, and other intestinal infectious diseases, and stds	1.020227904231178	{'CI': array([0.90033191, 1.15046613]), 'Error Bound': 0.0, 'Reliable CI?': 'Yes'}	{'CI': array([0.90033191, 1.15046613]), 'Error Bound': 0.0, 'Reliable CI?': 'Yes'}	No	0.980286046196232	{'CI': array([0.86318308, 1.10736838]), 'Error Bound': 0.0, 'Reliable CI?': 'Yes'}	{'CI': array([0.86318308, 1.10736838]), 'Error Bound': 0.0, 'Reliable CI?': 'Yes'}	No
86	Tuberculosis|bacterial infections, and other intestinal infectious diseases, and stds$F$41-60	bacterial infections, and other intestinal infectious diseases, and stds	1.0033915773410043	{'CI': array([0.91461423, 1.09774713]), 'Error Bound': 0.0, 'Reliable CI?': 'Yes'}	{'CI': array([0.91461423, 1.09774713]), 'Error Bound': 0.0, 'Reliable CI?': 'Yes'}	No	1.0212142534787003	{'CI': array([0.92942645, 1.11893683]), 'Error Bound': 0.0, 'Reliable CI?': 'Yes'}	{'CI': array([0.92942645, 1.11893683]), 'Error Bound': 0.0, 'Reliable CI?': 'Yes'}	No
87	Tuberculosis|bacterial infections, and other intestinal infectious diseases, and stds$F$61-	bacterial infections, and other intestinal infectious diseases, and stds	0.9654642152306984	{'CI': array([0.8673227 , 1.07055794]), 'Error Bound': 0.0, 'Reliable CI?': 'Yes'}	{'CI': array([0.8673227 , 1.07055794]), 'Error Bound': 0.0, 'Reliable CI?': 'Yes'}	No	0.9522615214083794	{'CI': array([0.85400065, 1.05752149]), 'Error Bound': 0.0, 'Reliable CI?': 'Yes'}	{'CI': array([0.85400065, 1.05752149]), 'Error Bound': 0.0, 'Reliable CI?': 'Yes'}	No
88	Tuberculosis|bacterial infections, and other intestinal infectious diseases, and stds$M$21-40	bacterial infections, and other intestinal infectious diseases, and stds	0.9734443598485913	{'CI': array([0.84142422, 1.11833235]), 'Error Bound': 0.0, 'Reliable CI?': 'Yes'}	{'CI': array([0.84142422, 1.11833235]), 'Error Bound': 0.0, 'Reliable CI?': 'Yes'}	No	1.0329507210957507	{'CI': array([0.89498373, 1.18471535]), 'Error Bound': 0.0, 'Reliable CI?': 'Yes'}	{'CI': array([0.89498373, 1.18471535]), 'Error Bound': 0.0, 'Reliable CI?': 'Yes'}	No
89	Tuberculosis|bacterial infections, and other intestinal infectious diseases, and stds$M$41-60	bacterial infections, and other intestinal infectious diseases, and stds	1.0479053769295603	{'CI': array([0.95401659, 1.14795848]), 'Error Bound': 0.0, 'Reliable CI?': 'Yes'}	{'CI': array([0.95401659, 1.14795848]), 'Error Bound': 0.0, 'Reliable CI?': 'Yes'}	No	1.00256193687233	{'CI': array([0.91014657, 1.10103619]), 'Error Bound': 0.0, 'Reliable CI?': 'Yes'}	{'CI': array([0.91014657, 1.10103619]), 'Error Bound': 0.0, 'Reliable CI?': 'Yes'}	No
90	Tuberculosis|bacterial infections, and other intestinal infectious diseases, and stds$M$61-	bacterial infections, and other intestinal infectious diseases, and stds	1.0368781727847658	{'CI': array([0.93919969, 1.1412666 ]), 'Error Bound': 0.0, 'Reliable CI?': 'Yes'}	{'CI': array([0.93919969, 1.1412666 ]), 'Error Bound': 0.0, 'Reliable CI?': 'Yes'}	No	0.9619232532826751	{'CI': array([0.87274562, 1.05680729]), 'Error Bound': 0.0, 'Reliable CI?': 'Yes'}	{'CI': array([0.87274562, 1.05680729]), 'Error Bound': 0.0, 'Reliable CI?': 'Yes'}	No
91	Birth trauma|certain conditions originating in the perinatal period$F$0-10	certain conditions originating in the perinatal period	1.0253604513646475	{'CI': array([0.92319296, 1.13493349]), 'Error Bound': 0.0, 'Reliable CI?': 'Yes'}	{'CI': array([0.92319296, 1.13493349]), 'Error Bound': 0.0, 'Reliable CI?': 'Yes'}	No	1.0845328871668993	{'CI': array([0.97046595, 1.20770885]), 'Error Bound': 0.0, 'Reliable CI?': 'Yes'}	{'CI': array([0.97046595, 1.20770885]), 'Error Bound': 0.0, 'Reliable CI?': 'Yes'}	No
92	Birth trauma|certain conditions originating in the perinatal period$F$21-40	certain conditions originating in the perinatal period	1.0215401344778385	{'CI': array([0.76842882, 1.32560242]), 'Error Bound': 4.4146841583075035e-99, 'Reliable CI?': 'Yes'}	{'CI': array([0.76842882, 1.32560242]), 'Error Bound': 4.4146841583075035e-99, 'Reliable CI?': 'Yes'}	No	0.7639603845089414	{'CI': array([0.56298629, 0.99910329]), 'Error Bound': 5.8133325348091e-110, 'Reliable CI?': 'Yes'}	{'CI': array([0.53784516, 1.03426781]), 'Error Bound': 5.8133325348091e-110, 'Reliable CI?': 'Yes'}	No
93	Birth trauma|certain conditions originating in the perinatal period$M$0-10	certain conditions originating in the perinatal period	0.9884955134788647	{'CI': array([0.89314802, 1.0903467 ]), 'Error Bound': 0.0, 'Reliable CI?': 'Yes'}	{'CI': array([0.89314802, 1.0903467 ]), 'Error Bound': 0.0, 'Reliable CI?': 'Yes'}	No	1.041449454795045	{'CI': array([0.94122135, 1.14874883]), 'Error Bound': 0.0, 'Reliable CI?': 'Yes'}	{'CI': array([0.94122135, 1.14874883]), 'Error Bound': 0.0, 'Reliable CI?': 'Yes'}	No
94	Conditions involving the integument and temperature regulation of fetus and newborn|certain conditions originating in the perinatal period$F$0-10	certain conditions originating in the perinatal period	0.958785260668258	{'CI': array([0.85262546, 1.07315719]), 'Error Bound': 0.0, 'Reliable CI?': 'Yes'}	{'CI': array([0.85262546, 1.07315719]), 'Error Bound': 0.0, 'Reliable CI?': 'Yes'}	No	1.0002212680718223	{'CI': array([0.89266186, 1.11608812]), 'Error Bound': 0.0, 'Reliable CI?': 'Yes'}	{'CI': array([0.89266186, 1.11608812]), 'Error Bound': 0.0, 'Reliable CI?': 'Yes'}	No
95	Conditions involving the integument and temperature regulation of fetus and newborn|certain conditions originating in the perinatal period$F$21-40	certain conditions originating in the perinatal period	1.0666774538819206	{'CI': array([0.81094878, 1.37360375]), 'Error Bound': 8.815837448815465e-103, 'Reliable CI?': 'Yes'}	{'CI': array([0.81094878, 1.37360375]), 'Error Bound': 8.815837448815465e-103, 'Reliable CI?': 'Yes'}	No	1.225743060624578	{'CI': array([0.95367002, 1.55298037]), 'Error Bound': 2.613285210266333e-109, 'Reliable CI?': 'Yes'}	{'CI': array([0.95367002, 1.55298037]), 'Error Bound': 2.613285210266333e-109, 'Reliable CI?': 'Yes'}	No
96	Conditions involving the integument and temperature regulation of fetus and newborn|certain conditions originating in the perinatal period$M$0-10	certain conditions originating in the perinatal period	0.9496865853634354	{'CI': array([0.86594208, 1.03847605]), 'Error Bound': 0.0, 'Reliable CI?': 'Yes'}	{'CI': array([0.86594208, 1.03847605]), 'Error Bound': 0.0, 'Reliable CI?': 'Yes'}	No	1.0115587128479446	{'CI': array([0.92219327, 1.10656199]), 'Error Bound': 0.0, 'Reliable CI?': 'Yes'}	{'CI': array([0.92219327, 1.10656199]), 'Error Bound': 0.0, 'Reliable CI?': 'Yes'}	No
97	Digestive system disorders of fetus and newborn|certain conditions originating in the perinatal period$F$0-10	certain conditions originating in the perinatal period	1.1297128119057613	{'CI': array([0.98596183, 1.28801518]), 'Error Bound': 0.0, 'Reliable CI?': 'Yes'}	{'CI': array([0.98596183, 1.28801518]), 'Error Bound': 0.0, 'Reliable CI?': 'Yes'}	No	1.1409990977179392	{'CI': array([1.00054181, 1.29525057]), 'Error Bound': 0.0, 'Reliable CI?': 'Yes'}	{'CI': array([0.98263668, 1.31711905]), 'Error Bound': 0.0, 'Reliable CI?': 'Yes'}	No
98	Digestive system disorders of fetus and newborn|certain conditions originating in the perinatal period$M$0-10	certain conditions originating in the perinatal period	0.9932342403195334	{'CI': array([0.86982978, 1.12773572]), 'Error Bound': 0.0, 'Reliable CI?': 'Yes'}	{'CI': array([0.86982978, 1.12773572]), 'Error Bound': 0.0, 'Reliable CI?': 'Yes'}	No	1.0617273958725555	{'CI': array([0.93621351, 1.19845004]), 'Error Bound': 0.0, 'Reliable CI?': 'Yes'}	{'CI': array([0.93621351, 1.19845004]), 'Error Bound': 0.0, 'Reliable CI?': 'Yes'}	No
99	Disorders related to length of gestation and fetal growth|certain conditions originating in the perinatal period$F$0-10	certain conditions originating in the perinatal period	1.00370678047322	{'CI': array([0.98455985, 1.02310114]), 'Error Bound': 0.0, 'Reliable CI?': 'Yes'}	{'CI': array([0.98455985, 1.02310114]), 'Error Bound': 0.0, 'Reliable CI?': 'Yes'}	No	1.0028678233451642	{'CI': array([0.98300738, 1.02299448]), 'Error Bound': 0.0, 'Reliable CI?': 'Yes'}	{'CI': array([0.98300738, 1.02299448]), 'Error Bound': 0.0, 'Reliable CI?': 'Yes'}	No
100	Disorders related to length of gestation and fetal growth|certain conditions originating in the perinatal period$F$11-20	certain conditions originating in the perinatal period	1.172691850367781	{'CI': array([0.88524487, 1.52375704]), 'Error Bound': 1.830372993119217e-91, 'Reliable CI?': 'Yes'}	{'CI': array([0.88524487, 1.52375704]), 'Error Bound': 1.830372993119217e-91, 'Reliable CI?': 'Yes'}	No	0.9447219629780272	{'CI': array([0.69028873, 1.25226895]), 'Error Bound': 2.042423827143758e-88, 'Reliable CI?': 'Yes'}	{'CI': array([0.69028873, 1.25226895]), 'Error Bound': 2.042423827143758e-88, 'Reliable CI?': 'Yes'}	No
101	Disorders related to length of gestation and fetal growth|certain conditions originating in the perinatal period$F$21-40	certain conditions originating in the perinatal period	0.9909596172003763	{'CI': array([0.93308612, 1.05116341]), 'Error Bound': 0.0, 'Reliable CI?': 'Yes'}	{'CI': array([0.93308612, 1.05116341]), 'Error Bound': 0.0, 'Reliable CI?': 'Yes'}	No	0.9646636253016307	{'CI': array([0.90876819, 1.02274764]), 'Error Bound': 0.0, 'Reliable CI?': 'Yes'}	{'CI': array([0.90876819, 1.02274764]), 'Error Bound': 0.0, 'Reliable CI?': 'Yes'}	No
102	Disorders related to length of gestation and fetal growth|certain conditions originating in the perinatal period$F$41-60	certain conditions originating in the perinatal period	0.9799612567799785	{'CI': array([0.78007069, 1.21082374]), 'Error Bound': 1.1063286973060691e-153, 'Reliable CI?': 'Yes'}	{'CI': array([0.78007069, 1.21082374]), 'Error Bound': 1.1063286973060691e-153, 'Reliable CI?': 'Yes'}	No	0.9400903253386677	{'CI': array([0.73676208, 1.17603408]), 'Error Bound': 2.040887104526887e-140, 'Reliable CI?': 'Yes'}	{'CI': array([0.73676208, 1.17603408]), 'Error Bound': 2.040887104526887e-140, 'Reliable CI?': 'Yes'}	No
103	Disorders related to length of gestation and fetal growth|certain conditions originating in the perinatal period$M$0-10	certain conditions originating in the perinatal period	1.0062930611217917	{'CI': array([0.9885552 , 1.02424289]), 'Error Bound': 0.0, 'Reliable CI?': 'Yes'}	{'CI': array([0.9885552 , 1.02424289]), 'Error Bound': 0.0, 'Reliable CI?': 'Yes'}	No	1.017342281681006	{'CI': array([0.99853462, 1.03638735]), 'Error Bound': 0.0, 'Reliable CI?': 'Yes'}	{'CI': array([0.99853462, 1.03638735]), 'Error Bound': 0.0, 'Reliable CI?': 'Yes'}	No
104	Disorders related to length of gestation and fetal growth|certain conditions originating in the perinatal period$M$21-40	certain conditions originating in the perinatal period	0.895690840240295	{'CI': array([0.77488213, 1.02750017]), 'Error Bound': 0.0, 'Reliable CI?': 'Yes'}	{'CI': array([0.77488213, 1.02750017]), 'Error Bound': 0.0, 'Reliable CI?': 'Yes'}	No	0.9882245705100833	{'CI': array([0.87486715, 1.11088145]), 'Error Bound': 0.0, 'Reliable CI?': 'Yes'}	{'CI': array([0.87486715, 1.11088145]), 'Error Bound': 0.0, 'Reliable CI?': 'Yes'}	No
105	Disorders related to length of gestation and fetal growth|certain conditions originating in the perinatal period$M$41-60	certain conditions originating in the perinatal period	1.0562727400237935	{'CI': array([0.80136754, 1.36221557]), 'Error Bound': 3.964462019478779e-102, 'Reliable CI?': 'Yes'}	{'CI': array([0.80136754, 1.36221557]), 'Error Bound': 3.964462019478779e-102, 'Reliable CI?': 'Yes'}	No	0.8613820484356886	{'CI': array([0.66662935, 1.08680576]), 'Error Bound': 6.161011727034613e-137, 'Reliable CI?': 'Yes'}	{'CI': array([0.66662935, 1.08680576]), 'Error Bound': 6.161011727034613e-137, 'Reliable CI?': 'Yes'}	No
106	Fetus and newborn affected by maternal factors and by complications of pregnancy, labour and delivery|certain conditions originating in the perinatal period$F$0-10	certain conditions originating in the perinatal period	0.9962841492750258	{'CI': array([0.95543089, 1.03828347]), 'Error Bound': 0.0, 'Reliable CI?': 'Yes'}	{'CI': array([0.95543089, 1.03828347]), 'Error Bound': 0.0, 'Reliable CI?': 'Yes'}	No	0.9968249086275365	{'CI': array([0.95411625, 1.04078656]), 'Error Bound': 0.0, 'Reliable CI?': 'Yes'}	{'CI': array([0.95411625, 1.04078656]), 'Error Bound': 0.0, 'Reliable CI?': 'Yes'}	No
107	Fetus and newborn affected by maternal factors and by complications of pregnancy, labour and delivery|certain conditions originating in the perinatal period$F$21-40	certain conditions originating in the perinatal period	0.9694147325828311	{'CI': array([0.90121775, 1.04089568]), 'Error Bound': 0.0, 'Reliable CI?': 'Yes'}	{'CI': array([0.90121775, 1.04089568]), 'Error Bound': 0.0, 'Reliable CI?': 'Yes'}	No	0.938876232994809	{'CI': array([0.87291465, 1.00793546]), 'Error Bound': 0.0, 'Reliable CI?': 'Yes'}	{'CI': array([0.87291465, 1.00793546]), 'Error Bound': 0.0, 'Reliable CI?': 'Yes'}	No
108	Fetus and newborn affected by maternal factors and by complications of pregnancy, labour and delivery|certain conditions originating in the perinatal period$F$41-60	certain conditions originating in the perinatal period	1.0327490971465512	{'CI': array([0.85670058, 1.23192088]), 'Error Bound': 5.420408991819569e-215, 'Reliable CI?': 'Yes'}	{'CI': array([0.85670058, 1.23192088]), 'Error Bound': 5.420408991819569e-215, 'Reliable CI?': 'Yes'}	No	1.0159218639721215	{'CI': array([0.85036724, 1.20188117]), 'Error Bound': 4.0462750092949145e-239, 'Reliable CI?': 'Yes'}	{'CI': array([0.85036724, 1.20188117]), 'Error Bound': 4.0462750092949145e-239, 'Reliable CI?': 'Yes'}	No
109	Fetus and newborn affected by maternal factors and by complications of pregnancy, labour and delivery|certain conditions originating in the perinatal period$M$0-10	certain conditions originating in the perinatal period	0.9806834518546801	{'CI': array([0.94260302, 1.0197631 ]), 'Error Bound': 0.0, 'Reliable CI?': 'Yes'}	{'CI': array([0.94260302, 1.0197631 ]), 'Error Bound': 0.0, 'Reliable CI?': 'Yes'}	No	1.0057317398634091	{'CI': array([0.96437662, 1.048257 ]), 'Error Bound': 0.0, 'Reliable CI?': 'Yes'}	{'CI': array([0.96437662, 1.048257 ]), 'Error Bound': 0.0, 'Reliable CI?': 'Yes'}	No
110	Fetus and newborn affected by maternal factors and by complications of pregnancy, labour and delivery|certain conditions originating in the perinatal period$M$21-40	certain conditions originating in the perinatal period	1.007068930700226	{'CI': array([0.80516818, 1.24029536]), 'Error Bound': 4.4826242344264647e-156, 'Reliable CI?': 'Yes'}	{'CI': array([0.80516818, 1.24029536]), 'Error Bound': 4.4826242344264647e-156, 'Reliable CI?': 'Yes'}	No	1.1646168369820533	{'CI': array([0.96804936, 1.3890461 ]), 'Error Bound': 1.6254241508888006e-201, 'Reliable CI?': 'Yes'}	{'CI': array([0.96804936, 1.3890461 ]), 'Error Bound': 1.6254241508888006e-201, 'Reliable CI?': 'Yes'}	No
111	Haemorrhagic and haematological disorders of fetus and newborn|certain conditions originating in the perinatal period$F$0-10	certain conditions originating in the perinatal period	1.0142098136187188	{'CI': array([0.98842848, 1.04044016]), 'Error Bound': 0.0, 'Reliable CI?': 'Yes'}	{'CI': array([0.98842848, 1.04044016]), 'Error Bound': 0.0, 'Reliable CI?': 'Yes'}	No	1.006613222165219	{'CI': array([0.97962255, 1.03409733]), 'Error Bound': 0.0, 'Reliable CI?': 'Yes'}	{'CI': array([0.97962255, 1.03409733]), 'Error Bound': 0.0, 'Reliable CI?': 'Yes'}	No
112	Haemorrhagic and haematological disorders of fetus and newborn|certain conditions originating in the perinatal period$F$21-40	certain conditions originating in the perinatal period	1.0521985742410889	{'CI': array([0.97702162, 1.13127151]), 'Error Bound': 0.0, 'Reliable CI?': 'Yes'}	{'CI': array([0.97702162, 1.13127151]), 'Error Bound': 0.0, 'Reliable CI?': 'Yes'}	No	0.9329957391780932	{'CI': array([0.86644619, 1.00270637]), 'Error Bound': 0.0, 'Reliable CI?': 'Yes'}	{'CI': array([0.86644619, 1.00270637]), 'Error Bound': 0.0, 'Reliable CI?': 'Yes'}	No
113	Haemorrhagic and haematological disorders of fetus and newborn|certain conditions originating in the perinatal period$F$41-60	certain conditions originating in the perinatal period	0.9013823800410927	{'CI': array([0.70618405, 1.12692946]), 'Error Bound': 1.505289023860842e-144, 'Reliable CI?': 'Yes'}	{'CI': array([0.70618405, 1.12692946]), 'Error Bound': 1.505289023860842e-144, 'Reliable CI?': 'Yes'}	No	0.9255787910614691	{'CI': array([0.72380209, 1.15962262]), 'Error Bound': 9.168492072244357e-140, 'Reliable CI?': 'Yes'}	{'CI': array([0.72380209, 1.15962262]), 'Error Bound': 9.168492072244357e-140, 'Reliable CI?': 'Yes'}	No
114	Haemorrhagic and haematological disorders of fetus and newborn|certain conditions originating in the perinatal period$M$0-10	certain conditions originating in the perinatal period	1.003465076169756	{'CI': array([0.97946919, 1.02785087]), 'Error Bound': 0.0, 'Reliable CI?': 'Yes'}	{'CI': array([0.97946919, 1.02785087]), 'Error Bound': 0.0, 'Reliable CI?': 'Yes'}	No	0.9859074071459982	{'CI': array([0.96112247, 1.01111072]), 'Error Bound': 0.0, 'Reliable CI?': 'Yes'}	{'CI': array([0.96112247, 1.01111072]), 'Error Bound': 0.0, 'Reliable CI?': 'Yes'}	No
115	Haemorrhagic and haematological disorders of fetus and newborn|certain conditions originating in the perinatal period$M$21-40	certain conditions originating in the perinatal period	1.055837423296285	{'CI': array([0.92855034, 1.19469429]), 'Error Bound': 0.0, 'Reliable CI?': 'Yes'}	{'CI': array([0.92855034, 1.19469429]), 'Error Bound': 0.0, 'Reliable CI?': 'Yes'}	No	0.9874232982020917	{'CI': array([0.87744796, 1.10613262]), 'Error Bound': 0.0, 'Reliable CI?': 'Yes'}	{'CI': array([0.87744796, 1.10613262]), 'Error Bound': 0.0, 'Reliable CI?': 'Yes'}	No
116	Haemorrhagic and haematological disorders of fetus and newborn|certain conditions originating in the perinatal period$M$41-60	certain conditions originating in the perinatal period	0.9863136882944573	{'CI': array([0.7737271, 1.2341938]), 'Error Bound': 2.7680573814224298e-136, 'Reliable CI?': 'Yes'}	{'CI': array([0.7737271, 1.2341938]), 'Error Bound': 2.7680573814224298e-136, 'Reliable CI?': 'Yes'}	No	0.9075356746411343	{'CI': array([0.7155519 , 1.12871362]), 'Error Bound': 4.501315164057914e-151, 'Reliable CI?': 'Yes'}	{'CI': array([0.7155519 , 1.12871362]), 'Error Bound': 4.501315164057914e-151, 'Reliable CI?': 'Yes'}	No
117	Infections specific to the perinatal period|certain conditions originating in the perinatal period$F$0-10	certain conditions originating in the perinatal period	0.9667189047381082	{'CI': array([0.90453005, 1.031631 ]), 'Error Bound': 0.0, 'Reliable CI?': 'Yes'}	{'CI': array([0.90453005, 1.031631 ]), 'Error Bound': 0.0, 'Reliable CI?': 'Yes'}	No	1.0238847834764278	{'CI': array([0.95766861, 1.09313363]), 'Error Bound': 0.0, 'Reliable CI?': 'Yes'}	{'CI': array([0.95766861, 1.09313363]), 'Error Bound': 0.0, 'Reliable CI?': 'Yes'}	No
118	Infections specific to the perinatal period|certain conditions originating in the perinatal period$F$21-40	certain conditions originating in the perinatal period	0.8473741917976554	{'CI': array([0.66135478, 1.06135866]), 'Error Bound': 2.2398254754009877e-147, 'Reliable CI?': 'Yes'}	{'CI': array([0.66135478, 1.06135866]), 'Error Bound': 2.2398254754009877e-147, 'Reliable CI?': 'Yes'}	No	0.9823347257894319	{'CI': array([0.80040709, 1.18952137]), 'Error Bound': 8.073064046971e-188, 'Reliable CI?': 'Yes'}	{'CI': array([0.80040709, 1.18952137]), 'Error Bound': 8.073064046971e-188, 'Reliable CI?': 'Yes'}	No
119	Infections specific to the perinatal period|certain conditions originating in the perinatal period$M$0-10	certain conditions originating in the perinatal period	0.9757610189299891	{'CI': array([0.91887252, 1.03491264]), 'Error Bound': 0.0, 'Reliable CI?': 'Yes'}	{'CI': array([0.91887252, 1.03491264]), 'Error Bound': 0.0, 'Reliable CI?': 'Yes'}	No	0.9878588268156367	{'CI': array([0.9300367 , 1.04800881]), 'Error Bound': 0.0, 'Reliable CI?': 'Yes'}	{'CI': array([0.9300367 , 1.04800881]), 'Error Bound': 0.0, 'Reliable CI?': 'Yes'}	No
120	Other disorders originating in the perinatal period|certain conditions originating in the perinatal period$F$0-10	certain conditions originating in the perinatal period	1.0151683880115046	{'CI': array([0.98202179, 1.04906066]), 'Error Bound': 0.0, 'Reliable CI?': 'Yes'}	{'CI': array([0.98202179, 1.04906066]), 'Error Bound': 0.0, 'Reliable CI?': 'Yes'}	No	0.9975841095154216	{'CI': array([0.96441844, 1.03150024]), 'Error Bound': 0.0, 'Reliable CI?': 'Yes'}	{'CI': array([0.96441844, 1.03150024]), 'Error Bound': 0.0, 'Reliable CI?': 'Yes'}	No
121	Other disorders originating in the perinatal period|certain conditions originating in the perinatal period$F$21-40	certain conditions originating in the perinatal period	1.0319545493834419	{'CI': array([0.93686944, 1.13340405]), 'Error Bound': 0.0, 'Reliable CI?': 'Yes'}	{'CI': array([0.93686944, 1.13340405]), 'Error Bound': 0.0, 'Reliable CI?': 'Yes'}	No	0.9626213152179433	{'CI': array([0.8734821 , 1.05746342]), 'Error Bound': 0.0, 'Reliable CI?': 'Yes'}	{'CI': array([0.8734821 , 1.05746342]), 'Error Bound': 0.0, 'Reliable CI?': 'Yes'}	No
122	Other disorders originating in the perinatal period|certain conditions originating in the perinatal period$M$0-10	certain conditions originating in the perinatal period	0.9821476114751848	{'CI': array([0.95119927, 1.01375237]), 'Error Bound': 0.0, 'Reliable CI?': 'Yes'}	{'CI': array([0.95119927, 1.01375237]), 'Error Bound': 0.0, 'Reliable CI?': 'Yes'}	No	1.0130027649726054	{'CI': array([0.98076171, 1.04594887]), 'Error Bound': 0.0, 'Reliable CI?': 'Yes'}	{'CI': array([0.98076171, 1.04594887]), 'Error Bound': 0.0, 'Reliable CI?': 'Yes'}	No
123	Other disorders originating in the perinatal period|certain conditions originating in the perinatal period$M$21-40	certain conditions originating in the perinatal period	0.889813491325103	{'CI': array([0.73329611, 1.06534921]), 'Error Bound': 5.42698266100009e-225, 'Reliable CI?': 'Yes'}	{'CI': array([0.73329611, 1.06534921]), 'Error Bound': 5.42698266100009e-225, 'Reliable CI?': 'Yes'}	No	1.135615035594525	{'CI': array([0.96533588, 1.3266261 ]), 'Error Bound': 1.359595562717712e-262, 'Reliable CI?': 'Yes'}	{'CI': array([0.96533588, 1.3266261 ]), 'Error Bound': 1.359595562717712e-262, 'Reliable CI?': 'Yes'}	No
124	Other disorders originating in the perinatal period|certain conditions originating in the perinatal period$M$41-60	certain conditions originating in the perinatal period	0.9393141509418865	{'CI': array([0.66983333, 1.26930239]), 'Error Bound': 9.533494615836339e-78, 'Reliable CI?': 'Yes'}	{'CI': array([0.66983333, 1.26930239]), 'Error Bound': 9.533494615836339e-78, 'Reliable CI?': 'Yes'}	No	0.8832744922735333	{'CI': array([0.65250691, 1.15799561]), 'Error Bound': 2.6749722794002682e-99, 'Reliable CI?': 'Yes'}	{'CI': array([0.65250691, 1.15799561]), 'Error Bound': 2.6749722794002682e-99, 'Reliable CI?': 'Yes'}	No
125	Other problems with newborn|certain conditions originating in the perinatal period$F$0-10	certain conditions originating in the perinatal period	0.9914025123509376	{'CI': array([0.83079105, 1.17135204]), 'Error Bound': 4.461804532349192e-246, 'Reliable CI?': 'Yes'}	{'CI': array([0.83079105, 1.17135204]), 'Error Bound': 4.461804532349192e-246, 'Reliable CI?': 'Yes'}	No	1.020494337776594	{'CI': array([0.83514279, 1.23177805]), 'Error Bound': 5.3962804717877e-190, 'Reliable CI?': 'Yes'}	{'CI': array([0.83514279, 1.23177805]), 'Error Bound': 5.3962804717877e-190, 'Reliable CI?': 'Yes'}	No
126	Other problems with newborn|certain conditions originating in the perinatal period$M$0-10	certain conditions originating in the perinatal period	0.9035433419168825	{'CI': array([0.77342873, 1.04647818]), 'Error Bound': 0.0, 'Reliable CI?': 'Yes'}	{'CI': array([0.77342873, 1.04647818]), 'Error Bound': 0.0, 'Reliable CI?': 'Yes'}	No	0.9174243235425312	{'CI': array([0.76752804, 1.08448884]), 'Error Bound': 2.7200375274774443e-256, 'Reliable CI?': 'Yes'}	{'CI': array([0.76752804, 1.08448884]), 'Error Bound': 2.7200375274774443e-256, 'Reliable CI?': 'Yes'}	No
127	Respiratory and cardiovascular disorders specific to the perinatal period|certain conditions originating in the perinatal period$F$0-10	certain conditions originating in the perinatal period	1.0068327745455607	{'CI': array([0.98325337, 1.03078815]), 'Error Bound': 0.0, 'Reliable CI?': 'Yes'}	{'CI': array([0.98325337, 1.03078815]), 'Error Bound': 0.0, 'Reliable CI?': 'Yes'}	No	1.0132856382704223	{'CI': array([0.98873208, 1.03824596]), 'Error Bound': 0.0, 'Reliable CI?': 'Yes'}	{'CI': array([0.98873208, 1.03824596]), 'Error Bound': 0.0, 'Reliable CI?': 'Yes'}	No
128	Respiratory and cardiovascular disorders specific to the perinatal period|certain conditions originating in the perinatal period$F$11-20	certain conditions originating in the perinatal period	0.9038678562116503	{'CI': array([0.67839444, 1.17079484]), 'Error Bound': 2.372150440035707e-107, 'Reliable CI?': 'Yes'}	{'CI': array([0.67839444, 1.17079484]), 'Error Bound': 2.372150440035707e-107, 'Reliable CI?': 'Yes'}	No	1.0260264578807419	{'CI': array([0.77340825, 1.32923659]), 'Error Bound': 3.600806385463415e-100, 'Reliable CI?': 'Yes'}	{'CI': array([0.77340825, 1.32923659]), 'Error Bound': 3.600806385463415e-100, 'Reliable CI?': 'Yes'}	No
129	Respiratory and cardiovascular disorders specific to the perinatal period|certain conditions originating in the perinatal period$F$21-40	certain conditions originating in the perinatal period	0.9753907785111197	{'CI': array([0.89873054, 1.05621681]), 'Error Bound': 0.0, 'Reliable CI?': 'Yes'}	{'CI': array([0.89873054, 1.05621681]), 'Error Bound': 0.0, 'Reliable CI?': 'Yes'}	No	0.9220223757104463	{'CI': array([0.85269213, 0.99480378]), 'Error Bound': 0.0, 'Reliable CI?': 'Yes'}	{'CI': array([0.84366224, 1.00481997]), 'Error Bound': 0.0, 'Reliable CI?': 'Yes'}	No
130	Respiratory and cardiovascular disorders specific to the perinatal period|certain conditions originating in the perinatal period$F$41-60	certain conditions originating in the perinatal period	1.142959923021823	{'CI': array([0.92655602, 1.39392372]), 'Error Bound': 2.0082839074384583e-160, 'Reliable CI?': 'Yes'}	{'CI': array([0.92655602, 1.39392372]), 'Error Bound': 2.0082839074384583e-160, 'Reliable CI?': 'Yes'}	No	1.0374635946706714	{'CI': array([0.83696434, 1.26843918]), 'Error Bound': 5.451446312556358e-165, 'Reliable CI?': 'Yes'}	{'CI': array([0.83696434, 1.26843918]), 'Error Bound': 5.451446312556358e-165, 'Reliable CI?': 'Yes'}	No
131	Respiratory and cardiovascular disorders specific to the perinatal period|certain conditions originating in the perinatal period$F$61-	certain conditions originating in the perinatal period	0.9623514231620893	{'CI': array([0.73588768, 1.22966375]), 'Error Bound': 1.281773790996743e-115, 'Reliable CI?': 'Yes'}	{'CI': array([0.73588768, 1.22966375]), 'Error Bound': 1.281773790996743e-115, 'Reliable CI?': 'Yes'}	No	0.9935054583523438	{'CI': array([0.73982657, 1.29888038]), 'Error Bound': 3.6533734319616636e-95, 'Reliable CI?': 'Yes'}	{'CI': array([0.73982657, 1.29888038]), 'Error Bound': 3.6533734319616636e-95, 'Reliable CI?': 'Yes'}	No
132	Respiratory and cardiovascular disorders specific to the perinatal period|certain conditions originating in the perinatal period$M$0-10	certain conditions originating in the perinatal period	1.007927931898271	{'CI': array([0.98738216, 1.02875846]), 'Error Bound': 0.0, 'Reliable CI?': 'Yes'}	{'CI': array([0.98738216, 1.02875846]), 'Error Bound': 0.0, 'Reliable CI?': 'Yes'}	No	1.0019343119683783	{'CI': array([0.9807982 , 1.02337229]), 'Error Bound': 0.0, 'Reliable CI?': 'Yes'}	{'CI': array([0.9807982 , 1.02337229]), 'Error Bound': 0.0, 'Reliable CI?': 'Yes'}	No
133	Respiratory and cardiovascular disorders specific to the perinatal period|certain conditions originating in the perinatal period$M$11-20	certain conditions originating in the perinatal period	0.9131890421491423	{'CI': array([0.67174043, 1.2026154 ]), 'Error Bound': 2.7093803464582696e-94, 'Reliable CI?': 'Yes'}	{'CI': array([0.67174043, 1.2026154 ]), 'Error Bound': 2.7093803464582696e-94, 'Reliable CI?': 'Yes'}	No	1.1109539663058314	{'CI': array([0.81947124, 1.46960468]), 'Error Bound': 1.543367790395004e-82, 'Reliable CI?': 'Yes'}	{'CI': array([0.81947124, 1.46960468]), 'Error Bound': 1.543367790395004e-82, 'Reliable CI?': 'Yes'}	No
134	Respiratory and cardiovascular disorders specific to the perinatal period|certain conditions originating in the perinatal period$M$21-40	certain conditions originating in the perinatal period	0.9941764551220548	{'CI': array([0.85706787, 1.14511056]), 'Error Bound': 0.0, 'Reliable CI?': 'Yes'}	{'CI': array([0.85706787, 1.14511056]), 'Error Bound': 0.0, 'Reliable CI?': 'Yes'}	No	0.9535367117772815	{'CI': array([0.83371981, 1.08392543]), 'Error Bound': 0.0, 'Reliable CI?': 'Yes'}	{'CI': array([0.83371981, 1.08392543]), 'Error Bound': 0.0, 'Reliable CI?': 'Yes'}	No
135	Respiratory and cardiovascular disorders specific to the perinatal period|certain conditions originating in the perinatal period$M$41-60	certain conditions originating in the perinatal period	0.8288297820449568	{'CI': array([0.66226025, 1.01763535]), 'Error Bound': 3.285343830137653e-180, 'Reliable CI?': 'Yes'}	{'CI': array([0.66226025, 1.01763535]), 'Error Bound': 3.285343830137653e-180, 'Reliable CI?': 'Yes'}	No	0.8517284639134579	{'CI': array([0.68445616, 1.04121806]), 'Error Bound': 3.281673395796824e-185, 'Reliable CI?': 'Yes'}	{'CI': array([0.68445616, 1.04121806]), 'Error Bound': 3.281673395796824e-185, 'Reliable CI?': 'Yes'}	No
136	Respiratory and cardiovascular disorders specific to the perinatal period|certain conditions originating in the perinatal period$M$61-	certain conditions originating in the perinatal period	1.1935730870536778	{'CI': array([0.90806536, 1.54118725]), 'Error Bound': 3.6543948366118454e-95, 'Reliable CI?': 'Yes'}	{'CI': array([0.90806536, 1.54118725]), 'Error Bound': 3.6543948366118454e-95, 'Reliable CI?': 'Yes'}	No	0.9936064653501422	{'CI': array([0.73878581, 1.30063016]), 'Error Bound': 2.712256095792608e-94, 'Reliable CI?': 'Yes'}	{'CI': array([0.73878581, 1.30063016]), 'Error Bound': 2.712256095792608e-94, 'Reliable CI?': 'Yes'}	No
137	Transitory endocrine and metabolic disorders specific to fetus and newborn|certain conditions originating in the perinatal period$F$0-10	certain conditions originating in the perinatal period	1.0007859846020732	{'CI': array([0.91403994, 1.09285888]), 'Error Bound': 0.0, 'Reliable CI?': 'Yes'}	{'CI': array([0.91403994, 1.09285888]), 'Error Bound': 0.0, 'Reliable CI?': 'Yes'}	No	0.9889137284287673	{'CI': array([0.90074005, 1.0826161 ]), 'Error Bound': 0.0, 'Reliable CI?': 'Yes'}	{'CI': array([0.90074005, 1.0826161 ]), 'Error Bound': 0.0, 'Reliable CI?': 'Yes'}	No
138	Transitory endocrine and metabolic disorders specific to fetus and newborn|certain conditions originating in the perinatal period$F$21-40	certain conditions originating in the perinatal period	1.052891676432544	{'CI': array([0.82774711, 1.3169998 ]), 'Error Bound': 6.197011050338504e-132, 'Reliable CI?': 'Yes'}	{'CI': array([0.82774711, 1.3169998 ]), 'Error Bound': 6.197011050338504e-132, 'Reliable CI?': 'Yes'}	No	1.0651513751972492	{'CI': array([0.85017209, 1.31517598]), 'Error Bound': 8.227211826814267e-148, 'Reliable CI?': 'Yes'}	{'CI': array([0.85017209, 1.31517598]), 'Error Bound': 8.227211826814267e-148, 'Reliable CI?': 'Yes'}	No
139	Transitory endocrine and metabolic disorders specific to fetus and newborn|certain conditions originating in the perinatal period$M$0-10	certain conditions originating in the perinatal period	1.05145104554899	{'CI': array([0.97189322, 1.13538871]), 'Error Bound': 0.0, 'Reliable CI?': 'Yes'}	{'CI': array([0.97189322, 1.13538871]), 'Error Bound': 0.0, 'Reliable CI?': 'Yes'}	No	1.0347275062188148	{'CI': array([0.95559752, 1.11821125]), 'Error Bound': 0.0, 'Reliable CI?': 'Yes'}	{'CI': array([0.95559752, 1.11821125]), 'Error Bound': 0.0, 'Reliable CI?': 'Yes'}	No
140	Chromosomal abnormalities, not elsewhere classified|chromosomal abnormalities, not elsewhere classified$F$0-10	chromosomal abnormalities, not elsewhere classified	0.9811983017058591	{'CI': array([0.9377284 , 1.02597494]), 'Error Bound': 0.0, 'Reliable CI?': 'Yes'}	{'CI': array([0.9377284 , 1.02597494]), 'Error Bound': 0.0, 'Reliable CI?': 'Yes'}	No	1.0214918429124509	{'CI': array([0.97665271, 1.06770236]), 'Error Bound': 0.0, 'Reliable CI?': 'Yes'}	{'CI': array([0.97665271, 1.06770236]), 'Error Bound': 0.0, 'Reliable CI?': 'Yes'}	No
141	Chromosomal abnormalities, not elsewhere classified|chromosomal abnormalities, not elsewhere classified$F$11-20	chromosomal abnormalities, not elsewhere classified	1.002801536148613	{'CI': array([0.91006007, 1.10164916]), 'Error Bound': 0.0, 'Reliable CI?': 'Yes'}	{'CI': array([0.91006007, 1.10164916]), 'Error Bound': 0.0, 'Reliable CI?': 'Yes'}	No	1.0513728303357395	{'CI': array([0.95608969, 1.15299901]), 'Error Bound': 0.0, 'Reliable CI?': 'Yes'}	{'CI': array([0.95608969, 1.15299901]), 'Error Bound': 0.0, 'Reliable CI?': 'Yes'}	No
142	Chromosomal abnormalities, not elsewhere classified|chromosomal abnormalities, not elsewhere classified$F$21-40	chromosomal abnormalities, not elsewhere classified	1.07139436184294	{'CI': array([0.94484823, 1.20930689]), 'Error Bound': 0.0, 'Reliable CI?': 'Yes'}	{'CI': array([0.94484823, 1.20930689]), 'Error Bound': 0.0, 'Reliable CI?': 'Yes'}	No	1.0106404140521512	{'CI': array([0.89411431, 1.13693592]), 'Error Bound': 0.0, 'Reliable CI?': 'Yes'}	{'CI': array([0.89411431, 1.13693592]), 'Error Bound': 0.0, 'Reliable CI?': 'Yes'}	No
143	Chromosomal abnormalities, not elsewhere classified|chromosomal abnormalities, not elsewhere classified$M$0-10	chromosomal abnormalities, not elsewhere classified	0.967848140546989	{'CI': array([0.92777932, 1.00902974]), 'Error Bound': 0.0, 'Reliable CI?': 'Yes'}	{'CI': array([0.92777932, 1.00902974]), 'Error Bound': 0.0, 'Reliable CI?': 'Yes'}	No	1.03307986337766	{'CI': array([0.99031586, 1.07708459]), 'Error Bound': 0.0, 'Reliable CI?': 'Yes'}	{'CI': array([0.99031586, 1.07708459]), 'Error Bound': 0.0, 'Reliable CI?': 'Yes'}	No
144	Chromosomal abnormalities, not elsewhere classified|chromosomal abnormalities, not elsewhere classified$M$11-20	chromosomal abnormalities, not elsewhere classified	1.0071927472261464	{'CI': array([0.91862641, 1.10130271]), 'Error Bound': 0.0, 'Reliable CI?': 'Yes'}	{'CI': array([0.91862641, 1.10130271]), 'Error Bound': 0.0, 'Reliable CI?': 'Yes'}	No	1.0459606320403043	{'CI': array([0.95533113, 1.1423209 ]), 'Error Bound': 0.0, 'Reliable CI?': 'Yes'}	{'CI': array([0.95533113, 1.1423209 ]), 'Error Bound': 0.0, 'Reliable CI?': 'Yes'}	No
145	Chromosomal abnormalities, not elsewhere classified|chromosomal abnormalities, not elsewhere classified$M$21-40	chromosomal abnormalities, not elsewhere classified	1.028665070751132	{'CI': array([0.88297967, 1.18986085]), 'Error Bound': 0.0, 'Reliable CI?': 'Yes'}	{'CI': array([0.88297967, 1.18986085]), 'Error Bound': 0.0, 'Reliable CI?': 'Yes'}	No	0.9351659307382947	{'CI': array([0.80559279, 1.07727695]), 'Error Bound': 0.0, 'Reliable CI?': 'Yes'}	{'CI': array([0.80559279, 1.07727695]), 'Error Bound': 0.0, 'Reliable CI?': 'Yes'}	No
146	Circulatory system|congenital malformations and deformations$F$0-10	congenital malformations and deformations	1.027487779676138	{'CI': array([0.9966669 , 1.05894972]), 'Error Bound': 0.0, 'Reliable CI?': 'Yes'}	{'CI': array([0.9966669 , 1.05894972]), 'Error Bound': 0.0, 'Reliable CI?': 'Yes'}	No	1.0215200143506107	{'CI': array([0.99128197, 1.05237559]), 'Error Bound': 0.0, 'Reliable CI?': 'Yes'}	{'CI': array([0.99128197, 1.05237559]), 'Error Bound': 0.0, 'Reliable CI?': 'Yes'}	No
147	Circulatory system|congenital malformations and deformations$F$11-20	congenital malformations and deformations	1.0494981679284976	{'CI': array([0.97985519, 1.12247456]), 'Error Bound': 0.0, 'Reliable CI?': 'Yes'}	{'CI': array([0.97985519, 1.12247456]), 'Error Bound': 0.0, 'Reliable CI?': 'Yes'}	No	0.9881416119220311	{'CI': array([0.92193995, 1.05741071]), 'Error Bound': 0.0, 'Reliable CI?': 'Yes'}	{'CI': array([0.92193995, 1.05741071]), 'Error Bound': 0.0, 'Reliable CI?': 'Yes'}	No
148	Circulatory system|congenital malformations and deformations$F$21-40	congenital malformations and deformations	1.0041329992052626	{'CI': array([0.9517735 , 1.05838395]), 'Error Bound': 0.0, 'Reliable CI?': 'Yes'}	{'CI': array([0.9517735 , 1.05838395]), 'Error Bound': 0.0, 'Reliable CI?': 'Yes'}	No	0.9737462768572935	{'CI': array([0.92262649, 1.02668477]), 'Error Bound': 0.0, 'Reliable CI?': 'Yes'}	{'CI': array([0.92262649, 1.02668477]), 'Error Bound': 0.0, 'Reliable CI?': 'Yes'}	No
149	Circulatory system|congenital malformations and deformations$F$41-60	congenital malformations and deformations	1.0157624477337752	{'CI': array([0.96514789, 1.06813501]), 'Error Bound': 0.0, 'Reliable CI?': 'Yes'}	{'CI': array([0.96514789, 1.06813501]), 'Error Bound': 0.0, 'Reliable CI?': 'Yes'}	No	0.9654962562933517	{'CI': array([0.91775943, 1.01482023]), 'Error Bound': 0.0, 'Reliable CI?': 'Yes'}	{'CI': array([0.91775943, 1.01482023]), 'Error Bound': 0.0, 'Reliable CI?': 'Yes'}	No
150	Circulatory system|congenital malformations and deformations$F$61-	congenital malformations and deformations	1.0241198929874527	{'CI': array([0.9711316 , 1.07903131]), 'Error Bound': 0.0, 'Reliable CI?': 'Yes'}	{'CI': array([0.9711316 , 1.07903131]), 'Error Bound': 0.0, 'Reliable CI?': 'Yes'}	No	0.9840565800304736	{'CI': array([0.93240035, 1.03756325]), 'Error Bound': 0.0, 'Reliable CI?': 'Yes'}	{'CI': array([0.93240035, 1.03756325]), 'Error Bound': 0.0, 'Reliable CI?': 'Yes'}	No
151	Circulatory system|congenital malformations and deformations$M$0-10	congenital malformations and deformations	1.0267514429319533	{'CI': array([0.99795099, 1.05611101]), 'Error Bound': 0.0, 'Reliable CI?': 'Yes'}	{'CI': array([0.99795099, 1.05611101]), 'Error Bound': 0.0, 'Reliable CI?': 'Yes'}	No	1.0257792399671213	{'CI': array([0.99677738, 1.05534787]), 'Error Bound': 0.0, 'Reliable CI?': 'Yes'}	{'CI': array([0.99677738, 1.05534787]), 'Error Bound': 0.0, 'Reliable CI?': 'Yes'}	No
152	Circulatory system|congenital malformations and deformations$M$11-20	congenital malformations and deformations	1.0795723229492387	{'CI': array([1.01300589, 1.14914673]), 'Error Bound': 0.0, 'Reliable CI?': 'Yes'}	{'CI': array([1.00345023, 1.15965365]), 'Error Bound': 0.0, 'Reliable CI?': 'Yes'}	Yes	1.0152585495745459	{'CI': array([0.95437853, 1.0786988 ]), 'Error Bound': 0.0, 'Reliable CI?': 'Yes'}	{'CI': array([0.95437853, 1.0786988 ]), 'Error Bound': 0.0, 'Reliable CI?': 'Yes'}	No
153	Circulatory system|congenital malformations and deformations$M$21-40	congenital malformations and deformations	0.9618112282952217	{'CI': array([0.8971891 , 1.02938242]), 'Error Bound': 0.0, 'Reliable CI?': 'Yes'}	{'CI': array([0.8971891 , 1.02938242]), 'Error Bound': 0.0, 'Reliable CI?': 'Yes'}	No	0.9536140399604671	{'CI': array([0.890046 , 1.02003925]), 'Error Bound': 0.0, 'Reliable CI?': 'Yes'}	{'CI': array([0.890046 , 1.02003925]), 'Error Bound': 0.0, 'Reliable CI?': 'Yes'}	No
154	Circulatory system|congenital malformations and deformations$M$41-60	congenital malformations and deformations	0.9900337325159236	{'CI': array([0.93984895, 1.04196165]), 'Error Bound': 0.0, 'Reliable CI?': 'Yes'}	{'CI': array([0.93984895, 1.04196165]), 'Error Bound': 0.0, 'Reliable CI?': 'Yes'}	No	0.9804925267117951	{'CI': array([0.93087556, 1.03181749]), 'Error Bound': 0.0, 'Reliable CI?': 'Yes'}	{'CI': array([0.93087556, 1.03181749]), 'Error Bound': 0.0, 'Reliable CI?': 'Yes'}	No
155	Circulatory system|congenital malformations and deformations$M$61-	congenital malformations and deformations	1.0112050044921297	{'CI': array([0.95907212, 1.0652064 ]), 'Error Bound': 0.0, 'Reliable CI?': 'Yes'}	{'CI': array([0.95907212, 1.0652064 ]), 'Error Bound': 0.0, 'Reliable CI?': 'Yes'}	No	0.9489156991312351	{'CI': array([0.89911162, 1.00045862]), 'Error Bound': 0.0, 'Reliable CI?': 'Yes'}	{'CI': array([0.89911162, 1.00045862]), 'Error Bound': 0.0, 'Reliable CI?': 'Yes'}	No
156	Digestive system|congenital malformations and deformations$F$0-10	congenital malformations and deformations	0.9979865641642889	{'CI': array([0.94461872, 1.05332599]), 'Error Bound': 0.0, 'Reliable CI?': 'Yes'}	{'CI': array([0.94461872, 1.05332599]), 'Error Bound': 0.0, 'Reliable CI?': 'Yes'}	No	1.0052767174534607	{'CI': array([0.95255653, 1.05991363]), 'Error Bound': 0.0, 'Reliable CI?': 'Yes'}	{'CI': array([0.95255653, 1.05991363]), 'Error Bound': 0.0, 'Reliable CI?': 'Yes'}	No
157	Digestive system|congenital malformations and deformations$F$21-40	congenital malformations and deformations	0.9972879744984634	{'CI': array([0.88511591, 1.11853714]), 'Error Bound': 0.0, 'Reliable CI?': 'Yes'}	{'CI': array([0.88511591, 1.11853714]), 'Error Bound': 0.0, 'Reliable CI?': 'Yes'}	No	1.035856327406088	{'CI': array([0.92264057, 1.1581898 ]), 'Error Bound': 0.0, 'Reliable CI?': 'Yes'}	{'CI': array([0.92264057, 1.1581898 ]), 'Error Bound': 0.0, 'Reliable CI?': 'Yes'}	No
158	Digestive system|congenital malformations and deformations$F$41-60	congenital malformations and deformations	0.9864210875513125	{'CI': array([0.91412111, 1.06239995]), 'Error Bound': 0.0, 'Reliable CI?': 'Yes'}	{'CI': array([0.91412111, 1.06239995]), 'Error Bound': 0.0, 'Reliable CI?': 'Yes'}	No	0.9932490808498455	{'CI': array([0.92331356, 1.066611 ]), 'Error Bound': 0.0, 'Reliable CI?': 'Yes'}	{'CI': array([0.92331356, 1.066611 ]), 'Error Bound': 0.0, 'Reliable CI?': 'Yes'}	No
159	Digestive system|congenital malformations and deformations$F$61-	congenital malformations and deformations	0.9865422564959497	{'CI': array([0.90033471, 1.07802821]), 'Error Bound': 0.0, 'Reliable CI?': 'Yes'}	{'CI': array([0.90033471, 1.07802821]), 'Error Bound': 0.0, 'Reliable CI?': 'Yes'}	No	0.9939469233023058	{'CI': array([0.9106201 , 1.08217958]), 'Error Bound': 0.0, 'Reliable CI?': 'Yes'}	{'CI': array([0.9106201 , 1.08217958]), 'Error Bound': 0.0, 'Reliable CI?': 'Yes'}	No
160	Digestive system|congenital malformations and deformations$M$0-10	congenital malformations and deformations	1.0010102639935867	{'CI': array([0.95650969, 1.04687187]), 'Error Bound': 0.0, 'Reliable CI?': 'Yes'}	{'CI': array([0.95650969, 1.04687187]), 'Error Bound': 0.0, 'Reliable CI?': 'Yes'}	No	1.0239507158150878	{'CI': array([0.97894074, 1.07034156]), 'Error Bound': 0.0, 'Reliable CI?': 'Yes'}	{'CI': array([0.97894074, 1.07034156]), 'Error Bound': 0.0, 'Reliable CI?': 'Yes'}	No
161	Digestive system|congenital malformations and deformations$M$11-20	congenital malformations and deformations	0.9415989558086565	{'CI': array([0.81872337, 1.0756767 ]), 'Error Bound': 0.0, 'Reliable CI?': 'Yes'}	{'CI': array([0.81872337, 1.0756767 ]), 'Error Bound': 0.0, 'Reliable CI?': 'Yes'}	No	1.0456251400151582	{'CI': array([0.911798 , 1.19233805]), 'Error Bound': 0.0, 'Reliable CI?': 'Yes'}	{'CI': array([0.911798 , 1.19233805]), 'Error Bound': 0.0, 'Reliable CI?': 'Yes'}	No
162	Digestive system|congenital malformations and deformations$M$21-40	congenital malformations and deformations	1.0871882279506975	{'CI': array([0.93720126, 1.25332068]), 'Error Bound': 0.0, 'Reliable CI?': 'Yes'}	{'CI': array([0.93720126, 1.25332068]), 'Error Bound': 0.0, 'Reliable CI?': 'Yes'}	No	0.9723357808197004	{'CI': array([0.83539713, 1.12316188]), 'Error Bound': 0.0, 'Reliable CI?': 'Yes'}	{'CI': array([0.83539713, 1.12316188]), 'Error Bound': 0.0, 'Reliable CI?': 'Yes'}	No
163	Digestive system|congenital malformations and deformations$M$41-60	congenital malformations and deformations	1.048615466384391	{'CI': array([0.94945598, 1.15467443]), 'Error Bound': 0.0, 'Reliable CI?': 'Yes'}	{'CI': array([0.94945598, 1.15467443]), 'Error Bound': 0.0, 'Reliable CI?': 'Yes'}	No	1.022676434229882	{'CI': array([0.92633993, 1.12556845]), 'Error Bound': 0.0, 'Reliable CI?': 'Yes'}	{'CI': array([0.92633993, 1.12556845]), 'Error Bound': 0.0, 'Reliable CI?': 'Yes'}	No
164	Digestive system|congenital malformations and deformations$M$61-	congenital malformations and deformations	1.024603913760858	{'CI': array([0.91474372, 1.14306319]), 'Error Bound': 0.0, 'Reliable CI?': 'Yes'}	{'CI': array([0.91474372, 1.14306319]), 'Error Bound': 0.0, 'Reliable CI?': 'Yes'}	No	1.03826833037258	{'CI': array([0.92921454, 1.1557453 ]), 'Error Bound': 0.0, 'Reliable CI?': 'Yes'}	{'CI': array([0.92921454, 1.1557453 ]), 'Error Bound': 0.0, 'Reliable CI?': 'Yes'}	No
165	Eye, ear, face and neck|congenital malformations and deformations$F$0-10	congenital malformations and deformations	1.0095683559024	{'CI': array([0.94168686, 1.08065921]), 'Error Bound': 0.0, 'Reliable CI?': 'Yes'}	{'CI': array([0.94168686, 1.08065921]), 'Error Bound': 0.0, 'Reliable CI?': 'Yes'}	No	1.0233015033170931	{'CI': array([0.9560011 , 1.09373753]), 'Error Bound': 0.0, 'Reliable CI?': 'Yes'}	{'CI': array([0.9560011 , 1.09373753]), 'Error Bound': 0.0, 'Reliable CI?': 'Yes'}	No
166	Eye, ear, face and neck|congenital malformations and deformations$M$0-10	congenital malformations and deformations	1.0208324808867009	{'CI': array([0.95460124, 1.09010358]), 'Error Bound': 0.0, 'Reliable CI?': 'Yes'}	{'CI': array([0.95460124, 1.09010358]), 'Error Bound': 0.0, 'Reliable CI?': 'Yes'}	No	1.0140592090182674	{'CI': array([0.94995125, 1.08101491]), 'Error Bound': 0.0, 'Reliable CI?': 'Yes'}	{'CI': array([0.94995125, 1.08101491]), 'Error Bound': 0.0, 'Reliable CI?': 'Yes'}	No
167	Genital organs|congenital malformations and deformations$F$21-40	congenital malformations and deformations	1.0128507398370141	{'CI': array([0.93304789, 1.09711852]), 'Error Bound': 0.0, 'Reliable CI?': 'Yes'}	{'CI': array([0.93304789, 1.09711852]), 'Error Bound': 0.0, 'Reliable CI?': 'Yes'}	No	0.9382460544434383	{'CI': array([0.86326631, 1.01725521]), 'Error Bound': 0.0, 'Reliable CI?': 'Yes'}	{'CI': array([0.86326631, 1.01725521]), 'Error Bound': 0.0, 'Reliable CI?': 'Yes'}	No
168	Genital organs|congenital malformations and deformations$M$0-10	congenital malformations and deformations	1.0229904336195816	{'CI': array([0.97885928, 1.06844976]), 'Error Bound': 0.0, 'Reliable CI?': 'Yes'}	{'CI': array([0.97885928, 1.06844976]), 'Error Bound': 0.0, 'Reliable CI?': 'Yes'}	No	1.0052025963121165	{'CI': array([0.96292811, 1.04870069]), 'Error Bound': 0.0, 'Reliable CI?': 'Yes'}	{'CI': array([0.96292811, 1.04870069]), 'Error Bound': 0.0, 'Reliable CI?': 'Yes'}	No
169	Musculoskeletal system|congenital malformations and deformations$F$0-10	congenital malformations and deformations	1.0146080034606912	{'CI': array([0.98153969, 1.04841859]), 'Error Bound': 0.0, 'Reliable CI?': 'Yes'}	{'CI': array([0.98153969, 1.04841859]), 'Error Bound': 0.0, 'Reliable CI?': 'Yes'}	No	0.9958656742378875	{'CI': array([0.96352777, 1.02891702]), 'Error Bound': 0.0, 'Reliable CI?': 'Yes'}	{'CI': array([0.96352777, 1.02891702]), 'Error Bound': 0.0, 'Reliable CI?': 'Yes'}	No
170	Musculoskeletal system|congenital malformations and deformations$F$11-20	congenital malformations and deformations	1.037946603469675	{'CI': array([0.99370258, 1.08351812]), 'Error Bound': 0.0, 'Reliable CI?': 'Yes'}	{'CI': array([0.99370258, 1.08351812]), 'Error Bound': 0.0, 'Reliable CI?': 'Yes'}	No	1.0147934729458916	{'CI': array([0.97117657, 1.05970925]), 'Error Bound': 0.0, 'Reliable CI?': 'Yes'}	{'CI': array([0.97117657, 1.05970925]), 'Error Bound': 0.0, 'Reliable CI?': 'Yes'}	No
171	Musculoskeletal system|congenital malformations and deformations$F$21-40	congenital malformations and deformations	0.9958572985951437	{'CI': array([0.95439714, 1.0384979 ]), 'Error Bound': 0.0, 'Reliable CI?': 'Yes'}	{'CI': array([0.95439714, 1.0384979 ]), 'Error Bound': 0.0, 'Reliable CI?': 'Yes'}	No	0.9821063713224834	{'CI': array([0.94117045, 1.02419701]), 'Error Bound': 0.0, 'Reliable CI?': 'Yes'}	{'CI': array([0.94117045, 1.02419701]), 'Error Bound': 0.0, 'Reliable CI?': 'Yes'}	No
172	Musculoskeletal system|congenital malformations and deformations$F$41-60	congenital malformations and deformations	1.0105894759263447	{'CI': array([0.98166901, 1.04007648]), 'Error Bound': 0.0, 'Reliable CI?': 'Yes'}	{'CI': array([0.98166901, 1.04007648]), 'Error Bound': 0.0, 'Reliable CI?': 'Yes'}	No	0.9963308771963564	{'CI': array([0.96835521, 1.02483861]), 'Error Bound': 0.0, 'Reliable CI?': 'Yes'}	{'CI': array([0.96835521, 1.02483861]), 'Error Bound': 0.0, 'Reliable CI?': 'Yes'}	No
173	Musculoskeletal system|congenital malformations and deformations$F$61-	congenital malformations and deformations	1.0065982334229873	{'CI': array([0.96739043, 1.04685537]), 'Error Bound': 0.0, 'Reliable CI?': 'Yes'}	{'CI': array([0.96739043, 1.04685537]), 'Error Bound': 0.0, 'Reliable CI?': 'Yes'}	No	0.9876728885686676	{'CI': array([0.95033748, 1.02596425]), 'Error Bound': 0.0, 'Reliable CI?': 'Yes'}	{'CI': array([0.95033748, 1.02596425]), 'Error Bound': 0.0, 'Reliable CI?': 'Yes'}	No
174	Musculoskeletal system|congenital malformations and deformations$M$0-10	congenital malformations and deformations	1.0302876619147585	{'CI': array([0.99894341, 1.0622945 ]), 'Error Bound': 0.0, 'Reliable CI?': 'Yes'}	{'CI': array([0.99894341, 1.0622945 ]), 'Error Bound': 0.0, 'Reliable CI?': 'Yes'}	No	1.0140926237090626	{'CI': array([0.98351052, 1.0453081 ]), 'Error Bound': 0.0, 'Reliable CI?': 'Yes'}	{'CI': array([0.98351052, 1.0453081 ]), 'Error Bound': 0.0, 'Reliable CI?': 'Yes'}	No
175	Musculoskeletal system|congenital malformations and deformations$M$11-20	congenital malformations and deformations	1.0241711646481753	{'CI': array([0.9799862 , 1.06968622]), 'Error Bound': 0.0, 'Reliable CI?': 'Yes'}	{'CI': array([0.9799862 , 1.06968622]), 'Error Bound': 0.0, 'Reliable CI?': 'Yes'}	No	0.9906501734161957	{'CI': array([0.9485933 , 1.03392338]), 'Error Bound': 0.0, 'Reliable CI?': 'Yes'}	{'CI': array([0.9485933 , 1.03392338]), 'Error Bound': 0.0, 'Reliable CI?': 'Yes'}	No
176	Musculoskeletal system|congenital malformations and deformations$M$21-40	congenital malformations and deformations	0.987353172883815	{'CI': array([0.93959966, 1.03668407]), 'Error Bound': 0.0, 'Reliable CI?': 'Yes'}	{'CI': array([0.93959966, 1.03668407]), 'Error Bound': 0.0, 'Reliable CI?': 'Yes'}	No	1.002666423517555	{'CI': array([0.95352352, 1.05347114]), 'Error Bound': 0.0, 'Reliable CI?': 'Yes'}	{'CI': array([0.95352352, 1.05347114]), 'Error Bound': 0.0, 'Reliable CI?': 'Yes'}	No
177	Musculoskeletal system|congenital malformations and deformations$M$41-60	congenital malformations and deformations	1.0164002974759012	{'CI': array([0.97987192, 1.05383536]), 'Error Bound': 0.0, 'Reliable CI?': 'Yes'}	{'CI': array([0.97987192, 1.05383536]), 'Error Bound': 0.0, 'Reliable CI?': 'Yes'}	No	1.014720950787888	{'CI': array([0.9780281 , 1.05232883]), 'Error Bound': 0.0, 'Reliable CI?': 'Yes'}	{'CI': array([0.9780281 , 1.05232883]), 'Error Bound': 0.0, 'Reliable CI?': 'Yes'}	No
178	Musculoskeletal system|congenital malformations and deformations$M$61-	congenital malformations and deformations	1.0248666447356958	{'CI': array([0.97107696, 1.08063857]), 'Error Bound': 0.0, 'Reliable CI?': 'Yes'}	{'CI': array([0.97107696, 1.08063857]), 'Error Bound': 0.0, 'Reliable CI?': 'Yes'}	No	0.9863974372311339	{'CI': array([0.93608276, 1.03846445]), 'Error Bound': 0.0, 'Reliable CI?': 'Yes'}	{'CI': array([0.93608276, 1.03846445]), 'Error Bound': 0.0, 'Reliable CI?': 'Yes'}	No
179	Nervous system|congenital malformations and deformations$F$0-10	congenital malformations and deformations	0.9721369984520364	{'CI': array([0.92056515, 1.02556434]), 'Error Bound': 0.0, 'Reliable CI?': 'Yes'}	{'CI': array([0.92056515, 1.02556434]), 'Error Bound': 0.0, 'Reliable CI?': 'Yes'}	No	0.9966227964983546	{'CI': array([0.94301641, 1.05221806]), 'Error Bound': 0.0, 'Reliable CI?': 'Yes'}	{'CI': array([0.94301641, 1.05221806]), 'Error Bound': 0.0, 'Reliable CI?': 'Yes'}	No
180	Nervous system|congenital malformations and deformations$F$11-20	congenital malformations and deformations	0.9347815709379592	{'CI': array([0.8583951 , 1.01536297]), 'Error Bound': 0.0, 'Reliable CI?': 'Yes'}	{'CI': array([0.8583951 , 1.01536297]), 'Error Bound': 0.0, 'Reliable CI?': 'Yes'}	No	0.9712991892840472	{'CI': array([0.89192222, 1.05515375]), 'Error Bound': 0.0, 'Reliable CI?': 'Yes'}	{'CI': array([0.89192222, 1.05515375]), 'Error Bound': 0.0, 'Reliable CI?': 'Yes'}	No
181	Nervous system|congenital malformations and deformations$F$21-40	congenital malformations and deformations	0.9488210917787749	{'CI': array([0.86380861, 1.03903623]), 'Error Bound': 0.0, 'Reliable CI?': 'Yes'}	{'CI': array([0.86380861, 1.03903623]), 'Error Bound': 0.0, 'Reliable CI?': 'Yes'}	No	0.9909111886984115	{'CI': array([0.90357346, 1.0836618 ]), 'Error Bound': 0.0, 'Reliable CI?': 'Yes'}	{'CI': array([0.90357346, 1.0836618 ]), 'Error Bound': 0.0, 'Reliable CI?': 'Yes'}	No
182	Nervous system|congenital malformations and deformations$F$41-60	congenital malformations and deformations	1.0203368420889132	{'CI': array([0.90933881, 1.14014064]), 'Error Bound': 0.0, 'Reliable CI?': 'Yes'}	{'CI': array([0.90933881, 1.14014064]), 'Error Bound': 0.0, 'Reliable CI?': 'Yes'}	No	0.9991064675139268	{'CI': array([0.89085466, 1.11577616]), 'Error Bound': 0.0, 'Reliable CI?': 'Yes'}	{'CI': array([0.89085466, 1.11577616]), 'Error Bound': 0.0, 'Reliable CI?': 'Yes'}	No
183	Nervous system|congenital malformations and deformations$F$61-	congenital malformations and deformations	1.0476126007020927	{'CI': array([0.89010299, 1.22326845]), 'Error Bound': 1.676180049056965e-276, 'Reliable CI?': 'Yes'}	{'CI': array([0.89010299, 1.22326845]), 'Error Bound': 1.676180049056965e-276, 'Reliable CI?': 'Yes'}	No	1.0545781260637024	{'CI': array([0.90152077, 1.22466288]), 'Error Bound': 2.8024951354117836e-296, 'Reliable CI?': 'Yes'}	{'CI': array([0.90152077, 1.22466288]), 'Error Bound': 2.8024951354117836e-296, 'Reliable CI?': 'Yes'}	No
184	Nervous system|congenital malformations and deformations$M$0-10	congenital malformations and deformations	1.005914682361834	{'CI': array([0.95733668, 1.05611642]), 'Error Bound': 0.0, 'Reliable CI?': 'Yes'}	{'CI': array([0.95733668, 1.05611642]), 'Error Bound': 0.0, 'Reliable CI?': 'Yes'}	No	1.0040005756785628	{'CI': array([0.95491002, 1.05474964]), 'Error Bound': 0.0, 'Reliable CI?': 'Yes'}	{'CI': array([0.95491002, 1.05474964]), 'Error Bound': 0.0, 'Reliable CI?': 'Yes'}	No
185	Nervous system|congenital malformations and deformations$M$11-20	congenital malformations and deformations	0.9944632849603617	{'CI': array([0.9169145 , 1.07624831]), 'Error Bound': 0.0, 'Reliable CI?': 'Yes'}	{'CI': array([0.9169145 , 1.07624831]), 'Error Bound': 0.0, 'Reliable CI?': 'Yes'}	No	1.0320650841646766	{'CI': array([0.94957629, 1.11929747]), 'Error Bound': 0.0, 'Reliable CI?': 'Yes'}	{'CI': array([0.94957629, 1.11929747]), 'Error Bound': 0.0, 'Reliable CI?': 'Yes'}	No
186	Nervous system|congenital malformations and deformations$M$21-40	congenital malformations and deformations	0.9800165526001513	{'CI': array([0.86627424, 1.10316087]), 'Error Bound': 0.0, 'Reliable CI?': 'Yes'}	{'CI': array([0.86627424, 1.10316087]), 'Error Bound': 0.0, 'Reliable CI?': 'Yes'}	No	0.9542140694386256	{'CI': array([0.84280092, 1.07470925]), 'Error Bound': 0.0, 'Reliable CI?': 'Yes'}	{'CI': array([0.84280092, 1.07470925]), 'Error Bound': 0.0, 'Reliable CI?': 'Yes'}	No
187	Nervous system|congenital malformations and deformations$M$41-60	congenital malformations and deformations	0.9938222804901266	{'CI': array([0.85343165, 1.14874271]), 'Error Bound': 0.0, 'Reliable CI?': 'Yes'}	{'CI': array([0.85343165, 1.14874271]), 'Error Bound': 0.0, 'Reliable CI?': 'Yes'}	No	1.0593850596589935	{'CI': array([0.91787642, 1.21531128]), 'Error Bound': 0.0, 'Reliable CI?': 'Yes'}	{'CI': array([0.91787642, 1.21531128]), 'Error Bound': 0.0, 'Reliable CI?': 'Yes'}	No
188	Nervous system|congenital malformations and deformations$M$61-	congenital malformations and deformations	1.0156508761833716	{'CI': array([0.86400474, 1.18423908]), 'Error Bound': 6.196990185906195e-287, 'Reliable CI?': 'Yes'}	{'CI': array([0.86400474, 1.18423908]), 'Error Bound': 6.196990185906195e-287, 'Reliable CI?': 'Yes'}	No	0.94421386746063	{'CI': array([0.79763945, 1.1069751 ]), 'Error Bound': 2.4996478475967007e-279, 'Reliable CI?': 'Yes'}	{'CI': array([0.79763945, 1.1069751 ]), 'Error Bound': 2.4996478475967007e-279, 'Reliable CI?': 'Yes'}	No
189	Other congenital malformations and deformations|congenital malformations and deformations$F$0-10	congenital malformations and deformations	0.998121410175754	{'CI': array([0.95361647, 1.04398909]), 'Error Bound': 0.0, 'Reliable CI?': 'Yes'}	{'CI': array([0.95361647, 1.04398909]), 'Error Bound': 0.0, 'Reliable CI?': 'Yes'}	No	1.020748564479031	{'CI': array([0.97601612, 1.06684615]), 'Error Bound': 0.0, 'Reliable CI?': 'Yes'}	{'CI': array([0.97601612, 1.06684615]), 'Error Bound': 0.0, 'Reliable CI?': 'Yes'}	No
190	Other congenital malformations and deformations|congenital malformations and deformations$F$11-20	congenital malformations and deformations	1.0418737006959615	{'CI': array([0.98246999, 1.10369211]), 'Error Bound': 0.0, 'Reliable CI?': 'Yes'}	{'CI': array([0.98246999, 1.10369211]), 'Error Bound': 0.0, 'Reliable CI?': 'Yes'}	No	1.0371666896462926	{'CI': array([0.97419712, 1.10285858]), 'Error Bound': 0.0, 'Reliable CI?': 'Yes'}	{'CI': array([0.97419712, 1.10285858]), 'Error Bound': 0.0, 'Reliable CI?': 'Yes'}	No
191	Other congenital malformations and deformations|congenital malformations and deformations$F$21-40	congenital malformations and deformations	1.003020189033102	{'CI': array([0.9518661 , 1.05597886]), 'Error Bound': 0.0, 'Reliable CI?': 'Yes'}	{'CI': array([0.9518661 , 1.05597886]), 'Error Bound': 0.0, 'Reliable CI?': 'Yes'}	No	0.9837599975212162	{'CI': array([0.93166387, 1.03773967]), 'Error Bound': 0.0, 'Reliable CI?': 'Yes'}	{'CI': array([0.93166387, 1.03773967]), 'Error Bound': 0.0, 'Reliable CI?': 'Yes'}	No
192	Other congenital malformations and deformations|congenital malformations and deformations$F$41-60	congenital malformations and deformations	1.0201443956021814	{'CI': array([0.97076097, 1.07119745]), 'Error Bound': 0.0, 'Reliable CI?': 'Yes'}	{'CI': array([0.97076097, 1.07119745]), 'Error Bound': 0.0, 'Reliable CI?': 'Yes'}	No	0.952316702720272	{'CI': array([0.90625751, 0.99985852]), 'Error Bound': 0.0, 'Reliable CI?': 'Yes'}	{'CI': array([0.90020762, 1.00633154]), 'Error Bound': 0.0, 'Reliable CI?': 'Yes'}	No
193	Other congenital malformations and deformations|congenital malformations and deformations$F$61-	congenital malformations and deformations	1.0140231389580565	{'CI': array([0.94544297, 1.08587109]), 'Error Bound': 0.0, 'Reliable CI?': 'Yes'}	{'CI': array([0.94544297, 1.08587109]), 'Error Bound': 0.0, 'Reliable CI?': 'Yes'}	No	0.9761634522320233	{'CI': array([0.91186875, 1.04335829]), 'Error Bound': 0.0, 'Reliable CI?': 'Yes'}	{'CI': array([0.91186875, 1.04335829]), 'Error Bound': 0.0, 'Reliable CI?': 'Yes'}	No
194	Other congenital malformations and deformations|congenital malformations and deformations$M$0-10	congenital malformations and deformations	1.0075184502857069	{'CI': array([0.96590228, 1.05031996]), 'Error Bound': 0.0, 'Reliable CI?': 'Yes'}	{'CI': array([0.96590228, 1.05031996]), 'Error Bound': 0.0, 'Reliable CI?': 'Yes'}	No	1.0260342387209416	{'CI': array([0.98365678, 1.06963271]), 'Error Bound': 0.0, 'Reliable CI?': 'Yes'}	{'CI': array([0.98365678, 1.06963271]), 'Error Bound': 0.0, 'Reliable CI?': 'Yes'}	No
195	Other congenital malformations and deformations|congenital malformations and deformations$M$11-20	congenital malformations and deformations	1.018714259693614	{'CI': array([0.95263359, 1.08782063]), 'Error Bound': 0.0, 'Reliable CI?': 'Yes'}	{'CI': array([0.95263359, 1.08782063]), 'Error Bound': 0.0, 'Reliable CI?': 'Yes'}	No	1.041958501098608	{'CI': array([0.97470659, 1.11231965]), 'Error Bound': 0.0, 'Reliable CI?': 'Yes'}	{'CI': array([0.97470659, 1.11231965]), 'Error Bound': 0.0, 'Reliable CI?': 'Yes'}	No
196	Other congenital malformations and deformations|congenital malformations and deformations$M$21-40	congenital malformations and deformations	0.9815010994021226	{'CI': array([0.90614871, 1.06086573]), 'Error Bound': 0.0, 'Reliable CI?': 'Yes'}	{'CI': array([0.90614871, 1.06086573]), 'Error Bound': 0.0, 'Reliable CI?': 'Yes'}	No	0.9813877320992277	{'CI': array([0.9053476 , 1.06151212]), 'Error Bound': 0.0, 'Reliable CI?': 'Yes'}	{'CI': array([0.9053476 , 1.06151212]), 'Error Bound': 0.0, 'Reliable CI?': 'Yes'}	No
197	Other congenital malformations and deformations|congenital malformations and deformations$M$41-60	congenital malformations and deformations	1.0268373323495288	{'CI': array([0.95826032, 1.09866931]), 'Error Bound': 0.0, 'Reliable CI?': 'Yes'}	{'CI': array([0.95826032, 1.09866931]), 'Error Bound': 0.0, 'Reliable CI?': 'Yes'}	No	0.9588688058564402	{'CI': array([0.89417048, 1.02652438]), 'Error Bound': 0.0, 'Reliable CI?': 'Yes'}	{'CI': array([0.89417048, 1.02652438]), 'Error Bound': 0.0, 'Reliable CI?': 'Yes'}	No
198	Respiratory system|congenital malformations and deformations$F$0-10	congenital malformations and deformations	1.0258418074130935	{'CI': array([0.92891176, 1.12941229]), 'Error Bound': 0.0, 'Reliable CI?': 'Yes'}	{'CI': array([0.92891176, 1.12941229]), 'Error Bound': 0.0, 'Reliable CI?': 'Yes'}	No	1.0040294715273457	{'CI': array([0.90726141, 1.10746011]), 'Error Bound': 0.0, 'Reliable CI?': 'Yes'}	{'CI': array([0.90726141, 1.10746011]), 'Error Bound': 0.0, 'Reliable CI?': 'Yes'}	No
199	Respiratory system|congenital malformations and deformations$M$0-10	congenital malformations and deformations	1.0206588369604679	{'CI': array([0.93541578, 1.11100462]), 'Error Bound': 0.0, 'Reliable CI?': 'Yes'}	{'CI': array([0.93541578, 1.11100462]), 'Error Bound': 0.0, 'Reliable CI?': 'Yes'}	No	0.9785792979110765	{'CI': array([0.89683376, 1.06507143]), 'Error Bound': 0.0, 'Reliable CI?': 'Yes'}	{'CI': array([0.89683376, 1.06507143]), 'Error Bound': 0.0, 'Reliable CI?': 'Yes'}	No
200	Respiratory system|congenital malformations and deformations$M$11-20	congenital malformations and deformations	0.9641726217656758	{'CI': array([0.72910661, 1.24355178]), 'Error Bound': 3.9154364948259936e-107, 'Reliable CI?': 'Yes'}	{'CI': array([0.72910661, 1.24355178]), 'Error Bound': 3.9154364948259936e-107, 'Reliable CI?': 'Yes'}	No	1.0233572287159245	{'CI': array([0.78098875, 1.31197371]), 'Error Bound': 7.112199328616678e-109, 'Reliable CI?': 'Yes'}	{'CI': array([0.78098875, 1.31197371]), 'Error Bound': 7.112199328616678e-109, 'Reliable CI?': 'Yes'}	No
201	Urinary system|congenital malformations and deformations$F$0-10	congenital malformations and deformations	0.9655363369306214	{'CI': array([0.87387644, 1.0632403 ]), 'Error Bound': 0.0, 'Reliable CI?': 'Yes'}	{'CI': array([0.87387644, 1.0632403 ]), 'Error Bound': 0.0, 'Reliable CI?': 'Yes'}	No	1.0495295813115562	{'CI': array([0.95216404, 1.15353603]), 'Error Bound': 0.0, 'Reliable CI?': 'Yes'}	{'CI': array([0.95216404, 1.15353603]), 'Error Bound': 0.0, 'Reliable CI?': 'Yes'}	No
202	Urinary system|congenital malformations and deformations$F$11-20	congenital malformations and deformations	0.980701020758454	{'CI': array([0.83500427, 1.14218515]), 'Error Bound': 3.770648087394687e-297, 'Reliable CI?': 'Yes'}	{'CI': array([0.83500427, 1.14218515]), 'Error Bound': 3.770648087394687e-297, 'Reliable CI?': 'Yes'}	No	0.9521398355587347	{'CI': array([0.80874406, 1.11095491]), 'Error Bound': 2.064839292394927e-295, 'Reliable CI?': 'Yes'}	{'CI': array([0.80874406, 1.11095491]), 'Error Bound': 2.064839292394927e-295, 'Reliable CI?': 'Yes'}	No
203	Urinary system|congenital malformations and deformations$F$21-40	congenital malformations and deformations	1.0328170256079958	{'CI': array([0.94503001, 1.12599948]), 'Error Bound': 0.0, 'Reliable CI?': 'Yes'}	{'CI': array([0.94503001, 1.12599948]), 'Error Bound': 0.0, 'Reliable CI?': 'Yes'}	No	1.0020463026972926	{'CI': array([0.91789722, 1.09118913]), 'Error Bound': 0.0, 'Reliable CI?': 'Yes'}	{'CI': array([0.91789722, 1.09118913]), 'Error Bound': 0.0, 'Reliable CI?': 'Yes'}	No
204	Urinary system|congenital malformations and deformations$F$41-60	congenital malformations and deformations	1.0108468457805633	{'CI': array([0.95029373, 1.07393775]), 'Error Bound': 0.0, 'Reliable CI?': 'Yes'}	{'CI': array([0.95029373, 1.07393775]), 'Error Bound': 0.0, 'Reliable CI?': 'Yes'}	No	1.0066993410828056	{'CI': array([0.94797371, 1.06781098]), 'Error Bound': 0.0, 'Reliable CI?': 'Yes'}	{'CI': array([0.94797371, 1.06781098]), 'Error Bound': 0.0, 'Reliable CI?': 'Yes'}	No
205	Urinary system|congenital malformations and deformations$F$61-	congenital malformations and deformations	0.9852389637961176	{'CI': array([0.91356287, 1.0605284 ]), 'Error Bound': 0.0, 'Reliable CI?': 'Yes'}	{'CI': array([0.91356287, 1.0605284 ]), 'Error Bound': 0.0, 'Reliable CI?': 'Yes'}	No	1.0292060263276477	{'CI': array([0.95785043, 1.10408549]), 'Error Bound': 0.0, 'Reliable CI?': 'Yes'}	{'CI': array([0.95785043, 1.10408549]), 'Error Bound': 0.0, 'Reliable CI?': 'Yes'}	No
206	Urinary system|congenital malformations and deformations$M$0-10	congenital malformations and deformations	1.027193993783322	{'CI': array([0.95578518, 1.10214097]), 'Error Bound': 0.0, 'Reliable CI?': 'Yes'}	{'CI': array([0.95578518, 1.10214097]), 'Error Bound': 0.0, 'Reliable CI?': 'Yes'}	No	0.9896251153464145	{'CI': array([0.9209033 , 1.06165824]), 'Error Bound': 0.0, 'Reliable CI?': 'Yes'}	{'CI': array([0.9209033 , 1.06165824]), 'Error Bound': 0.0, 'Reliable CI?': 'Yes'}	No
207	Urinary system|congenital malformations and deformations$M$21-40	congenital malformations and deformations	1.0142098341157897	{'CI': array([0.90308176, 1.13418594]), 'Error Bound': 0.0, 'Reliable CI?': 'Yes'}	{'CI': array([0.90308176, 1.13418594]), 'Error Bound': 0.0, 'Reliable CI?': 'Yes'}	No	0.93429194812971	{'CI': array([0.82974518, 1.04685391]), 'Error Bound': 0.0, 'Reliable CI?': 'Yes'}	{'CI': array([0.82974518, 1.04685391]), 'Error Bound': 0.0, 'Reliable CI?': 'Yes'}	No
208	Urinary system|congenital malformations and deformations$M$41-60	congenital malformations and deformations	1.0189950304538569	{'CI': array([0.95531565, 1.08547913]), 'Error Bound': 0.0, 'Reliable CI?': 'Yes'}	{'CI': array([0.95531565, 1.08547913]), 'Error Bound': 0.0, 'Reliable CI?': 'Yes'}	No	0.988235616622201	{'CI': array([0.92690414, 1.05219108]), 'Error Bound': 0.0, 'Reliable CI?': 'Yes'}	{'CI': array([0.92690414, 1.05219108]), 'Error Bound': 0.0, 'Reliable CI?': 'Yes'}	No
209	Urinary system|congenital malformations and deformations$M$61-	congenital malformations and deformations	1.0288857894253578	{'CI': array([0.96109747, 1.09984847]), 'Error Bound': 0.0, 'Reliable CI?': 'Yes'}	{'CI': array([0.96109747, 1.09984847]), 'Error Bound': 0.0, 'Reliable CI?': 'Yes'}	No	1.0068842824107662	{'CI': array([0.9432886 , 1.07328538]), 'Error Bound': 0.0, 'Reliable CI?': 'Yes'}	{'CI': array([0.9432886 , 1.07328538]), 'Error Bound': 0.0, 'Reliable CI?': 'Yes'}	No
210	Aplastic and other anaemias|diseases of the blood and blood-forming organs and certain disorders involving the immune mechanism$F$0-10	diseases of the blood and blood-forming organs and certain disorders involving the immune mechanism	0.9934936437977293	{'CI': array([0.94077263, 1.0481408 ]), 'Error Bound': 0.0, 'Reliable CI?': 'Yes'}	{'CI': array([0.94077263, 1.0481408 ]), 'Error Bound': 0.0, 'Reliable CI?': 'Yes'}	No	0.9695396881348517	{'CI': array([0.91590165, 1.02518779]), 'Error Bound': 0.0, 'Reliable CI?': 'Yes'}	{'CI': array([0.91590165, 1.02518779]), 'Error Bound': 0.0, 'Reliable CI?': 'Yes'}	No
211	Aplastic and other anaemias|diseases of the blood and blood-forming organs and certain disorders involving the immune mechanism$F$11-20	diseases of the blood and blood-forming organs and certain disorders involving the immune mechanism	1.0456267050455677	{'CI': array([1.00164587, 1.09091564]), 'Error Bound': 0.0, 'Reliable CI?': 'Yes'}	{'CI': array([0.99528324, 1.09769153]), 'Error Bound': 0.0, 'Reliable CI?': 'Yes'}	No	1.0136152975445711	{'CI': array([0.97012411, 1.05839827]), 'Error Bound': 0.0, 'Reliable CI?': 'Yes'}	{'CI': array([0.97012411, 1.05839827]), 'Error Bound': 0.0, 'Reliable CI?': 'Yes'}	No
212	Aplastic and other anaemias|diseases of the blood and blood-forming organs and certain disorders involving the immune mechanism$F$21-40	diseases of the blood and blood-forming organs and certain disorders involving the immune mechanism	0.9838117010751842	{'CI': array([0.96695562, 1.00086044]), 'Error Bound': 0.0, 'Reliable CI?': 'Yes'}	{'CI': array([0.96695562, 1.00086044]), 'Error Bound': 0.0, 'Reliable CI?': 'Yes'}	No	0.9916745905280194	{'CI': array([0.97442159, 1.00912875]), 'Error Bound': 0.0, 'Reliable CI?': 'Yes'}	{'CI': array([0.97442159, 1.00912875]), 'Error Bound': 0.0, 'Reliable CI?': 'Yes'}	No
213	Aplastic and other anaemias|diseases of the blood and blood-forming organs and certain disorders involving the immune mechanism$F$41-60	diseases of the blood and blood-forming organs and certain disorders involving the immune mechanism	0.9799498422383653	{'CI': array([0.96946819, 0.99050575]), 'Error Bound': 0.0, 'Reliable CI?': 'Yes'}	{'CI': array([0.96793329, 0.99206409]), 'Error Bound': 0.0, 'Reliable CI?': 'Yes'}	Yes	1.0007287125590705	{'CI': array([0.99002275, 1.01151157]), 'Error Bound': 0.0, 'Reliable CI?': 'Yes'}	{'CI': array([0.99002275, 1.01151157]), 'Error Bound': 0.0, 'Reliable CI?': 'Yes'}	No
214	Aplastic and other anaemias|diseases of the blood and blood-forming organs and certain disorders involving the immune mechanism$F$61-	diseases of the blood and blood-forming organs and certain disorders involving the immune mechanism	0.948273033512269	{'CI': array([0.93869447, 0.95791419]), 'Error Bound': 0.0, 'Reliable CI?': 'Yes'}	{'CI': array([0.93729138, 0.95933704]), 'Error Bound': 0.0, 'Reliable CI?': 'Yes'}	Yes	1.0023145099844974	{'CI': array([0.99238138, 1.01231373]), 'Error Bound': 0.0, 'Reliable CI?': 'Yes'}	{'CI': array([0.99238138, 1.01231373]), 'Error Bound': 0.0, 'Reliable CI?': 'Yes'}	No
215	Aplastic and other anaemias|diseases of the blood and blood-forming organs and certain disorders involving the immune mechanism$M$0-10	diseases of the blood and blood-forming organs and certain disorders involving the immune mechanism	1.0396731678978341	{'CI': array([0.98868436, 1.09243319]), 'Error Bound': 0.0, 'Reliable CI?': 'Yes'}	{'CI': array([0.98868436, 1.09243319]), 'Error Bound': 0.0, 'Reliable CI?': 'Yes'}	No	1.0215066392758518	{'CI': array([0.96994139, 1.07489391]), 'Error Bound': 0.0, 'Reliable CI?': 'Yes'}	{'CI': array([0.96994139, 1.07489391]), 'Error Bound': 0.0, 'Reliable CI?': 'Yes'}	No
216	Aplastic and other anaemias|diseases of the blood and blood-forming organs and certain disorders involving the immune mechanism$M$11-20	diseases of the blood and blood-forming organs and certain disorders involving the immune mechanism	0.9982767505237407	{'CI': array([0.93659914, 1.06260094]), 'Error Bound': 0.0, 'Reliable CI?': 'Yes'}	{'CI': array([0.93659914, 1.06260094]), 'Error Bound': 0.0, 'Reliable CI?': 'Yes'}	No	1.0328981224913452	{'CI': array([0.96851813, 1.1001307 ]), 'Error Bound': 0.0, 'Reliable CI?': 'Yes'}	{'CI': array([0.96851813, 1.1001307 ]), 'Error Bound': 0.0, 'Reliable CI?': 'Yes'}	No
217	Aplastic and other anaemias|diseases of the blood and blood-forming organs and certain disorders involving the immune mechanism$M$21-40	diseases of the blood and blood-forming organs and certain disorders involving the immune mechanism	0.9607231780470333	{'CI': array([0.93296623, 0.98901059]), 'Error Bound': 0.0, 'Reliable CI?': 'Yes'}	{'CI': array([0.92892816, 0.99321618]), 'Error Bound': 0.0, 'Reliable CI?': 'Yes'}	Yes	1.0291807873177714	{'CI': array([0.999368 , 1.05959175]), 'Error Bound': 0.0, 'Reliable CI?': 'Yes'}	{'CI': array([0.999368 , 1.05959175]), 'Error Bound': 0.0, 'Reliable CI?': 'Yes'}	No
218	Aplastic and other anaemias|diseases of the blood and blood-forming organs and certain disorders involving the immune mechanism$M$41-60	diseases of the blood and blood-forming organs and certain disorders involving the immune mechanism	0.964770026038322	{'CI': array([0.9520564 , 0.97759363]), 'Error Bound': 0.0, 'Reliable CI?': 'Yes'}	{'CI': array([0.95019628, 0.97948847]), 'Error Bound': 0.0, 'Reliable CI?': 'Yes'}	Yes	1.0271097996967347	{'CI': array([1.01372154, 1.04061749]), 'Error Bound': 0.0, 'Reliable CI?': 'Yes'}	{'CI': array([1.01194143, 1.04243165]), 'Error Bound': 0.0, 'Reliable CI?': 'Yes'}	Yes
219	Aplastic and other anaemias|diseases of the blood and blood-forming organs and certain disorders involving the immune mechanism$M$61-	diseases of the blood and blood-forming organs and certain disorders involving the immune mechanism	0.9318550233391644	{'CI': array([0.92201118, 0.94176535]), 'Error Bound': 0.0, 'Reliable CI?': 'Yes'}	{'CI': array([0.92056941, 0.94322811]), 'Error Bound': 0.0, 'Reliable CI?': 'Yes'}	Yes	1.0038662853317217	{'CI': array([0.99347761, 1.01432723]), 'Error Bound': 0.0, 'Reliable CI?': 'Yes'}	{'CI': array([0.99347761, 1.01432723]), 'Error Bound': 0.0, 'Reliable CI?': 'Yes'}	No
220	Certain disorders involving the immune mechanism|diseases of the blood and blood-forming organs and certain disorders involving the immune mechanism$F$0-10	diseases of the blood and blood-forming organs and certain disorders involving the immune mechanism	1.004397435618758	{'CI': array([0.91523985, 1.0991848 ]), 'Error Bound': 0.0, 'Reliable CI?': 'Yes'}	{'CI': array([0.91523985, 1.0991848 ]), 'Error Bound': 0.0, 'Reliable CI?': 'Yes'}	No	1.0165869690474356	{'CI': array([0.92606713, 1.11288571]), 'Error Bound': 0.0, 'Reliable CI?': 'Yes'}	{'CI': array([0.92606713, 1.11288571]), 'Error Bound': 0.0, 'Reliable CI?': 'Yes'}	No
221	Certain disorders involving the immune mechanism|diseases of the blood and blood-forming organs and certain disorders involving the immune mechanism$F$11-20	diseases of the blood and blood-forming organs and certain disorders involving the immune mechanism	1.0560546888051163	{'CI': array([0.96989438, 1.14736395]), 'Error Bound': 0.0, 'Reliable CI?': 'Yes'}	{'CI': array([0.96989438, 1.14736395]), 'Error Bound': 0.0, 'Reliable CI?': 'Yes'}	No	0.9990724836139445	{'CI': array([0.9173557, 1.0854961]), 'Error Bound': 0.0, 'Reliable CI?': 'Yes'}	{'CI': array([0.9173557, 1.0854961]), 'Error Bound': 0.0, 'Reliable CI?': 'Yes'}	No
222	Certain disorders involving the immune mechanism|diseases of the blood and blood-forming organs and certain disorders involving the immune mechanism$F$21-40	diseases of the blood and blood-forming organs and certain disorders involving the immune mechanism	0.9992712816647193	{'CI': array([0.96682266, 1.03243768]), 'Error Bound': 0.0, 'Reliable CI?': 'Yes'}	{'CI': array([0.96682266, 1.03243768]), 'Error Bound': 0.0, 'Reliable CI?': 'Yes'}	No	1.002041351866535	{'CI': array([0.97026589, 1.03450351]), 'Error Bound': 0.0, 'Reliable CI?': 'Yes'}	{'CI': array([0.97026589, 1.03450351]), 'Error Bound': 0.0, 'Reliable CI?': 'Yes'}	No
223	Certain disorders involving the immune mechanism|diseases of the blood and blood-forming organs and certain disorders involving the immune mechanism$F$41-60	diseases of the blood and blood-forming organs and certain disorders involving the immune mechanism	1.0144934577236815	{'CI': array([0.99549012, 1.03373946]), 'Error Bound': 0.0, 'Reliable CI?': 'Yes'}	{'CI': array([0.99549012, 1.03373946]), 'Error Bound': 0.0, 'Reliable CI?': 'Yes'}	No	0.9932722137145023	{'CI': array([0.9753193 , 1.01144298]), 'Error Bound': 0.0, 'Reliable CI?': 'Yes'}	{'CI': array([0.9753193 , 1.01144298]), 'Error Bound': 0.0, 'Reliable CI?': 'Yes'}	No
224	Certain disorders involving the immune mechanism|diseases of the blood and blood-forming organs and certain disorders involving the immune mechanism$F$61-	diseases of the blood and blood-forming organs and certain disorders involving the immune mechanism	1.02904597830775	{'CI': array([1.00628707, 1.0521519 ]), 'Error Bound': 0.0, 'Reliable CI?': 'Yes'}	{'CI': array([1.00296926, 1.05557927]), 'Error Bound': 0.0, 'Reliable CI?': 'Yes'}	Yes	0.9858033763438164	{'CI': array([0.96513817, 1.00675832]), 'Error Bound': 0.0, 'Reliable CI?': 'Yes'}	{'CI': array([0.96513817, 1.00675832]), 'Error Bound': 0.0, 'Reliable CI?': 'Yes'}	No
225	Certain disorders involving the immune mechanism|diseases of the blood and blood-forming organs and certain disorders involving the immune mechanism$M$0-10	diseases of the blood and blood-forming organs and certain disorders involving the immune mechanism	0.9888963347418739	{'CI': array([0.92059936, 1.06046625]), 'Error Bound': 0.0, 'Reliable CI?': 'Yes'}	{'CI': array([0.92059936, 1.06046625]), 'Error Bound': 0.0, 'Reliable CI?': 'Yes'}	No	1.0076758957455791	{'CI': array([0.93835981, 1.08034091]), 'Error Bound': 0.0, 'Reliable CI?': 'Yes'}	{'CI': array([0.93835981, 1.08034091]), 'Error Bound': 0.0, 'Reliable CI?': 'Yes'}	No
226	Certain disorders involving the immune mechanism|diseases of the blood and blood-forming organs and certain disorders involving the immune mechanism$M$11-20	diseases of the blood and blood-forming organs and certain disorders involving the immune mechanism	1.024842884349322	{'CI': array([0.94238757, 1.112053 ]), 'Error Bound': 0.0, 'Reliable CI?': 'Yes'}	{'CI': array([0.94238757, 1.112053 ]), 'Error Bound': 0.0, 'Reliable CI?': 'Yes'}	No	0.9967581723412673	{'CI': array([0.91848683, 1.07934083]), 'Error Bound': 0.0, 'Reliable CI?': 'Yes'}	{'CI': array([0.91848683, 1.07934083]), 'Error Bound': 0.0, 'Reliable CI?': 'Yes'}	No
227	Certain disorders involving the immune mechanism|diseases of the blood and blood-forming organs and certain disorders involving the immune mechanism$M$21-40	diseases of the blood and blood-forming organs and certain disorders involving the immune mechanism	1.0078769474150528	{'CI': array([0.956179 , 1.06141557]), 'Error Bound': 0.0, 'Reliable CI?': 'Yes'}	{'CI': array([0.956179 , 1.06141557]), 'Error Bound': 0.0, 'Reliable CI?': 'Yes'}	No	0.9930758463709497	{'CI': array([0.94226949, 1.04566634]), 'Error Bound': 0.0, 'Reliable CI?': 'Yes'}	{'CI': array([0.94226949, 1.04566634]), 'Error Bound': 0.0, 'Reliable CI?': 'Yes'}	No
228	Certain disorders involving the immune mechanism|diseases of the blood and blood-forming organs and certain disorders involving the immune mechanism$M$41-60	diseases of the blood and blood-forming organs and certain disorders involving the immune mechanism	1.0160931756796847	{'CI': array([0.98815959, 1.04455395]), 'Error Bound': 0.0, 'Reliable CI?': 'Yes'}	{'CI': array([0.98815959, 1.04455395]), 'Error Bound': 0.0, 'Reliable CI?': 'Yes'}	No	0.9914949978872807	{'CI': array([0.96501777, 1.01844913]), 'Error Bound': 0.0, 'Reliable CI?': 'Yes'}	{'CI': array([0.96501777, 1.01844913]), 'Error Bound': 0.0, 'Reliable CI?': 'Yes'}	No
229	Certain disorders involving the immune mechanism|diseases of the blood and blood-forming organs and certain disorders involving the immune mechanism$M$61-	diseases of the blood and blood-forming organs and certain disorders involving the immune mechanism	1.0525218351534447	{'CI': array([1.02448927, 1.08107853]), 'Error Bound': 0.0, 'Reliable CI?': 'Yes'}	{'CI': array([1.02041028, 1.08532303]), 'Error Bound': 0.0, 'Reliable CI?': 'Yes'}	Yes	0.9910935265421247	{'CI': array([0.96583059, 1.01678999]), 'Error Bound': 0.0, 'Reliable CI?': 'Yes'}	{'CI': array([0.96583059, 1.01678999]), 'Error Bound': 0.0, 'Reliable CI?': 'Yes'}	No
230	Coagulation defects, purpura and other haemorrhagic conditions|diseases of the blood and blood-forming organs and certain disorders involving the immune mechanism$F$0-10	diseases of the blood and blood-forming organs and certain disorders involving the immune mechanism	1.0170350841796425	{'CI': array([0.93625759, 1.10238605]), 'Error Bound': 0.0, 'Reliable CI?': 'Yes'}	{'CI': array([0.93625759, 1.10238605]), 'Error Bound': 0.0, 'Reliable CI?': 'Yes'}	No	0.9634749659757478	{'CI': array([0.88220691, 1.04945859]), 'Error Bound': 0.0, 'Reliable CI?': 'Yes'}	{'CI': array([0.88220691, 1.04945859]), 'Error Bound': 0.0, 'Reliable CI?': 'Yes'}	No
231	Coagulation defects, purpura and other haemorrhagic conditions|diseases of the blood and blood-forming organs and certain disorders involving the immune mechanism$F$11-20	diseases of the blood and blood-forming organs and certain disorders involving the immune mechanism	1.0558515809136138	{'CI': array([0.98302061, 1.13232816]), 'Error Bound': 0.0, 'Reliable CI?': 'Yes'}	{'CI': array([0.98302061, 1.13232816]), 'Error Bound': 0.0, 'Reliable CI?': 'Yes'}	No	0.9252319724632053	{'CI': array([0.85855846, 0.99508792]), 'Error Bound': 0.0, 'Reliable CI?': 'Yes'}	{'CI': array([0.84986633, 1.00468937]), 'Error Bound': 0.0, 'Reliable CI?': 'Yes'}	No
232	Coagulation defects, purpura and other haemorrhagic conditions|diseases of the blood and blood-forming organs and certain disorders involving the immune mechanism$F$21-40	diseases of the blood and blood-forming organs and certain disorders involving the immune mechanism	1.01014401136881	{'CI': array([0.98041856, 1.04046849]), 'Error Bound': 0.0, 'Reliable CI?': 'Yes'}	{'CI': array([0.98041856, 1.04046849]), 'Error Bound': 0.0, 'Reliable CI?': 'Yes'}	No	0.9924537824802475	{'CI': array([0.9630407 , 1.02245622]), 'Error Bound': 0.0, 'Reliable CI?': 'Yes'}	{'CI': array([0.9630407 , 1.02245622]), 'Error Bound': 0.0, 'Reliable CI?': 'Yes'}	No
233	Coagulation defects, purpura and other haemorrhagic conditions|diseases of the blood and blood-forming organs and certain disorders involving the immune mechanism$F$41-60	diseases of the blood and blood-forming organs and certain disorders involving the immune mechanism	1.013390547208916	{'CI': array([0.99016483, 1.0369799 ]), 'Error Bound': 0.0, 'Reliable CI?': 'Yes'}	{'CI': array([0.99016483, 1.0369799 ]), 'Error Bound': 0.0, 'Reliable CI?': 'Yes'}	No	1.002011982023338	{'CI': array([0.97930022, 1.02507249]), 'Error Bound': 0.0, 'Reliable CI?': 'Yes'}	{'CI': array([0.97930022, 1.02507249]), 'Error Bound': 0.0, 'Reliable CI?': 'Yes'}	No
234	Coagulation defects, purpura and other haemorrhagic conditions|diseases of the blood and blood-forming organs and certain disorders involving the immune mechanism$F$61-	diseases of the blood and blood-forming organs and certain disorders involving the immune mechanism	1.006236367735854	{'CI': array([0.9821909 , 1.03067251]), 'Error Bound': 0.0, 'Reliable CI?': 'Yes'}	{'CI': array([0.9821909 , 1.03067251]), 'Error Bound': 0.0, 'Reliable CI?': 'Yes'}	No	1.000100404514668	{'CI': array([0.97624297, 1.02434297]), 'Error Bound': 0.0, 'Reliable CI?': 'Yes'}	{'CI': array([0.97624297, 1.02434297]), 'Error Bound': 0.0, 'Reliable CI?': 'Yes'}	No
235	Coagulation defects, purpura and other haemorrhagic conditions|diseases of the blood and blood-forming organs and certain disorders involving the immune mechanism$M$0-10	diseases of the blood and blood-forming organs and certain disorders involving the immune mechanism	1.0174673024010998	{'CI': array([0.95217617, 1.08571388]), 'Error Bound': 0.0, 'Reliable CI?': 'Yes'}	{'CI': array([0.95217617, 1.08571388]), 'Error Bound': 0.0, 'Reliable CI?': 'Yes'}	No	0.9918787298381018	{'CI': array([0.92679038, 1.05992766]), 'Error Bound': 0.0, 'Reliable CI?': 'Yes'}	{'CI': array([0.92679038, 1.05992766]), 'Error Bound': 0.0, 'Reliable CI?': 'Yes'}	No
236	Coagulation defects, purpura and other haemorrhagic conditions|diseases of the blood and blood-forming organs and certain disorders involving the immune mechanism$M$11-20	diseases of the blood and blood-forming organs and certain disorders involving the immune mechanism	0.9992690518637446	{'CI': array([0.92780959, 1.07430423]), 'Error Bound': 0.0, 'Reliable CI?': 'Yes'}	{'CI': array([0.92780959, 1.07430423]), 'Error Bound': 0.0, 'Reliable CI?': 'Yes'}	No	1.0413922755111462	{'CI': array([0.96499939, 1.12182327]), 'Error Bound': 0.0, 'Reliable CI?': 'Yes'}	{'CI': array([0.96499939, 1.12182327]), 'Error Bound': 0.0, 'Reliable CI?': 'Yes'}	No
237	Coagulation defects, purpura and other haemorrhagic conditions|diseases of the blood and blood-forming organs and certain disorders involving the immune mechanism$M$21-40	diseases of the blood and blood-forming organs and certain disorders involving the immune mechanism	0.9967136165364006	{'CI': array([0.94890916, 1.04609379]), 'Error Bound': 0.0, 'Reliable CI?': 'Yes'}	{'CI': array([0.94890916, 1.04609379]), 'Error Bound': 0.0, 'Reliable CI?': 'Yes'}	No	0.9829211424167206	{'CI': array([0.93562829, 1.03176157]), 'Error Bound': 0.0, 'Reliable CI?': 'Yes'}	{'CI': array([0.93562829, 1.03176157]), 'Error Bound': 0.0, 'Reliable CI?': 'Yes'}	No
238	Coagulation defects, purpura and other haemorrhagic conditions|diseases of the blood and blood-forming organs and certain disorders involving the immune mechanism$M$41-60	diseases of the blood and blood-forming organs and certain disorders involving the immune mechanism	0.9878120230933144	{'CI': array([0.96401253, 1.01199681]), 'Error Bound': 0.0, 'Reliable CI?': 'Yes'}	{'CI': array([0.96401253, 1.01199681]), 'Error Bound': 0.0, 'Reliable CI?': 'Yes'}	No	0.9951296811279343	{'CI': array([0.97139183, 1.01924967]), 'Error Bound': 0.0, 'Reliable CI?': 'Yes'}	{'CI': array([0.97139183, 1.01924967]), 'Error Bound': 0.0, 'Reliable CI?': 'Yes'}	No
239	Coagulation defects, purpura and other haemorrhagic conditions|diseases of the blood and blood-forming organs and certain disorders involving the immune mechanism$M$61-	diseases of the blood and blood-forming organs and certain disorders involving the immune mechanism	1.016119558954747	{'CI': array([0.99313011, 1.03946464]), 'Error Bound': 0.0, 'Reliable CI?': 'Yes'}	{'CI': array([0.99313011, 1.03946464]), 'Error Bound': 0.0, 'Reliable CI?': 'Yes'}	No	0.9934239950315467	{'CI': array([0.97124183, 1.01593943]), 'Error Bound': 0.0, 'Reliable CI?': 'Yes'}	{'CI': array([0.97124183, 1.01593943]), 'Error Bound': 0.0, 'Reliable CI?': 'Yes'}	No
240	Haemolytic anaemias|diseases of the blood and blood-forming organs and certain disorders involving the immune mechanism$F$0-10	diseases of the blood and blood-forming organs and certain disorders involving the immune mechanism	1.1081597111942287	{'CI': array([1.01456121, 1.20776134]), 'Error Bound': 0.0, 'Reliable CI?': 'Yes'}	{'CI': array([1.00124506, 1.22297924]), 'Error Bound': 0.0, 'Reliable CI?': 'Yes'}	Yes	1.0142754278689825	{'CI': array([0.92855811, 1.10516142]), 'Error Bound': 0.0, 'Reliable CI?': 'Yes'}	{'CI': array([0.92855811, 1.10516142]), 'Error Bound': 0.0, 'Reliable CI?': 'Yes'}	No
241	Haemolytic anaemias|diseases of the blood and blood-forming organs and certain disorders involving the immune mechanism$F$11-20	diseases of the blood and blood-forming organs and certain disorders involving the immune mechanism	1.0251311987826053	{'CI': array([0.94505133, 1.10968804]), 'Error Bound': 0.0, 'Reliable CI?': 'Yes'}	{'CI': array([0.94505133, 1.10968804]), 'Error Bound': 0.0, 'Reliable CI?': 'Yes'}	No	0.9954266204914968	{'CI': array([0.91511007, 1.08029131]), 'Error Bound': 0.0, 'Reliable CI?': 'Yes'}	{'CI': array([0.91511007, 1.08029131]), 'Error Bound': 0.0, 'Reliable CI?': 'Yes'}	No
242	Haemolytic anaemias|diseases of the blood and blood-forming organs and certain disorders involving the immune mechanism$F$21-40	diseases of the blood and blood-forming organs and certain disorders involving the immune mechanism	1.008693455169507	{'CI': array([0.95364028, 1.06583829]), 'Error Bound': 0.0, 'Reliable CI?': 'Yes'}	{'CI': array([0.95364028, 1.06583829]), 'Error Bound': 0.0, 'Reliable CI?': 'Yes'}	No	0.9575474266512481	{'CI': array([0.90588545, 1.01107813]), 'Error Bound': 0.0, 'Reliable CI?': 'Yes'}	{'CI': array([0.90588545, 1.01107813]), 'Error Bound': 0.0, 'Reliable CI?': 'Yes'}	No
243	Haemolytic anaemias|diseases of the blood and blood-forming organs and certain disorders involving the immune mechanism$F$41-60	diseases of the blood and blood-forming organs and certain disorders involving the immune mechanism	0.9985798450945566	{'CI': array([0.94212631, 1.05724225]), 'Error Bound': 0.0, 'Reliable CI?': 'Yes'}	{'CI': array([0.94212631, 1.05724225]), 'Error Bound': 0.0, 'Reliable CI?': 'Yes'}	No	1.0178410846400565	{'CI': array([0.96202457, 1.07580049]), 'Error Bound': 0.0, 'Reliable CI?': 'Yes'}	{'CI': array([0.96202457, 1.07580049]), 'Error Bound': 0.0, 'Reliable CI?': 'Yes'}	No
244	Haemolytic anaemias|diseases of the blood and blood-forming organs and certain disorders involving the immune mechanism$F$61-	diseases of the blood and blood-forming organs and certain disorders involving the immune mechanism	1.0039368058668972	{'CI': array([0.92555243, 1.08663432]), 'Error Bound': 0.0, 'Reliable CI?': 'Yes'}	{'CI': array([0.92555243, 1.08663432]), 'Error Bound': 0.0, 'Reliable CI?': 'Yes'}	No	1.0181614222415307	{'CI': array([0.94106192, 1.09940726]), 'Error Bound': 0.0, 'Reliable CI?': 'Yes'}	{'CI': array([0.94106192, 1.09940726]), 'Error Bound': 0.0, 'Reliable CI?': 'Yes'}	No
245	Haemolytic anaemias|diseases of the blood and blood-forming organs and certain disorders involving the immune mechanism$M$0-10	diseases of the blood and blood-forming organs and certain disorders involving the immune mechanism	1.0570491783230482	{'CI': array([0.9719626 , 1.14715501]), 'Error Bound': 0.0, 'Reliable CI?': 'Yes'}	{'CI': array([0.9719626 , 1.14715501]), 'Error Bound': 0.0, 'Reliable CI?': 'Yes'}	No	0.9557780973269224	{'CI': array([0.87823288, 1.03761689]), 'Error Bound': 0.0, 'Reliable CI?': 'Yes'}	{'CI': array([0.87823288, 1.03761689]), 'Error Bound': 0.0, 'Reliable CI?': 'Yes'}	No
246	Haemolytic anaemias|diseases of the blood and blood-forming organs and certain disorders involving the immune mechanism$M$11-20	diseases of the blood and blood-forming organs and certain disorders involving the immune mechanism	0.9847534023338618	{'CI': array([0.90132469, 1.0731225 ]), 'Error Bound': 0.0, 'Reliable CI?': 'Yes'}	{'CI': array([0.90132469, 1.0731225 ]), 'Error Bound': 0.0, 'Reliable CI?': 'Yes'}	No	0.9644185049847793	{'CI': array([0.88384989, 1.04961529]), 'Error Bound': 0.0, 'Reliable CI?': 'Yes'}	{'CI': array([0.88384989, 1.04961529]), 'Error Bound': 0.0, 'Reliable CI?': 'Yes'}	No
247	Haemolytic anaemias|diseases of the blood and blood-forming organs and certain disorders involving the immune mechanism$M$21-40	diseases of the blood and blood-forming organs and certain disorders involving the immune mechanism	1.0254983517061278	{'CI': array([0.95339354, 1.10121263]), 'Error Bound': 0.0, 'Reliable CI?': 'Yes'}	{'CI': array([0.95339354, 1.10121263]), 'Error Bound': 0.0, 'Reliable CI?': 'Yes'}	No	1.0337665827136784	{'CI': array([0.96061651, 1.11062024]), 'Error Bound': 0.0, 'Reliable CI?': 'Yes'}	{'CI': array([0.96061651, 1.11062024]), 'Error Bound': 0.0, 'Reliable CI?': 'Yes'}	No
248	Haemolytic anaemias|diseases of the blood and blood-forming organs and certain disorders involving the immune mechanism$M$41-60	diseases of the blood and blood-forming organs and certain disorders involving the immune mechanism	0.9995435312501812	{'CI': array([0.93003951, 1.07242515]), 'Error Bound': 0.0, 'Reliable CI?': 'Yes'}	{'CI': array([0.93003951, 1.07242515]), 'Error Bound': 0.0, 'Reliable CI?': 'Yes'}	No	0.9996515313429738	{'CI': array([0.93106349, 1.07152475]), 'Error Bound': 0.0, 'Reliable CI?': 'Yes'}	{'CI': array([0.93106349, 1.07152475]), 'Error Bound': 0.0, 'Reliable CI?': 'Yes'}	No
249	Haemolytic anaemias|diseases of the blood and blood-forming organs and certain disorders involving the immune mechanism$M$61-	diseases of the blood and blood-forming organs and certain disorders involving the immune mechanism	1.067037160418569	{'CI': array([0.97033827, 1.17023886]), 'Error Bound': 0.0, 'Reliable CI?': 'Yes'}	{'CI': array([0.97033827, 1.17023886]), 'Error Bound': 0.0, 'Reliable CI?': 'Yes'}	No	1.0106645760982067	{'CI': array([0.91990676, 1.10723789]), 'Error Bound': 0.0, 'Reliable CI?': 'Yes'}	{'CI': array([0.91990676, 1.10723789]), 'Error Bound': 0.0, 'Reliable CI?': 'Yes'}	No
250	Intraoperative and postprocedural complications of the spleen|diseases of the blood and blood-forming organs and certain disorders involving the immune mechanism$F$0-10	diseases of the blood and blood-forming organs and certain disorders involving the immune mechanism	0.9758315122672273	{'CI': array([0.75957535, 1.22889129]), 'Error Bound': 1.5298663309915493e-129, 'Reliable CI?': 'Yes'}	{'CI': array([0.75957535, 1.22889129]), 'Error Bound': 1.5298663309915493e-129, 'Reliable CI?': 'Yes'}	No	1.0648257968640749	{'CI': array([0.79892337, 1.38653752]), 'Error Bound': 1.6423185597335698e-94, 'Reliable CI?': 'Yes'}	{'CI': array([0.79892337, 1.38653752]), 'Error Bound': 1.6423185597335698e-94, 'Reliable CI?': 'Yes'}	No
251	Intraoperative and postprocedural complications of the spleen|diseases of the blood and blood-forming organs and certain disorders involving the immune mechanism$F$11-20	diseases of the blood and blood-forming organs and certain disorders involving the immune mechanism	0.9557746075179199	{'CI': array([0.75998637, 1.18146464]), 'Error Bound': 3.3160645489672297e-155, 'Reliable CI?': 'Yes'}	{'CI': array([0.75998637, 1.18146464]), 'Error Bound': 3.3160645489672297e-155, 'Reliable CI?': 'Yes'}	No	0.9514284919151176	{'CI': array([0.73604818, 1.20358877]), 'Error Bound': 1.696894532435428e-126, 'Reliable CI?': 'Yes'}	{'CI': array([0.73604818, 1.20358877]), 'Error Bound': 1.696894532435428e-126, 'Reliable CI?': 'Yes'}	No
252	Intraoperative and postprocedural complications of the spleen|diseases of the blood and blood-forming organs and certain disorders involving the immune mechanism$F$21-40	diseases of the blood and blood-forming organs and certain disorders involving the immune mechanism	1.032962422372971	{'CI': array([0.93759177, 1.13473467]), 'Error Bound': 0.0, 'Reliable CI?': 'Yes'}	{'CI': array([0.93759177, 1.13473467]), 'Error Bound': 0.0, 'Reliable CI?': 'Yes'}	No	0.9265329008955973	{'CI': array([0.83858311, 1.02010247]), 'Error Bound': 0.0, 'Reliable CI?': 'Yes'}	{'CI': array([0.83858311, 1.02010247]), 'Error Bound': 0.0, 'Reliable CI?': 'Yes'}	No
253	Intraoperative and postprocedural complications of the spleen|diseases of the blood and blood-forming organs and certain disorders involving the immune mechanism$F$41-60	diseases of the blood and blood-forming organs and certain disorders involving the immune mechanism	0.9960174183691969	{'CI': array([0.92697416, 1.06839671]), 'Error Bound': 0.0, 'Reliable CI?': 'Yes'}	{'CI': array([0.92697416, 1.06839671]), 'Error Bound': 0.0, 'Reliable CI?': 'Yes'}	No	1.0125122358923127	{'CI': array([0.94383508, 1.08446857]), 'Error Bound': 0.0, 'Reliable CI?': 'Yes'}	{'CI': array([0.94383508, 1.08446857]), 'Error Bound': 0.0, 'Reliable CI?': 'Yes'}	No
254	Intraoperative and postprocedural complications of the spleen|diseases of the blood and blood-forming organs and certain disorders involving the immune mechanism$F$61-	diseases of the blood and blood-forming organs and certain disorders involving the immune mechanism	0.9974069499168885	{'CI': array([0.91558963, 1.08394593]), 'Error Bound': 0.0, 'Reliable CI?': 'Yes'}	{'CI': array([0.91558963, 1.08394593]), 'Error Bound': 0.0, 'Reliable CI?': 'Yes'}	No	1.0466100674854568	{'CI': array([0.96541494, 1.13237141]), 'Error Bound': 0.0, 'Reliable CI?': 'Yes'}	{'CI': array([0.96541494, 1.13237141]), 'Error Bound': 0.0, 'Reliable CI?': 'Yes'}	No
255	Intraoperative and postprocedural complications of the spleen|diseases of the blood and blood-forming organs and certain disorders involving the immune mechanism$M$0-10	diseases of the blood and blood-forming organs and certain disorders involving the immune mechanism	0.9775887548645551	{'CI': array([0.79862333, 1.18102279]), 'Error Bound': 8.054037238456997e-193, 'Reliable CI?': 'Yes'}	{'CI': array([0.79862333, 1.18102279]), 'Error Bound': 8.054037238456997e-193, 'Reliable CI?': 'Yes'}	No	0.9361154386371917	{'CI': array([0.7506589 , 1.14838003]), 'Error Bound': 4.022032699331724e-169, 'Reliable CI?': 'Yes'}	{'CI': array([0.7506589 , 1.14838003]), 'Error Bound': 4.022032699331724e-169, 'Reliable CI?': 'Yes'}	No
256	Intraoperative and postprocedural complications of the spleen|diseases of the blood and blood-forming organs and certain disorders involving the immune mechanism$M$11-20	diseases of the blood and blood-forming organs and certain disorders involving the immune mechanism	1.1179857857729243	{'CI': array([0.90345276, 1.36675355]), 'Error Bound': 1.8148897438713148e-158, 'Reliable CI?': 'Yes'}	{'CI': array([0.90345276, 1.36675355]), 'Error Bound': 1.8148897438713148e-158, 'Reliable CI?': 'Yes'}	No	0.7823793064570546	{'CI': array([0.60950332, 0.97976777]), 'Error Bound': 5.471994977598515e-155, 'Reliable CI?': 'Yes'}	{'CI': array([0.58772591, 1.00867508]), 'Error Bound': 5.471994977598515e-155, 'Reliable CI?': 'Yes'}	No
257	Intraoperative and postprocedural complications of the spleen|diseases of the blood and blood-forming organs and certain disorders involving the immune mechanism$M$21-40	diseases of the blood and blood-forming organs and certain disorders involving the immune mechanism	1.031602570564676	{'CI': array([0.89381698, 1.1831678 ]), 'Error Bound': 0.0, 'Reliable CI?': 'Yes'}	{'CI': array([0.89381698, 1.1831678 ]), 'Error Bound': 0.0, 'Reliable CI?': 'Yes'}	No	0.9635942179903648	{'CI': array([0.83082611, 1.10941877]), 'Error Bound': 0.0, 'Reliable CI?': 'Yes'}	{'CI': array([0.83082611, 1.10941877]), 'Error Bound': 0.0, 'Reliable CI?': 'Yes'}	No
258	Intraoperative and postprocedural complications of the spleen|diseases of the blood and blood-forming organs and certain disorders involving the immune mechanism$M$41-60	diseases of the blood and blood-forming organs and certain disorders involving the immune mechanism	1.00683873371152	{'CI': array([0.92478944, 1.09362443]), 'Error Bound': 0.0, 'Reliable CI?': 'Yes'}	{'CI': array([0.92478944, 1.09362443]), 'Error Bound': 0.0, 'Reliable CI?': 'Yes'}	No	0.9450827702265381	{'CI': array([0.8669028 , 1.02764391]), 'Error Bound': 0.0, 'Reliable CI?': 'Yes'}	{'CI': array([0.8669028 , 1.02764391]), 'Error Bound': 0.0, 'Reliable CI?': 'Yes'}	No
259	Intraoperative and postprocedural complications of the spleen|diseases of the blood and blood-forming organs and certain disorders involving the immune mechanism$M$61-	diseases of the blood and blood-forming organs and certain disorders involving the immune mechanism	0.9877335926234666	{'CI': array([0.91180563, 1.06772445]), 'Error Bound': 0.0, 'Reliable CI?': 'Yes'}	{'CI': array([0.91180563, 1.06772445]), 'Error Bound': 0.0, 'Reliable CI?': 'Yes'}	No	0.9247090478118029	{'CI': array([0.85323127, 0.99985524]), 'Error Bound': 0.0, 'Reliable CI?': 'Yes'}	{'CI': array([0.84392837, 1.0102067 ]), 'Error Bound': 0.0, 'Reliable CI?': 'Yes'}	No
260	Nutritional anemias|diseases of the blood and blood-forming organs and certain disorders involving the immune mechanism$F$0-10	diseases of the blood and blood-forming organs and certain disorders involving the immune mechanism	1.0173801986945994	{'CI': array([0.92392334, 1.11701283]), 'Error Bound': 0.0, 'Reliable CI?': 'Yes'}	{'CI': array([0.92392334, 1.11701283]), 'Error Bound': 0.0, 'Reliable CI?': 'Yes'}	No	0.9880143007624105	{'CI': array([0.8913424 , 1.09137367]), 'Error Bound': 0.0, 'Reliable CI?': 'Yes'}	{'CI': array([0.8913424 , 1.09137367]), 'Error Bound': 0.0, 'Reliable CI?': 'Yes'}	No
261	Nutritional anemias|diseases of the blood and blood-forming organs and certain disorders involving the immune mechanism$F$11-20	diseases of the blood and blood-forming organs and certain disorders involving the immune mechanism	1.0739861435751648	{'CI': array([1.00938257, 1.1414245 ]), 'Error Bound': 0.0, 'Reliable CI?': 'Yes'}	{'CI': array([1.00010271, 1.15160077]), 'Error Bound': 0.0, 'Reliable CI?': 'Yes'}	Yes	1.0062907478522485	{'CI': array([0.94328401, 1.07205233]), 'Error Bound': 0.0, 'Reliable CI?': 'Yes'}	{'CI': array([0.94328401, 1.07205233]), 'Error Bound': 0.0, 'Reliable CI?': 'Yes'}	No
262	Nutritional anemias|diseases of the blood and blood-forming organs and certain disorders involving the immune mechanism$F$21-40	diseases of the blood and blood-forming organs and certain disorders involving the immune mechanism	0.9924397109119089	{'CI': array([0.97182598, 1.01334146]), 'Error Bound': 0.0, 'Reliable CI?': 'Yes'}	{'CI': array([0.97182598, 1.01334146]), 'Error Bound': 0.0, 'Reliable CI?': 'Yes'}	No	1.0029224888563257	{'CI': array([0.98188215, 1.02426164]), 'Error Bound': 0.0, 'Reliable CI?': 'Yes'}	{'CI': array([0.98188215, 1.02426164]), 'Error Bound': 0.0, 'Reliable CI?': 'Yes'}	No
263	Nutritional anemias|diseases of the blood and blood-forming organs and certain disorders involving the immune mechanism$F$41-60	diseases of the blood and blood-forming organs and certain disorders involving the immune mechanism	0.9859180277911889	{'CI': array([0.97295459, 0.99899502]), 'Error Bound': 0.0, 'Reliable CI?': 'Yes'}	{'CI': array([0.97105803, 1.00092742]), 'Error Bound': 0.0, 'Reliable CI?': 'Yes'}	No	1.0060497988162516	{'CI': array([0.99295994, 1.0192546 ]), 'Error Bound': 0.0, 'Reliable CI?': 'Yes'}	{'CI': array([0.99295994, 1.0192546 ]), 'Error Bound': 0.0, 'Reliable CI?': 'Yes'}	No
264	Nutritional anemias|diseases of the blood and blood-forming organs and certain disorders involving the immune mechanism$F$61-	diseases of the blood and blood-forming organs and certain disorders involving the immune mechanism	0.9397478420150336	{'CI': array([0.92648754, 0.95312876]), 'Error Bound': 0.0, 'Reliable CI?': 'Yes'}	{'CI': array([0.92454791, 0.95510648]), 'Error Bound': 0.0, 'Reliable CI?': 'Yes'}	Yes	0.9991467297795271	{'CI': array([0.98529223, 1.01313028]), 'Error Bound': 0.0, 'Reliable CI?': 'Yes'}	{'CI': array([0.98529223, 1.01313028]), 'Error Bound': 0.0, 'Reliable CI?': 'Yes'}	No
265	Nutritional anemias|diseases of the blood and blood-forming organs and certain disorders involving the immune mechanism$M$0-10	diseases of the blood and blood-forming organs and certain disorders involving the immune mechanism	1.0467325384792576	{'CI': array([0.95749757, 1.1415239 ]), 'Error Bound': 0.0, 'Reliable CI?': 'Yes'}	{'CI': array([0.95749757, 1.1415239 ]), 'Error Bound': 0.0, 'Reliable CI?': 'Yes'}	No	1.0141275395228477	{'CI': array([0.92517634, 1.10865766]), 'Error Bound': 0.0, 'Reliable CI?': 'Yes'}	{'CI': array([0.92517634, 1.10865766]), 'Error Bound': 0.0, 'Reliable CI?': 'Yes'}	No
266	Nutritional anemias|diseases of the blood and blood-forming organs and certain disorders involving the immune mechanism$M$11-20	diseases of the blood and blood-forming organs and certain disorders involving the immune mechanism	0.9878897244977606	{'CI': array([0.88126208, 1.102713 ]), 'Error Bound': 0.0, 'Reliable CI?': 'Yes'}	{'CI': array([0.88126208, 1.102713 ]), 'Error Bound': 0.0, 'Reliable CI?': 'Yes'}	No	1.0423786415934726	{'CI': array([0.92885751, 1.1650487 ]), 'Error Bound': 0.0, 'Reliable CI?': 'Yes'}	{'CI': array([0.92885751, 1.1650487 ]), 'Error Bound': 0.0, 'Reliable CI?': 'Yes'}	No
267	Nutritional anemias|diseases of the blood and blood-forming organs and certain disorders involving the immune mechanism$M$21-40	diseases of the blood and blood-forming organs and certain disorders involving the immune mechanism	0.9701825636053444	{'CI': array([0.93057298, 1.01087771]), 'Error Bound': 0.0, 'Reliable CI?': 'Yes'}	{'CI': array([0.93057298, 1.01087771]), 'Error Bound': 0.0, 'Reliable CI?': 'Yes'}	No	1.0453620844167697	{'CI': array([1.00290398, 1.08903717]), 'Error Bound': 0.0, 'Reliable CI?': 'Yes'}	{'CI': array([0.99731742, 1.09497095]), 'Error Bound': 0.0, 'Reliable CI?': 'Yes'}	No
268	Nutritional anemias|diseases of the blood and blood-forming organs and certain disorders involving the immune mechanism$M$41-60	diseases of the blood and blood-forming organs and certain disorders involving the immune mechanism	0.9405383512257766	{'CI': array([0.92280731, 0.95848583]), 'Error Bound': 0.0, 'Reliable CI?': 'Yes'}	{'CI': array([0.92021816, 0.96114331]), 'Error Bound': 0.0, 'Reliable CI?': 'Yes'}	Yes	1.0442001279971784	{'CI': array([1.0250814 , 1.06356194]), 'Error Bound': 0.0, 'Reliable CI?': 'Yes'}	{'CI': array([1.02254461, 1.06616805]), 'Error Bound': 0.0, 'Reliable CI?': 'Yes'}	Yes
269	Nutritional anemias|diseases of the blood and blood-forming organs and certain disorders involving the immune mechanism$M$61-	diseases of the blood and blood-forming organs and certain disorders involving the immune mechanism	0.8948202487322843	{'CI': array([0.88094775, 0.90882685]), 'Error Bound': 0.0, 'Reliable CI?': 'Yes'}	{'CI': array([0.8789192 , 0.91089774]), 'Error Bound': 0.0, 'Reliable CI?': 'Yes'}	Yes	1.0071270940667942	{'CI': array([0.99184051, 1.02257049]), 'Error Bound': 0.0, 'Reliable CI?': 'Yes'}	{'CI': array([0.99184051, 1.02257049]), 'Error Bound': 0.0, 'Reliable CI?': 'Yes'}	No
270	Other diseases of blood and blood-forming organs|diseases of the blood and blood-forming organs and certain disorders involving the immune mechanism$F$0-10	diseases of the blood and blood-forming organs and certain disorders involving the immune mechanism	1.0143476863793506	{'CI': array([0.94665511, 1.08522598]), 'Error Bound': 0.0, 'Reliable CI?': 'Yes'}	{'CI': array([0.94665511, 1.08522598]), 'Error Bound': 0.0, 'Reliable CI?': 'Yes'}	No	1.0133927522457062	{'CI': array([0.9444755 , 1.08561301]), 'Error Bound': 0.0, 'Reliable CI?': 'Yes'}	{'CI': array([0.9444755 , 1.08561301]), 'Error Bound': 0.0, 'Reliable CI?': 'Yes'}	No
271	Other diseases of blood and blood-forming organs|diseases of the blood and blood-forming organs and certain disorders involving the immune mechanism$F$11-20	diseases of the blood and blood-forming organs and certain disorders involving the immune mechanism	1.015979787213315	{'CI': array([0.94209629, 1.0936699 ]), 'Error Bound': 0.0, 'Reliable CI?': 'Yes'}	{'CI': array([0.94209629, 1.0936699 ]), 'Error Bound': 0.0, 'Reliable CI?': 'Yes'}	No	0.9865644896414298	{'CI': array([0.91323744, 1.0636757 ]), 'Error Bound': 0.0, 'Reliable CI?': 'Yes'}	{'CI': array([0.91323744, 1.0636757 ]), 'Error Bound': 0.0, 'Reliable CI?': 'Yes'}	No
272	Other diseases of blood and blood-forming organs|diseases of the blood and blood-forming organs and certain disorders involving the immune mechanism$F$21-40	diseases of the blood and blood-forming organs and certain disorders involving the immune mechanism	1.015188129206957	{'CI': array([0.98066197, 1.05052368]), 'Error Bound': 0.0, 'Reliable CI?': 'Yes'}	{'CI': array([0.98066197, 1.05052368]), 'Error Bound': 0.0, 'Reliable CI?': 'Yes'}	No	0.9905789023128935	{'CI': array([0.95703522, 1.02489175]), 'Error Bound': 0.0, 'Reliable CI?': 'Yes'}	{'CI': array([0.95703522, 1.02489175]), 'Error Bound': 0.0, 'Reliable CI?': 'Yes'}	No
273	Other diseases of blood and blood-forming organs|diseases of the blood and blood-forming organs and certain disorders involving the immune mechanism$F$41-60	diseases of the blood and blood-forming organs and certain disorders involving the immune mechanism	1.0007005916548752	{'CI': array([0.98011221, 1.02157543]), 'Error Bound': 0.0, 'Reliable CI?': 'Yes'}	{'CI': array([0.98011221, 1.02157543]), 'Error Bound': 0.0, 'Reliable CI?': 'Yes'}	No	0.9806262719265608	{'CI': array([0.96072883, 1.00079282]), 'Error Bound': 0.0, 'Reliable CI?': 'Yes'}	{'CI': array([0.96072883, 1.00079282]), 'Error Bound': 0.0, 'Reliable CI?': 'Yes'}	No
274	Other diseases of blood and blood-forming organs|diseases of the blood and blood-forming organs and certain disorders involving the immune mechanism$F$61-	diseases of the blood and blood-forming organs and certain disorders involving the immune mechanism	1.0215582395433105	{'CI': array([0.99806475, 1.04542261]), 'Error Bound': 0.0, 'Reliable CI?': 'Yes'}	{'CI': array([0.99806475, 1.04542261]), 'Error Bound': 0.0, 'Reliable CI?': 'Yes'}	No	0.9862138897199604	{'CI': array([0.96380775, 1.00896099]), 'Error Bound': 0.0, 'Reliable CI?': 'Yes'}	{'CI': array([0.96380775, 1.00896099]), 'Error Bound': 0.0, 'Reliable CI?': 'Yes'}	No
275	Other diseases of blood and blood-forming organs|diseases of the blood and blood-forming organs and certain disorders involving the immune mechanism$M$0-10	diseases of the blood and blood-forming organs and certain disorders involving the immune mechanism	1.0342478332724674	{'CI': array([0.96855996, 1.10291075]), 'Error Bound': 0.0, 'Reliable CI?': 'Yes'}	{'CI': array([0.96855996, 1.10291075]), 'Error Bound': 0.0, 'Reliable CI?': 'Yes'}	No	0.9945301542864977	{'CI': array([0.93025908, 1.06168349]), 'Error Bound': 0.0, 'Reliable CI?': 'Yes'}	{'CI': array([0.93025908, 1.06168349]), 'Error Bound': 0.0, 'Reliable CI?': 'Yes'}	No
276	Other diseases of blood and blood-forming organs|diseases of the blood and blood-forming organs and certain disorders involving the immune mechanism$M$11-20	diseases of the blood and blood-forming organs and certain disorders involving the immune mechanism	1.0232970166301223	{'CI': array([0.94708904, 1.1035512 ]), 'Error Bound': 0.0, 'Reliable CI?': 'Yes'}	{'CI': array([0.94708904, 1.1035512 ]), 'Error Bound': 0.0, 'Reliable CI?': 'Yes'}	No	1.0231340129272062	{'CI': array([0.94562141, 1.10483364]), 'Error Bound': 0.0, 'Reliable CI?': 'Yes'}	{'CI': array([0.94562141, 1.10483364]), 'Error Bound': 0.0, 'Reliable CI?': 'Yes'}	No
277	Other diseases of blood and blood-forming organs|diseases of the blood and blood-forming organs and certain disorders involving the immune mechanism$M$21-40	diseases of the blood and blood-forming organs and certain disorders involving the immune mechanism	0.9946072606096346	{'CI': array([0.95083476, 1.03969817]), 'Error Bound': 0.0, 'Reliable CI?': 'Yes'}	{'CI': array([0.95083476, 1.03969817]), 'Error Bound': 0.0, 'Reliable CI?': 'Yes'}	No	0.9901719775354003	{'CI': array([0.94633969, 1.03532716]), 'Error Bound': 0.0, 'Reliable CI?': 'Yes'}	{'CI': array([0.94633969, 1.03532716]), 'Error Bound': 0.0, 'Reliable CI?': 'Yes'}	No
278	Other diseases of blood and blood-forming organs|diseases of the blood and blood-forming organs and certain disorders involving the immune mechanism$M$41-60	diseases of the blood and blood-forming organs and certain disorders involving the immune mechanism	1.0180255487217071	{'CI': array([0.99273808, 1.043744 ]), 'Error Bound': 0.0, 'Reliable CI?': 'Yes'}	{'CI': array([0.99273808, 1.043744 ]), 'Error Bound': 0.0, 'Reliable CI?': 'Yes'}	No	0.9919117484637252	{'CI': array([0.96751538, 1.01671237]), 'Error Bound': 0.0, 'Reliable CI?': 'Yes'}	{'CI': array([0.96751538, 1.01671237]), 'Error Bound': 0.0, 'Reliable CI?': 'Yes'}	No
279	Other diseases of blood and blood-forming organs|diseases of the blood and blood-forming organs and certain disorders involving the immune mechanism$M$61-	diseases of the blood and blood-forming organs and certain disorders involving the immune mechanism	1.016563053252402	{'CI': array([0.9916034 , 1.04194241]), 'Error Bound': 0.0, 'Reliable CI?': 'Yes'}	{'CI': array([0.9916034 , 1.04194241]), 'Error Bound': 0.0, 'Reliable CI?': 'Yes'}	No	0.9878784783153479	{'CI': array([0.96405948, 1.01208291]), 'Error Bound': 0.0, 'Reliable CI?': 'Yes'}	{'CI': array([0.96405948, 1.01208291]), 'Error Bound': 0.0, 'Reliable CI?': 'Yes'}	No
280	Cerebrovascular diseases|diseases of the circulatory system$F$0-10	diseases of the circulatory system	0.9707256917294838	{'CI': array([0.89069356, 1.05531914]), 'Error Bound': 0.0, 'Reliable CI?': 'Yes'}	{'CI': array([0.89069356, 1.05531914]), 'Error Bound': 0.0, 'Reliable CI?': 'Yes'}	No	1.0419677726476297	{'CI': array([0.95480188, 1.13443223]), 'Error Bound': 0.0, 'Reliable CI?': 'Yes'}	{'CI': array([0.95480188, 1.13443223]), 'Error Bound': 0.0, 'Reliable CI?': 'Yes'}	No
281	Cerebrovascular diseases|diseases of the circulatory system$F$11-20	diseases of the circulatory system	0.9636411458586578	{'CI': array([0.87916126, 1.05322887]), 'Error Bound': 0.0, 'Reliable CI?': 'Yes'}	{'CI': array([0.87916126, 1.05322887]), 'Error Bound': 0.0, 'Reliable CI?': 'Yes'}	No	0.9930796492363658	{'CI': array([0.90680659, 1.08462691]), 'Error Bound': 0.0, 'Reliable CI?': 'Yes'}	{'CI': array([0.90680659, 1.08462691]), 'Error Bound': 0.0, 'Reliable CI?': 'Yes'}	No
282	Cerebrovascular diseases|diseases of the circulatory system$F$21-40	diseases of the circulatory system	0.963186057963702	{'CI': array([0.92782507, 0.9994118 ]), 'Error Bound': 0.0, 'Reliable CI?': 'Yes'}	{'CI': array([0.92269524, 1.00481476]), 'Error Bound': 0.0, 'Reliable CI?': 'Yes'}	No	0.9984458241382514	{'CI': array([0.96175146, 1.03606014]), 'Error Bound': 0.0, 'Reliable CI?': 'Yes'}	{'CI': array([0.96175146, 1.03606014]), 'Error Bound': 0.0, 'Reliable CI?': 'Yes'}	No
283	Cerebrovascular diseases|diseases of the circulatory system$F$41-60	diseases of the circulatory system	0.987514951100516	{'CI': array([0.9726681 , 1.00251085]), 'Error Bound': 0.0, 'Reliable CI?': 'Yes'}	{'CI': array([0.9726681 , 1.00251085]), 'Error Bound': 0.0, 'Reliable CI?': 'Yes'}	No	0.9973988951401487	{'CI': array([0.98232111, 1.01262984]), 'Error Bound': 0.0, 'Reliable CI?': 'Yes'}	{'CI': array([0.98232111, 1.01262984]), 'Error Bound': 0.0, 'Reliable CI?': 'Yes'}	No
284	Cerebrovascular diseases|diseases of the circulatory system$F$61-	diseases of the circulatory system	0.978377717798983	{'CI': array([0.96872539, 0.98809297]), 'Error Bound': 0.0, 'Reliable CI?': 'Yes'}	{'CI': array([0.96731149, 0.98952674]), 'Error Bound': 0.0, 'Reliable CI?': 'Yes'}	Yes	0.9993326649936636	{'CI': array([0.98953605, 1.00919362]), 'Error Bound': 0.0, 'Reliable CI?': 'Yes'}	{'CI': array([0.98953605, 1.00919362]), 'Error Bound': 0.0, 'Reliable CI?': 'Yes'}	No
285	Cerebrovascular diseases|diseases of the circulatory system$M$0-10	diseases of the circulatory system	0.9649979029586042	{'CI': array([0.90456058, 1.02800579]), 'Error Bound': 0.0, 'Reliable CI?': 'Yes'}	{'CI': array([0.90456058, 1.02800579]), 'Error Bound': 0.0, 'Reliable CI?': 'Yes'}	No	1.0636014297539744	{'CI': array([0.99782476, 1.13232899]), 'Error Bound': 0.0, 'Reliable CI?': 'Yes'}	{'CI': array([0.99782476, 1.13232899]), 'Error Bound': 0.0, 'Reliable CI?': 'Yes'}	No
286	Cerebrovascular diseases|diseases of the circulatory system$M$11-20	diseases of the circulatory system	0.9668672359131366	{'CI': array([0.88741651, 1.05081439]), 'Error Bound': 0.0, 'Reliable CI?': 'Yes'}	{'CI': array([0.88741651, 1.05081439]), 'Error Bound': 0.0, 'Reliable CI?': 'Yes'}	No	1.0502938037964231	{'CI': array([0.96601215, 1.13950218]), 'Error Bound': 0.0, 'Reliable CI?': 'Yes'}	{'CI': array([0.96601215, 1.13950218]), 'Error Bound': 0.0, 'Reliable CI?': 'Yes'}	No
287	Cerebrovascular diseases|diseases of the circulatory system$M$21-40	diseases of the circulatory system	0.9621572017751965	{'CI': array([0.91996189, 1.0055901 ]), 'Error Bound': 0.0, 'Reliable CI?': 'Yes'}	{'CI': array([0.91996189, 1.0055901 ]), 'Error Bound': 0.0, 'Reliable CI?': 'Yes'}	No	0.9928596955405932	{'CI': array([0.94936327, 1.03765732]), 'Error Bound': 0.0, 'Reliable CI?': 'Yes'}	{'CI': array([0.94936327, 1.03765732]), 'Error Bound': 0.0, 'Reliable CI?': 'Yes'}	No
288	Cerebrovascular diseases|diseases of the circulatory system$M$41-60	diseases of the circulatory system	0.9827648101923617	{'CI': array([0.96799354, 0.99768385]), 'Error Bound': 0.0, 'Reliable CI?': 'Yes'}	{'CI': array([0.96583397, 0.99989006]), 'Error Bound': 0.0, 'Reliable CI?': 'Yes'}	Yes	0.9951371322323694	{'CI': array([0.98009242, 1.01033444]), 'Error Bound': 0.0, 'Reliable CI?': 'Yes'}	{'CI': array([0.98009242, 1.01033444]), 'Error Bound': 0.0, 'Reliable CI?': 'Yes'}	No
289	Cerebrovascular diseases|diseases of the circulatory system$M$61-	diseases of the circulatory system	0.9882670691461111	{'CI': array([0.97823048, 0.99837148]), 'Error Bound': 0.0, 'Reliable CI?': 'Yes'}	{'CI': array([0.97676048, 0.99986289]), 'Error Bound': 0.0, 'Reliable CI?': 'Yes'}	Yes	1.0023372917019393	{'CI': array([0.9921906 , 1.01255295]), 'Error Bound': 0.0, 'Reliable CI?': 'Yes'}	{'CI': array([0.9921906 , 1.01255295]), 'Error Bound': 0.0, 'Reliable CI?': 'Yes'}	No
290	Chronic rheumatic heart diseases|diseases of the circulatory system$F$21-40	diseases of the circulatory system	0.960010846269514	{'CI': array([0.87679339, 1.04818717]), 'Error Bound': 0.0, 'Reliable CI?': 'Yes'}	{'CI': array([0.87679339, 1.04818717]), 'Error Bound': 0.0, 'Reliable CI?': 'Yes'}	No	0.9326024866058364	{'CI': array([0.8479959 , 1.02238572]), 'Error Bound': 0.0, 'Reliable CI?': 'Yes'}	{'CI': array([0.8479959 , 1.02238572]), 'Error Bound': 0.0, 'Reliable CI?': 'Yes'}	No
291	Chronic rheumatic heart diseases|diseases of the circulatory system$F$41-60	diseases of the circulatory system	1.0084943678147038	{'CI': array([0.96310704, 1.05529379]), 'Error Bound': 0.0, 'Reliable CI?': 'Yes'}	{'CI': array([0.96310704, 1.05529379]), 'Error Bound': 0.0, 'Reliable CI?': 'Yes'}	No	1.00548013471494	{'CI': array([0.9594238 , 1.05299188]), 'Error Bound': 0.0, 'Reliable CI?': 'Yes'}	{'CI': array([0.9594238 , 1.05299188]), 'Error Bound': 0.0, 'Reliable CI?': 'Yes'}	No
292	Chronic rheumatic heart diseases|diseases of the circulatory system$F$61-	diseases of the circulatory system	1.036307929836416	{'CI': array([1.0004672 , 1.07301474]), 'Error Bound': 0.0, 'Reliable CI?': 'Yes'}	{'CI': array([0.99526712, 1.07848836]), 'Error Bound': 0.0, 'Reliable CI?': 'Yes'}	No	0.9718783188622556	{'CI': array([0.93817227, 1.00636576]), 'Error Bound': 0.0, 'Reliable CI?': 'Yes'}	{'CI': array([0.93817227, 1.00636576]), 'Error Bound': 0.0, 'Reliable CI?': 'Yes'}	No
293	Chronic rheumatic heart diseases|diseases of the circulatory system$M$21-40	diseases of the circulatory system	1.0781859118332395	{'CI': array([0.9616719 , 1.20424453]), 'Error Bound': 0.0, 'Reliable CI?': 'Yes'}	{'CI': array([0.9616719 , 1.20424453]), 'Error Bound': 0.0, 'Reliable CI?': 'Yes'}	No	0.9509804700932131	{'CI': array([0.84009202, 1.07087268]), 'Error Bound': 0.0, 'Reliable CI?': 'Yes'}	{'CI': array([0.84009202, 1.07087268]), 'Error Bound': 0.0, 'Reliable CI?': 'Yes'}	No
294	Chronic rheumatic heart diseases|diseases of the circulatory system$M$41-60	diseases of the circulatory system	1.0301580331513385	{'CI': array([0.97801558, 1.084159 ]), 'Error Bound': 0.0, 'Reliable CI?': 'Yes'}	{'CI': array([0.97801558, 1.084159 ]), 'Error Bound': 0.0, 'Reliable CI?': 'Yes'}	No	0.9567622826476199	{'CI': array([0.90657945, 1.00870749]), 'Error Bound': 0.0, 'Reliable CI?': 'Yes'}	{'CI': array([0.90657945, 1.00870749]), 'Error Bound': 0.0, 'Reliable CI?': 'Yes'}	No
295	Chronic rheumatic heart diseases|diseases of the circulatory system$M$61-	diseases of the circulatory system	1.0475129327667703	{'CI': array([1.00693427, 1.089201 ]), 'Error Bound': 0.0, 'Reliable CI?': 'Yes'}	{'CI': array([1.00105654, 1.09542918]), 'Error Bound': 0.0, 'Reliable CI?': 'Yes'}	Yes	0.9913595678573355	{'CI': array([0.952854 , 1.03088138]), 'Error Bound': 0.0, 'Reliable CI?': 'Yes'}	{'CI': array([0.952854 , 1.03088138]), 'Error Bound': 0.0, 'Reliable CI?': 'Yes'}	No
296	Diseases of arteries, arterioles and capillaries|diseases of the circulatory system$F$0-10	diseases of the circulatory system	1.0074737429561387	{'CI': array([0.88395676, 1.14205276]), 'Error Bound': 0.0, 'Reliable CI?': 'Yes'}	{'CI': array([0.88395676, 1.14205276]), 'Error Bound': 0.0, 'Reliable CI?': 'Yes'}	No	0.9937718219867594	{'CI': array([0.86644318, 1.13293631]), 'Error Bound': 0.0, 'Reliable CI?': 'Yes'}	{'CI': array([0.86644318, 1.13293631]), 'Error Bound': 0.0, 'Reliable CI?': 'Yes'}	No
297	Diseases of arteries, arterioles and capillaries|diseases of the circulatory system$F$11-20	diseases of the circulatory system	1.025942003746914	{'CI': array([0.94582028, 1.11054424]), 'Error Bound': 0.0, 'Reliable CI?': 'Yes'}	{'CI': array([0.94582028, 1.11054424]), 'Error Bound': 0.0, 'Reliable CI?': 'Yes'}	No	0.997243626482633	{'CI': array([0.9093966 , 1.09055726]), 'Error Bound': 0.0, 'Reliable CI?': 'Yes'}	{'CI': array([0.9093966 , 1.09055726]), 'Error Bound': 0.0, 'Reliable CI?': 'Yes'}	No
298	Diseases of arteries, arterioles and capillaries|diseases of the circulatory system$F$21-40	diseases of the circulatory system	1.0117432987380102	{'CI': array([0.97619798, 1.04814809]), 'Error Bound': 0.0, 'Reliable CI?': 'Yes'}	{'CI': array([0.97619798, 1.04814809]), 'Error Bound': 0.0, 'Reliable CI?': 'Yes'}	No	0.9853412872976769	{'CI': array([0.94901973, 1.02256802]), 'Error Bound': 0.0, 'Reliable CI?': 'Yes'}	{'CI': array([0.94901973, 1.02256802]), 'Error Bound': 0.0, 'Reliable CI?': 'Yes'}	No
299	Diseases of arteries, arterioles and capillaries|diseases of the circulatory system$F$41-60	diseases of the circulatory system	0.9955119219004493	{'CI': array([0.97936498, 1.01183484]), 'Error Bound': 0.0, 'Reliable CI?': 'Yes'}	{'CI': array([0.97936498, 1.01183484]), 'Error Bound': 0.0, 'Reliable CI?': 'Yes'}	No	0.9916238927913369	{'CI': array([0.97549839, 1.00792504]), 'Error Bound': 0.0, 'Reliable CI?': 'Yes'}	{'CI': array([0.97549839, 1.00792504]), 'Error Bound': 0.0, 'Reliable CI?': 'Yes'}	No
300	Diseases of arteries, arterioles and capillaries|diseases of the circulatory system$F$61-	diseases of the circulatory system	1.0204571369835091	{'CI': array([1.00910285, 1.03189739]), 'Error Bound': 0.0, 'Reliable CI?': 'Yes'}	{'CI': array([1.00744061, 1.03358677]), 'Error Bound': 0.0, 'Reliable CI?': 'Yes'}	Yes	0.9785322018404264	{'CI': array([0.96766025, 0.98948401]), 'Error Bound': 0.0, 'Reliable CI?': 'Yes'}	{'CI': array([0.96621346, 0.99095357]), 'Error Bound': 0.0, 'Reliable CI?': 'Yes'}	Yes
301	Diseases of arteries, arterioles and capillaries|diseases of the circulatory system$M$0-10	diseases of the circulatory system	1.0279279492167106	{'CI': array([0.89962056, 1.16812486]), 'Error Bound': 0.0, 'Reliable CI?': 'Yes'}	{'CI': array([0.89962056, 1.16812486]), 'Error Bound': 0.0, 'Reliable CI?': 'Yes'}	No	0.9957174650191807	{'CI': array([0.87321164, 1.12913414]), 'Error Bound': 0.0, 'Reliable CI?': 'Yes'}	{'CI': array([0.87321164, 1.12913414]), 'Error Bound': 0.0, 'Reliable CI?': 'Yes'}	No
302	Diseases of arteries, arterioles and capillaries|diseases of the circulatory system$M$11-20	diseases of the circulatory system	0.9659216056134214	{'CI': array([0.87581829, 1.06185407]), 'Error Bound': 0.0, 'Reliable CI?': 'Yes'}	{'CI': array([0.87581829, 1.06185407]), 'Error Bound': 0.0, 'Reliable CI?': 'Yes'}	No	1.0295748950984858	{'CI': array([0.9291114 , 1.13716995]), 'Error Bound': 0.0, 'Reliable CI?': 'Yes'}	{'CI': array([0.9291114 , 1.13716995]), 'Error Bound': 0.0, 'Reliable CI?': 'Yes'}	No
303	Diseases of arteries, arterioles and capillaries|diseases of the circulatory system$M$21-40	diseases of the circulatory system	1.006417263574279	{'CI': array([0.96270553, 1.05143837]), 'Error Bound': 0.0, 'Reliable CI?': 'Yes'}	{'CI': array([0.96270553, 1.05143837]), 'Error Bound': 0.0, 'Reliable CI?': 'Yes'}	No	0.9872573892561595	{'CI': array([0.9445739 , 1.03119561]), 'Error Bound': 0.0, 'Reliable CI?': 'Yes'}	{'CI': array([0.9445739 , 1.03119561]), 'Error Bound': 0.0, 'Reliable CI?': 'Yes'}	No
304	Diseases of arteries, arterioles and capillaries|diseases of the circulatory system$M$41-60	diseases of the circulatory system	1.0012234136689386	{'CI': array([0.986664 , 1.01592547]), 'Error Bound': 0.0, 'Reliable CI?': 'Yes'}	{'CI': array([0.986664 , 1.01592547]), 'Error Bound': 0.0, 'Reliable CI?': 'Yes'}	No	0.9933172595476278	{'CI': array([0.97900577, 1.00776686]), 'Error Bound': 0.0, 'Reliable CI?': 'Yes'}	{'CI': array([0.97900577, 1.00776686]), 'Error Bound': 0.0, 'Reliable CI?': 'Yes'}	No
305	Diseases of arteries, arterioles and capillaries|diseases of the circulatory system$M$61-	diseases of the circulatory system	1.0124132347078239	{'CI': array([1.00191729, 1.02298278]), 'Error Bound': 0.0, 'Reliable CI?': 'Yes'}	{'CI': array([1.00038024, 1.02454308]), 'Error Bound': 0.0, 'Reliable CI?': 'Yes'}	Yes	0.9838323795775654	{'CI': array([0.97377603, 0.99395688]), 'Error Bound': 0.0, 'Reliable CI?': 'Yes'}	{'CI': array([0.97243735, 0.995315 ]), 'Error Bound': 0.0, 'Reliable CI?': 'Yes'}	Yes
306	Diseases of veins, lymphatic vessels and lymph nodes, not elsewhere classified|diseases of the circulatory system$F$0-10	diseases of the circulatory system	0.9815056861166765	{'CI': array([0.91250319, 1.05385962]), 'Error Bound': 0.0, 'Reliable CI?': 'Yes'}	{'CI': array([0.91250319, 1.05385962]), 'Error Bound': 0.0, 'Reliable CI?': 'Yes'}	No	1.0107322399719403	{'CI': array([0.93598264, 1.08938702]), 'Error Bound': 0.0, 'Reliable CI?': 'Yes'}	{'CI': array([0.93598264, 1.08938702]), 'Error Bound': 0.0, 'Reliable CI?': 'Yes'}	No
307	Diseases of veins, lymphatic vessels and lymph nodes, not elsewhere classified|diseases of the circulatory system$F$11-20	diseases of the circulatory system	1.0142845226389863	{'CI': array([0.9559125 , 1.07500855]), 'Error Bound': 0.0, 'Reliable CI?': 'Yes'}	{'CI': array([0.9559125 , 1.07500855]), 'Error Bound': 0.0, 'Reliable CI?': 'Yes'}	No	1.0001514273608068	{'CI': array([0.94194305, 1.06070822]), 'Error Bound': 0.0, 'Reliable CI?': 'Yes'}	{'CI': array([0.94194305, 1.06070822]), 'Error Bound': 0.0, 'Reliable CI?': 'Yes'}	No
308	Diseases of veins, lymphatic vessels and lymph nodes, not elsewhere classified|diseases of the circulatory system$F$21-40	diseases of the circulatory system	1.0178877007505263	{'CI': array([0.99634276, 1.03974479]), 'Error Bound': 0.0, 'Reliable CI?': 'Yes'}	{'CI': array([0.99634276, 1.03974479]), 'Error Bound': 0.0, 'Reliable CI?': 'Yes'}	No	0.9956833585051416	{'CI': array([0.97462505, 1.01704173]), 'Error Bound': 0.0, 'Reliable CI?': 'Yes'}	{'CI': array([0.97462505, 1.01704173]), 'Error Bound': 0.0, 'Reliable CI?': 'Yes'}	No
309	Diseases of veins, lymphatic vessels and lymph nodes, not elsewhere classified|diseases of the circulatory system$F$41-60	diseases of the circulatory system	1.0028231162600945	{'CI': array([0.99029382, 1.01545786]), 'Error Bound': 0.0, 'Reliable CI?': 'Yes'}	{'CI': array([0.99029382, 1.01545786]), 'Error Bound': 0.0, 'Reliable CI?': 'Yes'}	No	0.9883735536271459	{'CI': array([0.97650588, 1.00033619]), 'Error Bound': 0.0, 'Reliable CI?': 'Yes'}	{'CI': array([0.97650588, 1.00033619]), 'Error Bound': 0.0, 'Reliable CI?': 'Yes'}	No
310	Diseases of veins, lymphatic vessels and lymph nodes, not elsewhere classified|diseases of the circulatory system$F$61-	diseases of the circulatory system	1.0044982085108132	{'CI': array([0.9908085 , 1.01831374]), 'Error Bound': 0.0, 'Reliable CI?': 'Yes'}	{'CI': array([0.9908085 , 1.01831374]), 'Error Bound': 0.0, 'Reliable CI?': 'Yes'}	No	0.9968390614350808	{'CI': array([0.98384754, 1.00994408]), 'Error Bound': 0.0, 'Reliable CI?': 'Yes'}	{'CI': array([0.98384754, 1.00994408]), 'Error Bound': 0.0, 'Reliable CI?': 'Yes'}	No
311	Diseases of veins, lymphatic vessels and lymph nodes, not elsewhere classified|diseases of the circulatory system$M$0-10	diseases of the circulatory system	1.004703017795782	{'CI': array([0.94185046, 1.07030187]), 'Error Bound': 0.0, 'Reliable CI?': 'Yes'}	{'CI': array([0.94185046, 1.07030187]), 'Error Bound': 0.0, 'Reliable CI?': 'Yes'}	No	1.0025821213186623	{'CI': array([0.93616478, 1.07207336]), 'Error Bound': 0.0, 'Reliable CI?': 'Yes'}	{'CI': array([0.93616478, 1.07207336]), 'Error Bound': 0.0, 'Reliable CI?': 'Yes'}	No
312	Diseases of veins, lymphatic vessels and lymph nodes, not elsewhere classified|diseases of the circulatory system$M$11-20	diseases of the circulatory system	1.0189956789167958	{'CI': array([0.96257372, 1.07760857]), 'Error Bound': 0.0, 'Reliable CI?': 'Yes'}	{'CI': array([0.96257372, 1.07760857]), 'Error Bound': 0.0, 'Reliable CI?': 'Yes'}	No	1.0135391252664125	{'CI': array([0.95733415, 1.07192048]), 'Error Bound': 0.0, 'Reliable CI?': 'Yes'}	{'CI': array([0.95733415, 1.07192048]), 'Error Bound': 0.0, 'Reliable CI?': 'Yes'}	No
313	Diseases of veins, lymphatic vessels and lymph nodes, not elsewhere classified|diseases of the circulatory system$M$21-40	diseases of the circulatory system	0.9982047121623973	{'CI': array([0.96948254, 1.02748803]), 'Error Bound': 0.0, 'Reliable CI?': 'Yes'}	{'CI': array([0.96948254, 1.02748803]), 'Error Bound': 0.0, 'Reliable CI?': 'Yes'}	No	0.9620570052042481	{'CI': array([0.9343283 , 0.99031438]), 'Error Bound': 0.0, 'Reliable CI?': 'Yes'}	{'CI': array([0.9306615 , 0.99413195]), 'Error Bound': 0.0, 'Reliable CI?': 'Yes'}	Yes
314	Diseases of veins, lymphatic vessels and lymph nodes, not elsewhere classified|diseases of the circulatory system$M$41-60	diseases of the circulatory system	1.0245290849938289	{'CI': array([1.00949167, 1.03971753]), 'Error Bound': 0.0, 'Reliable CI?': 'Yes'}	{'CI': array([1.00729325, 1.04196363]), 'Error Bound': 0.0, 'Reliable CI?': 'Yes'}	Yes	0.9896545565400758	{'CI': array([0.97542369, 1.00402213]), 'Error Bound': 0.0, 'Reliable CI?': 'Yes'}	{'CI': array([0.97542369, 1.00402213]), 'Error Bound': 0.0, 'Reliable CI?': 'Yes'}	No
315	Diseases of veins, lymphatic vessels and lymph nodes, not elsewhere classified|diseases of the circulatory system$M$61-	diseases of the circulatory system	1.0055288120199224	{'CI': array([0.98988928, 1.02133271]), 'Error Bound': 0.0, 'Reliable CI?': 'Yes'}	{'CI': array([0.98988928, 1.02133271]), 'Error Bound': 0.0, 'Reliable CI?': 'Yes'}	No	0.990516022706499	{'CI': array([0.97556835, 1.00561444]), 'Error Bound': 0.0, 'Reliable CI?': 'Yes'}	{'CI': array([0.97556835, 1.00561444]), 'Error Bound': 0.0, 'Reliable CI?': 'Yes'}	No
316	Hypertensive diseases|diseases of the circulatory system$F$0-10	diseases of the circulatory system	0.9830389910960038	{'CI': array([0.86522769, 1.11096208]), 'Error Bound': 0.0, 'Reliable CI?': 'Yes'}	{'CI': array([0.86522769, 1.11096208]), 'Error Bound': 0.0, 'Reliable CI?': 'Yes'}	No	0.9690242684946714	{'CI': array([0.84959064, 1.09890702]), 'Error Bound': 0.0, 'Reliable CI?': 'Yes'}	{'CI': array([0.84959064, 1.09890702]), 'Error Bound': 0.0, 'Reliable CI?': 'Yes'}	No
317	Hypertensive diseases|diseases of the circulatory system$F$11-20	diseases of the circulatory system	1.021234678874912	{'CI': array([0.9603503 , 1.08467618]), 'Error Bound': 0.0, 'Reliable CI?': 'Yes'}	{'CI': array([0.9603503 , 1.08467618]), 'Error Bound': 0.0, 'Reliable CI?': 'Yes'}	No	1.0067899739658228	{'CI': array([0.94504779, 1.07117476]), 'Error Bound': 0.0, 'Reliable CI?': 'Yes'}	{'CI': array([0.94504779, 1.07117476]), 'Error Bound': 0.0, 'Reliable CI?': 'Yes'}	No
318	Hypertensive diseases|diseases of the circulatory system$F$21-40	diseases of the circulatory system	0.9942744688460884	{'CI': array([0.9831114 , 1.00552141]), 'Error Bound': 0.0, 'Reliable CI?': 'Yes'}	{'CI': array([0.9831114 , 1.00552141]), 'Error Bound': 0.0, 'Reliable CI?': 'Yes'}	No	0.9885185372693781	{'CI': array([0.97710182, 1.00002308]), 'Error Bound': 0.0, 'Reliable CI?': 'Yes'}	{'CI': array([0.97710182, 1.00002308]), 'Error Bound': 0.0, 'Reliable CI?': 'Yes'}	No
319	Hypertensive diseases|diseases of the circulatory system$F$41-60	diseases of the circulatory system	1.0130365761014093	{'CI': array([1.00852824, 1.01755844]), 'Error Bound': 0.0, 'Reliable CI?': 'Yes'}	{'CI': array([1.00786653, 1.01822442]), 'Error Bound': 0.0, 'Reliable CI?': 'Yes'}	Yes	0.9829680433665217	{'CI': array([0.97854646, 0.98740277]), 'Error Bound': 0.0, 'Reliable CI?': 'Yes'}	{'CI': array([0.97795662, 0.98799635]), 'Error Bound': 0.0, 'Reliable CI?': 'Yes'}	Yes
320	Hypertensive diseases|diseases of the circulatory system$F$61-	diseases of the circulatory system	1.0333787860397003	{'CI': array([1.02890259, 1.03786823]), 'Error Bound': 0.0, 'Reliable CI?': 'Yes'}	{'CI': array([1.02824559, 1.03852941]), 'Error Bound': 0.0, 'Reliable CI?': 'Yes'}	Yes	0.9725379790967958	{'CI': array([0.96841084, 0.97667659]), 'Error Bound': 0.0, 'Reliable CI?': 'Yes'}	{'CI': array([0.96786022, 0.97723048]), 'Error Bound': 0.0, 'Reliable CI?': 'Yes'}	Yes
321	Hypertensive diseases|diseases of the circulatory system$M$0-10	diseases of the circulatory system	1.0077824982772807	{'CI': array([0.90376165, 1.11953864]), 'Error Bound': 0.0, 'Reliable CI?': 'Yes'}	{'CI': array([0.90376165, 1.11953864]), 'Error Bound': 0.0, 'Reliable CI?': 'Yes'}	No	1.0108171650238236	{'CI': array([0.90610212, 1.12336018]), 'Error Bound': 0.0, 'Reliable CI?': 'Yes'}	{'CI': array([0.90610212, 1.12336018]), 'Error Bound': 0.0, 'Reliable CI?': 'Yes'}	No
322	Hypertensive diseases|diseases of the circulatory system$M$11-20	diseases of the circulatory system	1.0580432573532956	{'CI': array([1.00903583, 1.10867355]), 'Error Bound': 0.0, 'Reliable CI?': 'Yes'}	{'CI': array([1.00195827, 1.11626391]), 'Error Bound': 0.0, 'Reliable CI?': 'Yes'}	Yes	1.0014972885752111	{'CI': array([0.95281636, 1.05180924]), 'Error Bound': 0.0, 'Reliable CI?': 'Yes'}	{'CI': array([0.95281636, 1.05180924]), 'Error Bound': 0.0, 'Reliable CI?': 'Yes'}	No
323	Hypertensive diseases|diseases of the circulatory system$M$21-40	diseases of the circulatory system	0.990947193545163	{'CI': array([0.98041463, 1.00155447]), 'Error Bound': 0.0, 'Reliable CI?': 'Yes'}	{'CI': array([0.98041463, 1.00155447]), 'Error Bound': 0.0, 'Reliable CI?': 'Yes'}	No	0.9840650299947459	{'CI': array([0.97328392, 0.99492455]), 'Error Bound': 0.0, 'Reliable CI?': 'Yes'}	{'CI': array([0.97184915, 0.99638168]), 'Error Bound': 0.0, 'Reliable CI?': 'Yes'}	Yes
324	Hypertensive diseases|diseases of the circulatory system$M$41-60	diseases of the circulatory system	1.0116265085350524	{'CI': array([1.00712331, 1.01614322]), 'Error Bound': 0.0, 'Reliable CI?': 'Yes'}	{'CI': array([1.00646235, 1.01680844]), 'Error Bound': 0.0, 'Reliable CI?': 'Yes'}	Yes	0.9769719237386262	{'CI': array([0.9725736 , 0.98138328]), 'Error Bound': 0.0, 'Reliable CI?': 'Yes'}	{'CI': array([0.97198686, 0.98197373]), 'Error Bound': 0.0, 'Reliable CI?': 'Yes'}	Yes
325	Hypertensive diseases|diseases of the circulatory system$M$61-	diseases of the circulatory system	1.0365614879385345	{'CI': array([1.03155654, 1.04158298]), 'Error Bound': 0.0, 'Reliable CI?': 'Yes'}	{'CI': array([1.03082207, 1.04232268]), 'Error Bound': 0.0, 'Reliable CI?': 'Yes'}	Yes	0.9752732112156772	{'CI': array([0.97066061, 0.97990014]), 'Error Bound': 0.0, 'Reliable CI?': 'Yes'}	{'CI': array([0.97004533, 0.9805195 ]), 'Error Bound': 0.0, 'Reliable CI?': 'Yes'}	Yes
326	Ischemic heart diseases|diseases of the circulatory system$F$21-40	diseases of the circulatory system	0.9650942595374387	{'CI': array([0.91912148, 1.01253852]), 'Error Bound': 0.0, 'Reliable CI?': 'Yes'}	{'CI': array([0.91912148, 1.01253852]), 'Error Bound': 0.0, 'Reliable CI?': 'Yes'}	No	1.0365872811970334	{'CI': array([0.98531965, 1.08964519]), 'Error Bound': 0.0, 'Reliable CI?': 'Yes'}	{'CI': array([0.98531965, 1.08964519]), 'Error Bound': 0.0, 'Reliable CI?': 'Yes'}	No
327	Ischemic heart diseases|diseases of the circulatory system$F$41-60	diseases of the circulatory system	0.9869059874293477	{'CI': array([0.97470986, 0.99920253]), 'Error Bound': 0.0, 'Reliable CI?': 'Yes'}	{'CI': array([0.97292504, 1.00101905]), 'Error Bound': 0.0, 'Reliable CI?': 'Yes'}	No	1.0012848915093562	{'CI': array([0.98864217, 1.01403498]), 'Error Bound': 0.0, 'Reliable CI?': 'Yes'}	{'CI': array([0.98864217, 1.01403498]), 'Error Bound': 0.0, 'Reliable CI?': 'Yes'}	No
328	Ischemic heart diseases|diseases of the circulatory system$F$61-	diseases of the circulatory system	1.0148461718460688	{'CI': array([1.00664697, 1.02309019]), 'Error Bound': 0.0, 'Reliable CI?': 'Yes'}	{'CI': array([1.00544522, 1.02430609]), 'Error Bound': 0.0, 'Reliable CI?': 'Yes'}	Yes	0.9829186440485945	{'CI': array([0.97493439, 0.99094581]), 'Error Bound': 0.0, 'Reliable CI?': 'Yes'}	{'CI': array([0.97387072, 0.99202172]), 'Error Bound': 0.0, 'Reliable CI?': 'Yes'}	Yes
329	Ischemic heart diseases|diseases of the circulatory system$M$21-40	diseases of the circulatory system	0.9879114293670226	{'CI': array([0.95203902, 1.02466653]), 'Error Bound': 0.0, 'Reliable CI?': 'Yes'}	{'CI': array([0.95203902, 1.02466653]), 'Error Bound': 0.0, 'Reliable CI?': 'Yes'}	No	0.9733730208900796	{'CI': array([0.93612223, 1.01158047]), 'Error Bound': 0.0, 'Reliable CI?': 'Yes'}	{'CI': array([0.93612223, 1.01158047]), 'Error Bound': 0.0, 'Reliable CI?': 'Yes'}	No
330	Ischemic heart diseases|diseases of the circulatory system$M$41-60	diseases of the circulatory system	0.9967432243360003	{'CI': array([0.98872448, 1.00480511]), 'Error Bound': 0.0, 'Reliable CI?': 'Yes'}	{'CI': array([0.98872448, 1.00480511]), 'Error Bound': 0.0, 'Reliable CI?': 'Yes'}	No	0.9840890557309414	{'CI': array([0.9760023 , 0.99221985]), 'Error Bound': 0.0, 'Reliable CI?': 'Yes'}	{'CI': array([0.97492502, 0.9933097 ]), 'Error Bound': 0.0, 'Reliable CI?': 'Yes'}	Yes
331	Ischemic heart diseases|diseases of the circulatory system$M$61-	diseases of the circulatory system	1.0161952574232895	{'CI': array([1.01003368, 1.0223821 ]), 'Error Bound': 0.0, 'Reliable CI?': 'Yes'}	{'CI': array([1.00912988, 1.02329387]), 'Error Bound': 0.0, 'Reliable CI?': 'Yes'}	Yes	0.9879447089052575	{'CI': array([0.98199802, 0.99391513]), 'Error Bound': 0.0, 'Reliable CI?': 'Yes'}	{'CI': array([0.98120518, 0.99471474]), 'Error Bound': 0.0, 'Reliable CI?': 'Yes'}	Yes
332	Other and unspecified disorders of the circulatory system|diseases of the circulatory system$F$0-10	diseases of the circulatory system	0.9857882106105241	{'CI': array([0.86574556, 1.1163352 ]), 'Error Bound': 0.0, 'Reliable CI?': 'Yes'}	{'CI': array([0.86574556, 1.1163352 ]), 'Error Bound': 0.0, 'Reliable CI?': 'Yes'}	No	1.0024555769808754	{'CI': array([0.86945326, 1.14838551]), 'Error Bound': 0.0, 'Reliable CI?': 'Yes'}	{'CI': array([0.86945326, 1.14838551]), 'Error Bound': 0.0, 'Reliable CI?': 'Yes'}	No
333	Other and unspecified disorders of the circulatory system|diseases of the circulatory system$F$11-20	diseases of the circulatory system	1.0282392483166745	{'CI': array([0.93552087, 1.12700606]), 'Error Bound': 0.0, 'Reliable CI?': 'Yes'}	{'CI': array([0.93552087, 1.12700606]), 'Error Bound': 0.0, 'Reliable CI?': 'Yes'}	No	0.9921845026888777	{'CI': array([0.89984261, 1.09059693]), 'Error Bound': 0.0, 'Reliable CI?': 'Yes'}	{'CI': array([0.89984261, 1.09059693]), 'Error Bound': 0.0, 'Reliable CI?': 'Yes'}	No
334	Other and unspecified disorders of the circulatory system|diseases of the circulatory system$F$21-40	diseases of the circulatory system	1.0030409487404217	{'CI': array([0.9548403 , 1.05284052]), 'Error Bound': 0.0, 'Reliable CI?': 'Yes'}	{'CI': array([0.9548403 , 1.05284052]), 'Error Bound': 0.0, 'Reliable CI?': 'Yes'}	No	0.9684875721106263	{'CI': array([0.92170746, 1.01678891]), 'Error Bound': 0.0, 'Reliable CI?': 'Yes'}	{'CI': array([0.92170746, 1.01678891]), 'Error Bound': 0.0, 'Reliable CI?': 'Yes'}	No
335	Other and unspecified disorders of the circulatory system|diseases of the circulatory system$F$41-60	diseases of the circulatory system	0.9998161094398704	{'CI': array([0.97191796, 1.02824301]), 'Error Bound': 0.0, 'Reliable CI?': 'Yes'}	{'CI': array([0.97191796, 1.02824301]), 'Error Bound': 0.0, 'Reliable CI?': 'Yes'}	No	0.9945861489015044	{'CI': array([0.9668961 , 1.02279766]), 'Error Bound': 0.0, 'Reliable CI?': 'Yes'}	{'CI': array([0.9668961 , 1.02279766]), 'Error Bound': 0.0, 'Reliable CI?': 'Yes'}	No
336	Other and unspecified disorders of the circulatory system|diseases of the circulatory system$F$61-	diseases of the circulatory system	1.005148413007654	{'CI': array([0.98051297, 1.03019426]), 'Error Bound': 0.0, 'Reliable CI?': 'Yes'}	{'CI': array([0.98051297, 1.03019426]), 'Error Bound': 0.0, 'Reliable CI?': 'Yes'}	No	0.9847975040428879	{'CI': array([0.9607494, 1.009239 ]), 'Error Bound': 0.0, 'Reliable CI?': 'Yes'}	{'CI': array([0.9607494, 1.009239 ]), 'Error Bound': 0.0, 'Reliable CI?': 'Yes'}	No
337	Other and unspecified disorders of the circulatory system|diseases of the circulatory system$M$0-10	diseases of the circulatory system	0.994649860493525	{'CI': array([0.88705945, 1.11057498]), 'Error Bound': 0.0, 'Reliable CI?': 'Yes'}	{'CI': array([0.88705945, 1.11057498]), 'Error Bound': 0.0, 'Reliable CI?': 'Yes'}	No	0.951682003787528	{'CI': array([0.8405425 , 1.07187134]), 'Error Bound': 0.0, 'Reliable CI?': 'Yes'}	{'CI': array([0.8405425 , 1.07187134]), 'Error Bound': 0.0, 'Reliable CI?': 'Yes'}	No
338	Other and unspecified disorders of the circulatory system|diseases of the circulatory system$M$11-20	diseases of the circulatory system	1.047775131081958	{'CI': array([0.93109695, 1.17412803]), 'Error Bound': 0.0, 'Reliable CI?': 'Yes'}	{'CI': array([0.93109695, 1.17412803]), 'Error Bound': 0.0, 'Reliable CI?': 'Yes'}	No	0.9498794712383223	{'CI': array([0.83630135, 1.07292694]), 'Error Bound': 0.0, 'Reliable CI?': 'Yes'}	{'CI': array([0.83630135, 1.07292694]), 'Error Bound': 0.0, 'Reliable CI?': 'Yes'}	No
339	Other and unspecified disorders of the circulatory system|diseases of the circulatory system$M$21-40	diseases of the circulatory system	1.0039426577002357	{'CI': array([0.92953987, 1.0822239 ]), 'Error Bound': 0.0, 'Reliable CI?': 'Yes'}	{'CI': array([0.92953987, 1.0822239 ]), 'Error Bound': 0.0, 'Reliable CI?': 'Yes'}	No	0.9643237290988823	{'CI': array([0.89122195, 1.04121513]), 'Error Bound': 0.0, 'Reliable CI?': 'Yes'}	{'CI': array([0.89122195, 1.04121513]), 'Error Bound': 0.0, 'Reliable CI?': 'Yes'}	No
340	Other and unspecified disorders of the circulatory system|diseases of the circulatory system$M$41-60	diseases of the circulatory system	1.0091688106326202	{'CI': array([0.97615814, 1.04292 ]), 'Error Bound': 0.0, 'Reliable CI?': 'Yes'}	{'CI': array([0.97615814, 1.04292 ]), 'Error Bound': 0.0, 'Reliable CI?': 'Yes'}	No	1.0005880460850185	{'CI': array([0.96702049, 1.03492345]), 'Error Bound': 0.0, 'Reliable CI?': 'Yes'}	{'CI': array([0.96702049, 1.03492345]), 'Error Bound': 0.0, 'Reliable CI?': 'Yes'}	No
341	Other and unspecified disorders of the circulatory system|diseases of the circulatory system$M$61-	diseases of the circulatory system	0.9962922910396644	{'CI': array([0.97232003, 1.02065411]), 'Error Bound': 0.0, 'Reliable CI?': 'Yes'}	{'CI': array([0.97232003, 1.02065411]), 'Error Bound': 0.0, 'Reliable CI?': 'Yes'}	No	0.985825535277635	{'CI': array([0.96175701, 1.01028795]), 'Error Bound': 0.0, 'Reliable CI?': 'Yes'}	{'CI': array([0.96175701, 1.01028795]), 'Error Bound': 0.0, 'Reliable CI?': 'Yes'}	No
342	Other forms of heart disease|diseases of the circulatory system$F$0-10	diseases of the circulatory system	1.0455701461717726	{'CI': array([0.99362889, 1.09934697]), 'Error Bound': 0.0, 'Reliable CI?': 'Yes'}	{'CI': array([0.99362889, 1.09934697]), 'Error Bound': 0.0, 'Reliable CI?': 'Yes'}	No	0.9850136570011121	{'CI': array([0.93543381, 1.03629694]), 'Error Bound': 0.0, 'Reliable CI?': 'Yes'}	{'CI': array([0.93543381, 1.03629694]), 'Error Bound': 0.0, 'Reliable CI?': 'Yes'}	No
343	Other forms of heart disease|diseases of the circulatory system$F$11-20	diseases of the circulatory system	1.0293165915704645	{'CI': array([0.98735153, 1.07247755]), 'Error Bound': 0.0, 'Reliable CI?': 'Yes'}	{'CI': array([0.98735153, 1.07247755]), 'Error Bound': 0.0, 'Reliable CI?': 'Yes'}	No	0.9817853230137737	{'CI': array([0.94145973, 1.02323125]), 'Error Bound': 0.0, 'Reliable CI?': 'Yes'}	{'CI': array([0.94145973, 1.02323125]), 'Error Bound': 0.0, 'Reliable CI?': 'Yes'}	No
344	Other forms of heart disease|diseases of the circulatory system$F$21-40	diseases of the circulatory system	1.000666660750384	{'CI': array([0.98200374, 1.0195647 ]), 'Error Bound': 0.0, 'Reliable CI?': 'Yes'}	{'CI': array([0.98200374, 1.0195647 ]), 'Error Bound': 0.0, 'Reliable CI?': 'Yes'}	No	0.9935457727574877	{'CI': array([0.97463782, 1.01269545]), 'Error Bound': 0.0, 'Reliable CI?': 'Yes'}	{'CI': array([0.97463782, 1.01269545]), 'Error Bound': 0.0, 'Reliable CI?': 'Yes'}	No
345	Other forms of heart disease|diseases of the circulatory system$F$41-60	diseases of the circulatory system	1.0039966131335465	{'CI': array([0.99489494, 1.01315378]), 'Error Bound': 0.0, 'Reliable CI?': 'Yes'}	{'CI': array([0.99489494, 1.01315378]), 'Error Bound': 0.0, 'Reliable CI?': 'Yes'}	No	0.9883471964382683	{'CI': array([0.97928499, 0.99746467]), 'Error Bound': 0.0, 'Reliable CI?': 'Yes'}	{'CI': array([0.9780782 , 0.99868722]), 'Error Bound': 0.0, 'Reliable CI?': 'Yes'}	Yes
346	Other forms of heart disease|diseases of the circulatory system$F$61-	diseases of the circulatory system	1.014216756180038	{'CI': array([1.00882703, 1.01962582]), 'Error Bound': 0.0, 'Reliable CI?': 'Yes'}	{'CI': array([1.00803622, 1.02042273]), 'Error Bound': 0.0, 'Reliable CI?': 'Yes'}	Yes	0.9750043322120496	{'CI': array([0.96977043, 0.98025669]), 'Error Bound': 0.0, 'Reliable CI?': 'Yes'}	{'CI': array([0.96907245, 0.98095993]), 'Error Bound': 0.0, 'Reliable CI?': 'Yes'}	Yes
347	Other forms of heart disease|diseases of the circulatory system$M$0-10	diseases of the circulatory system	1.0020610552557343	{'CI': array([0.9566108, 1.0489315]), 'Error Bound': 0.0, 'Reliable CI?': 'Yes'}	{'CI': array([0.9566108, 1.0489315]), 'Error Bound': 0.0, 'Reliable CI?': 'Yes'}	No	0.9979470952600953	{'CI': array([0.95256542, 1.04474546]), 'Error Bound': 0.0, 'Reliable CI?': 'Yes'}	{'CI': array([0.95256542, 1.04474546]), 'Error Bound': 0.0, 'Reliable CI?': 'Yes'}	No
348	Other forms of heart disease|diseases of the circulatory system$M$11-20	diseases of the circulatory system	1.060164662530112	{'CI': array([1.01824198, 1.10326843]), 'Error Bound': 0.0, 'Reliable CI?': 'Yes'}	{'CI': array([1.01217223, 1.10971128]), 'Error Bound': 0.0, 'Reliable CI?': 'Yes'}	Yes	0.9879237904033247	{'CI': array([0.94855467, 1.02835777]), 'Error Bound': 0.0, 'Reliable CI?': 'Yes'}	{'CI': array([0.94855467, 1.02835777]), 'Error Bound': 0.0, 'Reliable CI?': 'Yes'}	No
349	Other forms of heart disease|diseases of the circulatory system$M$21-40	diseases of the circulatory system	0.994274871734811	{'CI': array([0.97412316, 1.01470157]), 'Error Bound': 0.0, 'Reliable CI?': 'Yes'}	{'CI': array([0.97412316, 1.01470157]), 'Error Bound': 0.0, 'Reliable CI?': 'Yes'}	No	0.9921395314752701	{'CI': array([0.97148469, 1.01308331]), 'Error Bound': 0.0, 'Reliable CI?': 'Yes'}	{'CI': array([0.97148469, 1.01308331]), 'Error Bound': 0.0, 'Reliable CI?': 'Yes'}	No
350	Other forms of heart disease|diseases of the circulatory system$M$41-60	diseases of the circulatory system	1.0056752317025148	{'CI': array([0.99773944, 1.01365316]), 'Error Bound': 0.0, 'Reliable CI?': 'Yes'}	{'CI': array([0.99773944, 1.01365316]), 'Error Bound': 0.0, 'Reliable CI?': 'Yes'}	No	0.9781367891966217	{'CI': array([0.97030436, 0.98601061]), 'Error Bound': 0.0, 'Reliable CI?': 'Yes'}	{'CI': array([0.96926086, 0.98706592]), 'Error Bound': 0.0, 'Reliable CI?': 'Yes'}	Yes
351	Other forms of heart disease|diseases of the circulatory system$M$61-	diseases of the circulatory system	1.0228848597376143	{'CI': array([1.01772096, 1.02806646]), 'Error Bound': 0.0, 'Reliable CI?': 'Yes'}	{'CI': array([1.01696321, 1.02882979]), 'Error Bound': 0.0, 'Reliable CI?': 'Yes'}	Yes	0.979920657557287	{'CI': array([0.97495703, 0.98490085]), 'Error Bound': 0.0, 'Reliable CI?': 'Yes'}	{'CI': array([0.97429502, 0.98556758]), 'Error Bound': 0.0, 'Reliable CI?': 'Yes'}	Yes
352	Pulmonary heart disease and diseases of pulmonary circulation|diseases of the circulatory system$F$0-10	diseases of the circulatory system	1.016186356515777	{'CI': array([0.88472017, 1.1602184 ]), 'Error Bound': 0.0, 'Reliable CI?': 'Yes'}	{'CI': array([0.88472017, 1.1602184 ]), 'Error Bound': 0.0, 'Reliable CI?': 'Yes'}	No	1.0481257114280575	{'CI': array([0.91001018, 1.20000371]), 'Error Bound': 0.0, 'Reliable CI?': 'Yes'}	{'CI': array([0.91001018, 1.20000371]), 'Error Bound': 0.0, 'Reliable CI?': 'Yes'}	No
353	Pulmonary heart disease and diseases of pulmonary circulation|diseases of the circulatory system$F$11-20	diseases of the circulatory system	0.9284996928427829	{'CI': array([0.79802539, 1.07173848]), 'Error Bound': 0.0, 'Reliable CI?': 'Yes'}	{'CI': array([0.79802539, 1.07173848]), 'Error Bound': 0.0, 'Reliable CI?': 'Yes'}	No	0.9671949809410897	{'CI': array([0.82817903, 1.12057428]), 'Error Bound': 0.0, 'Reliable CI?': 'Yes'}	{'CI': array([0.82817903, 1.12057428]), 'Error Bound': 0.0, 'Reliable CI?': 'Yes'}	No
354	Pulmonary heart disease and diseases of pulmonary circulation|diseases of the circulatory system$F$21-40	diseases of the circulatory system	1.0189803347379445	{'CI': array([0.97402876, 1.06531188]), 'Error Bound': 0.0, 'Reliable CI?': 'Yes'}	{'CI': array([0.97402876, 1.06531188]), 'Error Bound': 0.0, 'Reliable CI?': 'Yes'}	No	0.9852264640974815	{'CI': array([0.94126055, 1.03052571]), 'Error Bound': 0.0, 'Reliable CI?': 'Yes'}	{'CI': array([0.94126055, 1.03052571]), 'Error Bound': 0.0, 'Reliable CI?': 'Yes'}	No
355	Pulmonary heart disease and diseases of pulmonary circulation|diseases of the circulatory system$F$41-60	diseases of the circulatory system	0.9968382669912506	{'CI': array([0.971521 , 1.02259066]), 'Error Bound': 0.0, 'Reliable CI?': 'Yes'}	{'CI': array([0.971521 , 1.02259066]), 'Error Bound': 0.0, 'Reliable CI?': 'Yes'}	No	0.9890373187877218	{'CI': array([0.96397905, 1.01452268]), 'Error Bound': 0.0, 'Reliable CI?': 'Yes'}	{'CI': array([0.96397905, 1.01452268]), 'Error Bound': 0.0, 'Reliable CI?': 'Yes'}	No
356	Pulmonary heart disease and diseases of pulmonary circulation|diseases of the circulatory system$F$61-	diseases of the circulatory system	1.012816326426495	{'CI': array([0.99035833, 1.03561399]), 'Error Bound': 0.0, 'Reliable CI?': 'Yes'}	{'CI': array([0.99035833, 1.03561399]), 'Error Bound': 0.0, 'Reliable CI?': 'Yes'}	No	0.9696076388284887	{'CI': array([0.94813851, 0.99139139]), 'Error Bound': 0.0, 'Reliable CI?': 'Yes'}	{'CI': array([0.9452928, 0.9943268]), 'Error Bound': 0.0, 'Reliable CI?': 'Yes'}	Yes
357	Pulmonary heart disease and diseases of pulmonary circulation|diseases of the circulatory system$M$0-10	diseases of the circulatory system	0.9852297319651745	{'CI': array([0.86373473, 1.11749884]), 'Error Bound': 0.0, 'Reliable CI?': 'Yes'}	{'CI': array([0.86373473, 1.11749884]), 'Error Bound': 0.0, 'Reliable CI?': 'Yes'}	No	0.9523140047361458	{'CI': array([0.83141352, 1.08399901]), 'Error Bound': 0.0, 'Reliable CI?': 'Yes'}	{'CI': array([0.83141352, 1.08399901]), 'Error Bound': 0.0, 'Reliable CI?': 'Yes'}	No
358	Pulmonary heart disease and diseases of pulmonary circulation|diseases of the circulatory system$M$11-20	diseases of the circulatory system	0.9793756285692661	{'CI': array([0.80335652, 1.17898111]), 'Error Bound': 3.2674468643017954e-200, 'Reliable CI?': 'Yes'}	{'CI': array([0.80335652, 1.17898111]), 'Error Bound': 3.2674468643017954e-200, 'Reliable CI?': 'Yes'}	No	1.0441095462531758	{'CI': array([0.86455471, 1.24766211]), 'Error Bound': 1.4674563208032818e-209, 'Reliable CI?': 'Yes'}	{'CI': array([0.86455471, 1.24766211]), 'Error Bound': 1.4674563208032818e-209, 'Reliable CI?': 'Yes'}	No
359	Pulmonary heart disease and diseases of pulmonary circulation|diseases of the circulatory system$M$21-40	diseases of the circulatory system	0.9806161784121185	{'CI': array([0.91731352, 1.04672749]), 'Error Bound': 0.0, 'Reliable CI?': 'Yes'}	{'CI': array([0.91731352, 1.04672749]), 'Error Bound': 0.0, 'Reliable CI?': 'Yes'}	No	1.00295403395871	{'CI': array([0.94000987, 1.06865033]), 'Error Bound': 0.0, 'Reliable CI?': 'Yes'}	{'CI': array([0.94000987, 1.06865033]), 'Error Bound': 0.0, 'Reliable CI?': 'Yes'}	No
360	Pulmonary heart disease and diseases of pulmonary circulation|diseases of the circulatory system$M$41-60	diseases of the circulatory system	1.0258303763155037	{'CI': array([0.99724901, 1.0549621 ]), 'Error Bound': 0.0, 'Reliable CI?': 'Yes'}	{'CI': array([0.99724901, 1.0549621 ]), 'Error Bound': 0.0, 'Reliable CI?': 'Yes'}	No	1.0057473749917787	{'CI': array([0.9779476 , 1.03407081]), 'Error Bound': 0.0, 'Reliable CI?': 'Yes'}	{'CI': array([0.9779476 , 1.03407081]), 'Error Bound': 0.0, 'Reliable CI?': 'Yes'}	No
361	Pulmonary heart disease and diseases of pulmonary circulation|diseases of the circulatory system$M$61-	diseases of the circulatory system	1.009132688858507	{'CI': array([0.98295376, 1.03577484]), 'Error Bound': 0.0, 'Reliable CI?': 'Yes'}	{'CI': array([0.98295376, 1.03577484]), 'Error Bound': 0.0, 'Reliable CI?': 'Yes'}	No	0.9720246308723112	{'CI': array([0.94712648, 0.99734652]), 'Error Bound': 0.0, 'Reliable CI?': 'Yes'}	{'CI': array([0.94383043, 1.00076341]), 'Error Bound': 0.0, 'Reliable CI?': 'Yes'}	No
362	Diseases of appendix|diseases of the digestive system$F$0-10	diseases of the digestive system	1.031369352968638	{'CI': array([0.90804715, 1.16562242]), 'Error Bound': 0.0, 'Reliable CI?': 'Yes'}	{'CI': array([0.90804715, 1.16562242]), 'Error Bound': 0.0, 'Reliable CI?': 'Yes'}	No	1.0960304094542035	{'CI': array([0.96113402, 1.24380349]), 'Error Bound': 0.0, 'Reliable CI?': 'Yes'}	{'CI': array([0.96113402, 1.24380349]), 'Error Bound': 0.0, 'Reliable CI?': 'Yes'}	No
363	Diseases of appendix|diseases of the digestive system$F$11-20	diseases of the digestive system	1.0073421239155562	{'CI': array([0.93186009, 1.08681383]), 'Error Bound': 0.0, 'Reliable CI?': 'Yes'}	{'CI': array([0.93186009, 1.08681383]), 'Error Bound': 0.0, 'Reliable CI?': 'Yes'}	No	1.0021737867865006	{'CI': array([0.92728048, 1.08099746]), 'Error Bound': 0.0, 'Reliable CI?': 'Yes'}	{'CI': array([0.92728048, 1.08099746]), 'Error Bound': 0.0, 'Reliable CI?': 'Yes'}	No
364	Diseases of appendix|diseases of the digestive system$F$21-40	diseases of the digestive system	0.9584234413778482	{'CI': array([0.90209565, 1.01698151]), 'Error Bound': 0.0, 'Reliable CI?': 'Yes'}	{'CI': array([0.90209565, 1.01698151]), 'Error Bound': 0.0, 'Reliable CI?': 'Yes'}	No	1.0178991539655315	{'CI': array([0.95876766, 1.07944051]), 'Error Bound': 0.0, 'Reliable CI?': 'Yes'}	{'CI': array([0.95876766, 1.07944051]), 'Error Bound': 0.0, 'Reliable CI?': 'Yes'}	No
365	Diseases of appendix|diseases of the digestive system$F$41-60	diseases of the digestive system	0.9787361669005048	{'CI': array([0.92322766, 1.03639362]), 'Error Bound': 0.0, 'Reliable CI?': 'Yes'}	{'CI': array([0.92322766, 1.03639362]), 'Error Bound': 0.0, 'Reliable CI?': 'Yes'}	No	1.0300197115503766	{'CI': array([0.97141881, 1.09097727]), 'Error Bound': 0.0, 'Reliable CI?': 'Yes'}	{'CI': array([0.97141881, 1.09097727]), 'Error Bound': 0.0, 'Reliable CI?': 'Yes'}	No
366	Diseases of appendix|diseases of the digestive system$F$61-	diseases of the digestive system	1.0484357403091566	{'CI': array([0.94837438, 1.15552337]), 'Error Bound': 0.0, 'Reliable CI?': 'Yes'}	{'CI': array([0.94837438, 1.15552337]), 'Error Bound': 0.0, 'Reliable CI?': 'Yes'}	No	1.069821900764264	{'CI': array([0.96904172, 1.17767533]), 'Error Bound': 0.0, 'Reliable CI?': 'Yes'}	{'CI': array([0.96904172, 1.17767533]), 'Error Bound': 0.0, 'Reliable CI?': 'Yes'}	No
367	Diseases of appendix|diseases of the digestive system$M$0-10	diseases of the digestive system	0.9948858160208058	{'CI': array([0.89470798, 1.10225151]), 'Error Bound': 0.0, 'Reliable CI?': 'Yes'}	{'CI': array([0.89470798, 1.10225151]), 'Error Bound': 0.0, 'Reliable CI?': 'Yes'}	No	0.9559316999365464	{'CI': array([0.85523619, 1.06398802]), 'Error Bound': 0.0, 'Reliable CI?': 'Yes'}	{'CI': array([0.85523619, 1.06398802]), 'Error Bound': 0.0, 'Reliable CI?': 'Yes'}	No
368	Diseases of appendix|diseases of the digestive system$M$11-20	diseases of the digestive system	0.9473159470961885	{'CI': array([0.88438067, 1.01305909]), 'Error Bound': 0.0, 'Reliable CI?': 'Yes'}	{'CI': array([0.88438067, 1.01305909]), 'Error Bound': 0.0, 'Reliable CI?': 'Yes'}	No	1.0015915347126223	{'CI': array([0.93466562, 1.07163918]), 'Error Bound': 0.0, 'Reliable CI?': 'Yes'}	{'CI': array([0.93466562, 1.07163918]), 'Error Bound': 0.0, 'Reliable CI?': 'Yes'}	No
369	Diseases of appendix|diseases of the digestive system$M$21-40	diseases of the digestive system	1.0168646609618077	{'CI': array([0.95853634, 1.07753957]), 'Error Bound': 0.0, 'Reliable CI?': 'Yes'}	{'CI': array([0.95853634, 1.07753957]), 'Error Bound': 0.0, 'Reliable CI?': 'Yes'}	No	0.9965227293585079	{'CI': array([0.93908299, 1.05625065]), 'Error Bound': 0.0, 'Reliable CI?': 'Yes'}	{'CI': array([0.93908299, 1.05625065]), 'Error Bound': 0.0, 'Reliable CI?': 'Yes'}	No
370	Diseases of appendix|diseases of the digestive system$M$41-60	diseases of the digestive system	1.0222215836058335	{'CI': array([0.96251323, 1.08438633]), 'Error Bound': 0.0, 'Reliable CI?': 'Yes'}	{'CI': array([0.96251323, 1.08438633]), 'Error Bound': 0.0, 'Reliable CI?': 'Yes'}	No	0.9839781852761884	{'CI': array([0.92524716, 1.04511454]), 'Error Bound': 0.0, 'Reliable CI?': 'Yes'}	{'CI': array([0.92524716, 1.04511454]), 'Error Bound': 0.0, 'Reliable CI?': 'Yes'}	No
371	Diseases of appendix|diseases of the digestive system$M$61-	diseases of the digestive system	1.0634572920557508	{'CI': array([0.96433685, 1.16943101]), 'Error Bound': 0.0, 'Reliable CI?': 'Yes'}	{'CI': array([0.96433685, 1.16943101]), 'Error Bound': 0.0, 'Reliable CI?': 'Yes'}	No	1.0467601385803205	{'CI': array([0.94666422, 1.15388626]), 'Error Bound': 0.0, 'Reliable CI?': 'Yes'}	{'CI': array([0.94666422, 1.15388626]), 'Error Bound': 0.0, 'Reliable CI?': 'Yes'}	No
372	Diseases of liver|diseases of the digestive system$F$0-10	diseases of the digestive system	1.1151980496317715	{'CI': array([0.95155788, 1.29806272]), 'Error Bound': 8.282452704570557e-278, 'Reliable CI?': 'Yes'}	{'CI': array([0.95155788, 1.29806272]), 'Error Bound': 8.282452704570557e-278, 'Reliable CI?': 'Yes'}	No	1.0320269234218464	{'CI': array([0.87465594, 1.20762393]), 'Error Bound': 2.742628270690962e-271, 'Reliable CI?': 'Yes'}	{'CI': array([0.87465594, 1.20762393]), 'Error Bound': 2.742628270690962e-271, 'Reliable CI?': 'Yes'}	No
373	Diseases of liver|diseases of the digestive system$F$11-20	diseases of the digestive system	1.0458057009491715	{'CI': array([0.94248473, 1.15664732]), 'Error Bound': 0.0, 'Reliable CI?': 'Yes'}	{'CI': array([0.94248473, 1.15664732]), 'Error Bound': 0.0, 'Reliable CI?': 'Yes'}	No	0.9924151845884118	{'CI': array([0.89393612, 1.09782829]), 'Error Bound': 0.0, 'Reliable CI?': 'Yes'}	{'CI': array([0.89393612, 1.09782829]), 'Error Bound': 0.0, 'Reliable CI?': 'Yes'}	No
374	Diseases of liver|diseases of the digestive system$F$21-40	diseases of the digestive system	0.9988320300653286	{'CI': array([0.96344933, 1.03507001]), 'Error Bound': 0.0, 'Reliable CI?': 'Yes'}	{'CI': array([0.96344933, 1.03507001]), 'Error Bound': 0.0, 'Reliable CI?': 'Yes'}	No	0.9793888818874917	{'CI': array([0.94455771, 1.01505332]), 'Error Bound': 0.0, 'Reliable CI?': 'Yes'}	{'CI': array([0.94455771, 1.01505332]), 'Error Bound': 0.0, 'Reliable CI?': 'Yes'}	No
375	Diseases of liver|diseases of the digestive system$F$41-60	diseases of the digestive system	1.014129830777903	{'CI': array([0.99569943, 1.03278842]), 'Error Bound': 0.0, 'Reliable CI?': 'Yes'}	{'CI': array([0.99569943, 1.03278842]), 'Error Bound': 0.0, 'Reliable CI?': 'Yes'}	No	0.9850412830361319	{'CI': array([0.96740736, 1.00288593]), 'Error Bound': 0.0, 'Reliable CI?': 'Yes'}	{'CI': array([0.96740736, 1.00288593]), 'Error Bound': 0.0, 'Reliable CI?': 'Yes'}	No
376	Diseases of liver|diseases of the digestive system$F$61-	diseases of the digestive system	1.0048002348444942	{'CI': array([0.98005898, 1.02995549]), 'Error Bound': 0.0, 'Reliable CI?': 'Yes'}	{'CI': array([0.98005898, 1.02995549]), 'Error Bound': 0.0, 'Reliable CI?': 'Yes'}	No	0.9909881519394377	{'CI': array([0.96746934, 1.01488231]), 'Error Bound': 0.0, 'Reliable CI?': 'Yes'}	{'CI': array([0.96746934, 1.01488231]), 'Error Bound': 0.0, 'Reliable CI?': 'Yes'}	No
377	Diseases of liver|diseases of the digestive system$M$0-10	diseases of the digestive system	1.125179941022214	{'CI': array([0.9684364 , 1.29941263]), 'Error Bound': 1.398532753877904e-307, 'Reliable CI?': 'Yes'}	{'CI': array([0.9684364 , 1.29941263]), 'Error Bound': 1.398532753877904e-307, 'Reliable CI?': 'Yes'}	No	0.8459938887271902	{'CI': array([0.71870674, 0.98578448]), 'Error Bound': 0.0, 'Reliable CI?': 'Yes'}	{'CI': array([0.7024546 , 1.00563532]), 'Error Bound': 0.0, 'Reliable CI?': 'Yes'}	No
378	Diseases of liver|diseases of the digestive system$M$11-20	diseases of the digestive system	0.9776654859107936	{'CI': array([0.87833359, 1.08409878]), 'Error Bound': 0.0, 'Reliable CI?': 'Yes'}	{'CI': array([0.87833359, 1.08409878]), 'Error Bound': 0.0, 'Reliable CI?': 'Yes'}	No	0.9754713327408947	{'CI': array([0.8757001 , 1.08240977]), 'Error Bound': 0.0, 'Reliable CI?': 'Yes'}	{'CI': array([0.8757001 , 1.08240977]), 'Error Bound': 0.0, 'Reliable CI?': 'Yes'}	No
379	Diseases of liver|diseases of the digestive system$M$21-40	diseases of the digestive system	1.0116475727436829	{'CI': array([0.97456027, 1.04967152]), 'Error Bound': 0.0, 'Reliable CI?': 'Yes'}	{'CI': array([0.97456027, 1.04967152]), 'Error Bound': 0.0, 'Reliable CI?': 'Yes'}	No	0.9902343199014146	{'CI': array([0.95296989, 1.02845058]), 'Error Bound': 0.0, 'Reliable CI?': 'Yes'}	{'CI': array([0.95296989, 1.02845058]), 'Error Bound': 0.0, 'Reliable CI?': 'Yes'}	No
380	Diseases of liver|diseases of the digestive system$M$41-60	diseases of the digestive system	1.006690451289699	{'CI': array([0.98854255, 1.02506011]), 'Error Bound': 0.0, 'Reliable CI?': 'Yes'}	{'CI': array([0.98854255, 1.02506011]), 'Error Bound': 0.0, 'Reliable CI?': 'Yes'}	No	0.9806697414054174	{'CI': array([0.96295334, 0.99859917]), 'Error Bound': 0.0, 'Reliable CI?': 'Yes'}	{'CI': array([0.96060173, 1.00101153]), 'Error Bound': 0.0, 'Reliable CI?': 'Yes'}	No
381	Diseases of liver|diseases of the digestive system$M$61-	diseases of the digestive system	1.0230335500550838	{'CI': array([0.99771869, 1.0487793 ]), 'Error Bound': 0.0, 'Reliable CI?': 'Yes'}	{'CI': array([0.99771869, 1.0487793 ]), 'Error Bound': 0.0, 'Reliable CI?': 'Yes'}	No	0.9991583894716969	{'CI': array([0.97481627, 1.02390168]), 'Error Bound': 0.0, 'Reliable CI?': 'Yes'}	{'CI': array([0.97481627, 1.02390168]), 'Error Bound': 0.0, 'Reliable CI?': 'Yes'}	No
382	Diseases of oesophagus, stomach and duodenum|diseases of the digestive system$F$0-10	diseases of the digestive system	0.9917928855339794	{'CI': array([0.96530301, 1.01876066]), 'Error Bound': 0.0, 'Reliable CI?': 'Yes'}	{'CI': array([0.96530301, 1.01876066]), 'Error Bound': 0.0, 'Reliable CI?': 'Yes'}	No	0.9916835846504244	{'CI': array([0.96434653, 1.01952947]), 'Error Bound': 0.0, 'Reliable CI?': 'Yes'}	{'CI': array([0.96434653, 1.01952947]), 'Error Bound': 0.0, 'Reliable CI?': 'Yes'}	No
383	Diseases of oesophagus, stomach and duodenum|diseases of the digestive system$F$11-20	diseases of the digestive system	1.0298577599369283	{'CI': array([1.00231738, 1.05790812]), 'Error Bound': 0.0, 'Reliable CI?': 'Yes'}	{'CI': array([0.9983096 , 1.06207693]), 'Error Bound': 0.0, 'Reliable CI?': 'Yes'}	No	0.9921636472517467	{'CI': array([0.96477665, 1.02006102]), 'Error Bound': 0.0, 'Reliable CI?': 'Yes'}	{'CI': array([0.96477665, 1.02006102]), 'Error Bound': 0.0, 'Reliable CI?': 'Yes'}	No
384	Diseases of oesophagus, stomach and duodenum|diseases of the digestive system$F$21-40	diseases of the digestive system	0.9952194206574972	{'CI': array([0.98293033, 1.00761021]), 'Error Bound': 0.0, 'Reliable CI?': 'Yes'}	{'CI': array([0.98293033, 1.00761021]), 'Error Bound': 0.0, 'Reliable CI?': 'Yes'}	No	0.9913618895599798	{'CI': array([0.97899062, 1.00383626]), 'Error Bound': 0.0, 'Reliable CI?': 'Yes'}	{'CI': array([0.97899062, 1.00383626]), 'Error Bound': 0.0, 'Reliable CI?': 'Yes'}	No
385	Diseases of oesophagus, stomach and duodenum|diseases of the digestive system$F$41-60	diseases of the digestive system	0.9973785455111834	{'CI': array([0.98962421, 1.00517322]), 'Error Bound': 0.0, 'Reliable CI?': 'Yes'}	{'CI': array([0.98962421, 1.00517322]), 'Error Bound': 0.0, 'Reliable CI?': 'Yes'}	No	0.9965328515178778	{'CI': array([0.98892054, 1.00418402]), 'Error Bound': 0.0, 'Reliable CI?': 'Yes'}	{'CI': array([0.98892054, 1.00418402]), 'Error Bound': 0.0, 'Reliable CI?': 'Yes'}	No
386	Diseases of oesophagus, stomach and duodenum|diseases of the digestive system$F$61-	diseases of the digestive system	1.0107763823334583	{'CI': array([1.00076698, 1.02085274]), 'Error Bound': 0.0, 'Reliable CI?': 'Yes'}	{'CI': array([0.99930091, 1.02233995]), 'Error Bound': 0.0, 'Reliable CI?': 'Yes'}	No	0.9800386058356154	{'CI': array([0.9706572 , 0.98947938]), 'Error Bound': 0.0, 'Reliable CI?': 'Yes'}	{'CI': array([0.96940806, 0.99074545]), 'Error Bound': 0.0, 'Reliable CI?': 'Yes'}	Yes
387	Diseases of oesophagus, stomach and duodenum|diseases of the digestive system$M$0-10	diseases of the digestive system	1.0097162642213013	{'CI': array([0.98505293, 1.03479084]), 'Error Bound': 0.0, 'Reliable CI?': 'Yes'}	{'CI': array([0.98505293, 1.03479084]), 'Error Bound': 0.0, 'Reliable CI?': 'Yes'}	No	0.987855235788788	{'CI': array([0.96332045, 1.01279962]), 'Error Bound': 0.0, 'Reliable CI?': 'Yes'}	{'CI': array([0.96332045, 1.01279962]), 'Error Bound': 0.0, 'Reliable CI?': 'Yes'}	No
388	Diseases of oesophagus, stomach and duodenum|diseases of the digestive system$M$11-20	diseases of the digestive system	1.021797619375759	{'CI': array([0.98970038, 1.05459156]), 'Error Bound': 0.0, 'Reliable CI?': 'Yes'}	{'CI': array([0.98970038, 1.05459156]), 'Error Bound': 0.0, 'Reliable CI?': 'Yes'}	No	0.9974082306043746	{'CI': array([0.96554466, 1.02996354]), 'Error Bound': 0.0, 'Reliable CI?': 'Yes'}	{'CI': array([0.96554466, 1.02996354]), 'Error Bound': 0.0, 'Reliable CI?': 'Yes'}	No
389	Diseases of oesophagus, stomach and duodenum|diseases of the digestive system$M$21-40	diseases of the digestive system	0.9903529957532331	{'CI': array([0.97595323, 1.00489281]), 'Error Bound': 0.0, 'Reliable CI?': 'Yes'}	{'CI': array([0.97595323, 1.00489281]), 'Error Bound': 0.0, 'Reliable CI?': 'Yes'}	No	0.9892259810961942	{'CI': array([0.97444614, 1.00415333]), 'Error Bound': 0.0, 'Reliable CI?': 'Yes'}	{'CI': array([0.97444614, 1.00415333]), 'Error Bound': 0.0, 'Reliable CI?': 'Yes'}	No
390	Diseases of oesophagus, stomach and duodenum|diseases of the digestive system$M$41-60	diseases of the digestive system	0.9995166945824085	{'CI': array([0.9900733 , 1.00901992]), 'Error Bound': 0.0, 'Reliable CI?': 'Yes'}	{'CI': array([0.9900733 , 1.00901992]), 'Error Bound': 0.0, 'Reliable CI?': 'Yes'}	No	0.9856794845187088	{'CI': array([0.97631933, 0.99509867]), 'Error Bound': 0.0, 'Reliable CI?': 'Yes'}	{'CI': array([0.975073 , 0.99636182]), 'Error Bound': 0.0, 'Reliable CI?': 'Yes'}	Yes
391	Diseases of oesophagus, stomach and duodenum|diseases of the digestive system$M$61-	diseases of the digestive system	1.0170016465290785	{'CI': array([1.00504387, 1.0290549 ]), 'Error Bound': 0.0, 'Reliable CI?': 'Yes'}	{'CI': array([1.00329369, 1.03083523]), 'Error Bound': 0.0, 'Reliable CI?': 'Yes'}	Yes	0.9802582804593082	{'CI': array([0.9689027 , 0.99170095]), 'Error Bound': 0.0, 'Reliable CI?': 'Yes'}	{'CI': array([0.96739181, 0.99323667]), 'Error Bound': 0.0, 'Reliable CI?': 'Yes'}	Yes
392	Diseases of oral cavity, salivary glands and jaws|diseases of the digestive system$F$0-10	diseases of the digestive system	0.9941932589190781	{'CI': array([0.95753944, 1.03176761]), 'Error Bound': 0.0, 'Reliable CI?': 'Yes'}	{'CI': array([0.95753944, 1.03176761]), 'Error Bound': 0.0, 'Reliable CI?': 'Yes'}	No	0.9984409250701943	{'CI': array([0.96212417, 1.03565916]), 'Error Bound': 0.0, 'Reliable CI?': 'Yes'}	{'CI': array([0.96212417, 1.03565916]), 'Error Bound': 0.0, 'Reliable CI?': 'Yes'}	No
393	Diseases of oral cavity, salivary glands and jaws|diseases of the digestive system$F$11-20	diseases of the digestive system	1.0569019684108276	{'CI': array([1.01732285, 1.09753334]), 'Error Bound': 0.0, 'Reliable CI?': 'Yes'}	{'CI': array([1.01158768, 1.10360089]), 'Error Bound': 0.0, 'Reliable CI?': 'Yes'}	Yes	1.0402633598255882	{'CI': array([1.00023729, 1.08137119]), 'Error Bound': 0.0, 'Reliable CI?': 'Yes'}	{'CI': array([0.99496631, 1.08695079]), 'Error Bound': 0.0, 'Reliable CI?': 'Yes'}	No
394	Diseases of oral cavity, salivary glands and jaws|diseases of the digestive system$F$21-40	diseases of the digestive system	1.0060952409427706	{'CI': array([0.97794716, 1.03478063]), 'Error Bound': 0.0, 'Reliable CI?': 'Yes'}	{'CI': array([0.97794716, 1.03478063]), 'Error Bound': 0.0, 'Reliable CI?': 'Yes'}	No	1.0067547415157274	{'CI': array([0.97845053, 1.03560166]), 'Error Bound': 0.0, 'Reliable CI?': 'Yes'}	{'CI': array([0.97845053, 1.03560166]), 'Error Bound': 0.0, 'Reliable CI?': 'Yes'}	No
395	Diseases of oral cavity, salivary glands and jaws|diseases of the digestive system$F$41-60	diseases of the digestive system	0.9830485436342083	{'CI': array([0.9586605, 1.007842 ]), 'Error Bound': 0.0, 'Reliable CI?': 'Yes'}	{'CI': array([0.9586605, 1.007842 ]), 'Error Bound': 0.0, 'Reliable CI?': 'Yes'}	No	0.9903052674506744	{'CI': array([0.96604909, 1.01496123]), 'Error Bound': 0.0, 'Reliable CI?': 'Yes'}	{'CI': array([0.96604909, 1.01496123]), 'Error Bound': 0.0, 'Reliable CI?': 'Yes'}	No
396	Diseases of oral cavity, salivary glands and jaws|diseases of the digestive system$F$61-	diseases of the digestive system	1.000337878364093	{'CI': array([0.96479173, 1.03674621]), 'Error Bound': 0.0, 'Reliable CI?': 'Yes'}	{'CI': array([0.96479173, 1.03674621]), 'Error Bound': 0.0, 'Reliable CI?': 'Yes'}	No	0.9929511461010687	{'CI': array([0.95886559, 1.02783027]), 'Error Bound': 0.0, 'Reliable CI?': 'Yes'}	{'CI': array([0.95886559, 1.02783027]), 'Error Bound': 0.0, 'Reliable CI?': 'Yes'}	No
397	Diseases of oral cavity, salivary glands and jaws|diseases of the digestive system$M$0-10	diseases of the digestive system	1.0104680462511493	{'CI': array([0.97609064, 1.04564946]), 'Error Bound': 0.0, 'Reliable CI?': 'Yes'}	{'CI': array([0.97609064, 1.04564946]), 'Error Bound': 0.0, 'Reliable CI?': 'Yes'}	No	0.9853777400134419	{'CI': array([0.95177745, 1.0197517 ]), 'Error Bound': 0.0, 'Reliable CI?': 'Yes'}	{'CI': array([0.95177745, 1.0197517 ]), 'Error Bound': 0.0, 'Reliable CI?': 'Yes'}	No
398	Diseases of oral cavity, salivary glands and jaws|diseases of the digestive system$M$11-20	diseases of the digestive system	1.02407427779307	{'CI': array([0.98400685, 1.06523244]), 'Error Bound': 0.0, 'Reliable CI?': 'Yes'}	{'CI': array([0.98400685, 1.06523244]), 'Error Bound': 0.0, 'Reliable CI?': 'Yes'}	No	1.0008820447667217	{'CI': array([0.96028389, 1.04260854]), 'Error Bound': 0.0, 'Reliable CI?': 'Yes'}	{'CI': array([0.96028389, 1.04260854]), 'Error Bound': 0.0, 'Reliable CI?': 'Yes'}	No
399	Diseases of oral cavity, salivary glands and jaws|diseases of the digestive system$M$21-40	diseases of the digestive system	1.0233929202785434	{'CI': array([0.99246689, 1.05496495]), 'Error Bound': 0.0, 'Reliable CI?': 'Yes'}	{'CI': array([0.99246689, 1.05496495]), 'Error Bound': 0.0, 'Reliable CI?': 'Yes'}	No	0.981698429462424	{'CI': array([0.9513355 , 1.01269213]), 'Error Bound': 0.0, 'Reliable CI?': 'Yes'}	{'CI': array([0.9513355 , 1.01269213]), 'Error Bound': 0.0, 'Reliable CI?': 'Yes'}	No
400	Diseases of oral cavity, salivary glands and jaws|diseases of the digestive system$M$41-60	diseases of the digestive system	0.9943505243135273	{'CI': array([0.9662096 , 1.02303052]), 'Error Bound': 0.0, 'Reliable CI?': 'Yes'}	{'CI': array([0.9662096 , 1.02303052]), 'Error Bound': 0.0, 'Reliable CI?': 'Yes'}	No	0.9856239447024655	{'CI': array([0.95756297, 1.01422223]), 'Error Bound': 0.0, 'Reliable CI?': 'Yes'}	{'CI': array([0.95756297, 1.01422223]), 'Error Bound': 0.0, 'Reliable CI?': 'Yes'}	No
401	Diseases of oral cavity, salivary glands and jaws|diseases of the digestive system$M$61-	diseases of the digestive system	1.0156811518369748	{'CI': array([0.97394998, 1.05859932]), 'Error Bound': 0.0, 'Reliable CI?': 'Yes'}	{'CI': array([0.97394998, 1.05859932]), 'Error Bound': 0.0, 'Reliable CI?': 'Yes'}	No	0.9784073428125565	{'CI': array([0.93858198, 1.01932565]), 'Error Bound': 0.0, 'Reliable CI?': 'Yes'}	{'CI': array([0.93858198, 1.01932565]), 'Error Bound': 0.0, 'Reliable CI?': 'Yes'}	No
402	Diseases of peritoneum and retroperitoneum|diseases of the digestive system$F$0-10	diseases of the digestive system	1.1982200050572547	{'CI': array([0.95153871, 1.48993546]), 'Error Bound': 5.618214957327192e-130, 'Reliable CI?': 'Yes'}	{'CI': array([0.95153871, 1.48993546]), 'Error Bound': 5.618214957327192e-130, 'Reliable CI?': 'Yes'}	No	1.0568736211946852	{'CI': array([0.84260767, 1.30607168]), 'Error Bound': 3.692395322920074e-147, 'Reliable CI?': 'Yes'}	{'CI': array([0.84260767, 1.30607168]), 'Error Bound': 3.692395322920074e-147, 'Reliable CI?': 'Yes'}	No
403	Diseases of peritoneum and retroperitoneum|diseases of the digestive system$F$11-20	diseases of the digestive system	1.0556739620250417	{'CI': array([0.91993863, 1.20464487]), 'Error Bound': 0.0, 'Reliable CI?': 'Yes'}	{'CI': array([0.91993863, 1.20464487]), 'Error Bound': 0.0, 'Reliable CI?': 'Yes'}	No	0.9971733243699878	{'CI': array([0.86895707, 1.13737804]), 'Error Bound': 0.0, 'Reliable CI?': 'Yes'}	{'CI': array([0.86895707, 1.13737804]), 'Error Bound': 0.0, 'Reliable CI?': 'Yes'}	No
404	Diseases of peritoneum and retroperitoneum|diseases of the digestive system$F$21-40	diseases of the digestive system	1.0155879494982316	{'CI': array([0.96685648, 1.06594734]), 'Error Bound': 0.0, 'Reliable CI?': 'Yes'}	{'CI': array([0.96685648, 1.06594734]), 'Error Bound': 0.0, 'Reliable CI?': 'Yes'}	No	0.9775468323400832	{'CI': array([0.93061957, 1.02600024]), 'Error Bound': 0.0, 'Reliable CI?': 'Yes'}	{'CI': array([0.93061957, 1.02600024]), 'Error Bound': 0.0, 'Reliable CI?': 'Yes'}	No
405	Diseases of peritoneum and retroperitoneum|diseases of the digestive system$F$41-60	diseases of the digestive system	0.9680416619094973	{'CI': array([0.93662649, 1.00013625]), 'Error Bound': 0.0, 'Reliable CI?': 'Yes'}	{'CI': array([0.93662649, 1.00013625]), 'Error Bound': 0.0, 'Reliable CI?': 'Yes'}	No	0.9686732401652144	{'CI': array([0.9382206 , 0.99976339]), 'Error Bound': 0.0, 'Reliable CI?': 'Yes'}	{'CI': array([0.93419756, 1.00396827]), 'Error Bound': 0.0, 'Reliable CI?': 'Yes'}	No
406	Diseases of peritoneum and retroperitoneum|diseases of the digestive system$F$61-	diseases of the digestive system	0.9900639090802016	{'CI': array([0.94959833, 1.03165451]), 'Error Bound': 0.0, 'Reliable CI?': 'Yes'}	{'CI': array([0.94959833, 1.03165451]), 'Error Bound': 0.0, 'Reliable CI?': 'Yes'}	No	0.9980636777531764	{'CI': array([0.95862989, 1.03856161]), 'Error Bound': 0.0, 'Reliable CI?': 'Yes'}	{'CI': array([0.95862989, 1.03856161]), 'Error Bound': 0.0, 'Reliable CI?': 'Yes'}	No
407	Diseases of peritoneum and retroperitoneum|diseases of the digestive system$M$0-10	diseases of the digestive system	1.0514064494681492	{'CI': array([0.8835252 , 1.24005814]), 'Error Bound': 4.927884697098308e-243, 'Reliable CI?': 'Yes'}	{'CI': array([0.8835252 , 1.24005814]), 'Error Bound': 4.927884697098308e-243, 'Reliable CI?': 'Yes'}	No	1.0904668158645245	{'CI': array([0.90152517, 1.30572884]), 'Error Bound': 8.899313431220453e-200, 'Reliable CI?': 'Yes'}	{'CI': array([0.90152517, 1.30572884]), 'Error Bound': 8.899313431220453e-200, 'Reliable CI?': 'Yes'}	No
408	Diseases of peritoneum and retroperitoneum|diseases of the digestive system$M$11-20	diseases of the digestive system	0.9506794032777162	{'CI': array([0.82236726, 1.09121509]), 'Error Bound': 0.0, 'Reliable CI?': 'Yes'}	{'CI': array([0.82236726, 1.09121509]), 'Error Bound': 0.0, 'Reliable CI?': 'Yes'}	No	0.9849290135877452	{'CI': array([0.85974594, 1.12156546]), 'Error Bound': 0.0, 'Reliable CI?': 'Yes'}	{'CI': array([0.85974594, 1.12156546]), 'Error Bound': 0.0, 'Reliable CI?': 'Yes'}	No
409	Diseases of peritoneum and retroperitoneum|diseases of the digestive system$M$21-40	diseases of the digestive system	0.9906445474510288	{'CI': array([0.91885555, 1.06605454]), 'Error Bound': 0.0, 'Reliable CI?': 'Yes'}	{'CI': array([0.91885555, 1.06605454]), 'Error Bound': 0.0, 'Reliable CI?': 'Yes'}	No	1.0144385169431556	{'CI': array([0.94466715, 1.08759394]), 'Error Bound': 0.0, 'Reliable CI?': 'Yes'}	{'CI': array([0.94466715, 1.08759394]), 'Error Bound': 0.0, 'Reliable CI?': 'Yes'}	No
410	Diseases of peritoneum and retroperitoneum|diseases of the digestive system$M$41-60	diseases of the digestive system	0.9954944279882111	{'CI': array([0.95707985, 1.03492022]), 'Error Bound': 0.0, 'Reliable CI?': 'Yes'}	{'CI': array([0.95707985, 1.03492022]), 'Error Bound': 0.0, 'Reliable CI?': 'Yes'}	No	0.9869140210067626	{'CI': array([0.94941425, 1.02537915]), 'Error Bound': 0.0, 'Reliable CI?': 'Yes'}	{'CI': array([0.94941425, 1.02537915]), 'Error Bound': 0.0, 'Reliable CI?': 'Yes'}	No
411	Diseases of peritoneum and retroperitoneum|diseases of the digestive system$M$61-	diseases of the digestive system	0.9839723615131453	{'CI': array([0.94215759, 1.02699198]), 'Error Bound': 0.0, 'Reliable CI?': 'Yes'}	{'CI': array([0.94215759, 1.02699198]), 'Error Bound': 0.0, 'Reliable CI?': 'Yes'}	No	0.9774637598655773	{'CI': array([0.93703223, 1.01902256]), 'Error Bound': 0.0, 'Reliable CI?': 'Yes'}	{'CI': array([0.93703223, 1.01902256]), 'Error Bound': 0.0, 'Reliable CI?': 'Yes'}	No
412	Disorders of gallbladder, biliary tract and pancreas|diseases of the digestive system$F$0-10	diseases of the digestive system	1.0031562888371495	{'CI': array([0.86903744, 1.15043914]), 'Error Bound': 0.0, 'Reliable CI?': 'Yes'}	{'CI': array([0.86903744, 1.15043914]), 'Error Bound': 0.0, 'Reliable CI?': 'Yes'}	No	1.0360902167449721	{'CI': array([0.90181795, 1.18339024]), 'Error Bound': 0.0, 'Reliable CI?': 'Yes'}	{'CI': array([0.90181795, 1.18339024]), 'Error Bound': 0.0, 'Reliable CI?': 'Yes'}	No
413	Disorders of gallbladder, biliary tract and pancreas|diseases of the digestive system$F$11-20	diseases of the digestive system	1.0039535662382824	{'CI': array([0.95364261, 1.05600829]), 'Error Bound': 0.0, 'Reliable CI?': 'Yes'}	{'CI': array([0.95364261, 1.05600829]), 'Error Bound': 0.0, 'Reliable CI?': 'Yes'}	No	0.9762848670943847	{'CI': array([0.92664101, 1.02764092]), 'Error Bound': 0.0, 'Reliable CI?': 'Yes'}	{'CI': array([0.92664101, 1.02764092]), 'Error Bound': 0.0, 'Reliable CI?': 'Yes'}	No
414	Disorders of gallbladder, biliary tract and pancreas|diseases of the digestive system$F$21-40	diseases of the digestive system	0.9881411941093322	{'CI': array([0.97019925, 1.00630126]), 'Error Bound': 0.0, 'Reliable CI?': 'Yes'}	{'CI': array([0.97019925, 1.00630126]), 'Error Bound': 0.0, 'Reliable CI?': 'Yes'}	No	0.98540354092246	{'CI': array([0.96742935, 1.00359664]), 'Error Bound': 0.0, 'Reliable CI?': 'Yes'}	{'CI': array([0.96742935, 1.00359664]), 'Error Bound': 0.0, 'Reliable CI?': 'Yes'}	No
415	Disorders of gallbladder, biliary tract and pancreas|diseases of the digestive system$F$41-60	diseases of the digestive system	1.019867747490936	{'CI': array([1.00483549, 1.03505117]), 'Error Bound': 0.0, 'Reliable CI?': 'Yes'}	{'CI': array([1.00263784, 1.03729654]), 'Error Bound': 0.0, 'Reliable CI?': 'Yes'}	Yes	0.9932784043803342	{'CI': array([0.97872216, 1.00797754]), 'Error Bound': 0.0, 'Reliable CI?': 'Yes'}	{'CI': array([0.97872216, 1.00797754]), 'Error Bound': 0.0, 'Reliable CI?': 'Yes'}	No
416	Disorders of gallbladder, biliary tract and pancreas|diseases of the digestive system$F$61-	diseases of the digestive system	1.0121096959831013	{'CI': array([0.99244124, 1.03203826]), 'Error Bound': 0.0, 'Reliable CI?': 'Yes'}	{'CI': array([0.99244124, 1.03203826]), 'Error Bound': 0.0, 'Reliable CI?': 'Yes'}	No	0.9935295043936192	{'CI': array([0.974469 , 1.01283559]), 'Error Bound': 0.0, 'Reliable CI?': 'Yes'}	{'CI': array([0.974469 , 1.01283559]), 'Error Bound': 0.0, 'Reliable CI?': 'Yes'}	No
417	Disorders of gallbladder, biliary tract and pancreas|diseases of the digestive system$M$0-10	diseases of the digestive system	1.0339052432838423	{'CI': array([0.89708114, 1.1843051 ]), 'Error Bound': 0.0, 'Reliable CI?': 'Yes'}	{'CI': array([0.89708114, 1.1843051 ]), 'Error Bound': 0.0, 'Reliable CI?': 'Yes'}	No	0.9479301578528553	{'CI': array([0.82081983, 1.08703636]), 'Error Bound': 0.0, 'Reliable CI?': 'Yes'}	{'CI': array([0.82081983, 1.08703636]), 'Error Bound': 0.0, 'Reliable CI?': 'Yes'}	No
418	Disorders of gallbladder, biliary tract and pancreas|diseases of the digestive system$M$11-20	diseases of the digestive system	1.0105160516739675	{'CI': array([0.92578489, 1.10030162]), 'Error Bound': 0.0, 'Reliable CI?': 'Yes'}	{'CI': array([0.92578489, 1.10030162]), 'Error Bound': 0.0, 'Reliable CI?': 'Yes'}	No	0.9752743333662306	{'CI': array([0.89200609, 1.06347655]), 'Error Bound': 0.0, 'Reliable CI?': 'Yes'}	{'CI': array([0.89200609, 1.06347655]), 'Error Bound': 0.0, 'Reliable CI?': 'Yes'}	No
419	Disorders of gallbladder, biliary tract and pancreas|diseases of the digestive system$M$21-40	diseases of the digestive system	1.012671443470485	{'CI': array([0.98094028, 1.04508553]), 'Error Bound': 0.0, 'Reliable CI?': 'Yes'}	{'CI': array([0.98094028, 1.04508553]), 'Error Bound': 0.0, 'Reliable CI?': 'Yes'}	No	0.9960963527119736	{'CI': array([0.96477805, 1.02808289]), 'Error Bound': 0.0, 'Reliable CI?': 'Yes'}	{'CI': array([0.96477805, 1.02808289]), 'Error Bound': 0.0, 'Reliable CI?': 'Yes'}	No
420	Disorders of gallbladder, biliary tract and pancreas|diseases of the digestive system$M$41-60	diseases of the digestive system	0.9848296905638901	{'CI': array([0.96617287, 1.0037227 ]), 'Error Bound': 0.0, 'Reliable CI?': 'Yes'}	{'CI': array([0.96617287, 1.0037227 ]), 'Error Bound': 0.0, 'Reliable CI?': 'Yes'}	No	0.9752241358378632	{'CI': array([0.95667466, 0.99400771]), 'Error Bound': 0.0, 'Reliable CI?': 'Yes'}	{'CI': array([0.95421326, 0.99653586]), 'Error Bound': 0.0, 'Reliable CI?': 'Yes'}	Yes
421	Disorders of gallbladder, biliary tract and pancreas|diseases of the digestive system$M$61-	diseases of the digestive system	1.0092331101325906	{'CI': array([0.98803384, 1.03073513]), 'Error Bound': 0.0, 'Reliable CI?': 'Yes'}	{'CI': array([0.98803384, 1.03073513]), 'Error Bound': 0.0, 'Reliable CI?': 'Yes'}	No	1.0098922188549648	{'CI': array([0.98897779, 1.03110104]), 'Error Bound': 0.0, 'Reliable CI?': 'Yes'}	{'CI': array([0.98897779, 1.03110104]), 'Error Bound': 0.0, 'Reliable CI?': 'Yes'}	No
422	Hernia|diseases of the digestive system$F$0-10	diseases of the digestive system	1.0083165671138778	{'CI': array([0.92748875, 1.09373779]), 'Error Bound': 0.0, 'Reliable CI?': 'Yes'}	{'CI': array([0.92748875, 1.09373779]), 'Error Bound': 0.0, 'Reliable CI?': 'Yes'}	No	1.0029250345768328	{'CI': array([0.92301439, 1.08732705]), 'Error Bound': 0.0, 'Reliable CI?': 'Yes'}	{'CI': array([0.92301439, 1.08732705]), 'Error Bound': 0.0, 'Reliable CI?': 'Yes'}	No
423	Hernia|diseases of the digestive system$F$21-40	diseases of the digestive system	1.017959009712103	{'CI': array([0.98256204, 1.05420641]), 'Error Bound': 0.0, 'Reliable CI?': 'Yes'}	{'CI': array([0.98256204, 1.05420641]), 'Error Bound': 0.0, 'Reliable CI?': 'Yes'}	No	0.9894199958413437	{'CI': array([0.95436257, 1.02531879]), 'Error Bound': 0.0, 'Reliable CI?': 'Yes'}	{'CI': array([0.95436257, 1.02531879]), 'Error Bound': 0.0, 'Reliable CI?': 'Yes'}	No
424	Hernia|diseases of the digestive system$F$41-60	diseases of the digestive system	0.9965552150215475	{'CI': array([0.97469584, 1.01873824]), 'Error Bound': 0.0, 'Reliable CI?': 'Yes'}	{'CI': array([0.97469584, 1.01873824]), 'Error Bound': 0.0, 'Reliable CI?': 'Yes'}	No	0.9907179134524832	{'CI': array([0.96947497, 1.01226682]), 'Error Bound': 0.0, 'Reliable CI?': 'Yes'}	{'CI': array([0.96947497, 1.01226682]), 'Error Bound': 0.0, 'Reliable CI?': 'Yes'}	No
425	Hernia|diseases of the digestive system$F$61-	diseases of the digestive system	1.0097010059226423	{'CI': array([0.98463092, 1.03519558]), 'Error Bound': 0.0, 'Reliable CI?': 'Yes'}	{'CI': array([0.98463092, 1.03519558]), 'Error Bound': 0.0, 'Reliable CI?': 'Yes'}	No	0.9948481545338551	{'CI': array([0.97084487, 1.01924202]), 'Error Bound': 0.0, 'Reliable CI?': 'Yes'}	{'CI': array([0.97084487, 1.01924202]), 'Error Bound': 0.0, 'Reliable CI?': 'Yes'}	No
426	Hernia|diseases of the digestive system$M$0-10	diseases of the digestive system	1.0059843885199669	{'CI': array([0.95102069, 1.0630359 ]), 'Error Bound': 0.0, 'Reliable CI?': 'Yes'}	{'CI': array([0.95102069, 1.0630359 ]), 'Error Bound': 0.0, 'Reliable CI?': 'Yes'}	No	0.9985330595468515	{'CI': array([0.94476002, 1.05430618]), 'Error Bound': 0.0, 'Reliable CI?': 'Yes'}	{'CI': array([0.94476002, 1.05430618]), 'Error Bound': 0.0, 'Reliable CI?': 'Yes'}	No
427	Hernia|diseases of the digestive system$M$11-20	diseases of the digestive system	1.022886050117772	{'CI': array([0.94205228, 1.10828741]), 'Error Bound': 0.0, 'Reliable CI?': 'Yes'}	{'CI': array([0.94205228, 1.10828741]), 'Error Bound': 0.0, 'Reliable CI?': 'Yes'}	No	0.9784040214351742	{'CI': array([0.89795303, 1.06344651]), 'Error Bound': 0.0, 'Reliable CI?': 'Yes'}	{'CI': array([0.89795303, 1.06344651]), 'Error Bound': 0.0, 'Reliable CI?': 'Yes'}	No
428	Hernia|diseases of the digestive system$M$21-40	diseases of the digestive system	1.003700256836723	{'CI': array([0.9719228 , 1.03616473]), 'Error Bound': 0.0, 'Reliable CI?': 'Yes'}	{'CI': array([0.9719228 , 1.03616473]), 'Error Bound': 0.0, 'Reliable CI?': 'Yes'}	No	0.9901710482272991	{'CI': array([0.9584031 , 1.02262817]), 'Error Bound': 0.0, 'Reliable CI?': 'Yes'}	{'CI': array([0.9584031 , 1.02262817]), 'Error Bound': 0.0, 'Reliable CI?': 'Yes'}	No
429	Hernia|diseases of the digestive system$M$41-60	diseases of the digestive system	0.9958025711238782	{'CI': array([0.977517 , 1.01431413]), 'Error Bound': 0.0, 'Reliable CI?': 'Yes'}	{'CI': array([0.977517 , 1.01431413]), 'Error Bound': 0.0, 'Reliable CI?': 'Yes'}	No	0.9800581900307027	{'CI': array([0.96270688, 0.99761383]), 'Error Bound': 0.0, 'Reliable CI?': 'Yes'}	{'CI': array([0.96040342, 0.99997556]), 'Error Bound': 0.0, 'Reliable CI?': 'Yes'}	Yes
430	Hernia|diseases of the digestive system$M$61-	diseases of the digestive system	1.0005216140395914	{'CI': array([0.97815633, 1.02322511]), 'Error Bound': 0.0, 'Reliable CI?': 'Yes'}	{'CI': array([0.97815633, 1.02322511]), 'Error Bound': 0.0, 'Reliable CI?': 'Yes'}	No	0.9927951487372529	{'CI': array([0.97177031, 1.01411924]), 'Error Bound': 0.0, 'Reliable CI?': 'Yes'}	{'CI': array([0.97177031, 1.01411924]), 'Error Bound': 0.0, 'Reliable CI?': 'Yes'}	No
431	Noninfective enteritis and colitis|diseases of the digestive system$F$0-10	diseases of the digestive system	1.033428992654553	{'CI': array([1.01240697, 1.05474672]), 'Error Bound': 0.0, 'Reliable CI?': 'Yes'}	{'CI': array([1.0093404 , 1.05790665]), 'Error Bound': 0.0, 'Reliable CI?': 'Yes'}	Yes	1.006576926750574	{'CI': array([0.98267232, 1.03086773]), 'Error Bound': 0.0, 'Reliable CI?': 'Yes'}	{'CI': array([0.98267232, 1.03086773]), 'Error Bound': 0.0, 'Reliable CI?': 'Yes'}	No
432	Noninfective enteritis and colitis|diseases of the digestive system$F$11-20	diseases of the digestive system	1.0144694835669081	{'CI': array([0.98829105, 1.04111065]), 'Error Bound': 0.0, 'Reliable CI?': 'Yes'}	{'CI': array([0.98829105, 1.04111065]), 'Error Bound': 0.0, 'Reliable CI?': 'Yes'}	No	0.9693860133171149	{'CI': array([0.94292267, 0.9963293 ]), 'Error Bound': 0.0, 'Reliable CI?': 'Yes'}	{'CI': array([0.93942149, 0.99996736]), 'Error Bound': 0.0, 'Reliable CI?': 'Yes'}	Yes
433	Noninfective enteritis and colitis|diseases of the digestive system$F$21-40	diseases of the digestive system	1.0216003729822418	{'CI': array([1.00726734, 1.03607071]), 'Error Bound': 0.0, 'Reliable CI?': 'Yes'}	{'CI': array([1.00517136, 1.03821004]), 'Error Bound': 0.0, 'Reliable CI?': 'Yes'}	Yes	0.9823613423275663	{'CI': array([0.96806723, 0.9967937 ]), 'Error Bound': 0.0, 'Reliable CI?': 'Yes'}	{'CI': array([0.96616744, 0.9987329 ]), 'Error Bound': 0.0, 'Reliable CI?': 'Yes'}	Yes
434	Noninfective enteritis and colitis|diseases of the digestive system$F$41-60	diseases of the digestive system	1.0033485213481474	{'CI': array([0.99137675, 1.0154165 ]), 'Error Bound': 0.0, 'Reliable CI?': 'Yes'}	{'CI': array([0.99137675, 1.0154165 ]), 'Error Bound': 0.0, 'Reliable CI?': 'Yes'}	No	0.9883908879911766	{'CI': array([0.97650999, 1.00036696]), 'Error Bound': 0.0, 'Reliable CI?': 'Yes'}	{'CI': array([0.97650999, 1.00036696]), 'Error Bound': 0.0, 'Reliable CI?': 'Yes'}	No
435	Noninfective enteritis and colitis|diseases of the digestive system$F$61-	diseases of the digestive system	1.02835559653234	{'CI': array([1.01331465, 1.04354736]), 'Error Bound': 0.0, 'Reliable CI?': 'Yes'}	{'CI': array([1.0111157 , 1.04579393]), 'Error Bound': 0.0, 'Reliable CI?': 'Yes'}	Yes	0.9747099884997934	{'CI': array([0.96028027, 0.9892809 ]), 'Error Bound': 0.0, 'Reliable CI?': 'Yes'}	{'CI': array([0.95836258, 0.99123885]), 'Error Bound': 0.0, 'Reliable CI?': 'Yes'}	Yes
436	Noninfective enteritis and colitis|diseases of the digestive system$M$0-10	diseases of the digestive system	1.0289873404378351	{'CI': array([1.00977362, 1.04844815]), 'Error Bound': 0.0, 'Reliable CI?': 'Yes'}	{'CI': array([1.00696899, 1.05133079]), 'Error Bound': 0.0, 'Reliable CI?': 'Yes'}	Yes	1.0091909923818636	{'CI': array([0.98729787, 1.03140734]), 'Error Bound': 0.0, 'Reliable CI?': 'Yes'}	{'CI': array([0.98729787, 1.03140734]), 'Error Bound': 0.0, 'Reliable CI?': 'Yes'}	No
437	Noninfective enteritis and colitis|diseases of the digestive system$M$11-20	diseases of the digestive system	1.0249033579988136	{'CI': array([0.99761693, 1.05269113]), 'Error Bound': 0.0, 'Reliable CI?': 'Yes'}	{'CI': array([0.99761693, 1.05269113]), 'Error Bound': 0.0, 'Reliable CI?': 'Yes'}	No	0.974061809512828	{'CI': array([0.94680356, 1.00182873]), 'Error Bound': 0.0, 'Reliable CI?': 'Yes'}	{'CI': array([0.94680356, 1.00182873]), 'Error Bound': 0.0, 'Reliable CI?': 'Yes'}	No
438	Noninfective enteritis and colitis|diseases of the digestive system$M$21-40	diseases of the digestive system	1.0282668114690905	{'CI': array([1.0108669 , 1.04586903]), 'Error Bound': 0.0, 'Reliable CI?': 'Yes'}	{'CI': array([1.00832532, 1.04847449]), 'Error Bound': 0.0, 'Reliable CI?': 'Yes'}	Yes	0.9713062999273758	{'CI': array([0.9539332 , 0.98888481]), 'Error Bound': 0.0, 'Reliable CI?': 'Yes'}	{'CI': array([0.95162691, 0.99124967]), 'Error Bound': 0.0, 'Reliable CI?': 'Yes'}	Yes
439	Noninfective enteritis and colitis|diseases of the digestive system$M$41-60	diseases of the digestive system	1.010106581323937	{'CI': array([0.99505235, 1.02531291]), 'Error Bound': 0.0, 'Reliable CI?': 'Yes'}	{'CI': array([0.99505235, 1.02531291]), 'Error Bound': 0.0, 'Reliable CI?': 'Yes'}	No	0.9802195720701639	{'CI': array([0.96514614, 0.99544697]), 'Error Bound': 0.0, 'Reliable CI?': 'Yes'}	{'CI': array([0.96314337, 0.99749363]), 'Error Bound': 0.0, 'Reliable CI?': 'Yes'}	Yes
440	Noninfective enteritis and colitis|diseases of the digestive system$M$61-	diseases of the digestive system	1.0062528886295907	{'CI': array([0.98772518, 1.02501166]), 'Error Bound': 0.0, 'Reliable CI?': 'Yes'}	{'CI': array([0.98772518, 1.02501166]), 'Error Bound': 0.0, 'Reliable CI?': 'Yes'}	No	0.9723250962448535	{'CI': array([0.95404642, 0.9908311 ]), 'Error Bound': 0.0, 'Reliable CI?': 'Yes'}	{'CI': array([0.95162072, 0.99332163]), 'Error Bound': 0.0, 'Reliable CI?': 'Yes'}	Yes
441	Other diseases of intestines|diseases of the digestive system$F$0-10	diseases of the digestive system	0.9949140365452158	{'CI': array([0.96892937, 1.0213579 ]), 'Error Bound': 0.0, 'Reliable CI?': 'Yes'}	{'CI': array([0.96892937, 1.0213579 ]), 'Error Bound': 0.0, 'Reliable CI?': 'Yes'}	No	1.0012700914467423	{'CI': array([0.97450194, 1.02852434]), 'Error Bound': 0.0, 'Reliable CI?': 'Yes'}	{'CI': array([0.97450194, 1.02852434]), 'Error Bound': 0.0, 'Reliable CI?': 'Yes'}	No
442	Other diseases of intestines|diseases of the digestive system$F$11-20	diseases of the digestive system	1.0477417942811038	{'CI': array([1.01723676, 1.07887 ]), 'Error Bound': 0.0, 'Reliable CI?': 'Yes'}	{'CI': array([1.0128021 , 1.08350146]), 'Error Bound': 0.0, 'Reliable CI?': 'Yes'}	Yes	0.9977895373491134	{'CI': array([0.96782852, 1.02836128]), 'Error Bound': 0.0, 'Reliable CI?': 'Yes'}	{'CI': array([0.96782852, 1.02836128]), 'Error Bound': 0.0, 'Reliable CI?': 'Yes'}	No
443	Other diseases of intestines|diseases of the digestive system$F$21-40	diseases of the digestive system	0.9909263250969641	{'CI': array([0.97783376, 1.00413455]), 'Error Bound': 0.0, 'Reliable CI?': 'Yes'}	{'CI': array([0.97783376, 1.00413455]), 'Error Bound': 0.0, 'Reliable CI?': 'Yes'}	No	0.9911069262800668	{'CI': array([0.97791275, 1.00441846]), 'Error Bound': 0.0, 'Reliable CI?': 'Yes'}	{'CI': array([0.97791275, 1.00441846]), 'Error Bound': 0.0, 'Reliable CI?': 'Yes'}	No
444	Other diseases of intestines|diseases of the digestive system$F$41-60	diseases of the digestive system	0.9932594573303172	{'CI': array([0.98544031, 1.00111967]), 'Error Bound': 0.0, 'Reliable CI?': 'Yes'}	{'CI': array([0.98544031, 1.00111967]), 'Error Bound': 0.0, 'Reliable CI?': 'Yes'}	No	0.9898502326499405	{'CI': array([0.98236008, 0.99737809]), 'Error Bound': 0.0, 'Reliable CI?': 'Yes'}	{'CI': array([0.98136204, 0.99838687]), 'Error Bound': 0.0, 'Reliable CI?': 'Yes'}	Yes
445	Other diseases of intestines|diseases of the digestive system$F$61-	diseases of the digestive system	1.011667391056831	{'CI': array([1.00220681, 1.02118775]), 'Error Bound': 0.0, 'Reliable CI?': 'Yes'}	{'CI': array([1.00082084, 1.0225926 ]), 'Error Bound': 0.0, 'Reliable CI?': 'Yes'}	Yes	0.984535078162697	{'CI': array([0.97576578, 0.99335615]), 'Error Bound': 0.0, 'Reliable CI?': 'Yes'}	{'CI': array([0.97459786, 0.99453883]), 'Error Bound': 0.0, 'Reliable CI?': 'Yes'}	Yes
446	Other diseases of intestines|diseases of the digestive system$M$0-10	diseases of the digestive system	1.0116430207297624	{'CI': array([0.98470037, 1.03907687]), 'Error Bound': 0.0, 'Reliable CI?': 'Yes'}	{'CI': array([0.98470037, 1.03907687]), 'Error Bound': 0.0, 'Reliable CI?': 'Yes'}	No	1.0039755441756049	{'CI': array([0.97645565, 1.032009 ]), 'Error Bound': 0.0, 'Reliable CI?': 'Yes'}	{'CI': array([0.97645565, 1.032009 ]), 'Error Bound': 0.0, 'Reliable CI?': 'Yes'}	No
447	Other diseases of intestines|diseases of the digestive system$M$11-20	diseases of the digestive system	1.026316796021035	{'CI': array([0.98982848, 1.06370679]), 'Error Bound': 0.0, 'Reliable CI?': 'Yes'}	{'CI': array([0.98982848, 1.06370679]), 'Error Bound': 0.0, 'Reliable CI?': 'Yes'}	No	1.0165131784706531	{'CI': array([0.97992236, 1.05401323]), 'Error Bound': 0.0, 'Reliable CI?': 'Yes'}	{'CI': array([0.97992236, 1.05401323]), 'Error Bound': 0.0, 'Reliable CI?': 'Yes'}	No
448	Other diseases of intestines|diseases of the digestive system$M$21-40	diseases of the digestive system	1.0077639888662544	{'CI': array([0.99139119, 1.02431703]), 'Error Bound': 0.0, 'Reliable CI?': 'Yes'}	{'CI': array([0.99139119, 1.02431703]), 'Error Bound': 0.0, 'Reliable CI?': 'Yes'}	No	0.9795172318507053	{'CI': array([0.96320841, 0.99600643]), 'Error Bound': 0.0, 'Reliable CI?': 'Yes'}	{'CI': array([0.96104251, 0.99822377]), 'Error Bound': 0.0, 'Reliable CI?': 'Yes'}	Yes
449	Other diseases of intestines|diseases of the digestive system$M$41-60	diseases of the digestive system	0.9887619628601131	{'CI': array([0.98027681, 0.99729557]), 'Error Bound': 0.0, 'Reliable CI?': 'Yes'}	{'CI': array([0.97903331, 0.99855436]), 'Error Bound': 0.0, 'Reliable CI?': 'Yes'}	Yes	0.9875512094093676	{'CI': array([0.97914679, 0.99600315]), 'Error Bound': 0.0, 'Reliable CI?': 'Yes'}	{'CI': array([0.97802732, 0.99713618]), 'Error Bound': 0.0, 'Reliable CI?': 'Yes'}	Yes
450	Other diseases of intestines|diseases of the digestive system$M$61-	diseases of the digestive system	1.0067169188592633	{'CI': array([0.99646157, 1.01704266]), 'Error Bound': 0.0, 'Reliable CI?': 'Yes'}	{'CI': array([0.99646157, 1.01704266]), 'Error Bound': 0.0, 'Reliable CI?': 'Yes'}	No	0.9855418985802582	{'CI': array([0.97576187, 0.99538634]), 'Error Bound': 0.0, 'Reliable CI?': 'Yes'}	{'CI': array([0.97445983, 0.99670674]), 'Error Bound': 0.0, 'Reliable CI?': 'Yes'}	Yes
451	Other diseases of the digestive system|diseases of the digestive system$F$0-10	diseases of the digestive system	0.9953406362798337	{'CI': array([0.94050279, 1.05226419]), 'Error Bound': 0.0, 'Reliable CI?': 'Yes'}	{'CI': array([0.94050279, 1.05226419]), 'Error Bound': 0.0, 'Reliable CI?': 'Yes'}	No	0.9916431581758899	{'CI': array([0.93683933, 1.04853101]), 'Error Bound': 0.0, 'Reliable CI?': 'Yes'}	{'CI': array([0.93683933, 1.04853101]), 'Error Bound': 0.0, 'Reliable CI?': 'Yes'}	No
452	Other diseases of the digestive system|diseases of the digestive system$F$11-20	diseases of the digestive system	0.9903756695594511	{'CI': array([0.93288579, 1.05016458]), 'Error Bound': 0.0, 'Reliable CI?': 'Yes'}	{'CI': array([0.93288579, 1.05016458]), 'Error Bound': 0.0, 'Reliable CI?': 'Yes'}	No	0.9805937754550607	{'CI': array([0.92301192, 1.04048841]), 'Error Bound': 0.0, 'Reliable CI?': 'Yes'}	{'CI': array([0.92301192, 1.04048841]), 'Error Bound': 0.0, 'Reliable CI?': 'Yes'}	No
453	Other diseases of the digestive system|diseases of the digestive system$F$21-40	diseases of the digestive system	0.9881038684231096	{'CI': array([0.96098522, 1.01572395]), 'Error Bound': 0.0, 'Reliable CI?': 'Yes'}	{'CI': array([0.96098522, 1.01572395]), 'Error Bound': 0.0, 'Reliable CI?': 'Yes'}	No	0.9998711919731974	{'CI': array([0.97237703, 1.02787835]), 'Error Bound': 0.0, 'Reliable CI?': 'Yes'}	{'CI': array([0.97237703, 1.02787835]), 'Error Bound': 0.0, 'Reliable CI?': 'Yes'}	No
454	Other diseases of the digestive system|diseases of the digestive system$F$41-60	diseases of the digestive system	0.9942600538973699	{'CI': array([0.97626837, 1.01247059]), 'Error Bound': 0.0, 'Reliable CI?': 'Yes'}	{'CI': array([0.97626837, 1.01247059]), 'Error Bound': 0.0, 'Reliable CI?': 'Yes'}	No	0.9909917326250005	{'CI': array([0.97329814, 1.00889706]), 'Error Bound': 0.0, 'Reliable CI?': 'Yes'}	{'CI': array([0.97329814, 1.00889706]), 'Error Bound': 0.0, 'Reliable CI?': 'Yes'}	No
455	Other diseases of the digestive system|diseases of the digestive system$F$61-	diseases of the digestive system	0.9965608441750057	{'CI': array([0.97793516, 1.01542085]), 'Error Bound': 0.0, 'Reliable CI?': 'Yes'}	{'CI': array([0.97793516, 1.01542085]), 'Error Bound': 0.0, 'Reliable CI?': 'Yes'}	No	0.9956425498322407	{'CI': array([0.97722233, 1.01429186]), 'Error Bound': 0.0, 'Reliable CI?': 'Yes'}	{'CI': array([0.97722233, 1.01429186]), 'Error Bound': 0.0, 'Reliable CI?': 'Yes'}	No
456	Other diseases of the digestive system|diseases of the digestive system$M$0-10	diseases of the digestive system	1.028708995860538	{'CI': array([0.97644155, 1.08284627]), 'Error Bound': 0.0, 'Reliable CI?': 'Yes'}	{'CI': array([0.97644155, 1.08284627]), 'Error Bound': 0.0, 'Reliable CI?': 'Yes'}	No	0.9783655778426961	{'CI': array([0.92818223, 1.03029876]), 'Error Bound': 0.0, 'Reliable CI?': 'Yes'}	{'CI': array([0.92818223, 1.03029876]), 'Error Bound': 0.0, 'Reliable CI?': 'Yes'}	No
457	Other diseases of the digestive system|diseases of the digestive system$M$11-20	diseases of the digestive system	1.038456943254131	{'CI': array([0.97232794, 1.10759556]), 'Error Bound': 0.0, 'Reliable CI?': 'Yes'}	{'CI': array([0.97232794, 1.10759556]), 'Error Bound': 0.0, 'Reliable CI?': 'Yes'}	No	0.9561378535249254	{'CI': array([0.8940967 , 1.02089549]), 'Error Bound': 0.0, 'Reliable CI?': 'Yes'}	{'CI': array([0.8940967 , 1.02089549]), 'Error Bound': 0.0, 'Reliable CI?': 'Yes'}	No
458	Other diseases of the digestive system|diseases of the digestive system$M$21-40	diseases of the digestive system	1.0048749549122806	{'CI': array([0.97096747, 1.03956547]), 'Error Bound': 0.0, 'Reliable CI?': 'Yes'}	{'CI': array([0.97096747, 1.03956547]), 'Error Bound': 0.0, 'Reliable CI?': 'Yes'}	No	0.9856500959512534	{'CI': array([0.95171011, 1.0203791 ]), 'Error Bound': 0.0, 'Reliable CI?': 'Yes'}	{'CI': array([0.95171011, 1.0203791 ]), 'Error Bound': 0.0, 'Reliable CI?': 'Yes'}	No
459	Other diseases of the digestive system|diseases of the digestive system$M$41-60	diseases of the digestive system	1.0000858962030408	{'CI': array([0.98004402, 1.02039918]), 'Error Bound': 0.0, 'Reliable CI?': 'Yes'}	{'CI': array([0.98004402, 1.02039918]), 'Error Bound': 0.0, 'Reliable CI?': 'Yes'}	No	0.993687596271116	{'CI': array([0.97329786, 1.01435878]), 'Error Bound': 0.0, 'Reliable CI?': 'Yes'}	{'CI': array([0.97329786, 1.01435878]), 'Error Bound': 0.0, 'Reliable CI?': 'Yes'}	No
460	Other diseases of the digestive system|diseases of the digestive system$M$61-	diseases of the digestive system	0.9991391581860273	{'CI': array([0.97988588, 1.01864268]), 'Error Bound': 0.0, 'Reliable CI?': 'Yes'}	{'CI': array([0.97988588, 1.01864268]), 'Error Bound': 0.0, 'Reliable CI?': 'Yes'}	No	0.9754294869723436	{'CI': array([0.95630251, 0.99480526]), 'Error Bound': 0.0, 'Reliable CI?': 'Yes'}	{'CI': array([0.95376501, 0.9974137 ]), 'Error Bound': 0.0, 'Reliable CI?': 'Yes'}	Yes
461	Diseases of external ear|diseases of the ear and mastoid process$F$0-10	diseases of the ear and mastoid process	1.0008649680160353	{'CI': array([0.97115807, 1.03117235]), 'Error Bound': 0.0, 'Reliable CI?': 'Yes'}	{'CI': array([0.97115807, 1.03117235]), 'Error Bound': 0.0, 'Reliable CI?': 'Yes'}	No	0.9767489804349964	{'CI': array([0.94497076, 1.00922038]), 'Error Bound': 0.0, 'Reliable CI?': 'Yes'}	{'CI': array([0.94497076, 1.00922038]), 'Error Bound': 0.0, 'Reliable CI?': 'Yes'}	No
462	Diseases of external ear|diseases of the ear and mastoid process$F$11-20	diseases of the ear and mastoid process	0.9847294571281494	{'CI': array([0.94800005, 1.02238571]), 'Error Bound': 0.0, 'Reliable CI?': 'Yes'}	{'CI': array([0.94800005, 1.02238571]), 'Error Bound': 0.0, 'Reliable CI?': 'Yes'}	No	0.9945726288857176	{'CI': array([0.9567938 , 1.03332874]), 'Error Bound': 0.0, 'Reliable CI?': 'Yes'}	{'CI': array([0.9567938 , 1.03332874]), 'Error Bound': 0.0, 'Reliable CI?': 'Yes'}	No
463	Diseases of external ear|diseases of the ear and mastoid process$F$21-40	diseases of the ear and mastoid process	1.01057011512995	{'CI': array([0.98165685, 1.04004972]), 'Error Bound': 0.0, 'Reliable CI?': 'Yes'}	{'CI': array([0.98165685, 1.04004972]), 'Error Bound': 0.0, 'Reliable CI?': 'Yes'}	No	0.9927859753012616	{'CI': array([0.96431637, 1.02180732]), 'Error Bound': 0.0, 'Reliable CI?': 'Yes'}	{'CI': array([0.96431637, 1.02180732]), 'Error Bound': 0.0, 'Reliable CI?': 'Yes'}	No
464	Diseases of external ear|diseases of the ear and mastoid process$F$41-60	diseases of the ear and mastoid process	1.02625241726879	{'CI': array([1.00400041, 1.04883656]), 'Error Bound': 0.0, 'Reliable CI?': 'Yes'}	{'CI': array([1.00075593, 1.0521859 ]), 'Error Bound': 0.0, 'Reliable CI?': 'Yes'}	Yes	0.9850423467990905	{'CI': array([0.96383002, 1.00656033]), 'Error Bound': 0.0, 'Reliable CI?': 'Yes'}	{'CI': array([0.96383002, 1.00656033]), 'Error Bound': 0.0, 'Reliable CI?': 'Yes'}	No
465	Diseases of external ear|diseases of the ear and mastoid process$F$61-	diseases of the ear and mastoid process	1.0338456736522268	{'CI': array([1.00992728, 1.05814704]), 'Error Bound': 0.0, 'Reliable CI?': 'Yes'}	{'CI': array([1.00644189, 1.06175335]), 'Error Bound': 0.0, 'Reliable CI?': 'Yes'}	Yes	0.9725439691189832	{'CI': array([0.95051301, 0.99490602]), 'Error Bound': 0.0, 'Reliable CI?': 'Yes'}	{'CI': array([0.94759343, 0.99792002]), 'Error Bound': 0.0, 'Reliable CI?': 'Yes'}	Yes
466	Diseases of external ear|diseases of the ear and mastoid process$M$0-10	diseases of the ear and mastoid process	0.9990268209770826	{'CI': array([0.96877775, 1.0298991 ]), 'Error Bound': 0.0, 'Reliable CI?': 'Yes'}	{'CI': array([0.96877775, 1.0298991 ]), 'Error Bound': 0.0, 'Reliable CI?': 'Yes'}	No	0.990706217431011	{'CI': array([0.958001 , 1.0241426]), 'Error Bound': 0.0, 'Reliable CI?': 'Yes'}	{'CI': array([0.958001 , 1.0241426]), 'Error Bound': 0.0, 'Reliable CI?': 'Yes'}	No
467	Diseases of external ear|diseases of the ear and mastoid process$M$11-20	diseases of the ear and mastoid process	1.0023866137445916	{'CI': array([0.96307797, 1.04275228]), 'Error Bound': 0.0, 'Reliable CI?': 'Yes'}	{'CI': array([0.96307797, 1.04275228]), 'Error Bound': 0.0, 'Reliable CI?': 'Yes'}	No	0.9819424587944138	{'CI': array([0.94179277, 1.02320254]), 'Error Bound': 0.0, 'Reliable CI?': 'Yes'}	{'CI': array([0.94179277, 1.02320254]), 'Error Bound': 0.0, 'Reliable CI?': 'Yes'}	No
468	Diseases of external ear|diseases of the ear and mastoid process$M$21-40	diseases of the ear and mastoid process	1.003097602687133	{'CI': array([0.9722046 , 1.03463966]), 'Error Bound': 0.0, 'Reliable CI?': 'Yes'}	{'CI': array([0.9722046 , 1.03463966]), 'Error Bound': 0.0, 'Reliable CI?': 'Yes'}	No	0.9663460781751694	{'CI': array([0.93570859, 0.9976293 ]), 'Error Bound': 0.0, 'Reliable CI?': 'Yes'}	{'CI': array([0.93166142, 1.00186065]), 'Error Bound': 0.0, 'Reliable CI?': 'Yes'}	No
469	Diseases of external ear|diseases of the ear and mastoid process$M$41-60	diseases of the ear and mastoid process	0.9996221658515785	{'CI': array([0.97708467, 1.02250351]), 'Error Bound': 0.0, 'Reliable CI?': 'Yes'}	{'CI': array([0.97708467, 1.02250351]), 'Error Bound': 0.0, 'Reliable CI?': 'Yes'}	No	0.9655215758273282	{'CI': array([0.9439075 , 0.98745522]), 'Error Bound': 0.0, 'Reliable CI?': 'Yes'}	{'CI': array([0.94104278, 0.99041106]), 'Error Bound': 0.0, 'Reliable CI?': 'Yes'}	Yes
470	Diseases of external ear|diseases of the ear and mastoid process$M$61-	diseases of the ear and mastoid process	1.0375262464919008	{'CI': array([1.01263921, 1.06282761]), 'Error Bound': 0.0, 'Reliable CI?': 'Yes'}	{'CI': array([1.00901391, 1.06658372]), 'Error Bound': 0.0, 'Reliable CI?': 'Yes'}	Yes	0.9647663887109171	{'CI': array([0.94224805, 0.98763162]), 'Error Bound': 0.0, 'Reliable CI?': 'Yes'}	{'CI': array([0.93926447, 0.99071412]), 'Error Bound': 0.0, 'Reliable CI?': 'Yes'}	Yes
471	Diseases of inner ear|diseases of the ear and mastoid process$F$11-20	diseases of the ear and mastoid process	1.0308783148322977	{'CI': array([0.91775758, 1.1531247 ]), 'Error Bound': 0.0, 'Reliable CI?': 'Yes'}	{'CI': array([0.91775758, 1.1531247 ]), 'Error Bound': 0.0, 'Reliable CI?': 'Yes'}	No	1.0145849439353936	{'CI': array([0.90222574, 1.13598842]), 'Error Bound': 0.0, 'Reliable CI?': 'Yes'}	{'CI': array([0.90222574, 1.13598842]), 'Error Bound': 0.0, 'Reliable CI?': 'Yes'}	No
472	Diseases of inner ear|diseases of the ear and mastoid process$F$21-40	diseases of the ear and mastoid process	1.013991601050986	{'CI': array([0.97196575, 1.05722328]), 'Error Bound': 0.0, 'Reliable CI?': 'Yes'}	{'CI': array([0.97196575, 1.05722328]), 'Error Bound': 0.0, 'Reliable CI?': 'Yes'}	No	0.9888764600347661	{'CI': array([0.94764167, 1.0312804 ]), 'Error Bound': 0.0, 'Reliable CI?': 'Yes'}	{'CI': array([0.94764167, 1.0312804 ]), 'Error Bound': 0.0, 'Reliable CI?': 'Yes'}	No
473	Diseases of inner ear|diseases of the ear and mastoid process$F$41-60	diseases of the ear and mastoid process	0.9953932298729065	{'CI': array([0.96944517, 1.02179878]), 'Error Bound': 0.0, 'Reliable CI?': 'Yes'}	{'CI': array([0.96944517, 1.02179878]), 'Error Bound': 0.0, 'Reliable CI?': 'Yes'}	No	0.9967619233574011	{'CI': array([0.97115832, 1.0228104 ]), 'Error Bound': 0.0, 'Reliable CI?': 'Yes'}	{'CI': array([0.97115832, 1.0228104 ]), 'Error Bound': 0.0, 'Reliable CI?': 'Yes'}	No
474	Diseases of inner ear|diseases of the ear and mastoid process$F$61-	diseases of the ear and mastoid process	1.0134575642857517	{'CI': array([0.98021333, 1.04745141]), 'Error Bound': 0.0, 'Reliable CI?': 'Yes'}	{'CI': array([0.98021333, 1.04745141]), 'Error Bound': 0.0, 'Reliable CI?': 'Yes'}	No	0.9820224252869963	{'CI': array([0.95088938, 1.01381862]), 'Error Bound': 0.0, 'Reliable CI?': 'Yes'}	{'CI': array([0.95088938, 1.01381862]), 'Error Bound': 0.0, 'Reliable CI?': 'Yes'}	No
475	Diseases of inner ear|diseases of the ear and mastoid process$M$21-40	diseases of the ear and mastoid process	0.9824020557624957	{'CI': array([0.92089582, 1.04655473]), 'Error Bound': 0.0, 'Reliable CI?': 'Yes'}	{'CI': array([0.92089582, 1.04655473]), 'Error Bound': 0.0, 'Reliable CI?': 'Yes'}	No	0.9638265068482464	{'CI': array([0.90304518, 1.02720552]), 'Error Bound': 0.0, 'Reliable CI?': 'Yes'}	{'CI': array([0.90304518, 1.02720552]), 'Error Bound': 0.0, 'Reliable CI?': 'Yes'}	No
476	Diseases of inner ear|diseases of the ear and mastoid process$M$41-60	diseases of the ear and mastoid process	0.9874072414603492	{'CI': array([0.95063486, 1.02510776]), 'Error Bound': 0.0, 'Reliable CI?': 'Yes'}	{'CI': array([0.95063486, 1.02510776]), 'Error Bound': 0.0, 'Reliable CI?': 'Yes'}	No	0.9943900920140174	{'CI': array([0.95788829, 1.03180359]), 'Error Bound': 0.0, 'Reliable CI?': 'Yes'}	{'CI': array([0.95788829, 1.03180359]), 'Error Bound': 0.0, 'Reliable CI?': 'Yes'}	No
477	Diseases of inner ear|diseases of the ear and mastoid process$M$61-	diseases of the ear and mastoid process	1.022381148142747	{'CI': array([0.97871504, 1.06734563]), 'Error Bound': 0.0, 'Reliable CI?': 'Yes'}	{'CI': array([0.97871504, 1.06734563]), 'Error Bound': 0.0, 'Reliable CI?': 'Yes'}	No	0.9718962840959575	{'CI': array([0.93153532, 1.01338266]), 'Error Bound': 0.0, 'Reliable CI?': 'Yes'}	{'CI': array([0.93153532, 1.01338266]), 'Error Bound': 0.0, 'Reliable CI?': 'Yes'}	No
478	Diseases of middle ear and mastoid|diseases of the ear and mastoid process$F$0-10	diseases of the ear and mastoid process	1.0110361676681476	{'CI': array([1.00382445, 1.01828263]), 'Error Bound': 0.0, 'Reliable CI?': 'Yes'}	{'CI': array([1.00276704, 1.019351 ]), 'Error Bound': 0.0, 'Reliable CI?': 'Yes'}	Yes	1.0002234675619988	{'CI': array([0.99171797, 1.00877745]), 'Error Bound': 0.0, 'Reliable CI?': 'Yes'}	{'CI': array([0.99171797, 1.00877745]), 'Error Bound': 0.0, 'Reliable CI?': 'Yes'}	No
479	Diseases of middle ear and mastoid|diseases of the ear and mastoid process$F$11-20	diseases of the ear and mastoid process	0.9982218352238703	{'CI': array([0.97907833, 1.01761297]), 'Error Bound': 0.0, 'Reliable CI?': 'Yes'}	{'CI': array([0.97907833, 1.01761297]), 'Error Bound': 0.0, 'Reliable CI?': 'Yes'}	No	1.0013196375984694	{'CI': array([0.97952836, 1.02343182]), 'Error Bound': 0.0, 'Reliable CI?': 'Yes'}	{'CI': array([0.97952836, 1.02343182]), 'Error Bound': 0.0, 'Reliable CI?': 'Yes'}	No
480	Diseases of middle ear and mastoid|diseases of the ear and mastoid process$F$21-40	diseases of the ear and mastoid process	1.0025635383408318	{'CI': array([0.9865728 , 1.01872646]), 'Error Bound': 0.0, 'Reliable CI?': 'Yes'}	{'CI': array([0.9865728 , 1.01872646]), 'Error Bound': 0.0, 'Reliable CI?': 'Yes'}	No	0.9859950311604085	{'CI': array([0.96862743, 1.00356689]), 'Error Bound': 0.0, 'Reliable CI?': 'Yes'}	{'CI': array([0.96862743, 1.00356689]), 'Error Bound': 0.0, 'Reliable CI?': 'Yes'}	No
481	Diseases of middle ear and mastoid|diseases of the ear and mastoid process$F$41-60	diseases of the ear and mastoid process	1.0119401463111988	{'CI': array([0.99706517, 1.02696352]), 'Error Bound': 0.0, 'Reliable CI?': 'Yes'}	{'CI': array([0.99706517, 1.02696352]), 'Error Bound': 0.0, 'Reliable CI?': 'Yes'}	No	0.9860651714180194	{'CI': array([0.97050154, 1.00179266]), 'Error Bound': 0.0, 'Reliable CI?': 'Yes'}	{'CI': array([0.97050154, 1.00179266]), 'Error Bound': 0.0, 'Reliable CI?': 'Yes'}	No
482	Diseases of middle ear and mastoid|diseases of the ear and mastoid process$F$61-	diseases of the ear and mastoid process	1.0144953132302226	{'CI': array([0.98849098, 1.04095589]), 'Error Bound': 0.0, 'Reliable CI?': 'Yes'}	{'CI': array([0.98849098, 1.04095589]), 'Error Bound': 0.0, 'Reliable CI?': 'Yes'}	No	0.9689835567771132	{'CI': array([0.94334322, 0.99507404]), 'Error Bound': 0.0, 'Reliable CI?': 'Yes'}	{'CI': array([0.93994988, 0.99859575]), 'Error Bound': 0.0, 'Reliable CI?': 'Yes'}	Yes
483	Diseases of middle ear and mastoid|diseases of the ear and mastoid process$M$0-10	diseases of the ear and mastoid process	1.0135246204383535	{'CI': array([1.00689605, 1.02018251]), 'Error Bound': 0.0, 'Reliable CI?': 'Yes'}	{'CI': array([1.00592393, 1.02116388]), 'Error Bound': 0.0, 'Reliable CI?': 'Yes'}	Yes	0.9978270485568933	{'CI': array([0.99010553, 1.00558854]), 'Error Bound': 0.0, 'Reliable CI?': 'Yes'}	{'CI': array([0.99010553, 1.00558854]), 'Error Bound': 0.0, 'Reliable CI?': 'Yes'}	No
484	Diseases of middle ear and mastoid|diseases of the ear and mastoid process$M$11-20	diseases of the ear and mastoid process	0.9941248566968702	{'CI': array([0.97451975, 1.01399012]), 'Error Bound': 0.0, 'Reliable CI?': 'Yes'}	{'CI': array([0.97451975, 1.01399012]), 'Error Bound': 0.0, 'Reliable CI?': 'Yes'}	No	0.9977685391264244	{'CI': array([0.97533512, 1.02054261]), 'Error Bound': 0.0, 'Reliable CI?': 'Yes'}	{'CI': array([0.97533512, 1.02054261]), 'Error Bound': 0.0, 'Reliable CI?': 'Yes'}	No
485	Diseases of middle ear and mastoid|diseases of the ear and mastoid process$M$21-40	diseases of the ear and mastoid process	0.9981308094500586	{'CI': array([0.97762459, 1.01892147]), 'Error Bound': 0.0, 'Reliable CI?': 'Yes'}	{'CI': array([0.97762459, 1.01892147]), 'Error Bound': 0.0, 'Reliable CI?': 'Yes'}	No	0.9776315931732796	{'CI': array([0.95507921, 1.0005306 ]), 'Error Bound': 0.0, 'Reliable CI?': 'Yes'}	{'CI': array([0.95507921, 1.0005306 ]), 'Error Bound': 0.0, 'Reliable CI?': 'Yes'}	No
486	Diseases of middle ear and mastoid|diseases of the ear and mastoid process$M$41-60	diseases of the ear and mastoid process	1.009114224761736	{'CI': array([0.99001423, 1.02845981]), 'Error Bound': 0.0, 'Reliable CI?': 'Yes'}	{'CI': array([0.99001423, 1.02845981]), 'Error Bound': 0.0, 'Reliable CI?': 'Yes'}	No	0.9661580708490606	{'CI': array([0.94645425, 0.98612706]), 'Error Bound': 0.0, 'Reliable CI?': 'Yes'}	{'CI': array([0.94384086, 0.98881607]), 'Error Bound': 0.0, 'Reliable CI?': 'Yes'}	Yes
487	Diseases of middle ear and mastoid|diseases of the ear and mastoid process$M$61-	diseases of the ear and mastoid process	0.9971879344986484	{'CI': array([0.96627463, 1.02875188]), 'Error Bound': 0.0, 'Reliable CI?': 'Yes'}	{'CI': array([0.96627463, 1.02875188]), 'Error Bound': 0.0, 'Reliable CI?': 'Yes'}	No	0.9534475858309073	{'CI': array([0.92341874, 0.98409895]), 'Error Bound': 0.0, 'Reliable CI?': 'Yes'}	{'CI': array([0.91945124, 0.98824401]), 'Error Bound': 0.0, 'Reliable CI?': 'Yes'}	Yes
488	Other disorders of ear|diseases of the ear and mastoid process$F$0-10	diseases of the ear and mastoid process	0.9929591411298923	{'CI': array([0.9738932 , 1.01227131]), 'Error Bound': 0.0, 'Reliable CI?': 'Yes'}	{'CI': array([0.9738932 , 1.01227131]), 'Error Bound': 0.0, 'Reliable CI?': 'Yes'}	No	1.0084509451533912	{'CI': array([0.98806169, 1.02912032]), 'Error Bound': 0.0, 'Reliable CI?': 'Yes'}	{'CI': array([0.98806169, 1.02912032]), 'Error Bound': 0.0, 'Reliable CI?': 'Yes'}	No
489	Other disorders of ear|diseases of the ear and mastoid process$F$11-20	diseases of the ear and mastoid process	1.0087451490277068	{'CI': array([0.97553522, 1.0427048 ]), 'Error Bound': 0.0, 'Reliable CI?': 'Yes'}	{'CI': array([0.97553522, 1.0427048 ]), 'Error Bound': 0.0, 'Reliable CI?': 'Yes'}	No	0.9897771478378258	{'CI': array([0.95628773, 1.02403354]), 'Error Bound': 0.0, 'Reliable CI?': 'Yes'}	{'CI': array([0.95628773, 1.02403354]), 'Error Bound': 0.0, 'Reliable CI?': 'Yes'}	No
490	Other disorders of ear|diseases of the ear and mastoid process$F$21-40	diseases of the ear and mastoid process	1.0103184409602888	{'CI': array([0.98710243, 1.03389822]), 'Error Bound': 0.0, 'Reliable CI?': 'Yes'}	{'CI': array([0.98710243, 1.03389822]), 'Error Bound': 0.0, 'Reliable CI?': 'Yes'}	No	0.9733664554269891	{'CI': array([0.95017828, 0.99692176]), 'Error Bound': 0.0, 'Reliable CI?': 'Yes'}	{'CI': array([0.94710666, 1.00009807]), 'Error Bound': 0.0, 'Reliable CI?': 'Yes'}	No
491	Other disorders of ear|diseases of the ear and mastoid process$F$41-60	diseases of the ear and mastoid process	1.0074233848710223	{'CI': array([0.99111956, 1.02390592]), 'Error Bound': 0.0, 'Reliable CI?': 'Yes'}	{'CI': array([0.99111956, 1.02390592]), 'Error Bound': 0.0, 'Reliable CI?': 'Yes'}	No	0.9943508996733197	{'CI': array([0.97842988, 1.01044296]), 'Error Bound': 0.0, 'Reliable CI?': 'Yes'}	{'CI': array([0.97842988, 1.01044296]), 'Error Bound': 0.0, 'Reliable CI?': 'Yes'}	No
492	Other disorders of ear|diseases of the ear and mastoid process$F$61-	diseases of the ear and mastoid process	1.0226006805342145	{'CI': array([1.00377926, 1.04165932]), 'Error Bound': 0.0, 'Reliable CI?': 'Yes'}	{'CI': array([1.0010315 , 1.04448197]), 'Error Bound': 0.0, 'Reliable CI?': 'Yes'}	Yes	0.9650840662641345	{'CI': array([0.94798518, 0.98238222]), 'Error Bound': 0.0, 'Reliable CI?': 'Yes'}	{'CI': array([0.94571508, 0.98470915]), 'Error Bound': 0.0, 'Reliable CI?': 'Yes'}	Yes
493	Other disorders of ear|diseases of the ear and mastoid process$M$0-10	diseases of the ear and mastoid process	0.9846949107458995	{'CI': array([0.96884369, 1.00071643]), 'Error Bound': 0.0, 'Reliable CI?': 'Yes'}	{'CI': array([0.96884369, 1.00071643]), 'Error Bound': 0.0, 'Reliable CI?': 'Yes'}	No	1.0071006418358184	{'CI': array([0.99032734, 1.02406315]), 'Error Bound': 0.0, 'Reliable CI?': 'Yes'}	{'CI': array([0.99032734, 1.02406315]), 'Error Bound': 0.0, 'Reliable CI?': 'Yes'}	No
494	Other disorders of ear|diseases of the ear and mastoid process$M$11-20	diseases of the ear and mastoid process	1.0081087290051591	{'CI': array([0.9734981, 1.0435346]), 'Error Bound': 0.0, 'Reliable CI?': 'Yes'}	{'CI': array([0.9734981, 1.0435346]), 'Error Bound': 0.0, 'Reliable CI?': 'Yes'}	No	0.9925734836760665	{'CI': array([0.95782201, 1.02815074]), 'Error Bound': 0.0, 'Reliable CI?': 'Yes'}	{'CI': array([0.95782201, 1.02815074]), 'Error Bound': 0.0, 'Reliable CI?': 'Yes'}	No
495	Other disorders of ear|diseases of the ear and mastoid process$M$21-40	diseases of the ear and mastoid process	1.0082216969936069	{'CI': array([0.9788015 , 1.03822892]), 'Error Bound': 0.0, 'Reliable CI?': 'Yes'}	{'CI': array([0.9788015 , 1.03822892]), 'Error Bound': 0.0, 'Reliable CI?': 'Yes'}	No	0.9640637310819384	{'CI': array([0.93494872, 0.99376175]), 'Error Bound': 0.0, 'Reliable CI?': 'Yes'}	{'CI': array([0.93110055, 0.9977762 ]), 'Error Bound': 0.0, 'Reliable CI?': 'Yes'}	Yes
496	Other disorders of ear|diseases of the ear and mastoid process$M$41-60	diseases of the ear and mastoid process	1.00388667257021	{'CI': array([0.98585221, 1.02214032]), 'Error Bound': 0.0, 'Reliable CI?': 'Yes'}	{'CI': array([0.98585221, 1.02214032]), 'Error Bound': 0.0, 'Reliable CI?': 'Yes'}	No	0.9646386487309987	{'CI': array([0.94708708, 0.98240042]), 'Error Bound': 0.0, 'Reliable CI?': 'Yes'}	{'CI': array([0.94475728, 0.98479016]), 'Error Bound': 0.0, 'Reliable CI?': 'Yes'}	Yes
497	Other disorders of ear|diseases of the ear and mastoid process$M$61-	diseases of the ear and mastoid process	1.0099481625012454	{'CI': array([0.9909218 , 1.02921798]), 'Error Bound': 0.0, 'Reliable CI?': 'Yes'}	{'CI': array([0.9909218 , 1.02921798]), 'Error Bound': 0.0, 'Reliable CI?': 'Yes'}	No	0.9674338357591366	{'CI': array([0.94981809, 0.98526097]), 'Error Bound': 0.0, 'Reliable CI?': 'Yes'}	{'CI': array([0.94747981, 0.98765953]), 'Error Bound': 0.0, 'Reliable CI?': 'Yes'}	Yes
498	Disorders of choroid and retina|diseases of the eye and adnexa$F$0-10	diseases of the eye and adnexa	1.0177944119404134	{'CI': array([0.93394787, 1.10657774]), 'Error Bound': 0.0, 'Reliable CI?': 'Yes'}	{'CI': array([0.93394787, 1.10657774]), 'Error Bound': 0.0, 'Reliable CI?': 'Yes'}	No	0.9839520176173401	{'CI': array([0.90409314, 1.06832658]), 'Error Bound': 0.0, 'Reliable CI?': 'Yes'}	{'CI': array([0.90409314, 1.06832658]), 'Error Bound': 0.0, 'Reliable CI?': 'Yes'}	No
499	Disorders of choroid and retina|diseases of the eye and adnexa$F$21-40	diseases of the eye and adnexa	1.0052673685140183	{'CI': array([0.96057722, 1.05132766]), 'Error Bound': 0.0, 'Reliable CI?': 'Yes'}	{'CI': array([0.96057722, 1.05132766]), 'Error Bound': 0.0, 'Reliable CI?': 'Yes'}	No	0.9762730357212791	{'CI': array([0.93250499, 1.02136636]), 'Error Bound': 0.0, 'Reliable CI?': 'Yes'}	{'CI': array([0.93250499, 1.02136636]), 'Error Bound': 0.0, 'Reliable CI?': 'Yes'}	No
500	Disorders of choroid and retina|diseases of the eye and adnexa$F$41-60	diseases of the eye and adnexa	1.0200244526918818	{'CI': array([0.99888857, 1.04146039]), 'Error Bound': 0.0, 'Reliable CI?': 'Yes'}	{'CI': array([0.99888857, 1.04146039]), 'Error Bound': 0.0, 'Reliable CI?': 'Yes'}	No	0.9804302774113155	{'CI': array([0.96066357, 1.00046256]), 'Error Bound': 0.0, 'Reliable CI?': 'Yes'}	{'CI': array([0.96066357, 1.00046256]), 'Error Bound': 0.0, 'Reliable CI?': 'Yes'}	No
501	Disorders of choroid and retina|diseases of the eye and adnexa$F$61-	diseases of the eye and adnexa	1.0516445929281266	{'CI': array([1.03879097, 1.06460736]), 'Error Bound': 0.0, 'Reliable CI?': 'Yes'}	{'CI': array([1.0369102 , 1.06652259]), 'Error Bound': 0.0, 'Reliable CI?': 'Yes'}	Yes	0.9792307166981303	{'CI': array([0.96796204, 0.99058519]), 'Error Bound': 0.0, 'Reliable CI?': 'Yes'}	{'CI': array([0.96646267, 0.99210902]), 'Error Bound': 0.0, 'Reliable CI?': 'Yes'}	Yes
502	Disorders of choroid and retina|diseases of the eye and adnexa$M$0-10	diseases of the eye and adnexa	1.0367347936917914	{'CI': array([0.9568084 , 1.12110542]), 'Error Bound': 0.0, 'Reliable CI?': 'Yes'}	{'CI': array([0.9568084 , 1.12110542]), 'Error Bound': 0.0, 'Reliable CI?': 'Yes'}	No	1.0258176371381695	{'CI': array([0.9500826 , 1.10554322]), 'Error Bound': 0.0, 'Reliable CI?': 'Yes'}	{'CI': array([0.9500826 , 1.10554322]), 'Error Bound': 0.0, 'Reliable CI?': 'Yes'}	No
503	Disorders of choroid and retina|diseases of the eye and adnexa$M$21-40	diseases of the eye and adnexa	1.0284448683231302	{'CI': array([0.97781448, 1.08082701]), 'Error Bound': 0.0, 'Reliable CI?': 'Yes'}	{'CI': array([0.97781448, 1.08082701]), 'Error Bound': 0.0, 'Reliable CI?': 'Yes'}	No	0.963444141824212	{'CI': array([0.9152711, 1.0132348]), 'Error Bound': 0.0, 'Reliable CI?': 'Yes'}	{'CI': array([0.9152711, 1.0132348]), 'Error Bound': 0.0, 'Reliable CI?': 'Yes'}	No
504	Disorders of choroid and retina|diseases of the eye and adnexa$M$41-60	diseases of the eye and adnexa	1.018265353704095	{'CI': array([0.99606618, 1.04079596]), 'Error Bound': 0.0, 'Reliable CI?': 'Yes'}	{'CI': array([0.99606618, 1.04079596]), 'Error Bound': 0.0, 'Reliable CI?': 'Yes'}	No	0.9809325310719839	{'CI': array([0.95998551, 1.00217799]), 'Error Bound': 0.0, 'Reliable CI?': 'Yes'}	{'CI': array([0.95998551, 1.00217799]), 'Error Bound': 0.0, 'Reliable CI?': 'Yes'}	No
505	Disorders of choroid and retina|diseases of the eye and adnexa$M$61-	diseases of the eye and adnexa	1.0528140444277143	{'CI': array([1.03778269, 1.06799481]), 'Error Bound': 0.0, 'Reliable CI?': 'Yes'}	{'CI': array([1.03558503, 1.07023963]), 'Error Bound': 0.0, 'Reliable CI?': 'Yes'}	Yes	0.9757873848310431	{'CI': array([0.96260666, 0.98908577]), 'Error Bound': 0.0, 'Reliable CI?': 'Yes'}	{'CI': array([0.96085414, 0.99087184]), 'Error Bound': 0.0, 'Reliable CI?': 'Yes'}	Yes
506	Disorders of conjunctiva|diseases of the eye and adnexa$F$0-10	diseases of the eye and adnexa	0.9806463735280607	{'CI': array([0.96203876, 0.99948941]), 'Error Bound': 0.0, 'Reliable CI?': 'Yes'}	{'CI': array([0.95932228, 1.00228021]), 'Error Bound': 0.0, 'Reliable CI?': 'Yes'}	No	0.9915789120279953	{'CI': array([0.96883046, 1.01467857]), 'Error Bound': 0.0, 'Reliable CI?': 'Yes'}	{'CI': array([0.96883046, 1.01467857]), 'Error Bound': 0.0, 'Reliable CI?': 'Yes'}	No
507	Disorders of conjunctiva|diseases of the eye and adnexa$F$11-20	diseases of the eye and adnexa	0.9869247988378324	{'CI': array([0.95975206, 1.01460113]), 'Error Bound': 0.0, 'Reliable CI?': 'Yes'}	{'CI': array([0.95975206, 1.01460113]), 'Error Bound': 0.0, 'Reliable CI?': 'Yes'}	No	0.9985903569942557	{'CI': array([0.96799911, 1.02981839]), 'Error Bound': 0.0, 'Reliable CI?': 'Yes'}	{'CI': array([0.96799911, 1.02981839]), 'Error Bound': 0.0, 'Reliable CI?': 'Yes'}	No
508	Disorders of conjunctiva|diseases of the eye and adnexa$F$21-40	diseases of the eye and adnexa	0.9883381785755284	{'CI': array([0.96949864, 1.00741834]), 'Error Bound': 0.0, 'Reliable CI?': 'Yes'}	{'CI': array([0.96949864, 1.00741834]), 'Error Bound': 0.0, 'Reliable CI?': 'Yes'}	No	0.976504812775901	{'CI': array([0.95593961, 0.99735796]), 'Error Bound': 0.0, 'Reliable CI?': 'Yes'}	{'CI': array([0.95321277, 1.00016691]), 'Error Bound': 0.0, 'Reliable CI?': 'Yes'}	No
509	Disorders of conjunctiva|diseases of the eye and adnexa$F$41-60	diseases of the eye and adnexa	0.9905238961563166	{'CI': array([0.97438212, 1.00684183]), 'Error Bound': 0.0, 'Reliable CI?': 'Yes'}	{'CI': array([0.97438212, 1.00684183]), 'Error Bound': 0.0, 'Reliable CI?': 'Yes'}	No	0.9872165286329772	{'CI': array([0.97017843, 1.00445113]), 'Error Bound': 0.0, 'Reliable CI?': 'Yes'}	{'CI': array([0.97017843, 1.00445113]), 'Error Bound': 0.0, 'Reliable CI?': 'Yes'}	No
510	Disorders of conjunctiva|diseases of the eye and adnexa$F$61-	diseases of the eye and adnexa	1.0029300088561282	{'CI': array([0.97754071, 1.02875578]), 'Error Bound': 0.0, 'Reliable CI?': 'Yes'}	{'CI': array([0.97754071, 1.02875578]), 'Error Bound': 0.0, 'Reliable CI?': 'Yes'}	No	0.9763411627783486	{'CI': array([0.951247 , 1.00186523]), 'Error Bound': 0.0, 'Reliable CI?': 'Yes'}	{'CI': array([0.951247 , 1.00186523]), 'Error Bound': 0.0, 'Reliable CI?': 'Yes'}	No
511	Disorders of conjunctiva|diseases of the eye and adnexa$M$0-10	diseases of the eye and adnexa	0.9568232777323814	{'CI': array([0.93998511, 0.97385553]), 'Error Bound': 0.0, 'Reliable CI?': 'Yes'}	{'CI': array([0.93752543, 0.97637649]), 'Error Bound': 0.0, 'Reliable CI?': 'Yes'}	Yes	0.9895481527693063	{'CI': array([0.96814541, 1.01126171]), 'Error Bound': 0.0, 'Reliable CI?': 'Yes'}	{'CI': array([0.96814541, 1.01126171]), 'Error Bound': 0.0, 'Reliable CI?': 'Yes'}	No
512	Disorders of conjunctiva|diseases of the eye and adnexa$M$11-20	diseases of the eye and adnexa	0.9746693828946749	{'CI': array([0.94573537, 1.00417748]), 'Error Bound': 0.0, 'Reliable CI?': 'Yes'}	{'CI': array([0.94573537, 1.00417748]), 'Error Bound': 0.0, 'Reliable CI?': 'Yes'}	No	1.0016854995769455	{'CI': array([0.96795075, 1.03619546]), 'Error Bound': 0.0, 'Reliable CI?': 'Yes'}	{'CI': array([0.96795075, 1.03619546]), 'Error Bound': 0.0, 'Reliable CI?': 'Yes'}	No
513	Disorders of conjunctiva|diseases of the eye and adnexa$M$21-40	diseases of the eye and adnexa	0.9829197818655931	{'CI': array([0.95836706, 1.00788354]), 'Error Bound': 0.0, 'Reliable CI?': 'Yes'}	{'CI': array([0.95836706, 1.00788354]), 'Error Bound': 0.0, 'Reliable CI?': 'Yes'}	No	0.983062568721476	{'CI': array([0.9555475 , 1.01109438]), 'Error Bound': 0.0, 'Reliable CI?': 'Yes'}	{'CI': array([0.9555475 , 1.01109438]), 'Error Bound': 0.0, 'Reliable CI?': 'Yes'}	No
514	Disorders of conjunctiva|diseases of the eye and adnexa$M$41-60	diseases of the eye and adnexa	0.9917785141140468	{'CI': array([0.96984462, 1.01403881]), 'Error Bound': 0.0, 'Reliable CI?': 'Yes'}	{'CI': array([0.96984462, 1.01403881]), 'Error Bound': 0.0, 'Reliable CI?': 'Yes'}	No	0.9699391156944567	{'CI': array([0.94708056, 0.99315485]), 'Error Bound': 0.0, 'Reliable CI?': 'Yes'}	{'CI': array([0.94405227, 0.99628501]), 'Error Bound': 0.0, 'Reliable CI?': 'Yes'}	Yes
515	Disorders of conjunctiva|diseases of the eye and adnexa$M$61-	diseases of the eye and adnexa	1.0006495049086555	{'CI': array([0.96838878, 1.03361871]), 'Error Bound': 0.0, 'Reliable CI?': 'Yes'}	{'CI': array([0.96838878, 1.03361871]), 'Error Bound': 0.0, 'Reliable CI?': 'Yes'}	No	0.974438692812056	{'CI': array([0.94258575, 1.00698789]), 'Error Bound': 0.0, 'Reliable CI?': 'Yes'}	{'CI': array([0.94258575, 1.00698789]), 'Error Bound': 0.0, 'Reliable CI?': 'Yes'}	No
516	Disorders of eyelid, lacrimal system and orbit|diseases of the eye and adnexa$F$0-10	diseases of the eye and adnexa	0.9903505304732153	{'CI': array([0.9514358, 1.0303059]), 'Error Bound': 0.0, 'Reliable CI?': 'Yes'}	{'CI': array([0.9514358, 1.0303059]), 'Error Bound': 0.0, 'Reliable CI?': 'Yes'}	No	1.0126767462666117	{'CI': array([0.97267341, 1.05377129]), 'Error Bound': 0.0, 'Reliable CI?': 'Yes'}	{'CI': array([0.97267341, 1.05377129]), 'Error Bound': 0.0, 'Reliable CI?': 'Yes'}	No
517	Disorders of eyelid, lacrimal system and orbit|diseases of the eye and adnexa$F$11-20	diseases of the eye and adnexa	1.0179894656517352	{'CI': array([0.97444055, 1.06283262]), 'Error Bound': 0.0, 'Reliable CI?': 'Yes'}	{'CI': array([0.97444055, 1.06283262]), 'Error Bound': 0.0, 'Reliable CI?': 'Yes'}	No	0.9953479052015941	{'CI': array([0.95184401, 1.04015247]), 'Error Bound': 0.0, 'Reliable CI?': 'Yes'}	{'CI': array([0.95184401, 1.04015247]), 'Error Bound': 0.0, 'Reliable CI?': 'Yes'}	No
518	Disorders of eyelid, lacrimal system and orbit|diseases of the eye and adnexa$F$21-40	diseases of the eye and adnexa	1.0151640148950847	{'CI': array([0.98887984, 1.04191467]), 'Error Bound': 0.0, 'Reliable CI?': 'Yes'}	{'CI': array([0.98887984, 1.04191467]), 'Error Bound': 0.0, 'Reliable CI?': 'Yes'}	No	0.972632592844308	{'CI': array([0.94695103, 0.99876536]), 'Error Bound': 0.0, 'Reliable CI?': 'Yes'}	{'CI': array([0.94355226, 1.00229281]), 'Error Bound': 0.0, 'Reliable CI?': 'Yes'}	No
519	Disorders of eyelid, lacrimal system and orbit|diseases of the eye and adnexa$F$41-60	diseases of the eye and adnexa	0.9934507873965494	{'CI': array([0.9780939 , 1.00896688]), 'Error Bound': 0.0, 'Reliable CI?': 'Yes'}	{'CI': array([0.9780939 , 1.00896688]), 'Error Bound': 0.0, 'Reliable CI?': 'Yes'}	No	0.9927980861934411	{'CI': array([0.97785646, 1.00789033]), 'Error Bound': 0.0, 'Reliable CI?': 'Yes'}	{'CI': array([0.97785646, 1.00789033]), 'Error Bound': 0.0, 'Reliable CI?': 'Yes'}	No
520	Disorders of eyelid, lacrimal system and orbit|diseases of the eye and adnexa$F$61-	diseases of the eye and adnexa	1.0236834377381903	{'CI': array([1.00737677, 1.0401678 ]), 'Error Bound': 0.0, 'Reliable CI?': 'Yes'}	{'CI': array([1.00499392, 1.04260676]), 'Error Bound': 0.0, 'Reliable CI?': 'Yes'}	Yes	0.9914087469306485	{'CI': array([0.97654857, 1.00641788]), 'Error Bound': 0.0, 'Reliable CI?': 'Yes'}	{'CI': array([0.97654857, 1.00641788]), 'Error Bound': 0.0, 'Reliable CI?': 'Yes'}	No
521	Disorders of eyelid, lacrimal system and orbit|diseases of the eye and adnexa$M$0-10	diseases of the eye and adnexa	0.9901745207657819	{'CI': array([0.95067534, 1.03074632]), 'Error Bound': 0.0, 'Reliable CI?': 'Yes'}	{'CI': array([0.95067534, 1.03074632]), 'Error Bound': 0.0, 'Reliable CI?': 'Yes'}	No	0.9963442142514833	{'CI': array([0.95647082, 1.03730773]), 'Error Bound': 0.0, 'Reliable CI?': 'Yes'}	{'CI': array([0.95647082, 1.03730773]), 'Error Bound': 0.0, 'Reliable CI?': 'Yes'}	No
522	Disorders of eyelid, lacrimal system and orbit|diseases of the eye and adnexa$M$11-20	diseases of the eye and adnexa	1.028188947888907	{'CI': array([0.97372165, 1.08468888]), 'Error Bound': 0.0, 'Reliable CI?': 'Yes'}	{'CI': array([0.97372165, 1.08468888]), 'Error Bound': 0.0, 'Reliable CI?': 'Yes'}	No	1.0148508957517874	{'CI': array([0.95950558, 1.07230431]), 'Error Bound': 0.0, 'Reliable CI?': 'Yes'}	{'CI': array([0.95950558, 1.07230431]), 'Error Bound': 0.0, 'Reliable CI?': 'Yes'}	No
523	Disorders of eyelid, lacrimal system and orbit|diseases of the eye and adnexa$M$21-40	diseases of the eye and adnexa	1.0080244439183077	{'CI': array([0.97348818, 1.04337253]), 'Error Bound': 0.0, 'Reliable CI?': 'Yes'}	{'CI': array([0.97348818, 1.04337253]), 'Error Bound': 0.0, 'Reliable CI?': 'Yes'}	No	0.9733139614812171	{'CI': array([0.93935891, 1.00806208]), 'Error Bound': 0.0, 'Reliable CI?': 'Yes'}	{'CI': array([0.93935891, 1.00806208]), 'Error Bound': 0.0, 'Reliable CI?': 'Yes'}	No
524	Disorders of eyelid, lacrimal system and orbit|diseases of the eye and adnexa$M$41-60	diseases of the eye and adnexa	0.9947108659418509	{'CI': array([0.97225367, 1.01751 ]), 'Error Bound': 0.0, 'Reliable CI?': 'Yes'}	{'CI': array([0.97225367, 1.01751 ]), 'Error Bound': 0.0, 'Reliable CI?': 'Yes'}	No	0.9822895589726294	{'CI': array([0.96067584, 1.00422101]), 'Error Bound': 0.0, 'Reliable CI?': 'Yes'}	{'CI': array([0.96067584, 1.00422101]), 'Error Bound': 0.0, 'Reliable CI?': 'Yes'}	No
525	Disorders of eyelid, lacrimal system and orbit|diseases of the eye and adnexa$M$61-	diseases of the eye and adnexa	1.0240601910684746	{'CI': array([1.00218926, 1.0462519 ]), 'Error Bound': 0.0, 'Reliable CI?': 'Yes'}	{'CI': array([0.99899989, 1.04954254]), 'Error Bound': 0.0, 'Reliable CI?': 'Yes'}	No	0.9757417615142158	{'CI': array([0.95607134, 0.99567539]), 'Error Bound': 0.0, 'Reliable CI?': 'Yes'}	{'CI': array([0.95346227, 0.99835951]), 'Error Bound': 0.0, 'Reliable CI?': 'Yes'}	Yes
526	Disorders of iris and ciliary body|diseases of the eye and adnexa$F$11-20	diseases of the eye and adnexa	0.9982371072602797	{'CI': array([0.87865289, 1.12818796]), 'Error Bound': 0.0, 'Reliable CI?': 'Yes'}	{'CI': array([0.87865289, 1.12818796]), 'Error Bound': 0.0, 'Reliable CI?': 'Yes'}	No	1.0487753034818523	{'CI': array([0.92347522, 1.18528955]), 'Error Bound': 0.0, 'Reliable CI?': 'Yes'}	{'CI': array([0.92347522, 1.18528955]), 'Error Bound': 0.0, 'Reliable CI?': 'Yes'}	No
527	Disorders of iris and ciliary body|diseases of the eye and adnexa$F$21-40	diseases of the eye and adnexa	1.0112695483094272	{'CI': array([0.94524022, 1.08032797]), 'Error Bound': 0.0, 'Reliable CI?': 'Yes'}	{'CI': array([0.94524022, 1.08032797]), 'Error Bound': 0.0, 'Reliable CI?': 'Yes'}	No	0.9534204191450717	{'CI': array([0.89009935, 1.01957613]), 'Error Bound': 0.0, 'Reliable CI?': 'Yes'}	{'CI': array([0.89009935, 1.01957613]), 'Error Bound': 0.0, 'Reliable CI?': 'Yes'}	No
528	Disorders of iris and ciliary body|diseases of the eye and adnexa$F$41-60	diseases of the eye and adnexa	1.0115746276507456	{'CI': array([0.96770541, 1.0567603 ]), 'Error Bound': 0.0, 'Reliable CI?': 'Yes'}	{'CI': array([0.96770541, 1.0567603 ]), 'Error Bound': 0.0, 'Reliable CI?': 'Yes'}	No	0.9651430721306766	{'CI': array([0.92251673, 1.0090306 ]), 'Error Bound': 0.0, 'Reliable CI?': 'Yes'}	{'CI': array([0.92251673, 1.0090306 ]), 'Error Bound': 0.0, 'Reliable CI?': 'Yes'}	No
529	Disorders of iris and ciliary body|diseases of the eye and adnexa$F$61-	diseases of the eye and adnexa	1.0167358098210613	{'CI': array([0.95929343, 1.07645098]), 'Error Bound': 0.0, 'Reliable CI?': 'Yes'}	{'CI': array([0.95929343, 1.07645098]), 'Error Bound': 0.0, 'Reliable CI?': 'Yes'}	No	0.9758867268259748	{'CI': array([0.92246007, 1.03130091]), 'Error Bound': 0.0, 'Reliable CI?': 'Yes'}	{'CI': array([0.92246007, 1.03130091]), 'Error Bound': 0.0, 'Reliable CI?': 'Yes'}	No
530	Disorders of iris and ciliary body|diseases of the eye and adnexa$M$11-20	diseases of the eye and adnexa	1.050032392675206	{'CI': array([0.94692992, 1.16061143]), 'Error Bound': 0.0, 'Reliable CI?': 'Yes'}	{'CI': array([0.94692992, 1.16061143]), 'Error Bound': 0.0, 'Reliable CI?': 'Yes'}	No	1.0115674587686938	{'CI': array([0.90716494, 1.12374262]), 'Error Bound': 0.0, 'Reliable CI?': 'Yes'}	{'CI': array([0.90716494, 1.12374262]), 'Error Bound': 0.0, 'Reliable CI?': 'Yes'}	No
531	Disorders of iris and ciliary body|diseases of the eye and adnexa$M$21-40	diseases of the eye and adnexa	1.0421140208180595	{'CI': array([0.96637846, 1.12181885]), 'Error Bound': 0.0, 'Reliable CI?': 'Yes'}	{'CI': array([0.96637846, 1.12181885]), 'Error Bound': 0.0, 'Reliable CI?': 'Yes'}	No	0.9940915594516813	{'CI': array([0.9203159 , 1.07168852]), 'Error Bound': 0.0, 'Reliable CI?': 'Yes'}	{'CI': array([0.9203159 , 1.07168852]), 'Error Bound': 0.0, 'Reliable CI?': 'Yes'}	No
532	Disorders of iris and ciliary body|diseases of the eye and adnexa$M$41-60	diseases of the eye and adnexa	1.0007560483184947	{'CI': array([0.94955619, 1.05376484]), 'Error Bound': 0.0, 'Reliable CI?': 'Yes'}	{'CI': array([0.94955619, 1.05376484]), 'Error Bound': 0.0, 'Reliable CI?': 'Yes'}	No	1.0037072842930694	{'CI': array([0.95184056, 1.05742838]), 'Error Bound': 0.0, 'Reliable CI?': 'Yes'}	{'CI': array([0.95184056, 1.05742838]), 'Error Bound': 0.0, 'Reliable CI?': 'Yes'}	No
533	Disorders of lens|diseases of the eye and adnexa$F$41-60	diseases of the eye and adnexa	1.0230022899157303	{'CI': array([1.00561515, 1.04059178]), 'Error Bound': 0.0, 'Reliable CI?': 'Yes'}	{'CI': array([1.00307544, 1.04319536]), 'Error Bound': 0.0, 'Reliable CI?': 'Yes'}	Yes	1.0054534739837941	{'CI': array([0.98915519, 1.02193037]), 'Error Bound': 0.0, 'Reliable CI?': 'Yes'}	{'CI': array([0.98915519, 1.02193037]), 'Error Bound': 0.0, 'Reliable CI?': 'Yes'}	No
534	Disorders of lens|diseases of the eye and adnexa$F$61-	diseases of the eye and adnexa	1.0264549643769232	{'CI': array([1.01678646, 1.03618561]), 'Error Bound': 0.0, 'Reliable CI?': 'Yes'}	{'CI': array([1.01537011, 1.03762158]), 'Error Bound': 0.0, 'Reliable CI?': 'Yes'}	Yes	1.0054407101653657	{'CI': array([0.99674079, 1.01419123]), 'Error Bound': 0.0, 'Reliable CI?': 'Yes'}	{'CI': array([0.99674079, 1.01419123]), 'Error Bound': 0.0, 'Reliable CI?': 'Yes'}	No
535	Disorders of lens|diseases of the eye and adnexa$M$41-60	diseases of the eye and adnexa	1.0122049714375048	{'CI': array([0.99231351, 1.03236267]), 'Error Bound': 0.0, 'Reliable CI?': 'Yes'}	{'CI': array([0.99231351, 1.03236267]), 'Error Bound': 0.0, 'Reliable CI?': 'Yes'}	No	1.003787874581931	{'CI': array([0.98480642, 1.02301218]), 'Error Bound': 0.0, 'Reliable CI?': 'Yes'}	{'CI': array([0.98480642, 1.02301218]), 'Error Bound': 0.0, 'Reliable CI?': 'Yes'}	No
536	Disorders of lens|diseases of the eye and adnexa$M$61-	diseases of the eye and adnexa	1.0243127492514525	{'CI': array([1.01297525, 1.03573584]), 'Error Bound': 0.0, 'Reliable CI?': 'Yes'}	{'CI': array([1.01131545, 1.03742266]), 'Error Bound': 0.0, 'Reliable CI?': 'Yes'}	Yes	1.0003289229426224	{'CI': array([0.99003819, 1.01069065]), 'Error Bound': 0.0, 'Reliable CI?': 'Yes'}	{'CI': array([0.99003819, 1.01069065]), 'Error Bound': 0.0, 'Reliable CI?': 'Yes'}	No
537	Disorders of ocular muscles, binocular movement, accommodation and refraction|diseases of the eye and adnexa$F$0-10	diseases of the eye and adnexa	1.0352835796957858	{'CI': array([1.00691932, 1.06418848]), 'Error Bound': 0.0, 'Reliable CI?': 'Yes'}	{'CI': array([1.00279285, 1.06848567]), 'Error Bound': 0.0, 'Reliable CI?': 'Yes'}	Yes	1.0224017224482398	{'CI': array([0.99512031, 1.05018464]), 'Error Bound': 0.0, 'Reliable CI?': 'Yes'}	{'CI': array([0.99512031, 1.05018464]), 'Error Bound': 0.0, 'Reliable CI?': 'Yes'}	No
538	Disorders of ocular muscles, binocular movement, accommodation and refraction|diseases of the eye and adnexa$F$11-20	diseases of the eye and adnexa	1.0235876239352055	{'CI': array([0.98904357, 1.05893952]), 'Error Bound': 0.0, 'Reliable CI?': 'Yes'}	{'CI': array([0.98904357, 1.05893952]), 'Error Bound': 0.0, 'Reliable CI?': 'Yes'}	No	1.0428024337411061	{'CI': array([1.00628098, 1.08022162]), 'Error Bound': 0.0, 'Reliable CI?': 'Yes'}	{'CI': array([1.00146545, 1.08529324]), 'Error Bound': 0.0, 'Reliable CI?': 'Yes'}	Yes
539	Disorders of ocular muscles, binocular movement, accommodation and refraction|diseases of the eye and adnexa$F$21-40	diseases of the eye and adnexa	1.0013448838708783	{'CI': array([0.97216509, 1.03110342]), 'Error Bound': 0.0, 'Reliable CI?': 'Yes'}	{'CI': array([0.97216509, 1.03110342]), 'Error Bound': 0.0, 'Reliable CI?': 'Yes'}	No	0.988022621060431	{'CI': array([0.95802923, 1.01863003]), 'Error Bound': 0.0, 'Reliable CI?': 'Yes'}	{'CI': array([0.95802923, 1.01863003]), 'Error Bound': 0.0, 'Reliable CI?': 'Yes'}	No
540	Disorders of ocular muscles, binocular movement, accommodation and refraction|diseases of the eye and adnexa$F$41-60	diseases of the eye and adnexa	0.9964168739604788	{'CI': array([0.97589145, 1.01722741]), 'Error Bound': 0.0, 'Reliable CI?': 'Yes'}	{'CI': array([0.97589145, 1.01722741]), 'Error Bound': 0.0, 'Reliable CI?': 'Yes'}	No	0.9930983539440217	{'CI': array([0.97271551, 1.0137625 ]), 'Error Bound': 0.0, 'Reliable CI?': 'Yes'}	{'CI': array([0.97271551, 1.0137625 ]), 'Error Bound': 0.0, 'Reliable CI?': 'Yes'}	No
541	Disorders of ocular muscles, binocular movement, accommodation and refraction|diseases of the eye and adnexa$F$61-	diseases of the eye and adnexa	1.0279864896540527	{'CI': array([1.00112123, 1.0553368 ]), 'Error Bound': 0.0, 'Reliable CI?': 'Yes'}	{'CI': array([0.99721073, 1.05940046]), 'Error Bound': 0.0, 'Reliable CI?': 'Yes'}	No	0.9966658008463728	{'CI': array([0.97246467, 1.02126379]), 'Error Bound': 0.0, 'Reliable CI?': 'Yes'}	{'CI': array([0.97246467, 1.02126379]), 'Error Bound': 0.0, 'Reliable CI?': 'Yes'}	No
542	Disorders of ocular muscles, binocular movement, accommodation and refraction|diseases of the eye and adnexa$M$0-10	diseases of the eye and adnexa	1.0340218184230205	{'CI': array([1.0061368, 1.0624294]), 'Error Bound': 0.0, 'Reliable CI?': 'Yes'}	{'CI': array([1.00207935, 1.06665186]), 'Error Bound': 0.0, 'Reliable CI?': 'Yes'}	Yes	1.0092524431712417	{'CI': array([0.98261996, 1.03636476]), 'Error Bound': 0.0, 'Reliable CI?': 'Yes'}	{'CI': array([0.98261996, 1.03636476]), 'Error Bound': 0.0, 'Reliable CI?': 'Yes'}	No
543	Disorders of ocular muscles, binocular movement, accommodation and refraction|diseases of the eye and adnexa$M$11-20	diseases of the eye and adnexa	1.0272050142287275	{'CI': array([0.98942166, 1.06595574]), 'Error Bound': 0.0, 'Reliable CI?': 'Yes'}	{'CI': array([0.98942166, 1.06595574]), 'Error Bound': 0.0, 'Reliable CI?': 'Yes'}	No	1.0512864318634112	{'CI': array([1.01127408, 1.09237578]), 'Error Bound': 0.0, 'Reliable CI?': 'Yes'}	{'CI': array([1.00600463, 1.09795249]), 'Error Bound': 0.0, 'Reliable CI?': 'Yes'}	Yes
544	Disorders of ocular muscles, binocular movement, accommodation and refraction|diseases of the eye and adnexa$M$21-40	diseases of the eye and adnexa	0.9816897729086937	{'CI': array([0.94460949, 1.01971599]), 'Error Bound': 0.0, 'Reliable CI?': 'Yes'}	{'CI': array([0.94460949, 1.01971599]), 'Error Bound': 0.0, 'Reliable CI?': 'Yes'}	No	0.9899411026063027	{'CI': array([0.95129112, 1.02961609]), 'Error Bound': 0.0, 'Reliable CI?': 'Yes'}	{'CI': array([0.95129112, 1.02961609]), 'Error Bound': 0.0, 'Reliable CI?': 'Yes'}	No
545	Disorders of ocular muscles, binocular movement, accommodation and refraction|diseases of the eye and adnexa$M$41-60	diseases of the eye and adnexa	0.9931077210729464	{'CI': array([0.96818979, 1.01844757]), 'Error Bound': 0.0, 'Reliable CI?': 'Yes'}	{'CI': array([0.96818979, 1.01844757]), 'Error Bound': 0.0, 'Reliable CI?': 'Yes'}	No	0.9812586496668256	{'CI': array([0.95688577, 1.00603647]), 'Error Bound': 0.0, 'Reliable CI?': 'Yes'}	{'CI': array([0.95688577, 1.00603647]), 'Error Bound': 0.0, 'Reliable CI?': 'Yes'}	No
546	Disorders of ocular muscles, binocular movement, accommodation and refraction|diseases of the eye and adnexa$M$61-	diseases of the eye and adnexa	1.0498463925900294	{'CI': array([1.01969557, 1.08060496]), 'Error Bound': 0.0, 'Reliable CI?': 'Yes'}	{'CI': array([1.01531176, 1.08518068]), 'Error Bound': 0.0, 'Reliable CI?': 'Yes'}	Yes	0.9941658039850991	{'CI': array([0.96733819, 1.02148233]), 'Error Bound': 0.0, 'Reliable CI?': 'Yes'}	{'CI': array([0.96733819, 1.02148233]), 'Error Bound': 0.0, 'Reliable CI?': 'Yes'}	No
547	Disorders of optic nerve and visual pathways|diseases of the eye and adnexa$F$21-40	diseases of the eye and adnexa	1.0210797122199278	{'CI': array([0.95848825, 1.08637737]), 'Error Bound': 0.0, 'Reliable CI?': 'Yes'}	{'CI': array([0.95848825, 1.08637737]), 'Error Bound': 0.0, 'Reliable CI?': 'Yes'}	No	1.032064925746017	{'CI': array([0.96824132, 1.09869143]), 'Error Bound': 0.0, 'Reliable CI?': 'Yes'}	{'CI': array([0.96824132, 1.09869143]), 'Error Bound': 0.0, 'Reliable CI?': 'Yes'}	No
548	Disorders of optic nerve and visual pathways|diseases of the eye and adnexa$F$41-60	diseases of the eye and adnexa	0.9881012209753939	{'CI': array([0.94004661, 1.03775285]), 'Error Bound': 0.0, 'Reliable CI?': 'Yes'}	{'CI': array([0.94004661, 1.03775285]), 'Error Bound': 0.0, 'Reliable CI?': 'Yes'}	No	1.0003079173139415	{'CI': array([0.95289721, 1.04926507]), 'Error Bound': 0.0, 'Reliable CI?': 'Yes'}	{'CI': array([0.95289721, 1.04926507]), 'Error Bound': 0.0, 'Reliable CI?': 'Yes'}	No
549	Disorders of optic nerve and visual pathways|diseases of the eye and adnexa$F$61-	diseases of the eye and adnexa	1.0623730781773957	{'CI': array([1.00083446, 1.126487 ]), 'Error Bound': 0.0, 'Reliable CI?': 'Yes'}	{'CI': array([0.99198593, 1.13614976]), 'Error Bound': 0.0, 'Reliable CI?': 'Yes'}	No	0.989300865140148	{'CI': array([0.93504454, 1.04559854]), 'Error Bound': 0.0, 'Reliable CI?': 'Yes'}	{'CI': array([0.93504454, 1.04559854]), 'Error Bound': 0.0, 'Reliable CI?': 'Yes'}	No
550	Disorders of optic nerve and visual pathways|diseases of the eye and adnexa$M$21-40	diseases of the eye and adnexa	0.9703510438794074	{'CI': array([0.8718276 , 1.07587592]), 'Error Bound': 0.0, 'Reliable CI?': 'Yes'}	{'CI': array([0.8718276 , 1.07587592]), 'Error Bound': 0.0, 'Reliable CI?': 'Yes'}	No	1.0009796499699921	{'CI': array([0.89844111, 1.11103361]), 'Error Bound': 0.0, 'Reliable CI?': 'Yes'}	{'CI': array([0.89844111, 1.11103361]), 'Error Bound': 0.0, 'Reliable CI?': 'Yes'}	No
551	Disorders of optic nerve and visual pathways|diseases of the eye and adnexa$M$41-60	diseases of the eye and adnexa	0.9794974271210385	{'CI': array([0.91869942, 1.04288227]), 'Error Bound': 0.0, 'Reliable CI?': 'Yes'}	{'CI': array([0.91869942, 1.04288227]), 'Error Bound': 0.0, 'Reliable CI?': 'Yes'}	No	1.0031404933419228	{'CI': array([0.94272628, 1.06608603]), 'Error Bound': 0.0, 'Reliable CI?': 'Yes'}	{'CI': array([0.94272628, 1.06608603]), 'Error Bound': 0.0, 'Reliable CI?': 'Yes'}	No
552	Disorders of optic nerve and visual pathways|diseases of the eye and adnexa$M$61-	diseases of the eye and adnexa	1.0722784432635077	{'CI': array([1.00430253, 1.14339945]), 'Error Bound': 0.0, 'Reliable CI?': 'Yes'}	{'CI': array([0.99454957, 1.15414713]), 'Error Bound': 0.0, 'Reliable CI?': 'Yes'}	No	0.9588362287206532	{'CI': array([0.8997754 , 1.02034984]), 'Error Bound': 0.0, 'Reliable CI?': 'Yes'}	{'CI': array([0.8997754 , 1.02034984]), 'Error Bound': 0.0, 'Reliable CI?': 'Yes'}	No
553	Disorders of sclera and cornea|diseases of the eye and adnexa$F$11-20	diseases of the eye and adnexa	1.010249393872017	{'CI': array([0.95911134, 1.06318617]), 'Error Bound': 0.0, 'Reliable CI?': 'Yes'}	{'CI': array([0.95911134, 1.06318617]), 'Error Bound': 0.0, 'Reliable CI?': 'Yes'}	No	1.02609989678997	{'CI': array([0.97567879, 1.07825807]), 'Error Bound': 0.0, 'Reliable CI?': 'Yes'}	{'CI': array([0.97567879, 1.07825807]), 'Error Bound': 0.0, 'Reliable CI?': 'Yes'}	No
554	Disorders of sclera and cornea|diseases of the eye and adnexa$F$21-40	diseases of the eye and adnexa	0.9857681494442738	{'CI': array([0.95585761, 1.01629032]), 'Error Bound': 0.0, 'Reliable CI?': 'Yes'}	{'CI': array([0.95585761, 1.01629032]), 'Error Bound': 0.0, 'Reliable CI?': 'Yes'}	No	0.9857249093601879	{'CI': array([0.95612998, 1.01591795]), 'Error Bound': 0.0, 'Reliable CI?': 'Yes'}	{'CI': array([0.95612998, 1.01591795]), 'Error Bound': 0.0, 'Reliable CI?': 'Yes'}	No
555	Disorders of sclera and cornea|diseases of the eye and adnexa$F$41-60	diseases of the eye and adnexa	1.0088650357549778	{'CI': array([0.98593918, 1.03214567]), 'Error Bound': 0.0, 'Reliable CI?': 'Yes'}	{'CI': array([0.98593918, 1.03214567]), 'Error Bound': 0.0, 'Reliable CI?': 'Yes'}	No	0.9817194757755336	{'CI': array([0.95984084, 1.00392379]), 'Error Bound': 0.0, 'Reliable CI?': 'Yes'}	{'CI': array([0.95984084, 1.00392379]), 'Error Bound': 0.0, 'Reliable CI?': 'Yes'}	No
556	Disorders of sclera and cornea|diseases of the eye and adnexa$F$61-	diseases of the eye and adnexa	1.0565920719932165	{'CI': array([1.02927164, 1.0844095 ]), 'Error Bound': 0.0, 'Reliable CI?': 'Yes'}	{'CI': array([1.02529519, 1.08854288]), 'Error Bound': 0.0, 'Reliable CI?': 'Yes'}	Yes	0.9963948809338787	{'CI': array([0.97195962, 1.02123483]), 'Error Bound': 0.0, 'Reliable CI?': 'Yes'}	{'CI': array([0.97195962, 1.02123483]), 'Error Bound': 0.0, 'Reliable CI?': 'Yes'}	No
557	Disorders of sclera and cornea|diseases of the eye and adnexa$M$11-20	diseases of the eye and adnexa	0.9826945591052516	{'CI': array([0.92220184, 1.04574494]), 'Error Bound': 0.0, 'Reliable CI?': 'Yes'}	{'CI': array([0.92220184, 1.04574494]), 'Error Bound': 0.0, 'Reliable CI?': 'Yes'}	No	1.0331356127056472	{'CI': array([0.97142406, 1.09746314]), 'Error Bound': 0.0, 'Reliable CI?': 'Yes'}	{'CI': array([0.97142406, 1.09746314]), 'Error Bound': 0.0, 'Reliable CI?': 'Yes'}	No
558	Disorders of sclera and cornea|diseases of the eye and adnexa$M$21-40	diseases of the eye and adnexa	1.011560254441169	{'CI': array([0.97235562, 1.05181309]), 'Error Bound': 0.0, 'Reliable CI?': 'Yes'}	{'CI': array([0.97235562, 1.05181309]), 'Error Bound': 0.0, 'Reliable CI?': 'Yes'}	No	0.9850524602352156	{'CI': array([0.94738376, 1.02369575]), 'Error Bound': 0.0, 'Reliable CI?': 'Yes'}	{'CI': array([0.94738376, 1.02369575]), 'Error Bound': 0.0, 'Reliable CI?': 'Yes'}	No
559	Disorders of sclera and cornea|diseases of the eye and adnexa$M$41-60	diseases of the eye and adnexa	1.0088970237099315	{'CI': array([0.97715692, 1.0413212 ]), 'Error Bound': 0.0, 'Reliable CI?': 'Yes'}	{'CI': array([0.97715692, 1.0413212 ]), 'Error Bound': 0.0, 'Reliable CI?': 'Yes'}	No	0.9820598397160223	{'CI': array([0.95219988, 1.0125297 ]), 'Error Bound': 0.0, 'Reliable CI?': 'Yes'}	{'CI': array([0.95219988, 1.0125297 ]), 'Error Bound': 0.0, 'Reliable CI?': 'Yes'}	No
560	Disorders of sclera and cornea|diseases of the eye and adnexa$M$61-	diseases of the eye and adnexa	1.0243986424124643	{'CI': array([0.9879505 , 1.06174635]), 'Error Bound': 0.0, 'Reliable CI?': 'Yes'}	{'CI': array([0.9879505 , 1.06174635]), 'Error Bound': 0.0, 'Reliable CI?': 'Yes'}	No	0.9921349703722951	{'CI': array([0.95891974, 1.02610344]), 'Error Bound': 0.0, 'Reliable CI?': 'Yes'}	{'CI': array([0.95891974, 1.02610344]), 'Error Bound': 0.0, 'Reliable CI?': 'Yes'}	No
561	Disorders of vitreous body and globe|diseases of the eye and adnexa$F$21-40	diseases of the eye and adnexa	1.0165278996415288	{'CI': array([0.95762802, 1.07782183]), 'Error Bound': 0.0, 'Reliable CI?': 'Yes'}	{'CI': array([0.95762802, 1.07782183]), 'Error Bound': 0.0, 'Reliable CI?': 'Yes'}	No	0.9836819859515151	{'CI': array([0.92619573, 1.04347042]), 'Error Bound': 0.0, 'Reliable CI?': 'Yes'}	{'CI': array([0.92619573, 1.04347042]), 'Error Bound': 0.0, 'Reliable CI?': 'Yes'}	No
562	Disorders of vitreous body and globe|diseases of the eye and adnexa$F$41-60	diseases of the eye and adnexa	1.0108497191311412	{'CI': array([0.98608371, 1.03602998]), 'Error Bound': 0.0, 'Reliable CI?': 'Yes'}	{'CI': array([0.98608371, 1.03602998]), 'Error Bound': 0.0, 'Reliable CI?': 'Yes'}	No	0.9723740132475146	{'CI': array([0.94918524, 0.99593014]), 'Error Bound': 0.0, 'Reliable CI?': 'Yes'}	{'CI': array([0.94611356, 0.99910658]), 'Error Bound': 0.0, 'Reliable CI?': 'Yes'}	Yes
563	Disorders of vitreous body and globe|diseases of the eye and adnexa$F$61-	diseases of the eye and adnexa	1.0392221732772764	{'CI': array([1.01591925, 1.0628878 ]), 'Error Bound': 0.0, 'Reliable CI?': 'Yes'}	{'CI': array([1.01252273, 1.06639884]), 'Error Bound': 0.0, 'Reliable CI?': 'Yes'}	Yes	0.9818491229402307	{'CI': array([0.96127348, 1.00271237]), 'Error Bound': 0.0, 'Reliable CI?': 'Yes'}	{'CI': array([0.96127348, 1.00271237]), 'Error Bound': 0.0, 'Reliable CI?': 'Yes'}	No
564	Disorders of vitreous body and globe|diseases of the eye and adnexa$M$21-40	diseases of the eye and adnexa	1.0361605000919711	{'CI': array([0.96423589, 1.1116629 ]), 'Error Bound': 0.0, 'Reliable CI?': 'Yes'}	{'CI': array([0.96423589, 1.1116629 ]), 'Error Bound': 0.0, 'Reliable CI?': 'Yes'}	No	1.0078245685884546	{'CI': array([0.93670296, 1.08247394]), 'Error Bound': 0.0, 'Reliable CI?': 'Yes'}	{'CI': array([0.93670296, 1.08247394]), 'Error Bound': 0.0, 'Reliable CI?': 'Yes'}	No
565	Disorders of vitreous body and globe|diseases of the eye and adnexa$M$41-60	diseases of the eye and adnexa	1.0023263163381786	{'CI': array([0.96992268, 1.03544484]), 'Error Bound': 0.0, 'Reliable CI?': 'Yes'}	{'CI': array([0.96992268, 1.03544484]), 'Error Bound': 0.0, 'Reliable CI?': 'Yes'}	No	0.9681521606214062	{'CI': array([0.93798589, 0.99894401]), 'Error Bound': 0.0, 'Reliable CI?': 'Yes'}	{'CI': array([0.93400027, 1.00310807]), 'Error Bound': 0.0, 'Reliable CI?': 'Yes'}	No
566	Disorders of vitreous body and globe|diseases of the eye and adnexa$M$61-	diseases of the eye and adnexa	1.0286256317702067	{'CI': array([1.00051787, 1.05726463]), 'Error Bound': 0.0, 'Reliable CI?': 'Yes'}	{'CI': array([0.99642835, 1.06152189]), 'Error Bound': 0.0, 'Reliable CI?': 'Yes'}	No	0.9976112425640339	{'CI': array([0.97226114, 1.02339694]), 'Error Bound': 0.0, 'Reliable CI?': 'Yes'}	{'CI': array([0.97226114, 1.02339694]), 'Error Bound': 0.0, 'Reliable CI?': 'Yes'}	No
567	Glaucoma|diseases of the eye and adnexa$F$21-40	diseases of the eye and adnexa	0.9919580471155902	{'CI': array([0.95170587, 1.03332345]), 'Error Bound': 0.0, 'Reliable CI?': 'Yes'}	{'CI': array([0.95170587, 1.03332345]), 'Error Bound': 0.0, 'Reliable CI?': 'Yes'}	No	0.9703061722890497	{'CI': array([0.92914704, 1.0126376 ]), 'Error Bound': 0.0, 'Reliable CI?': 'Yes'}	{'CI': array([0.92914704, 1.0126376 ]), 'Error Bound': 0.0, 'Reliable CI?': 'Yes'}	No
568	Glaucoma|diseases of the eye and adnexa$F$41-60	diseases of the eye and adnexa	1.0527129856149124	{'CI': array([1.03728947, 1.06829396]), 'Error Bound': 0.0, 'Reliable CI?': 'Yes'}	{'CI': array([1.03503481, 1.07059832]), 'Error Bound': 0.0, 'Reliable CI?': 'Yes'}	Yes	0.9759790684727502	{'CI': array([0.96174738, 0.99034811]), 'Error Bound': 0.0, 'Reliable CI?': 'Yes'}	{'CI': array([0.95985588, 0.99227878]), 'Error Bound': 0.0, 'Reliable CI?': 'Yes'}	Yes
569	Glaucoma|diseases of the eye and adnexa$F$61-	diseases of the eye and adnexa	1.098870375770891	{'CI': array([1.08658525, 1.11125366]), 'Error Bound': 0.0, 'Reliable CI?': 'Yes'}	{'CI': array([1.08478716, 1.11308273]), 'Error Bound': 0.0, 'Reliable CI?': 'Yes'}	Yes	0.9683712467025841	{'CI': array([0.95801805, 0.97879709]), 'Error Bound': 0.0, 'Reliable CI?': 'Yes'}	{'CI': array([0.95664003, 0.98019582]), 'Error Bound': 0.0, 'Reliable CI?': 'Yes'}	Yes
570	Glaucoma|diseases of the eye and adnexa$M$21-40	diseases of the eye and adnexa	1.043970979414193	{'CI': array([0.99821419, 1.09114627]), 'Error Bound': 0.0, 'Reliable CI?': 'Yes'}	{'CI': array([0.99821419, 1.09114627]), 'Error Bound': 0.0, 'Reliable CI?': 'Yes'}	No	0.975109008688676	{'CI': array([0.93047513, 1.02112254]), 'Error Bound': 0.0, 'Reliable CI?': 'Yes'}	{'CI': array([0.93047513, 1.02112254]), 'Error Bound': 0.0, 'Reliable CI?': 'Yes'}	No
571	Glaucoma|diseases of the eye and adnexa$M$41-60	diseases of the eye and adnexa	1.0449961121631846	{'CI': array([1.02747703, 1.06271914]), 'Error Bound': 0.0, 'Reliable CI?': 'Yes'}	{'CI': array([1.02491806, 1.0653425 ]), 'Error Bound': 0.0, 'Reliable CI?': 'Yes'}	Yes	0.9692788047550709	{'CI': array([0.95303388, 0.98570336]), 'Error Bound': 0.0, 'Reliable CI?': 'Yes'}	{'CI': array([0.95087645, 0.987912 ]), 'Error Bound': 0.0, 'Reliable CI?': 'Yes'}	Yes
572	Glaucoma|diseases of the eye and adnexa$M$61-	diseases of the eye and adnexa	1.1011439955444733	{'CI': array([1.08695566, 1.11546329]), 'Error Bound': 0.0, 'Reliable CI?': 'Yes'}	{'CI': array([1.08488045, 1.11757985]), 'Error Bound': 0.0, 'Reliable CI?': 'Yes'}	Yes	0.9663011464820774	{'CI': array([0.95433157, 0.97836799]), 'Error Bound': 0.0, 'Reliable CI?': 'Yes'}	{'CI': array([0.95273938, 0.9799879 ]), 'Error Bound': 0.0, 'Reliable CI?': 'Yes'}	Yes
573	Other disorders of eye and adnexa|diseases of the eye and adnexa$F$0-10	diseases of the eye and adnexa	0.9912534152564276	{'CI': array([0.92315043, 1.0626078 ]), 'Error Bound': 0.0, 'Reliable CI?': 'Yes'}	{'CI': array([0.92315043, 1.0626078 ]), 'Error Bound': 0.0, 'Reliable CI?': 'Yes'}	No	1.0365638206047587	{'CI': array([0.96396406, 1.11280882]), 'Error Bound': 0.0, 'Reliable CI?': 'Yes'}	{'CI': array([0.96396406, 1.11280882]), 'Error Bound': 0.0, 'Reliable CI?': 'Yes'}	No
574	Other disorders of eye and adnexa|diseases of the eye and adnexa$F$11-20	diseases of the eye and adnexa	0.9838943398834704	{'CI': array([0.91223585, 1.05916853]), 'Error Bound': 0.0, 'Reliable CI?': 'Yes'}	{'CI': array([0.91223585, 1.05916853]), 'Error Bound': 0.0, 'Reliable CI?': 'Yes'}	No	0.9590182410078887	{'CI': array([0.88797813, 1.03363916]), 'Error Bound': 0.0, 'Reliable CI?': 'Yes'}	{'CI': array([0.88797813, 1.03363916]), 'Error Bound': 0.0, 'Reliable CI?': 'Yes'}	No
575	Other disorders of eye and adnexa|diseases of the eye and adnexa$F$21-40	diseases of the eye and adnexa	0.9966824744691989	{'CI': array([0.95151241, 1.04325686]), 'Error Bound': 0.0, 'Reliable CI?': 'Yes'}	{'CI': array([0.95151241, 1.04325686]), 'Error Bound': 0.0, 'Reliable CI?': 'Yes'}	No	0.9736644979349831	{'CI': array([0.92838732, 1.02036267]), 'Error Bound': 0.0, 'Reliable CI?': 'Yes'}	{'CI': array([0.92838732, 1.02036267]), 'Error Bound': 0.0, 'Reliable CI?': 'Yes'}	No
576	Other disorders of eye and adnexa|diseases of the eye and adnexa$F$41-60	diseases of the eye and adnexa	0.9960751328807257	{'CI': array([0.9599049 , 1.03314032]), 'Error Bound': 0.0, 'Reliable CI?': 'Yes'}	{'CI': array([0.9599049 , 1.03314032]), 'Error Bound': 0.0, 'Reliable CI?': 'Yes'}	No	0.9954507121775126	{'CI': array([0.95967676, 1.03209959]), 'Error Bound': 0.0, 'Reliable CI?': 'Yes'}	{'CI': array([0.95967676, 1.03209959]), 'Error Bound': 0.0, 'Reliable CI?': 'Yes'}	No
577	Other disorders of eye and adnexa|diseases of the eye and adnexa$F$61-	diseases of the eye and adnexa	1.016490730993705	{'CI': array([0.96868549, 1.06585991]), 'Error Bound': 0.0, 'Reliable CI?': 'Yes'}	{'CI': array([0.96868549, 1.06585991]), 'Error Bound': 0.0, 'Reliable CI?': 'Yes'}	No	0.9972343599583433	{'CI': array([0.95174406, 1.04414713]), 'Error Bound': 0.0, 'Reliable CI?': 'Yes'}	{'CI': array([0.95174406, 1.04414713]), 'Error Bound': 0.0, 'Reliable CI?': 'Yes'}	No
578	Other disorders of eye and adnexa|diseases of the eye and adnexa$M$0-10	diseases of the eye and adnexa	1.0040622360677385	{'CI': array([0.94401865, 1.06660775]), 'Error Bound': 0.0, 'Reliable CI?': 'Yes'}	{'CI': array([0.94401865, 1.06660775]), 'Error Bound': 0.0, 'Reliable CI?': 'Yes'}	No	0.9792650386722846	{'CI': array([0.91837883, 1.04274547]), 'Error Bound': 0.0, 'Reliable CI?': 'Yes'}	{'CI': array([0.91837883, 1.04274547]), 'Error Bound': 0.0, 'Reliable CI?': 'Yes'}	No
579	Other disorders of eye and adnexa|diseases of the eye and adnexa$M$11-20	diseases of the eye and adnexa	1.032588754378055	{'CI': array([0.95624935, 1.11297563]), 'Error Bound': 0.0, 'Reliable CI?': 'Yes'}	{'CI': array([0.95624935, 1.11297563]), 'Error Bound': 0.0, 'Reliable CI?': 'Yes'}	No	1.0061057101431288	{'CI': array([0.92939593, 1.08693828]), 'Error Bound': 0.0, 'Reliable CI?': 'Yes'}	{'CI': array([0.92939593, 1.08693828]), 'Error Bound': 0.0, 'Reliable CI?': 'Yes'}	No
580	Other disorders of eye and adnexa|diseases of the eye and adnexa$M$21-40	diseases of the eye and adnexa	1.0000498856357665	{'CI': array([0.94291371, 1.05944899]), 'Error Bound': 0.0, 'Reliable CI?': 'Yes'}	{'CI': array([0.94291371, 1.05944899]), 'Error Bound': 0.0, 'Reliable CI?': 'Yes'}	No	0.9666012325510492	{'CI': array([0.91001006, 1.02543543]), 'Error Bound': 0.0, 'Reliable CI?': 'Yes'}	{'CI': array([0.91001006, 1.02543543]), 'Error Bound': 0.0, 'Reliable CI?': 'Yes'}	No
581	Other disorders of eye and adnexa|diseases of the eye and adnexa$M$41-60	diseases of the eye and adnexa	0.980745952723957	{'CI': array([0.93597536, 1.02690314]), 'Error Bound': 0.0, 'Reliable CI?': 'Yes'}	{'CI': array([0.93597536, 1.02690314]), 'Error Bound': 0.0, 'Reliable CI?': 'Yes'}	No	0.9874884112849268	{'CI': array([0.9427157 , 1.03364388]), 'Error Bound': 0.0, 'Reliable CI?': 'Yes'}	{'CI': array([0.9427157 , 1.03364388]), 'Error Bound': 0.0, 'Reliable CI?': 'Yes'}	No
582	Other disorders of eye and adnexa|diseases of the eye and adnexa$M$61-	diseases of the eye and adnexa	1.0105924276056446	{'CI': array([0.95747863, 1.06564751]), 'Error Bound': 0.0, 'Reliable CI?': 'Yes'}	{'CI': array([0.95747863, 1.06564751]), 'Error Bound': 0.0, 'Reliable CI?': 'Yes'}	No	0.9366481813811679	{'CI': array([0.88793767, 0.98702786]), 'Error Bound': 0.0, 'Reliable CI?': 'Yes'}	{'CI': array([0.88154606, 0.9938959 ]), 'Error Bound': 0.0, 'Reliable CI?': 'Yes'}	Yes
583	Visual disturbances and blindness|diseases of the eye and adnexa$F$0-10	diseases of the eye and adnexa	1.0348799481475455	{'CI': array([0.98676774, 1.08456879]), 'Error Bound': 0.0, 'Reliable CI?': 'Yes'}	{'CI': array([0.98676774, 1.08456879]), 'Error Bound': 0.0, 'Reliable CI?': 'Yes'}	No	1.0088068474316547	{'CI': array([0.96295807, 1.0560967 ]), 'Error Bound': 0.0, 'Reliable CI?': 'Yes'}	{'CI': array([0.96295807, 1.0560967 ]), 'Error Bound': 0.0, 'Reliable CI?': 'Yes'}	No
584	Visual disturbances and blindness|diseases of the eye and adnexa$F$11-20	diseases of the eye and adnexa	1.021658114099994	{'CI': array([0.96231904, 1.08342321]), 'Error Bound': 0.0, 'Reliable CI?': 'Yes'}	{'CI': array([0.96231904, 1.08342321]), 'Error Bound': 0.0, 'Reliable CI?': 'Yes'}	No	1.0290397529457052	{'CI': array([0.96991868, 1.09056093]), 'Error Bound': 0.0, 'Reliable CI?': 'Yes'}	{'CI': array([0.96991868, 1.09056093]), 'Error Bound': 0.0, 'Reliable CI?': 'Yes'}	No
585	Visual disturbances and blindness|diseases of the eye and adnexa$F$21-40	diseases of the eye and adnexa	0.987987069813497	{'CI': array([0.94957365, 1.02741442]), 'Error Bound': 0.0, 'Reliable CI?': 'Yes'}	{'CI': array([0.94957365, 1.02741442]), 'Error Bound': 0.0, 'Reliable CI?': 'Yes'}	No	1.0136362237216197	{'CI': array([0.97448098, 1.05383529]), 'Error Bound': 0.0, 'Reliable CI?': 'Yes'}	{'CI': array([0.97448098, 1.05383529]), 'Error Bound': 0.0, 'Reliable CI?': 'Yes'}	No
586	Visual disturbances and blindness|diseases of the eye and adnexa$F$41-60	diseases of the eye and adnexa	1.015635056292931	{'CI': array([0.98664753, 1.0451908 ]), 'Error Bound': 0.0, 'Reliable CI?': 'Yes'}	{'CI': array([0.98664753, 1.0451908 ]), 'Error Bound': 0.0, 'Reliable CI?': 'Yes'}	No	1.0054432768843886	{'CI': array([0.97705913, 1.0343736 ]), 'Error Bound': 0.0, 'Reliable CI?': 'Yes'}	{'CI': array([0.97705913, 1.0343736 ]), 'Error Bound': 0.0, 'Reliable CI?': 'Yes'}	No
587	Visual disturbances and blindness|diseases of the eye and adnexa$F$61-	diseases of the eye and adnexa	1.0138010832676803	{'CI': array([0.98109183, 1.04723565]), 'Error Bound': 0.0, 'Reliable CI?': 'Yes'}	{'CI': array([0.98109183, 1.04723565]), 'Error Bound': 0.0, 'Reliable CI?': 'Yes'}	No	1.0078415004887953	{'CI': array([0.97682265, 1.03951286]), 'Error Bound': 0.0, 'Reliable CI?': 'Yes'}	{'CI': array([0.97682265, 1.03951286]), 'Error Bound': 0.0, 'Reliable CI?': 'Yes'}	No
588	Visual disturbances and blindness|diseases of the eye and adnexa$M$0-10	diseases of the eye and adnexa	1.0480029451476904	{'CI': array([1.00065031, 1.09687521]), 'Error Bound': 0.0, 'Reliable CI?': 'Yes'}	{'CI': array([0.99380814, 1.10419753]), 'Error Bound': 0.0, 'Reliable CI?': 'Yes'}	No	0.9943558296792316	{'CI': array([0.95062662, 1.03940051]), 'Error Bound': 0.0, 'Reliable CI?': 'Yes'}	{'CI': array([0.95062662, 1.03940051]), 'Error Bound': 0.0, 'Reliable CI?': 'Yes'}	No
589	Visual disturbances and blindness|diseases of the eye and adnexa$M$11-20	diseases of the eye and adnexa	1.0107854892038022	{'CI': array([0.94564054, 1.0788772 ]), 'Error Bound': 0.0, 'Reliable CI?': 'Yes'}	{'CI': array([0.94564054, 1.0788772 ]), 'Error Bound': 0.0, 'Reliable CI?': 'Yes'}	No	1.083162993589655	{'CI': array([1.01503542, 1.15443858]), 'Error Bound': 0.0, 'Reliable CI?': 'Yes'}	{'CI': array([1.00614909, 1.1642241 ]), 'Error Bound': 0.0, 'Reliable CI?': 'Yes'}	Yes
590	Visual disturbances and blindness|diseases of the eye and adnexa$M$21-40	diseases of the eye and adnexa	0.9800411752964205	{'CI': array([0.92610806, 1.03600012]), 'Error Bound': 0.0, 'Reliable CI?': 'Yes'}	{'CI': array([0.92610806, 1.03600012]), 'Error Bound': 0.0, 'Reliable CI?': 'Yes'}	No	0.9402690091006024	{'CI': array([0.88757011, 0.99492573]), 'Error Bound': 0.0, 'Reliable CI?': 'Yes'}	{'CI': array([0.88066501, 1.00238976]), 'Error Bound': 0.0, 'Reliable CI?': 'Yes'}	No
591	Visual disturbances and blindness|diseases of the eye and adnexa$M$41-60	diseases of the eye and adnexa	0.9904964979002423	{'CI': array([0.95574335, 1.02607662]), 'Error Bound': 0.0, 'Reliable CI?': 'Yes'}	{'CI': array([0.95574335, 1.02607662]), 'Error Bound': 0.0, 'Reliable CI?': 'Yes'}	No	0.9793009592084962	{'CI': array([0.94474256, 1.01467971]), 'Error Bound': 0.0, 'Reliable CI?': 'Yes'}	{'CI': array([0.94474256, 1.01467971]), 'Error Bound': 0.0, 'Reliable CI?': 'Yes'}	No
592	Visual disturbances and blindness|diseases of the eye and adnexa$M$61-	diseases of the eye and adnexa	1.015391036860836	{'CI': array([0.97828796, 1.05342955]), 'Error Bound': 0.0, 'Reliable CI?': 'Yes'}	{'CI': array([0.97828796, 1.05342955]), 'Error Bound': 0.0, 'Reliable CI?': 'Yes'}	No	0.9700427994211788	{'CI': array([0.93598657, 1.00489735]), 'Error Bound': 0.0, 'Reliable CI?': 'Yes'}	{'CI': array([0.93598657, 1.00489735]), 'Error Bound': 0.0, 'Reliable CI?': 'Yes'}	No
593	Diseases of male genital organs|diseases of the genitourinary system: pelvis, genitals and breasts$F$21-40	diseases of the genitourinary system: pelvis, genitals and breasts	1.019452791483046	{'CI': array([0.84866576, 1.21202901]), 'Error Bound': 5.428875901470112e-225, 'Reliable CI?': 'Yes'}	{'CI': array([0.84866576, 1.21202901]), 'Error Bound': 5.428875901470112e-225, 'Reliable CI?': 'Yes'}	No	0.9540220636408183	{'CI': array([0.7932688 , 1.13439158]), 'Error Bound': 1.0973464614710577e-233, 'Reliable CI?': 'Yes'}	{'CI': array([0.7932688 , 1.13439158]), 'Error Bound': 1.0973464614710577e-233, 'Reliable CI?': 'Yes'}	No
594	Diseases of male genital organs|diseases of the genitourinary system: pelvis, genitals and breasts$M$0-10	diseases of the genitourinary system: pelvis, genitals and breasts	0.998363729601599	{'CI': array([0.96624326, 1.03118794]), 'Error Bound': 0.0, 'Reliable CI?': 'Yes'}	{'CI': array([0.96624326, 1.03118794]), 'Error Bound': 0.0, 'Reliable CI?': 'Yes'}	No	1.003936228755303	{'CI': array([0.97207839, 1.03648436]), 'Error Bound': 0.0, 'Reliable CI?': 'Yes'}	{'CI': array([0.97207839, 1.03648436]), 'Error Bound': 0.0, 'Reliable CI?': 'Yes'}	No
595	Diseases of male genital organs|diseases of the genitourinary system: pelvis, genitals and breasts$M$11-20	diseases of the genitourinary system: pelvis, genitals and breasts	1.0040516674672362	{'CI': array([0.96529438, 1.04383557]), 'Error Bound': 0.0, 'Reliable CI?': 'Yes'}	{'CI': array([0.96529438, 1.04383557]), 'Error Bound': 0.0, 'Reliable CI?': 'Yes'}	No	1.009996279736169	{'CI': array([0.97056499, 1.05048781]), 'Error Bound': 0.0, 'Reliable CI?': 'Yes'}	{'CI': array([0.97056499, 1.05048781]), 'Error Bound': 0.0, 'Reliable CI?': 'Yes'}	No
596	Diseases of male genital organs|diseases of the genitourinary system: pelvis, genitals and breasts$M$21-40	diseases of the genitourinary system: pelvis, genitals and breasts	0.9871437811541022	{'CI': array([0.97013952, 1.0043439 ]), 'Error Bound': 0.0, 'Reliable CI?': 'Yes'}	{'CI': array([0.97013952, 1.0043439 ]), 'Error Bound': 0.0, 'Reliable CI?': 'Yes'}	No	0.9945079041543774	{'CI': array([0.97698785, 1.01223525]), 'Error Bound': 0.0, 'Reliable CI?': 'Yes'}	{'CI': array([0.97698785, 1.01223525]), 'Error Bound': 0.0, 'Reliable CI?': 'Yes'}	No
597	Diseases of male genital organs|diseases of the genitourinary system: pelvis, genitals and breasts$M$41-60	diseases of the genitourinary system: pelvis, genitals and breasts	1.002178570351132	{'CI': array([0.9928496 , 1.01156588]), 'Error Bound': 0.0, 'Reliable CI?': 'Yes'}	{'CI': array([0.9928496 , 1.01156588]), 'Error Bound': 0.0, 'Reliable CI?': 'Yes'}	No	0.9849511012830983	{'CI': array([0.97579735, 0.99416131]), 'Error Bound': 0.0, 'Reliable CI?': 'Yes'}	{'CI': array([0.97457841, 0.99539634]), 'Error Bound': 0.0, 'Reliable CI?': 'Yes'}	Yes
598	Diseases of male genital organs|diseases of the genitourinary system: pelvis, genitals and breasts$M$61-	diseases of the genitourinary system: pelvis, genitals and breasts	1.0273106265473455	{'CI': array([1.01753058, 1.03715423]), 'Error Bound': 0.0, 'Reliable CI?': 'Yes'}	{'CI': array([1.01609796, 1.03860693]), 'Error Bound': 0.0, 'Reliable CI?': 'Yes'}	Yes	0.9763179740533171	{'CI': array([0.96742346, 0.9852659 ]), 'Error Bound': 0.0, 'Reliable CI?': 'Yes'}	{'CI': array([0.96623893, 0.98646565]), 'Error Bound': 0.0, 'Reliable CI?': 'Yes'}	Yes
599	Disorders of breast|diseases of the genitourinary system: pelvis, genitals and breasts$F$11-20	diseases of the genitourinary system: pelvis, genitals and breasts	1.0743441207647908	{'CI': array([1.03168871, 1.11821708]), 'Error Bound': 0.0, 'Reliable CI?': 'Yes'}	{'CI': array([1.02551409, 1.12477633]), 'Error Bound': 0.0, 'Reliable CI?': 'Yes'}	Yes	0.9719460172814969	{'CI': array([0.93221765, 1.01276503]), 'Error Bound': 0.0, 'Reliable CI?': 'Yes'}	{'CI': array([0.93221765, 1.01276503]), 'Error Bound': 0.0, 'Reliable CI?': 'Yes'}	No
600	Disorders of breast|diseases of the genitourinary system: pelvis, genitals and breasts$F$21-40	diseases of the genitourinary system: pelvis, genitals and breasts	0.9956301427176574	{'CI': array([0.98262758, 1.00874659]), 'Error Bound': 0.0, 'Reliable CI?': 'Yes'}	{'CI': array([0.98262758, 1.00874659]), 'Error Bound': 0.0, 'Reliable CI?': 'Yes'}	No	0.9890109706413188	{'CI': array([0.97631228, 1.0018184 ]), 'Error Bound': 0.0, 'Reliable CI?': 'Yes'}	{'CI': array([0.97631228, 1.0018184 ]), 'Error Bound': 0.0, 'Reliable CI?': 'Yes'}	No
601	Disorders of breast|diseases of the genitourinary system: pelvis, genitals and breasts$F$41-60	diseases of the genitourinary system: pelvis, genitals and breasts	1.0037746736143758	{'CI': array([0.9952697 , 1.01232809]), 'Error Bound': 0.0, 'Reliable CI?': 'Yes'}	{'CI': array([0.9952697 , 1.01232809]), 'Error Bound': 0.0, 'Reliable CI?': 'Yes'}	No	0.9943708652519719	{'CI': array([0.98621997, 1.00256635]), 'Error Bound': 0.0, 'Reliable CI?': 'Yes'}	{'CI': array([0.98621997, 1.00256635]), 'Error Bound': 0.0, 'Reliable CI?': 'Yes'}	No
602	Disorders of breast|diseases of the genitourinary system: pelvis, genitals and breasts$F$61-	diseases of the genitourinary system: pelvis, genitals and breasts	1.0111558556625049	{'CI': array([0.99541926, 1.02705858]), 'Error Bound': 0.0, 'Reliable CI?': 'Yes'}	{'CI': array([0.99541926, 1.02705858]), 'Error Bound': 0.0, 'Reliable CI?': 'Yes'}	No	0.9907375383163616	{'CI': array([0.97630413, 1.00531146]), 'Error Bound': 0.0, 'Reliable CI?': 'Yes'}	{'CI': array([0.97630413, 1.00531146]), 'Error Bound': 0.0, 'Reliable CI?': 'Yes'}	No
603	Disorders of breast|diseases of the genitourinary system: pelvis, genitals and breasts$M$41-60	diseases of the genitourinary system: pelvis, genitals and breasts	1.0091828381285584	{'CI': array([0.95098322, 1.06972434]), 'Error Bound': 0.0, 'Reliable CI?': 'Yes'}	{'CI': array([0.95098322, 1.06972434]), 'Error Bound': 0.0, 'Reliable CI?': 'Yes'}	No	1.0155986098875531	{'CI': array([0.95755243, 1.0759677 ]), 'Error Bound': 0.0, 'Reliable CI?': 'Yes'}	{'CI': array([0.95755243, 1.0759677 ]), 'Error Bound': 0.0, 'Reliable CI?': 'Yes'}	No
604	Inflammatory diseases of female pelvic organs|diseases of the genitourinary system: pelvis, genitals and breasts$F$0-10	diseases of the genitourinary system: pelvis, genitals and breasts	0.9891734424547198	{'CI': array([0.94484228, 1.03486069]), 'Error Bound': 0.0, 'Reliable CI?': 'Yes'}	{'CI': array([0.94484228, 1.03486069]), 'Error Bound': 0.0, 'Reliable CI?': 'Yes'}	No	1.0053775081728122	{'CI': array([0.95999816, 1.05216981]), 'Error Bound': 0.0, 'Reliable CI?': 'Yes'}	{'CI': array([0.95999816, 1.05216981]), 'Error Bound': 0.0, 'Reliable CI?': 'Yes'}	No
605	Inflammatory diseases of female pelvic organs|diseases of the genitourinary system: pelvis, genitals and breasts$F$11-20	diseases of the genitourinary system: pelvis, genitals and breasts	1.0257926172351883	{'CI': array([0.99790985, 1.05419896]), 'Error Bound': 0.0, 'Reliable CI?': 'Yes'}	{'CI': array([0.99790985, 1.05419896]), 'Error Bound': 0.0, 'Reliable CI?': 'Yes'}	No	0.9892585068975702	{'CI': array([0.96150332, 1.01753853]), 'Error Bound': 0.0, 'Reliable CI?': 'Yes'}	{'CI': array([0.96150332, 1.01753853]), 'Error Bound': 0.0, 'Reliable CI?': 'Yes'}	No
606	Inflammatory diseases of female pelvic organs|diseases of the genitourinary system: pelvis, genitals and breasts$F$21-40	diseases of the genitourinary system: pelvis, genitals and breasts	0.9966772957943019	{'CI': array([0.98481787, 1.00863135]), 'Error Bound': 0.0, 'Reliable CI?': 'Yes'}	{'CI': array([0.98481787, 1.00863135]), 'Error Bound': 0.0, 'Reliable CI?': 'Yes'}	No	0.9795330329614199	{'CI': array([0.96791522, 0.99124209]), 'Error Bound': 0.0, 'Reliable CI?': 'Yes'}	{'CI': array([0.9663696 , 0.99281373]), 'Error Bound': 0.0, 'Reliable CI?': 'Yes'}	Yes
607	Inflammatory diseases of female pelvic organs|diseases of the genitourinary system: pelvis, genitals and breasts$F$41-60	diseases of the genitourinary system: pelvis, genitals and breasts	0.9972587051489826	{'CI': array([0.98221733, 1.01245258]), 'Error Bound': 0.0, 'Reliable CI?': 'Yes'}	{'CI': array([0.98221733, 1.01245258]), 'Error Bound': 0.0, 'Reliable CI?': 'Yes'}	No	0.9827874974540625	{'CI': array([0.96839638, 0.99731876]), 'Error Bound': 0.0, 'Reliable CI?': 'Yes'}	{'CI': array([0.96648378, 0.99927132]), 'Error Bound': 0.0, 'Reliable CI?': 'Yes'}	Yes
608	Inflammatory diseases of female pelvic organs|diseases of the genitourinary system: pelvis, genitals and breasts$F$61-	diseases of the genitourinary system: pelvis, genitals and breasts	0.9802399701036513	{'CI': array([0.94573602, 1.01556131]), 'Error Bound': 0.0, 'Reliable CI?': 'Yes'}	{'CI': array([0.94573602, 1.01556131]), 'Error Bound': 0.0, 'Reliable CI?': 'Yes'}	No	0.985048644345144	{'CI': array([0.95240536, 1.01842101]), 'Error Bound': 0.0, 'Reliable CI?': 'Yes'}	{'CI': array([0.95240536, 1.01842101]), 'Error Bound': 0.0, 'Reliable CI?': 'Yes'}	No
609	Noninflammatory disorders of female genital tract|diseases of the genitourinary system: pelvis, genitals and breasts$F$0-10	diseases of the genitourinary system: pelvis, genitals and breasts	0.9348388518948687	{'CI': array([0.85559934, 1.01860466]), 'Error Bound': 0.0, 'Reliable CI?': 'Yes'}	{'CI': array([0.85559934, 1.01860466]), 'Error Bound': 0.0, 'Reliable CI?': 'Yes'}	No	1.003213930628349	{'CI': array([0.91856585, 1.09291839]), 'Error Bound': 0.0, 'Reliable CI?': 'Yes'}	{'CI': array([0.91856585, 1.09291839]), 'Error Bound': 0.0, 'Reliable CI?': 'Yes'}	No
610	Noninflammatory disorders of female genital tract|diseases of the genitourinary system: pelvis, genitals and breasts$F$11-20	diseases of the genitourinary system: pelvis, genitals and breasts	1.0390529044588803	{'CI': array([1.02498949, 1.05324771]), 'Error Bound': 0.0, 'Reliable CI?': 'Yes'}	{'CI': array([1.02293267, 1.05534601]), 'Error Bound': 0.0, 'Reliable CI?': 'Yes'}	Yes	1.001462400933136	{'CI': array([0.98749699, 1.01555891]), 'Error Bound': 0.0, 'Reliable CI?': 'Yes'}	{'CI': array([0.98749699, 1.01555891]), 'Error Bound': 0.0, 'Reliable CI?': 'Yes'}	No
611	Noninflammatory disorders of female genital tract|diseases of the genitourinary system: pelvis, genitals and breasts$F$21-40	diseases of the genitourinary system: pelvis, genitals and breasts	1.0040287843299025	{'CI': array([0.99853772, 1.00954 ]), 'Error Bound': 0.0, 'Reliable CI?': 'Yes'}	{'CI': array([0.99853772, 1.00954 ]), 'Error Bound': 0.0, 'Reliable CI?': 'Yes'}	No	0.9894007334744258	{'CI': array([0.9840071 , 0.99481389]), 'Error Bound': 0.0, 'Reliable CI?': 'Yes'}	{'CI': array([0.98328784, 0.9955387 ]), 'Error Bound': 0.0, 'Reliable CI?': 'Yes'}	Yes
612	Noninflammatory disorders of female genital tract|diseases of the genitourinary system: pelvis, genitals and breasts$F$41-60	diseases of the genitourinary system: pelvis, genitals and breasts	0.9978169344678055	{'CI': array([0.99226396, 1.00339056]), 'Error Bound': 0.0, 'Reliable CI?': 'Yes'}	{'CI': array([0.99226396, 1.00339056]), 'Error Bound': 0.0, 'Reliable CI?': 'Yes'}	No	0.9840314270213812	{'CI': array([0.97875784, 0.98932371]), 'Error Bound': 0.0, 'Reliable CI?': 'Yes'}	{'CI': array([0.97805457, 0.99003231]), 'Error Bound': 0.0, 'Reliable CI?': 'Yes'}	Yes
613	Noninflammatory disorders of female genital tract|diseases of the genitourinary system: pelvis, genitals and breasts$F$61-	diseases of the genitourinary system: pelvis, genitals and breasts	1.0141760134673632	{'CI': array([1.00161184, 1.02684575]), 'Error Bound': 0.0, 'Reliable CI?': 'Yes'}	{'CI': array([0.99977333, 1.02871759]), 'Error Bound': 0.0, 'Reliable CI?': 'Yes'}	No	0.9695850388348719	{'CI': array([0.95840038, 0.98085448]), 'Error Bound': 0.0, 'Reliable CI?': 'Yes'}	{'CI': array([0.95691216, 0.98236688]), 'Error Bound': 0.0, 'Reliable CI?': 'Yes'}	Yes
614	Noninflammatory disorders of female genital tract|diseases of the genitourinary system: pelvis, genitals and breasts$M$41-60	diseases of the genitourinary system: pelvis, genitals and breasts	1.032871464219317	{'CI': array([0.90237158, 1.17565957]), 'Error Bound': 0.0, 'Reliable CI?': 'Yes'}	{'CI': array([0.90237158, 1.17565957]), 'Error Bound': 0.0, 'Reliable CI?': 'Yes'}	No	1.0340856700891758	{'CI': array([0.90047218, 1.18059706]), 'Error Bound': 0.0, 'Reliable CI?': 'Yes'}	{'CI': array([0.90047218, 1.18059706]), 'Error Bound': 0.0, 'Reliable CI?': 'Yes'}	No
615	Other disorders of genitourinary tract|diseases of the genitourinary system: pelvis, genitals and breasts$F$0-10	diseases of the genitourinary system: pelvis, genitals and breasts	0.9811631126580123	{'CI': array([0.83494992, 1.14328943]), 'Error Bound': 5.61833790001025e-295, 'Reliable CI?': 'Yes'}	{'CI': array([0.83494992, 1.14328943]), 'Error Bound': 5.61833790001025e-295, 'Reliable CI?': 'Yes'}	No	1.0220027429618208	{'CI': array([0.8575558 , 1.20652933]), 'Error Bound': 2.445658454493672e-244, 'Reliable CI?': 'Yes'}	{'CI': array([0.8575558 , 1.20652933]), 'Error Bound': 2.445658454493672e-244, 'Reliable CI?': 'Yes'}	No
616	Other disorders of genitourinary tract|diseases of the genitourinary system: pelvis, genitals and breasts$F$11-20	diseases of the genitourinary system: pelvis, genitals and breasts	1.0078802279251666	{'CI': array([0.8845006 , 1.14228723]), 'Error Bound': 0.0, 'Reliable CI?': 'Yes'}	{'CI': array([0.8845006 , 1.14228723]), 'Error Bound': 0.0, 'Reliable CI?': 'Yes'}	No	1.0075529250207533	{'CI': array([0.87877474, 1.14838413]), 'Error Bound': 0.0, 'Reliable CI?': 'Yes'}	{'CI': array([0.87877474, 1.14838413]), 'Error Bound': 0.0, 'Reliable CI?': 'Yes'}	No
617	Other disorders of genitourinary tract|diseases of the genitourinary system: pelvis, genitals and breasts$F$21-40	diseases of the genitourinary system: pelvis, genitals and breasts	1.0181051364482054	{'CI': array([0.97004176, 1.06775 ]), 'Error Bound': 0.0, 'Reliable CI?': 'Yes'}	{'CI': array([0.97004176, 1.06775 ]), 'Error Bound': 0.0, 'Reliable CI?': 'Yes'}	No	0.9504259421392047	{'CI': array([0.90475063, 0.99755951]), 'Error Bound': 0.0, 'Reliable CI?': 'Yes'}	{'CI': array([0.89875036, 1.00397594]), 'Error Bound': 0.0, 'Reliable CI?': 'Yes'}	No
618	Other disorders of genitourinary tract|diseases of the genitourinary system: pelvis, genitals and breasts$F$41-60	diseases of the genitourinary system: pelvis, genitals and breasts	0.9981806210075062	{'CI': array([0.9598267 , 1.03754161]), 'Error Bound': 0.0, 'Reliable CI?': 'Yes'}	{'CI': array([0.9598267 , 1.03754161]), 'Error Bound': 0.0, 'Reliable CI?': 'Yes'}	No	0.9935429748618201	{'CI': array([0.95676776, 1.03124403]), 'Error Bound': 0.0, 'Reliable CI?': 'Yes'}	{'CI': array([0.95676776, 1.03124403]), 'Error Bound': 0.0, 'Reliable CI?': 'Yes'}	No
619	Other disorders of genitourinary tract|diseases of the genitourinary system: pelvis, genitals and breasts$F$61-	diseases of the genitourinary system: pelvis, genitals and breasts	0.9969832688823941	{'CI': array([0.94650809, 1.04921682]), 'Error Bound': 0.0, 'Reliable CI?': 'Yes'}	{'CI': array([0.94650809, 1.04921682]), 'Error Bound': 0.0, 'Reliable CI?': 'Yes'}	No	1.0095979748905834	{'CI': array([0.96088853, 1.059935 ]), 'Error Bound': 0.0, 'Reliable CI?': 'Yes'}	{'CI': array([0.96088853, 1.059935 ]), 'Error Bound': 0.0, 'Reliable CI?': 'Yes'}	No
620	Other disorders of genitourinary tract|diseases of the genitourinary system: pelvis, genitals and breasts$M$0-10	diseases of the genitourinary system: pelvis, genitals and breasts	0.9988853025282517	{'CI': array([0.84837556, 1.16619976]), 'Error Bound': 1.518308789669211e-284, 'Reliable CI?': 'Yes'}	{'CI': array([0.84837556, 1.16619976]), 'Error Bound': 1.518308789669211e-284, 'Reliable CI?': 'Yes'}	No	0.9366266309352503	{'CI': array([0.78157295, 1.10998292]), 'Error Bound': 1.214823146188465e-245, 'Reliable CI?': 'Yes'}	{'CI': array([0.78157295, 1.10998292]), 'Error Bound': 1.214823146188465e-245, 'Reliable CI?': 'Yes'}	No
621	Other disorders of genitourinary tract|diseases of the genitourinary system: pelvis, genitals and breasts$M$11-20	diseases of the genitourinary system: pelvis, genitals and breasts	1.109054837010559	{'CI': array([0.92523371, 1.31752906]), 'Error Bound': 1.623788140036115e-216, 'Reliable CI?': 'Yes'}	{'CI': array([0.92523371, 1.31752906]), 'Error Bound': 1.623788140036115e-216, 'Reliable CI?': 'Yes'}	No	0.8420905391352953	{'CI': array([0.68326954, 1.02088074]), 'Error Bound': 2.956128870817681e-203, 'Reliable CI?': 'Yes'}	{'CI': array([0.68326954, 1.02088074]), 'Error Bound': 2.956128870817681e-203, 'Reliable CI?': 'Yes'}	No
622	Other disorders of genitourinary tract|diseases of the genitourinary system: pelvis, genitals and breasts$M$21-40	diseases of the genitourinary system: pelvis, genitals and breasts	1.0326278775455275	{'CI': array([0.9220065 , 1.15195629]), 'Error Bound': 0.0, 'Reliable CI?': 'Yes'}	{'CI': array([0.9220065 , 1.15195629]), 'Error Bound': 0.0, 'Reliable CI?': 'Yes'}	No	1.0065102773991137	{'CI': array([0.89499577, 1.12695312]), 'Error Bound': 0.0, 'Reliable CI?': 'Yes'}	{'CI': array([0.89499577, 1.12695312]), 'Error Bound': 0.0, 'Reliable CI?': 'Yes'}	No
623	Other disorders of genitourinary tract|diseases of the genitourinary system: pelvis, genitals and breasts$M$41-60	diseases of the genitourinary system: pelvis, genitals and breasts	1.0091782250489467	{'CI': array([0.94570351, 1.07544876]), 'Error Bound': 0.0, 'Reliable CI?': 'Yes'}	{'CI': array([0.94570351, 1.07544876]), 'Error Bound': 0.0, 'Reliable CI?': 'Yes'}	No	0.9687346288484053	{'CI': array([0.90661823, 1.03356256]), 'Error Bound': 0.0, 'Reliable CI?': 'Yes'}	{'CI': array([0.90661823, 1.03356256]), 'Error Bound': 0.0, 'Reliable CI?': 'Yes'}	No
624	Other disorders of genitourinary tract|diseases of the genitourinary system: pelvis, genitals and breasts$M$61-	diseases of the genitourinary system: pelvis, genitals and breasts	0.9984690976515875	{'CI': array([0.94124907, 1.05795805]), 'Error Bound': 0.0, 'Reliable CI?': 'Yes'}	{'CI': array([0.94124907, 1.05795805]), 'Error Bound': 0.0, 'Reliable CI?': 'Yes'}	No	0.9571397386649757	{'CI': array([0.90097263, 1.01552182]), 'Error Bound': 0.0, 'Reliable CI?': 'Yes'}	{'CI': array([0.90097263, 1.01552182]), 'Error Bound': 0.0, 'Reliable CI?': 'Yes'}	No
625	Glomerular diseases|diseases of the genitourinary system: urinary system$F$0-10	diseases of the genitourinary system: urinary system	1.014695603572781	{'CI': array([0.85260278, 1.19633435]), 'Error Bound': 4.0426102428531025e-249, 'Reliable CI?': 'Yes'}	{'CI': array([0.85260278, 1.19633435]), 'Error Bound': 4.0426102428531025e-249, 'Reliable CI?': 'Yes'}	No	0.9871712964364001	{'CI': array([0.82713356, 1.16641267]), 'Error Bound': 9.944024856383888e-247, 'Reliable CI?': 'Yes'}	{'CI': array([0.82713356, 1.16641267]), 'Error Bound': 9.944024856383888e-247, 'Reliable CI?': 'Yes'}	No
626	Glomerular diseases|diseases of the genitourinary system: urinary system$F$11-20	diseases of the genitourinary system: urinary system	0.9650394984688904	{'CI': array([0.84151735, 1.09978974]), 'Error Bound': 0.0, 'Reliable CI?': 'Yes'}	{'CI': array([0.84151735, 1.09978974]), 'Error Bound': 0.0, 'Reliable CI?': 'Yes'}	No	1.001632130565035	{'CI': array([0.87242431, 1.14300358]), 'Error Bound': 0.0, 'Reliable CI?': 'Yes'}	{'CI': array([0.87242431, 1.14300358]), 'Error Bound': 0.0, 'Reliable CI?': 'Yes'}	No
627	Glomerular diseases|diseases of the genitourinary system: urinary system$F$21-40	diseases of the genitourinary system: urinary system	1.0683859929668404	{'CI': array([0.98560556, 1.15588867]), 'Error Bound': 0.0, 'Reliable CI?': 'Yes'}	{'CI': array([0.98560556, 1.15588867]), 'Error Bound': 0.0, 'Reliable CI?': 'Yes'}	No	0.9830187514120622	{'CI': array([0.90456773, 1.0658218 ]), 'Error Bound': 0.0, 'Reliable CI?': 'Yes'}	{'CI': array([0.90456773, 1.0658218 ]), 'Error Bound': 0.0, 'Reliable CI?': 'Yes'}	No
628	Glomerular diseases|diseases of the genitourinary system: urinary system$F$41-60	diseases of the genitourinary system: urinary system	1.0244209003125937	{'CI': array([0.96122107, 1.09037733]), 'Error Bound': 0.0, 'Reliable CI?': 'Yes'}	{'CI': array([0.96122107, 1.09037733]), 'Error Bound': 0.0, 'Reliable CI?': 'Yes'}	No	0.9928829663973385	{'CI': array([0.93111559, 1.0573082 ]), 'Error Bound': 0.0, 'Reliable CI?': 'Yes'}	{'CI': array([0.93111559, 1.0573082 ]), 'Error Bound': 0.0, 'Reliable CI?': 'Yes'}	No
629	Glomerular diseases|diseases of the genitourinary system: urinary system$F$61-	diseases of the genitourinary system: urinary system	1.0232923538085401	{'CI': array([0.94440034, 1.10652553]), 'Error Bound': 0.0, 'Reliable CI?': 'Yes'}	{'CI': array([0.94440034, 1.10652553]), 'Error Bound': 0.0, 'Reliable CI?': 'Yes'}	No	0.9667301809891491	{'CI': array([0.89348113, 1.04377959]), 'Error Bound': 0.0, 'Reliable CI?': 'Yes'}	{'CI': array([0.89348113, 1.04377959]), 'Error Bound': 0.0, 'Reliable CI?': 'Yes'}	No
630	Glomerular diseases|diseases of the genitourinary system: urinary system$M$0-10	diseases of the genitourinary system: urinary system	1.0540430471417737	{'CI': array([0.91611084, 1.20568244]), 'Error Bound': 0.0, 'Reliable CI?': 'Yes'}	{'CI': array([0.91611084, 1.20568244]), 'Error Bound': 0.0, 'Reliable CI?': 'Yes'}	No	0.9366180519966586	{'CI': array([0.80926289, 1.07606622]), 'Error Bound': 0.0, 'Reliable CI?': 'Yes'}	{'CI': array([0.80926289, 1.07606622]), 'Error Bound': 0.0, 'Reliable CI?': 'Yes'}	No
631	Glomerular diseases|diseases of the genitourinary system: urinary system$M$11-20	diseases of the genitourinary system: urinary system	0.956488390994238	{'CI': array([0.83170141, 1.0927811 ]), 'Error Bound': 0.0, 'Reliable CI?': 'Yes'}	{'CI': array([0.83170141, 1.0927811 ]), 'Error Bound': 0.0, 'Reliable CI?': 'Yes'}	No	0.9469640083934514	{'CI': array([0.82060287, 1.08517034]), 'Error Bound': 0.0, 'Reliable CI?': 'Yes'}	{'CI': array([0.82060287, 1.08517034]), 'Error Bound': 0.0, 'Reliable CI?': 'Yes'}	No
632	Glomerular diseases|diseases of the genitourinary system: urinary system$M$21-40	diseases of the genitourinary system: urinary system	0.9478855593993338	{'CI': array([0.86010895, 1.04122147]), 'Error Bound': 0.0, 'Reliable CI?': 'Yes'}	{'CI': array([0.86010895, 1.04122147]), 'Error Bound': 0.0, 'Reliable CI?': 'Yes'}	No	0.9994176015805214	{'CI': array([0.90587087, 1.09918294]), 'Error Bound': 0.0, 'Reliable CI?': 'Yes'}	{'CI': array([0.90587087, 1.09918294]), 'Error Bound': 0.0, 'Reliable CI?': 'Yes'}	No
633	Glomerular diseases|diseases of the genitourinary system: urinary system$M$41-60	diseases of the genitourinary system: urinary system	1.0122061324510188	{'CI': array([0.95342906, 1.07337022]), 'Error Bound': 0.0, 'Reliable CI?': 'Yes'}	{'CI': array([0.95342906, 1.07337022]), 'Error Bound': 0.0, 'Reliable CI?': 'Yes'}	No	1.0408104498251505	{'CI': array([0.98057081, 1.10353405]), 'Error Bound': 0.0, 'Reliable CI?': 'Yes'}	{'CI': array([0.98057081, 1.10353405]), 'Error Bound': 0.0, 'Reliable CI?': 'Yes'}	No
634	Glomerular diseases|diseases of the genitourinary system: urinary system$M$61-	diseases of the genitourinary system: urinary system	1.0123106950218008	{'CI': array([0.94407351, 1.08378361]), 'Error Bound': 0.0, 'Reliable CI?': 'Yes'}	{'CI': array([0.94407351, 1.08378361]), 'Error Bound': 0.0, 'Reliable CI?': 'Yes'}	No	1.0026799753027458	{'CI': array([0.93540648, 1.07310534]), 'Error Bound': 0.0, 'Reliable CI?': 'Yes'}	{'CI': array([0.93540648, 1.07310534]), 'Error Bound': 0.0, 'Reliable CI?': 'Yes'}	No
635	Other diseases of urinary system|diseases of the genitourinary system: urinary system$F$0-10	diseases of the genitourinary system: urinary system	0.99065422786157	{'CI': array([0.97058977, 1.01099176]), 'Error Bound': 0.0, 'Reliable CI?': 'Yes'}	{'CI': array([0.97058977, 1.01099176]), 'Error Bound': 0.0, 'Reliable CI?': 'Yes'}	No	1.003401517837551	{'CI': array([0.98315978, 1.02391981]), 'Error Bound': 0.0, 'Reliable CI?': 'Yes'}	{'CI': array([0.98315978, 1.02391981]), 'Error Bound': 0.0, 'Reliable CI?': 'Yes'}	No
636	Other diseases of urinary system|diseases of the genitourinary system: urinary system$F$11-20	diseases of the genitourinary system: urinary system	0.980014271876607	{'CI': array([0.9608223 , 0.99945668]), 'Error Bound': 0.0, 'Reliable CI?': 'Yes'}	{'CI': array([0.95802113, 1.00233693]), 'Error Bound': 0.0, 'Reliable CI?': 'Yes'}	No	1.0049051781732314	{'CI': array([0.98573534, 1.02432262]), 'Error Bound': 0.0, 'Reliable CI?': 'Yes'}	{'CI': array([0.98573534, 1.02432262]), 'Error Bound': 0.0, 'Reliable CI?': 'Yes'}	No
637	Other diseases of urinary system|diseases of the genitourinary system: urinary system$F$21-40	diseases of the genitourinary system: urinary system	0.9926626655776548	{'CI': array([0.98235424, 1.00304261]), 'Error Bound': 0.0, 'Reliable CI?': 'Yes'}	{'CI': array([0.98235424, 1.00304261]), 'Error Bound': 0.0, 'Reliable CI?': 'Yes'}	No	0.988322179043495	{'CI': array([0.97826495, 0.99844751]), 'Error Bound': 0.0, 'Reliable CI?': 'Yes'}	{'CI': array([0.97692615, 0.99980573]), 'Error Bound': 0.0, 'Reliable CI?': 'Yes'}	Yes
638	Other diseases of urinary system|diseases of the genitourinary system: urinary system$F$41-60	diseases of the genitourinary system: urinary system	0.9931954921105486	{'CI': array([0.98472029, 1.00171897]), 'Error Bound': 0.0, 'Reliable CI?': 'Yes'}	{'CI': array([0.98472029, 1.00171897]), 'Error Bound': 0.0, 'Reliable CI?': 'Yes'}	No	0.9857274908847015	{'CI': array([0.97760366, 0.99389575]), 'Error Bound': 0.0, 'Reliable CI?': 'Yes'}	{'CI': array([0.97652145, 0.99499063]), 'Error Bound': 0.0, 'Reliable CI?': 'Yes'}	Yes
639	Other diseases of urinary system|diseases of the genitourinary system: urinary system$F$61-	diseases of the genitourinary system: urinary system	0.9907656620024462	{'CI': array([0.9811039 , 1.00049022]), 'Error Bound': 0.0, 'Reliable CI?': 'Yes'}	{'CI': array([0.9811039 , 1.00049022]), 'Error Bound': 0.0, 'Reliable CI?': 'Yes'}	No	0.981829703445711	{'CI': array([0.97272366, 0.99099164]), 'Error Bound': 0.0, 'Reliable CI?': 'Yes'}	{'CI': array([0.97151105, 0.99222018]), 'Error Bound': 0.0, 'Reliable CI?': 'Yes'}	Yes
640	Other diseases of urinary system|diseases of the genitourinary system: urinary system$M$0-10	diseases of the genitourinary system: urinary system	0.9787577705868635	{'CI': array([0.94082125, 1.01768654]), 'Error Bound': 0.0, 'Reliable CI?': 'Yes'}	{'CI': array([0.94082125, 1.01768654]), 'Error Bound': 0.0, 'Reliable CI?': 'Yes'}	No	0.9987892541490571	{'CI': array([0.95999496, 1.03861383]), 'Error Bound': 0.0, 'Reliable CI?': 'Yes'}	{'CI': array([0.95999496, 1.03861383]), 'Error Bound': 0.0, 'Reliable CI?': 'Yes'}	No
641	Other diseases of urinary system|diseases of the genitourinary system: urinary system$M$11-20	diseases of the genitourinary system: urinary system	0.9956489720432439	{'CI': array([0.95009867, 1.04262802]), 'Error Bound': 0.0, 'Reliable CI?': 'Yes'}	{'CI': array([0.95009867, 1.04262802]), 'Error Bound': 0.0, 'Reliable CI?': 'Yes'}	No	0.9917911942729762	{'CI': array([0.94611226, 1.03890803]), 'Error Bound': 0.0, 'Reliable CI?': 'Yes'}	{'CI': array([0.94611226, 1.03890803]), 'Error Bound': 0.0, 'Reliable CI?': 'Yes'}	No
642	Other diseases of urinary system|diseases of the genitourinary system: urinary system$M$21-40	diseases of the genitourinary system: urinary system	0.9871626198132544	{'CI': array([0.96038675, 1.01442734]), 'Error Bound': 0.0, 'Reliable CI?': 'Yes'}	{'CI': array([0.96038675, 1.01442734]), 'Error Bound': 0.0, 'Reliable CI?': 'Yes'}	No	0.9875165474044195	{'CI': array([0.96055979, 1.01496835]), 'Error Bound': 0.0, 'Reliable CI?': 'Yes'}	{'CI': array([0.96055979, 1.01496835]), 'Error Bound': 0.0, 'Reliable CI?': 'Yes'}	No
643	Other diseases of urinary system|diseases of the genitourinary system: urinary system$M$41-60	diseases of the genitourinary system: urinary system	0.9978421409147016	{'CI': array([0.98019345, 1.01570111]), 'Error Bound': 0.0, 'Reliable CI?': 'Yes'}	{'CI': array([0.98019345, 1.01570111]), 'Error Bound': 0.0, 'Reliable CI?': 'Yes'}	No	0.9753109134688155	{'CI': array([0.9581366 , 0.99268571]), 'Error Bound': 0.0, 'Reliable CI?': 'Yes'}	{'CI': array([0.95585651, 0.99502296]), 'Error Bound': 0.0, 'Reliable CI?': 'Yes'}	Yes
644	Other diseases of urinary system|diseases of the genitourinary system: urinary system$M$61-	diseases of the genitourinary system: urinary system	0.9986398802528013	{'CI': array([0.98451849, 1.01289544]), 'Error Bound': 0.0, 'Reliable CI?': 'Yes'}	{'CI': array([0.98451849, 1.01289544]), 'Error Bound': 0.0, 'Reliable CI?': 'Yes'}	No	0.9745112251033836	{'CI': array([0.96113537, 0.98800831]), 'Error Bound': 0.0, 'Reliable CI?': 'Yes'}	{'CI': array([0.95935704, 0.98982121]), 'Error Bound': 0.0, 'Reliable CI?': 'Yes'}	Yes
645	Other disorders of kidney and ureter|diseases of the genitourinary system: urinary system$F$0-10	diseases of the genitourinary system: urinary system	1.0077213249418056	{'CI': array([0.88787989, 1.13794817]), 'Error Bound': 0.0, 'Reliable CI?': 'Yes'}	{'CI': array([0.88787989, 1.13794817]), 'Error Bound': 0.0, 'Reliable CI?': 'Yes'}	No	0.9479684432593224	{'CI': array([0.83373423, 1.07179872]), 'Error Bound': 0.0, 'Reliable CI?': 'Yes'}	{'CI': array([0.83373423, 1.07179872]), 'Error Bound': 0.0, 'Reliable CI?': 'Yes'}	No
646	Other disorders of kidney and ureter|diseases of the genitourinary system: urinary system$F$11-20	diseases of the genitourinary system: urinary system	0.9695065379769295	{'CI': array([0.86087808, 1.08671036]), 'Error Bound': 0.0, 'Reliable CI?': 'Yes'}	{'CI': array([0.86087808, 1.08671036]), 'Error Bound': 0.0, 'Reliable CI?': 'Yes'}	No	1.0251894926169451	{'CI': array([0.90898423, 1.15105871]), 'Error Bound': 0.0, 'Reliable CI?': 'Yes'}	{'CI': array([0.90898423, 1.15105871]), 'Error Bound': 0.0, 'Reliable CI?': 'Yes'}	No
647	Other disorders of kidney and ureter|diseases of the genitourinary system: urinary system$F$21-40	diseases of the genitourinary system: urinary system	0.9761759642709537	{'CI': array([0.93187754, 1.02183381]), 'Error Bound': 0.0, 'Reliable CI?': 'Yes'}	{'CI': array([0.93187754, 1.02183381]), 'Error Bound': 0.0, 'Reliable CI?': 'Yes'}	No	1.0099058495627995	{'CI': array([0.96407572, 1.05717438]), 'Error Bound': 0.0, 'Reliable CI?': 'Yes'}	{'CI': array([0.96407572, 1.05717438]), 'Error Bound': 0.0, 'Reliable CI?': 'Yes'}	No
648	Other disorders of kidney and ureter|diseases of the genitourinary system: urinary system$F$41-60	diseases of the genitourinary system: urinary system	0.9539248568294747	{'CI': array([0.932458 , 0.97570833]), 'Error Bound': 0.0, 'Reliable CI?': 'Yes'}	{'CI': array([0.92932767, 0.97893862]), 'Error Bound': 0.0, 'Reliable CI?': 'Yes'}	Yes	1.0069299659371849	{'CI': array([0.98458642, 1.0296104 ]), 'Error Bound': 0.0, 'Reliable CI?': 'Yes'}	{'CI': array([0.98458642, 1.0296104 ]), 'Error Bound': 0.0, 'Reliable CI?': 'Yes'}	No
649	Other disorders of kidney and ureter|diseases of the genitourinary system: urinary system$F$61-	diseases of the genitourinary system: urinary system	0.9099570046355107	{'CI': array([0.89246067, 0.92766613]), 'Error Bound': 0.0, 'Reliable CI?': 'Yes'}	{'CI': array([0.88990573, 0.93028826]), 'Error Bound': 0.0, 'Reliable CI?': 'Yes'}	Yes	0.98075029691456	{'CI': array([0.96218758, 0.99954684]), 'Error Bound': 0.0, 'Reliable CI?': 'Yes'}	{'CI': array([0.9597244, 1.0020767]), 'Error Bound': 0.0, 'Reliable CI?': 'Yes'}	No
650	Other disorders of kidney and ureter|diseases of the genitourinary system: urinary system$M$0-10	diseases of the genitourinary system: urinary system	1.0844175756987264	{'CI': array([0.97040976, 1.20753346]), 'Error Bound': 0.0, 'Reliable CI?': 'Yes'}	{'CI': array([0.97040976, 1.20753346]), 'Error Bound': 0.0, 'Reliable CI?': 'Yes'}	No	0.9713510466281753	{'CI': array([0.86542969, 1.08540245]), 'Error Bound': 0.0, 'Reliable CI?': 'Yes'}	{'CI': array([0.86542969, 1.08540245]), 'Error Bound': 0.0, 'Reliable CI?': 'Yes'}	No
651	Other disorders of kidney and ureter|diseases of the genitourinary system: urinary system$M$11-20	diseases of the genitourinary system: urinary system	0.9959352182231218	{'CI': array([0.87704863, 1.12507116]), 'Error Bound': 0.0, 'Reliable CI?': 'Yes'}	{'CI': array([0.87704863, 1.12507116]), 'Error Bound': 0.0, 'Reliable CI?': 'Yes'}	No	0.9541722223034812	{'CI': array([0.8386689 , 1.07946718]), 'Error Bound': 0.0, 'Reliable CI?': 'Yes'}	{'CI': array([0.8386689 , 1.07946718]), 'Error Bound': 0.0, 'Reliable CI?': 'Yes'}	No
652	Other disorders of kidney and ureter|diseases of the genitourinary system: urinary system$M$21-40	diseases of the genitourinary system: urinary system	0.9545976933235625	{'CI': array([0.91182492, 0.99864599]), 'Error Bound': 0.0, 'Reliable CI?': 'Yes'}	{'CI': array([0.90563702, 1.0052369 ]), 'Error Bound': 0.0, 'Reliable CI?': 'Yes'}	No	1.010173075598657	{'CI': array([0.96456993, 1.05720009]), 'Error Bound': 0.0, 'Reliable CI?': 'Yes'}	{'CI': array([0.96456993, 1.05720009]), 'Error Bound': 0.0, 'Reliable CI?': 'Yes'}	No
653	Other disorders of kidney and ureter|diseases of the genitourinary system: urinary system$M$41-60	diseases of the genitourinary system: urinary system	0.9534212074266832	{'CI': array([0.93457947, 0.97250645]), 'Error Bound': 0.0, 'Reliable CI?': 'Yes'}	{'CI': array([0.93182922, 0.97533359]), 'Error Bound': 0.0, 'Reliable CI?': 'Yes'}	Yes	1.0058131758234343	{'CI': array([0.98609477, 1.02579359]), 'Error Bound': 0.0, 'Reliable CI?': 'Yes'}	{'CI': array([0.98609477, 1.02579359]), 'Error Bound': 0.0, 'Reliable CI?': 'Yes'}	No
654	Other disorders of kidney and ureter|diseases of the genitourinary system: urinary system$M$61-	diseases of the genitourinary system: urinary system	0.900975220983151	{'CI': array([0.88563622, 0.91647801]), 'Error Bound': 0.0, 'Reliable CI?': 'Yes'}	{'CI': array([0.88339448, 0.91877146]), 'Error Bound': 0.0, 'Reliable CI?': 'Yes'}	Yes	0.9748053759568982	{'CI': array([0.95836654, 0.99142767]), 'Error Bound': 0.0, 'Reliable CI?': 'Yes'}	{'CI': array([0.95618348, 0.99366304]), 'Error Bound': 0.0, 'Reliable CI?': 'Yes'}	Yes
655	Renal failure|diseases of the genitourinary system: urinary system$F$0-10	diseases of the genitourinary system: urinary system	0.9562293624729746	{'CI': array([0.83735442, 1.08550871]), 'Error Bound': 0.0, 'Reliable CI?': 'Yes'}	{'CI': array([0.83735442, 1.08550871]), 'Error Bound': 0.0, 'Reliable CI?': 'Yes'}	No	1.0133270202824047	{'CI': array([0.89249588, 1.14469159]), 'Error Bound': 0.0, 'Reliable CI?': 'Yes'}	{'CI': array([0.89249588, 1.14469159]), 'Error Bound': 0.0, 'Reliable CI?': 'Yes'}	No
656	Renal failure|diseases of the genitourinary system: urinary system$F$11-20	diseases of the genitourinary system: urinary system	0.9194135268333855	{'CI': array([0.84350765, 0.99948333]), 'Error Bound': 0.0, 'Reliable CI?': 'Yes'}	{'CI': array([0.83265854, 1.01165079]), 'Error Bound': 0.0, 'Reliable CI?': 'Yes'}	No	0.9924786661622838	{'CI': array([0.90878085, 1.08113264]), 'Error Bound': 0.0, 'Reliable CI?': 'Yes'}	{'CI': array([0.90878085, 1.08113264]), 'Error Bound': 0.0, 'Reliable CI?': 'Yes'}	No
657	Renal failure|diseases of the genitourinary system: urinary system$F$21-40	diseases of the genitourinary system: urinary system	0.8893090857753706	{'CI': array([0.86457361, 0.91447553]), 'Error Bound': 0.0, 'Reliable CI?': 'Yes'}	{'CI': array([0.86097179, 0.91821343]), 'Error Bound': 0.0, 'Reliable CI?': 'Yes'}	Yes	1.069807601091582	{'CI': array([1.04059552, 1.09958603]), 'Error Bound': 0.0, 'Reliable CI?': 'Yes'}	{'CI': array([1.0367333 , 1.10360976]), 'Error Bound': 0.0, 'Reliable CI?': 'Yes'}	Yes
658	Renal failure|diseases of the genitourinary system: urinary system$F$41-60	diseases of the genitourinary system: urinary system	0.88439488739155	{'CI': array([0.87320083, 0.8956765 ]), 'Error Bound': 0.0, 'Reliable CI?': 'Yes'}	{'CI': array([0.87156227, 0.8973427 ]), 'Error Bound': 0.0, 'Reliable CI?': 'Yes'}	Yes	1.0752326316635377	{'CI': array([1.06206758, 1.08851132]), 'Error Bound': 0.0, 'Reliable CI?': 'Yes'}	{'CI': array([1.06031687, 1.09029443]), 'Error Bound': 0.0, 'Reliable CI?': 'Yes'}	Yes
659	Renal failure|diseases of the genitourinary system: urinary system$F$61-	diseases of the genitourinary system: urinary system	0.8687808569247678	{'CI': array([0.86058371, 0.87702506]), 'Error Bound': 0.0, 'Reliable CI?': 'Yes'}	{'CI': array([0.85938244, 0.87824119]), 'Error Bound': 0.0, 'Reliable CI?': 'Yes'}	Yes	1.0579529454241339	{'CI': array([1.04837859, 1.06758757]), 'Error Bound': 0.0, 'Reliable CI?': 'Yes'}	{'CI': array([1.04710374, 1.06887962]), 'Error Bound': 0.0, 'Reliable CI?': 'Yes'}	Yes
660	Renal failure|diseases of the genitourinary system: urinary system$M$0-10	diseases of the genitourinary system: urinary system	0.9509209065537301	{'CI': array([0.86301177, 1.04440395]), 'Error Bound': 0.0, 'Reliable CI?': 'Yes'}	{'CI': array([0.86301177, 1.04440395]), 'Error Bound': 0.0, 'Reliable CI?': 'Yes'}	No	1.0397178491166108	{'CI': array([0.94468348, 1.14109028]), 'Error Bound': 0.0, 'Reliable CI?': 'Yes'}	{'CI': array([0.94468348, 1.14109028]), 'Error Bound': 0.0, 'Reliable CI?': 'Yes'}	No
661	Renal failure|diseases of the genitourinary system: urinary system$M$11-20	diseases of the genitourinary system: urinary system	0.9428257227898389	{'CI': array([0.87238146, 1.01681234]), 'Error Bound': 0.0, 'Reliable CI?': 'Yes'}	{'CI': array([0.87238146, 1.01681234]), 'Error Bound': 0.0, 'Reliable CI?': 'Yes'}	No	1.0218372554400639	{'CI': array([0.94542938, 1.1023123 ]), 'Error Bound': 0.0, 'Reliable CI?': 'Yes'}	{'CI': array([0.94542938, 1.1023123 ]), 'Error Bound': 0.0, 'Reliable CI?': 'Yes'}	No
662	Renal failure|diseases of the genitourinary system: urinary system$M$21-40	diseases of the genitourinary system: urinary system	0.8807075020359364	{'CI': array([0.85844033, 0.90332436]), 'Error Bound': 0.0, 'Reliable CI?': 'Yes'}	{'CI': array([0.85519493, 0.90668016]), 'Error Bound': 0.0, 'Reliable CI?': 'Yes'}	Yes	1.0737726527665008	{'CI': array([1.04732645, 1.10068158]), 'Error Bound': 0.0, 'Reliable CI?': 'Yes'}	{'CI': array([1.04382642, 1.10431357]), 'Error Bound': 0.0, 'Reliable CI?': 'Yes'}	Yes
663	Renal failure|diseases of the genitourinary system: urinary system$M$41-60	diseases of the genitourinary system: urinary system	0.8816704715549097	{'CI': array([0.87213989, 0.8912645 ]), 'Error Bound': 0.0, 'Reliable CI?': 'Yes'}	{'CI': array([0.87074392, 0.8926805 ]), 'Error Bound': 0.0, 'Reliable CI?': 'Yes'}	Yes	1.067615627782623	{'CI': array([1.05646222, 1.0788507 ]), 'Error Bound': 0.0, 'Reliable CI?': 'Yes'}	{'CI': array([1.05497795, 1.08035826]), 'Error Bound': 0.0, 'Reliable CI?': 'Yes'}	Yes
664	Renal failure|diseases of the genitourinary system: urinary system$M$61-	diseases of the genitourinary system: urinary system	0.8579935535199226	{'CI': array([0.85078087, 0.86524276]), 'Error Bound': 0.0, 'Reliable CI?': 'Yes'}	{'CI': array([0.84972347, 0.8663117 ]), 'Error Bound': 0.0, 'Reliable CI?': 'Yes'}	Yes	1.0660516747530122	{'CI': array([1.05741333, 1.07473893]), 'Error Bound': 0.0, 'Reliable CI?': 'Yes'}	{'CI': array([1.0562627, 1.0759035]), 'Error Bound': 0.0, 'Reliable CI?': 'Yes'}	Yes
665	Renal tubulo-interstitial diseases|diseases of the genitourinary system: urinary system$F$0-10	diseases of the genitourinary system: urinary system	1.005144241683785	{'CI': array([0.95889112, 1.05286744]), 'Error Bound': 0.0, 'Reliable CI?': 'Yes'}	{'CI': array([0.95889112, 1.05286744]), 'Error Bound': 0.0, 'Reliable CI?': 'Yes'}	No	1.039793545911105	{'CI': array([0.99213141, 1.08899855]), 'Error Bound': 0.0, 'Reliable CI?': 'Yes'}	{'CI': array([0.99213141, 1.08899855]), 'Error Bound': 0.0, 'Reliable CI?': 'Yes'}	No
666	Renal tubulo-interstitial diseases|diseases of the genitourinary system: urinary system$F$11-20	diseases of the genitourinary system: urinary system	0.9933134181261895	{'CI': array([0.95190944, 1.03589549]), 'Error Bound': 0.0, 'Reliable CI?': 'Yes'}	{'CI': array([0.95190944, 1.03589549]), 'Error Bound': 0.0, 'Reliable CI?': 'Yes'}	No	0.9706034387270369	{'CI': array([0.93118933, 1.01109126]), 'Error Bound': 0.0, 'Reliable CI?': 'Yes'}	{'CI': array([0.93118933, 1.01109126]), 'Error Bound': 0.0, 'Reliable CI?': 'Yes'}	No
667	Renal tubulo-interstitial diseases|diseases of the genitourinary system: urinary system$F$21-40	diseases of the genitourinary system: urinary system	0.9882277957147434	{'CI': array([0.9692307 , 1.00746959]), 'Error Bound': 0.0, 'Reliable CI?': 'Yes'}	{'CI': array([0.9692307 , 1.00746959]), 'Error Bound': 0.0, 'Reliable CI?': 'Yes'}	No	1.0013542913740074	{'CI': array([0.98240502, 1.02054572]), 'Error Bound': 0.0, 'Reliable CI?': 'Yes'}	{'CI': array([0.98240502, 1.02054572]), 'Error Bound': 0.0, 'Reliable CI?': 'Yes'}	No
668	Renal tubulo-interstitial diseases|diseases of the genitourinary system: urinary system$F$41-60	diseases of the genitourinary system: urinary system	0.9980884641384076	{'CI': array([0.9821015 , 1.01424777]), 'Error Bound': 0.0, 'Reliable CI?': 'Yes'}	{'CI': array([0.9821015 , 1.01424777]), 'Error Bound': 0.0, 'Reliable CI?': 'Yes'}	No	0.9976263712228629	{'CI': array([0.98209181, 1.01332354]), 'Error Bound': 0.0, 'Reliable CI?': 'Yes'}	{'CI': array([0.98209181, 1.01332354]), 'Error Bound': 0.0, 'Reliable CI?': 'Yes'}	No
669	Renal tubulo-interstitial diseases|diseases of the genitourinary system: urinary system$F$61-	diseases of the genitourinary system: urinary system	1.0356867440760718	{'CI': array([1.01225269, 1.05948807]), 'Error Bound': 0.0, 'Reliable CI?': 'Yes'}	{'CI': array([1.00883725, 1.06301947]), 'Error Bound': 0.0, 'Reliable CI?': 'Yes'}	Yes	0.998703863725493	{'CI': array([0.97691635, 1.02081227]), 'Error Bound': 0.0, 'Reliable CI?': 'Yes'}	{'CI': array([0.97691635, 1.02081227]), 'Error Bound': 0.0, 'Reliable CI?': 'Yes'}	No
670	Renal tubulo-interstitial diseases|diseases of the genitourinary system: urinary system$M$0-10	diseases of the genitourinary system: urinary system	1.0156105200647847	{'CI': array([0.95882072, 1.07462456]), 'Error Bound': 0.0, 'Reliable CI?': 'Yes'}	{'CI': array([0.95882072, 1.07462456]), 'Error Bound': 0.0, 'Reliable CI?': 'Yes'}	No	1.0122120573050435	{'CI': array([0.95655161, 1.07000828]), 'Error Bound': 0.0, 'Reliable CI?': 'Yes'}	{'CI': array([0.95655161, 1.07000828]), 'Error Bound': 0.0, 'Reliable CI?': 'Yes'}	No
671	Renal tubulo-interstitial diseases|diseases of the genitourinary system: urinary system$M$11-20	diseases of the genitourinary system: urinary system	1.0353387835619656	{'CI': array([0.96844717, 1.10531479]), 'Error Bound': 0.0, 'Reliable CI?': 'Yes'}	{'CI': array([0.96844717, 1.10531479]), 'Error Bound': 0.0, 'Reliable CI?': 'Yes'}	No	0.9917458209335784	{'CI': array([0.92839677, 1.05789452]), 'Error Bound': 0.0, 'Reliable CI?': 'Yes'}	{'CI': array([0.92839677, 1.05789452]), 'Error Bound': 0.0, 'Reliable CI?': 'Yes'}	No
672	Renal tubulo-interstitial diseases|diseases of the genitourinary system: urinary system$M$21-40	diseases of the genitourinary system: urinary system	1.0078543308840202	{'CI': array([0.98385552, 1.03224238]), 'Error Bound': 0.0, 'Reliable CI?': 'Yes'}	{'CI': array([0.98385552, 1.03224238]), 'Error Bound': 0.0, 'Reliable CI?': 'Yes'}	No	0.9921709565683168	{'CI': array([0.96842408, 1.01630056]), 'Error Bound': 0.0, 'Reliable CI?': 'Yes'}	{'CI': array([0.96842408, 1.01630056]), 'Error Bound': 0.0, 'Reliable CI?': 'Yes'}	No
673	Renal tubulo-interstitial diseases|diseases of the genitourinary system: urinary system$M$41-60	diseases of the genitourinary system: urinary system	1.000214810583609	{'CI': array([0.98553602, 1.01503866]), 'Error Bound': 0.0, 'Reliable CI?': 'Yes'}	{'CI': array([0.98553602, 1.01503866]), 'Error Bound': 0.0, 'Reliable CI?': 'Yes'}	No	0.9836280192711799	{'CI': array([0.96946748, 0.99792419]), 'Error Bound': 0.0, 'Reliable CI?': 'Yes'}	{'CI': array([0.96758536, 0.99984499]), 'Error Bound': 0.0, 'Reliable CI?': 'Yes'}	Yes
674	Renal tubulo-interstitial diseases|diseases of the genitourinary system: urinary system$M$61-	diseases of the genitourinary system: urinary system	1.0043263969828857	{'CI': array([0.98566428, 1.02322311]), 'Error Bound': 0.0, 'Reliable CI?': 'Yes'}	{'CI': array([0.98566428, 1.02322311]), 'Error Bound': 0.0, 'Reliable CI?': 'Yes'}	No	0.9823513599815992	{'CI': array([0.9647971 , 1.00011446]), 'Error Bound': 0.0, 'Reliable CI?': 'Yes'}	{'CI': array([0.9647971 , 1.00011446]), 'Error Bound': 0.0, 'Reliable CI?': 'Yes'}	No
675	Urolithiasis|diseases of the genitourinary system: urinary system$F$0-10	diseases of the genitourinary system: urinary system	0.8722887918250334	{'CI': array([0.71981728, 1.04288516]), 'Error Bound': 2.689479409432592e-231, 'Reliable CI?': 'Yes'}	{'CI': array([0.71981728, 1.04288516]), 'Error Bound': 2.689479409432592e-231, 'Reliable CI?': 'Yes'}	No	0.9751149391592429	{'CI': array([0.80588172, 1.16606853]), 'Error Bound': 4.420276541164451e-216, 'Reliable CI?': 'Yes'}	{'CI': array([0.80588172, 1.16606853]), 'Error Bound': 4.420276541164451e-216, 'Reliable CI?': 'Yes'}	No
676	Urolithiasis|diseases of the genitourinary system: urinary system$F$11-20	diseases of the genitourinary system: urinary system	1.0309205319932557	{'CI': array([0.97243879, 1.09174986]), 'Error Bound': 0.0, 'Reliable CI?': 'Yes'}	{'CI': array([0.97243879, 1.09174986]), 'Error Bound': 0.0, 'Reliable CI?': 'Yes'}	No	0.9865949908144035	{'CI': array([0.93100138, 1.04433695]), 'Error Bound': 0.0, 'Reliable CI?': 'Yes'}	{'CI': array([0.93100138, 1.04433695]), 'Error Bound': 0.0, 'Reliable CI?': 'Yes'}	No
677	Urolithiasis|diseases of the genitourinary system: urinary system$F$21-40	diseases of the genitourinary system: urinary system	0.9904821642909118	{'CI': array([0.96816645, 1.01313603]), 'Error Bound': 0.0, 'Reliable CI?': 'Yes'}	{'CI': array([0.96816645, 1.01313603]), 'Error Bound': 0.0, 'Reliable CI?': 'Yes'}	No	1.009099772633856	{'CI': array([0.9866466 , 1.03189285]), 'Error Bound': 0.0, 'Reliable CI?': 'Yes'}	{'CI': array([0.9866466 , 1.03189285]), 'Error Bound': 0.0, 'Reliable CI?': 'Yes'}	No
678	Urolithiasis|diseases of the genitourinary system: urinary system$F$41-60	diseases of the genitourinary system: urinary system	1.0013042890066444	{'CI': array([0.98300954, 1.01982483]), 'Error Bound': 0.0, 'Reliable CI?': 'Yes'}	{'CI': array([0.98300954, 1.01982483]), 'Error Bound': 0.0, 'Reliable CI?': 'Yes'}	No	0.9946172566855367	{'CI': array([0.97690431, 1.01254214]), 'Error Bound': 0.0, 'Reliable CI?': 'Yes'}	{'CI': array([0.97690431, 1.01254214]), 'Error Bound': 0.0, 'Reliable CI?': 'Yes'}	No
679	Urolithiasis|diseases of the genitourinary system: urinary system$F$61-	diseases of the genitourinary system: urinary system	1.0290892735247115	{'CI': array([0.99948094, 1.05928764]), 'Error Bound': 0.0, 'Reliable CI?': 'Yes'}	{'CI': array([0.99948094, 1.05928764]), 'Error Bound': 0.0, 'Reliable CI?': 'Yes'}	No	1.0009111537423354	{'CI': array([0.97329699, 1.02904247]), 'Error Bound': 0.0, 'Reliable CI?': 'Yes'}	{'CI': array([0.97329699, 1.02904247]), 'Error Bound': 0.0, 'Reliable CI?': 'Yes'}	No
680	Urolithiasis|diseases of the genitourinary system: urinary system$M$0-10	diseases of the genitourinary system: urinary system	0.9502974558767503	{'CI': array([0.77670196, 1.14706252]), 'Error Bound': 8.051507253079883e-198, 'Reliable CI?': 'Yes'}	{'CI': array([0.77670196, 1.14706252]), 'Error Bound': 8.051507253079883e-198, 'Reliable CI?': 'Yes'}	No	1.0108194953183878	{'CI': array([0.82955559, 1.21689621]), 'Error Bound': 1.6228051262053952e-196, 'Reliable CI?': 'Yes'}	{'CI': array([0.82955559, 1.21689621]), 'Error Bound': 1.6228051262053952e-196, 'Reliable CI?': 'Yes'}	No
681	Urolithiasis|diseases of the genitourinary system: urinary system$M$11-20	diseases of the genitourinary system: urinary system	1.0439803075142533	{'CI': array([0.9649274 , 1.12736449]), 'Error Bound': 0.0, 'Reliable CI?': 'Yes'}	{'CI': array([0.9649274 , 1.12736449]), 'Error Bound': 0.0, 'Reliable CI?': 'Yes'}	No	1.0024610131810463	{'CI': array([0.9270793 , 1.08182546]), 'Error Bound': 0.0, 'Reliable CI?': 'Yes'}	{'CI': array([0.9270793 , 1.08182546]), 'Error Bound': 0.0, 'Reliable CI?': 'Yes'}	No
682	Urolithiasis|diseases of the genitourinary system: urinary system$M$21-40	diseases of the genitourinary system: urinary system	1.0022171194331095	{'CI': array([0.97759912, 1.02724565]), 'Error Bound': 0.0, 'Reliable CI?': 'Yes'}	{'CI': array([0.97759912, 1.02724565]), 'Error Bound': 0.0, 'Reliable CI?': 'Yes'}	No	0.9900130603044253	{'CI': array([0.96550191, 1.01493248]), 'Error Bound': 0.0, 'Reliable CI?': 'Yes'}	{'CI': array([0.96550191, 1.01493248]), 'Error Bound': 0.0, 'Reliable CI?': 'Yes'}	No
683	Urolithiasis|diseases of the genitourinary system: urinary system$M$41-60	diseases of the genitourinary system: urinary system	1.0012530241823465	{'CI': array([0.98581661, 1.01684988]), 'Error Bound': 0.0, 'Reliable CI?': 'Yes'}	{'CI': array([0.98581661, 1.01684988]), 'Error Bound': 0.0, 'Reliable CI?': 'Yes'}	No	0.9841210192257295	{'CI': array([0.96922831, 0.9991638 ]), 'Error Bound': 0.0, 'Reliable CI?': 'Yes'}	{'CI': array([0.96724941, 1.00118549]), 'Error Bound': 0.0, 'Reliable CI?': 'Yes'}	No
684	Urolithiasis|diseases of the genitourinary system: urinary system$M$61-	diseases of the genitourinary system: urinary system	1.0016163698537064	{'CI': array([0.98031014, 1.02322922]), 'Error Bound': 0.0, 'Reliable CI?': 'Yes'}	{'CI': array([0.98031014, 1.02322922]), 'Error Bound': 0.0, 'Reliable CI?': 'Yes'}	No	0.9850625419246004	{'CI': array([0.96499355, 1.00540472]), 'Error Bound': 0.0, 'Reliable CI?': 'Yes'}	{'CI': array([0.96499355, 1.00540472]), 'Error Bound': 0.0, 'Reliable CI?': 'Yes'}	No
685	Arthrosis|diseases of the musculoskeletal system and connective tissue$F$21-40	diseases of the musculoskeletal system and connective tissue	0.9926185023554847	{'CI': array([0.96481779, 1.02094562]), 'Error Bound': 0.0, 'Reliable CI?': 'Yes'}	{'CI': array([0.96481779, 1.02094562]), 'Error Bound': 0.0, 'Reliable CI?': 'Yes'}	No	0.9861959884563212	{'CI': array([0.95884369, 1.01405832]), 'Error Bound': 0.0, 'Reliable CI?': 'Yes'}	{'CI': array([0.95884369, 1.01405832]), 'Error Bound': 0.0, 'Reliable CI?': 'Yes'}	No
686	Arthrosis|diseases of the musculoskeletal system and connective tissue$F$41-60	diseases of the musculoskeletal system and connective tissue	1.0037058415603632	{'CI': array([0.99580528, 1.01164818]), 'Error Bound': 0.0, 'Reliable CI?': 'Yes'}	{'CI': array([0.99580528, 1.01164818]), 'Error Bound': 0.0, 'Reliable CI?': 'Yes'}	No	0.9893488748002172	{'CI': array([0.98177738, 0.99695889]), 'Error Bound': 0.0, 'Reliable CI?': 'Yes'}	{'CI': array([0.98076854, 0.99797873]), 'Error Bound': 0.0, 'Reliable CI?': 'Yes'}	Yes
687	Arthrosis|diseases of the musculoskeletal system and connective tissue$F$61-	diseases of the musculoskeletal system and connective tissue	1.008027962882126	{'CI': array([1.00080799, 1.01528274]), 'Error Bound': 0.0, 'Reliable CI?': 'Yes'}	{'CI': array([0.99974937, 1.01635235]), 'Error Bound': 0.0, 'Reliable CI?': 'Yes'}	No	0.9853316258945207	{'CI': array([0.97853258, 0.99216174]), 'Error Bound': 0.0, 'Reliable CI?': 'Yes'}	{'CI': array([0.9776264 , 0.99307678]), 'Error Bound': 0.0, 'Reliable CI?': 'Yes'}	Yes
688	Arthrosis|diseases of the musculoskeletal system and connective tissue$M$21-40	diseases of the musculoskeletal system and connective tissue	0.9816829633120266	{'CI': array([0.95277799, 1.01115953]), 'Error Bound': 0.0, 'Reliable CI?': 'Yes'}	{'CI': array([0.95277799, 1.01115953]), 'Error Bound': 0.0, 'Reliable CI?': 'Yes'}	No	1.0018442950413067	{'CI': array([0.97242921, 1.03184695]), 'Error Bound': 0.0, 'Reliable CI?': 'Yes'}	{'CI': array([0.97242921, 1.03184695]), 'Error Bound': 0.0, 'Reliable CI?': 'Yes'}	No
689	Arthrosis|diseases of the musculoskeletal system and connective tissue$M$41-60	diseases of the musculoskeletal system and connective tissue	1.0013935392113384	{'CI': array([0.99161763, 1.01123355]), 'Error Bound': 0.0, 'Reliable CI?': 'Yes'}	{'CI': array([0.99161763, 1.01123355]), 'Error Bound': 0.0, 'Reliable CI?': 'Yes'}	No	0.9870211505130643	{'CI': array([0.97763332, 0.99646833]), 'Error Bound': 0.0, 'Reliable CI?': 'Yes'}	{'CI': array([0.97638332, 0.99773526]), 'Error Bound': 0.0, 'Reliable CI?': 'Yes'}	Yes
690	Arthrosis|diseases of the musculoskeletal system and connective tissue$M$61-	diseases of the musculoskeletal system and connective tissue	1.0065128710718785	{'CI': array([0.99680175, 1.01628709]), 'Error Bound': 0.0, 'Reliable CI?': 'Yes'}	{'CI': array([0.99680175, 1.01628709]), 'Error Bound': 0.0, 'Reliable CI?': 'Yes'}	No	0.9903536394119717	{'CI': array([0.98123773, 0.9995254 ]), 'Error Bound': 0.0, 'Reliable CI?': 'Yes'}	{'CI': array([0.9800238 , 1.00075525]), 'Error Bound': 0.0, 'Reliable CI?': 'Yes'}	No
691	Chondropathies|diseases of the musculoskeletal system and connective tissue$F$0-10	diseases of the musculoskeletal system and connective tissue	0.9484213939707213	{'CI': array([0.87649815, 1.02403606]), 'Error Bound': 0.0, 'Reliable CI?': 'Yes'}	{'CI': array([0.87649815, 1.02403606]), 'Error Bound': 0.0, 'Reliable CI?': 'Yes'}	No	1.0251629201818517	{'CI': array([0.94953427, 1.10477168]), 'Error Bound': 0.0, 'Reliable CI?': 'Yes'}	{'CI': array([0.94953427, 1.10477168]), 'Error Bound': 0.0, 'Reliable CI?': 'Yes'}	No
692	Chondropathies|diseases of the musculoskeletal system and connective tissue$F$11-20	diseases of the musculoskeletal system and connective tissue	0.9747455438296284	{'CI': array([0.93283578, 1.01787052]), 'Error Bound': 0.0, 'Reliable CI?': 'Yes'}	{'CI': array([0.93283578, 1.01787052]), 'Error Bound': 0.0, 'Reliable CI?': 'Yes'}	No	1.002190556133366	{'CI': array([0.96046923, 1.0451039 ]), 'Error Bound': 0.0, 'Reliable CI?': 'Yes'}	{'CI': array([0.96046923, 1.0451039 ]), 'Error Bound': 0.0, 'Reliable CI?': 'Yes'}	No
693	Chondropathies|diseases of the musculoskeletal system and connective tissue$F$21-40	diseases of the musculoskeletal system and connective tissue	1.0040653934524013	{'CI': array([0.96925762, 1.03969909]), 'Error Bound': 0.0, 'Reliable CI?': 'Yes'}	{'CI': array([0.96925762, 1.03969909]), 'Error Bound': 0.0, 'Reliable CI?': 'Yes'}	No	1.0017409104939583	{'CI': array([0.96729874, 1.03699142]), 'Error Bound': 0.0, 'Reliable CI?': 'Yes'}	{'CI': array([0.96729874, 1.03699142]), 'Error Bound': 0.0, 'Reliable CI?': 'Yes'}	No
694	Chondropathies|diseases of the musculoskeletal system and connective tissue$F$41-60	diseases of the musculoskeletal system and connective tissue	1.001017642448392	{'CI': array([0.98666888, 1.01550494]), 'Error Bound': 0.0, 'Reliable CI?': 'Yes'}	{'CI': array([0.98666888, 1.01550494]), 'Error Bound': 0.0, 'Reliable CI?': 'Yes'}	No	0.996515466612112	{'CI': array([0.9829549 , 1.01019983]), 'Error Bound': 0.0, 'Reliable CI?': 'Yes'}	{'CI': array([0.9829549 , 1.01019983]), 'Error Bound': 0.0, 'Reliable CI?': 'Yes'}	No
695	Chondropathies|diseases of the musculoskeletal system and connective tissue$F$61-	diseases of the musculoskeletal system and connective tissue	1.0296954147227326	{'CI': array([1.01216758, 1.04742833]), 'Error Bound': 0.0, 'Reliable CI?': 'Yes'}	{'CI': array([1.00960741, 1.05005324]), 'Error Bound': 0.0, 'Reliable CI?': 'Yes'}	Yes	0.9830345806175081	{'CI': array([0.96779006, 0.99843634]), 'Error Bound': 0.0, 'Reliable CI?': 'Yes'}	{'CI': array([0.96576468, 1.00050656]), 'Error Bound': 0.0, 'Reliable CI?': 'Yes'}	No
696	Chondropathies|diseases of the musculoskeletal system and connective tissue$M$0-10	diseases of the musculoskeletal system and connective tissue	1.0292503405737514	{'CI': array([0.95805487, 1.10395975]), 'Error Bound': 0.0, 'Reliable CI?': 'Yes'}	{'CI': array([0.95805487, 1.10395975]), 'Error Bound': 0.0, 'Reliable CI?': 'Yes'}	No	1.0039383665623645	{'CI': array([0.93676804, 1.07425309]), 'Error Bound': 0.0, 'Reliable CI?': 'Yes'}	{'CI': array([0.93676804, 1.07425309]), 'Error Bound': 0.0, 'Reliable CI?': 'Yes'}	No
697	Chondropathies|diseases of the musculoskeletal system and connective tissue$M$11-20	diseases of the musculoskeletal system and connective tissue	1.0132664250650383	{'CI': array([0.97529651, 1.05221806]), 'Error Bound': 0.0, 'Reliable CI?': 'Yes'}	{'CI': array([0.97529651, 1.05221806]), 'Error Bound': 0.0, 'Reliable CI?': 'Yes'}	No	0.980875715931281	{'CI': array([0.94503056, 1.01760362]), 'Error Bound': 0.0, 'Reliable CI?': 'Yes'}	{'CI': array([0.94503056, 1.01760362]), 'Error Bound': 0.0, 'Reliable CI?': 'Yes'}	No
698	Chondropathies|diseases of the musculoskeletal system and connective tissue$M$21-40	diseases of the musculoskeletal system and connective tissue	1.0080757922865957	{'CI': array([0.96342435, 1.05409362]), 'Error Bound': 0.0, 'Reliable CI?': 'Yes'}	{'CI': array([0.96342435, 1.05409362]), 'Error Bound': 0.0, 'Reliable CI?': 'Yes'}	No	0.9605555281680922	{'CI': array([0.91753521, 1.00486259]), 'Error Bound': 0.0, 'Reliable CI?': 'Yes'}	{'CI': array([0.91753521, 1.00486259]), 'Error Bound': 0.0, 'Reliable CI?': 'Yes'}	No
699	Chondropathies|diseases of the musculoskeletal system and connective tissue$M$41-60	diseases of the musculoskeletal system and connective tissue	0.9885822686663925	{'CI': array([0.95644535, 1.02142554]), 'Error Bound': 0.0, 'Reliable CI?': 'Yes'}	{'CI': array([0.95644535, 1.02142554]), 'Error Bound': 0.0, 'Reliable CI?': 'Yes'}	No	1.0015333627728098	{'CI': array([0.96999213, 1.03375139]), 'Error Bound': 0.0, 'Reliable CI?': 'Yes'}	{'CI': array([0.96999213, 1.03375139]), 'Error Bound': 0.0, 'Reliable CI?': 'Yes'}	No
700	Chondropathies|diseases of the musculoskeletal system and connective tissue$M$61-	diseases of the musculoskeletal system and connective tissue	0.9964205361083891	{'CI': array([0.957213 , 1.03668094]), 'Error Bound': 0.0, 'Reliable CI?': 'Yes'}	{'CI': array([0.957213 , 1.03668094]), 'Error Bound': 0.0, 'Reliable CI?': 'Yes'}	No	0.994228166614364	{'CI': array([0.95683917, 1.03257364]), 'Error Bound': 0.0, 'Reliable CI?': 'Yes'}	{'CI': array([0.95683917, 1.03257364]), 'Error Bound': 0.0, 'Reliable CI?': 'Yes'}	No
701	Deforming dorsopathies|diseases of the musculoskeletal system and connective tissue$F$0-10	diseases of the musculoskeletal system and connective tissue	1.0150782711191766	{'CI': array([0.96967924, 1.06188793]), 'Error Bound': 0.0, 'Reliable CI?': 'Yes'}	{'CI': array([0.96967924, 1.06188793]), 'Error Bound': 0.0, 'Reliable CI?': 'Yes'}	No	1.0394456263869363	{'CI': array([0.99400232, 1.08628955]), 'Error Bound': 0.0, 'Reliable CI?': 'Yes'}	{'CI': array([0.99400232, 1.08628955]), 'Error Bound': 0.0, 'Reliable CI?': 'Yes'}	No
702	Deforming dorsopathies|diseases of the musculoskeletal system and connective tissue$F$11-20	diseases of the musculoskeletal system and connective tissue	1.0094708224340436	{'CI': array([0.98477784, 1.03457581]), 'Error Bound': 0.0, 'Reliable CI?': 'Yes'}	{'CI': array([0.98477784, 1.03457581]), 'Error Bound': 0.0, 'Reliable CI?': 'Yes'}	No	1.0280591812268136	{'CI': array([1.00289206, 1.05365146]), 'Error Bound': 0.0, 'Reliable CI?': 'Yes'}	{'CI': array([0.99956022, 1.05710455]), 'Error Bound': 0.0, 'Reliable CI?': 'Yes'}	No
703	Deforming dorsopathies|diseases of the musculoskeletal system and connective tissue$F$21-40	diseases of the musculoskeletal system and connective tissue	0.989934950004132	{'CI': array([0.97067204, 1.00944936]), 'Error Bound': 0.0, 'Reliable CI?': 'Yes'}	{'CI': array([0.97067204, 1.00944936]), 'Error Bound': 0.0, 'Reliable CI?': 'Yes'}	No	1.0001836913685884	{'CI': array([0.98051638, 1.02011208]), 'Error Bound': 0.0, 'Reliable CI?': 'Yes'}	{'CI': array([0.98051638, 1.02011208]), 'Error Bound': 0.0, 'Reliable CI?': 'Yes'}	No
704	Deforming dorsopathies|diseases of the musculoskeletal system and connective tissue$F$41-60	diseases of the musculoskeletal system and connective tissue	1.0023023468471637	{'CI': array([0.98719862, 1.01755959]), 'Error Bound': 0.0, 'Reliable CI?': 'Yes'}	{'CI': array([0.98719862, 1.01755959]), 'Error Bound': 0.0, 'Reliable CI?': 'Yes'}	No	0.999235256996921	{'CI': array([0.98430812, 1.0143124 ]), 'Error Bound': 0.0, 'Reliable CI?': 'Yes'}	{'CI': array([0.98430812, 1.0143124 ]), 'Error Bound': 0.0, 'Reliable CI?': 'Yes'}	No
705	Deforming dorsopathies|diseases of the musculoskeletal system and connective tissue$F$61-	diseases of the musculoskeletal system and connective tissue	1.0112004254366114	{'CI': array([0.9887876 , 1.03395174]), 'Error Bound': 0.0, 'Reliable CI?': 'Yes'}	{'CI': array([0.9887876 , 1.03395174]), 'Error Bound': 0.0, 'Reliable CI?': 'Yes'}	No	0.9725142294293935	{'CI': array([0.95166843, 0.99365623]), 'Error Bound': 0.0, 'Reliable CI?': 'Yes'}	{'CI': array([0.94890468, 0.99650443]), 'Error Bound': 0.0, 'Reliable CI?': 'Yes'}	Yes
706	Deforming dorsopathies|diseases of the musculoskeletal system and connective tissue$M$0-10	diseases of the musculoskeletal system and connective tissue	0.993492972206854	{'CI': array([0.94911784, 1.03922488]), 'Error Bound': 0.0, 'Reliable CI?': 'Yes'}	{'CI': array([0.94911784, 1.03922488]), 'Error Bound': 0.0, 'Reliable CI?': 'Yes'}	No	1.0405323134832876	{'CI': array([0.99560707, 1.08682542]), 'Error Bound': 0.0, 'Reliable CI?': 'Yes'}	{'CI': array([0.99560707, 1.08682542]), 'Error Bound': 0.0, 'Reliable CI?': 'Yes'}	No
707	Deforming dorsopathies|diseases of the musculoskeletal system and connective tissue$M$11-20	diseases of the musculoskeletal system and connective tissue	1.0139355911889574	{'CI': array([0.98077892, 1.04783824]), 'Error Bound': 0.0, 'Reliable CI?': 'Yes'}	{'CI': array([0.98077892, 1.04783824]), 'Error Bound': 0.0, 'Reliable CI?': 'Yes'}	No	1.0392887858225202	{'CI': array([1.00553929, 1.07380437]), 'Error Bound': 0.0, 'Reliable CI?': 'Yes'}	{'CI': array([1.0010849 , 1.07847727]), 'Error Bound': 0.0, 'Reliable CI?': 'Yes'}	Yes
708	Deforming dorsopathies|diseases of the musculoskeletal system and connective tissue$M$21-40	diseases of the musculoskeletal system and connective tissue	0.9897045017455748	{'CI': array([0.96330297, 1.01658078]), 'Error Bound': 0.0, 'Reliable CI?': 'Yes'}	{'CI': array([0.96330297, 1.01658078]), 'Error Bound': 0.0, 'Reliable CI?': 'Yes'}	No	0.9970923796445461	{'CI': array([0.97016991, 1.02450702]), 'Error Bound': 0.0, 'Reliable CI?': 'Yes'}	{'CI': array([0.97016991, 1.02450702]), 'Error Bound': 0.0, 'Reliable CI?': 'Yes'}	No
709	Deforming dorsopathies|diseases of the musculoskeletal system and connective tissue$M$41-60	diseases of the musculoskeletal system and connective tissue	1.0006847214066972	{'CI': array([0.97978525, 1.02187943]), 'Error Bound': 0.0, 'Reliable CI?': 'Yes'}	{'CI': array([0.97978525, 1.02187943]), 'Error Bound': 0.0, 'Reliable CI?': 'Yes'}	No	0.985357489263597	{'CI': array([0.9647944 , 1.00620766]), 'Error Bound': 0.0, 'Reliable CI?': 'Yes'}	{'CI': array([0.9647944 , 1.00620766]), 'Error Bound': 0.0, 'Reliable CI?': 'Yes'}	No
710	Deforming dorsopathies|diseases of the musculoskeletal system and connective tissue$M$61-	diseases of the musculoskeletal system and connective tissue	1.0028220875383254	{'CI': array([0.97027223, 1.03609275]), 'Error Bound': 0.0, 'Reliable CI?': 'Yes'}	{'CI': array([0.97027223, 1.03609275]), 'Error Bound': 0.0, 'Reliable CI?': 'Yes'}	No	0.9898581218025428	{'CI': array([0.95905187, 1.02131175]), 'Error Bound': 0.0, 'Reliable CI?': 'Yes'}	{'CI': array([0.95905187, 1.02131175]), 'Error Bound': 0.0, 'Reliable CI?': 'Yes'}	No
711	Dentofacial anomalies (including malocclusion) and other disorders of jaw|diseases of the musculoskeletal system and connective tissue$F$0-10	diseases of the musculoskeletal system and connective tissue	0.923651757343637	{'CI': array([0.8082162 , 1.04899291]), 'Error Bound': 0.0, 'Reliable CI?': 'Yes'}	{'CI': array([0.8082162 , 1.04899291]), 'Error Bound': 0.0, 'Reliable CI?': 'Yes'}	No	1.0535684383633266	{'CI': array([0.92461868, 1.19441203]), 'Error Bound': 0.0, 'Reliable CI?': 'Yes'}	{'CI': array([0.92461868, 1.19441203]), 'Error Bound': 0.0, 'Reliable CI?': 'Yes'}	No
712	Dentofacial anomalies (including malocclusion) and other disorders of jaw|diseases of the musculoskeletal system and connective tissue$F$11-20	diseases of the musculoskeletal system and connective tissue	1.0397780227356805	{'CI': array([0.97880191, 1.10330286]), 'Error Bound': 0.0, 'Reliable CI?': 'Yes'}	{'CI': array([0.97880191, 1.10330286]), 'Error Bound': 0.0, 'Reliable CI?': 'Yes'}	No	1.0303519442736553	{'CI': array([0.96746378, 1.0959617 ]), 'Error Bound': 0.0, 'Reliable CI?': 'Yes'}	{'CI': array([0.96746378, 1.0959617 ]), 'Error Bound': 0.0, 'Reliable CI?': 'Yes'}	No
713	Dentofacial anomalies (including malocclusion) and other disorders of jaw|diseases of the musculoskeletal system and connective tissue$F$21-40	diseases of the musculoskeletal system and connective tissue	0.9844057309650358	{'CI': array([0.94657764, 1.02321791]), 'Error Bound': 0.0, 'Reliable CI?': 'Yes'}	{'CI': array([0.94657764, 1.02321791]), 'Error Bound': 0.0, 'Reliable CI?': 'Yes'}	No	1.0053774068216448	{'CI': array([0.96655696, 1.04522656]), 'Error Bound': 0.0, 'Reliable CI?': 'Yes'}	{'CI': array([0.96655696, 1.04522656]), 'Error Bound': 0.0, 'Reliable CI?': 'Yes'}	No
714	Dentofacial anomalies (including malocclusion) and other disorders of jaw|diseases of the musculoskeletal system and connective tissue$F$41-60	diseases of the musculoskeletal system and connective tissue	1.0067515462631784	{'CI': array([0.97215893, 1.0421589 ]), 'Error Bound': 0.0, 'Reliable CI?': 'Yes'}	{'CI': array([0.97215893, 1.0421589 ]), 'Error Bound': 0.0, 'Reliable CI?': 'Yes'}	No	1.0022406209525563	{'CI': array([0.96790379, 1.03738085]), 'Error Bound': 0.0, 'Reliable CI?': 'Yes'}	{'CI': array([0.96790379, 1.03738085]), 'Error Bound': 0.0, 'Reliable CI?': 'Yes'}	No
715	Dentofacial anomalies (including malocclusion) and other disorders of jaw|diseases of the musculoskeletal system and connective tissue$F$61-	diseases of the musculoskeletal system and connective tissue	1.0042311169668723	{'CI': array([0.9429045 , 1.06816648]), 'Error Bound': 0.0, 'Reliable CI?': 'Yes'}	{'CI': array([0.9429045 , 1.06816648]), 'Error Bound': 0.0, 'Reliable CI?': 'Yes'}	No	1.0103839582521583	{'CI': array([0.94925581, 1.0740968 ]), 'Error Bound': 0.0, 'Reliable CI?': 'Yes'}	{'CI': array([0.94925581, 1.0740968 ]), 'Error Bound': 0.0, 'Reliable CI?': 'Yes'}	No
716	Dentofacial anomalies (including malocclusion) and other disorders of jaw|diseases of the musculoskeletal system and connective tissue$M$0-10	diseases of the musculoskeletal system and connective tissue	0.9608989043415932	{'CI': array([0.85547544, 1.07441183]), 'Error Bound': 0.0, 'Reliable CI?': 'Yes'}	{'CI': array([0.85547544, 1.07441183]), 'Error Bound': 0.0, 'Reliable CI?': 'Yes'}	No	0.9767267618963188	{'CI': array([0.8716109 , 1.08982934]), 'Error Bound': 0.0, 'Reliable CI?': 'Yes'}	{'CI': array([0.8716109 , 1.08982934]), 'Error Bound': 0.0, 'Reliable CI?': 'Yes'}	No
717	Dentofacial anomalies (including malocclusion) and other disorders of jaw|diseases of the musculoskeletal system and connective tissue$M$11-20	diseases of the musculoskeletal system and connective tissue	1.0424838813694859	{'CI': array([0.95998247, 1.12971651]), 'Error Bound': 0.0, 'Reliable CI?': 'Yes'}	{'CI': array([0.95998247, 1.12971651]), 'Error Bound': 0.0, 'Reliable CI?': 'Yes'}	No	0.9766481008208872	{'CI': array([0.89476691, 1.06329324]), 'Error Bound': 0.0, 'Reliable CI?': 'Yes'}	{'CI': array([0.89476691, 1.06329324]), 'Error Bound': 0.0, 'Reliable CI?': 'Yes'}	No
718	Dentofacial anomalies (including malocclusion) and other disorders of jaw|diseases of the musculoskeletal system and connective tissue$M$21-40	diseases of the musculoskeletal system and connective tissue	1.0092611929161999	{'CI': array([0.94537899, 1.07597638]), 'Error Bound': 0.0, 'Reliable CI?': 'Yes'}	{'CI': array([0.94537899, 1.07597638]), 'Error Bound': 0.0, 'Reliable CI?': 'Yes'}	No	0.9532326370197745	{'CI': array([0.89127438, 1.01790246]), 'Error Bound': 0.0, 'Reliable CI?': 'Yes'}	{'CI': array([0.89127438, 1.01790246]), 'Error Bound': 0.0, 'Reliable CI?': 'Yes'}	No
719	Dentofacial anomalies (including malocclusion) and other disorders of jaw|diseases of the musculoskeletal system and connective tissue$M$41-60	diseases of the musculoskeletal system and connective tissue	1.0127251583859251	{'CI': array([0.9544972 , 1.07329444]), 'Error Bound': 0.0, 'Reliable CI?': 'Yes'}	{'CI': array([0.9544972 , 1.07329444]), 'Error Bound': 0.0, 'Reliable CI?': 'Yes'}	No	0.951088372376188	{'CI': array([0.89505885, 1.00932828]), 'Error Bound': 0.0, 'Reliable CI?': 'Yes'}	{'CI': array([0.89505885, 1.00932828]), 'Error Bound': 0.0, 'Reliable CI?': 'Yes'}	No
720	Dentofacial anomalies (including malocclusion) and other disorders of jaw|diseases of the musculoskeletal system and connective tissue$M$61-	diseases of the musculoskeletal system and connective tissue	1.0322262607375503	{'CI': array([0.94491267, 1.12487159]), 'Error Bound': 0.0, 'Reliable CI?': 'Yes'}	{'CI': array([0.94491267, 1.12487159]), 'Error Bound': 0.0, 'Reliable CI?': 'Yes'}	No	0.9935585818980524	{'CI': array([0.90892711, 1.08325558]), 'Error Bound': 0.0, 'Reliable CI?': 'Yes'}	{'CI': array([0.90892711, 1.08325558]), 'Error Bound': 0.0, 'Reliable CI?': 'Yes'}	No
721	Disorders of muscles|diseases of the musculoskeletal system and connective tissue$F$0-10	diseases of the musculoskeletal system and connective tissue	1.0135818408147368	{'CI': array([0.98083291, 1.04705889]), 'Error Bound': 0.0, 'Reliable CI?': 'Yes'}	{'CI': array([0.98083291, 1.04705889]), 'Error Bound': 0.0, 'Reliable CI?': 'Yes'}	No	1.0487775541519437	{'CI': array([1.01462291, 1.08371492]), 'Error Bound': 0.0, 'Reliable CI?': 'Yes'}	{'CI': array([1.01011557, 1.08844552]), 'Error Bound': 0.0, 'Reliable CI?': 'Yes'}	Yes
722	Disorders of muscles|diseases of the musculoskeletal system and connective tissue$F$11-20	diseases of the musculoskeletal system and connective tissue	1.0045411785303755	{'CI': array([0.98512351, 1.02421314]), 'Error Bound': 0.0, 'Reliable CI?': 'Yes'}	{'CI': array([0.98512351, 1.02421314]), 'Error Bound': 0.0, 'Reliable CI?': 'Yes'}	No	1.0114185947631846	{'CI': array([0.99212131, 1.03096626]), 'Error Bound': 0.0, 'Reliable CI?': 'Yes'}	{'CI': array([0.99212131, 1.03096626]), 'Error Bound': 0.0, 'Reliable CI?': 'Yes'}	No
723	Disorders of muscles|diseases of the musculoskeletal system and connective tissue$F$21-40	diseases of the musculoskeletal system and connective tissue	0.9936815377333114	{'CI': array([0.98472116, 1.00269589]), 'Error Bound': 0.0, 'Reliable CI?': 'Yes'}	{'CI': array([0.98472116, 1.00269589]), 'Error Bound': 0.0, 'Reliable CI?': 'Yes'}	No	0.9973828681284035	{'CI': array([0.98844376, 1.00637558]), 'Error Bound': 0.0, 'Reliable CI?': 'Yes'}	{'CI': array([0.98844376, 1.00637558]), 'Error Bound': 0.0, 'Reliable CI?': 'Yes'}	No
724	Disorders of muscles|diseases of the musculoskeletal system and connective tissue$F$41-60	diseases of the musculoskeletal system and connective tissue	0.9983806830234735	{'CI': array([0.99168921, 1.00510216]), 'Error Bound': 0.0, 'Reliable CI?': 'Yes'}	{'CI': array([0.99168921, 1.00510216]), 'Error Bound': 0.0, 'Reliable CI?': 'Yes'}	No	0.9928668332253743	{'CI': array([0.98628296, 0.99947979]), 'Error Bound': 0.0, 'Reliable CI?': 'Yes'}	{'CI': array([0.98540538, 1.00036566]), 'Error Bound': 0.0, 'Reliable CI?': 'Yes'}	No
725	Disorders of muscles|diseases of the musculoskeletal system and connective tissue$F$61-	diseases of the musculoskeletal system and connective tissue	0.9324723943644606	{'CI': array([0.92237292, 0.94264186]), 'Error Bound': 0.0, 'Reliable CI?': 'Yes'}	{'CI': array([0.92089385, 0.94414302]), 'Error Bound': 0.0, 'Reliable CI?': 'Yes'}	Yes	0.9858945774241591	{'CI': array([0.97558855, 0.99627215]), 'Error Bound': 0.0, 'Reliable CI?': 'Yes'}	{'CI': array([0.97421676, 0.99766435]), 'Error Bound': 0.0, 'Reliable CI?': 'Yes'}	Yes
726	Disorders of muscles|diseases of the musculoskeletal system and connective tissue$M$0-10	diseases of the musculoskeletal system and connective tissue	1.0149672962867513	{'CI': array([0.9875966 , 1.04284452]), 'Error Bound': 0.0, 'Reliable CI?': 'Yes'}	{'CI': array([0.9875966 , 1.04284452]), 'Error Bound': 0.0, 'Reliable CI?': 'Yes'}	No	1.026354795139402	{'CI': array([0.99870864, 1.0545154 ]), 'Error Bound': 0.0, 'Reliable CI?': 'Yes'}	{'CI': array([0.99870864, 1.0545154 ]), 'Error Bound': 0.0, 'Reliable CI?': 'Yes'}	No
727	Disorders of muscles|diseases of the musculoskeletal system and connective tissue$M$11-20	diseases of the musculoskeletal system and connective tissue	0.9867199123940044	{'CI': array([0.96455471, 1.00921907]), 'Error Bound': 0.0, 'Reliable CI?': 'Yes'}	{'CI': array([0.96455471, 1.00921907]), 'Error Bound': 0.0, 'Reliable CI?': 'Yes'}	No	1.0034844121132596	{'CI': array([0.981643 , 1.02564797]), 'Error Bound': 0.0, 'Reliable CI?': 'Yes'}	{'CI': array([0.981643 , 1.02564797]), 'Error Bound': 0.0, 'Reliable CI?': 'Yes'}	No
728	Disorders of muscles|diseases of the musculoskeletal system and connective tissue$M$21-40	diseases of the musculoskeletal system and connective tissue	0.9956850541593079	{'CI': array([0.98400833, 1.00745353]), 'Error Bound': 0.0, 'Reliable CI?': 'Yes'}	{'CI': array([0.98400833, 1.00745353]), 'Error Bound': 0.0, 'Reliable CI?': 'Yes'}	No	0.992394666370694	{'CI': array([0.98066372, 1.00421825]), 'Error Bound': 0.0, 'Reliable CI?': 'Yes'}	{'CI': array([0.98066372, 1.00421825]), 'Error Bound': 0.0, 'Reliable CI?': 'Yes'}	No
729	Disorders of muscles|diseases of the musculoskeletal system and connective tissue$M$41-60	diseases of the musculoskeletal system and connective tissue	0.9979993365118326	{'CI': array([0.98889988, 1.00715437]), 'Error Bound': 0.0, 'Reliable CI?': 'Yes'}	{'CI': array([0.98889988, 1.00715437]), 'Error Bound': 0.0, 'Reliable CI?': 'Yes'}	No	0.9894541659017982	{'CI': array([0.98047996, 0.99848255]), 'Error Bound': 0.0, 'Reliable CI?': 'Yes'}	{'CI': array([0.97928484, 0.99969311]), 'Error Bound': 0.0, 'Reliable CI?': 'Yes'}	Yes
730	Disorders of muscles|diseases of the musculoskeletal system and connective tissue$M$61-	diseases of the musculoskeletal system and connective tissue	0.9467918490267533	{'CI': array([0.93352212, 0.96018207]), 'Error Bound': 0.0, 'Reliable CI?': 'Yes'}	{'CI': array([0.93158109, 0.96216114]), 'Error Bound': 0.0, 'Reliable CI?': 'Yes'}	Yes	0.9855774944024344	{'CI': array([0.97205247, 0.99922602]), 'Error Bound': 0.0, 'Reliable CI?': 'Yes'}	{'CI': array([0.97025437, 1.00105933]), 'Error Bound': 0.0, 'Reliable CI?': 'Yes'}	No
731	Disorders of synovium and tendon|diseases of the musculoskeletal system and connective tissue$F$0-10	diseases of the musculoskeletal system and connective tissue	1.0028975827578115	{'CI': array([0.91898048, 1.09178612]), 'Error Bound': 0.0, 'Reliable CI?': 'Yes'}	{'CI': array([0.91898048, 1.09178612]), 'Error Bound': 0.0, 'Reliable CI?': 'Yes'}	No	1.0369773464539016	{'CI': array([0.94848059, 1.13095051]), 'Error Bound': 0.0, 'Reliable CI?': 'Yes'}	{'CI': array([0.94848059, 1.13095051]), 'Error Bound': 0.0, 'Reliable CI?': 'Yes'}	No
732	Disorders of synovium and tendon|diseases of the musculoskeletal system and connective tissue$F$11-20	diseases of the musculoskeletal system and connective tissue	1.0125192346009664	{'CI': array([0.97722735, 1.04865792]), 'Error Bound': 0.0, 'Reliable CI?': 'Yes'}	{'CI': array([0.97722735, 1.04865792]), 'Error Bound': 0.0, 'Reliable CI?': 'Yes'}	No	1.0207795205502748	{'CI': array([0.98580898, 1.05657844]), 'Error Bound': 0.0, 'Reliable CI?': 'Yes'}	{'CI': array([0.98580898, 1.05657844]), 'Error Bound': 0.0, 'Reliable CI?': 'Yes'}	No
733	Disorders of synovium and tendon|diseases of the musculoskeletal system and connective tissue$F$21-40	diseases of the musculoskeletal system and connective tissue	1.0007591416952282	{'CI': array([0.98034617, 1.02145372]), 'Error Bound': 0.0, 'Reliable CI?': 'Yes'}	{'CI': array([0.98034617, 1.02145372]), 'Error Bound': 0.0, 'Reliable CI?': 'Yes'}	No	0.9960142848395181	{'CI': array([0.97580766, 1.01649699]), 'Error Bound': 0.0, 'Reliable CI?': 'Yes'}	{'CI': array([0.97580766, 1.01649699]), 'Error Bound': 0.0, 'Reliable CI?': 'Yes'}	No
734	Disorders of synovium and tendon|diseases of the musculoskeletal system and connective tissue$F$41-60	diseases of the musculoskeletal system and connective tissue	0.9992629995480788	{'CI': array([0.98818219, 1.01042629]), 'Error Bound': 0.0, 'Reliable CI?': 'Yes'}	{'CI': array([0.98818219, 1.01042629]), 'Error Bound': 0.0, 'Reliable CI?': 'Yes'}	No	0.9885347744450182	{'CI': array([0.9776585 , 0.99949076]), 'Error Bound': 0.0, 'Reliable CI?': 'Yes'}	{'CI': array([0.97621111, 1.00096087]), 'Error Bound': 0.0, 'Reliable CI?': 'Yes'}	No
735	Disorders of synovium and tendon|diseases of the musculoskeletal system and connective tissue$F$61-	diseases of the musculoskeletal system and connective tissue	1.0006327692882329	{'CI': array([0.98434581, 1.01709837]), 'Error Bound': 0.0, 'Reliable CI?': 'Yes'}	{'CI': array([0.98434581, 1.01709837]), 'Error Bound': 0.0, 'Reliable CI?': 'Yes'}	No	0.9963269556657142	{'CI': array([0.98051016, 1.01231233]), 'Error Bound': 0.0, 'Reliable CI?': 'Yes'}	{'CI': array([0.98051016, 1.01231233]), 'Error Bound': 0.0, 'Reliable CI?': 'Yes'}	No
736	Disorders of synovium and tendon|diseases of the musculoskeletal system and connective tissue$M$0-10	diseases of the musculoskeletal system and connective tissue	1.0089415014771619	{'CI': array([0.93060194, 1.0915874 ]), 'Error Bound': 0.0, 'Reliable CI?': 'Yes'}	{'CI': array([0.93060194, 1.0915874 ]), 'Error Bound': 0.0, 'Reliable CI?': 'Yes'}	No	0.9700271635694091	{'CI': array([0.8933965 , 1.05082684]), 'Error Bound': 0.0, 'Reliable CI?': 'Yes'}	{'CI': array([0.8933965 , 1.05082684]), 'Error Bound': 0.0, 'Reliable CI?': 'Yes'}	No
737	Disorders of synovium and tendon|diseases of the musculoskeletal system and connective tissue$M$11-20	diseases of the musculoskeletal system and connective tissue	1.0039708959730818	{'CI': array([0.96494826, 1.04403448]), 'Error Bound': 0.0, 'Reliable CI?': 'Yes'}	{'CI': array([0.96494826, 1.04403448]), 'Error Bound': 0.0, 'Reliable CI?': 'Yes'}	No	1.0101080798036823	{'CI': array([0.97052588, 1.05075873]), 'Error Bound': 0.0, 'Reliable CI?': 'Yes'}	{'CI': array([0.97052588, 1.05075873]), 'Error Bound': 0.0, 'Reliable CI?': 'Yes'}	No
738	Disorders of synovium and tendon|diseases of the musculoskeletal system and connective tissue$M$21-40	diseases of the musculoskeletal system and connective tissue	0.9953109448452113	{'CI': array([0.97337931, 1.01756857]), 'Error Bound': 0.0, 'Reliable CI?': 'Yes'}	{'CI': array([0.97337931, 1.01756857]), 'Error Bound': 0.0, 'Reliable CI?': 'Yes'}	No	0.9853548090072468	{'CI': array([0.96344431, 1.00759148]), 'Error Bound': 0.0, 'Reliable CI?': 'Yes'}	{'CI': array([0.96344431, 1.00759148]), 'Error Bound': 0.0, 'Reliable CI?': 'Yes'}	No
739	Disorders of synovium and tendon|diseases of the musculoskeletal system and connective tissue$M$41-60	diseases of the musculoskeletal system and connective tissue	0.9967309515151596	{'CI': array([0.98332236, 1.01026062]), 'Error Bound': 0.0, 'Reliable CI?': 'Yes'}	{'CI': array([0.98332236, 1.01026062]), 'Error Bound': 0.0, 'Reliable CI?': 'Yes'}	No	0.9876326378646364	{'CI': array([0.97432157, 1.00106332]), 'Error Bound': 0.0, 'Reliable CI?': 'Yes'}	{'CI': array([0.97432157, 1.00106332]), 'Error Bound': 0.0, 'Reliable CI?': 'Yes'}	No
740	Disorders of synovium and tendon|diseases of the musculoskeletal system and connective tissue$M$61-	diseases of the musculoskeletal system and connective tissue	1.0014296958036253	{'CI': array([0.9820117 , 1.02110206]), 'Error Bound': 0.0, 'Reliable CI?': 'Yes'}	{'CI': array([0.9820117 , 1.02110206]), 'Error Bound': 0.0, 'Reliable CI?': 'Yes'}	No	0.9992489170539115	{'CI': array([0.98017442, 1.01856886]), 'Error Bound': 0.0, 'Reliable CI?': 'Yes'}	{'CI': array([0.98017442, 1.01856886]), 'Error Bound': 0.0, 'Reliable CI?': 'Yes'}	No
741	Infectious arthropathies|diseases of the musculoskeletal system and connective tissue$F$0-10	diseases of the musculoskeletal system and connective tissue	0.9666416134378483	{'CI': array([0.83338386, 1.11306284]), 'Error Bound': 0.0, 'Reliable CI?': 'Yes'}	{'CI': array([0.83338386, 1.11306284]), 'Error Bound': 0.0, 'Reliable CI?': 'Yes'}	No	0.9703446603250444	{'CI': array([0.83024306, 1.12503649]), 'Error Bound': 0.0, 'Reliable CI?': 'Yes'}	{'CI': array([0.83024306, 1.12503649]), 'Error Bound': 0.0, 'Reliable CI?': 'Yes'}	No
[truncated: 1,283 more rows]
