# Supplementary material for: Measurable health effects associated with the daylight saving time shift
Source: PLoS Comput Biol. 2020 Jun 8;16(6):e1007927. doi: 10.1371/journal.pcbi.1007927 (PMC7302868; doi:10.1371/journal.pcbi.1007927)
Supplement: S13 Table — (CSV) [file pcbi.1007927.s014.csv]

	Condition	System	Relative Risk (Spring)	99.9% C.I. (Spring)	False Coverage Rate Corrected 99.9% C.I. (Spring)	Spring Significant?	Relative Risk (Autumn)	99.9% C.I. (Autumn)	False Coverage Rate Corrected 99.9% C.I. (Autumn)	Autumn Significant?
0	On diagnostic imaging and in function studies, without diagnosis|abnormal clinical and laboratory findings, not elsewhere classified$F$0-10	abnormal clinical and laboratory findings, not elsewhere classified	0.9956265022626566	{'CI': array([0.94622818, 1.04671038]), 'Error Bound': 0.0, 'Reliable CI?': 'Yes'}	{'CI': array([0.94622818, 1.04671038]), 'Error Bound': 0.0, 'Reliable CI?': 'Yes'}	No	0.967111036987407	{'CI': array([0.91793373, 1.01797497]), 'Error Bound': 0.0, 'Reliable CI?': 'Yes'}	{'CI': array([0.91793373, 1.01797497]), 'Error Bound': 0.0, 'Reliable CI?': 'Yes'}	No
1	On diagnostic imaging and in function studies, without diagnosis|abnormal clinical and laboratory findings, not elsewhere classified$F$11-20	abnormal clinical and laboratory findings, not elsewhere classified	1.0084372381887508	{'CI': array([0.96229987, 1.05603408]), 'Error Bound': 0.0, 'Reliable CI?': 'Yes'}	{'CI': array([0.96229987, 1.05603408]), 'Error Bound': 0.0, 'Reliable CI?': 'Yes'}	No	1.0048383343311054	{'CI': array([0.95931061, 1.05178781]), 'Error Bound': 0.0, 'Reliable CI?': 'Yes'}	{'CI': array([0.95931061, 1.05178781]), 'Error Bound': 0.0, 'Reliable CI?': 'Yes'}	No
2	On diagnostic imaging and in function studies, without diagnosis|abnormal clinical and laboratory findings, not elsewhere classified$F$21-40	abnormal clinical and laboratory findings, not elsewhere classified	1.0067083725540387	{'CI': array([0.98947151, 1.0241451 ]), 'Error Bound': 0.0, 'Reliable CI?': 'Yes'}	{'CI': array([0.98947151, 1.0241451 ]), 'Error Bound': 0.0, 'Reliable CI?': 'Yes'}	No	1.001251560152135	{'CI': array([0.9840956 , 1.01860582]), 'Error Bound': 0.0, 'Reliable CI?': 'Yes'}	{'CI': array([0.9840956 , 1.01860582]), 'Error Bound': 0.0, 'Reliable CI?': 'Yes'}	No
3	On diagnostic imaging and in function studies, without diagnosis|abnormal clinical and laboratory findings, not elsewhere classified$F$41-60	abnormal clinical and laboratory findings, not elsewhere classified	1.0092124980551531	{'CI': array([1.00080951, 1.01766267]), 'Error Bound': 0.0, 'Reliable CI?': 'Yes'}	{'CI': array([0.99968684, 1.01879883]), 'Error Bound': 0.0, 'Reliable CI?': 'Yes'}	No	0.992184945031093	{'CI': array([0.98404464, 1.00036976]), 'Error Bound': 0.0, 'Reliable CI?': 'Yes'}	{'CI': array([0.98404464, 1.00036976]), 'Error Bound': 0.0, 'Reliable CI?': 'Yes'}	No
4	On diagnostic imaging and in function studies, without diagnosis|abnormal clinical and laboratory findings, not elsewhere classified$F$61-	abnormal clinical and laboratory findings, not elsewhere classified	1.018984610209345	{'CI': array([1.00778448, 1.03026833]), 'Error Bound': 0.0, 'Reliable CI?': 'Yes'}	{'CI': array([1.00628964, 1.03178708]), 'Error Bound': 0.0, 'Reliable CI?': 'Yes'}	Yes	0.9941059476795037	{'CI': array([0.98336259, 1.00492681]), 'Error Bound': 0.0, 'Reliable CI?': 'Yes'}	{'CI': array([0.98336259, 1.00492681]), 'Error Bound': 0.0, 'Reliable CI?': 'Yes'}	No
5	On diagnostic imaging and in function studies, without diagnosis|abnormal clinical and laboratory findings, not elsewhere classified$M$0-10	abnormal clinical and laboratory findings, not elsewhere classified	1.000762553252431	{'CI': array([0.95691757, 1.045928 ]), 'Error Bound': 0.0, 'Reliable CI?': 'Yes'}	{'CI': array([0.95691757, 1.045928 ]), 'Error Bound': 0.0, 'Reliable CI?': 'Yes'}	No	1.0031007507932812	{'CI': array([0.95864597, 1.04891226]), 'Error Bound': 0.0, 'Reliable CI?': 'Yes'}	{'CI': array([0.95864597, 1.04891226]), 'Error Bound': 0.0, 'Reliable CI?': 'Yes'}	No
6	On diagnostic imaging and in function studies, without diagnosis|abnormal clinical and laboratory findings, not elsewhere classified$M$11-20	abnormal clinical and laboratory findings, not elsewhere classified	1.025379734740147	{'CI': array([0.97691398, 1.07544917]), 'Error Bound': 0.0, 'Reliable CI?': 'Yes'}	{'CI': array([0.97691398, 1.07544917]), 'Error Bound': 0.0, 'Reliable CI?': 'Yes'}	No	0.993838847804203	{'CI': array([0.94828677, 1.04081953]), 'Error Bound': 0.0, 'Reliable CI?': 'Yes'}	{'CI': array([0.94828677, 1.04081953]), 'Error Bound': 0.0, 'Reliable CI?': 'Yes'}	No
7	On diagnostic imaging and in function studies, without diagnosis|abnormal clinical and laboratory findings, not elsewhere classified$M$21-40	abnormal clinical and laboratory findings, not elsewhere classified	0.9935712793558016	{'CI': array([0.96912063, 1.01842784]), 'Error Bound': 0.0, 'Reliable CI?': 'Yes'}	{'CI': array([0.96912063, 1.01842784]), 'Error Bound': 0.0, 'Reliable CI?': 'Yes'}	No	0.9807112670102706	{'CI': array([0.95605987, 1.00577696]), 'Error Bound': 0.0, 'Reliable CI?': 'Yes'}	{'CI': array([0.95605987, 1.00577696]), 'Error Bound': 0.0, 'Reliable CI?': 'Yes'}	No
8	On diagnostic imaging and in function studies, without diagnosis|abnormal clinical and laboratory findings, not elsewhere classified$M$41-60	abnormal clinical and laboratory findings, not elsewhere classified	1.0062913926824748	{'CI': array([0.99269311, 1.02001378]), 'Error Bound': 0.0, 'Reliable CI?': 'Yes'}	{'CI': array([0.99269311, 1.02001378]), 'Error Bound': 0.0, 'Reliable CI?': 'Yes'}	No	0.9905977639811645	{'CI': array([0.97702517, 1.00429461]), 'Error Bound': 0.0, 'Reliable CI?': 'Yes'}	{'CI': array([0.97702517, 1.00429461]), 'Error Bound': 0.0, 'Reliable CI?': 'Yes'}	No
9	On diagnostic imaging and in function studies, without diagnosis|abnormal clinical and laboratory findings, not elsewhere classified$M$61-	abnormal clinical and laboratory findings, not elsewhere classified	1.0233498753283776	{'CI': array([1.00920142, 1.0376318 ]), 'Error Bound': 0.0, 'Reliable CI?': 'Yes'}	{'CI': array([1.00731512, 1.03955627]), 'Error Bound': 0.0, 'Reliable CI?': 'Yes'}	Yes	1.0026630752693366	{'CI': array([0.98873536, 1.01672093]), 'Error Bound': 0.0, 'Reliable CI?': 'Yes'}	{'CI': array([0.98873536, 1.01672093]), 'Error Bound': 0.0, 'Reliable CI?': 'Yes'}	No
10	On examination of blood, without diagnosis|abnormal clinical and laboratory findings, not elsewhere classified$F$0-10	abnormal clinical and laboratory findings, not elsewhere classified	0.9834654538577662	{'CI': array([0.90954879, 1.06123767]), 'Error Bound': 0.0, 'Reliable CI?': 'Yes'}	{'CI': array([0.90954879, 1.06123767]), 'Error Bound': 0.0, 'Reliable CI?': 'Yes'}	No	1.06453617878605	{'CI': array([0.98347308, 1.15012951]), 'Error Bound': 0.0, 'Reliable CI?': 'Yes'}	{'CI': array([0.98347308, 1.15012951]), 'Error Bound': 0.0, 'Reliable CI?': 'Yes'}	No
11	On examination of blood, without diagnosis|abnormal clinical and laboratory findings, not elsewhere classified$F$11-20	abnormal clinical and laboratory findings, not elsewhere classified	1.0048241989088842	{'CI': array([0.95199986, 1.05957294]), 'Error Bound': 0.0, 'Reliable CI?': 'Yes'}	{'CI': array([0.95199986, 1.05957294]), 'Error Bound': 0.0, 'Reliable CI?': 'Yes'}	No	1.0141972757759796	{'CI': array([0.96149058, 1.06881271]), 'Error Bound': 0.0, 'Reliable CI?': 'Yes'}	{'CI': array([0.96149058, 1.06881271]), 'Error Bound': 0.0, 'Reliable CI?': 'Yes'}	No
12	On examination of blood, without diagnosis|abnormal clinical and laboratory findings, not elsewhere classified$F$21-40	abnormal clinical and laboratory findings, not elsewhere classified	1.0079663536243078	{'CI': array([0.98804611, 1.02815391]), 'Error Bound': 0.0, 'Reliable CI?': 'Yes'}	{'CI': array([0.98804611, 1.02815391]), 'Error Bound': 0.0, 'Reliable CI?': 'Yes'}	No	0.9979596777146841	{'CI': array([0.97823001, 1.01795235]), 'Error Bound': 0.0, 'Reliable CI?': 'Yes'}	{'CI': array([0.97823001, 1.01795235]), 'Error Bound': 0.0, 'Reliable CI?': 'Yes'}	No
13	On examination of blood, without diagnosis|abnormal clinical and laboratory findings, not elsewhere classified$F$41-60	abnormal clinical and laboratory findings, not elsewhere classified	1.006054167403948	{'CI': array([0.99399357, 1.0182123 ]), 'Error Bound': 0.0, 'Reliable CI?': 'Yes'}	{'CI': array([0.99399357, 1.0182123 ]), 'Error Bound': 0.0, 'Reliable CI?': 'Yes'}	No	0.9909133230252996	{'CI': array([0.97919611, 1.00272302]), 'Error Bound': 0.0, 'Reliable CI?': 'Yes'}	{'CI': array([0.97919611, 1.00272302]), 'Error Bound': 0.0, 'Reliable CI?': 'Yes'}	No
14	On examination of blood, without diagnosis|abnormal clinical and laboratory findings, not elsewhere classified$F$61-	abnormal clinical and laboratory findings, not elsewhere classified	1.0462622954524525	{'CI': array([1.02942469, 1.06328783]), 'Error Bound': 0.0, 'Reliable CI?': 'Yes'}	{'CI': array([1.027182 , 1.06558428]), 'Error Bound': 0.0, 'Reliable CI?': 'Yes'}	Yes	0.9840959236811934	{'CI': array([0.96841114, 0.999947 ]), 'Error Bound': 0.0, 'Reliable CI?': 'Yes'}	{'CI': array([0.96596286, 1.00245162]), 'Error Bound': 0.0, 'Reliable CI?': 'Yes'}	No
15	On examination of blood, without diagnosis|abnormal clinical and laboratory findings, not elsewhere classified$M$0-10	abnormal clinical and laboratory findings, not elsewhere classified	1.0443329738230522	{'CI': array([0.97143318, 1.12090117]), 'Error Bound': 0.0, 'Reliable CI?': 'Yes'}	{'CI': array([0.97143318, 1.12090117]), 'Error Bound': 0.0, 'Reliable CI?': 'Yes'}	No	1.0528400526668606	{'CI': array([0.97748289, 1.13211211]), 'Error Bound': 0.0, 'Reliable CI?': 'Yes'}	{'CI': array([0.97748289, 1.13211211]), 'Error Bound': 0.0, 'Reliable CI?': 'Yes'}	No
16	On examination of blood, without diagnosis|abnormal clinical and laboratory findings, not elsewhere classified$M$11-20	abnormal clinical and laboratory findings, not elsewhere classified	0.9787953470037551	{'CI': array([0.92162252, 1.03824963]), 'Error Bound': 0.0, 'Reliable CI?': 'Yes'}	{'CI': array([0.92162252, 1.03824963]), 'Error Bound': 0.0, 'Reliable CI?': 'Yes'}	No	0.9775840572303791	{'CI': array([0.91987398, 1.03761959]), 'Error Bound': 0.0, 'Reliable CI?': 'Yes'}	{'CI': array([0.91987398, 1.03761959]), 'Error Bound': 0.0, 'Reliable CI?': 'Yes'}	No
17	On examination of blood, without diagnosis|abnormal clinical and laboratory findings, not elsewhere classified$M$21-40	abnormal clinical and laboratory findings, not elsewhere classified	1.00084204210374	{'CI': array([0.97818834, 1.0238429 ]), 'Error Bound': 0.0, 'Reliable CI?': 'Yes'}	{'CI': array([0.97818834, 1.0238429 ]), 'Error Bound': 0.0, 'Reliable CI?': 'Yes'}	No	0.9811736613268252	{'CI': array([0.9585173 , 1.00417945]), 'Error Bound': 0.0, 'Reliable CI?': 'Yes'}	{'CI': array([0.9585173 , 1.00417945]), 'Error Bound': 0.0, 'Reliable CI?': 'Yes'}	No
18	On examination of blood, without diagnosis|abnormal clinical and laboratory findings, not elsewhere classified$M$41-60	abnormal clinical and laboratory findings, not elsewhere classified	1.0156390152251944	{'CI': array([1.0029028, 1.0284837]), 'Error Bound': 0.0, 'Reliable CI?': 'Yes'}	{'CI': array([1.00120394, 1.03021359]), 'Error Bound': 0.0, 'Reliable CI?': 'Yes'}	Yes	0.9869745306318677	{'CI': array([0.9745712 , 0.99948167]), 'Error Bound': 0.0, 'Reliable CI?': 'Yes'}	{'CI': array([0.97263272, 1.00145532]), 'Error Bound': 0.0, 'Reliable CI?': 'Yes'}	No
19	On examination of blood, without diagnosis|abnormal clinical and laboratory findings, not elsewhere classified$M$61-	abnormal clinical and laboratory findings, not elsewhere classified	1.0534239853298666	{'CI': array([1.03601206, 1.07103648]), 'Error Bound': 0.0, 'Reliable CI?': 'Yes'}	{'CI': array([1.03369333, 1.0734126 ]), 'Error Bound': 0.0, 'Reliable CI?': 'Yes'}	Yes	0.9990098283688005	{'CI': array([0.98251868, 1.01568398]), 'Error Bound': 0.0, 'Reliable CI?': 'Yes'}	{'CI': array([0.98251868, 1.01568398]), 'Error Bound': 0.0, 'Reliable CI?': 'Yes'}	No
20	On examination of other body fluids, substances and tissues, without diagnosis|abnormal clinical and laboratory findings, not elsewhere classified$F$11-20	abnormal clinical and laboratory findings, not elsewhere classified	1.0063854158771575	{'CI': array([0.97181822, 1.04176599]), 'Error Bound': 0.0, 'Reliable CI?': 'Yes'}	{'CI': array([0.97181822, 1.04176599]), 'Error Bound': 0.0, 'Reliable CI?': 'Yes'}	No	1.0266667908279627	{'CI': array([0.98988164, 1.06436774]), 'Error Bound': 0.0, 'Reliable CI?': 'Yes'}	{'CI': array([0.98988164, 1.06436774]), 'Error Bound': 0.0, 'Reliable CI?': 'Yes'}	No
21	On examination of other body fluids, substances and tissues, without diagnosis|abnormal clinical and laboratory findings, not elsewhere classified$F$21-40	abnormal clinical and laboratory findings, not elsewhere classified	1.0358043111932427	{'CI': array([1.0229637 , 1.04875445]), 'Error Bound': 0.0, 'Reliable CI?': 'Yes'}	{'CI': array([1.02125092, 1.05049855]), 'Error Bound': 0.0, 'Reliable CI?': 'Yes'}	Yes	1.0014347209797965	{'CI': array([0.98876457, 1.01421269]), 'Error Bound': 0.0, 'Reliable CI?': 'Yes'}	{'CI': array([0.98876457, 1.01421269]), 'Error Bound': 0.0, 'Reliable CI?': 'Yes'}	No
22	On examination of other body fluids, substances and tissues, without diagnosis|abnormal clinical and laboratory findings, not elsewhere classified$F$41-60	abnormal clinical and laboratory findings, not elsewhere classified	1.0378039516413735	{'CI': array([1.02075492, 1.05504648]), 'Error Bound': 0.0, 'Reliable CI?': 'Yes'}	{'CI': array([1.01848429, 1.05737245]), 'Error Bound': 0.0, 'Reliable CI?': 'Yes'}	Yes	0.9885752977833919	{'CI': array([0.97230999, 1.00501951]), 'Error Bound': 0.0, 'Reliable CI?': 'Yes'}	{'CI': array([0.97230999, 1.00501951]), 'Error Bound': 0.0, 'Reliable CI?': 'Yes'}	No
23	On examination of other body fluids, substances and tissues, without diagnosis|abnormal clinical and laboratory findings, not elsewhere classified$F$61-	abnormal clinical and laboratory findings, not elsewhere classified	1.0868228259798474	{'CI': array([1.03959976, 1.13553409]), 'Error Bound': 0.0, 'Reliable CI?': 'Yes'}	{'CI': array([1.0333768 , 1.14218307]), 'Error Bound': 0.0, 'Reliable CI?': 'Yes'}	Yes	1.003572195384343	{'CI': array([0.96014422, 1.04829075]), 'Error Bound': 0.0, 'Reliable CI?': 'Yes'}	{'CI': array([0.96014422, 1.04829075]), 'Error Bound': 0.0, 'Reliable CI?': 'Yes'}	No
24	On examination of other body fluids, substances and tissues, without diagnosis|abnormal clinical and laboratory findings, not elsewhere classified$M$21-40	abnormal clinical and laboratory findings, not elsewhere classified	1.0280752329155625	{'CI': array([0.89238283, 1.17712124]), 'Error Bound': 0.0, 'Reliable CI?': 'Yes'}	{'CI': array([0.89238283, 1.17712124]), 'Error Bound': 0.0, 'Reliable CI?': 'Yes'}	No	0.9769693184910646	{'CI': array([0.84837576, 1.11771334]), 'Error Bound': 0.0, 'Reliable CI?': 'Yes'}	{'CI': array([0.84837576, 1.11771334]), 'Error Bound': 0.0, 'Reliable CI?': 'Yes'}	No
25	On examination of other body fluids, substances and tissues, without diagnosis|abnormal clinical and laboratory findings, not elsewhere classified$M$41-60	abnormal clinical and laboratory findings, not elsewhere classified	1.0292904827267082	{'CI': array([0.92717594, 1.13878504]), 'Error Bound': 0.0, 'Reliable CI?': 'Yes'}	{'CI': array([0.92717594, 1.13878504]), 'Error Bound': 0.0, 'Reliable CI?': 'Yes'}	No	1.0098401040714076	{'CI': array([0.90849516, 1.11849826]), 'Error Bound': 0.0, 'Reliable CI?': 'Yes'}	{'CI': array([0.90849516, 1.11849826]), 'Error Bound': 0.0, 'Reliable CI?': 'Yes'}	No
26	On examination of other body fluids, substances and tissues, without diagnosis|abnormal clinical and laboratory findings, not elsewhere classified$M$61-	abnormal clinical and laboratory findings, not elsewhere classified	1.0671593875172534	{'CI': array([0.94992493, 1.19408237]), 'Error Bound': 0.0, 'Reliable CI?': 'Yes'}	{'CI': array([0.94992493, 1.19408237]), 'Error Bound': 0.0, 'Reliable CI?': 'Yes'}	No	0.9508001497521074	{'CI': array([0.84410542, 1.06579298]), 'Error Bound': 0.0, 'Reliable CI?': 'Yes'}	{'CI': array([0.84410542, 1.06579298]), 'Error Bound': 0.0, 'Reliable CI?': 'Yes'}	No
27	On examination of urine, without diagnosis|abnormal clinical and laboratory findings, not elsewhere classified$F$0-10	abnormal clinical and laboratory findings, not elsewhere classified	1.0314090669016984	{'CI': array([0.95313404, 1.11394845]), 'Error Bound': 0.0, 'Reliable CI?': 'Yes'}	{'CI': array([0.95313404, 1.11394845]), 'Error Bound': 0.0, 'Reliable CI?': 'Yes'}	No	0.9404089732854545	{'CI': array([0.86619764, 1.01856722]), 'Error Bound': 0.0, 'Reliable CI?': 'Yes'}	{'CI': array([0.86619764, 1.01856722]), 'Error Bound': 0.0, 'Reliable CI?': 'Yes'}	No
28	On examination of urine, without diagnosis|abnormal clinical and laboratory findings, not elsewhere classified$F$11-20	abnormal clinical and laboratory findings, not elsewhere classified	1.0089094464663166	{'CI': array([0.94318976, 1.07763023]), 'Error Bound': 0.0, 'Reliable CI?': 'Yes'}	{'CI': array([0.94318976, 1.07763023]), 'Error Bound': 0.0, 'Reliable CI?': 'Yes'}	No	0.9851702202475149	{'CI': array([0.92180767, 1.05133983]), 'Error Bound': 0.0, 'Reliable CI?': 'Yes'}	{'CI': array([0.92180767, 1.05133983]), 'Error Bound': 0.0, 'Reliable CI?': 'Yes'}	No
29	On examination of urine, without diagnosis|abnormal clinical and laboratory findings, not elsewhere classified$F$21-40	abnormal clinical and laboratory findings, not elsewhere classified	1.0023323939751214	{'CI': array([0.96276005, 1.04297585]), 'Error Bound': 0.0, 'Reliable CI?': 'Yes'}	{'CI': array([0.96276005, 1.04297585]), 'Error Bound': 0.0, 'Reliable CI?': 'Yes'}	No	1.0006884093843236	{'CI': array([0.96106515, 1.0413859 ]), 'Error Bound': 0.0, 'Reliable CI?': 'Yes'}	{'CI': array([0.96106515, 1.0413859 ]), 'Error Bound': 0.0, 'Reliable CI?': 'Yes'}	No
30	On examination of urine, without diagnosis|abnormal clinical and laboratory findings, not elsewhere classified$F$41-60	abnormal clinical and laboratory findings, not elsewhere classified	1.0078802513969072	{'CI': array([0.97380178, 1.04274859]), 'Error Bound': 0.0, 'Reliable CI?': 'Yes'}	{'CI': array([0.97380178, 1.04274859]), 'Error Bound': 0.0, 'Reliable CI?': 'Yes'}	No	0.9815813937762743	{'CI': array([0.94863262, 1.01527445]), 'Error Bound': 0.0, 'Reliable CI?': 'Yes'}	{'CI': array([0.94863262, 1.01527445]), 'Error Bound': 0.0, 'Reliable CI?': 'Yes'}	No
31	On examination of urine, without diagnosis|abnormal clinical and laboratory findings, not elsewhere classified$F$61-	abnormal clinical and laboratory findings, not elsewhere classified	1.062386919613987	{'CI': array([1.0150495 , 1.11123211]), 'Error Bound': 0.0, 'Reliable CI?': 'Yes'}	{'CI': array([1.00881246, 1.11790078]), 'Error Bound': 0.0, 'Reliable CI?': 'Yes'}	Yes	0.9783029586772188	{'CI': array([0.93478566, 1.02312759]), 'Error Bound': 0.0, 'Reliable CI?': 'Yes'}	{'CI': array([0.93478566, 1.02312759]), 'Error Bound': 0.0, 'Reliable CI?': 'Yes'}	No
32	On examination of urine, without diagnosis|abnormal clinical and laboratory findings, not elsewhere classified$M$0-10	abnormal clinical and laboratory findings, not elsewhere classified	1.0295672235153581	{'CI': array([0.92077427, 1.14678217]), 'Error Bound': 0.0, 'Reliable CI?': 'Yes'}	{'CI': array([0.92077427, 1.14678217]), 'Error Bound': 0.0, 'Reliable CI?': 'Yes'}	No	1.0060660367324334	{'CI': array([0.89243675, 1.12899285]), 'Error Bound': 0.0, 'Reliable CI?': 'Yes'}	{'CI': array([0.89243675, 1.12899285]), 'Error Bound': 0.0, 'Reliable CI?': 'Yes'}	No
33	On examination of urine, without diagnosis|abnormal clinical and laboratory findings, not elsewhere classified$M$11-20	abnormal clinical and laboratory findings, not elsewhere classified	1.03203977577246	{'CI': array([0.94447938, 1.1249655 ]), 'Error Bound': 0.0, 'Reliable CI?': 'Yes'}	{'CI': array([0.94447938, 1.1249655 ]), 'Error Bound': 0.0, 'Reliable CI?': 'Yes'}	No	0.9583987686411879	{'CI': array([0.87881115, 1.0425085 ]), 'Error Bound': 0.0, 'Reliable CI?': 'Yes'}	{'CI': array([0.87881115, 1.0425085 ]), 'Error Bound': 0.0, 'Reliable CI?': 'Yes'}	No
34	On examination of urine, without diagnosis|abnormal clinical and laboratory findings, not elsewhere classified$M$21-40	abnormal clinical and laboratory findings, not elsewhere classified	0.9781356818845451	{'CI': array([0.91721522, 1.04165391]), 'Error Bound': 0.0, 'Reliable CI?': 'Yes'}	{'CI': array([0.91721522, 1.04165391]), 'Error Bound': 0.0, 'Reliable CI?': 'Yes'}	No	0.9868589849759394	{'CI': array([0.92276738, 1.05382233]), 'Error Bound': 0.0, 'Reliable CI?': 'Yes'}	{'CI': array([0.92276738, 1.05382233]), 'Error Bound': 0.0, 'Reliable CI?': 'Yes'}	No
35	On examination of urine, without diagnosis|abnormal clinical and laboratory findings, not elsewhere classified$M$41-60	abnormal clinical and laboratory findings, not elsewhere classified	1.0056908594501397	{'CI': array([0.96832804, 1.04400599]), 'Error Bound': 0.0, 'Reliable CI?': 'Yes'}	{'CI': array([0.96832804, 1.04400599]), 'Error Bound': 0.0, 'Reliable CI?': 'Yes'}	No	0.99732350416944	{'CI': array([0.95938404, 1.03624781]), 'Error Bound': 0.0, 'Reliable CI?': 'Yes'}	{'CI': array([0.95938404, 1.03624781]), 'Error Bound': 0.0, 'Reliable CI?': 'Yes'}	No
36	On examination of urine, without diagnosis|abnormal clinical and laboratory findings, not elsewhere classified$M$61-	abnormal clinical and laboratory findings, not elsewhere classified	1.0459301798846934	{'CI': array([1.00000759, 1.09327833]), 'Error Bound': 0.0, 'Reliable CI?': 'Yes'}	{'CI': array([0.99395444, 1.09973957]), 'Error Bound': 0.0, 'Reliable CI?': 'Yes'}	No	0.9795109704896071	{'CI': array([0.93642748, 1.02387482]), 'Error Bound': 0.0, 'Reliable CI?': 'Yes'}	{'CI': array([0.93642748, 1.02387482]), 'Error Bound': 0.0, 'Reliable CI?': 'Yes'}	No
37	Certain zoonotic bacterial diseases|bacterial infections, and other intestinal infectious diseases, and stds$F$0-10	bacterial infections, and other intestinal infectious diseases, and stds	0.9735759463926134	{'CI': array([0.76563052, 1.21535282]), 'Error Bound': 3.3670783209121753e-140, 'Reliable CI?': 'Yes'}	{'CI': array([0.76563052, 1.21535282]), 'Error Bound': 3.3670783209121753e-140, 'Reliable CI?': 'Yes'}	No	0.9677879000077292	{'CI': array([0.77354695, 1.19129196]), 'Error Bound': 2.006641726887489e-160, 'Reliable CI?': 'Yes'}	{'CI': array([0.77354695, 1.19129196]), 'Error Bound': 2.006641726887489e-160, 'Reliable CI?': 'Yes'}	No
38	Certain zoonotic bacterial diseases|bacterial infections, and other intestinal infectious diseases, and stds$F$11-20	bacterial infections, and other intestinal infectious diseases, and stds	1.1623339150194878	{'CI': array([0.90090054, 1.47553965]), 'Error Bound': 2.1322465074591958e-110, 'Reliable CI?': 'Yes'}	{'CI': array([0.90090054, 1.47553965]), 'Error Bound': 2.1322465074591958e-110, 'Reliable CI?': 'Yes'}	No	0.7562267071853123	{'CI': array([0.57787176, 0.96107269]), 'Error Bound': 4.110859078429987e-139, 'Reliable CI?': 'Yes'}	{'CI': array([0.5515317 , 0.99659766]), 'Error Bound': 4.110859078429987e-139, 'Reliable CI?': 'Yes'}	Yes
39	Certain zoonotic bacterial diseases|bacterial infections, and other intestinal infectious diseases, and stds$F$21-40	bacterial infections, and other intestinal infectious diseases, and stds	1.0179831323528632	{'CI': array([0.90715801, 1.13759016]), 'Error Bound': 0.0, 'Reliable CI?': 'Yes'}	{'CI': array([0.90715801, 1.13759016]), 'Error Bound': 0.0, 'Reliable CI?': 'Yes'}	No	0.9531755389669544	{'CI': array([0.85452502, 1.05888468]), 'Error Bound': 0.0, 'Reliable CI?': 'Yes'}	{'CI': array([0.85452502, 1.05888468]), 'Error Bound': 0.0, 'Reliable CI?': 'Yes'}	No
40	Certain zoonotic bacterial diseases|bacterial infections, and other intestinal infectious diseases, and stds$F$41-60	bacterial infections, and other intestinal infectious diseases, and stds	0.9995707774280364	{'CI': array([0.93964916, 1.06198539]), 'Error Bound': 0.0, 'Reliable CI?': 'Yes'}	{'CI': array([0.93964916, 1.06198539]), 'Error Bound': 0.0, 'Reliable CI?': 'Yes'}	No	0.9666296217726369	{'CI': array([0.90971847, 1.02581019]), 'Error Bound': 0.0, 'Reliable CI?': 'Yes'}	{'CI': array([0.90971847, 1.02581019]), 'Error Bound': 0.0, 'Reliable CI?': 'Yes'}	No
41	Certain zoonotic bacterial diseases|bacterial infections, and other intestinal infectious diseases, and stds$F$61-	bacterial infections, and other intestinal infectious diseases, and stds	0.9867618634074466	{'CI': array([0.94533297, 1.0293709 ]), 'Error Bound': 0.0, 'Reliable CI?': 'Yes'}	{'CI': array([0.94533297, 1.0293709 ]), 'Error Bound': 0.0, 'Reliable CI?': 'Yes'}	No	0.9814401780328752	{'CI': array([0.94039894, 1.02364089]), 'Error Bound': 0.0, 'Reliable CI?': 'Yes'}	{'CI': array([0.94039894, 1.02364089]), 'Error Bound': 0.0, 'Reliable CI?': 'Yes'}	No
42	Certain zoonotic bacterial diseases|bacterial infections, and other intestinal infectious diseases, and stds$M$0-10	bacterial infections, and other intestinal infectious diseases, and stds	1.0278125211361102	{'CI': array([0.8239492 , 1.26341881]), 'Error Bound': 3.6676696384283276e-157, 'Reliable CI?': 'Yes'}	{'CI': array([0.8239492 , 1.26341881]), 'Error Bound': 3.6676696384283276e-157, 'Reliable CI?': 'Yes'}	No	1.0798080158630259	{'CI': array([0.8756654 , 1.31516271]), 'Error Bound': 1.3395754395928267e-167, 'Reliable CI?': 'Yes'}	{'CI': array([0.8756654 , 1.31516271]), 'Error Bound': 1.3395754395928267e-167, 'Reliable CI?': 'Yes'}	No
43	Certain zoonotic bacterial diseases|bacterial infections, and other intestinal infectious diseases, and stds$M$11-20	bacterial infections, and other intestinal infectious diseases, and stds	1.0656928564686332	{'CI': array([0.80927141, 1.37360689]), 'Error Bound': 3.960904645579678e-102, 'Reliable CI?': 'Yes'}	{'CI': array([0.80927141, 1.37360689]), 'Error Bound': 3.960904645579678e-102, 'Reliable CI?': 'Yes'}	No	0.7494486339284651	{'CI': array([0.56251923, 0.9657697 ]), 'Error Bound': 9.331797645676373e-125, 'Reliable CI?': 'Yes'}	{'CI': array([0.53497193, 1.00353588]), 'Error Bound': 9.331797645676373e-125, 'Reliable CI?': 'Yes'}	No
44	Certain zoonotic bacterial diseases|bacterial infections, and other intestinal infectious diseases, and stds$M$21-40	bacterial infections, and other intestinal infectious diseases, and stds	0.9351118347130924	{'CI': array([0.8190987 , 1.06107968]), 'Error Bound': 0.0, 'Reliable CI?': 'Yes'}	{'CI': array([0.8190987 , 1.06107968]), 'Error Bound': 0.0, 'Reliable CI?': 'Yes'}	No	1.084835489905644	{'CI': array([0.9591428 , 1.22167139]), 'Error Bound': 0.0, 'Reliable CI?': 'Yes'}	{'CI': array([0.9591428 , 1.22167139]), 'Error Bound': 0.0, 'Reliable CI?': 'Yes'}	No
45	Certain zoonotic bacterial diseases|bacterial infections, and other intestinal infectious diseases, and stds$M$41-60	bacterial infections, and other intestinal infectious diseases, and stds	1.0236301737815472	{'CI': array([0.96297455, 1.08682039]), 'Error Bound': 0.0, 'Reliable CI?': 'Yes'}	{'CI': array([0.96297455, 1.08682039]), 'Error Bound': 0.0, 'Reliable CI?': 'Yes'}	No	0.966890978092783	{'CI': array([0.91098132, 1.02498902]), 'Error Bound': 0.0, 'Reliable CI?': 'Yes'}	{'CI': array([0.91098132, 1.02498902]), 'Error Bound': 0.0, 'Reliable CI?': 'Yes'}	No
46	Certain zoonotic bacterial diseases|bacterial infections, and other intestinal infectious diseases, and stds$M$61-	bacterial infections, and other intestinal infectious diseases, and stds	0.994967069826945	{'CI': array([0.9537698 , 1.03732782]), 'Error Bound': 0.0, 'Reliable CI?': 'Yes'}	{'CI': array([0.9537698 , 1.03732782]), 'Error Bound': 0.0, 'Reliable CI?': 'Yes'}	No	0.9845285152480241	{'CI': array([0.94560792, 1.02448915]), 'Error Bound': 0.0, 'Reliable CI?': 'Yes'}	{'CI': array([0.94560792, 1.02448915]), 'Error Bound': 0.0, 'Reliable CI?': 'Yes'}	No
47	Infections with a predominantly sexual mode of transmission|bacterial infections, and other intestinal infectious diseases, and stds$F$0-10	bacterial infections, and other intestinal infectious diseases, and stds	0.9623805689348882	{'CI': array([0.79831013, 1.14689919]), 'Error Bound': 2.6898130765442218e-226, 'Reliable CI?': 'Yes'}	{'CI': array([0.79831013, 1.14689919]), 'Error Bound': 2.6898130765442218e-226, 'Reliable CI?': 'Yes'}	No	0.9604875080196846	{'CI': array([0.79803105, 1.14297842]), 'Error Bound': 1.9942472747727938e-230, 'Reliable CI?': 'Yes'}	{'CI': array([0.79803105, 1.14297842]), 'Error Bound': 1.9942472747727938e-230, 'Reliable CI?': 'Yes'}	No
48	Infections with a predominantly sexual mode of transmission|bacterial infections, and other intestinal infectious diseases, and stds$F$11-20	bacterial infections, and other intestinal infectious diseases, and stds	1.0108634276044912	{'CI': array([0.95621194, 1.06757306]), 'Error Bound': 0.0, 'Reliable CI?': 'Yes'}	{'CI': array([0.95621194, 1.06757306]), 'Error Bound': 0.0, 'Reliable CI?': 'Yes'}	No	0.9687028038998159	{'CI': array([0.91532428, 1.02407103]), 'Error Bound': 0.0, 'Reliable CI?': 'Yes'}	{'CI': array([0.91532428, 1.02407103]), 'Error Bound': 0.0, 'Reliable CI?': 'Yes'}	No
49	Infections with a predominantly sexual mode of transmission|bacterial infections, and other intestinal infectious diseases, and stds$F$21-40	bacterial infections, and other intestinal infectious diseases, and stds	0.9992409797226153	{'CI': array([0.97099539, 1.02802864]), 'Error Bound': 0.0, 'Reliable CI?': 'Yes'}	{'CI': array([0.97099539, 1.02802864]), 'Error Bound': 0.0, 'Reliable CI?': 'Yes'}	No	0.9918326086748168	{'CI': array([0.96373638, 1.02046635]), 'Error Bound': 0.0, 'Reliable CI?': 'Yes'}	{'CI': array([0.96373638, 1.02046635]), 'Error Bound': 0.0, 'Reliable CI?': 'Yes'}	No
50	Infections with a predominantly sexual mode of transmission|bacterial infections, and other intestinal infectious diseases, and stds$F$41-60	bacterial infections, and other intestinal infectious diseases, and stds	1.0048979805190883	{'CI': array([0.97214504, 1.03838063]), 'Error Bound': 0.0, 'Reliable CI?': 'Yes'}	{'CI': array([0.97214504, 1.03838063]), 'Error Bound': 0.0, 'Reliable CI?': 'Yes'}	No	0.9810056118836216	{'CI': array([0.94931837, 1.01338077]), 'Error Bound': 0.0, 'Reliable CI?': 'Yes'}	{'CI': array([0.94931837, 1.01338077]), 'Error Bound': 0.0, 'Reliable CI?': 'Yes'}	No
51	Infections with a predominantly sexual mode of transmission|bacterial infections, and other intestinal infectious diseases, and stds$F$61-	bacterial infections, and other intestinal infectious diseases, and stds	0.9981565165341536	{'CI': array([0.96207246, 1.03512913]), 'Error Bound': 0.0, 'Reliable CI?': 'Yes'}	{'CI': array([0.96207246, 1.03512913]), 'Error Bound': 0.0, 'Reliable CI?': 'Yes'}	No	0.9839563865098602	{'CI': array([0.94871625, 1.02004725]), 'Error Bound': 0.0, 'Reliable CI?': 'Yes'}	{'CI': array([0.94871625, 1.02004725]), 'Error Bound': 0.0, 'Reliable CI?': 'Yes'}	No
52	Infections with a predominantly sexual mode of transmission|bacterial infections, and other intestinal infectious diseases, and stds$M$0-10	bacterial infections, and other intestinal infectious diseases, and stds	0.9218459623839578	{'CI': array([0.75623393, 1.10864572]), 'Error Bound': 1.4706561847870317e-209, 'Reliable CI?': 'Yes'}	{'CI': array([0.75623393, 1.10864572]), 'Error Bound': 1.4706561847870317e-209, 'Reliable CI?': 'Yes'}	No	1.0167166331487796	{'CI': array([0.8353849, 1.2228374]), 'Error Bound': 8.061611348910868e-198, 'Reliable CI?': 'Yes'}	{'CI': array([0.8353849, 1.2228374]), 'Error Bound': 8.061611348910868e-198, 'Reliable CI?': 'Yes'}	No
53	Infections with a predominantly sexual mode of transmission|bacterial infections, and other intestinal infectious diseases, and stds$M$11-20	bacterial infections, and other intestinal infectious diseases, and stds	0.99628640786994	{'CI': array([0.88990678, 1.1107943 ]), 'Error Bound': 0.0, 'Reliable CI?': 'Yes'}	{'CI': array([0.88990678, 1.1107943 ]), 'Error Bound': 0.0, 'Reliable CI?': 'Yes'}	No	1.0065831007592874	{'CI': array([0.89671638, 1.12510563]), 'Error Bound': 0.0, 'Reliable CI?': 'Yes'}	{'CI': array([0.89671638, 1.12510563]), 'Error Bound': 0.0, 'Reliable CI?': 'Yes'}	No
54	Infections with a predominantly sexual mode of transmission|bacterial infections, and other intestinal infectious diseases, and stds$M$21-40	bacterial infections, and other intestinal infectious diseases, and stds	0.9895192741757212	{'CI': array([0.95138726, 1.02864918]), 'Error Bound': 0.0, 'Reliable CI?': 'Yes'}	{'CI': array([0.95138726, 1.02864918]), 'Error Bound': 0.0, 'Reliable CI?': 'Yes'}	No	1.006177860562266	{'CI': array([0.96710281, 1.04629508]), 'Error Bound': 0.0, 'Reliable CI?': 'Yes'}	{'CI': array([0.96710281, 1.04629508]), 'Error Bound': 0.0, 'Reliable CI?': 'Yes'}	No
55	Infections with a predominantly sexual mode of transmission|bacterial infections, and other intestinal infectious diseases, and stds$M$41-60	bacterial infections, and other intestinal infectious diseases, and stds	1.0177699927384933	{'CI': array([0.98097149, 1.05548811]), 'Error Bound': 0.0, 'Reliable CI?': 'Yes'}	{'CI': array([0.98097149, 1.05548811]), 'Error Bound': 0.0, 'Reliable CI?': 'Yes'}	No	0.9742210159471995	{'CI': array([0.93948608, 1.00978618]), 'Error Bound': 0.0, 'Reliable CI?': 'Yes'}	{'CI': array([0.93948608, 1.00978618]), 'Error Bound': 0.0, 'Reliable CI?': 'Yes'}	No
56	Infections with a predominantly sexual mode of transmission|bacterial infections, and other intestinal infectious diseases, and stds$M$61-	bacterial infections, and other intestinal infectious diseases, and stds	1.0116328152493244	{'CI': array([0.97481294, 1.04937407]), 'Error Bound': 0.0, 'Reliable CI?': 'Yes'}	{'CI': array([0.97481294, 1.04937407]), 'Error Bound': 0.0, 'Reliable CI?': 'Yes'}	No	0.9748073177195025	{'CI': array([0.94064377, 1.00977226]), 'Error Bound': 0.0, 'Reliable CI?': 'Yes'}	{'CI': array([0.94064377, 1.00977226]), 'Error Bound': 0.0, 'Reliable CI?': 'Yes'}	No
57	Intestinal infectious diseases|bacterial infections, and other intestinal infectious diseases, and stds$F$0-10	bacterial infections, and other intestinal infectious diseases, and stds	0.9980701044923779	{'CI': array([0.96329155, 1.03367525]), 'Error Bound': 0.0, 'Reliable CI?': 'Yes'}	{'CI': array([0.96329155, 1.03367525]), 'Error Bound': 0.0, 'Reliable CI?': 'Yes'}	No	0.9987710069257826	{'CI': array([0.95737273, 1.04134516]), 'Error Bound': 0.0, 'Reliable CI?': 'Yes'}	{'CI': array([0.95737273, 1.04134516]), 'Error Bound': 0.0, 'Reliable CI?': 'Yes'}	No
58	Intestinal infectious diseases|bacterial infections, and other intestinal infectious diseases, and stds$F$11-20	bacterial infections, and other intestinal infectious diseases, and stds	1.0525483142808982	{'CI': array([0.99200302, 1.1155938 ]), 'Error Bound': 0.0, 'Reliable CI?': 'Yes'}	{'CI': array([0.99200302, 1.1155938 ]), 'Error Bound': 0.0, 'Reliable CI?': 'Yes'}	No	0.9539429821698809	{'CI': array([0.89464719, 1.01571712]), 'Error Bound': 0.0, 'Reliable CI?': 'Yes'}	{'CI': array([0.89464719, 1.01571712]), 'Error Bound': 0.0, 'Reliable CI?': 'Yes'}	No
59	Intestinal infectious diseases|bacterial infections, and other intestinal infectious diseases, and stds$F$21-40	bacterial infections, and other intestinal infectious diseases, and stds	1.042622941885393	{'CI': array([1.00276722, 1.08355061]), 'Error Bound': 0.0, 'Reliable CI?': 'Yes'}	{'CI': array([0.99750262, 1.08912199]), 'Error Bound': 0.0, 'Reliable CI?': 'Yes'}	No	0.9797626904705895	{'CI': array([0.94066228, 1.01991633]), 'Error Bound': 0.0, 'Reliable CI?': 'Yes'}	{'CI': array([0.94066228, 1.01991633]), 'Error Bound': 0.0, 'Reliable CI?': 'Yes'}	No
60	Intestinal infectious diseases|bacterial infections, and other intestinal infectious diseases, and stds$F$41-60	bacterial infections, and other intestinal infectious diseases, and stds	1.0147449934584947	{'CI': array([0.98313927, 1.0470274 ]), 'Error Bound': 0.0, 'Reliable CI?': 'Yes'}	{'CI': array([0.98313927, 1.0470274 ]), 'Error Bound': 0.0, 'Reliable CI?': 'Yes'}	No	0.9800758325359052	{'CI': array([0.94855211, 1.01228054]), 'Error Bound': 0.0, 'Reliable CI?': 'Yes'}	{'CI': array([0.94855211, 1.01228054]), 'Error Bound': 0.0, 'Reliable CI?': 'Yes'}	No
61	Intestinal infectious diseases|bacterial infections, and other intestinal infectious diseases, and stds$F$61-	bacterial infections, and other intestinal infectious diseases, and stds	1.0162302534712284	{'CI': array([0.9891095 , 1.04384684]), 'Error Bound': 0.0, 'Reliable CI?': 'Yes'}	{'CI': array([0.9891095 , 1.04384684]), 'Error Bound': 0.0, 'Reliable CI?': 'Yes'}	No	0.9748590977182	{'CI': array([0.94774213, 1.00247857]), 'Error Bound': 0.0, 'Reliable CI?': 'Yes'}	{'CI': array([0.94774213, 1.00247857]), 'Error Bound': 0.0, 'Reliable CI?': 'Yes'}	No
62	Intestinal infectious diseases|bacterial infections, and other intestinal infectious diseases, and stds$M$0-10	bacterial infections, and other intestinal infectious diseases, and stds	0.981123021703831	{'CI': array([0.94918108, 1.0137649 ]), 'Error Bound': 0.0, 'Reliable CI?': 'Yes'}	{'CI': array([0.94918108, 1.0137649 ]), 'Error Bound': 0.0, 'Reliable CI?': 'Yes'}	No	1.012142254365703	{'CI': array([0.97337549, 1.05193359]), 'Error Bound': 0.0, 'Reliable CI?': 'Yes'}	{'CI': array([0.97337549, 1.05193359]), 'Error Bound': 0.0, 'Reliable CI?': 'Yes'}	No
63	Intestinal infectious diseases|bacterial infections, and other intestinal infectious diseases, and stds$M$11-20	bacterial infections, and other intestinal infectious diseases, and stds	1.026475870826035	{'CI': array([0.96507206, 1.09047576]), 'Error Bound': 0.0, 'Reliable CI?': 'Yes'}	{'CI': array([0.96507206, 1.09047576]), 'Error Bound': 0.0, 'Reliable CI?': 'Yes'}	No	0.9188171719147851	{'CI': array([0.86054791, 0.97950782]), 'Error Bound': 0.0, 'Reliable CI?': 'Yes'}	{'CI': array([0.85159814, 0.98927922]), 'Error Bound': 0.0, 'Reliable CI?': 'Yes'}	Yes
64	Intestinal infectious diseases|bacterial infections, and other intestinal infectious diseases, and stds$M$21-40	bacterial infections, and other intestinal infectious diseases, and stds	0.997032534760812	{'CI': array([0.95127817, 1.04422742]), 'Error Bound': 0.0, 'Reliable CI?': 'Yes'}	{'CI': array([0.95127817, 1.04422742]), 'Error Bound': 0.0, 'Reliable CI?': 'Yes'}	No	1.0122484225927038	{'CI': array([0.96395357, 1.06214203]), 'Error Bound': 0.0, 'Reliable CI?': 'Yes'}	{'CI': array([0.96395357, 1.06214203]), 'Error Bound': 0.0, 'Reliable CI?': 'Yes'}	No
65	Intestinal infectious diseases|bacterial infections, and other intestinal infectious diseases, and stds$M$41-60	bacterial infections, and other intestinal infectious diseases, and stds	1.0192954261940534	{'CI': array([0.98310685, 1.05637255]), 'Error Bound': 0.0, 'Reliable CI?': 'Yes'}	{'CI': array([0.98310685, 1.05637255]), 'Error Bound': 0.0, 'Reliable CI?': 'Yes'}	No	0.9759660837674565	{'CI': array([0.94013075, 1.01268522]), 'Error Bound': 0.0, 'Reliable CI?': 'Yes'}	{'CI': array([0.94013075, 1.01268522]), 'Error Bound': 0.0, 'Reliable CI?': 'Yes'}	No
66	Intestinal infectious diseases|bacterial infections, and other intestinal infectious diseases, and stds$M$61-	bacterial infections, and other intestinal infectious diseases, and stds	1.0099412895447883	{'CI': array([0.97979398, 1.04070382]), 'Error Bound': 0.0, 'Reliable CI?': 'Yes'}	{'CI': array([0.97979398, 1.04070382]), 'Error Bound': 0.0, 'Reliable CI?': 'Yes'}	No	0.9918644724061836	{'CI': array([0.96201781, 1.02231744]), 'Error Bound': 0.0, 'Reliable CI?': 'Yes'}	{'CI': array([0.96201781, 1.02231744]), 'Error Bound': 0.0, 'Reliable CI?': 'Yes'}	No
67	Other bacterial diseases|bacterial infections, and other intestinal infectious diseases, and stds$F$0-10	bacterial infections, and other intestinal infectious diseases, and stds	0.9645420381976512	{'CI': array([0.90841183, 1.02288258]), 'Error Bound': 0.0, 'Reliable CI?': 'Yes'}	{'CI': array([0.90841183, 1.02288258]), 'Error Bound': 0.0, 'Reliable CI?': 'Yes'}	No	0.9534464409771852	{'CI': array([0.89380729, 1.01559635]), 'Error Bound': 0.0, 'Reliable CI?': 'Yes'}	{'CI': array([0.89380729, 1.01559635]), 'Error Bound': 0.0, 'Reliable CI?': 'Yes'}	No
68	Other bacterial diseases|bacterial infections, and other intestinal infectious diseases, and stds$F$11-20	bacterial infections, and other intestinal infectious diseases, and stds	1.0404814065932664	{'CI': array([0.96578821, 1.11903297]), 'Error Bound': 0.0, 'Reliable CI?': 'Yes'}	{'CI': array([0.96578821, 1.11903297]), 'Error Bound': 0.0, 'Reliable CI?': 'Yes'}	No	0.933930597579528	{'CI': array([0.86737111, 1.00365121]), 'Error Bound': 0.0, 'Reliable CI?': 'Yes'}	{'CI': array([0.86737111, 1.00365121]), 'Error Bound': 0.0, 'Reliable CI?': 'Yes'}	No
69	Other bacterial diseases|bacterial infections, and other intestinal infectious diseases, and stds$F$21-40	bacterial infections, and other intestinal infectious diseases, and stds	0.9923828922688878	{'CI': array([0.9515131 , 1.03440011]), 'Error Bound': 0.0, 'Reliable CI?': 'Yes'}	{'CI': array([0.9515131 , 1.03440011]), 'Error Bound': 0.0, 'Reliable CI?': 'Yes'}	No	0.9818970109931476	{'CI': array([0.94333198, 1.0214855 ]), 'Error Bound': 0.0, 'Reliable CI?': 'Yes'}	{'CI': array([0.94333198, 1.0214855 ]), 'Error Bound': 0.0, 'Reliable CI?': 'Yes'}	No
70	Other bacterial diseases|bacterial infections, and other intestinal infectious diseases, and stds$F$41-60	bacterial infections, and other intestinal infectious diseases, and stds	0.9934844819632846	{'CI': array([0.96791497, 1.01949827]), 'Error Bound': 0.0, 'Reliable CI?': 'Yes'}	{'CI': array([0.96791497, 1.01949827]), 'Error Bound': 0.0, 'Reliable CI?': 'Yes'}	No	0.9819689449110427	{'CI': array([0.95717023, 1.00718688]), 'Error Bound': 0.0, 'Reliable CI?': 'Yes'}	{'CI': array([0.95717023, 1.00718688]), 'Error Bound': 0.0, 'Reliable CI?': 'Yes'}	No
71	Other bacterial diseases|bacterial infections, and other intestinal infectious diseases, and stds$F$61-	bacterial infections, and other intestinal infectious diseases, and stds	1.0052474370648408	{'CI': array([0.98437894, 1.02640935]), 'Error Bound': 0.0, 'Reliable CI?': 'Yes'}	{'CI': array([0.98437894, 1.02640935]), 'Error Bound': 0.0, 'Reliable CI?': 'Yes'}	No	0.9937020222133242	{'CI': array([0.97300386, 1.01468981]), 'Error Bound': 0.0, 'Reliable CI?': 'Yes'}	{'CI': array([0.97300386, 1.01468981]), 'Error Bound': 0.0, 'Reliable CI?': 'Yes'}	No
72	Other bacterial diseases|bacterial infections, and other intestinal infectious diseases, and stds$M$0-10	bacterial infections, and other intestinal infectious diseases, and stds	1.0134825827748961	{'CI': array([0.95870903, 1.07032345]), 'Error Bound': 0.0, 'Reliable CI?': 'Yes'}	{'CI': array([0.95870903, 1.07032345]), 'Error Bound': 0.0, 'Reliable CI?': 'Yes'}	No	1.0584827858213939	{'CI': array([0.99638693, 1.12320772]), 'Error Bound': 0.0, 'Reliable CI?': 'Yes'}	{'CI': array([0.99638693, 1.12320772]), 'Error Bound': 0.0, 'Reliable CI?': 'Yes'}	No
73	Other bacterial diseases|bacterial infections, and other intestinal infectious diseases, and stds$M$11-20	bacterial infections, and other intestinal infectious diseases, and stds	0.9636491156490075	{'CI': array([0.88769034, 1.04371045]), 'Error Bound': 0.0, 'Reliable CI?': 'Yes'}	{'CI': array([0.88769034, 1.04371045]), 'Error Bound': 0.0, 'Reliable CI?': 'Yes'}	No	0.9726250520957885	{'CI': array([0.90020584, 1.04875067]), 'Error Bound': 0.0, 'Reliable CI?': 'Yes'}	{'CI': array([0.90020584, 1.04875067]), 'Error Bound': 0.0, 'Reliable CI?': 'Yes'}	No
74	Other bacterial diseases|bacterial infections, and other intestinal infectious diseases, and stds$M$21-40	bacterial infections, and other intestinal infectious diseases, and stds	0.9988321508214035	{'CI': array([0.94947416, 1.04986965]), 'Error Bound': 0.0, 'Reliable CI?': 'Yes'}	{'CI': array([0.94947416, 1.04986965]), 'Error Bound': 0.0, 'Reliable CI?': 'Yes'}	No	1.0095309816627966	{'CI': array([0.9618511 , 1.05876995]), 'Error Bound': 0.0, 'Reliable CI?': 'Yes'}	{'CI': array([0.9618511 , 1.05876995]), 'Error Bound': 0.0, 'Reliable CI?': 'Yes'}	No
75	Other bacterial diseases|bacterial infections, and other intestinal infectious diseases, and stds$M$41-60	bacterial infections, and other intestinal infectious diseases, and stds	1.0089653836517574	{'CI': array([0.98306172, 1.03532274]), 'Error Bound': 0.0, 'Reliable CI?': 'Yes'}	{'CI': array([0.98306172, 1.03532274]), 'Error Bound': 0.0, 'Reliable CI?': 'Yes'}	No	0.9874957636900459	{'CI': array([0.96263595, 1.01277606]), 'Error Bound': 0.0, 'Reliable CI?': 'Yes'}	{'CI': array([0.96263595, 1.01277606]), 'Error Bound': 0.0, 'Reliable CI?': 'Yes'}	No
76	Other bacterial diseases|bacterial infections, and other intestinal infectious diseases, and stds$M$61-	bacterial infections, and other intestinal infectious diseases, and stds	0.9989267038704889	{'CI': array([0.97852907, 1.01960518]), 'Error Bound': 0.0, 'Reliable CI?': 'Yes'}	{'CI': array([0.97852907, 1.01960518]), 'Error Bound': 0.0, 'Reliable CI?': 'Yes'}	No	0.9900709367136998	{'CI': array([0.97025234, 1.01015521]), 'Error Bound': 0.0, 'Reliable CI?': 'Yes'}	{'CI': array([0.97025234, 1.01015521]), 'Error Bound': 0.0, 'Reliable CI?': 'Yes'}	No
77	Other spirochaetal diseases|bacterial infections, and other intestinal infectious diseases, and stds$F$11-20	bacterial infections, and other intestinal infectious diseases, and stds	1.0140083499799322	{'CI': array([0.88123288, 1.15960838]), 'Error Bound': 0.0, 'Reliable CI?': 'Yes'}	{'CI': array([0.88123288, 1.15960838]), 'Error Bound': 0.0, 'Reliable CI?': 'Yes'}	No	0.985028198944661	{'CI': array([0.85300436, 1.12985404]), 'Error Bound': 0.0, 'Reliable CI?': 'Yes'}	{'CI': array([0.85300436, 1.12985404]), 'Error Bound': 0.0, 'Reliable CI?': 'Yes'}	No
78	Other spirochaetal diseases|bacterial infections, and other intestinal infectious diseases, and stds$F$21-40	bacterial infections, and other intestinal infectious diseases, and stds	1.005721596207446	{'CI': array([0.92292118, 1.09334856]), 'Error Bound': 0.0, 'Reliable CI?': 'Yes'}	{'CI': array([0.92292118, 1.09334856]), 'Error Bound': 0.0, 'Reliable CI?': 'Yes'}	No	0.9908734755812343	{'CI': array([0.91445143, 1.07140899]), 'Error Bound': 0.0, 'Reliable CI?': 'Yes'}	{'CI': array([0.91445143, 1.07140899]), 'Error Bound': 0.0, 'Reliable CI?': 'Yes'}	No
79	Other spirochaetal diseases|bacterial infections, and other intestinal infectious diseases, and stds$F$41-60	bacterial infections, and other intestinal infectious diseases, and stds	1.0016867532782459	{'CI': array([0.94260418, 1.06318981]), 'Error Bound': 0.0, 'Reliable CI?': 'Yes'}	{'CI': array([0.94260418, 1.06318981]), 'Error Bound': 0.0, 'Reliable CI?': 'Yes'}	No	0.9907050449842518	{'CI': array([0.93593628, 1.04755492]), 'Error Bound': 0.0, 'Reliable CI?': 'Yes'}	{'CI': array([0.93593628, 1.04755492]), 'Error Bound': 0.0, 'Reliable CI?': 'Yes'}	No
80	Other spirochaetal diseases|bacterial infections, and other intestinal infectious diseases, and stds$F$61-	bacterial infections, and other intestinal infectious diseases, and stds	1.1181128938227352	{'CI': array([0.98086501, 1.26859041]), 'Error Bound': 0.0, 'Reliable CI?': 'Yes'}	{'CI': array([0.98086501, 1.26859041]), 'Error Bound': 0.0, 'Reliable CI?': 'Yes'}	No	0.9917777700444976	{'CI': array([0.88106242, 1.11132329]), 'Error Bound': 0.0, 'Reliable CI?': 'Yes'}	{'CI': array([0.88106242, 1.11132329]), 'Error Bound': 0.0, 'Reliable CI?': 'Yes'}	No
81	Other spirochaetal diseases|bacterial infections, and other intestinal infectious diseases, and stds$M$11-20	bacterial infections, and other intestinal infectious diseases, and stds	0.8919127722771233	{'CI': array([0.74875251, 1.05079894]), 'Error Bound': 1.0079674419505346e-271, 'Reliable CI?': 'Yes'}	{'CI': array([0.74875251, 1.05079894]), 'Error Bound': 1.0079674419505346e-271, 'Reliable CI?': 'Yes'}	No	1.0448287112932677	{'CI': array([0.89108828, 1.21582502]), 'Error Bound': 9.23552245981995e-290, 'Reliable CI?': 'Yes'}	{'CI': array([0.89108828, 1.21582502]), 'Error Bound': 9.23552245981995e-290, 'Reliable CI?': 'Yes'}	No
82	Other spirochaetal diseases|bacterial infections, and other intestinal infectious diseases, and stds$M$21-40	bacterial infections, and other intestinal infectious diseases, and stds	0.9449537227924116	{'CI': array([0.83199812, 1.06729084]), 'Error Bound': 0.0, 'Reliable CI?': 'Yes'}	{'CI': array([0.83199812, 1.06729084]), 'Error Bound': 0.0, 'Reliable CI?': 'Yes'}	No	0.9898701405795507	{'CI': array([0.88693434, 1.10041201]), 'Error Bound': 0.0, 'Reliable CI?': 'Yes'}	{'CI': array([0.88693434, 1.10041201]), 'Error Bound': 0.0, 'Reliable CI?': 'Yes'}	No
83	Other spirochaetal diseases|bacterial infections, and other intestinal infectious diseases, and stds$M$41-60	bacterial infections, and other intestinal infectious diseases, and stds	1.0101300828501878	{'CI': array([0.92919916, 1.09565906]), 'Error Bound': 0.0, 'Reliable CI?': 'Yes'}	{'CI': array([0.92919916, 1.09565906]), 'Error Bound': 0.0, 'Reliable CI?': 'Yes'}	No	0.9615444401845435	{'CI': array([0.89110671, 1.03549802]), 'Error Bound': 0.0, 'Reliable CI?': 'Yes'}	{'CI': array([0.89110671, 1.03549802]), 'Error Bound': 0.0, 'Reliable CI?': 'Yes'}	No
84	Other spirochaetal diseases|bacterial infections, and other intestinal infectious diseases, and stds$M$61-	bacterial infections, and other intestinal infectious diseases, and stds	0.9743906149604569	{'CI': array([0.84121662, 1.12064456]), 'Error Bound': 0.0, 'Reliable CI?': 'Yes'}	{'CI': array([0.84121662, 1.12064456]), 'Error Bound': 0.0, 'Reliable CI?': 'Yes'}	No	0.9513029621932519	{'CI': array([0.83595373, 1.07640981]), 'Error Bound': 0.0, 'Reliable CI?': 'Yes'}	{'CI': array([0.83595373, 1.07640981]), 'Error Bound': 0.0, 'Reliable CI?': 'Yes'}	No
85	Tuberculosis|bacterial infections, and other intestinal infectious diseases, and stds$F$21-40	bacterial infections, and other intestinal infectious diseases, and stds	1.082585816638966	{'CI': array([0.95768739, 1.21849468]), 'Error Bound': 0.0, 'Reliable CI?': 'Yes'}	{'CI': array([0.95768739, 1.21849468]), 'Error Bound': 0.0, 'Reliable CI?': 'Yes'}	No	1.0811149940885463	{'CI': array([0.9554905, 1.2178868]), 'Error Bound': 0.0, 'Reliable CI?': 'Yes'}	{'CI': array([0.9554905, 1.2178868]), 'Error Bound': 0.0, 'Reliable CI?': 'Yes'}	No
86	Tuberculosis|bacterial infections, and other intestinal infectious diseases, and stds$F$41-60	bacterial infections, and other intestinal infectious diseases, and stds	0.9688678784412589	{'CI': array([0.88096542, 1.06230145]), 'Error Bound': 0.0, 'Reliable CI?': 'Yes'}	{'CI': array([0.88096542, 1.06230145]), 'Error Bound': 0.0, 'Reliable CI?': 'Yes'}	No	0.9669676916589915	{'CI': array([0.87970122, 1.05968544]), 'Error Bound': 0.0, 'Reliable CI?': 'Yes'}	{'CI': array([0.87970122, 1.05968544]), 'Error Bound': 0.0, 'Reliable CI?': 'Yes'}	No
87	Tuberculosis|bacterial infections, and other intestinal infectious diseases, and stds$F$61-	bacterial infections, and other intestinal infectious diseases, and stds	1.0293340165272895	{'CI': array([0.92650337, 1.13964147]), 'Error Bound': 0.0, 'Reliable CI?': 'Yes'}	{'CI': array([0.92650337, 1.13964147]), 'Error Bound': 0.0, 'Reliable CI?': 'Yes'}	No	1.0605453505125744	{'CI': array([0.95417404, 1.17484625]), 'Error Bound': 0.0, 'Reliable CI?': 'Yes'}	{'CI': array([0.95417404, 1.17484625]), 'Error Bound': 0.0, 'Reliable CI?': 'Yes'}	No
88	Tuberculosis|bacterial infections, and other intestinal infectious diseases, and stds$M$21-40	bacterial infections, and other intestinal infectious diseases, and stds	1.069238488055684	{'CI': array([0.92269559, 1.23124666]), 'Error Bound': 0.0, 'Reliable CI?': 'Yes'}	{'CI': array([0.92269559, 1.23124666]), 'Error Bound': 0.0, 'Reliable CI?': 'Yes'}	No	0.9574586753515559	{'CI': array([0.8283183 , 1.09894654]), 'Error Bound': 0.0, 'Reliable CI?': 'Yes'}	{'CI': array([0.8283183 , 1.09894654]), 'Error Bound': 0.0, 'Reliable CI?': 'Yes'}	No
89	Tuberculosis|bacterial infections, and other intestinal infectious diseases, and stds$M$41-60	bacterial infections, and other intestinal infectious diseases, and stds	0.9621078040933438	{'CI': array([0.87424722, 1.05550762]), 'Error Bound': 0.0, 'Reliable CI?': 'Yes'}	{'CI': array([0.87424722, 1.05550762]), 'Error Bound': 0.0, 'Reliable CI?': 'Yes'}	No	1.0452396227447818	{'CI': array([0.94953467, 1.14735986]), 'Error Bound': 0.0, 'Reliable CI?': 'Yes'}	{'CI': array([0.94953467, 1.14735986]), 'Error Bound': 0.0, 'Reliable CI?': 'Yes'}	No
90	Tuberculosis|bacterial infections, and other intestinal infectious diseases, and stds$M$61-	bacterial infections, and other intestinal infectious diseases, and stds	1.0696365806296575	{'CI': array([0.97022363, 1.17592424]), 'Error Bound': 0.0, 'Reliable CI?': 'Yes'}	{'CI': array([0.97022363, 1.17592424]), 'Error Bound': 0.0, 'Reliable CI?': 'Yes'}	No	0.9665718342256193	{'CI': array([0.87677233, 1.06214489]), 'Error Bound': 0.0, 'Reliable CI?': 'Yes'}	{'CI': array([0.87677233, 1.06214489]), 'Error Bound': 0.0, 'Reliable CI?': 'Yes'}	No
91	Birth trauma|certain conditions originating in the perinatal period$F$0-10	certain conditions originating in the perinatal period	0.9923121448320349	{'CI': array([0.89230524, 1.09948593]), 'Error Bound': 0.0, 'Reliable CI?': 'Yes'}	{'CI': array([0.89230524, 1.09948593]), 'Error Bound': 0.0, 'Reliable CI?': 'Yes'}	No	0.9933457502898431	{'CI': array([0.88739015, 1.10737822]), 'Error Bound': 0.0, 'Reliable CI?': 'Yes'}	{'CI': array([0.88739015, 1.10737822]), 'Error Bound': 0.0, 'Reliable CI?': 'Yes'}	No
92	Birth trauma|certain conditions originating in the perinatal period$F$21-40	certain conditions originating in the perinatal period	1.1882906432776923	{'CI': array([0.89991387, 1.54033455]), 'Error Bound': 1.4942761103300022e-92, 'Reliable CI?': 'Yes'}	{'CI': array([0.89991387, 1.54033455]), 'Error Bound': 1.4942761103300022e-92, 'Reliable CI?': 'Yes'}	No	0.958024450239733	{'CI': array([0.71842176, 1.2439175 ]), 'Error Bound': 3.96361896396794e-102, 'Reliable CI?': 'Yes'}	{'CI': array([0.71842176, 1.2439175 ]), 'Error Bound': 3.96361896396794e-102, 'Reliable CI?': 'Yes'}	No
93	Birth trauma|certain conditions originating in the perinatal period$M$0-10	certain conditions originating in the perinatal period	1.0374971266050015	{'CI': array([0.93900719, 1.1428194 ]), 'Error Bound': 0.0, 'Reliable CI?': 'Yes'}	{'CI': array([0.93900719, 1.1428194 ]), 'Error Bound': 0.0, 'Reliable CI?': 'Yes'}	No	1.0274813767970934	{'CI': array([0.93044774, 1.13116412]), 'Error Bound': 0.0, 'Reliable CI?': 'Yes'}	{'CI': array([0.93044774, 1.13116412]), 'Error Bound': 0.0, 'Reliable CI?': 'Yes'}	No
94	Conditions involving the integument and temperature regulation of fetus and newborn|certain conditions originating in the perinatal period$F$0-10	certain conditions originating in the perinatal period	1.0053260591231044	{'CI': array([0.89841687, 1.12042798]), 'Error Bound': 0.0, 'Reliable CI?': 'Yes'}	{'CI': array([0.89841687, 1.12042798]), 'Error Bound': 0.0, 'Reliable CI?': 'Yes'}	No	0.9548386101961165	{'CI': array([0.85264306, 1.06463243]), 'Error Bound': 0.0, 'Reliable CI?': 'Yes'}	{'CI': array([0.85264306, 1.06463243]), 'Error Bound': 0.0, 'Reliable CI?': 'Yes'}	No
95	Conditions involving the integument and temperature regulation of fetus and newborn|certain conditions originating in the perinatal period$F$21-40	certain conditions originating in the perinatal period	1.148971893070612	{'CI': array([0.88527671, 1.46569883]), 'Error Bound': 1.0673299613881095e-106, 'Reliable CI?': 'Yes'}	{'CI': array([0.88527671, 1.46569883]), 'Error Bound': 1.0673299613881095e-106, 'Reliable CI?': 'Yes'}	No	1.016126006062749	{'CI': array([0.78040327, 1.29549303]), 'Error Bound': 2.587303301695456e-114, 'Reliable CI?': 'Yes'}	{'CI': array([0.78040327, 1.29549303]), 'Error Bound': 2.587303301695456e-114, 'Reliable CI?': 'Yes'}	No
96	Conditions involving the integument and temperature regulation of fetus and newborn|certain conditions originating in the perinatal period$M$0-10	certain conditions originating in the perinatal period	1.0129417007723718	{'CI': array([0.925432 , 1.10585094]), 'Error Bound': 0.0, 'Reliable CI?': 'Yes'}	{'CI': array([0.925432 , 1.10585094]), 'Error Bound': 0.0, 'Reliable CI?': 'Yes'}	No	1.0429494692631338	{'CI': array([0.95475267, 1.13657611]), 'Error Bound': 0.0, 'Reliable CI?': 'Yes'}	{'CI': array([0.95475267, 1.13657611]), 'Error Bound': 0.0, 'Reliable CI?': 'Yes'}	No
97	Digestive system disorders of fetus and newborn|certain conditions originating in the perinatal period$F$0-10	certain conditions originating in the perinatal period	1.001945758789412	{'CI': array([0.8715871 , 1.14470839]), 'Error Bound': 0.0, 'Reliable CI?': 'Yes'}	{'CI': array([0.8715871 , 1.14470839]), 'Error Bound': 0.0, 'Reliable CI?': 'Yes'}	No	0.9823969039104182	{'CI': array([0.85774664, 1.11842223]), 'Error Bound': 0.0, 'Reliable CI?': 'Yes'}	{'CI': array([0.85774664, 1.11842223]), 'Error Bound': 0.0, 'Reliable CI?': 'Yes'}	No
98	Digestive system disorders of fetus and newborn|certain conditions originating in the perinatal period$M$0-10	certain conditions originating in the perinatal period	1.0292664754691345	{'CI': array([0.9062932 , 1.16311113]), 'Error Bound': 0.0, 'Reliable CI?': 'Yes'}	{'CI': array([0.9062932 , 1.16311113]), 'Error Bound': 0.0, 'Reliable CI?': 'Yes'}	No	1.0615744796046362	{'CI': array([0.94300665, 1.19010159]), 'Error Bound': 0.0, 'Reliable CI?': 'Yes'}	{'CI': array([0.94300665, 1.19010159]), 'Error Bound': 0.0, 'Reliable CI?': 'Yes'}	No
99	Disorders related to length of gestation and fetal growth|certain conditions originating in the perinatal period$F$0-10	certain conditions originating in the perinatal period	0.9752198842033164	{'CI': array([0.95597593, 0.99471616]), 'Error Bound': 0.0, 'Reliable CI?': 'Yes'}	{'CI': array([0.95341541, 0.99734886]), 'Error Bound': 0.0, 'Reliable CI?': 'Yes'}	Yes	1.0109736025075138	{'CI': array([0.99087248, 1.03134685]), 'Error Bound': 0.0, 'Reliable CI?': 'Yes'}	{'CI': array([0.99087248, 1.03134685]), 'Error Bound': 0.0, 'Reliable CI?': 'Yes'}	No
100	Disorders related to length of gestation and fetal growth|certain conditions originating in the perinatal period$F$21-40	certain conditions originating in the perinatal period	0.9311897998580135	{'CI': array([0.87658118, 0.98791128]), 'Error Bound': 0.0, 'Reliable CI?': 'Yes'}	{'CI': array([0.8694098 , 0.99568785]), 'Error Bound': 0.0, 'Reliable CI?': 'Yes'}	Yes	0.9738109749738244	{'CI': array([0.91726232, 1.03259402]), 'Error Bound': 0.0, 'Reliable CI?': 'Yes'}	{'CI': array([0.91726232, 1.03259402]), 'Error Bound': 0.0, 'Reliable CI?': 'Yes'}	No
101	Disorders related to length of gestation and fetal growth|certain conditions originating in the perinatal period$F$41-60	certain conditions originating in the perinatal period	0.8649274130572533	{'CI': array([0.6854955 , 1.07004602]), 'Error Bound': 2.992555177467416e-163, 'Reliable CI?': 'Yes'}	{'CI': array([0.6854955 , 1.07004602]), 'Error Bound': 2.992555177467416e-163, 'Reliable CI?': 'Yes'}	No	0.9447276713235458	{'CI': array([0.75664399, 1.16033943]), 'Error Bound': 2.703165265890631e-166, 'Reliable CI?': 'Yes'}	{'CI': array([0.75664399, 1.16033943]), 'Error Bound': 2.703165265890631e-166, 'Reliable CI?': 'Yes'}	No
102	Disorders related to length of gestation and fetal growth|certain conditions originating in the perinatal period$M$0-10	certain conditions originating in the perinatal period	0.9885047141236423	{'CI': array([0.97050169, 1.00672739]), 'Error Bound': 0.0, 'Reliable CI?': 'Yes'}	{'CI': array([0.97050169, 1.00672739]), 'Error Bound': 0.0, 'Reliable CI?': 'Yes'}	No	1.0274215845855306	{'CI': array([1.00829023, 1.04679792]), 'Error Bound': 0.0, 'Reliable CI?': 'Yes'}	{'CI': array([1.00530762, 1.04986353]), 'Error Bound': 0.0, 'Reliable CI?': 'Yes'}	Yes
103	Disorders related to length of gestation and fetal growth|certain conditions originating in the perinatal period$M$21-40	certain conditions originating in the perinatal period	0.9107388516975709	{'CI': array([0.7962488 , 1.03500101]), 'Error Bound': 0.0, 'Reliable CI?': 'Yes'}	{'CI': array([0.7962488 , 1.03500101]), 'Error Bound': 0.0, 'Reliable CI?': 'Yes'}	No	0.9310633345314165	{'CI': array([0.82202466, 1.04885976]), 'Error Bound': 0.0, 'Reliable CI?': 'Yes'}	{'CI': array([0.82202466, 1.04885976]), 'Error Bound': 0.0, 'Reliable CI?': 'Yes'}	No
104	Disorders related to length of gestation and fetal growth|certain conditions originating in the perinatal period$M$41-60	certain conditions originating in the perinatal period	1.2127597017595066	{'CI': array([0.93901012, 1.54272491]), 'Error Bound': 2.9079711677510925e-106, 'Reliable CI?': 'Yes'}	{'CI': array([0.93901012, 1.54272491]), 'Error Bound': 2.9079711677510925e-106, 'Reliable CI?': 'Yes'}	No	0.9779755184179977	{'CI': array([0.7503989 , 1.24658128]), 'Error Bound': 6.341371243215636e-117, 'Reliable CI?': 'Yes'}	{'CI': array([0.7503989 , 1.24658128]), 'Error Bound': 6.341371243215636e-117, 'Reliable CI?': 'Yes'}	No
105	Fetus and newborn affected by maternal factors and by complications of pregnancy, labour and delivery|certain conditions originating in the perinatal period$F$0-10	certain conditions originating in the perinatal period	1.0008638840431356	{'CI': array([0.96014525, 1.04271887]), 'Error Bound': 0.0, 'Reliable CI?': 'Yes'}	{'CI': array([0.96014525, 1.04271887]), 'Error Bound': 0.0, 'Reliable CI?': 'Yes'}	No	1.0131613725361275	{'CI': array([0.971721 , 1.05577441]), 'Error Bound': 0.0, 'Reliable CI?': 'Yes'}	{'CI': array([0.971721 , 1.05577441]), 'Error Bound': 0.0, 'Reliable CI?': 'Yes'}	No
106	Fetus and newborn affected by maternal factors and by complications of pregnancy, labour and delivery|certain conditions originating in the perinatal period$F$21-40	certain conditions originating in the perinatal period	0.992293387787289	{'CI': array([0.92311699, 1.06482233]), 'Error Bound': 0.0, 'Reliable CI?': 'Yes'}	{'CI': array([0.92311699, 1.06482233]), 'Error Bound': 0.0, 'Reliable CI?': 'Yes'}	No	1.0093864778554307	{'CI': array([0.93989821, 1.08223731]), 'Error Bound': 0.0, 'Reliable CI?': 'Yes'}	{'CI': array([0.93989821, 1.08223731]), 'Error Bound': 0.0, 'Reliable CI?': 'Yes'}	No
107	Fetus and newborn affected by maternal factors and by complications of pregnancy, labour and delivery|certain conditions originating in the perinatal period$M$0-10	certain conditions originating in the perinatal period	0.9869633439729854	{'CI': array([0.94850787, 1.02643563]), 'Error Bound': 0.0, 'Reliable CI?': 'Yes'}	{'CI': array([0.94850787, 1.02643563]), 'Error Bound': 0.0, 'Reliable CI?': 'Yes'}	No	1.0307194693827444	{'CI': array([0.99042602, 1.0721141 ]), 'Error Bound': 0.0, 'Reliable CI?': 'Yes'}	{'CI': array([0.99042602, 1.0721141 ]), 'Error Bound': 0.0, 'Reliable CI?': 'Yes'}	No
108	Fetus and newborn affected by maternal factors and by complications of pregnancy, labour and delivery|certain conditions originating in the perinatal period$M$21-40	certain conditions originating in the perinatal period	0.9161101578011139	{'CI': array([0.73814975, 1.11880133]), 'Error Bound': 4.011605622208725e-179, 'Reliable CI?': 'Yes'}	{'CI': array([0.73814975, 1.11880133]), 'Error Bound': 4.011605622208725e-179, 'Reliable CI?': 'Yes'}	No	1.0761938112553346	{'CI': array([0.88641758, 1.29265999]), 'Error Bound': 1.470557097425905e-194, 'Reliable CI?': 'Yes'}	{'CI': array([0.88641758, 1.29265999]), 'Error Bound': 1.470557097425905e-194, 'Reliable CI?': 'Yes'}	No
109	Haemorrhagic and haematological disorders of fetus and newborn|certain conditions originating in the perinatal period$F$0-10	certain conditions originating in the perinatal period	1.0224215936000953	{'CI': array([0.99646164, 1.0488355 ]), 'Error Bound': 0.0, 'Reliable CI?': 'Yes'}	{'CI': array([0.99646164, 1.0488355 ]), 'Error Bound': 0.0, 'Reliable CI?': 'Yes'}	No	0.9918673632529145	{'CI': array([0.96600628, 1.0181836 ]), 'Error Bound': 0.0, 'Reliable CI?': 'Yes'}	{'CI': array([0.96600628, 1.0181836 ]), 'Error Bound': 0.0, 'Reliable CI?': 'Yes'}	No
110	Haemorrhagic and haematological disorders of fetus and newborn|certain conditions originating in the perinatal period$F$21-40	certain conditions originating in the perinatal period	1.033864356406364	{'CI': array([0.96193426, 1.10937403]), 'Error Bound': 0.0, 'Reliable CI?': 'Yes'}	{'CI': array([0.96193426, 1.10937403]), 'Error Bound': 0.0, 'Reliable CI?': 'Yes'}	No	0.9743419103340349	{'CI': array([0.90534741, 1.04669113]), 'Error Bound': 0.0, 'Reliable CI?': 'Yes'}	{'CI': array([0.90534741, 1.04669113]), 'Error Bound': 0.0, 'Reliable CI?': 'Yes'}	No
111	Haemorrhagic and haematological disorders of fetus and newborn|certain conditions originating in the perinatal period$F$41-60	certain conditions originating in the perinatal period	0.965357534886854	{'CI': array([0.75906403, 1.20498297]), 'Error Bound': 4.543224939361728e-141, 'Reliable CI?': 'Yes'}	{'CI': array([0.75906403, 1.20498297]), 'Error Bound': 4.543224939361728e-141, 'Reliable CI?': 'Yes'}	No	1.1200027673501751	{'CI': array([0.88983589, 1.38998385]), 'Error Bound': 3.734407846113097e-137, 'Reliable CI?': 'Yes'}	{'CI': array([0.88983589, 1.38998385]), 'Error Bound': 3.734407846113097e-137, 'Reliable CI?': 'Yes'}	No
112	Haemorrhagic and haematological disorders of fetus and newborn|certain conditions originating in the perinatal period$M$0-10	certain conditions originating in the perinatal period	0.9910001335382689	{'CI': array([0.96729079, 1.01509158]), 'Error Bound': 0.0, 'Reliable CI?': 'Yes'}	{'CI': array([0.96729079, 1.01509158]), 'Error Bound': 0.0, 'Reliable CI?': 'Yes'}	No	0.9918000714728651	{'CI': array([0.96758494, 1.01641382]), 'Error Bound': 0.0, 'Reliable CI?': 'Yes'}	{'CI': array([0.96758494, 1.01641382]), 'Error Bound': 0.0, 'Reliable CI?': 'Yes'}	No
113	Haemorrhagic and haematological disorders of fetus and newborn|certain conditions originating in the perinatal period$M$21-40	certain conditions originating in the perinatal period	1.068847797806877	{'CI': array([0.9447169 , 1.20390069]), 'Error Bound': 0.0, 'Reliable CI?': 'Yes'}	{'CI': array([0.9447169 , 1.20390069]), 'Error Bound': 0.0, 'Reliable CI?': 'Yes'}	No	0.9529762377399944	{'CI': array([0.84687743, 1.06728306]), 'Error Bound': 0.0, 'Reliable CI?': 'Yes'}	{'CI': array([0.84687743, 1.06728306]), 'Error Bound': 0.0, 'Reliable CI?': 'Yes'}	No
114	Haemorrhagic and haematological disorders of fetus and newborn|certain conditions originating in the perinatal period$M$41-60	certain conditions originating in the perinatal period	1.0000040860916979	{'CI': array([0.78710967, 1.24810022]), 'Error Bound': 1.8500853341468984e-138, 'Reliable CI?': 'Yes'}	{'CI': array([0.78710967, 1.24810022]), 'Error Bound': 1.8500853341468984e-138, 'Reliable CI?': 'Yes'}	No	0.9608540770276264	{'CI': array([0.75574203, 1.19893228]), 'Error Bound': 6.128174602525126e-142, 'Reliable CI?': 'Yes'}	{'CI': array([0.75574203, 1.19893228]), 'Error Bound': 6.128174602525126e-142, 'Reliable CI?': 'Yes'}	No
115	Infections specific to the perinatal period|certain conditions originating in the perinatal period$F$0-10	certain conditions originating in the perinatal period	1.0223672030902604	{'CI': array([0.95773159, 1.08989223]), 'Error Bound': 0.0, 'Reliable CI?': 'Yes'}	{'CI': array([0.95773159, 1.08989223]), 'Error Bound': 0.0, 'Reliable CI?': 'Yes'}	No	0.9753635034729219	{'CI': array([0.91339069, 1.04003133]), 'Error Bound': 0.0, 'Reliable CI?': 'Yes'}	{'CI': array([0.91339069, 1.04003133]), 'Error Bound': 0.0, 'Reliable CI?': 'Yes'}	No
116	Infections specific to the perinatal period|certain conditions originating in the perinatal period$F$21-40	certain conditions originating in the perinatal period	0.894859483915901	{'CI': array([0.71561836, 1.09942585]), 'Error Bound': 4.447046813103214e-171, 'Reliable CI?': 'Yes'}	{'CI': array([0.71561836, 1.09942585]), 'Error Bound': 4.447046813103214e-171, 'Reliable CI?': 'Yes'}	No	0.8802221869988307	{'CI': array([0.7060742 , 1.07831122]), 'Error Bound': 8.089383411520392e-178, 'Reliable CI?': 'Yes'}	{'CI': array([0.7060742 , 1.07831122]), 'Error Bound': 8.089383411520392e-178, 'Reliable CI?': 'Yes'}	No
117	Infections specific to the perinatal period|certain conditions originating in the perinatal period$M$0-10	certain conditions originating in the perinatal period	1.0092644309481857	{'CI': array([0.95093503, 1.06994728]), 'Error Bound': 0.0, 'Reliable CI?': 'Yes'}	{'CI': array([0.95093503, 1.06994728]), 'Error Bound': 0.0, 'Reliable CI?': 'Yes'}	No	0.9635603075937209	{'CI': array([0.90709429, 1.02226428]), 'Error Bound': 0.0, 'Reliable CI?': 'Yes'}	{'CI': array([0.90709429, 1.02226428]), 'Error Bound': 0.0, 'Reliable CI?': 'Yes'}	No
118	Infections specific to the perinatal period|certain conditions originating in the perinatal period$M$21-40	certain conditions originating in the perinatal period	0.9030589739887512	{'CI': array([0.61815115, 1.25751774]), 'Error Bound': 9.111326120678259e-66, 'Reliable CI?': 'Yes'}	{'CI': array([0.61815115, 1.25751774]), 'Error Bound': 9.111326120678259e-66, 'Reliable CI?': 'Yes'}	No	1.088144708239636	{'CI': array([0.76624105, 1.49475789]), 'Error Bound': 4.1044562117623235e-65, 'Reliable CI?': 'Yes'}	{'CI': array([0.76624105, 1.49475789]), 'Error Bound': 4.1044562117623235e-65, 'Reliable CI?': 'Yes'}	No
119	Other disorders originating in the perinatal period|certain conditions originating in the perinatal period$F$0-10	certain conditions originating in the perinatal period	1.0165353059262676	{'CI': array([0.98347932, 1.05033232]), 'Error Bound': 0.0, 'Reliable CI?': 'Yes'}	{'CI': array([0.98347932, 1.05033232]), 'Error Bound': 0.0, 'Reliable CI?': 'Yes'}	No	0.9997626870245571	{'CI': array([0.96713736, 1.03311377]), 'Error Bound': 0.0, 'Reliable CI?': 'Yes'}	{'CI': array([0.96713736, 1.03311377]), 'Error Bound': 0.0, 'Reliable CI?': 'Yes'}	No
120	Other disorders originating in the perinatal period|certain conditions originating in the perinatal period$F$21-40	certain conditions originating in the perinatal period	1.0127604684951899	{'CI': array([0.92034863, 1.11121023]), 'Error Bound': 0.0, 'Reliable CI?': 'Yes'}	{'CI': array([0.92034863, 1.11121023]), 'Error Bound': 0.0, 'Reliable CI?': 'Yes'}	No	1.0120157702330292	{'CI': array([0.9204987 , 1.10945064]), 'Error Bound': 0.0, 'Reliable CI?': 'Yes'}	{'CI': array([0.9204987 , 1.10945064]), 'Error Bound': 0.0, 'Reliable CI?': 'Yes'}	No
121	Other disorders originating in the perinatal period|certain conditions originating in the perinatal period$M$0-10	certain conditions originating in the perinatal period	1.0181755069982872	{'CI': array([0.98655286, 1.05047527]), 'Error Bound': 0.0, 'Reliable CI?': 'Yes'}	{'CI': array([0.98655286, 1.05047527]), 'Error Bound': 0.0, 'Reliable CI?': 'Yes'}	No	1.01445163457629	{'CI': array([0.982841 , 1.04673972]), 'Error Bound': 0.0, 'Reliable CI?': 'Yes'}	{'CI': array([0.982841 , 1.04673972]), 'Error Bound': 0.0, 'Reliable CI?': 'Yes'}	No
122	Other disorders originating in the perinatal period|certain conditions originating in the perinatal period$M$21-40	certain conditions originating in the perinatal period	0.9645034847296913	{'CI': array([0.80372815, 1.14483207]), 'Error Bound': 6.023061033691829e-237, 'Reliable CI?': 'Yes'}	{'CI': array([0.80372815, 1.14483207]), 'Error Bound': 6.023061033691829e-237, 'Reliable CI?': 'Yes'}	No	0.904058528666817	{'CI': array([0.75622098, 1.06864065]), 'Error Bound': 6.731081640887834e-259, 'Reliable CI?': 'Yes'}	{'CI': array([0.75622098, 1.06864065]), 'Error Bound': 6.731081640887834e-259, 'Reliable CI?': 'Yes'}	No
123	Other problems with newborn|certain conditions originating in the perinatal period$F$0-10	certain conditions originating in the perinatal period	0.953602254259573	{'CI': array([0.79213397, 1.13490407]), 'Error Bound': 4.4435140301600836e-231, 'Reliable CI?': 'Yes'}	{'CI': array([0.79213397, 1.13490407]), 'Error Bound': 4.4435140301600836e-231, 'Reliable CI?': 'Yes'}	No	1.1307542630332517	{'CI': array([0.93482023, 1.35473132]), 'Error Bound': 1.4696782711810247e-194, 'Reliable CI?': 'Yes'}	{'CI': array([0.93482023, 1.35473132]), 'Error Bound': 1.4696782711810247e-194, 'Reliable CI?': 'Yes'}	No
124	Other problems with newborn|certain conditions originating in the perinatal period$M$0-10	certain conditions originating in the perinatal period	1.0805228429584017	{'CI': array([0.92329314, 1.25563892]), 'Error Bound': 4.152719630911991e-289, 'Reliable CI?': 'Yes'}	{'CI': array([0.92329314, 1.25563892]), 'Error Bound': 4.152719630911991e-289, 'Reliable CI?': 'Yes'}	No	1.148011037444352	{'CI': array([0.97056191, 1.34801562]), 'Error Bound': 2.450590162497502e-244, 'Reliable CI?': 'Yes'}	{'CI': array([0.97056191, 1.34801562]), 'Error Bound': 2.450590162497502e-244, 'Reliable CI?': 'Yes'}	No
125	Respiratory and cardiovascular disorders specific to the perinatal period|certain conditions originating in the perinatal period$F$0-10	certain conditions originating in the perinatal period	1.003863695904001	{'CI': array([0.9801025 , 1.02800703]), 'Error Bound': 0.0, 'Reliable CI?': 'Yes'}	{'CI': array([0.9801025 , 1.02800703]), 'Error Bound': 0.0, 'Reliable CI?': 'Yes'}	No	1.0229344536656664	{'CI': array([0.99872824, 1.04753481]), 'Error Bound': 0.0, 'Reliable CI?': 'Yes'}	{'CI': array([0.99872824, 1.04753481]), 'Error Bound': 0.0, 'Reliable CI?': 'Yes'}	No
126	Respiratory and cardiovascular disorders specific to the perinatal period|certain conditions originating in the perinatal period$F$11-20	certain conditions originating in the perinatal period	0.9564992536445563	{'CI': array([0.72302997, 1.23374319]), 'Error Bound': 1.4372343750894507e-107, 'Reliable CI?': 'Yes'}	{'CI': array([0.72302997, 1.23374319]), 'Error Bound': 1.4372343750894507e-107, 'Reliable CI?': 'Yes'}	No	1.084865769579657	{'CI': array([0.83002741, 1.39009907]), 'Error Bound': 4.79447729142487e-106, 'Reliable CI?': 'Yes'}	{'CI': array([0.83002741, 1.39009907]), 'Error Bound': 4.79447729142487e-106, 'Reliable CI?': 'Yes'}	No
127	Respiratory and cardiovascular disorders specific to the perinatal period|certain conditions originating in the perinatal period$F$21-40	certain conditions originating in the perinatal period	1.0058385189501065	{'CI': array([0.9296028 , 1.08614676]), 'Error Bound': 0.0, 'Reliable CI?': 'Yes'}	{'CI': array([0.9296028 , 1.08614676]), 'Error Bound': 0.0, 'Reliable CI?': 'Yes'}	No	0.8994599364041669	{'CI': array([0.82924572, 0.97324584]), 'Error Bound': 0.0, 'Reliable CI?': 'Yes'}	{'CI': array([0.81850904, 0.98519556]), 'Error Bound': 0.0, 'Reliable CI?': 'Yes'}	Yes
128	Respiratory and cardiovascular disorders specific to the perinatal period|certain conditions originating in the perinatal period$F$41-60	certain conditions originating in the perinatal period	0.9487267827520354	{'CI': array([0.75536887, 1.17126039]), 'Error Bound': 8.170029606188795e-158, 'Reliable CI?': 'Yes'}	{'CI': array([0.75536887, 1.17126039]), 'Error Bound': 8.170029606188795e-158, 'Reliable CI?': 'Yes'}	No	0.8988189199000863	{'CI': array([0.71916231, 1.10387967]), 'Error Bound': 2.6973082763900747e-171, 'Reliable CI?': 'Yes'}	{'CI': array([0.71916231, 1.10387967]), 'Error Bound': 2.6973082763900747e-171, 'Reliable CI?': 'Yes'}	No
129	Respiratory and cardiovascular disorders specific to the perinatal period|certain conditions originating in the perinatal period$F$61-	certain conditions originating in the perinatal period	0.9862952749770905	{'CI': array([0.75098 , 1.26554239]), 'Error Bound': 2.1387597945396338e-110, 'Reliable CI?': 'Yes'}	{'CI': array([0.75098 , 1.26554239]), 'Error Bound': 2.1387597945396338e-110, 'Reliable CI?': 'Yes'}	No	1.3128322387595732	{'CI': array([1.0017925 , 1.69563274]), 'Error Bound': 8.248358399624952e-91, 'Reliable CI?': 'Yes'}	{'CI': array([0.95728888, 1.7653414 ]), 'Error Bound': 8.248358399624952e-91, 'Reliable CI?': 'Yes'}	No
130	Respiratory and cardiovascular disorders specific to the perinatal period|certain conditions originating in the perinatal period$M$0-10	certain conditions originating in the perinatal period	1.0144355090845198	{'CI': array([0.99363492, 1.03552731]), 'Error Bound': 0.0, 'Reliable CI?': 'Yes'}	{'CI': array([0.99363492, 1.03552731]), 'Error Bound': 0.0, 'Reliable CI?': 'Yes'}	No	0.9944711005312066	{'CI': array([0.97379301, 1.01543888]), 'Error Bound': 0.0, 'Reliable CI?': 'Yes'}	{'CI': array([0.97379301, 1.01543888]), 'Error Bound': 0.0, 'Reliable CI?': 'Yes'}	No
131	Respiratory and cardiovascular disorders specific to the perinatal period|certain conditions originating in the perinatal period$M$11-20	certain conditions originating in the perinatal period	1.0143167801541195	{'CI': array([0.74472925, 1.34260728]), 'Error Bound': 5.0686638499138694e-86, 'Reliable CI?': 'Yes'}	{'CI': array([0.74472925, 1.34260728]), 'Error Bound': 5.0686638499138694e-86, 'Reliable CI?': 'Yes'}	No	1.1247506275157415	{'CI': array([0.8362766 , 1.47849337]), 'Error Bound': 8.367908088992243e-86, 'Reliable CI?': 'Yes'}	{'CI': array([0.8362766 , 1.47849337]), 'Error Bound': 8.367908088992243e-86, 'Reliable CI?': 'Yes'}	No
132	Respiratory and cardiovascular disorders specific to the perinatal period|certain conditions originating in the perinatal period$M$21-40	certain conditions originating in the perinatal period	0.9509811397841254	{'CI': array([0.82362111, 1.09036875]), 'Error Bound': 0.0, 'Reliable CI?': 'Yes'}	{'CI': array([0.82362111, 1.09036875]), 'Error Bound': 0.0, 'Reliable CI?': 'Yes'}	No	0.9919154856920108	{'CI': array([0.86533403, 1.13018866]), 'Error Bound': 0.0, 'Reliable CI?': 'Yes'}	{'CI': array([0.86533403, 1.13018866]), 'Error Bound': 0.0, 'Reliable CI?': 'Yes'}	No
133	Respiratory and cardiovascular disorders specific to the perinatal period|certain conditions originating in the perinatal period$M$41-60	certain conditions originating in the perinatal period	1.0413871412262155	{'CI': array([0.85636917, 1.2520265 ]), 'Error Bound': 4.42705354014147e-196, 'Reliable CI?': 'Yes'}	{'CI': array([0.85636917, 1.2520265 ]), 'Error Bound': 4.42705354014147e-196, 'Reliable CI?': 'Yes'}	No	0.9192629070164553	{'CI': array([0.74874606, 1.11231967]), 'Error Bound': 9.860951841285763e-197, 'Reliable CI?': 'Yes'}	{'CI': array([0.74874606, 1.11231967]), 'Error Bound': 9.860951841285763e-197, 'Reliable CI?': 'Yes'}	No
134	Respiratory and cardiovascular disorders specific to the perinatal period|certain conditions originating in the perinatal period$M$61-	certain conditions originating in the perinatal period	1.133963257516013	{'CI': array([0.85715032, 1.4700661 ]), 'Error Bound': 9.966760011907206e-95, 'Reliable CI?': 'Yes'}	{'CI': array([0.85715032, 1.4700661 ]), 'Error Bound': 9.966760011907206e-95, 'Reliable CI?': 'Yes'}	No	1.0841298276424312	{'CI': array([0.8183363 , 1.40514102]), 'Error Bound': 4.0196118157759534e-97, 'Reliable CI?': 'Yes'}	{'CI': array([0.8183363 , 1.40514102]), 'Error Bound': 4.0196118157759534e-97, 'Reliable CI?': 'Yes'}	No
135	Transitory endocrine and metabolic disorders specific to fetus and newborn|certain conditions originating in the perinatal period$F$0-10	certain conditions originating in the perinatal period	1.0481524911854847	{'CI': array([0.95878362, 1.14309076]), 'Error Bound': 0.0, 'Reliable CI?': 'Yes'}	{'CI': array([0.95878362, 1.14309076]), 'Error Bound': 0.0, 'Reliable CI?': 'Yes'}	No	0.9981775454665835	{'CI': array([0.9132808 , 1.08817294]), 'Error Bound': 0.0, 'Reliable CI?': 'Yes'}	{'CI': array([0.9132808 , 1.08817294]), 'Error Bound': 0.0, 'Reliable CI?': 'Yes'}	No
136	Transitory endocrine and metabolic disorders specific to fetus and newborn|certain conditions originating in the perinatal period$F$21-40	certain conditions originating in the perinatal period	1.1178582840537945	{'CI': array([0.88695893, 1.38889085]), 'Error Bound': 7.534164123325776e-136, 'Reliable CI?': 'Yes'}	{'CI': array([0.88695893, 1.38889085]), 'Error Bound': 7.534164123325776e-136, 'Reliable CI?': 'Yes'}	No	0.968478371884553	{'CI': array([0.77738916, 1.18778767]), 'Error Bound': 2.7013803226534947e-166, 'Reliable CI?': 'Yes'}	{'CI': array([0.77738916, 1.18778767]), 'Error Bound': 2.7013803226534947e-166, 'Reliable CI?': 'Yes'}	No
137	Transitory endocrine and metabolic disorders specific to fetus and newborn|certain conditions originating in the perinatal period$M$0-10	certain conditions originating in the perinatal period	1.079257091001237	{'CI': array([0.99886989, 1.16407435]), 'Error Bound': 0.0, 'Reliable CI?': 'Yes'}	{'CI': array([0.99886989, 1.16407435]), 'Error Bound': 0.0, 'Reliable CI?': 'Yes'}	No	1.0178211118220095	{'CI': array([0.94213662, 1.09750384]), 'Error Bound': 0.0, 'Reliable CI?': 'Yes'}	{'CI': array([0.94213662, 1.09750384]), 'Error Bound': 0.0, 'Reliable CI?': 'Yes'}	No
138	Chromosomal abnormalities, not elsewhere classified|chromosomal abnormalities, not elsewhere classified$F$0-10	chromosomal abnormalities, not elsewhere classified	1.0222474593016677	{'CI': array([0.97705358, 1.06883526]), 'Error Bound': 0.0, 'Reliable CI?': 'Yes'}	{'CI': array([0.97705358, 1.06883526]), 'Error Bound': 0.0, 'Reliable CI?': 'Yes'}	No	0.9836216640473402	{'CI': array([0.93961812, 1.02896319]), 'Error Bound': 0.0, 'Reliable CI?': 'Yes'}	{'CI': array([0.93961812, 1.02896319]), 'Error Bound': 0.0, 'Reliable CI?': 'Yes'}	No
139	Chromosomal abnormalities, not elsewhere classified|chromosomal abnormalities, not elsewhere classified$F$11-20	chromosomal abnormalities, not elsewhere classified	1.1023552864541946	{'CI': array([1.00200723, 1.20964204]), 'Error Bound': 0.0, 'Reliable CI?': 'Yes'}	{'CI': array([0.98901756, 1.2246243 ]), 'Error Bound': 0.0, 'Reliable CI?': 'Yes'}	No	1.0616893946261683	{'CI': array([0.96461301, 1.16533395]), 'Error Bound': 0.0, 'Reliable CI?': 'Yes'}	{'CI': array([0.96461301, 1.16533395]), 'Error Bound': 0.0, 'Reliable CI?': 'Yes'}	No
140	Chromosomal abnormalities, not elsewhere classified|chromosomal abnormalities, not elsewhere classified$F$21-40	chromosomal abnormalities, not elsewhere classified	1.0755958496588587	{'CI': array([0.94643168, 1.21660025]), 'Error Bound': 0.0, 'Reliable CI?': 'Yes'}	{'CI': array([0.94643168, 1.21660025]), 'Error Bound': 0.0, 'Reliable CI?': 'Yes'}	No	0.9985718930687639	{'CI': array([0.88038218, 1.1268701 ]), 'Error Bound': 0.0, 'Reliable CI?': 'Yes'}	{'CI': array([0.88038218, 1.1268701 ]), 'Error Bound': 0.0, 'Reliable CI?': 'Yes'}	No
141	Chromosomal abnormalities, not elsewhere classified|chromosomal abnormalities, not elsewhere classified$M$0-10	chromosomal abnormalities, not elsewhere classified	1.030801234979464	{'CI': array([0.98861497, 1.07419603]), 'Error Bound': 0.0, 'Reliable CI?': 'Yes'}	{'CI': array([0.98861497, 1.07419603]), 'Error Bound': 0.0, 'Reliable CI?': 'Yes'}	No	1.013441213924371	{'CI': array([0.97087038, 1.05725028]), 'Error Bound': 0.0, 'Reliable CI?': 'Yes'}	{'CI': array([0.97087038, 1.05725028]), 'Error Bound': 0.0, 'Reliable CI?': 'Yes'}	No
142	Chromosomal abnormalities, not elsewhere classified|chromosomal abnormalities, not elsewhere classified$M$11-20	chromosomal abnormalities, not elsewhere classified	1.0327739289481241	{'CI': array([0.9430795 , 1.12810549]), 'Error Bound': 0.0, 'Reliable CI?': 'Yes'}	{'CI': array([0.9430795 , 1.12810549]), 'Error Bound': 0.0, 'Reliable CI?': 'Yes'}	No	1.0092511281369598	{'CI': array([0.92062918, 1.10341534]), 'Error Bound': 0.0, 'Reliable CI?': 'Yes'}	{'CI': array([0.92062918, 1.10341534]), 'Error Bound': 0.0, 'Reliable CI?': 'Yes'}	No
143	Chromosomal abnormalities, not elsewhere classified|chromosomal abnormalities, not elsewhere classified$M$21-40	chromosomal abnormalities, not elsewhere classified	1.039559785349891	{'CI': array([0.89491706, 1.19941121]), 'Error Bound': 0.0, 'Reliable CI?': 'Yes'}	{'CI': array([0.89491706, 1.19941121]), 'Error Bound': 0.0, 'Reliable CI?': 'Yes'}	No	0.8894986923559337	{'CI': array([0.76345712, 1.02757767]), 'Error Bound': 0.0, 'Reliable CI?': 'Yes'}	{'CI': array([0.76345712, 1.02757767]), 'Error Bound': 0.0, 'Reliable CI?': 'Yes'}	No
144	Circulatory system|congenital malformations and deformations$F$0-10	congenital malformations and deformations	1.0339126966480194	{'CI': array([1.00261385, 1.06587121]), 'Error Bound': 0.0, 'Reliable CI?': 'Yes'}	{'CI': array([0.99846702, 1.07020679]), 'Error Bound': 0.0, 'Reliable CI?': 'Yes'}	No	1.0177453183830452	{'CI': array([0.98694334, 1.04918943]), 'Error Bound': 0.0, 'Reliable CI?': 'Yes'}	{'CI': array([0.98694334, 1.04918943]), 'Error Bound': 0.0, 'Reliable CI?': 'Yes'}	No
145	Circulatory system|congenital malformations and deformations$F$11-20	congenital malformations and deformations	1.0223594028083056	{'CI': array([0.95231333, 1.09580898]), 'Error Bound': 0.0, 'Reliable CI?': 'Yes'}	{'CI': array([0.95231333, 1.09580898]), 'Error Bound': 0.0, 'Reliable CI?': 'Yes'}	No	1.0346269087331779	{'CI': array([0.96456734, 1.10807558]), 'Error Bound': 0.0, 'Reliable CI?': 'Yes'}	{'CI': array([0.96456734, 1.10807558]), 'Error Bound': 0.0, 'Reliable CI?': 'Yes'}	No
146	Circulatory system|congenital malformations and deformations$F$21-40	congenital malformations and deformations	1.0050723498017464	{'CI': array([0.95226723, 1.0598003 ]), 'Error Bound': 0.0, 'Reliable CI?': 'Yes'}	{'CI': array([0.95226723, 1.0598003 ]), 'Error Bound': 0.0, 'Reliable CI?': 'Yes'}	No	1.005866522609655	{'CI': array([0.9531846 , 1.06046113]), 'Error Bound': 0.0, 'Reliable CI?': 'Yes'}	{'CI': array([0.9531846 , 1.06046113]), 'Error Bound': 0.0, 'Reliable CI?': 'Yes'}	No
147	Circulatory system|congenital malformations and deformations$F$41-60	congenital malformations and deformations	1.0004657543858406	{'CI': array([0.95031374, 1.05235179]), 'Error Bound': 0.0, 'Reliable CI?': 'Yes'}	{'CI': array([0.95031374, 1.05235179]), 'Error Bound': 0.0, 'Reliable CI?': 'Yes'}	No	0.9804230444382651	{'CI': array([0.93154591, 1.03095676]), 'Error Bound': 0.0, 'Reliable CI?': 'Yes'}	{'CI': array([0.93154591, 1.03095676]), 'Error Bound': 0.0, 'Reliable CI?': 'Yes'}	No
148	Circulatory system|congenital malformations and deformations$F$61-	congenital malformations and deformations	1.0283426354500813	{'CI': array([0.97472647, 1.08392378]), 'Error Bound': 0.0, 'Reliable CI?': 'Yes'}	{'CI': array([0.97472647, 1.08392378]), 'Error Bound': 0.0, 'Reliable CI?': 'Yes'}	No	1.0094510332695703	{'CI': array([0.95640035, 1.06443639]), 'Error Bound': 0.0, 'Reliable CI?': 'Yes'}	{'CI': array([0.95640035, 1.06443639]), 'Error Bound': 0.0, 'Reliable CI?': 'Yes'}	No
149	Circulatory system|congenital malformations and deformations$M$0-10	congenital malformations and deformations	1.0219245985138348	{'CI': array([0.99315082, 1.05125721]), 'Error Bound': 0.0, 'Reliable CI?': 'Yes'}	{'CI': array([0.99315082, 1.05125721]), 'Error Bound': 0.0, 'Reliable CI?': 'Yes'}	No	1.015881176229114	{'CI': array([0.98684614, 1.04548646]), 'Error Bound': 0.0, 'Reliable CI?': 'Yes'}	{'CI': array([0.98684614, 1.04548646]), 'Error Bound': 0.0, 'Reliable CI?': 'Yes'}	No
150	Circulatory system|congenital malformations and deformations$M$11-20	congenital malformations and deformations	1.0826466842643576	{'CI': array([1.01561495, 1.15272514]), 'Error Bound': 0.0, 'Reliable CI?': 'Yes'}	{'CI': array([1.00684224, 1.16237083]), 'Error Bound': 0.0, 'Reliable CI?': 'Yes'}	Yes	1.0154365525295523	{'CI': array([0.95326706, 1.08027782]), 'Error Bound': 0.0, 'Reliable CI?': 'Yes'}	{'CI': array([0.95326706, 1.08027782]), 'Error Bound': 0.0, 'Reliable CI?': 'Yes'}	No
151	Circulatory system|congenital malformations and deformations$M$21-40	congenital malformations and deformations	0.9850837069023249	{'CI': array([0.91977063, 1.05338463]), 'Error Bound': 0.0, 'Reliable CI?': 'Yes'}	{'CI': array([0.91977063, 1.05338463]), 'Error Bound': 0.0, 'Reliable CI?': 'Yes'}	No	0.9708136937327452	{'CI': array([0.90615052, 1.03841772]), 'Error Bound': 0.0, 'Reliable CI?': 'Yes'}	{'CI': array([0.90615052, 1.03841772]), 'Error Bound': 0.0, 'Reliable CI?': 'Yes'}	No
152	Circulatory system|congenital malformations and deformations$M$41-60	congenital malformations and deformations	1.0350674466764838	{'CI': array([0.98266214, 1.08934669]), 'Error Bound': 0.0, 'Reliable CI?': 'Yes'}	{'CI': array([0.98266214, 1.08934669]), 'Error Bound': 0.0, 'Reliable CI?': 'Yes'}	No	0.9862016256769495	{'CI': array([0.93548588, 1.03869956]), 'Error Bound': 0.0, 'Reliable CI?': 'Yes'}	{'CI': array([0.93548588, 1.03869956]), 'Error Bound': 0.0, 'Reliable CI?': 'Yes'}	No
153	Circulatory system|congenital malformations and deformations$M$61-	congenital malformations and deformations	1.002125439759536	{'CI': array([0.95010556, 1.05600979]), 'Error Bound': 0.0, 'Reliable CI?': 'Yes'}	{'CI': array([0.95010556, 1.05600979]), 'Error Bound': 0.0, 'Reliable CI?': 'Yes'}	No	1.0050978438329932	{'CI': array([0.95262242, 1.05946817]), 'Error Bound': 0.0, 'Reliable CI?': 'Yes'}	{'CI': array([0.95262242, 1.05946817]), 'Error Bound': 0.0, 'Reliable CI?': 'Yes'}	No
154	Digestive system|congenital malformations and deformations$F$0-10	congenital malformations and deformations	1.0508611125236536	{'CI': array([0.99531487, 1.10850736]), 'Error Bound': 0.0, 'Reliable CI?': 'Yes'}	{'CI': array([0.99531487, 1.10850736]), 'Error Bound': 0.0, 'Reliable CI?': 'Yes'}	No	1.0217397053908304	{'CI': array([0.96802489, 1.07743545]), 'Error Bound': 0.0, 'Reliable CI?': 'Yes'}	{'CI': array([0.96802489, 1.07743545]), 'Error Bound': 0.0, 'Reliable CI?': 'Yes'}	No
155	Digestive system|congenital malformations and deformations$F$11-20	congenital malformations and deformations	0.988210631053701	{'CI': array([0.8506754, 1.1396852]), 'Error Bound': 0.0, 'Reliable CI?': 'Yes'}	{'CI': array([0.8506754, 1.1396852]), 'Error Bound': 0.0, 'Reliable CI?': 'Yes'}	No	1.0610821127359398	{'CI': array([0.91089439, 1.22759857]), 'Error Bound': 1.2674899908587e-310, 'Reliable CI?': 'Yes'}	{'CI': array([0.91089439, 1.22759857]), 'Error Bound': 1.2674899908587e-310, 'Reliable CI?': 'Yes'}	No
156	Digestive system|congenital malformations and deformations$F$21-40	congenital malformations and deformations	1.0156528026094336	{'CI': array([0.90219757, 1.13833677]), 'Error Bound': 0.0, 'Reliable CI?': 'Yes'}	{'CI': array([0.90219757, 1.13833677]), 'Error Bound': 0.0, 'Reliable CI?': 'Yes'}	No	0.9508410770027828	{'CI': array([0.84116557, 1.06931892]), 'Error Bound': 0.0, 'Reliable CI?': 'Yes'}	{'CI': array([0.84116557, 1.06931892]), 'Error Bound': 0.0, 'Reliable CI?': 'Yes'}	No
157	Digestive system|congenital malformations and deformations$F$41-60	congenital malformations and deformations	1.0155765878964154	{'CI': array([0.94193917, 1.09299382]), 'Error Bound': 0.0, 'Reliable CI?': 'Yes'}	{'CI': array([0.94193917, 1.09299382]), 'Error Bound': 0.0, 'Reliable CI?': 'Yes'}	No	0.9666844951951958	{'CI': array([0.89601976, 1.0408821 ]), 'Error Bound': 0.0, 'Reliable CI?': 'Yes'}	{'CI': array([0.89601976, 1.0408821 ]), 'Error Bound': 0.0, 'Reliable CI?': 'Yes'}	No
158	Digestive system|congenital malformations and deformations$F$61-	congenital malformations and deformations	1.0130595058550003	{'CI': array([0.92576226, 1.10571745]), 'Error Bound': 0.0, 'Reliable CI?': 'Yes'}	{'CI': array([0.92576226, 1.10571745]), 'Error Bound': 0.0, 'Reliable CI?': 'Yes'}	No	1.0134329967678457	{'CI': array([0.92637611, 1.10581738]), 'Error Bound': 0.0, 'Reliable CI?': 'Yes'}	{'CI': array([0.92637611, 1.10581738]), 'Error Bound': 0.0, 'Reliable CI?': 'Yes'}	No
159	Digestive system|congenital malformations and deformations$M$0-10	congenital malformations and deformations	1.0559553535379915	{'CI': array([1.00974631, 1.10360603]), 'Error Bound': 0.0, 'Reliable CI?': 'Yes'}	{'CI': array([1.00365592, 1.1101091 ]), 'Error Bound': 0.0, 'Reliable CI?': 'Yes'}	Yes	1.025681337920117	{'CI': array([0.98015293, 1.07262298]), 'Error Bound': 0.0, 'Reliable CI?': 'Yes'}	{'CI': array([0.98015293, 1.07262298]), 'Error Bound': 0.0, 'Reliable CI?': 'Yes'}	No
160	Digestive system|congenital malformations and deformations$M$11-20	congenital malformations and deformations	0.9904255558292847	{'CI': array([0.86070983, 1.13245896]), 'Error Bound': 0.0, 'Reliable CI?': 'Yes'}	{'CI': array([0.86070983, 1.13245896]), 'Error Bound': 0.0, 'Reliable CI?': 'Yes'}	No	1.0203655893703405	{'CI': array([0.88297388, 1.17149687]), 'Error Bound': 0.0, 'Reliable CI?': 'Yes'}	{'CI': array([0.88297388, 1.17149687]), 'Error Bound': 0.0, 'Reliable CI?': 'Yes'}	No
161	Digestive system|congenital malformations and deformations$M$21-40	congenital malformations and deformations	0.9699927322752699	{'CI': array([0.83286435, 1.12106708]), 'Error Bound': 0.0, 'Reliable CI?': 'Yes'}	{'CI': array([0.83286435, 1.12106708]), 'Error Bound': 0.0, 'Reliable CI?': 'Yes'}	No	0.9728072662805257	{'CI': array([0.83335217, 1.12668941]), 'Error Bound': 0.0, 'Reliable CI?': 'Yes'}	{'CI': array([0.83335217, 1.12668941]), 'Error Bound': 0.0, 'Reliable CI?': 'Yes'}	No
162	Digestive system|congenital malformations and deformations$M$41-60	congenital malformations and deformations	1.0111887708522895	{'CI': array([0.91520338, 1.11370826]), 'Error Bound': 0.0, 'Reliable CI?': 'Yes'}	{'CI': array([0.91520338, 1.11370826]), 'Error Bound': 0.0, 'Reliable CI?': 'Yes'}	No	0.9642094029126663	{'CI': array([0.87213059, 1.06238413]), 'Error Bound': 0.0, 'Reliable CI?': 'Yes'}	{'CI': array([0.87213059, 1.06238413]), 'Error Bound': 0.0, 'Reliable CI?': 'Yes'}	No
163	Digestive system|congenital malformations and deformations$M$61-	congenital malformations and deformations	1.0590856721169724	{'CI': array([0.94484687, 1.18253056]), 'Error Bound': 0.0, 'Reliable CI?': 'Yes'}	{'CI': array([0.94484687, 1.18253056]), 'Error Bound': 0.0, 'Reliable CI?': 'Yes'}	No	1.0036867023574507	{'CI': array([0.89618264, 1.11946045]), 'Error Bound': 0.0, 'Reliable CI?': 'Yes'}	{'CI': array([0.89618264, 1.11946045]), 'Error Bound': 0.0, 'Reliable CI?': 'Yes'}	No
164	Eye, ear, face and neck|congenital malformations and deformations$F$0-10	congenital malformations and deformations	1.0217328057715602	{'CI': array([0.95401818, 1.09262592]), 'Error Bound': 0.0, 'Reliable CI?': 'Yes'}	{'CI': array([0.95401818, 1.09262592]), 'Error Bound': 0.0, 'Reliable CI?': 'Yes'}	No	1.0002894125686073	{'CI': array([0.93308167, 1.07065065]), 'Error Bound': 0.0, 'Reliable CI?': 'Yes'}	{'CI': array([0.93308167, 1.07065065]), 'Error Bound': 0.0, 'Reliable CI?': 'Yes'}	No
165	Eye, ear, face and neck|congenital malformations and deformations$M$0-10	congenital malformations and deformations	1.0523678823200966	{'CI': array([0.98540709, 1.12240241]), 'Error Bound': 0.0, 'Reliable CI?': 'Yes'}	{'CI': array([0.98540709, 1.12240241]), 'Error Bound': 0.0, 'Reliable CI?': 'Yes'}	No	1.0172907744255393	{'CI': array([0.9514815 , 1.08610294]), 'Error Bound': 0.0, 'Reliable CI?': 'Yes'}	{'CI': array([0.9514815 , 1.08610294]), 'Error Bound': 0.0, 'Reliable CI?': 'Yes'}	No
166	Genital organs|congenital malformations and deformations$F$21-40	congenital malformations and deformations	0.950583096840849	{'CI': array([0.87386836, 1.03150455]), 'Error Bound': 0.0, 'Reliable CI?': 'Yes'}	{'CI': array([0.87386836, 1.03150455]), 'Error Bound': 0.0, 'Reliable CI?': 'Yes'}	No	1.0291050221322704	{'CI': array([0.94762711, 1.11521283]), 'Error Bound': 0.0, 'Reliable CI?': 'Yes'}	{'CI': array([0.94762711, 1.11521283]), 'Error Bound': 0.0, 'Reliable CI?': 'Yes'}	No
167	Genital organs|congenital malformations and deformations$M$0-10	congenital malformations and deformations	1.050566434672083	{'CI': array([1.00584694, 1.09663718]), 'Error Bound': 0.0, 'Reliable CI?': 'Yes'}	{'CI': array([0.99994991, 1.102921 ]), 'Error Bound': 0.0, 'Reliable CI?': 'Yes'}	No	1.0264956968026173	{'CI': array([0.98278801, 1.0715039 ]), 'Error Bound': 0.0, 'Reliable CI?': 'Yes'}	{'CI': array([0.98278801, 1.0715039 ]), 'Error Bound': 0.0, 'Reliable CI?': 'Yes'}	No
168	Musculoskeletal system|congenital malformations and deformations$F$0-10	congenital malformations and deformations	1.0187833643509807	{'CI': array([0.98582475, 1.05247802]), 'Error Bound': 0.0, 'Reliable CI?': 'Yes'}	{'CI': array([0.98582475, 1.05247802]), 'Error Bound': 0.0, 'Reliable CI?': 'Yes'}	No	0.9927512390909475	{'CI': array([0.96025751, 1.02596653]), 'Error Bound': 0.0, 'Reliable CI?': 'Yes'}	{'CI': array([0.96025751, 1.02596653]), 'Error Bound': 0.0, 'Reliable CI?': 'Yes'}	No
169	Musculoskeletal system|congenital malformations and deformations$F$11-20	congenital malformations and deformations	1.0030105228176711	{'CI': array([0.95956922, 1.04774573]), 'Error Bound': 0.0, 'Reliable CI?': 'Yes'}	{'CI': array([0.95956922, 1.04774573]), 'Error Bound': 0.0, 'Reliable CI?': 'Yes'}	No	0.9820501209358556	{'CI': array([0.9387057 , 1.02669139]), 'Error Bound': 0.0, 'Reliable CI?': 'Yes'}	{'CI': array([0.9387057 , 1.02669139]), 'Error Bound': 0.0, 'Reliable CI?': 'Yes'}	No
170	Musculoskeletal system|congenital malformations and deformations$F$21-40	congenital malformations and deformations	1.0072176301020768	{'CI': array([0.96556993, 1.05005145]), 'Error Bound': 0.0, 'Reliable CI?': 'Yes'}	{'CI': array([0.96556993, 1.05005145]), 'Error Bound': 0.0, 'Reliable CI?': 'Yes'}	No	1.0033968474129116	{'CI': array([0.96136206, 1.04664148]), 'Error Bound': 0.0, 'Reliable CI?': 'Yes'}	{'CI': array([0.96136206, 1.04664148]), 'Error Bound': 0.0, 'Reliable CI?': 'Yes'}	No
171	Musculoskeletal system|congenital malformations and deformations$F$41-60	congenital malformations and deformations	1.0095283457334807	{'CI': array([0.98070992, 1.0389093 ]), 'Error Bound': 0.0, 'Reliable CI?': 'Yes'}	{'CI': array([0.98070992, 1.0389093 ]), 'Error Bound': 0.0, 'Reliable CI?': 'Yes'}	No	0.9891016674191395	{'CI': array([0.96081802, 1.0179306 ]), 'Error Bound': 0.0, 'Reliable CI?': 'Yes'}	{'CI': array([0.96081802, 1.0179306 ]), 'Error Bound': 0.0, 'Reliable CI?': 'Yes'}	No
172	Musculoskeletal system|congenital malformations and deformations$F$61-	congenital malformations and deformations	1.0036911548613214	{'CI': array([0.96505257, 1.04334843]), 'Error Bound': 0.0, 'Reliable CI?': 'Yes'}	{'CI': array([0.96505257, 1.04334843]), 'Error Bound': 0.0, 'Reliable CI?': 'Yes'}	No	0.9672610767324272	{'CI': array([0.93025899, 1.00520764]), 'Error Bound': 0.0, 'Reliable CI?': 'Yes'}	{'CI': array([0.93025899, 1.00520764]), 'Error Bound': 0.0, 'Reliable CI?': 'Yes'}	No
173	Musculoskeletal system|congenital malformations and deformations$M$0-10	congenital malformations and deformations	1.0222484932013747	{'CI': array([0.9911401 , 1.05401102]), 'Error Bound': 0.0, 'Reliable CI?': 'Yes'}	{'CI': array([0.9911401 , 1.05401102]), 'Error Bound': 0.0, 'Reliable CI?': 'Yes'}	No	1.0094711121283193	{'CI': array([0.97892401, 1.04065146]), 'Error Bound': 0.0, 'Reliable CI?': 'Yes'}	{'CI': array([0.97892401, 1.04065146]), 'Error Bound': 0.0, 'Reliable CI?': 'Yes'}	No
174	Musculoskeletal system|congenital malformations and deformations$M$11-20	congenital malformations and deformations	1.0016950360927255	{'CI': array([0.95836301, 1.0463149 ]), 'Error Bound': 0.0, 'Reliable CI?': 'Yes'}	{'CI': array([0.95836301, 1.0463149 ]), 'Error Bound': 0.0, 'Reliable CI?': 'Yes'}	No	1.0055012523058957	{'CI': array([0.96311699, 1.04911472]), 'Error Bound': 0.0, 'Reliable CI?': 'Yes'}	{'CI': array([0.96311699, 1.04911472]), 'Error Bound': 0.0, 'Reliable CI?': 'Yes'}	No
175	Musculoskeletal system|congenital malformations and deformations$M$21-40	congenital malformations and deformations	0.9871978130385061	{'CI': array([0.93907605, 1.03692106]), 'Error Bound': 0.0, 'Reliable CI?': 'Yes'}	{'CI': array([0.93907605, 1.03692106]), 'Error Bound': 0.0, 'Reliable CI?': 'Yes'}	No	0.9989610258551193	{'CI': array([0.94933288, 1.05028669]), 'Error Bound': 0.0, 'Reliable CI?': 'Yes'}	{'CI': array([0.94933288, 1.05028669]), 'Error Bound': 0.0, 'Reliable CI?': 'Yes'}	No
176	Musculoskeletal system|congenital malformations and deformations$M$41-60	congenital malformations and deformations	0.9981376848206912	{'CI': array([0.96191662, 1.03525536]), 'Error Bound': 0.0, 'Reliable CI?': 'Yes'}	{'CI': array([0.96191662, 1.03525536]), 'Error Bound': 0.0, 'Reliable CI?': 'Yes'}	No	0.963356510534435	{'CI': array([0.92743309, 1.00017202]), 'Error Bound': 0.0, 'Reliable CI?': 'Yes'}	{'CI': array([0.92743309, 1.00017202]), 'Error Bound': 0.0, 'Reliable CI?': 'Yes'}	No
177	Musculoskeletal system|congenital malformations and deformations$M$61-	congenital malformations and deformations	1.034766630768975	{'CI': array([0.98095547, 1.09055308]), 'Error Bound': 0.0, 'Reliable CI?': 'Yes'}	{'CI': array([0.98095547, 1.09055308]), 'Error Bound': 0.0, 'Reliable CI?': 'Yes'}	No	0.9913710007513581	{'CI': array([0.93941921, 1.04518824]), 'Error Bound': 0.0, 'Reliable CI?': 'Yes'}	{'CI': array([0.93941921, 1.04518824]), 'Error Bound': 0.0, 'Reliable CI?': 'Yes'}	No
178	Nervous system|congenital malformations and deformations$F$0-10	congenital malformations and deformations	1.035657940987003	{'CI': array([0.98127126, 1.09206665]), 'Error Bound': 0.0, 'Reliable CI?': 'Yes'}	{'CI': array([0.98127126, 1.09206665]), 'Error Bound': 0.0, 'Reliable CI?': 'Yes'}	No	1.019134409926762	{'CI': array([0.96383312, 1.07653952]), 'Error Bound': 0.0, 'Reliable CI?': 'Yes'}	{'CI': array([0.96383312, 1.07653952]), 'Error Bound': 0.0, 'Reliable CI?': 'Yes'}	No
179	Nervous system|congenital malformations and deformations$F$11-20	congenital malformations and deformations	1.014048947447856	{'CI': array([0.9315764 , 1.10129473]), 'Error Bound': 0.0, 'Reliable CI?': 'Yes'}	{'CI': array([0.9315764 , 1.10129473]), 'Error Bound': 0.0, 'Reliable CI?': 'Yes'}	No	0.9971161230669408	{'CI': array([0.91435444, 1.08471217]), 'Error Bound': 0.0, 'Reliable CI?': 'Yes'}	{'CI': array([0.91435444, 1.08471217]), 'Error Bound': 0.0, 'Reliable CI?': 'Yes'}	No
180	Nervous system|congenital malformations and deformations$F$21-40	congenital malformations and deformations	0.9563705101787717	{'CI': array([0.86984943, 1.04826909]), 'Error Bound': 0.0, 'Reliable CI?': 'Yes'}	{'CI': array([0.86984943, 1.04826909]), 'Error Bound': 0.0, 'Reliable CI?': 'Yes'}	No	0.9833686600443262	{'CI': array([0.89462088, 1.07772732]), 'Error Bound': 0.0, 'Reliable CI?': 'Yes'}	{'CI': array([0.89462088, 1.07772732]), 'Error Bound': 0.0, 'Reliable CI?': 'Yes'}	No
181	Nervous system|congenital malformations and deformations$F$41-60	congenital malformations and deformations	1.0842642569531498	{'CI': array([0.96756313, 1.210517 ]), 'Error Bound': 0.0, 'Reliable CI?': 'Yes'}	{'CI': array([0.96756313, 1.210517 ]), 'Error Bound': 0.0, 'Reliable CI?': 'Yes'}	No	0.9778479149306928	{'CI': array([0.87100619, 1.09294447]), 'Error Bound': 0.0, 'Reliable CI?': 'Yes'}	{'CI': array([0.87100619, 1.09294447]), 'Error Bound': 0.0, 'Reliable CI?': 'Yes'}	No
182	Nervous system|congenital malformations and deformations$F$61-	congenital malformations and deformations	1.0603560809847576	{'CI': array([0.90275675, 1.23601905]), 'Error Bound': 4.591621840521711e-281, 'Reliable CI?': 'Yes'}	{'CI': array([0.90275675, 1.23601905]), 'Error Bound': 4.591621840521711e-281, 'Reliable CI?': 'Yes'}	No	0.8997749487906397	{'CI': array([0.76253708, 1.05132733]), 'Error Bound': 1.2659950360755046e-300, 'Reliable CI?': 'Yes'}	{'CI': array([0.76253708, 1.05132733]), 'Error Bound': 1.2659950360755046e-300, 'Reliable CI?': 'Yes'}	No
183	Nervous system|congenital malformations and deformations$M$0-10	congenital malformations and deformations	1.0150342566179025	{'CI': array([0.96601894, 1.0656975 ]), 'Error Bound': 0.0, 'Reliable CI?': 'Yes'}	{'CI': array([0.96601894, 1.0656975 ]), 'Error Bound': 0.0, 'Reliable CI?': 'Yes'}	No	1.0148724704571384	{'CI': array([0.96501397, 1.06643712]), 'Error Bound': 0.0, 'Reliable CI?': 'Yes'}	{'CI': array([0.96501397, 1.06643712]), 'Error Bound': 0.0, 'Reliable CI?': 'Yes'}	No
184	Nervous system|congenital malformations and deformations$M$11-20	congenital malformations and deformations	1.0123481489934583	{'CI': array([0.93294392, 1.09616996]), 'Error Bound': 0.0, 'Reliable CI?': 'Yes'}	{'CI': array([0.93294392, 1.09616996]), 'Error Bound': 0.0, 'Reliable CI?': 'Yes'}	No	0.9985491549665215	{'CI': array([0.91791308, 1.08376505]), 'Error Bound': 0.0, 'Reliable CI?': 'Yes'}	{'CI': array([0.91791308, 1.08376505]), 'Error Bound': 0.0, 'Reliable CI?': 'Yes'}	No
185	Nervous system|congenital malformations and deformations$M$21-40	congenital malformations and deformations	0.9801232003272085	{'CI': array([0.86597866, 1.10373367]), 'Error Bound': 0.0, 'Reliable CI?': 'Yes'}	{'CI': array([0.86597866, 1.10373367]), 'Error Bound': 0.0, 'Reliable CI?': 'Yes'}	No	0.9916534667493316	{'CI': array([0.8773202 , 1.11544173]), 'Error Bound': 0.0, 'Reliable CI?': 'Yes'}	{'CI': array([0.8773202 , 1.11544173]), 'Error Bound': 0.0, 'Reliable CI?': 'Yes'}	No
186	Nervous system|congenital malformations and deformations$M$41-60	congenital malformations and deformations	1.002609886567626	{'CI': array([0.86612493, 1.15273976]), 'Error Bound': 0.0, 'Reliable CI?': 'Yes'}	{'CI': array([0.86612493, 1.15273976]), 'Error Bound': 0.0, 'Reliable CI?': 'Yes'}	No	1.0485548366611144	{'CI': array([0.90692867, 1.20467898]), 'Error Bound': 0.0, 'Reliable CI?': 'Yes'}	{'CI': array([0.90692867, 1.20467898]), 'Error Bound': 0.0, 'Reliable CI?': 'Yes'}	No
187	Nervous system|congenital malformations and deformations$M$61-	congenital malformations and deformations	1.051546263711077	{'CI': array([0.89726784, 1.22315204]), 'Error Bound': 2.071692058026609e-290, 'Reliable CI?': 'Yes'}	{'CI': array([0.89726784, 1.22315204]), 'Error Bound': 2.071692058026609e-290, 'Reliable CI?': 'Yes'}	No	1.0165084366795063	{'CI': array([0.86433356, 1.18571845]), 'Error Bound': 1.2489070511856068e-285, 'Reliable CI?': 'Yes'}	{'CI': array([0.86433356, 1.18571845]), 'Error Bound': 1.2489070511856068e-285, 'Reliable CI?': 'Yes'}	No
188	Other congenital malformations and deformations|congenital malformations and deformations$F$0-10	congenital malformations and deformations	1.0163411899875598	{'CI': array([0.97165383, 1.0623936 ]), 'Error Bound': 0.0, 'Reliable CI?': 'Yes'}	{'CI': array([0.97165383, 1.0623936 ]), 'Error Bound': 0.0, 'Reliable CI?': 'Yes'}	No	1.0126758999342858	{'CI': array([0.96761428, 1.05912769]), 'Error Bound': 0.0, 'Reliable CI?': 'Yes'}	{'CI': array([0.96761428, 1.05912769]), 'Error Bound': 0.0, 'Reliable CI?': 'Yes'}	No
189	Other congenital malformations and deformations|congenital malformations and deformations$F$11-20	congenital malformations and deformations	0.9976896284075876	{'CI': array([0.94092677, 1.0566861 ]), 'Error Bound': 0.0, 'Reliable CI?': 'Yes'}	{'CI': array([0.94092677, 1.0566861 ]), 'Error Bound': 0.0, 'Reliable CI?': 'Yes'}	No	1.036359586786768	{'CI': array([0.97274093, 1.10275879]), 'Error Bound': 0.0, 'Reliable CI?': 'Yes'}	{'CI': array([0.97274093, 1.10275879]), 'Error Bound': 0.0, 'Reliable CI?': 'Yes'}	No
190	Other congenital malformations and deformations|congenital malformations and deformations$F$21-40	congenital malformations and deformations	1.024421606413482	{'CI': array([0.97348251, 1.07713592]), 'Error Bound': 0.0, 'Reliable CI?': 'Yes'}	{'CI': array([0.97348251, 1.07713592]), 'Error Bound': 0.0, 'Reliable CI?': 'Yes'}	No	0.9859746946600044	{'CI': array([0.93425209, 1.03955245]), 'Error Bound': 0.0, 'Reliable CI?': 'Yes'}	{'CI': array([0.93425209, 1.03955245]), 'Error Bound': 0.0, 'Reliable CI?': 'Yes'}	No
191	Other congenital malformations and deformations|congenital malformations and deformations$F$41-60	congenital malformations and deformations	1.0089676017109124	{'CI': array([0.96095598, 1.05856143]), 'Error Bound': 0.0, 'Reliable CI?': 'Yes'}	{'CI': array([0.96095598, 1.05856143]), 'Error Bound': 0.0, 'Reliable CI?': 'Yes'}	No	0.9771617150408144	{'CI': array([0.92969046, 1.02619586]), 'Error Bound': 0.0, 'Reliable CI?': 'Yes'}	{'CI': array([0.92969046, 1.02619586]), 'Error Bound': 0.0, 'Reliable CI?': 'Yes'}	No
192	Other congenital malformations and deformations|congenital malformations and deformations$F$61-	congenital malformations and deformations	1.0154222943565638	{'CI': array([0.94863964, 1.08529512]), 'Error Bound': 0.0, 'Reliable CI?': 'Yes'}	{'CI': array([0.94863964, 1.08529512]), 'Error Bound': 0.0, 'Reliable CI?': 'Yes'}	No	0.9820558615196374	{'CI': array([0.91665426, 1.05045154]), 'Error Bound': 0.0, 'Reliable CI?': 'Yes'}	{'CI': array([0.91665426, 1.05045154]), 'Error Bound': 0.0, 'Reliable CI?': 'Yes'}	No
193	Other congenital malformations and deformations|congenital malformations and deformations$M$0-10	congenital malformations and deformations	1.0081377533441747	{'CI': array([0.96642116, 1.05104488]), 'Error Bound': 0.0, 'Reliable CI?': 'Yes'}	{'CI': array([0.96642116, 1.05104488]), 'Error Bound': 0.0, 'Reliable CI?': 'Yes'}	No	1.0110086445004587	{'CI': array([0.96914088, 1.05407454]), 'Error Bound': 0.0, 'Reliable CI?': 'Yes'}	{'CI': array([0.96914088, 1.05407454]), 'Error Bound': 0.0, 'Reliable CI?': 'Yes'}	No
194	Other congenital malformations and deformations|congenital malformations and deformations$M$11-20	congenital malformations and deformations	1.0294195001250501	{'CI': array([0.96239347, 1.09954771]), 'Error Bound': 0.0, 'Reliable CI?': 'Yes'}	{'CI': array([0.96239347, 1.09954771]), 'Error Bound': 0.0, 'Reliable CI?': 'Yes'}	No	1.0284302798420355	{'CI': array([0.96175492, 1.09817451]), 'Error Bound': 0.0, 'Reliable CI?': 'Yes'}	{'CI': array([0.96175492, 1.09817451]), 'Error Bound': 0.0, 'Reliable CI?': 'Yes'}	No
195	Other congenital malformations and deformations|congenital malformations and deformations$M$21-40	congenital malformations and deformations	1.0197003506059497	{'CI': array([0.94203244, 1.10157878]), 'Error Bound': 0.0, 'Reliable CI?': 'Yes'}	{'CI': array([0.94203244, 1.10157878]), 'Error Bound': 0.0, 'Reliable CI?': 'Yes'}	No	0.9494585449979663	{'CI': array([0.87390451, 1.02908932]), 'Error Bound': 0.0, 'Reliable CI?': 'Yes'}	{'CI': array([0.87390451, 1.02908932]), 'Error Bound': 0.0, 'Reliable CI?': 'Yes'}	No
196	Other congenital malformations and deformations|congenital malformations and deformations$M$41-60	congenital malformations and deformations	1.0032018680114227	{'CI': array([0.93616818, 1.073367 ]), 'Error Bound': 0.0, 'Reliable CI?': 'Yes'}	{'CI': array([0.93616818, 1.073367 ]), 'Error Bound': 0.0, 'Reliable CI?': 'Yes'}	No	0.9613442871654155	{'CI': array([0.8953993 , 1.03036136]), 'Error Bound': 0.0, 'Reliable CI?': 'Yes'}	{'CI': array([0.8953993 , 1.03036136]), 'Error Bound': 0.0, 'Reliable CI?': 'Yes'}	No
197	Other congenital malformations and deformations|congenital malformations and deformations$M$61-	congenital malformations and deformations	1.102764004402703	{'CI': array([1.00872124, 1.20286568]), 'Error Bound': 0.0, 'Reliable CI?': 'Yes'}	{'CI': array([0.99652206, 1.2168039 ]), 'Error Bound': 0.0, 'Reliable CI?': 'Yes'}	No	0.9561676577643944	{'CI': array([0.87290826, 1.04438604]), 'Error Bound': 0.0, 'Reliable CI?': 'Yes'}	{'CI': array([0.87290826, 1.04438604]), 'Error Bound': 0.0, 'Reliable CI?': 'Yes'}	No
198	Respiratory system|congenital malformations and deformations$F$0-10	congenital malformations and deformations	1.0424166179372034	{'CI': array([0.94378259, 1.14789247]), 'Error Bound': 0.0, 'Reliable CI?': 'Yes'}	{'CI': array([0.94378259, 1.14789247]), 'Error Bound': 0.0, 'Reliable CI?': 'Yes'}	No	0.9963298303761211	{'CI': array([0.89854214, 1.10094885]), 'Error Bound': 0.0, 'Reliable CI?': 'Yes'}	{'CI': array([0.89854214, 1.10094885]), 'Error Bound': 0.0, 'Reliable CI?': 'Yes'}	No
199	Respiratory system|congenital malformations and deformations$F$61-	congenital malformations and deformations	1.1320342467646112	{'CI': array([0.90012041, 1.40419025]), 'Error Bound': 3.741857246817911e-137, 'Reliable CI?': 'Yes'}	{'CI': array([0.90012041, 1.40419025]), 'Error Bound': 3.741857246817911e-137, 'Reliable CI?': 'Yes'}	No	1.0772021124920348	{'CI': array([0.84399519, 1.3519773 ]), 'Error Bound': 1.0310401457441551e-126, 'Reliable CI?': 'Yes'}	{'CI': array([0.84399519, 1.3519773 ]), 'Error Bound': 1.0310401457441551e-126, 'Reliable CI?': 'Yes'}	No
200	Respiratory system|congenital malformations and deformations$M$0-10	congenital malformations and deformations	1.0369304080994257	{'CI': array([0.95202325, 1.12686832]), 'Error Bound': 0.0, 'Reliable CI?': 'Yes'}	{'CI': array([0.95202325, 1.12686832]), 'Error Bound': 0.0, 'Reliable CI?': 'Yes'}	No	1.0167905274360096	{'CI': array([0.93224724, 1.10635577]), 'Error Bound': 0.0, 'Reliable CI?': 'Yes'}	{'CI': array([0.93224724, 1.10635577]), 'Error Bound': 0.0, 'Reliable CI?': 'Yes'}	No
201	Respiratory system|congenital malformations and deformations$M$11-20	congenital malformations and deformations	0.8559724527270964	{'CI': array([0.63472853, 1.11776139]), 'Error Bound': 4.357520853802754e-104, 'Reliable CI?': 'Yes'}	{'CI': array([0.63472853, 1.11776139]), 'Error Bound': 4.357520853802754e-104, 'Reliable CI?': 'Yes'}	No	1.0709600926386078	{'CI': array([0.79888931, 1.40157014]), 'Error Bound': 8.233834323579417e-91, 'Reliable CI?': 'Yes'}	{'CI': array([0.79888931, 1.40157014]), 'Error Bound': 8.233834323579417e-91, 'Reliable CI?': 'Yes'}	No
202	Urinary system|congenital malformations and deformations$F$0-10	congenital malformations and deformations	1.082947789807239	{'CI': array([0.98343415, 1.18933187]), 'Error Bound': 0.0, 'Reliable CI?': 'Yes'}	{'CI': array([0.98343415, 1.18933187]), 'Error Bound': 0.0, 'Reliable CI?': 'Yes'}	No	0.9920262519740848	{'CI': array([0.89857233, 1.09170991]), 'Error Bound': 0.0, 'Reliable CI?': 'Yes'}	{'CI': array([0.89857233, 1.09170991]), 'Error Bound': 0.0, 'Reliable CI?': 'Yes'}	No
203	Urinary system|congenital malformations and deformations$F$21-40	congenital malformations and deformations	1.0577853806755637	{'CI': array([0.96833782, 1.15278964]), 'Error Bound': 0.0, 'Reliable CI?': 'Yes'}	{'CI': array([0.96833782, 1.15278964]), 'Error Bound': 0.0, 'Reliable CI?': 'Yes'}	No	0.9591056206283207	{'CI': array([0.87667827, 1.04639325]), 'Error Bound': 0.0, 'Reliable CI?': 'Yes'}	{'CI': array([0.87667827, 1.04639325]), 'Error Bound': 0.0, 'Reliable CI?': 'Yes'}	No
204	Urinary system|congenital malformations and deformations$F$41-60	congenital malformations and deformations	1.038969931254145	{'CI': array([0.97748088, 1.10305144]), 'Error Bound': 0.0, 'Reliable CI?': 'Yes'}	{'CI': array([0.97748088, 1.10305144]), 'Error Bound': 0.0, 'Reliable CI?': 'Yes'}	No	1.0267994301405048	{'CI': array([0.96630237, 1.08981418]), 'Error Bound': 0.0, 'Reliable CI?': 'Yes'}	{'CI': array([0.96630237, 1.08981418]), 'Error Bound': 0.0, 'Reliable CI?': 'Yes'}	No
205	Urinary system|congenital malformations and deformations$F$61-	congenital malformations and deformations	1.0279474960709858	{'CI': array([0.95413145, 1.10554057]), 'Error Bound': 0.0, 'Reliable CI?': 'Yes'}	{'CI': array([0.95413145, 1.10554057]), 'Error Bound': 0.0, 'Reliable CI?': 'Yes'}	No	1.0025331038046885	{'CI': array([0.93153963, 1.07704311]), 'Error Bound': 0.0, 'Reliable CI?': 'Yes'}	{'CI': array([0.93153963, 1.07704311]), 'Error Bound': 0.0, 'Reliable CI?': 'Yes'}	No
206	Urinary system|congenital malformations and deformations$M$0-10	congenital malformations and deformations	1.0350386001061955	{'CI': array([0.96287362, 1.11080834]), 'Error Bound': 0.0, 'Reliable CI?': 'Yes'}	{'CI': array([0.96287362, 1.11080834]), 'Error Bound': 0.0, 'Reliable CI?': 'Yes'}	No	0.9649423618682462	{'CI': array([0.89792954, 1.03512897]), 'Error Bound': 0.0, 'Reliable CI?': 'Yes'}	{'CI': array([0.89792954, 1.03512897]), 'Error Bound': 0.0, 'Reliable CI?': 'Yes'}	No
207	Urinary system|congenital malformations and deformations$M$11-20	congenital malformations and deformations	1.0323052881629564	{'CI': array([0.88605175, 1.19416743]), 'Error Bound': 0.0, 'Reliable CI?': 'Yes'}	{'CI': array([0.88605175, 1.19416743]), 'Error Bound': 0.0, 'Reliable CI?': 'Yes'}	No	1.0537609544487698	{'CI': array([0.90632411, 1.2169439 ]), 'Error Bound': 0.0, 'Reliable CI?': 'Yes'}	{'CI': array([0.90632411, 1.2169439 ]), 'Error Bound': 0.0, 'Reliable CI?': 'Yes'}	No
208	Urinary system|congenital malformations and deformations$M$21-40	congenital malformations and deformations	0.9729338895437254	{'CI': array([0.86531521, 1.08894917]), 'Error Bound': 0.0, 'Reliable CI?': 'Yes'}	{'CI': array([0.86531521, 1.08894917]), 'Error Bound': 0.0, 'Reliable CI?': 'Yes'}	No	1.0416572608491177	{'CI': array([0.92680831, 1.16588073]), 'Error Bound': 0.0, 'Reliable CI?': 'Yes'}	{'CI': array([0.92680831, 1.16588073]), 'Error Bound': 0.0, 'Reliable CI?': 'Yes'}	No
209	Urinary system|congenital malformations and deformations$M$41-60	congenital malformations and deformations	1.0024807228537895	{'CI': array([0.93876648, 1.06901811]), 'Error Bound': 0.0, 'Reliable CI?': 'Yes'}	{'CI': array([0.93876648, 1.06901811]), 'Error Bound': 0.0, 'Reliable CI?': 'Yes'}	No	0.9845907327355718	{'CI': array([0.92205087, 1.0498646 ]), 'Error Bound': 0.0, 'Reliable CI?': 'Yes'}	{'CI': array([0.92205087, 1.0498646 ]), 'Error Bound': 0.0, 'Reliable CI?': 'Yes'}	No
210	Urinary system|congenital malformations and deformations$M$61-	congenital malformations and deformations	1.05310965036222	{'CI': array([0.98540257, 1.12395407]), 'Error Bound': 0.0, 'Reliable CI?': 'Yes'}	{'CI': array([0.98540257, 1.12395407]), 'Error Bound': 0.0, 'Reliable CI?': 'Yes'}	No	0.9795355430765246	{'CI': array([0.9159681 , 1.04593009]), 'Error Bound': 0.0, 'Reliable CI?': 'Yes'}	{'CI': array([0.9159681 , 1.04593009]), 'Error Bound': 0.0, 'Reliable CI?': 'Yes'}	No
211	Aplastic and other anaemias|diseases of the blood and blood-forming organs and certain disorders involving the immune mechanism$F$0-10	diseases of the blood and blood-forming organs and certain disorders involving the immune mechanism	0.9936426156188066	{'CI': array([0.94112952, 1.0480659 ]), 'Error Bound': 0.0, 'Reliable CI?': 'Yes'}	{'CI': array([0.94112952, 1.0480659 ]), 'Error Bound': 0.0, 'Reliable CI?': 'Yes'}	No	0.9710957586742108	{'CI': array([0.91783276, 1.02634035]), 'Error Bound': 0.0, 'Reliable CI?': 'Yes'}	{'CI': array([0.91783276, 1.02634035]), 'Error Bound': 0.0, 'Reliable CI?': 'Yes'}	No
212	Aplastic and other anaemias|diseases of the blood and blood-forming organs and certain disorders involving the immune mechanism$F$11-20	diseases of the blood and blood-forming organs and certain disorders involving the immune mechanism	1.016893592336869	{'CI': array([0.97333773, 1.06174412]), 'Error Bound': 0.0, 'Reliable CI?': 'Yes'}	{'CI': array([0.97333773, 1.06174412]), 'Error Bound': 0.0, 'Reliable CI?': 'Yes'}	No	1.0196336824099388	{'CI': array([0.9754935 , 1.06510226]), 'Error Bound': 0.0, 'Reliable CI?': 'Yes'}	{'CI': array([0.9754935 , 1.06510226]), 'Error Bound': 0.0, 'Reliable CI?': 'Yes'}	No
213	Aplastic and other anaemias|diseases of the blood and blood-forming organs and certain disorders involving the immune mechanism$F$21-40	diseases of the blood and blood-forming organs and certain disorders involving the immune mechanism	1.002601244345859	{'CI': array([0.9854024 , 1.01999935]), 'Error Bound': 0.0, 'Reliable CI?': 'Yes'}	{'CI': array([0.9854024 , 1.01999935]), 'Error Bound': 0.0, 'Reliable CI?': 'Yes'}	No	1.0002577760295446	{'CI': array([0.98280744, 1.01791339]), 'Error Bound': 0.0, 'Reliable CI?': 'Yes'}	{'CI': array([0.98280744, 1.01791339]), 'Error Bound': 0.0, 'Reliable CI?': 'Yes'}	No
214	Aplastic and other anaemias|diseases of the blood and blood-forming organs and certain disorders involving the immune mechanism$F$41-60	diseases of the blood and blood-forming organs and certain disorders involving the immune mechanism	1.0114314736154706	{'CI': array([1.00060551, 1.02233581]), 'Error Bound': 0.0, 'Reliable CI?': 'Yes'}	{'CI': array([0.99916044, 1.02380331]), 'Error Bound': 0.0, 'Reliable CI?': 'Yes'}	No	0.9990359043901141	{'CI': array([0.98824044, 1.00990961]), 'Error Bound': 0.0, 'Reliable CI?': 'Yes'}	{'CI': array([0.98824044, 1.00990961]), 'Error Bound': 0.0, 'Reliable CI?': 'Yes'}	No
215	Aplastic and other anaemias|diseases of the blood and blood-forming organs and certain disorders involving the immune mechanism$F$61-	diseases of the blood and blood-forming organs and certain disorders involving the immune mechanism	1.029194658457579	{'CI': array([1.01888951, 1.03957029]), 'Error Bound': 0.0, 'Reliable CI?': 'Yes'}	{'CI': array([1.01751365, 1.04096631]), 'Error Bound': 0.0, 'Reliable CI?': 'Yes'}	Yes	1.008354981713531	{'CI': array([0.99821391, 1.01856475]), 'Error Bound': 0.0, 'Reliable CI?': 'Yes'}	{'CI': array([0.99821391, 1.01856475]), 'Error Bound': 0.0, 'Reliable CI?': 'Yes'}	No
216	Aplastic and other anaemias|diseases of the blood and blood-forming organs and certain disorders involving the immune mechanism$M$0-10	diseases of the blood and blood-forming organs and certain disorders involving the immune mechanism	1.02926356990179	{'CI': array([0.97887576, 1.08138603]), 'Error Bound': 0.0, 'Reliable CI?': 'Yes'}	{'CI': array([0.97887576, 1.08138603]), 'Error Bound': 0.0, 'Reliable CI?': 'Yes'}	No	1.019537687095695	{'CI': array([0.96846191, 1.07240264]), 'Error Bound': 0.0, 'Reliable CI?': 'Yes'}	{'CI': array([0.96846191, 1.07240264]), 'Error Bound': 0.0, 'Reliable CI?': 'Yes'}	No
217	Aplastic and other anaemias|diseases of the blood and blood-forming organs and certain disorders involving the immune mechanism$M$11-20	diseases of the blood and blood-forming organs and certain disorders involving the immune mechanism	1.0328173983476514	{'CI': array([0.96869758, 1.0997672 ]), 'Error Bound': 0.0, 'Reliable CI?': 'Yes'}	{'CI': array([0.96869758, 1.0997672 ]), 'Error Bound': 0.0, 'Reliable CI?': 'Yes'}	No	1.0095350498502524	{'CI': array([0.94684601, 1.0749472 ]), 'Error Bound': 0.0, 'Reliable CI?': 'Yes'}	{'CI': array([0.94684601, 1.0749472 ]), 'Error Bound': 0.0, 'Reliable CI?': 'Yes'}	No
218	Aplastic and other anaemias|diseases of the blood and blood-forming organs and certain disorders involving the immune mechanism$M$21-40	diseases of the blood and blood-forming organs and certain disorders involving the immune mechanism	0.9843351763276832	{'CI': array([0.95569206, 1.01353868]), 'Error Bound': 0.0, 'Reliable CI?': 'Yes'}	{'CI': array([0.95569206, 1.01353868]), 'Error Bound': 0.0, 'Reliable CI?': 'Yes'}	No	0.9955184321807038	{'CI': array([0.96617967, 1.02544296]), 'Error Bound': 0.0, 'Reliable CI?': 'Yes'}	{'CI': array([0.96617967, 1.02544296]), 'Error Bound': 0.0, 'Reliable CI?': 'Yes'}	No
219	Aplastic and other anaemias|diseases of the blood and blood-forming organs and certain disorders involving the immune mechanism$M$41-60	diseases of the blood and blood-forming organs and certain disorders involving the immune mechanism	1.0104996596218407	{'CI': array([0.9971492 , 1.02396956]), 'Error Bound': 0.0, 'Reliable CI?': 'Yes'}	{'CI': array([0.9971492 , 1.02396956]), 'Error Bound': 0.0, 'Reliable CI?': 'Yes'}	No	1.0024002957877443	{'CI': array([0.98906889, 1.01585108]), 'Error Bound': 0.0, 'Reliable CI?': 'Yes'}	{'CI': array([0.98906889, 1.01585108]), 'Error Bound': 0.0, 'Reliable CI?': 'Yes'}	No
220	Aplastic and other anaemias|diseases of the blood and blood-forming organs and certain disorders involving the immune mechanism$M$61-	diseases of the blood and blood-forming organs and certain disorders involving the immune mechanism	1.0229060741548133	{'CI': array([1.01217716, 1.03371157]), 'Error Bound': 0.0, 'Reliable CI?': 'Yes'}	{'CI': array([1.01074496, 1.03516568]), 'Error Bound': 0.0, 'Reliable CI?': 'Yes'}	Yes	1.0071153222801992	{'CI': array([0.9964842 , 1.01782199]), 'Error Bound': 0.0, 'Reliable CI?': 'Yes'}	{'CI': array([0.9964842 , 1.01782199]), 'Error Bound': 0.0, 'Reliable CI?': 'Yes'}	No
221	Certain disorders involving the immune mechanism|diseases of the blood and blood-forming organs and certain disorders involving the immune mechanism$F$0-10	diseases of the blood and blood-forming organs and certain disorders involving the immune mechanism	1.0176108043570142	{'CI': array([0.92642642, 1.11466311]), 'Error Bound': 0.0, 'Reliable CI?': 'Yes'}	{'CI': array([0.92642642, 1.11466311]), 'Error Bound': 0.0, 'Reliable CI?': 'Yes'}	No	1.078882398739322	{'CI': array([0.98181759, 1.1824817 ]), 'Error Bound': 0.0, 'Reliable CI?': 'Yes'}	{'CI': array([0.98181759, 1.1824817 ]), 'Error Bound': 0.0, 'Reliable CI?': 'Yes'}	No
222	Certain disorders involving the immune mechanism|diseases of the blood and blood-forming organs and certain disorders involving the immune mechanism$F$11-20	diseases of the blood and blood-forming organs and certain disorders involving the immune mechanism	1.0031967682532206	{'CI': array([0.91928655, 1.092072 ]), 'Error Bound': 0.0, 'Reliable CI?': 'Yes'}	{'CI': array([0.91928655, 1.092072 ]), 'Error Bound': 0.0, 'Reliable CI?': 'Yes'}	No	1.0133239309441346	{'CI': array([0.92914816, 1.10247729]), 'Error Bound': 0.0, 'Reliable CI?': 'Yes'}	{'CI': array([0.92914816, 1.10247729]), 'Error Bound': 0.0, 'Reliable CI?': 'Yes'}	No
223	Certain disorders involving the immune mechanism|diseases of the blood and blood-forming organs and certain disorders involving the immune mechanism$F$21-40	diseases of the blood and blood-forming organs and certain disorders involving the immune mechanism	1.036986367337733	{'CI': array([1.00373178, 1.07098532]), 'Error Bound': 0.0, 'Reliable CI?': 'Yes'}	{'CI': array([0.99932885, 1.07560125]), 'Error Bound': 0.0, 'Reliable CI?': 'Yes'}	No	0.9929231638582572	{'CI': array([0.96112041, 1.02541609]), 'Error Bound': 0.0, 'Reliable CI?': 'Yes'}	{'CI': array([0.96112041, 1.02541609]), 'Error Bound': 0.0, 'Reliable CI?': 'Yes'}	No
224	Certain disorders involving the immune mechanism|diseases of the blood and blood-forming organs and certain disorders involving the immune mechanism$F$41-60	diseases of the blood and blood-forming organs and certain disorders involving the immune mechanism	1.0298226278597475	{'CI': array([1.01065367, 1.04923718]), 'Error Bound': 0.0, 'Reliable CI?': 'Yes'}	{'CI': array([1.00810274, 1.05185837]), 'Error Bound': 0.0, 'Reliable CI?': 'Yes'}	Yes	0.9969459463754049	{'CI': array([0.97872581, 1.01539023]), 'Error Bound': 0.0, 'Reliable CI?': 'Yes'}	{'CI': array([0.97872581, 1.01539023]), 'Error Bound': 0.0, 'Reliable CI?': 'Yes'}	No
225	Certain disorders involving the immune mechanism|diseases of the blood and blood-forming organs and certain disorders involving the immune mechanism$F$61-	diseases of the blood and blood-forming organs and certain disorders involving the immune mechanism	1.0595934461949847	{'CI': array([1.03662934, 1.082907 ]), 'Error Bound': 0.0, 'Reliable CI?': 'Yes'}	{'CI': array([1.03357732, 1.08605899]), 'Error Bound': 0.0, 'Reliable CI?': 'Yes'}	Yes	1.005361611711501	{'CI': array([0.98419224, 1.02683287]), 'Error Bound': 0.0, 'Reliable CI?': 'Yes'}	{'CI': array([0.98419224, 1.02683287]), 'Error Bound': 0.0, 'Reliable CI?': 'Yes'}	No
226	Certain disorders involving the immune mechanism|diseases of the blood and blood-forming organs and certain disorders involving the immune mechanism$M$0-10	diseases of the blood and blood-forming organs and certain disorders involving the immune mechanism	0.9881536372457798	{'CI': array([0.92006387, 1.059496 ]), 'Error Bound': 0.0, 'Reliable CI?': 'Yes'}	{'CI': array([0.92006387, 1.059496 ]), 'Error Bound': 0.0, 'Reliable CI?': 'Yes'}	No	1.0218206658529327	{'CI': array([0.95099943, 1.0961261 ]), 'Error Bound': 0.0, 'Reliable CI?': 'Yes'}	{'CI': array([0.95099943, 1.0961261 ]), 'Error Bound': 0.0, 'Reliable CI?': 'Yes'}	No
227	Certain disorders involving the immune mechanism|diseases of the blood and blood-forming organs and certain disorders involving the immune mechanism$M$11-20	diseases of the blood and blood-forming organs and certain disorders involving the immune mechanism	1.054305078398003	{'CI': array([0.96909353, 1.1445505 ]), 'Error Bound': 0.0, 'Reliable CI?': 'Yes'}	{'CI': array([0.96909353, 1.1445505 ]), 'Error Bound': 0.0, 'Reliable CI?': 'Yes'}	No	1.0057715935057516	{'CI': array([0.92591249, 1.09010894]), 'Error Bound': 0.0, 'Reliable CI?': 'Yes'}	{'CI': array([0.92591249, 1.09010894]), 'Error Bound': 0.0, 'Reliable CI?': 'Yes'}	No
228	Certain disorders involving the immune mechanism|diseases of the blood and blood-forming organs and certain disorders involving the immune mechanism$M$21-40	diseases of the blood and blood-forming organs and certain disorders involving the immune mechanism	0.9969033476631278	{'CI': array([0.94513483, 1.05052374]), 'Error Bound': 0.0, 'Reliable CI?': 'Yes'}	{'CI': array([0.94513483, 1.05052374]), 'Error Bound': 0.0, 'Reliable CI?': 'Yes'}	No	1.0407307118737419	{'CI': array([0.98777043, 1.09560101]), 'Error Bound': 0.0, 'Reliable CI?': 'Yes'}	{'CI': array([0.98777043, 1.09560101]), 'Error Bound': 0.0, 'Reliable CI?': 'Yes'}	No
229	Certain disorders involving the immune mechanism|diseases of the blood and blood-forming organs and certain disorders involving the immune mechanism$M$41-60	diseases of the blood and blood-forming organs and certain disorders involving the immune mechanism	1.034040812449949	{'CI': array([1.00568276, 1.06293892]), 'Error Bound': 0.0, 'Reliable CI?': 'Yes'}	{'CI': array([1.00192154, 1.06685466]), 'Error Bound': 0.0, 'Reliable CI?': 'Yes'}	Yes	0.9975759761110634	{'CI': array([0.97064175, 1.02500281]), 'Error Bound': 0.0, 'Reliable CI?': 'Yes'}	{'CI': array([0.97064175, 1.02500281]), 'Error Bound': 0.0, 'Reliable CI?': 'Yes'}	No
230	Certain disorders involving the immune mechanism|diseases of the blood and blood-forming organs and certain disorders involving the immune mechanism$M$61-	diseases of the blood and blood-forming organs and certain disorders involving the immune mechanism	1.057549624155478	{'CI': array([1.02963094, 1.08598688]), 'Error Bound': 0.0, 'Reliable CI?': 'Yes'}	{'CI': array([1.02592708, 1.0898391 ]), 'Error Bound': 0.0, 'Reliable CI?': 'Yes'}	Yes	1.027967976034452	{'CI': array([1.00158677, 1.05481604]), 'Error Bound': 0.0, 'Reliable CI?': 'Yes'}	{'CI': array([0.99748488, 1.05907613]), 'Error Bound': 0.0, 'Reliable CI?': 'Yes'}	No
231	Coagulation defects, purpura and other haemorrhagic conditions|diseases of the blood and blood-forming organs and certain disorders involving the immune mechanism$F$0-10	diseases of the blood and blood-forming organs and certain disorders involving the immune mechanism	0.9787579409228269	{'CI': array([0.89899452, 1.06303714]), 'Error Bound': 0.0, 'Reliable CI?': 'Yes'}	{'CI': array([0.89899452, 1.06303714]), 'Error Bound': 0.0, 'Reliable CI?': 'Yes'}	No	0.9741046666571094	{'CI': array([0.89122245, 1.0618806 ]), 'Error Bound': 0.0, 'Reliable CI?': 'Yes'}	{'CI': array([0.89122245, 1.0618806 ]), 'Error Bound': 0.0, 'Reliable CI?': 'Yes'}	No
232	Coagulation defects, purpura and other haemorrhagic conditions|diseases of the blood and blood-forming organs and certain disorders involving the immune mechanism$F$11-20	diseases of the blood and blood-forming organs and certain disorders involving the immune mechanism	1.019137478319291	{'CI': array([0.94778792, 1.09402564]), 'Error Bound': 0.0, 'Reliable CI?': 'Yes'}	{'CI': array([0.94778792, 1.09402564]), 'Error Bound': 0.0, 'Reliable CI?': 'Yes'}	No	0.9923060343272747	{'CI': array([0.92110772, 1.06705924]), 'Error Bound': 0.0, 'Reliable CI?': 'Yes'}	{'CI': array([0.92110772, 1.06705924]), 'Error Bound': 0.0, 'Reliable CI?': 'Yes'}	No
233	Coagulation defects, purpura and other haemorrhagic conditions|diseases of the blood and blood-forming organs and certain disorders involving the immune mechanism$F$21-40	diseases of the blood and blood-forming organs and certain disorders involving the immune mechanism	0.99394957061588	{'CI': array([0.96451041, 1.02397912]), 'Error Bound': 0.0, 'Reliable CI?': 'Yes'}	{'CI': array([0.96451041, 1.02397912]), 'Error Bound': 0.0, 'Reliable CI?': 'Yes'}	No	0.9954736181789894	{'CI': array([0.96593369, 1.02560757]), 'Error Bound': 0.0, 'Reliable CI?': 'Yes'}	{'CI': array([0.96593369, 1.02560757]), 'Error Bound': 0.0, 'Reliable CI?': 'Yes'}	No
234	Coagulation defects, purpura and other haemorrhagic conditions|diseases of the blood and blood-forming organs and certain disorders involving the immune mechanism$F$41-60	diseases of the blood and blood-forming organs and certain disorders involving the immune mechanism	0.9981175744444126	{'CI': array([0.97521214, 1.02137833]), 'Error Bound': 0.0, 'Reliable CI?': 'Yes'}	{'CI': array([0.97521214, 1.02137833]), 'Error Bound': 0.0, 'Reliable CI?': 'Yes'}	No	1.002003398055446	{'CI': array([0.97913586, 1.02522452]), 'Error Bound': 0.0, 'Reliable CI?': 'Yes'}	{'CI': array([0.97913586, 1.02522452]), 'Error Bound': 0.0, 'Reliable CI?': 'Yes'}	No
235	Coagulation defects, purpura and other haemorrhagic conditions|diseases of the blood and blood-forming organs and certain disorders involving the immune mechanism$F$61-	diseases of the blood and blood-forming organs and certain disorders involving the immune mechanism	1.0225567026388336	{'CI': array([0.99821127, 1.0473001 ]), 'Error Bound': 0.0, 'Reliable CI?': 'Yes'}	{'CI': array([0.99821127, 1.0473001 ]), 'Error Bound': 0.0, 'Reliable CI?': 'Yes'}	No	1.0037542493170981	{'CI': array([0.97975254, 1.02814497]), 'Error Bound': 0.0, 'Reliable CI?': 'Yes'}	{'CI': array([0.97975254, 1.02814497]), 'Error Bound': 0.0, 'Reliable CI?': 'Yes'}	No
236	Coagulation defects, purpura and other haemorrhagic conditions|diseases of the blood and blood-forming organs and certain disorders involving the immune mechanism$M$0-10	diseases of the blood and blood-forming organs and certain disorders involving the immune mechanism	1.0362604353277676	{'CI': array([0.96922515, 1.10639389]), 'Error Bound': 0.0, 'Reliable CI?': 'Yes'}	{'CI': array([0.96922515, 1.10639389]), 'Error Bound': 0.0, 'Reliable CI?': 'Yes'}	No	0.9963935224984047	{'CI': array([0.93073706, 1.06506014]), 'Error Bound': 0.0, 'Reliable CI?': 'Yes'}	{'CI': array([0.93073706, 1.06506014]), 'Error Bound': 0.0, 'Reliable CI?': 'Yes'}	No
237	Coagulation defects, purpura and other haemorrhagic conditions|diseases of the blood and blood-forming organs and certain disorders involving the immune mechanism$M$11-20	diseases of the blood and blood-forming organs and certain disorders involving the immune mechanism	1.0114523689634027	{'CI': array([0.93839113, 1.08823818]), 'Error Bound': 0.0, 'Reliable CI?': 'Yes'}	{'CI': array([0.93839113, 1.08823818]), 'Error Bound': 0.0, 'Reliable CI?': 'Yes'}	No	1.0250749369277365	{'CI': array([0.94921938, 1.10493256]), 'Error Bound': 0.0, 'Reliable CI?': 'Yes'}	{'CI': array([0.94921938, 1.10493256]), 'Error Bound': 0.0, 'Reliable CI?': 'Yes'}	No
238	Coagulation defects, purpura and other haemorrhagic conditions|diseases of the blood and blood-forming organs and certain disorders involving the immune mechanism$M$21-40	diseases of the blood and blood-forming organs and certain disorders involving the immune mechanism	1.0056121158269697	{'CI': array([0.95783364, 1.05495896]), 'Error Bound': 0.0, 'Reliable CI?': 'Yes'}	{'CI': array([0.95783364, 1.05495896]), 'Error Bound': 0.0, 'Reliable CI?': 'Yes'}	No	0.9704110642194571	{'CI': array([0.92351375, 1.01883637]), 'Error Bound': 0.0, 'Reliable CI?': 'Yes'}	{'CI': array([0.92351375, 1.01883637]), 'Error Bound': 0.0, 'Reliable CI?': 'Yes'}	No
239	Coagulation defects, purpura and other haemorrhagic conditions|diseases of the blood and blood-forming organs and certain disorders involving the immune mechanism$M$41-60	diseases of the blood and blood-forming organs and certain disorders involving the immune mechanism	1.016795575488176	{'CI': array([0.99234932, 1.04164444]), 'Error Bound': 0.0, 'Reliable CI?': 'Yes'}	{'CI': array([0.99234932, 1.04164444]), 'Error Bound': 0.0, 'Reliable CI?': 'Yes'}	No	0.9953526135493689	{'CI': array([0.97147925, 1.01961247]), 'Error Bound': 0.0, 'Reliable CI?': 'Yes'}	{'CI': array([0.97147925, 1.01961247]), 'Error Bound': 0.0, 'Reliable CI?': 'Yes'}	No
240	Coagulation defects, purpura and other haemorrhagic conditions|diseases of the blood and blood-forming organs and certain disorders involving the immune mechanism$M$61-	diseases of the blood and blood-forming organs and certain disorders involving the immune mechanism	1.0558705289099173	{'CI': array([1.03220685, 1.07990589]), 'Error Bound': 0.0, 'Reliable CI?': 'Yes'}	{'CI': array([1.02906268, 1.08315638]), 'Error Bound': 0.0, 'Reliable CI?': 'Yes'}	Yes	1.0097921622278474	{'CI': array([0.98725204, 1.0326743 ]), 'Error Bound': 0.0, 'Reliable CI?': 'Yes'}	{'CI': array([0.98725204, 1.0326743 ]), 'Error Bound': 0.0, 'Reliable CI?': 'Yes'}	No
241	Haemolytic anaemias|diseases of the blood and blood-forming organs and certain disorders involving the immune mechanism$F$0-10	diseases of the blood and blood-forming organs and certain disorders involving the immune mechanism	1.076448219141783	{'CI': array([0.98344809, 1.1754355 ]), 'Error Bound': 0.0, 'Reliable CI?': 'Yes'}	{'CI': array([0.98344809, 1.1754355 ]), 'Error Bound': 0.0, 'Reliable CI?': 'Yes'}	No	1.0161115164432435	{'CI': array([0.93036127, 1.10703372]), 'Error Bound': 0.0, 'Reliable CI?': 'Yes'}	{'CI': array([0.93036127, 1.10703372]), 'Error Bound': 0.0, 'Reliable CI?': 'Yes'}	No
242	Haemolytic anaemias|diseases of the blood and blood-forming organs and certain disorders involving the immune mechanism$F$11-20	diseases of the blood and blood-forming organs and certain disorders involving the immune mechanism	0.9992282468334359	{'CI': array([0.91875691, 1.08426124]), 'Error Bound': 0.0, 'Reliable CI?': 'Yes'}	{'CI': array([0.91875691, 1.08426124]), 'Error Bound': 0.0, 'Reliable CI?': 'Yes'}	No	1.0084130681748988	{'CI': array([0.92772011, 1.09367685]), 'Error Bound': 0.0, 'Reliable CI?': 'Yes'}	{'CI': array([0.92772011, 1.09367685]), 'Error Bound': 0.0, 'Reliable CI?': 'Yes'}	No
243	Haemolytic anaemias|diseases of the blood and blood-forming organs and certain disorders involving the immune mechanism$F$21-40	diseases of the blood and blood-forming organs and certain disorders involving the immune mechanism	1.009388041076504	{'CI': array([0.95424521, 1.06662799]), 'Error Bound': 0.0, 'Reliable CI?': 'Yes'}	{'CI': array([0.95424521, 1.06662799]), 'Error Bound': 0.0, 'Reliable CI?': 'Yes'}	No	0.9930133023555279	{'CI': array([0.93917354, 1.04886124]), 'Error Bound': 0.0, 'Reliable CI?': 'Yes'}	{'CI': array([0.93917354, 1.04886124]), 'Error Bound': 0.0, 'Reliable CI?': 'Yes'}	No
244	Haemolytic anaemias|diseases of the blood and blood-forming organs and certain disorders involving the immune mechanism$F$41-60	diseases of the blood and blood-forming organs and certain disorders involving the immune mechanism	1.001033701317513	{'CI': array([0.94430378, 1.05999203]), 'Error Bound': 0.0, 'Reliable CI?': 'Yes'}	{'CI': array([0.94430378, 1.05999203]), 'Error Bound': 0.0, 'Reliable CI?': 'Yes'}	No	0.9768505535754993	{'CI': array([0.92233757, 1.03343483]), 'Error Bound': 0.0, 'Reliable CI?': 'Yes'}	{'CI': array([0.92233757, 1.03343483]), 'Error Bound': 0.0, 'Reliable CI?': 'Yes'}	No
245	Haemolytic anaemias|diseases of the blood and blood-forming organs and certain disorders involving the immune mechanism$F$61-	diseases of the blood and blood-forming organs and certain disorders involving the immune mechanism	1.0631190372729449	{'CI': array([0.98124021, 1.14961475]), 'Error Bound': 0.0, 'Reliable CI?': 'Yes'}	{'CI': array([0.98124021, 1.14961475]), 'Error Bound': 0.0, 'Reliable CI?': 'Yes'}	No	0.9956537698355552	{'CI': array([0.91791105, 1.0776437 ]), 'Error Bound': 0.0, 'Reliable CI?': 'Yes'}	{'CI': array([0.91791105, 1.0776437 ]), 'Error Bound': 0.0, 'Reliable CI?': 'Yes'}	No
246	Haemolytic anaemias|diseases of the blood and blood-forming organs and certain disorders involving the immune mechanism$M$0-10	diseases of the blood and blood-forming organs and certain disorders involving the immune mechanism	1.0923093292870159	{'CI': array([1.00304139, 1.18704959]), 'Error Bound': 0.0, 'Reliable CI?': 'Yes'}	{'CI': array([0.99144507, 1.20021612]), 'Error Bound': 0.0, 'Reliable CI?': 'Yes'}	No	1.0164959891864522	{'CI': array([0.93487897, 1.10278402]), 'Error Bound': 0.0, 'Reliable CI?': 'Yes'}	{'CI': array([0.93487897, 1.10278402]), 'Error Bound': 0.0, 'Reliable CI?': 'Yes'}	No
247	Haemolytic anaemias|diseases of the blood and blood-forming organs and certain disorders involving the immune mechanism$M$11-20	diseases of the blood and blood-forming organs and certain disorders involving the immune mechanism	0.9947951617515886	{'CI': array([0.90797121, 1.08696142]), 'Error Bound': 0.0, 'Reliable CI?': 'Yes'}	{'CI': array([0.90797121, 1.08696142]), 'Error Bound': 0.0, 'Reliable CI?': 'Yes'}	No	1.0396045835161876	{'CI': array([0.95150025, 1.13312657]), 'Error Bound': 0.0, 'Reliable CI?': 'Yes'}	{'CI': array([0.95150025, 1.13312657]), 'Error Bound': 0.0, 'Reliable CI?': 'Yes'}	No
248	Haemolytic anaemias|diseases of the blood and blood-forming organs and certain disorders involving the immune mechanism$M$21-40	diseases of the blood and blood-forming organs and certain disorders involving the immune mechanism	0.9872048330180998	{'CI': array([0.91566136, 1.0623464 ]), 'Error Bound': 0.0, 'Reliable CI?': 'Yes'}	{'CI': array([0.91566136, 1.0623464 ]), 'Error Bound': 0.0, 'Reliable CI?': 'Yes'}	No	0.9987818545824827	{'CI': array([0.9268979 , 1.07428296]), 'Error Bound': 0.0, 'Reliable CI?': 'Yes'}	{'CI': array([0.9268979 , 1.07428296]), 'Error Bound': 0.0, 'Reliable CI?': 'Yes'}	No
249	Haemolytic anaemias|diseases of the blood and blood-forming organs and certain disorders involving the immune mechanism$M$41-60	diseases of the blood and blood-forming organs and certain disorders involving the immune mechanism	0.9745755034637505	{'CI': array([0.90603473, 1.04642656]), 'Error Bound': 0.0, 'Reliable CI?': 'Yes'}	{'CI': array([0.90603473, 1.04642656]), 'Error Bound': 0.0, 'Reliable CI?': 'Yes'}	No	0.9485668049663353	{'CI': array([0.88128079, 1.0190687 ]), 'Error Bound': 0.0, 'Reliable CI?': 'Yes'}	{'CI': array([0.88128079, 1.0190687 ]), 'Error Bound': 0.0, 'Reliable CI?': 'Yes'}	No
250	Haemolytic anaemias|diseases of the blood and blood-forming organs and certain disorders involving the immune mechanism$M$61-	diseases of the blood and blood-forming organs and certain disorders involving the immune mechanism	1.0946277470676045	{'CI': array([0.99685796, 1.19898143]), 'Error Bound': 0.0, 'Reliable CI?': 'Yes'}	{'CI': array([0.99685796, 1.19898143]), 'Error Bound': 0.0, 'Reliable CI?': 'Yes'}	No	1.110926417691135	{'CI': array([1.01198661, 1.21657234]), 'Error Bound': 0.0, 'Reliable CI?': 'Yes'}	{'CI': array([0.99698133, 1.23385835]), 'Error Bound': 0.0, 'Reliable CI?': 'Yes'}	No
251	Intraoperative and postprocedural complications of the spleen|diseases of the blood and blood-forming organs and certain disorders involving the immune mechanism$F$0-10	diseases of the blood and blood-forming organs and certain disorders involving the immune mechanism	0.8707580969048028	{'CI': array([0.66935655, 1.1050578 ]), 'Error Bound': 2.526542677422269e-129, 'Reliable CI?': 'Yes'}	{'CI': array([0.66935655, 1.1050578 ]), 'Error Bound': 2.526542677422269e-129, 'Reliable CI?': 'Yes'}	No	0.9057229146792912	{'CI': array([0.66794631, 1.1900684 ]), 'Error Bound': 2.981638055012838e-96, 'Reliable CI?': 'Yes'}	{'CI': array([0.66794631, 1.1900684 ]), 'Error Bound': 2.981638055012838e-96, 'Reliable CI?': 'Yes'}	No
252	Intraoperative and postprocedural complications of the spleen|diseases of the blood and blood-forming organs and certain disorders involving the immune mechanism$F$11-20	diseases of the blood and blood-forming organs and certain disorders involving the immune mechanism	1.0576273327151398	{'CI': array([0.837562 , 1.31468207]), 'Error Bound': 2.4910532915376032e-139, 'Reliable CI?': 'Yes'}	{'CI': array([0.837562 , 1.31468207]), 'Error Bound': 2.4910532915376032e-139, 'Reliable CI?': 'Yes'}	No	0.8732655496290121	{'CI': array([0.66937007, 1.11085924]), 'Error Bound': 1.028282948339414e-126, 'Reliable CI?': 'Yes'}	{'CI': array([0.66937007, 1.11085924]), 'Error Bound': 1.028282948339414e-126, 'Reliable CI?': 'Yes'}	No
253	Intraoperative and postprocedural complications of the spleen|diseases of the blood and blood-forming organs and certain disorders involving the immune mechanism$F$21-40	diseases of the blood and blood-forming organs and certain disorders involving the immune mechanism	1.0158666707867232	{'CI': array([0.9229335 , 1.11490165]), 'Error Bound': 0.0, 'Reliable CI?': 'Yes'}	{'CI': array([0.9229335 , 1.11490165]), 'Error Bound': 0.0, 'Reliable CI?': 'Yes'}	No	0.9920272073716598	{'CI': array([0.89905932, 1.09115181]), 'Error Bound': 0.0, 'Reliable CI?': 'Yes'}	{'CI': array([0.89905932, 1.09115181]), 'Error Bound': 0.0, 'Reliable CI?': 'Yes'}	No
254	Intraoperative and postprocedural complications of the spleen|diseases of the blood and blood-forming organs and certain disorders involving the immune mechanism$F$41-60	diseases of the blood and blood-forming organs and certain disorders involving the immune mechanism	1.0270955571606817	{'CI': array([0.95664244, 1.10098719]), 'Error Bound': 0.0, 'Reliable CI?': 'Yes'}	{'CI': array([0.95664244, 1.10098719]), 'Error Bound': 0.0, 'Reliable CI?': 'Yes'}	No	0.9943935413913584	{'CI': array([0.9252538 , 1.06687888]), 'Error Bound': 0.0, 'Reliable CI?': 'Yes'}	{'CI': array([0.9252538 , 1.06687888]), 'Error Bound': 0.0, 'Reliable CI?': 'Yes'}	No
255	Intraoperative and postprocedural complications of the spleen|diseases of the blood and blood-forming organs and certain disorders involving the immune mechanism$F$61-	diseases of the blood and blood-forming organs and certain disorders involving the immune mechanism	1.017600517358457	{'CI': array([0.93577539, 1.10410979]), 'Error Bound': 0.0, 'Reliable CI?': 'Yes'}	{'CI': array([0.93577539, 1.10410979]), 'Error Bound': 0.0, 'Reliable CI?': 'Yes'}	No	1.0034058302808646	{'CI': array([0.92392581, 1.08731806]), 'Error Bound': 0.0, 'Reliable CI?': 'Yes'}	{'CI': array([0.92392581, 1.08731806]), 'Error Bound': 0.0, 'Reliable CI?': 'Yes'}	No
256	Intraoperative and postprocedural complications of the spleen|diseases of the blood and blood-forming organs and certain disorders involving the immune mechanism$M$0-10	diseases of the blood and blood-forming organs and certain disorders involving the immune mechanism	0.9635270497465036	{'CI': array([0.78992727, 1.16017781]), 'Error Bound': 1.6246970549678783e-201, 'Reliable CI?': 'Yes'}	{'CI': array([0.78992727, 1.16017781]), 'Error Bound': 1.6246970549678783e-201, 'Reliable CI?': 'Yes'}	No	0.9175026684031821	{'CI': array([0.72878212, 1.13427928]), 'Error Bound': 1.102016255642374e-158, 'Reliable CI?': 'Yes'}	{'CI': array([0.72878212, 1.13427928]), 'Error Bound': 1.102016255642374e-158, 'Reliable CI?': 'Yes'}	No
257	Intraoperative and postprocedural complications of the spleen|diseases of the blood and blood-forming organs and certain disorders involving the immune mechanism$M$11-20	diseases of the blood and blood-forming organs and certain disorders involving the immune mechanism	1.0530823174322375	{'CI': array([0.84603293, 1.29260861]), 'Error Bound': 2.2186872398423004e-157, 'Reliable CI?': 'Yes'}	{'CI': array([0.84603293, 1.29260861]), 'Error Bound': 2.2186872398423004e-157, 'Reliable CI?': 'Yes'}	No	1.0180794982939978	{'CI': array([0.79970169, 1.27337536]), 'Error Bound': 1.5188802753754367e-134, 'Reliable CI?': 'Yes'}	{'CI': array([0.79970169, 1.27337536]), 'Error Bound': 1.5188802753754367e-134, 'Reliable CI?': 'Yes'}	No
258	Intraoperative and postprocedural complications of the spleen|diseases of the blood and blood-forming organs and certain disorders involving the immune mechanism$M$21-40	diseases of the blood and blood-forming organs and certain disorders involving the immune mechanism	0.9909931195106763	{'CI': array([0.85896549, 1.1358007 ]), 'Error Bound': 0.0, 'Reliable CI?': 'Yes'}	{'CI': array([0.85896549, 1.1358007 ]), 'Error Bound': 0.0, 'Reliable CI?': 'Yes'}	No	0.9631984839404323	{'CI': array([0.82966668, 1.10994676]), 'Error Bound': 0.0, 'Reliable CI?': 'Yes'}	{'CI': array([0.82966668, 1.10994676]), 'Error Bound': 0.0, 'Reliable CI?': 'Yes'}	No
259	Intraoperative and postprocedural complications of the spleen|diseases of the blood and blood-forming organs and certain disorders involving the immune mechanism$M$41-60	diseases of the blood and blood-forming organs and certain disorders involving the immune mechanism	0.9909730724197016	{'CI': array([0.90938414, 1.07726877]), 'Error Bound': 0.0, 'Reliable CI?': 'Yes'}	{'CI': array([0.90938414, 1.07726877]), 'Error Bound': 0.0, 'Reliable CI?': 'Yes'}	No	0.9701267784739263	{'CI': array([0.88863045, 1.05635222]), 'Error Bound': 0.0, 'Reliable CI?': 'Yes'}	{'CI': array([0.88863045, 1.05635222]), 'Error Bound': 0.0, 'Reliable CI?': 'Yes'}	No
260	Intraoperative and postprocedural complications of the spleen|diseases of the blood and blood-forming organs and certain disorders involving the immune mechanism$M$61-	diseases of the blood and blood-forming organs and certain disorders involving the immune mechanism	1.02758455022551	{'CI': array([0.95026376, 1.10906034]), 'Error Bound': 0.0, 'Reliable CI?': 'Yes'}	{'CI': array([0.95026376, 1.10906034]), 'Error Bound': 0.0, 'Reliable CI?': 'Yes'}	No	1.0159351477668346	{'CI': array([0.93843249, 1.09762783]), 'Error Bound': 0.0, 'Reliable CI?': 'Yes'}	{'CI': array([0.93843249, 1.09762783]), 'Error Bound': 0.0, 'Reliable CI?': 'Yes'}	No
261	Nutritional anemias|diseases of the blood and blood-forming organs and certain disorders involving the immune mechanism$F$0-10	diseases of the blood and blood-forming organs and certain disorders involving the immune mechanism	1.0106900224683504	{'CI': array([0.91692739, 1.11068392]), 'Error Bound': 0.0, 'Reliable CI?': 'Yes'}	{'CI': array([0.91692739, 1.11068392]), 'Error Bound': 0.0, 'Reliable CI?': 'Yes'}	No	0.9321304586322674	{'CI': array([0.84042901, 1.0299536 ]), 'Error Bound': 0.0, 'Reliable CI?': 'Yes'}	{'CI': array([0.84042901, 1.0299536 ]), 'Error Bound': 0.0, 'Reliable CI?': 'Yes'}	No
262	Nutritional anemias|diseases of the blood and blood-forming organs and certain disorders involving the immune mechanism$F$11-20	diseases of the blood and blood-forming organs and certain disorders involving the immune mechanism	1.006791609499657	{'CI': array([0.94441552, 1.07186691]), 'Error Bound': 0.0, 'Reliable CI?': 'Yes'}	{'CI': array([0.94441552, 1.07186691]), 'Error Bound': 0.0, 'Reliable CI?': 'Yes'}	No	1.0046293952988088	{'CI': array([0.94138649, 1.07064963]), 'Error Bound': 0.0, 'Reliable CI?': 'Yes'}	{'CI': array([0.94138649, 1.07064963]), 'Error Bound': 0.0, 'Reliable CI?': 'Yes'}	No
263	Nutritional anemias|diseases of the blood and blood-forming organs and certain disorders involving the immune mechanism$F$21-40	diseases of the blood and blood-forming organs and certain disorders involving the immune mechanism	1.018552530021661	{'CI': array([0.99742898, 1.03997584]), 'Error Bound': 0.0, 'Reliable CI?': 'Yes'}	{'CI': array([0.99742898, 1.03997584]), 'Error Bound': 0.0, 'Reliable CI?': 'Yes'}	No	1.0038032868630808	{'CI': array([0.982635 , 1.02527403]), 'Error Bound': 0.0, 'Reliable CI?': 'Yes'}	{'CI': array([0.982635 , 1.02527403]), 'Error Bound': 0.0, 'Reliable CI?': 'Yes'}	No
264	Nutritional anemias|diseases of the blood and blood-forming organs and certain disorders involving the immune mechanism$F$41-60	diseases of the blood and blood-forming organs and certain disorders involving the immune mechanism	1.0258713027407773	{'CI': array([1.01247174, 1.03939057]), 'Error Bound': 0.0, 'Reliable CI?': 'Yes'}	{'CI': array([1.0106848 , 1.04121175]), 'Error Bound': 0.0, 'Reliable CI?': 'Yes'}	Yes	1.001130946046195	{'CI': array([0.9879205 , 1.01445867]), 'Error Bound': 0.0, 'Reliable CI?': 'Yes'}	{'CI': array([0.9879205 , 1.01445867]), 'Error Bound': 0.0, 'Reliable CI?': 'Yes'}	No
265	Nutritional anemias|diseases of the blood and blood-forming organs and certain disorders involving the immune mechanism$F$61-	diseases of the blood and blood-forming organs and certain disorders involving the immune mechanism	1.0347002331015591	{'CI': array([1.02024912, 1.04929009]), 'Error Bound': 0.0, 'Reliable CI?': 'Yes'}	{'CI': array([1.01832265, 1.05125625]), 'Error Bound': 0.0, 'Reliable CI?': 'Yes'}	Yes	1.015166641740449	{'CI': array([1.00085821, 1.0296119 ]), 'Error Bound': 0.0, 'Reliable CI?': 'Yes'}	{'CI': array([0.99862347, 1.03189299]), 'Error Bound': 0.0, 'Reliable CI?': 'Yes'}	No
266	Nutritional anemias|diseases of the blood and blood-forming organs and certain disorders involving the immune mechanism$M$0-10	diseases of the blood and blood-forming organs and certain disorders involving the immune mechanism	1.0054346652402704	{'CI': array([0.91899567, 1.09715133]), 'Error Bound': 0.0, 'Reliable CI?': 'Yes'}	{'CI': array([0.91899567, 1.09715133]), 'Error Bound': 0.0, 'Reliable CI?': 'Yes'}	No	1.0000064931503778	{'CI': array([0.91231303, 1.09314723]), 'Error Bound': 0.0, 'Reliable CI?': 'Yes'}	{'CI': array([0.91231303, 1.09314723]), 'Error Bound': 0.0, 'Reliable CI?': 'Yes'}	No
267	Nutritional anemias|diseases of the blood and blood-forming organs and certain disorders involving the immune mechanism$M$11-20	diseases of the blood and blood-forming organs and certain disorders involving the immune mechanism	1.0435397837254128	{'CI': array([0.93155505, 1.1644169 ]), 'Error Bound': 0.0, 'Reliable CI?': 'Yes'}	{'CI': array([0.93155505, 1.1644169 ]), 'Error Bound': 0.0, 'Reliable CI?': 'Yes'}	No	1.0338074245342488	{'CI': array([0.92189318, 1.15462928]), 'Error Bound': 0.0, 'Reliable CI?': 'Yes'}	{'CI': array([0.92189318, 1.15462928]), 'Error Bound': 0.0, 'Reliable CI?': 'Yes'}	No
268	Nutritional anemias|diseases of the blood and blood-forming organs and certain disorders involving the immune mechanism$M$21-40	diseases of the blood and blood-forming organs and certain disorders involving the immune mechanism	1.0432801564194705	{'CI': array([1.00072153, 1.08706295]), 'Error Bound': 0.0, 'Reliable CI?': 'Yes'}	{'CI': array([0.99510528, 1.09302959]), 'Error Bound': 0.0, 'Reliable CI?': 'Yes'}	No	1.0193578961356826	{'CI': array([0.97710181, 1.06282992]), 'Error Bound': 0.0, 'Reliable CI?': 'Yes'}	{'CI': array([0.97710181, 1.06282992]), 'Error Bound': 0.0, 'Reliable CI?': 'Yes'}	No
269	Nutritional anemias|diseases of the blood and blood-forming organs and certain disorders involving the immune mechanism$M$41-60	diseases of the blood and blood-forming organs and certain disorders involving the immune mechanism	1.0324258136811453	{'CI': array([1.01313003, 1.05197027]), 'Error Bound': 0.0, 'Reliable CI?': 'Yes'}	{'CI': array([1.01056231, 1.05460911]), 'Error Bound': 0.0, 'Reliable CI?': 'Yes'}	Yes	1.030780572541735	{'CI': array([1.0113858 , 1.05042665]), 'Error Bound': 0.0, 'Reliable CI?': 'Yes'}	{'CI': array([1.00836237, 1.05353521]), 'Error Bound': 0.0, 'Reliable CI?': 'Yes'}	Yes
270	Nutritional anemias|diseases of the blood and blood-forming organs and certain disorders involving the immune mechanism$M$61-	diseases of the blood and blood-forming organs and certain disorders involving the immune mechanism	1.0159346928040833	{'CI': array([1.00025297, 1.03178096]), 'Error Bound': 0.0, 'Reliable CI?': 'Yes'}	{'CI': array([0.99816347, 1.03391753]), 'Error Bound': 0.0, 'Reliable CI?': 'Yes'}	No	1.0290313789972476	{'CI': array([1.01298661, 1.04524759]), 'Error Bound': 0.0, 'Reliable CI?': 'Yes'}	{'CI': array([1.01048226, 1.04781002]), 'Error Bound': 0.0, 'Reliable CI?': 'Yes'}	Yes
271	Other diseases of blood and blood-forming organs|diseases of the blood and blood-forming organs and certain disorders involving the immune mechanism$F$0-10	diseases of the blood and blood-forming organs and certain disorders involving the immune mechanism	0.9665693153383489	{'CI': array([0.89992849, 1.03634637]), 'Error Bound': 0.0, 'Reliable CI?': 'Yes'}	{'CI': array([0.89992849, 1.03634637]), 'Error Bound': 0.0, 'Reliable CI?': 'Yes'}	No	1.0020483009270136	{'CI': array([0.93229669, 1.07520061]), 'Error Bound': 0.0, 'Reliable CI?': 'Yes'}	{'CI': array([0.93229669, 1.07520061]), 'Error Bound': 0.0, 'Reliable CI?': 'Yes'}	No
272	Other diseases of blood and blood-forming organs|diseases of the blood and blood-forming organs and certain disorders involving the immune mechanism$F$11-20	diseases of the blood and blood-forming organs and certain disorders involving the immune mechanism	1.0474240781720219	{'CI': array([0.97009315, 1.1288883 ]), 'Error Bound': 0.0, 'Reliable CI?': 'Yes'}	{'CI': array([0.97009315, 1.1288883 ]), 'Error Bound': 0.0, 'Reliable CI?': 'Yes'}	No	1.0365576297578118	{'CI': array([0.95872167, 1.11859661]), 'Error Bound': 0.0, 'Reliable CI?': 'Yes'}	{'CI': array([0.95872167, 1.11859661]), 'Error Bound': 0.0, 'Reliable CI?': 'Yes'}	No
273	Other diseases of blood and blood-forming organs|diseases of the blood and blood-forming organs and certain disorders involving the immune mechanism$F$21-40	diseases of the blood and blood-forming organs and certain disorders involving the immune mechanism	1.0071762807547016	{'CI': array([0.97283277, 1.04232234]), 'Error Bound': 0.0, 'Reliable CI?': 'Yes'}	{'CI': array([0.97283277, 1.04232234]), 'Error Bound': 0.0, 'Reliable CI?': 'Yes'}	No	1.014465278455095	{'CI': array([0.98009918, 1.04963281]), 'Error Bound': 0.0, 'Reliable CI?': 'Yes'}	{'CI': array([0.98009918, 1.04963281]), 'Error Bound': 0.0, 'Reliable CI?': 'Yes'}	No
274	Other diseases of blood and blood-forming organs|diseases of the blood and blood-forming organs and certain disorders involving the immune mechanism$F$41-60	diseases of the blood and blood-forming organs and certain disorders involving the immune mechanism	1.0097496973014108	{'CI': array([0.98911987, 1.03066618]), 'Error Bound': 0.0, 'Reliable CI?': 'Yes'}	{'CI': array([0.98911987, 1.03066618]), 'Error Bound': 0.0, 'Reliable CI?': 'Yes'}	No	0.9980739527787492	{'CI': array([0.97770661, 1.01872169]), 'Error Bound': 0.0, 'Reliable CI?': 'Yes'}	{'CI': array([0.97770661, 1.01872169]), 'Error Bound': 0.0, 'Reliable CI?': 'Yes'}	No
275	Other diseases of blood and blood-forming organs|diseases of the blood and blood-forming organs and certain disorders involving the immune mechanism$F$61-	diseases of the blood and blood-forming organs and certain disorders involving the immune mechanism	1.0335987080133118	{'CI': array([1.00994232, 1.0576293 ]), 'Error Bound': 0.0, 'Reliable CI?': 'Yes'}	{'CI': array([1.0067993 , 1.06087937]), 'Error Bound': 0.0, 'Reliable CI?': 'Yes'}	Yes	1.0036416376168484	{'CI': array([0.98064455, 1.02699564]), 'Error Bound': 0.0, 'Reliable CI?': 'Yes'}	{'CI': array([0.98064455, 1.02699564]), 'Error Bound': 0.0, 'Reliable CI?': 'Yes'}	No
276	Other diseases of blood and blood-forming organs|diseases of the blood and blood-forming organs and certain disorders involving the immune mechanism$M$0-10	diseases of the blood and blood-forming organs and certain disorders involving the immune mechanism	0.9684741653265951	{'CI': array([0.90470728, 1.03510492]), 'Error Bound': 0.0, 'Reliable CI?': 'Yes'}	{'CI': array([0.90470728, 1.03510492]), 'Error Bound': 0.0, 'Reliable CI?': 'Yes'}	No	1.090383498095391	{'CI': array([1.01953821, 1.16463409]), 'Error Bound': 0.0, 'Reliable CI?': 'Yes'}	{'CI': array([1.00869359, 1.17663459]), 'Error Bound': 0.0, 'Reliable CI?': 'Yes'}	Yes
277	Other diseases of blood and blood-forming organs|diseases of the blood and blood-forming organs and certain disorders involving the immune mechanism$M$11-20	diseases of the blood and blood-forming organs and certain disorders involving the immune mechanism	0.9855527337773228	{'CI': array([0.91015148, 1.06496373]), 'Error Bound': 0.0, 'Reliable CI?': 'Yes'}	{'CI': array([0.91015148, 1.06496373]), 'Error Bound': 0.0, 'Reliable CI?': 'Yes'}	No	0.9835622658922857	{'CI': array([0.9075471, 1.0636557]), 'Error Bound': 0.0, 'Reliable CI?': 'Yes'}	{'CI': array([0.9075471, 1.0636557]), 'Error Bound': 0.0, 'Reliable CI?': 'Yes'}	No
278	Other diseases of blood and blood-forming organs|diseases of the blood and blood-forming organs and certain disorders involving the immune mechanism$M$21-40	diseases of the blood and blood-forming organs and certain disorders involving the immune mechanism	1.0129388166572337	{'CI': array([0.96825196, 1.0589913 ]), 'Error Bound': 0.0, 'Reliable CI?': 'Yes'}	{'CI': array([0.96825196, 1.0589913 ]), 'Error Bound': 0.0, 'Reliable CI?': 'Yes'}	No	0.9874221964239506	{'CI': array([0.9437142 , 1.03244674]), 'Error Bound': 0.0, 'Reliable CI?': 'Yes'}	{'CI': array([0.9437142 , 1.03244674]), 'Error Bound': 0.0, 'Reliable CI?': 'Yes'}	No
279	Other diseases of blood and blood-forming organs|diseases of the blood and blood-forming organs and certain disorders involving the immune mechanism$M$41-60	diseases of the blood and blood-forming organs and certain disorders involving the immune mechanism	1.0288640137177858	{'CI': array([1.00328325, 1.05488418]), 'Error Bound': 0.0, 'Reliable CI?': 'Yes'}	{'CI': array([0.99988702, 1.05840612]), 'Error Bound': 0.0, 'Reliable CI?': 'Yes'}	No	0.9993378666736873	{'CI': array([0.97450428, 1.02458937]), 'Error Bound': 0.0, 'Reliable CI?': 'Yes'}	{'CI': array([0.97450428, 1.02458937]), 'Error Bound': 0.0, 'Reliable CI?': 'Yes'}	No
280	Other diseases of blood and blood-forming organs|diseases of the blood and blood-forming organs and certain disorders involving the immune mechanism$M$61-	diseases of the blood and blood-forming organs and certain disorders involving the immune mechanism	1.0265741579614514	{'CI': array([1.00146256, 1.05210882]), 'Error Bound': 0.0, 'Reliable CI?': 'Yes'}	{'CI': array([0.99812803, 1.05556438]), 'Error Bound': 0.0, 'Reliable CI?': 'Yes'}	No	0.9978031764883217	{'CI': array([0.97356215, 1.02244184]), 'Error Bound': 0.0, 'Reliable CI?': 'Yes'}	{'CI': array([0.97356215, 1.02244184]), 'Error Bound': 0.0, 'Reliable CI?': 'Yes'}	No
281	Cerebrovascular diseases|diseases of the circulatory system$F$0-10	diseases of the circulatory system	1.033011514483962	{'CI': array([0.94796739, 1.12311041]), 'Error Bound': 0.0, 'Reliable CI?': 'Yes'}	{'CI': array([0.94796739, 1.12311041]), 'Error Bound': 0.0, 'Reliable CI?': 'Yes'}	No	1.0075709974352238	{'CI': array([0.92333778, 1.09680457]), 'Error Bound': 0.0, 'Reliable CI?': 'Yes'}	{'CI': array([0.92333778, 1.09680457]), 'Error Bound': 0.0, 'Reliable CI?': 'Yes'}	No
282	Cerebrovascular diseases|diseases of the circulatory system$F$11-20	diseases of the circulatory system	0.988239253112021	{'CI': array([0.90115113, 1.08071598]), 'Error Bound': 0.0, 'Reliable CI?': 'Yes'}	{'CI': array([0.90115113, 1.08071598]), 'Error Bound': 0.0, 'Reliable CI?': 'Yes'}	No	1.0500202644463814	{'CI': array([0.95687709, 1.14921827]), 'Error Bound': 0.0, 'Reliable CI?': 'Yes'}	{'CI': array([0.95687709, 1.14921827]), 'Error Bound': 0.0, 'Reliable CI?': 'Yes'}	No
283	Cerebrovascular diseases|diseases of the circulatory system$F$21-40	diseases of the circulatory system	0.9975364968133017	{'CI': array([0.96112683, 1.03485243]), 'Error Bound': 0.0, 'Reliable CI?': 'Yes'}	{'CI': array([0.96112683, 1.03485243]), 'Error Bound': 0.0, 'Reliable CI?': 'Yes'}	No	0.986995730996221	{'CI': array([0.95057732, 1.0243239 ]), 'Error Bound': 0.0, 'Reliable CI?': 'Yes'}	{'CI': array([0.95057732, 1.0243239 ]), 'Error Bound': 0.0, 'Reliable CI?': 'Yes'}	No
284	Cerebrovascular diseases|diseases of the circulatory system$F$41-60	diseases of the circulatory system	0.9980589931960249	{'CI': array([0.98302447, 1.01324579]), 'Error Bound': 0.0, 'Reliable CI?': 'Yes'}	{'CI': array([0.98302447, 1.01324579]), 'Error Bound': 0.0, 'Reliable CI?': 'Yes'}	No	0.9880017414229575	{'CI': array([0.97283756, 1.00332134]), 'Error Bound': 0.0, 'Reliable CI?': 'Yes'}	{'CI': array([0.97283756, 1.00332134]), 'Error Bound': 0.0, 'Reliable CI?': 'Yes'}	No
285	Cerebrovascular diseases|diseases of the circulatory system$F$61-	diseases of the circulatory system	1.0084638009566014	{'CI': array([0.99853293, 1.01846056]), 'Error Bound': 0.0, 'Reliable CI?': 'Yes'}	{'CI': array([0.99853293, 1.01846056]), 'Error Bound': 0.0, 'Reliable CI?': 'Yes'}	No	0.995999055610135	{'CI': array([0.98611446, 1.00594917]), 'Error Bound': 0.0, 'Reliable CI?': 'Yes'}	{'CI': array([0.98611446, 1.00594917]), 'Error Bound': 0.0, 'Reliable CI?': 'Yes'}	No
286	Cerebrovascular diseases|diseases of the circulatory system$M$0-10	diseases of the circulatory system	1.057766483480822	{'CI': array([0.99216898, 1.12630585]), 'Error Bound': 0.0, 'Reliable CI?': 'Yes'}	{'CI': array([0.99216898, 1.12630585]), 'Error Bound': 0.0, 'Reliable CI?': 'Yes'}	No	0.9980103700073922	{'CI': array([0.93476812, 1.0640394 ]), 'Error Bound': 0.0, 'Reliable CI?': 'Yes'}	{'CI': array([0.93476812, 1.0640394 ]), 'Error Bound': 0.0, 'Reliable CI?': 'Yes'}	No
287	Cerebrovascular diseases|diseases of the circulatory system$M$11-20	diseases of the circulatory system	1.0088457140098523	{'CI': array([0.92752111, 1.09481606]), 'Error Bound': 0.0, 'Reliable CI?': 'Yes'}	{'CI': array([0.92752111, 1.09481606]), 'Error Bound': 0.0, 'Reliable CI?': 'Yes'}	No	1.0067661949436904	{'CI': array([0.92555281, 1.09261377]), 'Error Bound': 0.0, 'Reliable CI?': 'Yes'}	{'CI': array([0.92555281, 1.09261377]), 'Error Bound': 0.0, 'Reliable CI?': 'Yes'}	No
288	Cerebrovascular diseases|diseases of the circulatory system$M$21-40	diseases of the circulatory system	0.9752167345186253	{'CI': array([0.93262597, 1.01906241]), 'Error Bound': 0.0, 'Reliable CI?': 'Yes'}	{'CI': array([0.93262597, 1.01906241]), 'Error Bound': 0.0, 'Reliable CI?': 'Yes'}	No	1.0100844334331402	{'CI': array([0.96623132, 1.05525272]), 'Error Bound': 0.0, 'Reliable CI?': 'Yes'}	{'CI': array([0.96623132, 1.05525272]), 'Error Bound': 0.0, 'Reliable CI?': 'Yes'}	No
289	Cerebrovascular diseases|diseases of the circulatory system$M$41-60	diseases of the circulatory system	1.0006063290042044	{'CI': array([0.98555533, 1.0158098 ]), 'Error Bound': 0.0, 'Reliable CI?': 'Yes'}	{'CI': array([0.98555533, 1.0158098 ]), 'Error Bound': 0.0, 'Reliable CI?': 'Yes'}	No	0.997730362759297	{'CI': array([0.98248238, 1.01313497]), 'Error Bound': 0.0, 'Reliable CI?': 'Yes'}	{'CI': array([0.98248238, 1.01313497]), 'Error Bound': 0.0, 'Reliable CI?': 'Yes'}	No
290	Cerebrovascular diseases|diseases of the circulatory system$M$61-	diseases of the circulatory system	1.0079271259965439	{'CI': array([0.99770769, 1.01821637]), 'Error Bound': 0.0, 'Reliable CI?': 'Yes'}	{'CI': array([0.99770769, 1.01821637]), 'Error Bound': 0.0, 'Reliable CI?': 'Yes'}	No	0.9992402107318517	{'CI': array([0.9890028 , 1.00954784]), 'Error Bound': 0.0, 'Reliable CI?': 'Yes'}	{'CI': array([0.9890028 , 1.00954784]), 'Error Bound': 0.0, 'Reliable CI?': 'Yes'}	No
291	Chronic rheumatic heart diseases|diseases of the circulatory system$F$21-40	diseases of the circulatory system	0.9969989487923876	{'CI': array([0.91031076, 1.08900843]), 'Error Bound': 0.0, 'Reliable CI?': 'Yes'}	{'CI': array([0.91031076, 1.08900843]), 'Error Bound': 0.0, 'Reliable CI?': 'Yes'}	No	0.9715967815127833	{'CI': array([0.88304595, 1.06575636]), 'Error Bound': 0.0, 'Reliable CI?': 'Yes'}	{'CI': array([0.88304595, 1.06575636]), 'Error Bound': 0.0, 'Reliable CI?': 'Yes'}	No
292	Chronic rheumatic heart diseases|diseases of the circulatory system$F$41-60	diseases of the circulatory system	1.044409420761951	{'CI': array([0.99722811, 1.09309947]), 'Error Bound': 0.0, 'Reliable CI?': 'Yes'}	{'CI': array([0.99722811, 1.09309947]), 'Error Bound': 0.0, 'Reliable CI?': 'Yes'}	No	0.9940360867694886	{'CI': array([0.94773184, 1.04181749]), 'Error Bound': 0.0, 'Reliable CI?': 'Yes'}	{'CI': array([0.94773184, 1.04181749]), 'Error Bound': 0.0, 'Reliable CI?': 'Yes'}	No
293	Chronic rheumatic heart diseases|diseases of the circulatory system$F$61-	diseases of the circulatory system	1.0282234510475892	{'CI': array([0.99277064, 1.06452493]), 'Error Bound': 0.0, 'Reliable CI?': 'Yes'}	{'CI': array([0.99277064, 1.06452493]), 'Error Bound': 0.0, 'Reliable CI?': 'Yes'}	No	0.9860002864367122	{'CI': array([0.95149372, 1.02132159]), 'Error Bound': 0.0, 'Reliable CI?': 'Yes'}	{'CI': array([0.95149372, 1.02132159]), 'Error Bound': 0.0, 'Reliable CI?': 'Yes'}	No
294	Chronic rheumatic heart diseases|diseases of the circulatory system$M$21-40	diseases of the circulatory system	1.0907038819703128	{'CI': array([0.97226093, 1.21897502]), 'Error Bound': 0.0, 'Reliable CI?': 'Yes'}	{'CI': array([0.97226093, 1.21897502]), 'Error Bound': 0.0, 'Reliable CI?': 'Yes'}	No	0.9597645656644533	{'CI': array([0.84907062, 1.07940078]), 'Error Bound': 0.0, 'Reliable CI?': 'Yes'}	{'CI': array([0.84907062, 1.07940078]), 'Error Bound': 0.0, 'Reliable CI?': 'Yes'}	No
295	Chronic rheumatic heart diseases|diseases of the circulatory system$M$41-60	diseases of the circulatory system	1.0064144707043812	{'CI': array([0.95472204, 1.05994727]), 'Error Bound': 0.0, 'Reliable CI?': 'Yes'}	{'CI': array([0.95472204, 1.05994727]), 'Error Bound': 0.0, 'Reliable CI?': 'Yes'}	No	0.9825119427202981	{'CI': array([0.93060786, 1.03628663]), 'Error Bound': 0.0, 'Reliable CI?': 'Yes'}	{'CI': array([0.93060786, 1.03628663]), 'Error Bound': 0.0, 'Reliable CI?': 'Yes'}	No
296	Chronic rheumatic heart diseases|diseases of the circulatory system$M$61-	diseases of the circulatory system	1.0414029849236541	{'CI': array([1.00128517, 1.08260615]), 'Error Bound': 0.0, 'Reliable CI?': 'Yes'}	{'CI': array([0.99598638, 1.08821558]), 'Error Bound': 0.0, 'Reliable CI?': 'Yes'}	No	0.9992954933203462	{'CI': array([0.96003562, 1.03960853]), 'Error Bound': 0.0, 'Reliable CI?': 'Yes'}	{'CI': array([0.96003562, 1.03960853]), 'Error Bound': 0.0, 'Reliable CI?': 'Yes'}	No
297	Diseases of arteries, arterioles and capillaries|diseases of the circulatory system$F$0-10	diseases of the circulatory system	1.0498435667122523	{'CI': array([0.92452512, 1.18638761]), 'Error Bound': 0.0, 'Reliable CI?': 'Yes'}	{'CI': array([0.92452512, 1.18638761]), 'Error Bound': 0.0, 'Reliable CI?': 'Yes'}	No	1.018899129794759	{'CI': array([0.88439317, 1.16656832]), 'Error Bound': 0.0, 'Reliable CI?': 'Yes'}	{'CI': array([0.88439317, 1.16656832]), 'Error Bound': 0.0, 'Reliable CI?': 'Yes'}	No
298	Diseases of arteries, arterioles and capillaries|diseases of the circulatory system$F$11-20	diseases of the circulatory system	1.009824239175667	{'CI': array([0.92869258, 1.09557762]), 'Error Bound': 0.0, 'Reliable CI?': 'Yes'}	{'CI': array([0.92869258, 1.09557762]), 'Error Bound': 0.0, 'Reliable CI?': 'Yes'}	No	1.0157857963269554	{'CI': array([0.92501924, 1.11236181]), 'Error Bound': 0.0, 'Reliable CI?': 'Yes'}	{'CI': array([0.92501924, 1.11236181]), 'Error Bound': 0.0, 'Reliable CI?': 'Yes'}	No
299	Diseases of arteries, arterioles and capillaries|diseases of the circulatory system$F$21-40	diseases of the circulatory system	1.0239062977811895	{'CI': array([0.98788867, 1.06080263]), 'Error Bound': 0.0, 'Reliable CI?': 'Yes'}	{'CI': array([0.98788867, 1.06080263]), 'Error Bound': 0.0, 'Reliable CI?': 'Yes'}	No	0.9702067633541204	{'CI': array([0.93364915, 1.00768649]), 'Error Bound': 0.0, 'Reliable CI?': 'Yes'}	{'CI': array([0.93364915, 1.00768649]), 'Error Bound': 0.0, 'Reliable CI?': 'Yes'}	No
300	Diseases of arteries, arterioles and capillaries|diseases of the circulatory system$F$41-60	diseases of the circulatory system	1.0093568226522711	{'CI': array([0.99307057, 1.02582123]), 'Error Bound': 0.0, 'Reliable CI?': 'Yes'}	{'CI': array([0.99307057, 1.02582123]), 'Error Bound': 0.0, 'Reliable CI?': 'Yes'}	No	0.9920082842414447	{'CI': array([0.97569406, 1.00850228]), 'Error Bound': 0.0, 'Reliable CI?': 'Yes'}	{'CI': array([0.97569406, 1.00850228]), 'Error Bound': 0.0, 'Reliable CI?': 'Yes'}	No
301	Diseases of arteries, arterioles and capillaries|diseases of the circulatory system$F$61-	diseases of the circulatory system	1.0229285607104048	{'CI': array([1.01165694, 1.03428474]), 'Error Bound': 0.0, 'Reliable CI?': 'Yes'}	{'CI': array([1.0101526 , 1.03581327]), 'Error Bound': 0.0, 'Reliable CI?': 'Yes'}	Yes	0.9940838752047485	{'CI': array([0.9829921 , 1.00525828]), 'Error Bound': 0.0, 'Reliable CI?': 'Yes'}	{'CI': array([0.9829921 , 1.00525828]), 'Error Bound': 0.0, 'Reliable CI?': 'Yes'}	No
302	Diseases of arteries, arterioles and capillaries|diseases of the circulatory system$M$11-20	diseases of the circulatory system	0.9634207559147457	{'CI': array([0.87198183, 1.06087145]), 'Error Bound': 0.0, 'Reliable CI?': 'Yes'}	{'CI': array([0.87198183, 1.06087145]), 'Error Bound': 0.0, 'Reliable CI?': 'Yes'}	No	0.9763501486350638	{'CI': array([0.87826482, 1.08135101]), 'Error Bound': 0.0, 'Reliable CI?': 'Yes'}	{'CI': array([0.87826482, 1.08135101]), 'Error Bound': 0.0, 'Reliable CI?': 'Yes'}	No
303	Diseases of arteries, arterioles and capillaries|diseases of the circulatory system$M$21-40	diseases of the circulatory system	1.0064760619078883	{'CI': array([0.96305055, 1.05119294]), 'Error Bound': 0.0, 'Reliable CI?': 'Yes'}	{'CI': array([0.96305055, 1.05119294]), 'Error Bound': 0.0, 'Reliable CI?': 'Yes'}	No	0.9896901475503549	{'CI': array([0.94662078, 1.0340363 ]), 'Error Bound': 0.0, 'Reliable CI?': 'Yes'}	{'CI': array([0.94662078, 1.0340363 ]), 'Error Bound': 0.0, 'Reliable CI?': 'Yes'}	No
304	Diseases of arteries, arterioles and capillaries|diseases of the circulatory system$M$41-60	diseases of the circulatory system	1.0072234267102833	{'CI': array([0.99254569, 1.02204582]), 'Error Bound': 0.0, 'Reliable CI?': 'Yes'}	{'CI': array([0.99254569, 1.02204582]), 'Error Bound': 0.0, 'Reliable CI?': 'Yes'}	No	0.9900834985234911	{'CI': array([0.97573469, 1.00457127]), 'Error Bound': 0.0, 'Reliable CI?': 'Yes'}	{'CI': array([0.97573469, 1.00457127]), 'Error Bound': 0.0, 'Reliable CI?': 'Yes'}	No
305	Diseases of arteries, arterioles and capillaries|diseases of the circulatory system$M$61-	diseases of the circulatory system	1.0242856607564994	{'CI': array([1.0137994 , 1.03484504]), 'Error Bound': 0.0, 'Reliable CI?': 'Yes'}	{'CI': array([1.01239947, 1.03626589]), 'Error Bound': 0.0, 'Reliable CI?': 'Yes'}	Yes	0.989033724052046	{'CI': array([0.97882508, 0.99931243]), 'Error Bound': 0.0, 'Reliable CI?': 'Yes'}	{'CI': array([0.97722825, 1.00093299]), 'Error Bound': 0.0, 'Reliable CI?': 'Yes'}	No
306	Diseases of veins, lymphatic vessels and lymph nodes, not elsewhere classified|diseases of the circulatory system$F$0-10	diseases of the circulatory system	0.989722720043868	{'CI': array([0.919416 , 1.06350094]), 'Error Bound': 0.0, 'Reliable CI?': 'Yes'}	{'CI': array([0.919416 , 1.06350094]), 'Error Bound': 0.0, 'Reliable CI?': 'Yes'}	No	0.9662164561294386	{'CI': array([0.89316346, 1.04305534]), 'Error Bound': 0.0, 'Reliable CI?': 'Yes'}	{'CI': array([0.89316346, 1.04305534]), 'Error Bound': 0.0, 'Reliable CI?': 'Yes'}	No
307	Diseases of veins, lymphatic vessels and lymph nodes, not elsewhere classified|diseases of the circulatory system$F$11-20	diseases of the circulatory system	1.0209414275846718	{'CI': array([0.96210159, 1.08216556]), 'Error Bound': 0.0, 'Reliable CI?': 'Yes'}	{'CI': array([0.96210159, 1.08216556]), 'Error Bound': 0.0, 'Reliable CI?': 'Yes'}	No	0.989742937938119	{'CI': array([0.93093574, 1.05095659]), 'Error Bound': 0.0, 'Reliable CI?': 'Yes'}	{'CI': array([0.93093574, 1.05095659]), 'Error Bound': 0.0, 'Reliable CI?': 'Yes'}	No
308	Diseases of veins, lymphatic vessels and lymph nodes, not elsewhere classified|diseases of the circulatory system$F$21-40	diseases of the circulatory system	1.0161107491772559	{'CI': array([0.99500799, 1.03751291]), 'Error Bound': 0.0, 'Reliable CI?': 'Yes'}	{'CI': array([0.99500799, 1.03751291]), 'Error Bound': 0.0, 'Reliable CI?': 'Yes'}	No	0.9954153144148898	{'CI': array([0.97426671, 1.01686667]), 'Error Bound': 0.0, 'Reliable CI?': 'Yes'}	{'CI': array([0.97426671, 1.01686667]), 'Error Bound': 0.0, 'Reliable CI?': 'Yes'}	No
309	Diseases of veins, lymphatic vessels and lymph nodes, not elsewhere classified|diseases of the circulatory system$F$41-60	diseases of the circulatory system	1.004261192291329	{'CI': array([0.99189469, 1.01673032]), 'Error Bound': 0.0, 'Reliable CI?': 'Yes'}	{'CI': array([0.99189469, 1.01673032]), 'Error Bound': 0.0, 'Reliable CI?': 'Yes'}	No	0.9928913660491537	{'CI': array([0.98087284, 1.00500714]), 'Error Bound': 0.0, 'Reliable CI?': 'Yes'}	{'CI': array([0.98087284, 1.00500714]), 'Error Bound': 0.0, 'Reliable CI?': 'Yes'}	No
310	Diseases of veins, lymphatic vessels and lymph nodes, not elsewhere classified|diseases of the circulatory system$F$61-	diseases of the circulatory system	1.0231604349032175	{'CI': array([1.00938265, 1.03706476]), 'Error Bound': 0.0, 'Reliable CI?': 'Yes'}	{'CI': array([1.00754553, 1.03893808]), 'Error Bound': 0.0, 'Reliable CI?': 'Yes'}	Yes	0.9875449166337984	{'CI': array([0.97452371, 1.0006804 ]), 'Error Bound': 0.0, 'Reliable CI?': 'Yes'}	{'CI': array([0.97452371, 1.0006804 ]), 'Error Bound': 0.0, 'Reliable CI?': 'Yes'}	No
311	Diseases of veins, lymphatic vessels and lymph nodes, not elsewhere classified|diseases of the circulatory system$M$0-10	diseases of the circulatory system	0.9815807410005764	{'CI': array([0.91967536, 1.04616922]), 'Error Bound': 0.0, 'Reliable CI?': 'Yes'}	{'CI': array([0.91967536, 1.04616922]), 'Error Bound': 0.0, 'Reliable CI?': 'Yes'}	No	1.0243701123180562	{'CI': array([0.95541626, 1.09661961]), 'Error Bound': 0.0, 'Reliable CI?': 'Yes'}	{'CI': array([0.95541626, 1.09661961]), 'Error Bound': 0.0, 'Reliable CI?': 'Yes'}	No
312	Diseases of veins, lymphatic vessels and lymph nodes, not elsewhere classified|diseases of the circulatory system$M$11-20	diseases of the circulatory system	0.996066907407285	{'CI': array([0.93958373, 1.05476246]), 'Error Bound': 0.0, 'Reliable CI?': 'Yes'}	{'CI': array([0.93958373, 1.05476246]), 'Error Bound': 0.0, 'Reliable CI?': 'Yes'}	No	0.9917512651664939	{'CI': array([0.93595211, 1.04971087]), 'Error Bound': 0.0, 'Reliable CI?': 'Yes'}	{'CI': array([0.93595211, 1.04971087]), 'Error Bound': 0.0, 'Reliable CI?': 'Yes'}	No
313	Diseases of veins, lymphatic vessels and lymph nodes, not elsewhere classified|diseases of the circulatory system$M$21-40	diseases of the circulatory system	1.0105450837915453	{'CI': array([0.98161674, 1.04004008]), 'Error Bound': 0.0, 'Reliable CI?': 'Yes'}	{'CI': array([0.98161674, 1.04004008]), 'Error Bound': 0.0, 'Reliable CI?': 'Yes'}	No	0.9713733641905367	{'CI': array([0.94340909, 0.9998737 ]), 'Error Bound': 0.0, 'Reliable CI?': 'Yes'}	{'CI': array([0.93906445, 1.00439999]), 'Error Bound': 0.0, 'Reliable CI?': 'Yes'}	No
314	Diseases of veins, lymphatic vessels and lymph nodes, not elsewhere classified|diseases of the circulatory system$M$41-60	diseases of the circulatory system	1.010896056331479	{'CI': array([0.99595755, 1.02598424]), 'Error Bound': 0.0, 'Reliable CI?': 'Yes'}	{'CI': array([0.99595755, 1.02598424]), 'Error Bound': 0.0, 'Reliable CI?': 'Yes'}	No	0.9881140724213286	{'CI': array([0.97378593, 1.00258087]), 'Error Bound': 0.0, 'Reliable CI?': 'Yes'}	{'CI': array([0.97378593, 1.00258087]), 'Error Bound': 0.0, 'Reliable CI?': 'Yes'}	No
315	Diseases of veins, lymphatic vessels and lymph nodes, not elsewhere classified|diseases of the circulatory system$M$61-	diseases of the circulatory system	1.0164422543553877	{'CI': array([1.00075954, 1.0322895 ]), 'Error Bound': 0.0, 'Reliable CI?': 'Yes'}	{'CI': array([0.9986699, 1.0344262]), 'Error Bound': 0.0, 'Reliable CI?': 'Yes'}	No	0.989692833288242	{'CI': array([0.97460534, 1.00493383]), 'Error Bound': 0.0, 'Reliable CI?': 'Yes'}	{'CI': array([0.97460534, 1.00493383]), 'Error Bound': 0.0, 'Reliable CI?': 'Yes'}	No
316	Hypertensive diseases|diseases of the circulatory system$F$0-10	diseases of the circulatory system	1.0253961056801384	{'CI': array([0.90111959, 1.16080168]), 'Error Bound': 0.0, 'Reliable CI?': 'Yes'}	{'CI': array([0.90111959, 1.16080168]), 'Error Bound': 0.0, 'Reliable CI?': 'Yes'}	No	1.0152338755930501	{'CI': array([0.89456566, 1.14640495]), 'Error Bound': 0.0, 'Reliable CI?': 'Yes'}	{'CI': array([0.89456566, 1.14640495]), 'Error Bound': 0.0, 'Reliable CI?': 'Yes'}	No
317	Hypertensive diseases|diseases of the circulatory system$F$11-20	diseases of the circulatory system	1.004589040269767	{'CI': array([0.94275095, 1.06908101]), 'Error Bound': 0.0, 'Reliable CI?': 'Yes'}	{'CI': array([0.94275095, 1.06908101]), 'Error Bound': 0.0, 'Reliable CI?': 'Yes'}	No	0.9832026160840588	{'CI': array([0.92158285, 1.04747577]), 'Error Bound': 0.0, 'Reliable CI?': 'Yes'}	{'CI': array([0.92158285, 1.04747577]), 'Error Bound': 0.0, 'Reliable CI?': 'Yes'}	No
318	Hypertensive diseases|diseases of the circulatory system$F$21-40	diseases of the circulatory system	1.0038230485177255	{'CI': array([0.99238761, 1.0153462 ]), 'Error Bound': 0.0, 'Reliable CI?': 'Yes'}	{'CI': array([0.99238761, 1.0153462 ]), 'Error Bound': 0.0, 'Reliable CI?': 'Yes'}	No	0.9963047790931283	{'CI': array([0.9847009 , 1.00799919]), 'Error Bound': 0.0, 'Reliable CI?': 'Yes'}	{'CI': array([0.9847009 , 1.00799919]), 'Error Bound': 0.0, 'Reliable CI?': 'Yes'}	No
319	Hypertensive diseases|diseases of the circulatory system$F$41-60	diseases of the circulatory system	1.0116210941557482	{'CI': array([1.00707492, 1.01618103]), 'Error Bound': 0.0, 'Reliable CI?': 'Yes'}	{'CI': array([1.00646666, 1.01679323]), 'Error Bound': 0.0, 'Reliable CI?': 'Yes'}	Yes	0.9899156044750531	{'CI': array([0.9854075 , 0.99443734]), 'Error Bound': 0.0, 'Reliable CI?': 'Yes'}	{'CI': array([0.9847008 , 0.99514865]), 'Error Bound': 0.0, 'Reliable CI?': 'Yes'}	Yes
320	Hypertensive diseases|diseases of the circulatory system$F$61-	diseases of the circulatory system	1.039148967042528	{'CI': array([1.03467995, 1.04363115]), 'Error Bound': 0.0, 'Reliable CI?': 'Yes'}	{'CI': array([1.03408199, 1.04423288]), 'Error Bound': 0.0, 'Reliable CI?': 'Yes'}	Yes	0.9900393390744863	{'CI': array([0.98579585, 0.99429488]), 'Error Bound': 0.0, 'Reliable CI?': 'Yes'}	{'CI': array([0.98513057, 0.99496425]), 'Error Bound': 0.0, 'Reliable CI?': 'Yes'}	Yes
321	Hypertensive diseases|diseases of the circulatory system$M$0-10	diseases of the circulatory system	1.029731498114293	{'CI': array([0.92198332, 1.14573461]), 'Error Bound': 0.0, 'Reliable CI?': 'Yes'}	{'CI': array([0.92198332, 1.14573461]), 'Error Bound': 0.0, 'Reliable CI?': 'Yes'}	No	0.9566647306453693	{'CI': array([0.85583721, 1.06487447]), 'Error Bound': 0.0, 'Reliable CI?': 'Yes'}	{'CI': array([0.85583721, 1.06487447]), 'Error Bound': 0.0, 'Reliable CI?': 'Yes'}	No
322	Hypertensive diseases|diseases of the circulatory system$M$11-20	diseases of the circulatory system	1.0030017955167192	{'CI': array([0.95471318, 1.05289443]), 'Error Bound': 0.0, 'Reliable CI?': 'Yes'}	{'CI': array([0.95471318, 1.05289443]), 'Error Bound': 0.0, 'Reliable CI?': 'Yes'}	No	0.9853028997593722	{'CI': array([0.93733859, 1.03485844]), 'Error Bound': 0.0, 'Reliable CI?': 'Yes'}	{'CI': array([0.93733859, 1.03485844]), 'Error Bound': 0.0, 'Reliable CI?': 'Yes'}	No
323	Hypertensive diseases|diseases of the circulatory system$M$21-40	diseases of the circulatory system	1.0059372588117328	{'CI': array([0.99508483, 1.0168686 ]), 'Error Bound': 0.0, 'Reliable CI?': 'Yes'}	{'CI': array([0.99508483, 1.0168686 ]), 'Error Bound': 0.0, 'Reliable CI?': 'Yes'}	No	0.985508849752084	{'CI': array([0.9746167, 0.996481 ]), 'Error Bound': 0.0, 'Reliable CI?': 'Yes'}	{'CI': array([0.97291341, 0.99821139]), 'Error Bound': 0.0, 'Reliable CI?': 'Yes'}	Yes
324	Hypertensive diseases|diseases of the circulatory system$M$41-60	diseases of the circulatory system	1.0150808320913247	{'CI': array([1.01051494, 1.0196606 ]), 'Error Bound': 0.0, 'Reliable CI?': 'Yes'}	{'CI': array([1.00990404, 1.02027546]), 'Error Bound': 0.0, 'Reliable CI?': 'Yes'}	Yes	0.9837780615473976	{'CI': array([0.97928787, 0.9882818 ]), 'Error Bound': 0.0, 'Reliable CI?': 'Yes'}	{'CI': array([0.97858398, 0.98899028]), 'Error Bound': 0.0, 'Reliable CI?': 'Yes'}	Yes
325	Hypertensive diseases|diseases of the circulatory system$M$61-	diseases of the circulatory system	1.040529965535279	{'CI': array([1.03553464, 1.04554174]), 'Error Bound': 0.0, 'Reliable CI?': 'Yes'}	{'CI': array([1.03486639, 1.0462147 ]), 'Error Bound': 0.0, 'Reliable CI?': 'Yes'}	Yes	0.9934846303374335	{'CI': array([0.98871772, 0.99826674]), 'Error Bound': 0.0, 'Reliable CI?': 'Yes'}	{'CI': array([0.98797052, 0.99901909]), 'Error Bound': 0.0, 'Reliable CI?': 'Yes'}	Yes
326	Ischemic heart diseases|diseases of the circulatory system$F$21-40	diseases of the circulatory system	1.02094460808555	{'CI': array([0.97235738, 1.07114623]), 'Error Bound': 0.0, 'Reliable CI?': 'Yes'}	{'CI': array([0.97235738, 1.07114623]), 'Error Bound': 0.0, 'Reliable CI?': 'Yes'}	No	0.9931664513420249	{'CI': array([0.94388664, 1.04412329]), 'Error Bound': 0.0, 'Reliable CI?': 'Yes'}	{'CI': array([0.94388664, 1.04412329]), 'Error Bound': 0.0, 'Reliable CI?': 'Yes'}	No
327	Ischemic heart diseases|diseases of the circulatory system$F$41-60	diseases of the circulatory system	0.9881452971003437	{'CI': array([0.9758482 , 1.00054441]), 'Error Bound': 0.0, 'Reliable CI?': 'Yes'}	{'CI': array([0.9758482 , 1.00054441]), 'Error Bound': 0.0, 'Reliable CI?': 'Yes'}	No	0.9991610410632581	{'CI': array([0.9864827 , 1.01194743]), 'Error Bound': 0.0, 'Reliable CI?': 'Yes'}	{'CI': array([0.9864827 , 1.01194743]), 'Error Bound': 0.0, 'Reliable CI?': 'Yes'}	No
328	Ischemic heart diseases|diseases of the circulatory system$F$61-	diseases of the circulatory system	1.0228867982821275	{'CI': array([1.01464408, 1.03117464]), 'Error Bound': 0.0, 'Reliable CI?': 'Yes'}	{'CI': array([1.01354275, 1.03228889]), 'Error Bound': 0.0, 'Reliable CI?': 'Yes'}	Yes	0.9986515754977716	{'CI': array([0.99047696, 1.00687091]), 'Error Bound': 0.0, 'Reliable CI?': 'Yes'}	{'CI': array([0.99047696, 1.00687091]), 'Error Bound': 0.0, 'Reliable CI?': 'Yes'}	No
329	Ischemic heart diseases|diseases of the circulatory system$M$11-20	diseases of the circulatory system	0.9372218153730499	{'CI': array([0.75034828, 1.15133123]), 'Error Bound': 9.905260501844196e-167, 'Reliable CI?': 'Yes'}	{'CI': array([0.75034828, 1.15133123]), 'Error Bound': 9.905260501844196e-167, 'Reliable CI?': 'Yes'}	No	0.9386355877490457	{'CI': array([0.7554966 , 1.14782782]), 'Error Bound': 2.4305764430736767e-174, 'Reliable CI?': 'Yes'}	{'CI': array([0.7554966 , 1.14782782]), 'Error Bound': 2.4305764430736767e-174, 'Reliable CI?': 'Yes'}	No
330	Ischemic heart diseases|diseases of the circulatory system$M$21-40	diseases of the circulatory system	0.9899198271423216	{'CI': array([0.95362816, 1.02711412]), 'Error Bound': 0.0, 'Reliable CI?': 'Yes'}	{'CI': array([0.95362816, 1.02711412]), 'Error Bound': 0.0, 'Reliable CI?': 'Yes'}	No	1.0002332693756277	{'CI': array([0.96270527, 1.03872348]), 'Error Bound': 0.0, 'Reliable CI?': 'Yes'}	{'CI': array([0.96270527, 1.03872348]), 'Error Bound': 0.0, 'Reliable CI?': 'Yes'}	No
331	Ischemic heart diseases|diseases of the circulatory system$M$41-60	diseases of the circulatory system	1.0068306958528095	{'CI': array([0.99869181, 1.01501387]), 'Error Bound': 0.0, 'Reliable CI?': 'Yes'}	{'CI': array([0.99869181, 1.01501387]), 'Error Bound': 0.0, 'Reliable CI?': 'Yes'}	No	0.9971656668280818	{'CI': array([0.98891784, 1.00545911]), 'Error Bound': 0.0, 'Reliable CI?': 'Yes'}	{'CI': array([0.98891784, 1.00545911]), 'Error Bound': 0.0, 'Reliable CI?': 'Yes'}	No
332	Ischemic heart diseases|diseases of the circulatory system$M$61-	diseases of the circulatory system	1.0336664029329425	{'CI': array([1.02745725, 1.03990105]), 'Error Bound': 0.0, 'Reliable CI?': 'Yes'}	{'CI': array([1.02662699, 1.04073859]), 'Error Bound': 0.0, 'Reliable CI?': 'Yes'}	Yes	1.002486118690669	{'CI': array([0.99637488, 1.00862228]), 'Error Bound': 0.0, 'Reliable CI?': 'Yes'}	{'CI': array([0.99637488, 1.00862228]), 'Error Bound': 0.0, 'Reliable CI?': 'Yes'}	No
333	Other and unspecified disorders of the circulatory system|diseases of the circulatory system$F$0-10	diseases of the circulatory system	0.9278830873421547	{'CI': array([0.81367348, 1.05176118]), 'Error Bound': 0.0, 'Reliable CI?': 'Yes'}	{'CI': array([0.81367348, 1.05176118]), 'Error Bound': 0.0, 'Reliable CI?': 'Yes'}	No	0.9627700704017099	{'CI': array([0.83653843, 1.10076601]), 'Error Bound': 0.0, 'Reliable CI?': 'Yes'}	{'CI': array([0.83653843, 1.10076601]), 'Error Bound': 0.0, 'Reliable CI?': 'Yes'}	No
334	Other and unspecified disorders of the circulatory system|diseases of the circulatory system$F$11-20	diseases of the circulatory system	1.047391254156296	{'CI': array([0.95188431, 1.14928305]), 'Error Bound': 0.0, 'Reliable CI?': 'Yes'}	{'CI': array([0.95188431, 1.14928305]), 'Error Bound': 0.0, 'Reliable CI?': 'Yes'}	No	0.9366269564243902	{'CI': array([0.84672082, 1.03239285]), 'Error Bound': 0.0, 'Reliable CI?': 'Yes'}	{'CI': array([0.84672082, 1.03239285]), 'Error Bound': 0.0, 'Reliable CI?': 'Yes'}	No
335	Other and unspecified disorders of the circulatory system|diseases of the circulatory system$F$21-40	diseases of the circulatory system	1.0203108361812367	{'CI': array([0.97169298, 1.07054551]), 'Error Bound': 0.0, 'Reliable CI?': 'Yes'}	{'CI': array([0.97169298, 1.07054551]), 'Error Bound': 0.0, 'Reliable CI?': 'Yes'}	No	1.0058547436173124	{'CI': array([0.95800412, 1.05527809]), 'Error Bound': 0.0, 'Reliable CI?': 'Yes'}	{'CI': array([0.95800412, 1.05527809]), 'Error Bound': 0.0, 'Reliable CI?': 'Yes'}	No
336	Other and unspecified disorders of the circulatory system|diseases of the circulatory system$F$41-60	diseases of the circulatory system	0.9945387764686902	{'CI': array([0.96689388, 1.02270355]), 'Error Bound': 0.0, 'Reliable CI?': 'Yes'}	{'CI': array([0.96689388, 1.02270355]), 'Error Bound': 0.0, 'Reliable CI?': 'Yes'}	No	0.9943538100383423	{'CI': array([0.96661998, 1.0226108 ]), 'Error Bound': 0.0, 'Reliable CI?': 'Yes'}	{'CI': array([0.96661998, 1.0226108 ]), 'Error Bound': 0.0, 'Reliable CI?': 'Yes'}	No
337	Other and unspecified disorders of the circulatory system|diseases of the circulatory system$F$61-	diseases of the circulatory system	1.022031433621259	{'CI': array([0.99729064, 1.0471834 ]), 'Error Bound': 0.0, 'Reliable CI?': 'Yes'}	{'CI': array([0.99729064, 1.0471834 ]), 'Error Bound': 0.0, 'Reliable CI?': 'Yes'}	No	1.006494556355974	{'CI': array([0.98194159, 1.03145439]), 'Error Bound': 0.0, 'Reliable CI?': 'Yes'}	{'CI': array([0.98194159, 1.03145439]), 'Error Bound': 0.0, 'Reliable CI?': 'Yes'}	No
338	Other and unspecified disorders of the circulatory system|diseases of the circulatory system$M$0-10	diseases of the circulatory system	1.0349063124579638	{'CI': array([0.9262757 , 1.15191712]), 'Error Bound': 0.0, 'Reliable CI?': 'Yes'}	{'CI': array([0.9262757 , 1.15191712]), 'Error Bound': 0.0, 'Reliable CI?': 'Yes'}	No	0.9685548353838324	{'CI': array([0.85668898, 1.08954286]), 'Error Bound': 0.0, 'Reliable CI?': 'Yes'}	{'CI': array([0.85668898, 1.08954286]), 'Error Bound': 0.0, 'Reliable CI?': 'Yes'}	No
339	Other and unspecified disorders of the circulatory system|diseases of the circulatory system$M$11-20	diseases of the circulatory system	1.018733175903683	{'CI': array([0.90288017, 1.14421445]), 'Error Bound': 0.0, 'Reliable CI?': 'Yes'}	{'CI': array([0.90288017, 1.14421445]), 'Error Bound': 0.0, 'Reliable CI?': 'Yes'}	No	1.0223041975058949	{'CI': array([0.90065344, 1.15459705]), 'Error Bound': 0.0, 'Reliable CI?': 'Yes'}	{'CI': array([0.90065344, 1.15459705]), 'Error Bound': 0.0, 'Reliable CI?': 'Yes'}	No
340	Other and unspecified disorders of the circulatory system|diseases of the circulatory system$M$21-40	diseases of the circulatory system	0.9675262488012569	{'CI': array([0.89626299, 1.04238363]), 'Error Bound': 0.0, 'Reliable CI?': 'Yes'}	{'CI': array([0.89626299, 1.04238363]), 'Error Bound': 0.0, 'Reliable CI?': 'Yes'}	No	0.9727909818563344	{'CI': array([0.90039417, 1.0488917 ]), 'Error Bound': 0.0, 'Reliable CI?': 'Yes'}	{'CI': array([0.90039417, 1.0488917 ]), 'Error Bound': 0.0, 'Reliable CI?': 'Yes'}	No
341	Other and unspecified disorders of the circulatory system|diseases of the circulatory system$M$41-60	diseases of the circulatory system	0.979093379164375	{'CI': array([0.94657825, 1.01233392]), 'Error Bound': 0.0, 'Reliable CI?': 'Yes'}	{'CI': array([0.94657825, 1.01233392]), 'Error Bound': 0.0, 'Reliable CI?': 'Yes'}	No	0.9889036367130685	{'CI': array([0.95568425, 1.02287778]), 'Error Bound': 0.0, 'Reliable CI?': 'Yes'}	{'CI': array([0.95568425, 1.02287778]), 'Error Bound': 0.0, 'Reliable CI?': 'Yes'}	No
342	Other and unspecified disorders of the circulatory system|diseases of the circulatory system$M$61-	diseases of the circulatory system	1.0107714391969684	{'CI': array([0.98673157, 1.03520081]), 'Error Bound': 0.0, 'Reliable CI?': 'Yes'}	{'CI': array([0.98673157, 1.03520081]), 'Error Bound': 0.0, 'Reliable CI?': 'Yes'}	No	0.98233510119055	{'CI': array([0.95853307, 1.00652239]), 'Error Bound': 0.0, 'Reliable CI?': 'Yes'}	{'CI': array([0.95853307, 1.00652239]), 'Error Bound': 0.0, 'Reliable CI?': 'Yes'}	No
343	Other forms of heart disease|diseases of the circulatory system$F$0-10	diseases of the circulatory system	1.0389120080927852	{'CI': array([0.98691642, 1.09275077]), 'Error Bound': 0.0, 'Reliable CI?': 'Yes'}	{'CI': array([0.98691642, 1.09275077]), 'Error Bound': 0.0, 'Reliable CI?': 'Yes'}	No	1.0120845104132803	{'CI': array([0.96072182, 1.06526137]), 'Error Bound': 0.0, 'Reliable CI?': 'Yes'}	{'CI': array([0.96072182, 1.06526137]), 'Error Bound': 0.0, 'Reliable CI?': 'Yes'}	No
344	Other forms of heart disease|diseases of the circulatory system$F$11-20	diseases of the circulatory system	0.9789814189641973	{'CI': array([0.93741909, 1.02173641]), 'Error Bound': 0.0, 'Reliable CI?': 'Yes'}	{'CI': array([0.93741909, 1.02173641]), 'Error Bound': 0.0, 'Reliable CI?': 'Yes'}	No	1.0056979089530822	{'CI': array([0.96418642, 1.04838778]), 'Error Bound': 0.0, 'Reliable CI?': 'Yes'}	{'CI': array([0.96418642, 1.04838778]), 'Error Bound': 0.0, 'Reliable CI?': 'Yes'}	No
345	Other forms of heart disease|diseases of the circulatory system$F$21-40	diseases of the circulatory system	0.9999431986889545	{'CI': array([0.98102293, 1.01910511]), 'Error Bound': 0.0, 'Reliable CI?': 'Yes'}	{'CI': array([0.98102293, 1.01910511]), 'Error Bound': 0.0, 'Reliable CI?': 'Yes'}	No	0.9895741219984538	{'CI': array([0.97066739, 1.00872293]), 'Error Bound': 0.0, 'Reliable CI?': 'Yes'}	{'CI': array([0.97066739, 1.00872293]), 'Error Bound': 0.0, 'Reliable CI?': 'Yes'}	No
346	Other forms of heart disease|diseases of the circulatory system$F$41-60	diseases of the circulatory system	1.011718929421634	{'CI': array([1.00248206, 1.02101279]), 'Error Bound': 0.0, 'Reliable CI?': 'Yes'}	{'CI': array([1.00124837, 1.02226279]), 'Error Bound': 0.0, 'Reliable CI?': 'Yes'}	Yes	0.9932870575975634	{'CI': array([0.98407556, 1.00255557]), 'Error Bound': 0.0, 'Reliable CI?': 'Yes'}	{'CI': array([0.98407556, 1.00255557]), 'Error Bound': 0.0, 'Reliable CI?': 'Yes'}	No
347	Other forms of heart disease|diseases of the circulatory system$F$61-	diseases of the circulatory system	1.0262620890781133	{'CI': array([1.02081716, 1.03172665]), 'Error Bound': 0.0, 'Reliable CI?': 'Yes'}	{'CI': array([1.02008889, 1.03246054]), 'Error Bound': 0.0, 'Reliable CI?': 'Yes'}	Yes	0.9965131018452102	{'CI': array([0.99112411, 1.00192151]), 'Error Bound': 0.0, 'Reliable CI?': 'Yes'}	{'CI': array([0.99112411, 1.00192151]), 'Error Bound': 0.0, 'Reliable CI?': 'Yes'}	No
348	Other forms of heart disease|diseases of the circulatory system$M$0-10	diseases of the circulatory system	1.0548994617062981	{'CI': array([1.00728487, 1.10404677]), 'Error Bound': 0.0, 'Reliable CI?': 'Yes'}	{'CI': array([1.00101237, 1.11075805]), 'Error Bound': 0.0, 'Reliable CI?': 'Yes'}	Yes	1.0264060210644699	{'CI': array([0.97998673, 1.07429493]), 'Error Bound': 0.0, 'Reliable CI?': 'Yes'}	{'CI': array([0.97998673, 1.07429493]), 'Error Bound': 0.0, 'Reliable CI?': 'Yes'}	No
349	Other forms of heart disease|diseases of the circulatory system$M$11-20	diseases of the circulatory system	0.9864877753502755	{'CI': array([0.94659638, 1.02747372]), 'Error Bound': 0.0, 'Reliable CI?': 'Yes'}	{'CI': array([0.94659638, 1.02747372]), 'Error Bound': 0.0, 'Reliable CI?': 'Yes'}	No	0.9926520463025418	{'CI': array([0.95315421, 1.03321994]), 'Error Bound': 0.0, 'Reliable CI?': 'Yes'}	{'CI': array([0.95315421, 1.03321994]), 'Error Bound': 0.0, 'Reliable CI?': 'Yes'}	No
350	Other forms of heart disease|diseases of the circulatory system$M$21-40	diseases of the circulatory system	0.9983628749428568	{'CI': array([0.97788096, 1.0191284 ]), 'Error Bound': 0.0, 'Reliable CI?': 'Yes'}	{'CI': array([0.97788096, 1.0191284 ]), 'Error Bound': 0.0, 'Reliable CI?': 'Yes'}	No	0.9949842160479175	{'CI': array([0.97430859, 1.0159491 ]), 'Error Bound': 0.0, 'Reliable CI?': 'Yes'}	{'CI': array([0.97430859, 1.0159491 ]), 'Error Bound': 0.0, 'Reliable CI?': 'Yes'}	No
351	Other forms of heart disease|diseases of the circulatory system$M$41-60	diseases of the circulatory system	1.01120282150206	{'CI': array([1.00316423, 1.01928455]), 'Error Bound': 0.0, 'Reliable CI?': 'Yes'}	{'CI': array([1.00209011, 1.02037101]), 'Error Bound': 0.0, 'Reliable CI?': 'Yes'}	Yes	0.9839419708441323	{'CI': array([0.97596022, 0.99196662]), 'Error Bound': 0.0, 'Reliable CI?': 'Yes'}	{'CI': array([0.97471067, 0.99323071]), 'Error Bound': 0.0, 'Reliable CI?': 'Yes'}	Yes
352	Other forms of heart disease|diseases of the circulatory system$M$61-	diseases of the circulatory system	1.0287689342531683	{'CI': array([1.02358221, 1.03397346]), 'Error Bound': 0.0, 'Reliable CI?': 'Yes'}	{'CI': array([1.02288841, 1.03467235]), 'Error Bound': 0.0, 'Reliable CI?': 'Yes'}	Yes	0.991393627101405	{'CI': array([0.9863118 , 0.99649274]), 'Error Bound': 0.0, 'Reliable CI?': 'Yes'}	{'CI': array([0.98551534, 0.99729506]), 'Error Bound': 0.0, 'Reliable CI?': 'Yes'}	Yes
353	Pulmonary heart disease and diseases of pulmonary circulation|diseases of the circulatory system$F$0-10	diseases of the circulatory system	1.0998254281742454	{'CI': array([0.9536197 , 1.26126704]), 'Error Bound': 0.0, 'Reliable CI?': 'Yes'}	{'CI': array([0.9536197 , 1.26126704]), 'Error Bound': 0.0, 'Reliable CI?': 'Yes'}	No	0.9711936886789687	{'CI': array([0.83770955, 1.11786188]), 'Error Bound': 0.0, 'Reliable CI?': 'Yes'}	{'CI': array([0.83770955, 1.11786188]), 'Error Bound': 0.0, 'Reliable CI?': 'Yes'}	No
354	Pulmonary heart disease and diseases of pulmonary circulation|diseases of the circulatory system$F$11-20	diseases of the circulatory system	0.9252694248641892	{'CI': array([0.79044762, 1.07377565]), 'Error Bound': 0.0, 'Reliable CI?': 'Yes'}	{'CI': array([0.79044762, 1.07377565]), 'Error Bound': 0.0, 'Reliable CI?': 'Yes'}	No	1.0213474938218088	{'CI': array([0.87787676, 1.17986196]), 'Error Bound': 0.0, 'Reliable CI?': 'Yes'}	{'CI': array([0.87787676, 1.17986196]), 'Error Bound': 0.0, 'Reliable CI?': 'Yes'}	No
355	Pulmonary heart disease and diseases of pulmonary circulation|diseases of the circulatory system$F$21-40	diseases of the circulatory system	1.0379852721279863	{'CI': array([0.99159045, 1.08584138]), 'Error Bound': 0.0, 'Reliable CI?': 'Yes'}	{'CI': array([0.99159045, 1.08584138]), 'Error Bound': 0.0, 'Reliable CI?': 'Yes'}	No	1.0182848215385971	{'CI': array([0.97306796, 1.06489756]), 'Error Bound': 0.0, 'Reliable CI?': 'Yes'}	{'CI': array([0.97306796, 1.06489756]), 'Error Bound': 0.0, 'Reliable CI?': 'Yes'}	No
356	Pulmonary heart disease and diseases of pulmonary circulation|diseases of the circulatory system$F$41-60	diseases of the circulatory system	1.0041750652937358	{'CI': array([0.97848642, 1.03031054]), 'Error Bound': 0.0, 'Reliable CI?': 'Yes'}	{'CI': array([0.97848642, 1.03031054]), 'Error Bound': 0.0, 'Reliable CI?': 'Yes'}	No	1.0035114451735074	{'CI': array([0.97807913, 1.02938165]), 'Error Bound': 0.0, 'Reliable CI?': 'Yes'}	{'CI': array([0.97807913, 1.02938165]), 'Error Bound': 0.0, 'Reliable CI?': 'Yes'}	No
357	Pulmonary heart disease and diseases of pulmonary circulation|diseases of the circulatory system$F$61-	diseases of the circulatory system	1.0267575214134874	{'CI': array([1.0038101 , 1.05005768]), 'Error Bound': 0.0, 'Reliable CI?': 'Yes'}	{'CI': array([1.00076054, 1.05320815]), 'Error Bound': 0.0, 'Reliable CI?': 'Yes'}	Yes	1.0021131457051649	{'CI': array([0.97991629, 1.0246425 ]), 'Error Bound': 0.0, 'Reliable CI?': 'Yes'}	{'CI': array([0.97991629, 1.0246425 ]), 'Error Bound': 0.0, 'Reliable CI?': 'Yes'}	No
358	Pulmonary heart disease and diseases of pulmonary circulation|diseases of the circulatory system$M$0-10	diseases of the circulatory system	1.0038435656555014	{'CI': array([0.87981316, 1.13904345]), 'Error Bound': 0.0, 'Reliable CI?': 'Yes'}	{'CI': array([0.87981316, 1.13904345]), 'Error Bound': 0.0, 'Reliable CI?': 'Yes'}	No	1.067196819580325	{'CI': array([0.93589921, 1.21079221]), 'Error Bound': 0.0, 'Reliable CI?': 'Yes'}	{'CI': array([0.93589921, 1.21079221]), 'Error Bound': 0.0, 'Reliable CI?': 'Yes'}	No
359	Pulmonary heart disease and diseases of pulmonary circulation|diseases of the circulatory system$M$11-20	diseases of the circulatory system	1.0122359214826695	{'CI': array([0.82941371, 1.22030635]), 'Error Bound': 1.7923696950322534e-193, 'Reliable CI?': 'Yes'}	{'CI': array([0.82941371, 1.22030635]), 'Error Bound': 1.7923696950322534e-193, 'Reliable CI?': 'Yes'}	No	0.933891104219178	{'CI': array([0.76850743, 1.12027126]), 'Error Bound': 3.99592905926846e-214, 'Reliable CI?': 'Yes'}	{'CI': array([0.76850743, 1.12027126]), 'Error Bound': 3.99592905926846e-214, 'Reliable CI?': 'Yes'}	No
360	Pulmonary heart disease and diseases of pulmonary circulation|diseases of the circulatory system$M$21-40	diseases of the circulatory system	1.015501622897472	{'CI': array([0.95035156, 1.08359294]), 'Error Bound': 0.0, 'Reliable CI?': 'Yes'}	{'CI': array([0.95035156, 1.08359294]), 'Error Bound': 0.0, 'Reliable CI?': 'Yes'}	No	0.9707447782064442	{'CI': array([0.90903478, 1.03512767]), 'Error Bound': 0.0, 'Reliable CI?': 'Yes'}	{'CI': array([0.90903478, 1.03512767]), 'Error Bound': 0.0, 'Reliable CI?': 'Yes'}	No
361	Pulmonary heart disease and diseases of pulmonary circulation|diseases of the circulatory system$M$41-60	diseases of the circulatory system	1.001946837233677	{'CI': array([0.97360413, 1.03083488]), 'Error Bound': 0.0, 'Reliable CI?': 'Yes'}	{'CI': array([0.97360413, 1.03083488]), 'Error Bound': 0.0, 'Reliable CI?': 'Yes'}	No	0.9912946196193757	{'CI': array([0.9635194, 1.0195951]), 'Error Bound': 0.0, 'Reliable CI?': 'Yes'}	{'CI': array([0.9635194, 1.0195951]), 'Error Bound': 0.0, 'Reliable CI?': 'Yes'}	No
362	Pulmonary heart disease and diseases of pulmonary circulation|diseases of the circulatory system$M$61-	diseases of the circulatory system	1.0268593073604941	{'CI': array([1.00023403, 1.05396064]), 'Error Bound': 0.0, 'Reliable CI?': 'Yes'}	{'CI': array([0.99670044, 1.05763043]), 'Error Bound': 0.0, 'Reliable CI?': 'Yes'}	No	0.9959203706738906	{'CI': array([0.97015317, 1.02213762]), 'Error Bound': 0.0, 'Reliable CI?': 'Yes'}	{'CI': array([0.97015317, 1.02213762]), 'Error Bound': 0.0, 'Reliable CI?': 'Yes'}	No
363	Diseases of appendix|diseases of the digestive system$F$0-10	diseases of the digestive system	1.0499126462766724	{'CI': array([0.92423979, 1.18687875]), 'Error Bound': 0.0, 'Reliable CI?': 'Yes'}	{'CI': array([0.92423979, 1.18687875]), 'Error Bound': 0.0, 'Reliable CI?': 'Yes'}	No	0.9676876885098136	{'CI': array([0.84778358, 1.09813681]), 'Error Bound': 0.0, 'Reliable CI?': 'Yes'}	{'CI': array([0.84778358, 1.09813681]), 'Error Bound': 0.0, 'Reliable CI?': 'Yes'}	No
364	Diseases of appendix|diseases of the digestive system$F$11-20	diseases of the digestive system	1.0335876392218348	{'CI': array([0.95853649, 1.1125445 ]), 'Error Bound': 0.0, 'Reliable CI?': 'Yes'}	{'CI': array([0.95853649, 1.1125445 ]), 'Error Bound': 0.0, 'Reliable CI?': 'Yes'}	No	1.0281294275356416	{'CI': array([0.95223313, 1.10802816]), 'Error Bound': 0.0, 'Reliable CI?': 'Yes'}	{'CI': array([0.95223313, 1.10802816]), 'Error Bound': 0.0, 'Reliable CI?': 'Yes'}	No
365	Diseases of appendix|diseases of the digestive system$F$21-40	diseases of the digestive system	1.0615566101376466	{'CI': array([1.00054048, 1.12510507]), 'Error Bound': 0.0, 'Reliable CI?': 'Yes'}	{'CI': array([0.9925396 , 1.13383134]), 'Error Bound': 0.0, 'Reliable CI?': 'Yes'}	No	0.9799394407747689	{'CI': array([0.92338868, 1.03871999]), 'Error Bound': 0.0, 'Reliable CI?': 'Yes'}	{'CI': array([0.92338868, 1.03871999]), 'Error Bound': 0.0, 'Reliable CI?': 'Yes'}	No
366	Diseases of appendix|diseases of the digestive system$F$41-60	diseases of the digestive system	0.9793499845293526	{'CI': array([0.92505106, 1.03570238]), 'Error Bound': 0.0, 'Reliable CI?': 'Yes'}	{'CI': array([0.92505106, 1.03570238]), 'Error Bound': 0.0, 'Reliable CI?': 'Yes'}	No	0.9739605438965077	{'CI': array([0.91842358, 1.03165104]), 'Error Bound': 0.0, 'Reliable CI?': 'Yes'}	{'CI': array([0.91842358, 1.03165104]), 'Error Bound': 0.0, 'Reliable CI?': 'Yes'}	No
367	Diseases of appendix|diseases of the digestive system$F$61-	diseases of the digestive system	0.9420072374579875	{'CI': array([0.85341298, 1.03626904]), 'Error Bound': 0.0, 'Reliable CI?': 'Yes'}	{'CI': array([0.85341298, 1.03626904]), 'Error Bound': 0.0, 'Reliable CI?': 'Yes'}	No	1.051940992422237	{'CI': array([0.95263976, 1.1581404 ]), 'Error Bound': 0.0, 'Reliable CI?': 'Yes'}	{'CI': array([0.95263976, 1.1581404 ]), 'Error Bound': 0.0, 'Reliable CI?': 'Yes'}	No
368	Diseases of appendix|diseases of the digestive system$M$0-10	diseases of the digestive system	0.9671785116143897	{'CI': array([0.86818923, 1.07324762]), 'Error Bound': 0.0, 'Reliable CI?': 'Yes'}	{'CI': array([0.86818923, 1.07324762]), 'Error Bound': 0.0, 'Reliable CI?': 'Yes'}	No	0.8929108722658993	{'CI': array([0.79736393, 0.99521798]), 'Error Bound': 0.0, 'Reliable CI?': 'Yes'}	{'CI': array([0.78288353, 1.01199985]), 'Error Bound': 0.0, 'Reliable CI?': 'Yes'}	No
369	Diseases of appendix|diseases of the digestive system$M$11-20	diseases of the digestive system	0.9852834111174047	{'CI': array([0.92109585, 1.05235426]), 'Error Bound': 0.0, 'Reliable CI?': 'Yes'}	{'CI': array([0.92109585, 1.05235426]), 'Error Bound': 0.0, 'Reliable CI?': 'Yes'}	No	0.9868572110843319	{'CI': array([0.92157076, 1.05512588]), 'Error Bound': 0.0, 'Reliable CI?': 'Yes'}	{'CI': array([0.92157076, 1.05512588]), 'Error Bound': 0.0, 'Reliable CI?': 'Yes'}	No
370	Diseases of appendix|diseases of the digestive system$M$21-40	diseases of the digestive system	0.9726494138150624	{'CI': array([0.91653471, 1.03096503]), 'Error Bound': 0.0, 'Reliable CI?': 'Yes'}	{'CI': array([0.91653471, 1.03096503]), 'Error Bound': 0.0, 'Reliable CI?': 'Yes'}	No	0.9708761615500986	{'CI': array([0.9151028 , 1.02882371]), 'Error Bound': 0.0, 'Reliable CI?': 'Yes'}	{'CI': array([0.9151028 , 1.02882371]), 'Error Bound': 0.0, 'Reliable CI?': 'Yes'}	No
371	Diseases of appendix|diseases of the digestive system$M$41-60	diseases of the digestive system	1.0115799995553216	{'CI': array([0.95262303, 1.07293873]), 'Error Bound': 0.0, 'Reliable CI?': 'Yes'}	{'CI': array([0.95262303, 1.07293873]), 'Error Bound': 0.0, 'Reliable CI?': 'Yes'}	No	1.008921686317164	{'CI': array([0.94974585, 1.07051899]), 'Error Bound': 0.0, 'Reliable CI?': 'Yes'}	{'CI': array([0.94974585, 1.07051899]), 'Error Bound': 0.0, 'Reliable CI?': 'Yes'}	No
372	Diseases of appendix|diseases of the digestive system$M$61-	diseases of the digestive system	1.0499674475537761	{'CI': array([0.95236094, 1.1542372 ]), 'Error Bound': 0.0, 'Reliable CI?': 'Yes'}	{'CI': array([0.95236094, 1.1542372 ]), 'Error Bound': 0.0, 'Reliable CI?': 'Yes'}	No	1.0473738772660983	{'CI': array([0.949812 , 1.15159422]), 'Error Bound': 0.0, 'Reliable CI?': 'Yes'}	{'CI': array([0.949812 , 1.15159422]), 'Error Bound': 0.0, 'Reliable CI?': 'Yes'}	No
373	Diseases of liver|diseases of the digestive system$F$0-10	diseases of the digestive system	1.0298946311454882	{'CI': array([0.87723862, 1.19966435]), 'Error Bound': 5.067238456778479e-288, 'Reliable CI?': 'Yes'}	{'CI': array([0.87723862, 1.19966435]), 'Error Bound': 5.067238456778479e-288, 'Reliable CI?': 'Yes'}	No	0.9364388131262239	{'CI': array([0.79761163, 1.08976943]), 'Error Bound': 1.1474210373263737e-308, 'Reliable CI?': 'Yes'}	{'CI': array([0.79761163, 1.08976943]), 'Error Bound': 1.1474210373263737e-308, 'Reliable CI?': 'Yes'}	No
374	Diseases of liver|diseases of the digestive system$F$11-20	diseases of the digestive system	0.9769846274582908	{'CI': array([0.87953973, 1.08125355]), 'Error Bound': 0.0, 'Reliable CI?': 'Yes'}	{'CI': array([0.87953973, 1.08125355]), 'Error Bound': 0.0, 'Reliable CI?': 'Yes'}	No	1.0323557959349454	{'CI': array([0.9298233 , 1.14231961]), 'Error Bound': 0.0, 'Reliable CI?': 'Yes'}	{'CI': array([0.9298233 , 1.14231961]), 'Error Bound': 0.0, 'Reliable CI?': 'Yes'}	No
375	Diseases of liver|diseases of the digestive system$F$21-40	diseases of the digestive system	1.0180067875964567	{'CI': array([0.98175758, 1.05514795]), 'Error Bound': 0.0, 'Reliable CI?': 'Yes'}	{'CI': array([0.98175758, 1.05514795]), 'Error Bound': 0.0, 'Reliable CI?': 'Yes'}	No	1.0008675632190882	{'CI': array([0.96536676, 1.03722822]), 'Error Bound': 0.0, 'Reliable CI?': 'Yes'}	{'CI': array([0.96536676, 1.03722822]), 'Error Bound': 0.0, 'Reliable CI?': 'Yes'}	No
376	Diseases of liver|diseases of the digestive system$F$41-60	diseases of the digestive system	1.016664334101465	{'CI': array([0.99816408, 1.03539426]), 'Error Bound': 0.0, 'Reliable CI?': 'Yes'}	{'CI': array([0.99816408, 1.03539426]), 'Error Bound': 0.0, 'Reliable CI?': 'Yes'}	No	0.988244382809438	{'CI': array([0.97043122, 1.00627236]), 'Error Bound': 0.0, 'Reliable CI?': 'Yes'}	{'CI': array([0.97043122, 1.00627236]), 'Error Bound': 0.0, 'Reliable CI?': 'Yes'}	No
377	Diseases of liver|diseases of the digestive system$F$61-	diseases of the digestive system	1.0530925767722525	{'CI': array([1.02767176, 1.0789432 ]), 'Error Bound': 0.0, 'Reliable CI?': 'Yes'}	{'CI': array([1.02429629, 1.08244164]), 'Error Bound': 0.0, 'Reliable CI?': 'Yes'}	Yes	0.9905359062267639	{'CI': array([0.96671456, 1.01474212]), 'Error Bound': 0.0, 'Reliable CI?': 'Yes'}	{'CI': array([0.96671456, 1.01474212]), 'Error Bound': 0.0, 'Reliable CI?': 'Yes'}	No
378	Diseases of liver|diseases of the digestive system$M$0-10	diseases of the digestive system	0.9925804356812938	{'CI': array([0.84936497, 1.15096276]), 'Error Bound': 0.0, 'Reliable CI?': 'Yes'}	{'CI': array([0.84936497, 1.15096276]), 'Error Bound': 0.0, 'Reliable CI?': 'Yes'}	No	0.9199817536782756	{'CI': array([0.78504777, 1.06866285]), 'Error Bound': 0.0, 'Reliable CI?': 'Yes'}	{'CI': array([0.78504777, 1.06866285]), 'Error Bound': 0.0, 'Reliable CI?': 'Yes'}	No
379	Diseases of liver|diseases of the digestive system$M$11-20	diseases of the digestive system	1.0108885491618342	{'CI': array([0.9089271 , 1.12025482]), 'Error Bound': 0.0, 'Reliable CI?': 'Yes'}	{'CI': array([0.9089271 , 1.12025482]), 'Error Bound': 0.0, 'Reliable CI?': 'Yes'}	No	1.0204888349692163	{'CI': array([0.91683477, 1.13177555]), 'Error Bound': 0.0, 'Reliable CI?': 'Yes'}	{'CI': array([0.91683477, 1.13177555]), 'Error Bound': 0.0, 'Reliable CI?': 'Yes'}	No
380	Diseases of liver|diseases of the digestive system$M$21-40	diseases of the digestive system	1.0140151326866211	{'CI': array([0.97632318, 1.05267367]), 'Error Bound': 0.0, 'Reliable CI?': 'Yes'}	{'CI': array([0.97632318, 1.05267367]), 'Error Bound': 0.0, 'Reliable CI?': 'Yes'}	No	1.0080002861244683	{'CI': array([0.97021072, 1.04676312]), 'Error Bound': 0.0, 'Reliable CI?': 'Yes'}	{'CI': array([0.97021072, 1.04676312]), 'Error Bound': 0.0, 'Reliable CI?': 'Yes'}	No
381	Diseases of liver|diseases of the digestive system$M$41-60	diseases of the digestive system	1.02447655534983	{'CI': array([1.00594816, 1.04323472]), 'Error Bound': 0.0, 'Reliable CI?': 'Yes'}	{'CI': array([1.00348192, 1.04576669]), 'Error Bound': 0.0, 'Reliable CI?': 'Yes'}	Yes	1.0038277282782377	{'CI': array([0.98563134, 1.02224716]), 'Error Bound': 0.0, 'Reliable CI?': 'Yes'}	{'CI': array([0.98563134, 1.02224716]), 'Error Bound': 0.0, 'Reliable CI?': 'Yes'}	No
382	Diseases of liver|diseases of the digestive system$M$61-	diseases of the digestive system	1.029552208372217	{'CI': array([1.00407468, 1.05546489]), 'Error Bound': 0.0, 'Reliable CI?': 'Yes'}	{'CI': array([1.00069198, 1.05897209]), 'Error Bound': 0.0, 'Reliable CI?': 'Yes'}	Yes	1.0052723871770968	{'CI': array([0.980515 , 1.03044362]), 'Error Bound': 0.0, 'Reliable CI?': 'Yes'}	{'CI': array([0.980515 , 1.03044362]), 'Error Bound': 0.0, 'Reliable CI?': 'Yes'}	No
383	Diseases of oesophagus, stomach and duodenum|diseases of the digestive system$F$0-10	diseases of the digestive system	0.9970092030063061	{'CI': array([0.97011336, 1.02439682]), 'Error Bound': 0.0, 'Reliable CI?': 'Yes'}	{'CI': array([0.97011336, 1.02439682]), 'Error Bound': 0.0, 'Reliable CI?': 'Yes'}	No	0.9858747340768572	{'CI': array([0.95839176, 1.01387333]), 'Error Bound': 0.0, 'Reliable CI?': 'Yes'}	{'CI': array([0.95839176, 1.01387333]), 'Error Bound': 0.0, 'Reliable CI?': 'Yes'}	No
384	Diseases of oesophagus, stomach and duodenum|diseases of the digestive system$F$11-20	diseases of the digestive system	1.008265578477739	{'CI': array([0.98042591, 1.03663009]), 'Error Bound': 0.0, 'Reliable CI?': 'Yes'}	{'CI': array([0.98042591, 1.03663009]), 'Error Bound': 0.0, 'Reliable CI?': 'Yes'}	No	0.9766815470759878	{'CI': array([0.94939002, 1.0044825 ]), 'Error Bound': 0.0, 'Reliable CI?': 'Yes'}	{'CI': array([0.94939002, 1.0044825 ]), 'Error Bound': 0.0, 'Reliable CI?': 'Yes'}	No
385	Diseases of oesophagus, stomach and duodenum|diseases of the digestive system$F$21-40	diseases of the digestive system	1.0090913678276374	{'CI': array([0.99650692, 1.02178194]), 'Error Bound': 0.0, 'Reliable CI?': 'Yes'}	{'CI': array([0.99650692, 1.02178194]), 'Error Bound': 0.0, 'Reliable CI?': 'Yes'}	No	0.9932283592125426	{'CI': array([0.98075061, 1.00581095]), 'Error Bound': 0.0, 'Reliable CI?': 'Yes'}	{'CI': array([0.98075061, 1.00581095]), 'Error Bound': 0.0, 'Reliable CI?': 'Yes'}	No
386	Diseases of oesophagus, stomach and duodenum|diseases of the digestive system$F$41-60	diseases of the digestive system	1.0028964940340583	{'CI': array([0.99506236, 1.0107717 ]), 'Error Bound': 0.0, 'Reliable CI?': 'Yes'}	{'CI': array([0.99506236, 1.0107717 ]), 'Error Bound': 0.0, 'Reliable CI?': 'Yes'}	No	0.9832491593666176	{'CI': array([0.97556467, 0.99097342]), 'Error Bound': 0.0, 'Reliable CI?': 'Yes'}	{'CI': array([0.97436151, 0.99219005]), 'Error Bound': 0.0, 'Reliable CI?': 'Yes'}	Yes
387	Diseases of oesophagus, stomach and duodenum|diseases of the digestive system$F$61-	diseases of the digestive system	1.0294026095680386	{'CI': array([1.01927112, 1.03960222]), 'Error Bound': 0.0, 'Reliable CI?': 'Yes'}	{'CI': array([1.01791836, 1.04097447]), 'Error Bound': 0.0, 'Reliable CI?': 'Yes'}	Yes	0.9903382691885549	{'CI': array([0.98071219, 1.0000266 ]), 'Error Bound': 0.0, 'Reliable CI?': 'Yes'}	{'CI': array([0.98071219, 1.0000266 ]), 'Error Bound': 0.0, 'Reliable CI?': 'Yes'}	No
388	Diseases of oesophagus, stomach and duodenum|diseases of the digestive system$M$0-10	diseases of the digestive system	1.023412220861268	{'CI': array([0.99834246, 1.04890492]), 'Error Bound': 0.0, 'Reliable CI?': 'Yes'}	{'CI': array([0.99834246, 1.04890492]), 'Error Bound': 0.0, 'Reliable CI?': 'Yes'}	No	0.9713268309695043	{'CI': array([0.9467907 , 0.99627514]), 'Error Bound': 0.0, 'Reliable CI?': 'Yes'}	{'CI': array([0.94297379, 1.00023171]), 'Error Bound': 0.0, 'Reliable CI?': 'Yes'}	No
389	Diseases of oesophagus, stomach and duodenum|diseases of the digestive system$M$11-20	diseases of the digestive system	1.0165400539582907	{'CI': array([0.98360267, 1.05021253]), 'Error Bound': 0.0, 'Reliable CI?': 'Yes'}	{'CI': array([0.98360267, 1.05021253]), 'Error Bound': 0.0, 'Reliable CI?': 'Yes'}	No	0.9936314904892548	{'CI': array([0.96162866, 1.026333 ]), 'Error Bound': 0.0, 'Reliable CI?': 'Yes'}	{'CI': array([0.96162866, 1.026333 ]), 'Error Bound': 0.0, 'Reliable CI?': 'Yes'}	No
390	Diseases of oesophagus, stomach and duodenum|diseases of the digestive system$M$21-40	diseases of the digestive system	1.0129067406962902	{'CI': array([0.9979666 , 1.02799648]), 'Error Bound': 0.0, 'Reliable CI?': 'Yes'}	{'CI': array([0.9979666 , 1.02799648]), 'Error Bound': 0.0, 'Reliable CI?': 'Yes'}	No	0.9893496522961949	{'CI': array([0.97447515, 1.00437356]), 'Error Bound': 0.0, 'Reliable CI?': 'Yes'}	{'CI': array([0.97447515, 1.00437356]), 'Error Bound': 0.0, 'Reliable CI?': 'Yes'}	No
391	Diseases of oesophagus, stomach and duodenum|diseases of the digestive system$M$41-60	diseases of the digestive system	1.0045327327463294	{'CI': array([0.99495126, 1.01417569]), 'Error Bound': 0.0, 'Reliable CI?': 'Yes'}	{'CI': array([0.99495126, 1.01417569]), 'Error Bound': 0.0, 'Reliable CI?': 'Yes'}	No	0.984466498837704	{'CI': array([0.97494953, 0.99404451]), 'Error Bound': 0.0, 'Reliable CI?': 'Yes'}	{'CI': array([0.97346051, 0.99555421]), 'Error Bound': 0.0, 'Reliable CI?': 'Yes'}	Yes
392	Diseases of oesophagus, stomach and duodenum|diseases of the digestive system$M$61-	diseases of the digestive system	1.02548692159838	{'CI': array([1.01347232, 1.03759757]), 'Error Bound': 0.0, 'Reliable CI?': 'Yes'}	{'CI': array([1.01186924, 1.03922811]), 'Error Bound': 0.0, 'Reliable CI?': 'Yes'}	Yes	0.9919778849242988	{'CI': array([0.98030561, 1.00374175]), 'Error Bound': 0.0, 'Reliable CI?': 'Yes'}	{'CI': array([0.98030561, 1.00374175]), 'Error Bound': 0.0, 'Reliable CI?': 'Yes'}	No
393	Diseases of oral cavity, salivary glands and jaws|diseases of the digestive system$F$0-10	diseases of the digestive system	1.021851935664603	{'CI': array([0.98546222, 1.05914004]), 'Error Bound': 0.0, 'Reliable CI?': 'Yes'}	{'CI': array([0.98546222, 1.05914004]), 'Error Bound': 0.0, 'Reliable CI?': 'Yes'}	No	0.9793959617424316	{'CI': array([0.94376308, 1.01590241]), 'Error Bound': 0.0, 'Reliable CI?': 'Yes'}	{'CI': array([0.94376308, 1.01590241]), 'Error Bound': 0.0, 'Reliable CI?': 'Yes'}	No
394	Diseases of oral cavity, salivary glands and jaws|diseases of the digestive system$F$11-20	diseases of the digestive system	0.9810371316459054	{'CI': array([0.9430477 , 1.02001983]), 'Error Bound': 0.0, 'Reliable CI?': 'Yes'}	{'CI': array([0.9430477 , 1.02001983]), 'Error Bound': 0.0, 'Reliable CI?': 'Yes'}	No	1.0391850245973173	{'CI': array([0.99768716, 1.08184718]), 'Error Bound': 0.0, 'Reliable CI?': 'Yes'}	{'CI': array([0.99768716, 1.08184718]), 'Error Bound': 0.0, 'Reliable CI?': 'Yes'}	No
395	Diseases of oral cavity, salivary glands and jaws|diseases of the digestive system$F$21-40	diseases of the digestive system	0.9970199269157605	{'CI': array([0.96903125, 1.02554116]), 'Error Bound': 0.0, 'Reliable CI?': 'Yes'}	{'CI': array([0.96903125, 1.02554116]), 'Error Bound': 0.0, 'Reliable CI?': 'Yes'}	No	1.0030623317705822	{'CI': array([0.97458234, 1.03209266]), 'Error Bound': 0.0, 'Reliable CI?': 'Yes'}	{'CI': array([0.97458234, 1.03209266]), 'Error Bound': 0.0, 'Reliable CI?': 'Yes'}	No
396	Diseases of oral cavity, salivary glands and jaws|diseases of the digestive system$F$41-60	diseases of the digestive system	1.0011177499535906	{'CI': array([0.97657037, 1.02607326]), 'Error Bound': 0.0, 'Reliable CI?': 'Yes'}	{'CI': array([0.97657037, 1.02607326]), 'Error Bound': 0.0, 'Reliable CI?': 'Yes'}	No	0.9873600058519206	{'CI': array([0.96290949, 1.01221721]), 'Error Bound': 0.0, 'Reliable CI?': 'Yes'}	{'CI': array([0.96290949, 1.01221721]), 'Error Bound': 0.0, 'Reliable CI?': 'Yes'}	No
397	Diseases of oral cavity, salivary glands and jaws|diseases of the digestive system$F$61-	diseases of the digestive system	1.0420909136506733	{'CI': array([1.00571233, 1.07935945]), 'Error Bound': 0.0, 'Reliable CI?': 'Yes'}	{'CI': array([1.00090099, 1.08442546]), 'Error Bound': 0.0, 'Reliable CI?': 'Yes'}	Yes	0.9543471757479528	{'CI': array([0.92096086, 0.98850392]), 'Error Bound': 0.0, 'Reliable CI?': 'Yes'}	{'CI': array([0.9157846 , 0.99394128]), 'Error Bound': 0.0, 'Reliable CI?': 'Yes'}	Yes
398	Diseases of oral cavity, salivary glands and jaws|diseases of the digestive system$M$0-10	diseases of the digestive system	1.0127770340257183	{'CI': array([0.97913506, 1.04718778]), 'Error Bound': 0.0, 'Reliable CI?': 'Yes'}	{'CI': array([0.97913506, 1.04718778]), 'Error Bound': 0.0, 'Reliable CI?': 'Yes'}	No	0.9841326394496073	{'CI': array([0.95090523, 1.01811718]), 'Error Bound': 0.0, 'Reliable CI?': 'Yes'}	{'CI': array([0.95090523, 1.01811718]), 'Error Bound': 0.0, 'Reliable CI?': 'Yes'}	No
399	Diseases of oral cavity, salivary glands and jaws|diseases of the digestive system$M$11-20	diseases of the digestive system	0.9707329486098851	{'CI': array([0.93167819, 1.01084192]), 'Error Bound': 0.0, 'Reliable CI?': 'Yes'}	{'CI': array([0.93167819, 1.01084192]), 'Error Bound': 0.0, 'Reliable CI?': 'Yes'}	No	0.9888519580509634	{'CI': array([0.94748157, 1.03139935]), 'Error Bound': 0.0, 'Reliable CI?': 'Yes'}	{'CI': array([0.94748157, 1.03139935]), 'Error Bound': 0.0, 'Reliable CI?': 'Yes'}	No
400	Diseases of oral cavity, salivary glands and jaws|diseases of the digestive system$M$21-40	diseases of the digestive system	0.9960020354765522	{'CI': array([0.96543712, 1.02720336]), 'Error Bound': 0.0, 'Reliable CI?': 'Yes'}	{'CI': array([0.96543712, 1.02720336]), 'Error Bound': 0.0, 'Reliable CI?': 'Yes'}	No	1.0124530684485875	{'CI': array([0.98083139, 1.04475236]), 'Error Bound': 0.0, 'Reliable CI?': 'Yes'}	{'CI': array([0.98083139, 1.04475236]), 'Error Bound': 0.0, 'Reliable CI?': 'Yes'}	No
401	Diseases of oral cavity, salivary glands and jaws|diseases of the digestive system$M$41-60	diseases of the digestive system	1.0063995180256735	{'CI': array([0.97793068, 1.03541778]), 'Error Bound': 0.0, 'Reliable CI?': 'Yes'}	{'CI': array([0.97793068, 1.03541778]), 'Error Bound': 0.0, 'Reliable CI?': 'Yes'}	No	0.9826785028130521	{'CI': array([0.95428332, 1.01162451]), 'Error Bound': 0.0, 'Reliable CI?': 'Yes'}	{'CI': array([0.95428332, 1.01162451]), 'Error Bound': 0.0, 'Reliable CI?': 'Yes'}	No
402	Diseases of oral cavity, salivary glands and jaws|diseases of the digestive system$M$61-	diseases of the digestive system	1.0469024568457996	{'CI': array([1.00461327, 1.09039715]), 'Error Bound': 0.0, 'Reliable CI?': 'Yes'}	{'CI': array([0.99903185, 1.09632362]), 'Error Bound': 0.0, 'Reliable CI?': 'Yes'}	No	1.0061552362576216	{'CI': array([0.96491588, 1.04855551]), 'Error Bound': 0.0, 'Reliable CI?': 'Yes'}	{'CI': array([0.96491588, 1.04855551]), 'Error Bound': 0.0, 'Reliable CI?': 'Yes'}	No
403	Diseases of peritoneum and retroperitoneum|diseases of the digestive system$F$0-10	diseases of the digestive system	1.1642315687905143	{'CI': array([0.92383497, 1.44771205]), 'Error Bound': 6.199228124451406e-132, 'Reliable CI?': 'Yes'}	{'CI': array([0.92383497, 1.44771205]), 'Error Bound': 6.199228124451406e-132, 'Reliable CI?': 'Yes'}	No	1.0311676208034106	{'CI': array([0.82673095, 1.26749634]), 'Error Bound': 6.049756318441254e-157, 'Reliable CI?': 'Yes'}	{'CI': array([0.82673095, 1.26749634]), 'Error Bound': 6.049756318441254e-157, 'Reliable CI?': 'Yes'}	No
404	Diseases of peritoneum and retroperitoneum|diseases of the digestive system$F$11-20	diseases of the digestive system	1.0390628166031752	{'CI': array([0.90308587, 1.18839969]), 'Error Bound': 0.0, 'Reliable CI?': 'Yes'}	{'CI': array([0.90308587, 1.18839969]), 'Error Bound': 0.0, 'Reliable CI?': 'Yes'}	No	1.0154606271374287	{'CI': array([0.88388215, 1.15961036]), 'Error Bound': 0.0, 'Reliable CI?': 'Yes'}	{'CI': array([0.88388215, 1.15961036]), 'Error Bound': 0.0, 'Reliable CI?': 'Yes'}	No
405	Diseases of peritoneum and retroperitoneum|diseases of the digestive system$F$21-40	diseases of the digestive system	0.9898308256204177	{'CI': array([0.94257202, 1.03863196]), 'Error Bound': 0.0, 'Reliable CI?': 'Yes'}	{'CI': array([0.94257202, 1.03863196]), 'Error Bound': 0.0, 'Reliable CI?': 'Yes'}	No	0.9865117829640878	{'CI': array([0.93938155, 1.03517717]), 'Error Bound': 0.0, 'Reliable CI?': 'Yes'}	{'CI': array([0.93938155, 1.03517717]), 'Error Bound': 0.0, 'Reliable CI?': 'Yes'}	No
406	Diseases of peritoneum and retroperitoneum|diseases of the digestive system$F$41-60	diseases of the digestive system	1.0012306676556042	{'CI': array([0.96896588, 1.03420421]), 'Error Bound': 0.0, 'Reliable CI?': 'Yes'}	{'CI': array([0.96896588, 1.03420421]), 'Error Bound': 0.0, 'Reliable CI?': 'Yes'}	No	0.9973650061073767	{'CI': array([0.9659399, 1.0294628]), 'Error Bound': 0.0, 'Reliable CI?': 'Yes'}	{'CI': array([0.9659399, 1.0294628]), 'Error Bound': 0.0, 'Reliable CI?': 'Yes'}	No
407	Diseases of peritoneum and retroperitoneum|diseases of the digestive system$F$61-	diseases of the digestive system	1.0124443159411605	{'CI': array([0.97122825, 1.05481802]), 'Error Bound': 0.0, 'Reliable CI?': 'Yes'}	{'CI': array([0.97122825, 1.05481802]), 'Error Bound': 0.0, 'Reliable CI?': 'Yes'}	No	0.9648596648710704	{'CI': array([0.92618723, 1.00456579]), 'Error Bound': 0.0, 'Reliable CI?': 'Yes'}	{'CI': array([0.92618723, 1.00456579]), 'Error Bound': 0.0, 'Reliable CI?': 'Yes'}	No
408	Diseases of peritoneum and retroperitoneum|diseases of the digestive system$M$0-10	diseases of the digestive system	1.0613306237924751	{'CI': array([0.89124004, 1.25269833]), 'Error Bound': 1.4823372373450113e-239, 'Reliable CI?': 'Yes'}	{'CI': array([0.89124004, 1.25269833]), 'Error Bound': 1.4823372373450113e-239, 'Reliable CI?': 'Yes'}	No	0.9905038056518134	{'CI': array([0.82009714, 1.18283837]), 'Error Bound': 2.197684373220437e-217, 'Reliable CI?': 'Yes'}	{'CI': array([0.82009714, 1.18283837]), 'Error Bound': 2.197684373220437e-217, 'Reliable CI?': 'Yes'}	No
409	Diseases of peritoneum and retroperitoneum|diseases of the digestive system$M$11-20	diseases of the digestive system	1.1188623184177067	{'CI': array([0.97707662, 1.27482357]), 'Error Bound': 0.0, 'Reliable CI?': 'Yes'}	{'CI': array([0.97707662, 1.27482357]), 'Error Bound': 0.0, 'Reliable CI?': 'Yes'}	No	0.9526181654686121	{'CI': array([0.83149901, 1.08455357]), 'Error Bound': 0.0, 'Reliable CI?': 'Yes'}	{'CI': array([0.83149901, 1.08455357]), 'Error Bound': 0.0, 'Reliable CI?': 'Yes'}	No
410	Diseases of peritoneum and retroperitoneum|diseases of the digestive system$M$21-40	diseases of the digestive system	1.0280657576825918	{'CI': array([0.95551249, 1.10426957]), 'Error Bound': 0.0, 'Reliable CI?': 'Yes'}	{'CI': array([0.95551249, 1.10426957]), 'Error Bound': 0.0, 'Reliable CI?': 'Yes'}	No	1.013651987403523	{'CI': array([0.94333809, 1.08740507]), 'Error Bound': 0.0, 'Reliable CI?': 'Yes'}	{'CI': array([0.94333809, 1.08740507]), 'Error Bound': 0.0, 'Reliable CI?': 'Yes'}	No
411	Diseases of peritoneum and retroperitoneum|diseases of the digestive system$M$41-60	diseases of the digestive system	0.9942775577234992	{'CI': array([0.95576986, 1.03380158]), 'Error Bound': 0.0, 'Reliable CI?': 'Yes'}	{'CI': array([0.95576986, 1.03380158]), 'Error Bound': 0.0, 'Reliable CI?': 'Yes'}	No	1.008460346381798	{'CI': array([0.97065038, 1.04724463]), 'Error Bound': 0.0, 'Reliable CI?': 'Yes'}	{'CI': array([0.97065038, 1.04724463]), 'Error Bound': 0.0, 'Reliable CI?': 'Yes'}	No
412	Diseases of peritoneum and retroperitoneum|diseases of the digestive system$M$61-	diseases of the digestive system	1.000049307089584	{'CI': array([0.95808369, 1.04322084]), 'Error Bound': 0.0, 'Reliable CI?': 'Yes'}	{'CI': array([0.95808369, 1.04322084]), 'Error Bound': 0.0, 'Reliable CI?': 'Yes'}	No	1.012025469454415	{'CI': array([0.96991371, 1.05534605]), 'Error Bound': 0.0, 'Reliable CI?': 'Yes'}	{'CI': array([0.96991371, 1.05534605]), 'Error Bound': 0.0, 'Reliable CI?': 'Yes'}	No
413	Disorders of gallbladder, biliary tract and pancreas|diseases of the digestive system$F$0-10	diseases of the digestive system	0.9944951128617098	{'CI': array([0.85506593, 1.14825096]), 'Error Bound': 0.0, 'Reliable CI?': 'Yes'}	{'CI': array([0.85506593, 1.14825096]), 'Error Bound': 0.0, 'Reliable CI?': 'Yes'}	No	0.968838647239891	{'CI': array([0.84178049, 1.10779568]), 'Error Bound': 0.0, 'Reliable CI?': 'Yes'}	{'CI': array([0.84178049, 1.10779568]), 'Error Bound': 0.0, 'Reliable CI?': 'Yes'}	No
414	Disorders of gallbladder, biliary tract and pancreas|diseases of the digestive system$F$11-20	diseases of the digestive system	1.0377750698777022	{'CI': array([0.98543127, 1.09198657]), 'Error Bound': 0.0, 'Reliable CI?': 'Yes'}	{'CI': array([0.98543127, 1.09198657]), 'Error Bound': 0.0, 'Reliable CI?': 'Yes'}	No	1.0098689338806985	{'CI': array([0.95764879, 1.06396488]), 'Error Bound': 0.0, 'Reliable CI?': 'Yes'}	{'CI': array([0.95764879, 1.06396488]), 'Error Bound': 0.0, 'Reliable CI?': 'Yes'}	No
415	Disorders of gallbladder, biliary tract and pancreas|diseases of the digestive system$F$21-40	diseases of the digestive system	1.0123835891200332	{'CI': array([0.99398164, 1.03101309]), 'Error Bound': 0.0, 'Reliable CI?': 'Yes'}	{'CI': array([0.99398164, 1.03101309]), 'Error Bound': 0.0, 'Reliable CI?': 'Yes'}	No	1.0120890907564715	{'CI': array([0.99356477, 1.03084398]), 'Error Bound': 0.0, 'Reliable CI?': 'Yes'}	{'CI': array([0.99356477, 1.03084398]), 'Error Bound': 0.0, 'Reliable CI?': 'Yes'}	No
416	Disorders of gallbladder, biliary tract and pancreas|diseases of the digestive system$F$41-60	diseases of the digestive system	1.0127709986421938	{'CI': array([0.99778907, 1.02790338]), 'Error Bound': 0.0, 'Reliable CI?': 'Yes'}	{'CI': array([0.99778907, 1.02790338]), 'Error Bound': 0.0, 'Reliable CI?': 'Yes'}	No	0.98761636071634	{'CI': array([0.97294631, 1.00243183]), 'Error Bound': 0.0, 'Reliable CI?': 'Yes'}	{'CI': array([0.97294631, 1.00243183]), 'Error Bound': 0.0, 'Reliable CI?': 'Yes'}	No
417	Disorders of gallbladder, biliary tract and pancreas|diseases of the digestive system$F$61-	diseases of the digestive system	1.0366798700971431	{'CI': array([1.01670198, 1.0569237 ]), 'Error Bound': 0.0, 'Reliable CI?': 'Yes'}	{'CI': array([1.01404411, 1.05965764]), 'Error Bound': 0.0, 'Reliable CI?': 'Yes'}	Yes	1.014965746482592	{'CI': array([0.99557353, 1.03461017]), 'Error Bound': 0.0, 'Reliable CI?': 'Yes'}	{'CI': array([0.99557353, 1.03461017]), 'Error Bound': 0.0, 'Reliable CI?': 'Yes'}	No
418	Disorders of gallbladder, biliary tract and pancreas|diseases of the digestive system$M$0-10	diseases of the digestive system	1.0852238932531002	{'CI': array([0.94186401, 1.24327896]), 'Error Bound': 0.0, 'Reliable CI?': 'Yes'}	{'CI': array([0.94186401, 1.24327896]), 'Error Bound': 0.0, 'Reliable CI?': 'Yes'}	No	0.9519428766024691	{'CI': array([0.82451403, 1.09141841]), 'Error Bound': 0.0, 'Reliable CI?': 'Yes'}	{'CI': array([0.82451403, 1.09141841]), 'Error Bound': 0.0, 'Reliable CI?': 'Yes'}	No
419	Disorders of gallbladder, biliary tract and pancreas|diseases of the digestive system$M$11-20	diseases of the digestive system	0.995595815991039	{'CI': array([0.91156699, 1.0846171 ]), 'Error Bound': 0.0, 'Reliable CI?': 'Yes'}	{'CI': array([0.91156699, 1.0846171 ]), 'Error Bound': 0.0, 'Reliable CI?': 'Yes'}	No	0.9893335336796737	{'CI': array([0.90510394, 1.07858937]), 'Error Bound': 0.0, 'Reliable CI?': 'Yes'}	{'CI': array([0.90510394, 1.07858937]), 'Error Bound': 0.0, 'Reliable CI?': 'Yes'}	No
420	Disorders of gallbladder, biliary tract and pancreas|diseases of the digestive system$M$21-40	diseases of the digestive system	1.0171096735832776	{'CI': array([0.98513957, 1.04977174]), 'Error Bound': 0.0, 'Reliable CI?': 'Yes'}	{'CI': array([0.98513957, 1.04977174]), 'Error Bound': 0.0, 'Reliable CI?': 'Yes'}	No	1.0089329023808218	{'CI': array([0.97715739, 1.04139353]), 'Error Bound': 0.0, 'Reliable CI?': 'Yes'}	{'CI': array([0.97715739, 1.04139353]), 'Error Bound': 0.0, 'Reliable CI?': 'Yes'}	No
421	Disorders of gallbladder, biliary tract and pancreas|diseases of the digestive system$M$41-60	diseases of the digestive system	1.0280096565049017	{'CI': array([1.00859844, 1.04767291]), 'Error Bound': 0.0, 'Reliable CI?': 'Yes'}	{'CI': array([1.00601551, 1.05032794]), 'Error Bound': 0.0, 'Reliable CI?': 'Yes'}	Yes	0.995457175502826	{'CI': array([0.97650145, 1.01465575]), 'Error Bound': 0.0, 'Reliable CI?': 'Yes'}	{'CI': array([0.97650145, 1.01465575]), 'Error Bound': 0.0, 'Reliable CI?': 'Yes'}	No
422	Disorders of gallbladder, biliary tract and pancreas|diseases of the digestive system$M$61-	diseases of the digestive system	1.002324972265272	{'CI': array([0.98145032, 1.02349352]), 'Error Bound': 0.0, 'Reliable CI?': 'Yes'}	{'CI': array([0.98145032, 1.02349352]), 'Error Bound': 0.0, 'Reliable CI?': 'Yes'}	No	1.002242409866372	{'CI': array([0.98139811, 1.02337959]), 'Error Bound': 0.0, 'Reliable CI?': 'Yes'}	{'CI': array([0.98139811, 1.02337959]), 'Error Bound': 0.0, 'Reliable CI?': 'Yes'}	No
423	Hernia|diseases of the digestive system$F$0-10	diseases of the digestive system	1.037164533447971	{'CI': array([0.95515726, 1.12385527]), 'Error Bound': 0.0, 'Reliable CI?': 'Yes'}	{'CI': array([0.95515726, 1.12385527]), 'Error Bound': 0.0, 'Reliable CI?': 'Yes'}	No	0.997203135510023	{'CI': array([0.91555865, 1.08355382]), 'Error Bound': 0.0, 'Reliable CI?': 'Yes'}	{'CI': array([0.91555865, 1.08355382]), 'Error Bound': 0.0, 'Reliable CI?': 'Yes'}	No
424	Hernia|diseases of the digestive system$F$11-20	diseases of the digestive system	0.9774725440193368	{'CI': array([0.85079556, 1.11592729]), 'Error Bound': 0.0, 'Reliable CI?': 'Yes'}	{'CI': array([0.85079556, 1.11592729]), 'Error Bound': 0.0, 'Reliable CI?': 'Yes'}	No	1.0278687163734677	{'CI': array([0.89189692, 1.17724757]), 'Error Bound': 0.0, 'Reliable CI?': 'Yes'}	{'CI': array([0.89189692, 1.17724757]), 'Error Bound': 0.0, 'Reliable CI?': 'Yes'}	No
425	Hernia|diseases of the digestive system$F$21-40	diseases of the digestive system	1.0039296093721224	{'CI': array([0.96864045, 1.04006761]), 'Error Bound': 0.0, 'Reliable CI?': 'Yes'}	{'CI': array([0.96864045, 1.04006761]), 'Error Bound': 0.0, 'Reliable CI?': 'Yes'}	No	1.0121370441265893	{'CI': array([0.97555328, 1.04963109]), 'Error Bound': 0.0, 'Reliable CI?': 'Yes'}	{'CI': array([0.97555328, 1.04963109]), 'Error Bound': 0.0, 'Reliable CI?': 'Yes'}	No
426	Hernia|diseases of the digestive system$F$41-60	diseases of the digestive system	1.020729025985019	{'CI': array([0.99848549, 1.04330495]), 'Error Bound': 0.0, 'Reliable CI?': 'Yes'}	{'CI': array([0.99848549, 1.04330495]), 'Error Bound': 0.0, 'Reliable CI?': 'Yes'}	No	0.9919465775231374	{'CI': array([0.9700744 , 1.01414311]), 'Error Bound': 0.0, 'Reliable CI?': 'Yes'}	{'CI': array([0.9700744 , 1.01414311]), 'Error Bound': 0.0, 'Reliable CI?': 'Yes'}	No
427	Hernia|diseases of the digestive system$F$61-	diseases of the digestive system	1.0344059770329468	{'CI': array([1.00901412, 1.06022933]), 'Error Bound': 0.0, 'Reliable CI?': 'Yes'}	{'CI': array([1.00564264, 1.06372426]), 'Error Bound': 0.0, 'Reliable CI?': 'Yes'}	Yes	1.0022153913447545	{'CI': array([0.97775861, 1.02707642]), 'Error Bound': 0.0, 'Reliable CI?': 'Yes'}	{'CI': array([0.97775861, 1.02707642]), 'Error Bound': 0.0, 'Reliable CI?': 'Yes'}	No
428	Hernia|diseases of the digestive system$M$0-10	diseases of the digestive system	1.0504808780582529	{'CI': array([0.99358486, 1.10958245]), 'Error Bound': 0.0, 'Reliable CI?': 'Yes'}	{'CI': array([0.99358486, 1.10958245]), 'Error Bound': 0.0, 'Reliable CI?': 'Yes'}	No	0.9860779789427153	{'CI': array([0.93110436, 1.04315395]), 'Error Bound': 0.0, 'Reliable CI?': 'Yes'}	{'CI': array([0.93110436, 1.04315395]), 'Error Bound': 0.0, 'Reliable CI?': 'Yes'}	No
429	Hernia|diseases of the digestive system$M$11-20	diseases of the digestive system	0.9846242498982334	{'CI': array([0.90403569, 1.06981156]), 'Error Bound': 0.0, 'Reliable CI?': 'Yes'}	{'CI': array([0.90403569, 1.06981156]), 'Error Bound': 0.0, 'Reliable CI?': 'Yes'}	No	1.0253303943691339	{'CI': array([0.94113337, 1.11448638]), 'Error Bound': 0.0, 'Reliable CI?': 'Yes'}	{'CI': array([0.94113337, 1.11448638]), 'Error Bound': 0.0, 'Reliable CI?': 'Yes'}	No
430	Hernia|diseases of the digestive system$M$21-40	diseases of the digestive system	1.0324734118804852	{'CI': array([0.99939719, 1.06628703]), 'Error Bound': 0.0, 'Reliable CI?': 'Yes'}	{'CI': array([0.99939719, 1.06628703]), 'Error Bound': 0.0, 'Reliable CI?': 'Yes'}	No	1.0087026768733396	{'CI': array([0.97559662, 1.04255316]), 'Error Bound': 0.0, 'Reliable CI?': 'Yes'}	{'CI': array([0.97559662, 1.04255316]), 'Error Bound': 0.0, 'Reliable CI?': 'Yes'}	No
431	Hernia|diseases of the digestive system$M$41-60	diseases of the digestive system	1.0130431486817615	{'CI': array([0.99428542, 1.03203731]), 'Error Bound': 0.0, 'Reliable CI?': 'Yes'}	{'CI': array([0.99428542, 1.03203731]), 'Error Bound': 0.0, 'Reliable CI?': 'Yes'}	No	0.97683421120146	{'CI': array([0.95883842, 0.99505012]), 'Error Bound': 0.0, 'Reliable CI?': 'Yes'}	{'CI': array([0.95603194, 0.99793117]), 'Error Bound': 0.0, 'Reliable CI?': 'Yes'}	Yes
432	Hernia|diseases of the digestive system$M$61-	diseases of the digestive system	1.0272901069372509	{'CI': array([1.00449795, 1.05043015]), 'Error Bound': 0.0, 'Reliable CI?': 'Yes'}	{'CI': array([1.00146886, 1.05355878]), 'Error Bound': 0.0, 'Reliable CI?': 'Yes'}	Yes	0.9915234741756671	{'CI': array([0.96980092, 1.01356546]), 'Error Bound': 0.0, 'Reliable CI?': 'Yes'}	{'CI': array([0.96980092, 1.01356546]), 'Error Bound': 0.0, 'Reliable CI?': 'Yes'}	No
433	Noninfective enteritis and colitis|diseases of the digestive system$F$0-10	diseases of the digestive system	1.0032796249176936	{'CI': array([0.98094351, 1.02595319]), 'Error Bound': 0.0, 'Reliable CI?': 'Yes'}	{'CI': array([0.98094351, 1.02595319]), 'Error Bound': 0.0, 'Reliable CI?': 'Yes'}	No	0.9952646424348808	{'CI': array([0.97049415, 1.02045188]), 'Error Bound': 0.0, 'Reliable CI?': 'Yes'}	{'CI': array([0.97049415, 1.02045188]), 'Error Bound': 0.0, 'Reliable CI?': 'Yes'}	No
434	Noninfective enteritis and colitis|diseases of the digestive system$F$11-20	diseases of the digestive system	1.0355223317630318	{'CI': array([1.00780566, 1.06375443]), 'Error Bound': 0.0, 'Reliable CI?': 'Yes'}	{'CI': array([1.00412863, 1.06757892]), 'Error Bound': 0.0, 'Reliable CI?': 'Yes'}	Yes	0.9904992467132697	{'CI': array([0.96299901, 1.01851438]), 'Error Bound': 0.0, 'Reliable CI?': 'Yes'}	{'CI': array([0.96299901, 1.01851438]), 'Error Bound': 0.0, 'Reliable CI?': 'Yes'}	No
435	Noninfective enteritis and colitis|diseases of the digestive system$F$21-40	diseases of the digestive system	1.0091263328222981	{'CI': array([0.99453623, 1.02385927]), 'Error Bound': 0.0, 'Reliable CI?': 'Yes'}	{'CI': array([0.99453623, 1.02385927]), 'Error Bound': 0.0, 'Reliable CI?': 'Yes'}	No	0.9895761103255518	{'CI': array([0.97510836, 1.00418518]), 'Error Bound': 0.0, 'Reliable CI?': 'Yes'}	{'CI': array([0.97510836, 1.00418518]), 'Error Bound': 0.0, 'Reliable CI?': 'Yes'}	No
436	Noninfective enteritis and colitis|diseases of the digestive system$F$41-60	diseases of the digestive system	1.016230857812602	{'CI': array([1.00401236, 1.02854913]), 'Error Bound': 0.0, 'Reliable CI?': 'Yes'}	{'CI': array([1.00238224, 1.03020779]), 'Error Bound': 0.0, 'Reliable CI?': 'Yes'}	Yes	0.9890853153862731	{'CI': array([0.97717473, 1.00109154]), 'Error Bound': 0.0, 'Reliable CI?': 'Yes'}	{'CI': array([0.97717473, 1.00109154]), 'Error Bound': 0.0, 'Reliable CI?': 'Yes'}	No
437	Noninfective enteritis and colitis|diseases of the digestive system$F$61-	diseases of the digestive system	1.0288205122725054	{'CI': array([1.0137489 , 1.04404338]), 'Error Bound': 0.0, 'Reliable CI?': 'Yes'}	{'CI': array([1.0117402 , 1.04609536]), 'Error Bound': 0.0, 'Reliable CI?': 'Yes'}	Yes	0.9805125631127612	{'CI': array([0.96597194, 0.99519617]), 'Error Bound': 0.0, 'Reliable CI?': 'Yes'}	{'CI': array([0.96370128, 0.99751526]), 'Error Bound': 0.0, 'Reliable CI?': 'Yes'}	Yes
438	Noninfective enteritis and colitis|diseases of the digestive system$M$0-10	diseases of the digestive system	0.9878731654601797	{'CI': array([0.96772252, 1.00829948]), 'Error Bound': 0.0, 'Reliable CI?': 'Yes'}	{'CI': array([0.96772252, 1.00829948]), 'Error Bound': 0.0, 'Reliable CI?': 'Yes'}	No	1.0045269705853224	{'CI': array([0.98202365, 1.02737263]), 'Error Bound': 0.0, 'Reliable CI?': 'Yes'}	{'CI': array([0.98202365, 1.02737263]), 'Error Bound': 0.0, 'Reliable CI?': 'Yes'}	No
439	Noninfective enteritis and colitis|diseases of the digestive system$M$11-20	diseases of the digestive system	1.0398163360184627	{'CI': array([1.01098476, 1.06920522]), 'Error Bound': 0.0, 'Reliable CI?': 'Yes'}	{'CI': array([1.00716131, 1.07318813]), 'Error Bound': 0.0, 'Reliable CI?': 'Yes'}	Yes	0.9802978959326952	{'CI': array([0.95258134, 1.00853935]), 'Error Bound': 0.0, 'Reliable CI?': 'Yes'}	{'CI': array([0.95258134, 1.00853935]), 'Error Bound': 0.0, 'Reliable CI?': 'Yes'}	No
440	Noninfective enteritis and colitis|diseases of the digestive system$M$21-40	diseases of the digestive system	1.0250104817280954	{'CI': array([1.00711403, 1.04312116]), 'Error Bound': 0.0, 'Reliable CI?': 'Yes'}	{'CI': array([1.00473134, 1.04556512]), 'Error Bound': 0.0, 'Reliable CI?': 'Yes'}	Yes	0.9843809438158988	{'CI': array([0.96671707, 1.00225627]), 'Error Bound': 0.0, 'Reliable CI?': 'Yes'}	{'CI': array([0.96671707, 1.00225627]), 'Error Bound': 0.0, 'Reliable CI?': 'Yes'}	No
441	Noninfective enteritis and colitis|diseases of the digestive system$M$41-60	diseases of the digestive system	1.022569569123389	{'CI': array([1.00711223, 1.0381866 ]), 'Error Bound': 0.0, 'Reliable CI?': 'Yes'}	{'CI': array([1.00505244, 1.04029206]), 'Error Bound': 0.0, 'Reliable CI?': 'Yes'}	Yes	0.9848892451643547	{'CI': array([0.96964464, 1.00029108]), 'Error Bound': 0.0, 'Reliable CI?': 'Yes'}	{'CI': array([0.96964464, 1.00029108]), 'Error Bound': 0.0, 'Reliable CI?': 'Yes'}	No
442	Noninfective enteritis and colitis|diseases of the digestive system$M$61-	diseases of the digestive system	1.021835721535135	{'CI': array([1.00292794, 1.04098273]), 'Error Bound': 0.0, 'Reliable CI?': 'Yes'}	{'CI': array([1.00041154, 1.04356756]), 'Error Bound': 0.0, 'Reliable CI?': 'Yes'}	Yes	0.9883315053837327	{'CI': array([0.9696071 , 1.00729302]), 'Error Bound': 0.0, 'Reliable CI?': 'Yes'}	{'CI': array([0.9696071 , 1.00729302]), 'Error Bound': 0.0, 'Reliable CI?': 'Yes'}	No
443	Other diseases of intestines|diseases of the digestive system$F$0-10	diseases of the digestive system	1.0039696306518535	{'CI': array([0.97733244, 1.03108798]), 'Error Bound': 0.0, 'Reliable CI?': 'Yes'}	{'CI': array([0.97733244, 1.03108798]), 'Error Bound': 0.0, 'Reliable CI?': 'Yes'}	No	0.9862712671993786	{'CI': array([0.95928007, 1.01375955]), 'Error Bound': 0.0, 'Reliable CI?': 'Yes'}	{'CI': array([0.95928007, 1.01375955]), 'Error Bound': 0.0, 'Reliable CI?': 'Yes'}	No
444	Other diseases of intestines|diseases of the digestive system$F$11-20	diseases of the digestive system	1.0226172873666421	{'CI': array([0.99205594, 1.05380922]), 'Error Bound': 0.0, 'Reliable CI?': 'Yes'}	{'CI': array([0.99205594, 1.05380922]), 'Error Bound': 0.0, 'Reliable CI?': 'Yes'}	No	0.9984159317297948	{'CI': array([0.96817147, 1.02928266]), 'Error Bound': 0.0, 'Reliable CI?': 'Yes'}	{'CI': array([0.96817147, 1.02928266]), 'Error Bound': 0.0, 'Reliable CI?': 'Yes'}	No
445	Other diseases of intestines|diseases of the digestive system$F$21-40	diseases of the digestive system	1.0167285527539722	{'CI': array([1.00327683, 1.03030129]), 'Error Bound': 0.0, 'Reliable CI?': 'Yes'}	{'CI': array([1.00148299, 1.03212974]), 'Error Bound': 0.0, 'Reliable CI?': 'Yes'}	Yes	0.9955699659867276	{'CI': array([0.98220607, 1.00905411]), 'Error Bound': 0.0, 'Reliable CI?': 'Yes'}	{'CI': array([0.98220607, 1.00905411]), 'Error Bound': 0.0, 'Reliable CI?': 'Yes'}	No
446	Other diseases of intestines|diseases of the digestive system$F$41-60	diseases of the digestive system	1.0023066060174133	{'CI': array([0.99447523, 1.01017904]), 'Error Bound': 0.0, 'Reliable CI?': 'Yes'}	{'CI': array([0.99447523, 1.01017904]), 'Error Bound': 0.0, 'Reliable CI?': 'Yes'}	No	0.9794461664262645	{'CI': array([0.97185363, 0.98707758]), 'Error Bound': 0.0, 'Reliable CI?': 'Yes'}	{'CI': array([0.97066483, 0.98827954]), 'Error Bound': 0.0, 'Reliable CI?': 'Yes'}	Yes
447	Other diseases of intestines|diseases of the digestive system$F$61-	diseases of the digestive system	1.0170649154672493	{'CI': array([1.00772627, 1.02646164]), 'Error Bound': 0.0, 'Reliable CI?': 'Yes'}	{'CI': array([1.00647902, 1.0277255 ]), 'Error Bound': 0.0, 'Reliable CI?': 'Yes'}	Yes	0.9745630242112223	{'CI': array([0.96574928, 0.9834292 ]), 'Error Bound': 0.0, 'Reliable CI?': 'Yes'}	{'CI': array([0.96436992, 0.98482632]), 'Error Bound': 0.0, 'Reliable CI?': 'Yes'}	Yes
448	Other diseases of intestines|diseases of the digestive system$M$0-10	diseases of the digestive system	1.010595687340951	{'CI': array([0.98319733, 1.03850221]), 'Error Bound': 0.0, 'Reliable CI?': 'Yes'}	{'CI': array([0.98319733, 1.03850221]), 'Error Bound': 0.0, 'Reliable CI?': 'Yes'}	No	0.9882676541186993	{'CI': array([0.96067258, 1.01638216]), 'Error Bound': 0.0, 'Reliable CI?': 'Yes'}	{'CI': array([0.96067258, 1.01638216]), 'Error Bound': 0.0, 'Reliable CI?': 'Yes'}	No
449	Other diseases of intestines|diseases of the digestive system$M$11-20	diseases of the digestive system	0.9986507249151183	{'CI': array([0.96235065, 1.03585116]), 'Error Bound': 0.0, 'Reliable CI?': 'Yes'}	{'CI': array([0.96235065, 1.03585116]), 'Error Bound': 0.0, 'Reliable CI?': 'Yes'}	No	0.988549206727252	{'CI': array([0.95250827, 1.02548025]), 'Error Bound': 0.0, 'Reliable CI?': 'Yes'}	{'CI': array([0.95250827, 1.02548025]), 'Error Bound': 0.0, 'Reliable CI?': 'Yes'}	No
450	Other diseases of intestines|diseases of the digestive system$M$21-40	diseases of the digestive system	1.0259042731842967	{'CI': array([1.00916733, 1.04282838]), 'Error Bound': 0.0, 'Reliable CI?': 'Yes'}	{'CI': array([1.00693806, 1.04511118]), 'Error Bound': 0.0, 'Reliable CI?': 'Yes'}	Yes	0.9833310040155948	{'CI': array([0.96683288, 1.00001351]), 'Error Bound': 0.0, 'Reliable CI?': 'Yes'}	{'CI': array([0.96683288, 1.00001351]), 'Error Bound': 0.0, 'Reliable CI?': 'Yes'}	No
451	Other diseases of intestines|diseases of the digestive system$M$41-60	diseases of the digestive system	1.0087465982955401	{'CI': array([1.00010349, 1.01743964]), 'Error Bound': 0.0, 'Reliable CI?': 'Yes'}	{'CI': array([0.99894885, 1.01860856]), 'Error Bound': 0.0, 'Reliable CI?': 'Yes'}	No	0.9783798529378178	{'CI': array([0.96985021, 0.9869586 ]), 'Error Bound': 0.0, 'Reliable CI?': 'Yes'}	{'CI': array([0.96851517, 0.98831027]), 'Error Bound': 0.0, 'Reliable CI?': 'Yes'}	Yes
452	Other diseases of intestines|diseases of the digestive system$M$61-	diseases of the digestive system	1.013096604696892	{'CI': array([1.00288018, 1.02338268]), 'Error Bound': 0.0, 'Reliable CI?': 'Yes'}	{'CI': array([1.00151615, 1.02476663]), 'Error Bound': 0.0, 'Reliable CI?': 'Yes'}	Yes	0.9793796728975657	{'CI': array([0.96947057, 0.98935499]), 'Error Bound': 0.0, 'Reliable CI?': 'Yes'}	{'CI': array([0.96792043, 0.99092756]), 'Error Bound': 0.0, 'Reliable CI?': 'Yes'}	Yes
453	Other diseases of the digestive system|diseases of the digestive system$F$0-10	diseases of the digestive system	1.0013133411738193	{'CI': array([0.94562166, 1.05915253]), 'Error Bound': 0.0, 'Reliable CI?': 'Yes'}	{'CI': array([0.94562166, 1.05915253]), 'Error Bound': 0.0, 'Reliable CI?': 'Yes'}	No	0.9724847307382078	{'CI': array([0.9179222 , 1.02912759]), 'Error Bound': 0.0, 'Reliable CI?': 'Yes'}	{'CI': array([0.9179222 , 1.02912759]), 'Error Bound': 0.0, 'Reliable CI?': 'Yes'}	No
454	Other diseases of the digestive system|diseases of the digestive system$F$11-20	diseases of the digestive system	1.0031572692313968	{'CI': array([0.94375546, 1.06500501]), 'Error Bound': 0.0, 'Reliable CI?': 'Yes'}	{'CI': array([0.94375546, 1.06500501]), 'Error Bound': 0.0, 'Reliable CI?': 'Yes'}	No	0.9986706523579656	{'CI': array([0.93952085, 1.06024807]), 'Error Bound': 0.0, 'Reliable CI?': 'Yes'}	{'CI': array([0.93952085, 1.06024807]), 'Error Bound': 0.0, 'Reliable CI?': 'Yes'}	No
455	Other diseases of the digestive system|diseases of the digestive system$F$21-40	diseases of the digestive system	1.0073042339368665	{'CI': array([0.97973173, 1.03539163]), 'Error Bound': 0.0, 'Reliable CI?': 'Yes'}	{'CI': array([0.97973173, 1.03539163]), 'Error Bound': 0.0, 'Reliable CI?': 'Yes'}	No	1.0023919753012809	{'CI': array([0.97454455, 1.03076545]), 'Error Bound': 0.0, 'Reliable CI?': 'Yes'}	{'CI': array([0.97454455, 1.03076545]), 'Error Bound': 0.0, 'Reliable CI?': 'Yes'}	No
456	Other diseases of the digestive system|diseases of the digestive system$F$41-60	diseases of the digestive system	1.02814890789183	{'CI': array([1.00966728, 1.04685886]), 'Error Bound': 0.0, 'Reliable CI?': 'Yes'}	{'CI': array([1.00720719, 1.04938425]), 'Error Bound': 0.0, 'Reliable CI?': 'Yes'}	Yes	0.9850576230108675	{'CI': array([0.96719884, 1.00313256]), 'Error Bound': 0.0, 'Reliable CI?': 'Yes'}	{'CI': array([0.96719884, 1.00313256]), 'Error Bound': 0.0, 'Reliable CI?': 'Yes'}	No
457	Other diseases of the digestive system|diseases of the digestive system$F$61-	diseases of the digestive system	1.0222518059433097	{'CI': array([1.00327654, 1.04146799]), 'Error Bound': 0.0, 'Reliable CI?': 'Yes'}	{'CI': array([1.00075121, 1.04406223]), 'Error Bound': 0.0, 'Reliable CI?': 'Yes'}	Yes	0.9817675671274851	{'CI': array([0.96330537, 1.00046078]), 'Error Bound': 0.0, 'Reliable CI?': 'Yes'}	{'CI': array([0.96330537, 1.00046078]), 'Error Bound': 0.0, 'Reliable CI?': 'Yes'}	No
458	Other diseases of the digestive system|diseases of the digestive system$M$0-10	diseases of the digestive system	1.0055469082641306	{'CI': array([0.953581 , 1.05937496]), 'Error Bound': 0.0, 'Reliable CI?': 'Yes'}	{'CI': array([0.953581 , 1.05937496]), 'Error Bound': 0.0, 'Reliable CI?': 'Yes'}	No	0.9599894963539384	{'CI': array([0.90994833, 1.01178251]), 'Error Bound': 0.0, 'Reliable CI?': 'Yes'}	{'CI': array([0.90994833, 1.01178251]), 'Error Bound': 0.0, 'Reliable CI?': 'Yes'}	No
459	Other diseases of the digestive system|diseases of the digestive system$M$11-20	diseases of the digestive system	1.000328135091984	{'CI': array([0.93456869, 1.06910125]), 'Error Bound': 0.0, 'Reliable CI?': 'Yes'}	{'CI': array([0.93456869, 1.06910125]), 'Error Bound': 0.0, 'Reliable CI?': 'Yes'}	No	1.0053250435311092	{'CI': array([0.93952373, 1.07413749]), 'Error Bound': 0.0, 'Reliable CI?': 'Yes'}	{'CI': array([0.93952373, 1.07413749]), 'Error Bound': 0.0, 'Reliable CI?': 'Yes'}	No
460	Other diseases of the digestive system|diseases of the digestive system$M$21-40	diseases of the digestive system	1.0187016729056022	{'CI': array([0.98440941, 1.0537909 ]), 'Error Bound': 0.0, 'Reliable CI?': 'Yes'}	{'CI': array([0.98440941, 1.0537909 ]), 'Error Bound': 0.0, 'Reliable CI?': 'Yes'}	No	0.9730482173768976	{'CI': array([0.93909868, 1.00779064]), 'Error Bound': 0.0, 'Reliable CI?': 'Yes'}	{'CI': array([0.93909868, 1.00779064]), 'Error Bound': 0.0, 'Reliable CI?': 'Yes'}	No
461	Other diseases of the digestive system|diseases of the digestive system$M$41-60	diseases of the digestive system	1.0116560380150497	{'CI': array([0.99125344, 1.03233879]), 'Error Bound': 0.0, 'Reliable CI?': 'Yes'}	{'CI': array([0.99125344, 1.03233879]), 'Error Bound': 0.0, 'Reliable CI?': 'Yes'}	No	0.9928981598161422	{'CI': array([0.97229395, 1.01378986]), 'Error Bound': 0.0, 'Reliable CI?': 'Yes'}	{'CI': array([0.97229395, 1.01378986]), 'Error Bound': 0.0, 'Reliable CI?': 'Yes'}	No
462	Other diseases of the digestive system|diseases of the digestive system$M$61-	diseases of the digestive system	1.022631390448549	{'CI': array([1.00298239, 1.0425388 ]), 'Error Bound': 0.0, 'Reliable CI?': 'Yes'}	{'CI': array([1.00036804, 1.04522707]), 'Error Bound': 0.0, 'Reliable CI?': 'Yes'}	Yes	0.992423300035677	{'CI': array([0.97278758, 1.01231958]), 'Error Bound': 0.0, 'Reliable CI?': 'Yes'}	{'CI': array([0.97278758, 1.01231958]), 'Error Bound': 0.0, 'Reliable CI?': 'Yes'}	No
463	Diseases of external ear|diseases of the ear and mastoid process$F$0-10	diseases of the ear and mastoid process	1.0038771786020484	{'CI': array([0.97348896, 1.03489321]), 'Error Bound': 0.0, 'Reliable CI?': 'Yes'}	{'CI': array([0.97348896, 1.03489321]), 'Error Bound': 0.0, 'Reliable CI?': 'Yes'}	No	0.9823318101986388	{'CI': array([0.94948873, 1.01591484]), 'Error Bound': 0.0, 'Reliable CI?': 'Yes'}	{'CI': array([0.94948873, 1.01591484]), 'Error Bound': 0.0, 'Reliable CI?': 'Yes'}	No
464	Diseases of external ear|diseases of the ear and mastoid process$F$11-20	diseases of the ear and mastoid process	0.9850202938722818	{'CI': array([0.94823451, 1.02273537]), 'Error Bound': 0.0, 'Reliable CI?': 'Yes'}	{'CI': array([0.94823451, 1.02273537]), 'Error Bound': 0.0, 'Reliable CI?': 'Yes'}	No	0.9794571751904881	{'CI': array([0.94251997, 1.01733282]), 'Error Bound': 0.0, 'Reliable CI?': 'Yes'}	{'CI': array([0.94251997, 1.01733282]), 'Error Bound': 0.0, 'Reliable CI?': 'Yes'}	No
465	Diseases of external ear|diseases of the ear and mastoid process$F$21-40	diseases of the ear and mastoid process	0.9801426555128036	{'CI': array([0.95172976, 1.0091077 ]), 'Error Bound': 0.0, 'Reliable CI?': 'Yes'}	{'CI': array([0.95172976, 1.0091077 ]), 'Error Bound': 0.0, 'Reliable CI?': 'Yes'}	No	0.9812238881043369	{'CI': array([0.95347449, 1.00949938]), 'Error Bound': 0.0, 'Reliable CI?': 'Yes'}	{'CI': array([0.95347449, 1.00949938]), 'Error Bound': 0.0, 'Reliable CI?': 'Yes'}	No
466	Diseases of external ear|diseases of the ear and mastoid process$F$41-60	diseases of the ear and mastoid process	0.9857085144850749	{'CI': array([0.9641711, 1.0075611]), 'Error Bound': 0.0, 'Reliable CI?': 'Yes'}	{'CI': array([0.9641711, 1.0075611]), 'Error Bound': 0.0, 'Reliable CI?': 'Yes'}	No	0.9940000953430337	{'CI': array([0.97265521, 1.01565357]), 'Error Bound': 0.0, 'Reliable CI?': 'Yes'}	{'CI': array([0.97265521, 1.01565357]), 'Error Bound': 0.0, 'Reliable CI?': 'Yes'}	No
467	Diseases of external ear|diseases of the ear and mastoid process$F$61-	diseases of the ear and mastoid process	1.0220770801703456	{'CI': array([0.99871309, 1.04580743]), 'Error Bound': 0.0, 'Reliable CI?': 'Yes'}	{'CI': array([0.99871309, 1.04580743]), 'Error Bound': 0.0, 'Reliable CI?': 'Yes'}	No	0.9769950896231588	{'CI': array([0.95470497, 0.99962339]), 'Error Bound': 0.0, 'Reliable CI?': 'Yes'}	{'CI': array([0.95123438, 1.00320855]), 'Error Bound': 0.0, 'Reliable CI?': 'Yes'}	No
468	Diseases of external ear|diseases of the ear and mastoid process$M$0-10	diseases of the ear and mastoid process	1.002893841441477	{'CI': array([0.97201196, 1.03442454]), 'Error Bound': 0.0, 'Reliable CI?': 'Yes'}	{'CI': array([0.97201196, 1.03442454]), 'Error Bound': 0.0, 'Reliable CI?': 'Yes'}	No	0.9789447118424686	{'CI': array([0.94587652, 1.01276402]), 'Error Bound': 0.0, 'Reliable CI?': 'Yes'}	{'CI': array([0.94587652, 1.01276402]), 'Error Bound': 0.0, 'Reliable CI?': 'Yes'}	No
469	Diseases of external ear|diseases of the ear and mastoid process$M$11-20	diseases of the ear and mastoid process	1.004239908448259	{'CI': array([0.9645275 , 1.04503036]), 'Error Bound': 0.0, 'Reliable CI?': 'Yes'}	{'CI': array([0.9645275 , 1.04503036]), 'Error Bound': 0.0, 'Reliable CI?': 'Yes'}	No	0.9813521131488245	{'CI': array([0.94127543, 1.02253517]), 'Error Bound': 0.0, 'Reliable CI?': 'Yes'}	{'CI': array([0.94127543, 1.02253517]), 'Error Bound': 0.0, 'Reliable CI?': 'Yes'}	No
470	Diseases of external ear|diseases of the ear and mastoid process$M$21-40	diseases of the ear and mastoid process	0.9862351586099648	{'CI': array([0.95562655, 1.01748415]), 'Error Bound': 0.0, 'Reliable CI?': 'Yes'}	{'CI': array([0.95562655, 1.01748415]), 'Error Bound': 0.0, 'Reliable CI?': 'Yes'}	No	0.9639501624963495	{'CI': array([0.93385974, 0.99466375]), 'Error Bound': 0.0, 'Reliable CI?': 'Yes'}	{'CI': array([0.92918863, 0.99954604]), 'Error Bound': 0.0, 'Reliable CI?': 'Yes'}	Yes
471	Diseases of external ear|diseases of the ear and mastoid process$M$41-60	diseases of the ear and mastoid process	1.0005936737241987	{'CI': array([0.97809339, 1.02343644]), 'Error Bound': 0.0, 'Reliable CI?': 'Yes'}	{'CI': array([0.97809339, 1.02343644]), 'Error Bound': 0.0, 'Reliable CI?': 'Yes'}	No	0.9911537579213169	{'CI': array([0.96938968, 1.01323904]), 'Error Bound': 0.0, 'Reliable CI?': 'Yes'}	{'CI': array([0.96938968, 1.01323904]), 'Error Bound': 0.0, 'Reliable CI?': 'Yes'}	No
472	Diseases of external ear|diseases of the ear and mastoid process$M$61-	diseases of the ear and mastoid process	1.027427982901531	{'CI': array([1.00296573, 1.05229143]), 'Error Bound': 0.0, 'Reliable CI?': 'Yes'}	{'CI': array([0.99971665, 1.05565528]), 'Error Bound': 0.0, 'Reliable CI?': 'Yes'}	No	0.9880420124531409	{'CI': array([0.96513385, 1.01130614]), 'Error Bound': 0.0, 'Reliable CI?': 'Yes'}	{'CI': array([0.96513385, 1.01130614]), 'Error Bound': 0.0, 'Reliable CI?': 'Yes'}	No
473	Diseases of inner ear|diseases of the ear and mastoid process$F$11-20	diseases of the ear and mastoid process	1.0727762557648228	{'CI': array([0.95338928, 1.20221886]), 'Error Bound': 0.0, 'Reliable CI?': 'Yes'}	{'CI': array([0.95338928, 1.20221886]), 'Error Bound': 0.0, 'Reliable CI?': 'Yes'}	No	1.072773655791821	{'CI': array([0.95390709, 1.20160096]), 'Error Bound': 0.0, 'Reliable CI?': 'Yes'}	{'CI': array([0.95390709, 1.20160096]), 'Error Bound': 0.0, 'Reliable CI?': 'Yes'}	No
474	Diseases of inner ear|diseases of the ear and mastoid process$F$21-40	diseases of the ear and mastoid process	1.0055077457796633	{'CI': array([0.96345901, 1.04876659]), 'Error Bound': 0.0, 'Reliable CI?': 'Yes'}	{'CI': array([0.96345901, 1.04876659]), 'Error Bound': 0.0, 'Reliable CI?': 'Yes'}	No	1.011493229939329	{'CI': array([0.96921775, 1.05498927]), 'Error Bound': 0.0, 'Reliable CI?': 'Yes'}	{'CI': array([0.96921775, 1.05498927]), 'Error Bound': 0.0, 'Reliable CI?': 'Yes'}	No
475	Diseases of inner ear|diseases of the ear and mastoid process$F$41-60	diseases of the ear and mastoid process	1.004645075935216	{'CI': array([0.97846474, 1.0312896 ]), 'Error Bound': 0.0, 'Reliable CI?': 'Yes'}	{'CI': array([0.97846474, 1.0312896 ]), 'Error Bound': 0.0, 'Reliable CI?': 'Yes'}	No	1.008823457180654	{'CI': array([0.98265424, 1.03545571]), 'Error Bound': 0.0, 'Reliable CI?': 'Yes'}	{'CI': array([0.98265424, 1.03545571]), 'Error Bound': 0.0, 'Reliable CI?': 'Yes'}	No
476	Diseases of inner ear|diseases of the ear and mastoid process$F$61-	diseases of the ear and mastoid process	1.0229404769396313	{'CI': array([0.9897153 , 1.05691122]), 'Error Bound': 0.0, 'Reliable CI?': 'Yes'}	{'CI': array([0.9897153 , 1.05691122]), 'Error Bound': 0.0, 'Reliable CI?': 'Yes'}	No	1.0006134825130526	{'CI': array([0.96885557, 1.03305678]), 'Error Bound': 0.0, 'Reliable CI?': 'Yes'}	{'CI': array([0.96885557, 1.03305678]), 'Error Bound': 0.0, 'Reliable CI?': 'Yes'}	No
477	Diseases of inner ear|diseases of the ear and mastoid process$M$21-40	diseases of the ear and mastoid process	1.0113026440259065	{'CI': array([0.94735157, 1.0780895 ]), 'Error Bound': 0.0, 'Reliable CI?': 'Yes'}	{'CI': array([0.94735157, 1.0780895 ]), 'Error Bound': 0.0, 'Reliable CI?': 'Yes'}	No	1.003214104027182	{'CI': array([0.93970953, 1.06952088]), 'Error Bound': 0.0, 'Reliable CI?': 'Yes'}	{'CI': array([0.93970953, 1.06952088]), 'Error Bound': 0.0, 'Reliable CI?': 'Yes'}	No
478	Diseases of inner ear|diseases of the ear and mastoid process$M$41-60	diseases of the ear and mastoid process	1.0039499120530102	{'CI': array([0.96679495, 1.04204705]), 'Error Bound': 0.0, 'Reliable CI?': 'Yes'}	{'CI': array([0.96679495, 1.04204705]), 'Error Bound': 0.0, 'Reliable CI?': 'Yes'}	No	1.0012422842305884	{'CI': array([0.96419342, 1.03922846]), 'Error Bound': 0.0, 'Reliable CI?': 'Yes'}	{'CI': array([0.96419342, 1.03922846]), 'Error Bound': 0.0, 'Reliable CI?': 'Yes'}	No
479	Diseases of inner ear|diseases of the ear and mastoid process$M$61-	diseases of the ear and mastoid process	1.0162810392768824	{'CI': array([0.97336762, 1.06044931]), 'Error Bound': 0.0, 'Reliable CI?': 'Yes'}	{'CI': array([0.97336762, 1.06044931]), 'Error Bound': 0.0, 'Reliable CI?': 'Yes'}	No	0.9736281317645178	{'CI': array([0.93288881, 1.01551271]), 'Error Bound': 0.0, 'Reliable CI?': 'Yes'}	{'CI': array([0.93288881, 1.01551271]), 'Error Bound': 0.0, 'Reliable CI?': 'Yes'}	No
480	Diseases of middle ear and mastoid|diseases of the ear and mastoid process$F$0-10	diseases of the ear and mastoid process	0.9909758579687924	{'CI': array([0.98323354, 0.99875848]), 'Error Bound': 0.0, 'Reliable CI?': 'Yes'}	{'CI': array([0.98219891, 0.99980464]), 'Error Bound': 0.0, 'Reliable CI?': 'Yes'}	Yes	0.9763157139514349	{'CI': array([0.96699238, 0.98569783]), 'Error Bound': 0.0, 'Reliable CI?': 'Yes'}	{'CI': array([0.96553357, 0.98717656]), 'Error Bound': 0.0, 'Reliable CI?': 'Yes'}	Yes
481	Diseases of middle ear and mastoid|diseases of the ear and mastoid process$F$11-20	diseases of the ear and mastoid process	0.9898067940690339	{'CI': array([0.96936463, 1.01053229]), 'Error Bound': 0.0, 'Reliable CI?': 'Yes'}	{'CI': array([0.96936463, 1.01053229]), 'Error Bound': 0.0, 'Reliable CI?': 'Yes'}	No	0.9332746037278168	{'CI': array([0.91154914, 0.95532648]), 'Error Bound': 0.0, 'Reliable CI?': 'Yes'}	{'CI': array([0.90816618, 0.95882003]), 'Error Bound': 0.0, 'Reliable CI?': 'Yes'}	Yes
482	Diseases of middle ear and mastoid|diseases of the ear and mastoid process$F$21-40	diseases of the ear and mastoid process	1.0006554594620451	{'CI': array([0.98365796, 1.01784768]), 'Error Bound': 0.0, 'Reliable CI?': 'Yes'}	{'CI': array([0.98365796, 1.01784768]), 'Error Bound': 0.0, 'Reliable CI?': 'Yes'}	No	0.98716337293877	{'CI': array([0.96904496, 1.00550416]), 'Error Bound': 0.0, 'Reliable CI?': 'Yes'}	{'CI': array([0.96904496, 1.00550416]), 'Error Bound': 0.0, 'Reliable CI?': 'Yes'}	No
483	Diseases of middle ear and mastoid|diseases of the ear and mastoid process$F$41-60	diseases of the ear and mastoid process	0.9957570149338815	{'CI': array([0.98038606, 1.01128729]), 'Error Bound': 0.0, 'Reliable CI?': 'Yes'}	{'CI': array([0.98038606, 1.01128729]), 'Error Bound': 0.0, 'Reliable CI?': 'Yes'}	No	0.9883831786701991	{'CI': array([0.97219272, 1.0047509 ]), 'Error Bound': 0.0, 'Reliable CI?': 'Yes'}	{'CI': array([0.97219272, 1.0047509 ]), 'Error Bound': 0.0, 'Reliable CI?': 'Yes'}	No
484	Diseases of middle ear and mastoid|diseases of the ear and mastoid process$F$61-	diseases of the ear and mastoid process	1.0242765675114884	{'CI': array([0.99771874, 1.05130839]), 'Error Bound': 0.0, 'Reliable CI?': 'Yes'}	{'CI': array([0.99771874, 1.05130839]), 'Error Bound': 0.0, 'Reliable CI?': 'Yes'}	No	1.0019308697275038	{'CI': array([0.97483458, 1.02952433]), 'Error Bound': 0.0, 'Reliable CI?': 'Yes'}	{'CI': array([0.97483458, 1.02952433]), 'Error Bound': 0.0, 'Reliable CI?': 'Yes'}	No
485	Diseases of middle ear and mastoid|diseases of the ear and mastoid process$M$0-10	diseases of the ear and mastoid process	0.9990819163925855	{'CI': array([0.99198869, 1.00620888]), 'Error Bound': 0.0, 'Reliable CI?': 'Yes'}	{'CI': array([0.99198869, 1.00620888]), 'Error Bound': 0.0, 'Reliable CI?': 'Yes'}	No	0.9811643943655238	{'CI': array([0.97272376, 0.9896531 ]), 'Error Bound': 0.0, 'Reliable CI?': 'Yes'}	{'CI': array([0.97140261, 0.99099054]), 'Error Bound': 0.0, 'Reliable CI?': 'Yes'}	Yes
486	Diseases of middle ear and mastoid|diseases of the ear and mastoid process$M$11-20	diseases of the ear and mastoid process	0.985809596855573	{'CI': array([0.96477533, 1.00714435]), 'Error Bound': 0.0, 'Reliable CI?': 'Yes'}	{'CI': array([0.96477533, 1.00714435]), 'Error Bound': 0.0, 'Reliable CI?': 'Yes'}	No	0.941190621364847	{'CI': array([0.91865136, 0.96408043]), 'Error Bound': 0.0, 'Reliable CI?': 'Yes'}	{'CI': array([0.9151427 , 0.96770787]), 'Error Bound': 0.0, 'Reliable CI?': 'Yes'}	Yes
487	Diseases of middle ear and mastoid|diseases of the ear and mastoid process$M$21-40	diseases of the ear and mastoid process	0.9878658132899736	{'CI': array([0.96622662, 1.00982294]), 'Error Bound': 0.0, 'Reliable CI?': 'Yes'}	{'CI': array([0.96622662, 1.00982294]), 'Error Bound': 0.0, 'Reliable CI?': 'Yes'}	No	0.9814004093765369	{'CI': array([0.95800081, 1.00517291]), 'Error Bound': 0.0, 'Reliable CI?': 'Yes'}	{'CI': array([0.95800081, 1.00517291]), 'Error Bound': 0.0, 'Reliable CI?': 'Yes'}	No
488	Diseases of middle ear and mastoid|diseases of the ear and mastoid process$M$41-60	diseases of the ear and mastoid process	1.010422641545126	{'CI': array([0.99037331, 1.03074256]), 'Error Bound': 0.0, 'Reliable CI?': 'Yes'}	{'CI': array([0.99037331, 1.03074256]), 'Error Bound': 0.0, 'Reliable CI?': 'Yes'}	No	0.9855076194171254	{'CI': array([0.96490476, 1.00639865]), 'Error Bound': 0.0, 'Reliable CI?': 'Yes'}	{'CI': array([0.96490476, 1.00639865]), 'Error Bound': 0.0, 'Reliable CI?': 'Yes'}	No
489	Diseases of middle ear and mastoid|diseases of the ear and mastoid process$M$61-	diseases of the ear and mastoid process	1.022533640283776	{'CI': array([0.99064052, 1.05511321]), 'Error Bound': 0.0, 'Reliable CI?': 'Yes'}	{'CI': array([0.99064052, 1.05511321]), 'Error Bound': 0.0, 'Reliable CI?': 'Yes'}	No	0.9844980457505854	{'CI': array([0.95311463, 1.01655424]), 'Error Bound': 0.0, 'Reliable CI?': 'Yes'}	{'CI': array([0.95311463, 1.01655424]), 'Error Bound': 0.0, 'Reliable CI?': 'Yes'}	No
490	Other disorders of ear|diseases of the ear and mastoid process$F$0-10	diseases of the ear and mastoid process	1.0171292986512006	{'CI': array([0.99732482, 1.03719735]), 'Error Bound': 0.0, 'Reliable CI?': 'Yes'}	{'CI': array([0.99732482, 1.03719735]), 'Error Bound': 0.0, 'Reliable CI?': 'Yes'}	No	0.9929266903184998	{'CI': array([0.97191557, 1.01423712]), 'Error Bound': 0.0, 'Reliable CI?': 'Yes'}	{'CI': array([0.97191557, 1.01423712]), 'Error Bound': 0.0, 'Reliable CI?': 'Yes'}	No
491	Other disorders of ear|diseases of the ear and mastoid process$F$11-20	diseases of the ear and mastoid process	1.0133128990877522	{'CI': array([0.97891408, 1.04851521]), 'Error Bound': 0.0, 'Reliable CI?': 'Yes'}	{'CI': array([0.97891408, 1.04851521]), 'Error Bound': 0.0, 'Reliable CI?': 'Yes'}	No	0.9617057961778744	{'CI': array([0.92809859, 0.99609286]), 'Error Bound': 0.0, 'Reliable CI?': 'Yes'}	{'CI': array([0.92288845, 1.0015673 ]), 'Error Bound': 0.0, 'Reliable CI?': 'Yes'}	No
492	Other disorders of ear|diseases of the ear and mastoid process$F$21-40	diseases of the ear and mastoid process	0.9980172561645737	{'CI': array([0.97446254, 1.0219479 ]), 'Error Bound': 0.0, 'Reliable CI?': 'Yes'}	{'CI': array([0.97446254, 1.0219479 ]), 'Error Bound': 0.0, 'Reliable CI?': 'Yes'}	No	0.9868209298787494	{'CI': array([0.96300473, 1.01102289]), 'Error Bound': 0.0, 'Reliable CI?': 'Yes'}	{'CI': array([0.96300473, 1.01102289]), 'Error Bound': 0.0, 'Reliable CI?': 'Yes'}	No
493	Other disorders of ear|diseases of the ear and mastoid process$F$41-60	diseases of the ear and mastoid process	1.000865125249909	{'CI': array([0.98452191, 1.01738827]), 'Error Bound': 0.0, 'Reliable CI?': 'Yes'}	{'CI': array([0.98452191, 1.01738827]), 'Error Bound': 0.0, 'Reliable CI?': 'Yes'}	No	0.9834903523562937	{'CI': array([0.96722038, 0.99993963]), 'Error Bound': 0.0, 'Reliable CI?': 'Yes'}	{'CI': array([0.96468135, 1.00253941]), 'Error Bound': 0.0, 'Reliable CI?': 'Yes'}	No
494	Other disorders of ear|diseases of the ear and mastoid process$F$61-	diseases of the ear and mastoid process	1.0024305801573083	{'CI': array([0.98417541, 1.02091012]), 'Error Bound': 0.0, 'Reliable CI?': 'Yes'}	{'CI': array([0.98417541, 1.02091012]), 'Error Bound': 0.0, 'Reliable CI?': 'Yes'}	No	0.9708831006355279	{'CI': array([0.95343743, 0.98853568]), 'Error Bound': 0.0, 'Reliable CI?': 'Yes'}	{'CI': array([0.95071618, 0.99132702]), 'Error Bound': 0.0, 'Reliable CI?': 'Yes'}	Yes
495	Other disorders of ear|diseases of the ear and mastoid process$M$0-10	diseases of the ear and mastoid process	1.0096606112688975	{'CI': array([0.9932809 , 1.02622065]), 'Error Bound': 0.0, 'Reliable CI?': 'Yes'}	{'CI': array([0.9932809 , 1.02622065]), 'Error Bound': 0.0, 'Reliable CI?': 'Yes'}	No	0.9846247773059436	{'CI': array([0.96764017, 1.00180499]), 'Error Bound': 0.0, 'Reliable CI?': 'Yes'}	{'CI': array([0.96764017, 1.00180499]), 'Error Bound': 0.0, 'Reliable CI?': 'Yes'}	No
496	Other disorders of ear|diseases of the ear and mastoid process$M$11-20	diseases of the ear and mastoid process	1.0066074570954162	{'CI': array([0.97089793, 1.04318558]), 'Error Bound': 0.0, 'Reliable CI?': 'Yes'}	{'CI': array([0.97089793, 1.04318558]), 'Error Bound': 0.0, 'Reliable CI?': 'Yes'}	No	0.9962665158798725	{'CI': array([0.96067357, 1.03272503]), 'Error Bound': 0.0, 'Reliable CI?': 'Yes'}	{'CI': array([0.96067357, 1.03272503]), 'Error Bound': 0.0, 'Reliable CI?': 'Yes'}	No
497	Other disorders of ear|diseases of the ear and mastoid process$M$21-40	diseases of the ear and mastoid process	0.9780548928072468	{'CI': array([0.94876118, 1.00793626]), 'Error Bound': 0.0, 'Reliable CI?': 'Yes'}	{'CI': array([0.94876118, 1.00793626]), 'Error Bound': 0.0, 'Reliable CI?': 'Yes'}	No	0.9894489741812424	{'CI': array([0.95928719, 1.02023148]), 'Error Bound': 0.0, 'Reliable CI?': 'Yes'}	{'CI': array([0.95928719, 1.02023148]), 'Error Bound': 0.0, 'Reliable CI?': 'Yes'}	No
498	Other disorders of ear|diseases of the ear and mastoid process$M$41-60	diseases of the ear and mastoid process	1.01617577357451	{'CI': array([0.99773193, 1.03484792]), 'Error Bound': 0.0, 'Reliable CI?': 'Yes'}	{'CI': array([0.99773193, 1.03484792]), 'Error Bound': 0.0, 'Reliable CI?': 'Yes'}	No	0.9787017366765742	{'CI': array([0.96054477, 0.99708266]), 'Error Bound': 0.0, 'Reliable CI?': 'Yes'}	{'CI': array([0.95771332, 0.99998998]), 'Error Bound': 0.0, 'Reliable CI?': 'Yes'}	Yes
499	Other disorders of ear|diseases of the ear and mastoid process$M$61-	diseases of the ear and mastoid process	1.0154967469132061	{'CI': array([0.99652255, 1.03471239]), 'Error Bound': 0.0, 'Reliable CI?': 'Yes'}	{'CI': array([0.99652255, 1.03471239]), 'Error Bound': 0.0, 'Reliable CI?': 'Yes'}	No	0.9721761697053416	{'CI': array([0.95421043, 0.99036128]), 'Error Bound': 0.0, 'Reliable CI?': 'Yes'}	{'CI': array([0.95140861, 0.99323743]), 'Error Bound': 0.0, 'Reliable CI?': 'Yes'}	Yes
500	Disorders of choroid and retina|diseases of the eye and adnexa$F$0-10	diseases of the eye and adnexa	0.9837648605207641	{'CI': array([0.90300108, 1.06915326]), 'Error Bound': 0.0, 'Reliable CI?': 'Yes'}	{'CI': array([0.90300108, 1.06915326]), 'Error Bound': 0.0, 'Reliable CI?': 'Yes'}	No	0.9981677668308767	{'CI': array([0.91724826, 1.08370639]), 'Error Bound': 0.0, 'Reliable CI?': 'Yes'}	{'CI': array([0.91724826, 1.08370639]), 'Error Bound': 0.0, 'Reliable CI?': 'Yes'}	No
501	Disorders of choroid and retina|diseases of the eye and adnexa$F$11-20	diseases of the eye and adnexa	0.9598827551708518	{'CI': array([0.86325049, 1.06326313]), 'Error Bound': 0.0, 'Reliable CI?': 'Yes'}	{'CI': array([0.86325049, 1.06326313]), 'Error Bound': 0.0, 'Reliable CI?': 'Yes'}	No	1.0502778024849888	{'CI': array([0.94329791, 1.16532204]), 'Error Bound': 0.0, 'Reliable CI?': 'Yes'}	{'CI': array([0.94329791, 1.16532204]), 'Error Bound': 0.0, 'Reliable CI?': 'Yes'}	No
502	Disorders of choroid and retina|diseases of the eye and adnexa$F$21-40	diseases of the eye and adnexa	0.9765219010115652	{'CI': array([0.93206175, 1.02235075]), 'Error Bound': 0.0, 'Reliable CI?': 'Yes'}	{'CI': array([0.93206175, 1.02235075]), 'Error Bound': 0.0, 'Reliable CI?': 'Yes'}	No	0.9730812412275378	{'CI': array([0.92855222, 1.01898455]), 'Error Bound': 0.0, 'Reliable CI?': 'Yes'}	{'CI': array([0.92855222, 1.01898455]), 'Error Bound': 0.0, 'Reliable CI?': 'Yes'}	No
503	Disorders of choroid and retina|diseases of the eye and adnexa$F$41-60	diseases of the eye and adnexa	1.002117937961948	{'CI': array([0.9813466 , 1.02318066]), 'Error Bound': 0.0, 'Reliable CI?': 'Yes'}	{'CI': array([0.9813466 , 1.02318066]), 'Error Bound': 0.0, 'Reliable CI?': 'Yes'}	No	0.9793910589725976	{'CI': array([0.95922369, 0.99983505]), 'Error Bound': 0.0, 'Reliable CI?': 'Yes'}	{'CI': array([0.95608112, 1.00307134]), 'Error Bound': 0.0, 'Reliable CI?': 'Yes'}	No
504	Disorders of choroid and retina|diseases of the eye and adnexa$F$61-	diseases of the eye and adnexa	1.040172644249818	{'CI': array([1.02768308, 1.05276552]), 'Error Bound': 0.0, 'Reliable CI?': 'Yes'}	{'CI': array([1.02601689, 1.05446126]), 'Error Bound': 0.0, 'Reliable CI?': 'Yes'}	Yes	0.98711094063969	{'CI': array([0.97550218, 0.99881045]), 'Error Bound': 0.0, 'Reliable CI?': 'Yes'}	{'CI': array([0.97368732, 1.00065606]), 'Error Bound': 0.0, 'Reliable CI?': 'Yes'}	No
505	Disorders of choroid and retina|diseases of the eye and adnexa$M$0-10	diseases of the eye and adnexa	1.0328985489253781	{'CI': array([0.95526429, 1.11472332]), 'Error Bound': 0.0, 'Reliable CI?': 'Yes'}	{'CI': array([0.95526429, 1.11472332]), 'Error Bound': 0.0, 'Reliable CI?': 'Yes'}	No	0.9940560390909099	{'CI': array([0.91910251, 1.07296178]), 'Error Bound': 0.0, 'Reliable CI?': 'Yes'}	{'CI': array([0.91910251, 1.07296178]), 'Error Bound': 0.0, 'Reliable CI?': 'Yes'}	No
506	Disorders of choroid and retina|diseases of the eye and adnexa$M$21-40	diseases of the eye and adnexa	1.0287659087307923	{'CI': array([0.97769234, 1.08162149]), 'Error Bound': 0.0, 'Reliable CI?': 'Yes'}	{'CI': array([0.97769234, 1.08162149]), 'Error Bound': 0.0, 'Reliable CI?': 'Yes'}	No	0.9815992733778401	{'CI': array([0.93204802, 1.03285288]), 'Error Bound': 0.0, 'Reliable CI?': 'Yes'}	{'CI': array([0.93204802, 1.03285288]), 'Error Bound': 0.0, 'Reliable CI?': 'Yes'}	No
507	Disorders of choroid and retina|diseases of the eye and adnexa$M$41-60	diseases of the eye and adnexa	1.0055121256632118	{'CI': array([0.98348818, 1.02786356]), 'Error Bound': 0.0, 'Reliable CI?': 'Yes'}	{'CI': array([0.98348818, 1.02786356]), 'Error Bound': 0.0, 'Reliable CI?': 'Yes'}	No	0.979247279067305	{'CI': array([0.95795243, 1.00085079]), 'Error Bound': 0.0, 'Reliable CI?': 'Yes'}	{'CI': array([0.95795243, 1.00085079]), 'Error Bound': 0.0, 'Reliable CI?': 'Yes'}	No
508	Disorders of choroid and retina|diseases of the eye and adnexa$M$61-	diseases of the eye and adnexa	1.0360701841947726	{'CI': array([1.02148706, 1.05079455]), 'Error Bound': 0.0, 'Reliable CI?': 'Yes'}	{'CI': array([1.01954309, 1.05277893]), 'Error Bound': 0.0, 'Reliable CI?': 'Yes'}	Yes	0.9826606500553858	{'CI': array([0.96911536, 0.99632983]), 'Error Bound': 0.0, 'Reliable CI?': 'Yes'}	{'CI': array([0.96699932, 0.99848784]), 'Error Bound': 0.0, 'Reliable CI?': 'Yes'}	Yes
509	Disorders of conjunctiva|diseases of the eye and adnexa$F$0-10	diseases of the eye and adnexa	1.0096654494884663	{'CI': array([0.99056735, 1.02900916]), 'Error Bound': 0.0, 'Reliable CI?': 'Yes'}	{'CI': array([0.99056735, 1.02900916]), 'Error Bound': 0.0, 'Reliable CI?': 'Yes'}	No	0.9743436940502743	{'CI': array([0.94951233, 0.99959683]), 'Error Bound': 0.0, 'Reliable CI?': 'Yes'}	{'CI': array([0.94564988, 1.00360219]), 'Error Bound': 0.0, 'Reliable CI?': 'Yes'}	No
510	Disorders of conjunctiva|diseases of the eye and adnexa$F$11-20	diseases of the eye and adnexa	1.0012318843850554	{'CI': array([0.97489956, 1.0280344 ]), 'Error Bound': 0.0, 'Reliable CI?': 'Yes'}	{'CI': array([0.97489956, 1.0280344 ]), 'Error Bound': 0.0, 'Reliable CI?': 'Yes'}	No	1.0009578366021672	{'CI': array([0.97027602, 1.03227968]), 'Error Bound': 0.0, 'Reliable CI?': 'Yes'}	{'CI': array([0.97027602, 1.03227968]), 'Error Bound': 0.0, 'Reliable CI?': 'Yes'}	No
511	Disorders of conjunctiva|diseases of the eye and adnexa$F$21-40	diseases of the eye and adnexa	1.0112071276485717	{'CI': array([0.99259611, 1.03005102]), 'Error Bound': 0.0, 'Reliable CI?': 'Yes'}	{'CI': array([0.99259611, 1.03005102]), 'Error Bound': 0.0, 'Reliable CI?': 'Yes'}	No	0.990660773734067	{'CI': array([0.9697463 , 1.01187176]), 'Error Bound': 0.0, 'Reliable CI?': 'Yes'}	{'CI': array([0.9697463 , 1.01187176]), 'Error Bound': 0.0, 'Reliable CI?': 'Yes'}	No
512	Disorders of conjunctiva|diseases of the eye and adnexa$F$41-60	diseases of the eye and adnexa	0.9954677843843455	{'CI': array([0.97962313, 1.01148181]), 'Error Bound': 0.0, 'Reliable CI?': 'Yes'}	{'CI': array([0.97962313, 1.01148181]), 'Error Bound': 0.0, 'Reliable CI?': 'Yes'}	No	0.9875724213197548	{'CI': array([0.97040212, 1.00494227]), 'Error Bound': 0.0, 'Reliable CI?': 'Yes'}	{'CI': array([0.97040212, 1.00494227]), 'Error Bound': 0.0, 'Reliable CI?': 'Yes'}	No
513	Disorders of conjunctiva|diseases of the eye and adnexa$F$61-	diseases of the eye and adnexa	1.0260388658135384	{'CI': array([1.00108301, 1.05141259]), 'Error Bound': 0.0, 'Reliable CI?': 'Yes'}	{'CI': array([0.99776898, 1.05484617]), 'Error Bound': 0.0, 'Reliable CI?': 'Yes'}	No	0.9824724789076861	{'CI': array([0.95701636, 1.00836978]), 'Error Bound': 0.0, 'Reliable CI?': 'Yes'}	{'CI': array([0.95701636, 1.00836978]), 'Error Bound': 0.0, 'Reliable CI?': 'Yes'}	No
514	Disorders of conjunctiva|diseases of the eye and adnexa$M$0-10	diseases of the eye and adnexa	1.0136908545915628	{'CI': array([0.99658154, 1.03099676]), 'Error Bound': 0.0, 'Reliable CI?': 'Yes'}	{'CI': array([0.99658154, 1.03099676]), 'Error Bound': 0.0, 'Reliable CI?': 'Yes'}	No	0.971000663912218	{'CI': array([0.94797874, 0.99438511]), 'Error Bound': 0.0, 'Reliable CI?': 'Yes'}	{'CI': array([0.94439533, 0.99809134]), 'Error Bound': 0.0, 'Reliable CI?': 'Yes'}	Yes
515	Disorders of conjunctiva|diseases of the eye and adnexa$M$11-20	diseases of the eye and adnexa	1.020150583769787	{'CI': array([0.99224513, 1.04858127]), 'Error Bound': 0.0, 'Reliable CI?': 'Yes'}	{'CI': array([0.99224513, 1.04858127]), 'Error Bound': 0.0, 'Reliable CI?': 'Yes'}	No	0.9821589446468902	{'CI': array([0.94945796, 1.01559262]), 'Error Bound': 0.0, 'Reliable CI?': 'Yes'}	{'CI': array([0.94945796, 1.01559262]), 'Error Bound': 0.0, 'Reliable CI?': 'Yes'}	No
516	Disorders of conjunctiva|diseases of the eye and adnexa$M$21-40	diseases of the eye and adnexa	1.019274959541611	{'CI': array([0.99509455, 1.04384886]), 'Error Bound': 0.0, 'Reliable CI?': 'Yes'}	{'CI': array([0.99509455, 1.04384886]), 'Error Bound': 0.0, 'Reliable CI?': 'Yes'}	No	0.9848487507963937	{'CI': array([0.95751517, 1.01269191]), 'Error Bound': 0.0, 'Reliable CI?': 'Yes'}	{'CI': array([0.95751517, 1.01269191]), 'Error Bound': 0.0, 'Reliable CI?': 'Yes'}	No
517	Disorders of conjunctiva|diseases of the eye and adnexa$M$41-60	diseases of the eye and adnexa	1.0126605410141378	{'CI': array([0.99098707, 1.03465032]), 'Error Bound': 0.0, 'Reliable CI?': 'Yes'}	{'CI': array([0.99098707, 1.03465032]), 'Error Bound': 0.0, 'Reliable CI?': 'Yes'}	No	0.995701997938474	{'CI': array([0.97249257, 1.01927651]), 'Error Bound': 0.0, 'Reliable CI?': 'Yes'}	{'CI': array([0.97249257, 1.01927651]), 'Error Bound': 0.0, 'Reliable CI?': 'Yes'}	No
518	Disorders of conjunctiva|diseases of the eye and adnexa$M$61-	diseases of the eye and adnexa	1.0184762065320765	{'CI': array([0.98681082, 1.05081914]), 'Error Bound': 0.0, 'Reliable CI?': 'Yes'}	{'CI': array([0.98681082, 1.05081914]), 'Error Bound': 0.0, 'Reliable CI?': 'Yes'}	No	0.9872467092681328	{'CI': array([0.95485634, 1.02035352]), 'Error Bound': 0.0, 'Reliable CI?': 'Yes'}	{'CI': array([0.95485634, 1.02035352]), 'Error Bound': 0.0, 'Reliable CI?': 'Yes'}	No
519	Disorders of eyelid, lacrimal system and orbit|diseases of the eye and adnexa$F$0-10	diseases of the eye and adnexa	0.9986769407964051	{'CI': array([0.9597131 , 1.03868079]), 'Error Bound': 0.0, 'Reliable CI?': 'Yes'}	{'CI': array([0.9597131 , 1.03868079]), 'Error Bound': 0.0, 'Reliable CI?': 'Yes'}	No	0.9871539311294536	{'CI': array([0.94808529, 1.02727247]), 'Error Bound': 0.0, 'Reliable CI?': 'Yes'}	{'CI': array([0.94808529, 1.02727247]), 'Error Bound': 0.0, 'Reliable CI?': 'Yes'}	No
520	Disorders of eyelid, lacrimal system and orbit|diseases of the eye and adnexa$F$11-20	diseases of the eye and adnexa	0.9839518645481238	{'CI': array([0.94111701, 1.02805248]), 'Error Bound': 0.0, 'Reliable CI?': 'Yes'}	{'CI': array([0.94111701, 1.02805248]), 'Error Bound': 0.0, 'Reliable CI?': 'Yes'}	No	1.0196928205122053	{'CI': array([0.97501642, 1.06573056]), 'Error Bound': 0.0, 'Reliable CI?': 'Yes'}	{'CI': array([0.97501642, 1.06573056]), 'Error Bound': 0.0, 'Reliable CI?': 'Yes'}	No
521	Disorders of eyelid, lacrimal system and orbit|diseases of the eye and adnexa$F$21-40	diseases of the eye and adnexa	0.9892715095949252	{'CI': array([0.96320038, 1.01580535]), 'Error Bound': 0.0, 'Reliable CI?': 'Yes'}	{'CI': array([0.96320038, 1.01580535]), 'Error Bound': 0.0, 'Reliable CI?': 'Yes'}	No	1.0047116227445112	{'CI': array([0.97799124, 1.0319156 ]), 'Error Bound': 0.0, 'Reliable CI?': 'Yes'}	{'CI': array([0.97799124, 1.0319156 ]), 'Error Bound': 0.0, 'Reliable CI?': 'Yes'}	No
522	Disorders of eyelid, lacrimal system and orbit|diseases of the eye and adnexa$F$41-60	diseases of the eye and adnexa	0.9971560551722763	{'CI': array([0.98160277, 1.01287241]), 'Error Bound': 0.0, 'Reliable CI?': 'Yes'}	{'CI': array([0.98160277, 1.01287241]), 'Error Bound': 0.0, 'Reliable CI?': 'Yes'}	No	0.9870595735540483	{'CI': array([0.97173372, 1.00254424]), 'Error Bound': 0.0, 'Reliable CI?': 'Yes'}	{'CI': array([0.97173372, 1.00254424]), 'Error Bound': 0.0, 'Reliable CI?': 'Yes'}	No
523	Disorders of eyelid, lacrimal system and orbit|diseases of the eye and adnexa$F$61-	diseases of the eye and adnexa	1.0260969323773326	{'CI': array([1.00989645, 1.04247248]), 'Error Bound': 0.0, 'Reliable CI?': 'Yes'}	{'CI': array([1.0077382 , 1.04468081]), 'Error Bound': 0.0, 'Reliable CI?': 'Yes'}	Yes	0.9758248582901184	{'CI': array([0.96073161, 0.99107246]), 'Error Bound': 0.0, 'Reliable CI?': 'Yes'}	{'CI': array([0.95837517, 0.9934812 ]), 'Error Bound': 0.0, 'Reliable CI?': 'Yes'}	Yes
524	Disorders of eyelid, lacrimal system and orbit|diseases of the eye and adnexa$M$0-10	diseases of the eye and adnexa	1.0014362165176012	{'CI': array([0.96228994, 1.04163135]), 'Error Bound': 0.0, 'Reliable CI?': 'Yes'}	{'CI': array([0.96228994, 1.04163135]), 'Error Bound': 0.0, 'Reliable CI?': 'Yes'}	No	0.9947078812823849	{'CI': array([0.95520479, 1.03528187]), 'Error Bound': 0.0, 'Reliable CI?': 'Yes'}	{'CI': array([0.95520479, 1.03528187]), 'Error Bound': 0.0, 'Reliable CI?': 'Yes'}	No
525	Disorders of eyelid, lacrimal system and orbit|diseases of the eye and adnexa$M$11-20	diseases of the eye and adnexa	0.9881649068847147	{'CI': array([0.93540767, 1.04285256]), 'Error Bound': 0.0, 'Reliable CI?': 'Yes'}	{'CI': array([0.93540767, 1.04285256]), 'Error Bound': 0.0, 'Reliable CI?': 'Yes'}	No	1.0122947211219	{'CI': array([0.95709094, 1.06959727]), 'Error Bound': 0.0, 'Reliable CI?': 'Yes'}	{'CI': array([0.95709094, 1.06959727]), 'Error Bound': 0.0, 'Reliable CI?': 'Yes'}	No
526	Disorders of eyelid, lacrimal system and orbit|diseases of the eye and adnexa$M$21-40	diseases of the eye and adnexa	0.9895293396748811	{'CI': array([0.9555163 , 1.02433409]), 'Error Bound': 0.0, 'Reliable CI?': 'Yes'}	{'CI': array([0.9555163 , 1.02433409]), 'Error Bound': 0.0, 'Reliable CI?': 'Yes'}	No	0.9801298870893105	{'CI': array([0.94563935, 1.01543709]), 'Error Bound': 0.0, 'Reliable CI?': 'Yes'}	{'CI': array([0.94563935, 1.01543709]), 'Error Bound': 0.0, 'Reliable CI?': 'Yes'}	No
527	Disorders of eyelid, lacrimal system and orbit|diseases of the eye and adnexa$M$41-60	diseases of the eye and adnexa	0.995968523972618	{'CI': array([0.97327633, 1.01900966]), 'Error Bound': 0.0, 'Reliable CI?': 'Yes'}	{'CI': array([0.97327633, 1.01900966]), 'Error Bound': 0.0, 'Reliable CI?': 'Yes'}	No	0.9781151756894132	{'CI': array([0.95606902, 1.00049245]), 'Error Bound': 0.0, 'Reliable CI?': 'Yes'}	{'CI': array([0.95606902, 1.00049245]), 'Error Bound': 0.0, 'Reliable CI?': 'Yes'}	No
528	Disorders of eyelid, lacrimal system and orbit|diseases of the eye and adnexa$M$61-	diseases of the eye and adnexa	1.027297625615387	{'CI': array([1.00558826, 1.04932241]), 'Error Bound': 0.0, 'Reliable CI?': 'Yes'}	{'CI': array([1.00270192, 1.05229897]), 'Error Bound': 0.0, 'Reliable CI?': 'Yes'}	Yes	0.9835462247674547	{'CI': array([0.96325896, 1.0041126 ]), 'Error Bound': 0.0, 'Reliable CI?': 'Yes'}	{'CI': array([0.96325896, 1.0041126 ]), 'Error Bound': 0.0, 'Reliable CI?': 'Yes'}	No
529	Disorders of iris and ciliary body|diseases of the eye and adnexa$F$11-20	diseases of the eye and adnexa	1.0659519563701594	{'CI': array([0.94059308, 1.20247167]), 'Error Bound': 0.0, 'Reliable CI?': 'Yes'}	{'CI': array([0.94059308, 1.20247167]), 'Error Bound': 0.0, 'Reliable CI?': 'Yes'}	No	0.9529939046274685	{'CI': array([0.83586191, 1.08021133]), 'Error Bound': 0.0, 'Reliable CI?': 'Yes'}	{'CI': array([0.83586191, 1.08021133]), 'Error Bound': 0.0, 'Reliable CI?': 'Yes'}	No
530	Disorders of iris and ciliary body|diseases of the eye and adnexa$F$21-40	diseases of the eye and adnexa	0.9869078930966524	{'CI': array([0.92163749, 1.05516041]), 'Error Bound': 0.0, 'Reliable CI?': 'Yes'}	{'CI': array([0.92163749, 1.05516041]), 'Error Bound': 0.0, 'Reliable CI?': 'Yes'}	No	0.9857248834868352	{'CI': array([0.92002051, 1.05445252]), 'Error Bound': 0.0, 'Reliable CI?': 'Yes'}	{'CI': array([0.92002051, 1.05445252]), 'Error Bound': 0.0, 'Reliable CI?': 'Yes'}	No
531	Disorders of iris and ciliary body|diseases of the eye and adnexa$F$41-60	diseases of the eye and adnexa	1.0104820284564646	{'CI': array([0.96663206, 1.05564735]), 'Error Bound': 0.0, 'Reliable CI?': 'Yes'}	{'CI': array([0.96663206, 1.05564735]), 'Error Bound': 0.0, 'Reliable CI?': 'Yes'}	No	0.9801470027542117	{'CI': array([0.93664188, 1.02495983]), 'Error Bound': 0.0, 'Reliable CI?': 'Yes'}	{'CI': array([0.93664188, 1.02495983]), 'Error Bound': 0.0, 'Reliable CI?': 'Yes'}	No
532	Disorders of iris and ciliary body|diseases of the eye and adnexa$F$61-	diseases of the eye and adnexa	1.0067645121313105	{'CI': array([0.95044495, 1.06527244]), 'Error Bound': 0.0, 'Reliable CI?': 'Yes'}	{'CI': array([0.95044495, 1.06527244]), 'Error Bound': 0.0, 'Reliable CI?': 'Yes'}	No	0.9630841817395313	{'CI': array([0.90899346, 1.01922025]), 'Error Bound': 0.0, 'Reliable CI?': 'Yes'}	{'CI': array([0.90899346, 1.01922025]), 'Error Bound': 0.0, 'Reliable CI?': 'Yes'}	No
533	Disorders of iris and ciliary body|diseases of the eye and adnexa$M$11-20	diseases of the eye and adnexa	1.0018790295403908	{'CI': array([0.90542369, 1.10495634]), 'Error Bound': 0.0, 'Reliable CI?': 'Yes'}	{'CI': array([0.90542369, 1.10495634]), 'Error Bound': 0.0, 'Reliable CI?': 'Yes'}	No	0.9961877517981682	{'CI': array([0.89373099, 1.1061603 ]), 'Error Bound': 0.0, 'Reliable CI?': 'Yes'}	{'CI': array([0.89373099, 1.1061603 ]), 'Error Bound': 0.0, 'Reliable CI?': 'Yes'}	No
534	Disorders of iris and ciliary body|diseases of the eye and adnexa$M$21-40	diseases of the eye and adnexa	1.026962105802294	{'CI': array([0.95319255, 1.10451027]), 'Error Bound': 0.0, 'Reliable CI?': 'Yes'}	{'CI': array([0.95319255, 1.10451027]), 'Error Bound': 0.0, 'Reliable CI?': 'Yes'}	No	1.0064898299265883	{'CI': array([0.93126621, 1.08567309]), 'Error Bound': 0.0, 'Reliable CI?': 'Yes'}	{'CI': array([0.93126621, 1.08567309]), 'Error Bound': 0.0, 'Reliable CI?': 'Yes'}	No
535	Disorders of iris and ciliary body|diseases of the eye and adnexa$M$41-60	diseases of the eye and adnexa	0.9827248497141893	{'CI': array([0.93246908, 1.03473268]), 'Error Bound': 0.0, 'Reliable CI?': 'Yes'}	{'CI': array([0.93246908, 1.03473268]), 'Error Bound': 0.0, 'Reliable CI?': 'Yes'}	No	1.0016626291346733	{'CI': array([0.94904559, 1.05619025]), 'Error Bound': 0.0, 'Reliable CI?': 'Yes'}	{'CI': array([0.94904559, 1.05619025]), 'Error Bound': 0.0, 'Reliable CI?': 'Yes'}	No
536	Disorders of lens|diseases of the eye and adnexa$F$41-60	diseases of the eye and adnexa	0.9992531649998677	{'CI': array([0.9822252 , 1.01647665]), 'Error Bound': 0.0, 'Reliable CI?': 'Yes'}	{'CI': array([0.9822252 , 1.01647665]), 'Error Bound': 0.0, 'Reliable CI?': 'Yes'}	No	0.9882570426671368	{'CI': array([0.97166509, 1.00503522]), 'Error Bound': 0.0, 'Reliable CI?': 'Yes'}	{'CI': array([0.97166509, 1.00503522]), 'Error Bound': 0.0, 'Reliable CI?': 'Yes'}	No
537	Disorders of lens|diseases of the eye and adnexa$F$61-	diseases of the eye and adnexa	1.0214720065353897	{'CI': array([1.01207747, 1.03092525]), 'Error Bound': 0.0, 'Reliable CI?': 'Yes'}	{'CI': array([1.01082277, 1.03219673]), 'Error Bound': 0.0, 'Reliable CI?': 'Yes'}	Yes	0.9894846391384939	{'CI': array([0.98068965, 0.99833158]), 'Error Bound': 0.0, 'Reliable CI?': 'Yes'}	{'CI': array([0.97931319, 0.99972563]), 'Error Bound': 0.0, 'Reliable CI?': 'Yes'}	Yes
538	Disorders of lens|diseases of the eye and adnexa$M$41-60	diseases of the eye and adnexa	1.00025201470658	{'CI': array([0.98038862, 1.02038188]), 'Error Bound': 0.0, 'Reliable CI?': 'Yes'}	{'CI': array([0.98038862, 1.02038188]), 'Error Bound': 0.0, 'Reliable CI?': 'Yes'}	No	0.980412102998294	{'CI': array([0.96122933, 0.99984488]), 'Error Bound': 0.0, 'Reliable CI?': 'Yes'}	{'CI': array([0.95823906, 1.00291985]), 'Error Bound': 0.0, 'Reliable CI?': 'Yes'}	No
539	Disorders of lens|diseases of the eye and adnexa$M$61-	diseases of the eye and adnexa	1.0205947378645497	{'CI': array([1.0094608 , 1.03181124]), 'Error Bound': 0.0, 'Reliable CI?': 'Yes'}	{'CI': array([1.00797476, 1.0333209 ]), 'Error Bound': 0.0, 'Reliable CI?': 'Yes'}	Yes	0.9944127602548485	{'CI': array([0.98389523, 1.00500454]), 'Error Bound': 0.0, 'Reliable CI?': 'Yes'}	{'CI': array([0.98389523, 1.00500454]), 'Error Bound': 0.0, 'Reliable CI?': 'Yes'}	No
540	Disorders of ocular muscles, binocular movement, accommodation and refraction|diseases of the eye and adnexa$F$0-10	diseases of the eye and adnexa	1.021583336279262	{'CI': array([0.99337802, 1.05032547]), 'Error Bound': 0.0, 'Reliable CI?': 'Yes'}	{'CI': array([0.99337802, 1.05032547]), 'Error Bound': 0.0, 'Reliable CI?': 'Yes'}	No	0.997788857542256	{'CI': array([0.97067192, 1.02540562]), 'Error Bound': 0.0, 'Reliable CI?': 'Yes'}	{'CI': array([0.97067192, 1.02540562]), 'Error Bound': 0.0, 'Reliable CI?': 'Yes'}	No
541	Disorders of ocular muscles, binocular movement, accommodation and refraction|diseases of the eye and adnexa$F$11-20	diseases of the eye and adnexa	0.9990490424600764	{'CI': array([0.96392947, 1.03501059]), 'Error Bound': 0.0, 'Reliable CI?': 'Yes'}	{'CI': array([0.96392947, 1.03501059]), 'Error Bound': 0.0, 'Reliable CI?': 'Yes'}	No	1.0354103530182877	{'CI': array([0.99894165, 1.07277631]), 'Error Bound': 0.0, 'Reliable CI?': 'Yes'}	{'CI': array([0.99894165, 1.07277631]), 'Error Bound': 0.0, 'Reliable CI?': 'Yes'}	No
542	Disorders of ocular muscles, binocular movement, accommodation and refraction|diseases of the eye and adnexa$F$21-40	diseases of the eye and adnexa	0.9911781750336832	{'CI': array([0.96123054, 1.02173756]), 'Error Bound': 0.0, 'Reliable CI?': 'Yes'}	{'CI': array([0.96123054, 1.02173756]), 'Error Bound': 0.0, 'Reliable CI?': 'Yes'}	No	0.9819699339880694	{'CI': array([0.95128885, 1.01329527]), 'Error Bound': 0.0, 'Reliable CI?': 'Yes'}	{'CI': array([0.95128885, 1.01329527]), 'Error Bound': 0.0, 'Reliable CI?': 'Yes'}	No
543	Disorders of ocular muscles, binocular movement, accommodation and refraction|diseases of the eye and adnexa$F$41-60	diseases of the eye and adnexa	0.9912193661949735	{'CI': array([0.97042403, 1.01230783]), 'Error Bound': 0.0, 'Reliable CI?': 'Yes'}	{'CI': array([0.97042403, 1.01230783]), 'Error Bound': 0.0, 'Reliable CI?': 'Yes'}	No	0.9945741935662682	{'CI': array([0.97369412, 1.01574941]), 'Error Bound': 0.0, 'Reliable CI?': 'Yes'}	{'CI': array([0.97369412, 1.01574941]), 'Error Bound': 0.0, 'Reliable CI?': 'Yes'}	No
544	Disorders of ocular muscles, binocular movement, accommodation and refraction|diseases of the eye and adnexa$F$61-	diseases of the eye and adnexa	1.0432379898112671	{'CI': array([1.01651228, 1.07044077]), 'Error Bound': 0.0, 'Reliable CI?': 'Yes'}	{'CI': array([1.01296531, 1.07412422]), 'Error Bound': 0.0, 'Reliable CI?': 'Yes'}	Yes	0.9843426553861432	{'CI': array([0.9601992 , 1.00888237]), 'Error Bound': 0.0, 'Reliable CI?': 'Yes'}	{'CI': array([0.9601992 , 1.00888237]), 'Error Bound': 0.0, 'Reliable CI?': 'Yes'}	No
545	Disorders of ocular muscles, binocular movement, accommodation and refraction|diseases of the eye and adnexa$M$0-10	diseases of the eye and adnexa	1.031460525852091	{'CI': array([1.00352829, 1.05991739]), 'Error Bound': 0.0, 'Reliable CI?': 'Yes'}	{'CI': array([0.99982302, 1.06377275]), 'Error Bound': 0.0, 'Reliable CI?': 'Yes'}	No	1.0090940874185872	{'CI': array([0.98208162, 1.0366006 ]), 'Error Bound': 0.0, 'Reliable CI?': 'Yes'}	{'CI': array([0.98208162, 1.0366006 ]), 'Error Bound': 0.0, 'Reliable CI?': 'Yes'}	No
546	Disorders of ocular muscles, binocular movement, accommodation and refraction|diseases of the eye and adnexa$M$11-20	diseases of the eye and adnexa	1.0123684717716666	{'CI': array([0.97370649, 1.05204864]), 'Error Bound': 0.0, 'Reliable CI?': 'Yes'}	{'CI': array([0.97370649, 1.05204864]), 'Error Bound': 0.0, 'Reliable CI?': 'Yes'}	No	1.020632670896074	{'CI': array([0.98136047, 1.06095255]), 'Error Bound': 0.0, 'Reliable CI?': 'Yes'}	{'CI': array([0.98136047, 1.06095255]), 'Error Bound': 0.0, 'Reliable CI?': 'Yes'}	No
547	Disorders of ocular muscles, binocular movement, accommodation and refraction|diseases of the eye and adnexa$M$21-40	diseases of the eye and adnexa	0.9771835299049809	{'CI': array([0.93920321, 1.01615791]), 'Error Bound': 0.0, 'Reliable CI?': 'Yes'}	{'CI': array([0.93920321, 1.01615791]), 'Error Bound': 0.0, 'Reliable CI?': 'Yes'}	No	0.9962360819635472	{'CI': array([0.95652959, 1.03702283]), 'Error Bound': 0.0, 'Reliable CI?': 'Yes'}	{'CI': array([0.95652959, 1.03702283]), 'Error Bound': 0.0, 'Reliable CI?': 'Yes'}	No
548	Disorders of ocular muscles, binocular movement, accommodation and refraction|diseases of the eye and adnexa$M$41-60	diseases of the eye and adnexa	1.0034445568218116	{'CI': array([0.97784745, 1.02948542]), 'Error Bound': 0.0, 'Reliable CI?': 'Yes'}	{'CI': array([0.97784745, 1.02948542]), 'Error Bound': 0.0, 'Reliable CI?': 'Yes'}	No	0.9660844186464834	{'CI': array([0.94129871, 0.99129116]), 'Error Bound': 0.0, 'Reliable CI?': 'Yes'}	{'CI': array([0.93744337, 0.99528916]), 'Error Bound': 0.0, 'Reliable CI?': 'Yes'}	Yes
549	Disorders of ocular muscles, binocular movement, accommodation and refraction|diseases of the eye and adnexa$M$61-	diseases of the eye and adnexa	1.0468032059710737	{'CI': array([1.01688161, 1.07732336]), 'Error Bound': 0.0, 'Reliable CI?': 'Yes'}	{'CI': array([1.01291502, 1.08146121]), 'Error Bound': 0.0, 'Reliable CI?': 'Yes'}	Yes	0.9731876467866352	{'CI': array([0.94623612, 1.00063576]), 'Error Bound': 0.0, 'Reliable CI?': 'Yes'}	{'CI': array([0.94623612, 1.00063576]), 'Error Bound': 0.0, 'Reliable CI?': 'Yes'}	No
550	Disorders of optic nerve and visual pathways|diseases of the eye and adnexa$F$21-40	diseases of the eye and adnexa	1.0121412420270168	{'CI': array([0.94809584, 1.07903031]), 'Error Bound': 0.0, 'Reliable CI?': 'Yes'}	{'CI': array([0.94809584, 1.07903031]), 'Error Bound': 0.0, 'Reliable CI?': 'Yes'}	No	0.9749236954646228	{'CI': array([0.91248274, 1.04009914]), 'Error Bound': 0.0, 'Reliable CI?': 'Yes'}	{'CI': array([0.91248274, 1.04009914]), 'Error Bound': 0.0, 'Reliable CI?': 'Yes'}	No
551	Disorders of optic nerve and visual pathways|diseases of the eye and adnexa$F$41-60	diseases of the eye and adnexa	0.9687375985182635	{'CI': array([0.92125089, 1.01779319]), 'Error Bound': 0.0, 'Reliable CI?': 'Yes'}	{'CI': array([0.92125089, 1.01779319]), 'Error Bound': 0.0, 'Reliable CI?': 'Yes'}	No	1.0059006772504322	{'CI': array([0.95760695, 1.05579687]), 'Error Bound': 0.0, 'Reliable CI?': 'Yes'}	{'CI': array([0.95760695, 1.05579687]), 'Error Bound': 0.0, 'Reliable CI?': 'Yes'}	No
552	Disorders of optic nerve and visual pathways|diseases of the eye and adnexa$F$61-	diseases of the eye and adnexa	1.0190037954768958	{'CI': array([0.96059422, 1.0797608 ]), 'Error Bound': 0.0, 'Reliable CI?': 'Yes'}	{'CI': array([0.96059422, 1.0797608 ]), 'Error Bound': 0.0, 'Reliable CI?': 'Yes'}	No	0.9975737505343971	{'CI': array([0.94165037, 1.05566029]), 'Error Bound': 0.0, 'Reliable CI?': 'Yes'}	{'CI': array([0.94165037, 1.05566029]), 'Error Bound': 0.0, 'Reliable CI?': 'Yes'}	No
553	Disorders of optic nerve and visual pathways|diseases of the eye and adnexa$M$41-60	diseases of the eye and adnexa	1.0086169943995236	{'CI': array([0.94652078, 1.07338608]), 'Error Bound': 0.0, 'Reliable CI?': 'Yes'}	{'CI': array([0.94652078, 1.07338608]), 'Error Bound': 0.0, 'Reliable CI?': 'Yes'}	No	1.008007763452553	{'CI': array([0.94603116, 1.07264649]), 'Error Bound': 0.0, 'Reliable CI?': 'Yes'}	{'CI': array([0.94603116, 1.07264649]), 'Error Bound': 0.0, 'Reliable CI?': 'Yes'}	No
554	Disorders of sclera and cornea|diseases of the eye and adnexa$F$11-20	diseases of the eye and adnexa	0.9770167031659871	{'CI': array([0.92776836, 1.02794972]), 'Error Bound': 0.0, 'Reliable CI?': 'Yes'}	{'CI': array([0.92776836, 1.02794972]), 'Error Bound': 0.0, 'Reliable CI?': 'Yes'}	No	1.0254427680377316	{'CI': array([0.97594827, 1.07661029]), 'Error Bound': 0.0, 'Reliable CI?': 'Yes'}	{'CI': array([0.97594827, 1.07661029]), 'Error Bound': 0.0, 'Reliable CI?': 'Yes'}	No
555	Disorders of sclera and cornea|diseases of the eye and adnexa$F$21-40	diseases of the eye and adnexa	0.9893521572167772	{'CI': array([0.95940646, 1.01990991]), 'Error Bound': 0.0, 'Reliable CI?': 'Yes'}	{'CI': array([0.95940646, 1.01990991]), 'Error Bound': 0.0, 'Reliable CI?': 'Yes'}	No	1.0058372871128023	{'CI': array([0.97571895, 1.0365712 ]), 'Error Bound': 0.0, 'Reliable CI?': 'Yes'}	{'CI': array([0.97571895, 1.0365712 ]), 'Error Bound': 0.0, 'Reliable CI?': 'Yes'}	No
556	Disorders of sclera and cornea|diseases of the eye and adnexa$F$41-60	diseases of the eye and adnexa	0.9953755595078772	{'CI': array([0.97268497, 1.01841511]), 'Error Bound': 0.0, 'Reliable CI?': 'Yes'}	{'CI': array([0.97268497, 1.01841511]), 'Error Bound': 0.0, 'Reliable CI?': 'Yes'}	No	0.9931880737590417	{'CI': array([0.97072563, 1.01599262]), 'Error Bound': 0.0, 'Reliable CI?': 'Yes'}	{'CI': array([0.97072563, 1.01599262]), 'Error Bound': 0.0, 'Reliable CI?': 'Yes'}	No
557	Disorders of sclera and cornea|diseases of the eye and adnexa$F$61-	diseases of the eye and adnexa	1.042420336740087	{'CI': array([1.01575411, 1.06956162]), 'Error Bound': 0.0, 'Reliable CI?': 'Yes'}	{'CI': array([1.01221497, 1.07323667]), 'Error Bound': 0.0, 'Reliable CI?': 'Yes'}	Yes	0.9831925838708633	{'CI': array([0.95842044, 1.00838224]), 'Error Bound': 0.0, 'Reliable CI?': 'Yes'}	{'CI': array([0.95842044, 1.00838224]), 'Error Bound': 0.0, 'Reliable CI?': 'Yes'}	No
558	Disorders of sclera and cornea|diseases of the eye and adnexa$M$11-20	diseases of the eye and adnexa	0.9830658569954918	{'CI': array([0.92361717, 1.04498152]), 'Error Bound': 0.0, 'Reliable CI?': 'Yes'}	{'CI': array([0.92361717, 1.04498152]), 'Error Bound': 0.0, 'Reliable CI?': 'Yes'}	No	1.0230557994907508	{'CI': array([0.96333635, 1.08522991]), 'Error Bound': 0.0, 'Reliable CI?': 'Yes'}	{'CI': array([0.96333635, 1.08522991]), 'Error Bound': 0.0, 'Reliable CI?': 'Yes'}	No
559	Disorders of sclera and cornea|diseases of the eye and adnexa$M$21-40	diseases of the eye and adnexa	1.0150842480456734	{'CI': array([0.97623538, 1.05496038]), 'Error Bound': 0.0, 'Reliable CI?': 'Yes'}	{'CI': array([0.97623538, 1.05496038]), 'Error Bound': 0.0, 'Reliable CI?': 'Yes'}	No	0.9799957123129136	{'CI': array([0.94255012, 1.01840591]), 'Error Bound': 0.0, 'Reliable CI?': 'Yes'}	{'CI': array([0.94255012, 1.01840591]), 'Error Bound': 0.0, 'Reliable CI?': 'Yes'}	No
560	Disorders of sclera and cornea|diseases of the eye and adnexa$M$41-60	diseases of the eye and adnexa	0.9972346574827069	{'CI': array([0.96598489, 1.02914976]), 'Error Bound': 0.0, 'Reliable CI?': 'Yes'}	{'CI': array([0.96598489, 1.02914976]), 'Error Bound': 0.0, 'Reliable CI?': 'Yes'}	No	0.9764986982288877	{'CI': array([0.94656994, 1.00704131]), 'Error Bound': 0.0, 'Reliable CI?': 'Yes'}	{'CI': array([0.94656994, 1.00704131]), 'Error Bound': 0.0, 'Reliable CI?': 'Yes'}	No
561	Disorders of sclera and cornea|diseases of the eye and adnexa$M$61-	diseases of the eye and adnexa	1.039037946204572	{'CI': array([1.00281517, 1.07614393]), 'Error Bound': 0.0, 'Reliable CI?': 'Yes'}	{'CI': array([0.99802423, 1.08118762]), 'Error Bound': 0.0, 'Reliable CI?': 'Yes'}	No	0.9827500462743247	{'CI': array([0.94936628, 1.01689656]), 'Error Bound': 0.0, 'Reliable CI?': 'Yes'}	{'CI': array([0.94936628, 1.01689656]), 'Error Bound': 0.0, 'Reliable CI?': 'Yes'}	No
562	Disorders of vitreous body and globe|diseases of the eye and adnexa$F$11-20	diseases of the eye and adnexa	0.9855719284287376	{'CI': array([0.85901747, 1.12384524]), 'Error Bound': 0.0, 'Reliable CI?': 'Yes'}	{'CI': array([0.85901747, 1.12384524]), 'Error Bound': 0.0, 'Reliable CI?': 'Yes'}	No	1.0557863253516744	{'CI': array([0.91877289, 1.20628662]), 'Error Bound': 0.0, 'Reliable CI?': 'Yes'}	{'CI': array([0.91877289, 1.20628662]), 'Error Bound': 0.0, 'Reliable CI?': 'Yes'}	No
563	Disorders of vitreous body and globe|diseases of the eye and adnexa$F$21-40	diseases of the eye and adnexa	0.9966742391480219	{'CI': array([0.9382078 , 1.05751404]), 'Error Bound': 0.0, 'Reliable CI?': 'Yes'}	{'CI': array([0.9382078 , 1.05751404]), 'Error Bound': 0.0, 'Reliable CI?': 'Yes'}	No	0.9668378576355465	{'CI': array([0.90924126, 1.02675979]), 'Error Bound': 0.0, 'Reliable CI?': 'Yes'}	{'CI': array([0.90924126, 1.02675979]), 'Error Bound': 0.0, 'Reliable CI?': 'Yes'}	No
564	Disorders of vitreous body and globe|diseases of the eye and adnexa$F$41-60	diseases of the eye and adnexa	0.9910150704677597	{'CI': array([0.96667729, 1.01575536]), 'Error Bound': 0.0, 'Reliable CI?': 'Yes'}	{'CI': array([0.96667729, 1.01575536]), 'Error Bound': 0.0, 'Reliable CI?': 'Yes'}	No	0.9910251995996332	{'CI': array([0.96714305, 1.01529471]), 'Error Bound': 0.0, 'Reliable CI?': 'Yes'}	{'CI': array([0.96714305, 1.01529471]), 'Error Bound': 0.0, 'Reliable CI?': 'Yes'}	No
565	Disorders of vitreous body and globe|diseases of the eye and adnexa$F$61-	diseases of the eye and adnexa	1.0274909683296658	{'CI': array([1.00479318, 1.05053374]), 'Error Bound': 0.0, 'Reliable CI?': 'Yes'}	{'CI': array([1.00177652, 1.0536491 ]), 'Error Bound': 0.0, 'Reliable CI?': 'Yes'}	Yes	0.9828971588964157	{'CI': array([0.96184764, 1.0042474 ]), 'Error Bound': 0.0, 'Reliable CI?': 'Yes'}	{'CI': array([0.96184764, 1.0042474 ]), 'Error Bound': 0.0, 'Reliable CI?': 'Yes'}	No
566	Disorders of vitreous body and globe|diseases of the eye and adnexa$M$21-40	diseases of the eye and adnexa	1.0007111388185073	{'CI': array([0.93037135, 1.07450962]), 'Error Bound': 0.0, 'Reliable CI?': 'Yes'}	{'CI': array([0.93037135, 1.07450962]), 'Error Bound': 0.0, 'Reliable CI?': 'Yes'}	No	1.0139312224782517	{'CI': array([0.94190949, 1.08956516]), 'Error Bound': 0.0, 'Reliable CI?': 'Yes'}	{'CI': array([0.94190949, 1.08956516]), 'Error Bound': 0.0, 'Reliable CI?': 'Yes'}	No
567	Disorders of vitreous body and globe|diseases of the eye and adnexa$M$41-60	diseases of the eye and adnexa	0.9891859993786504	{'CI': array([0.95705516, 1.02202257]), 'Error Bound': 0.0, 'Reliable CI?': 'Yes'}	{'CI': array([0.95705516, 1.02202257]), 'Error Bound': 0.0, 'Reliable CI?': 'Yes'}	No	0.9816487018810549	{'CI': array([0.95054185, 1.01341806]), 'Error Bound': 0.0, 'Reliable CI?': 'Yes'}	{'CI': array([0.95054185, 1.01341806]), 'Error Bound': 0.0, 'Reliable CI?': 'Yes'}	No
568	Disorders of vitreous body and globe|diseases of the eye and adnexa$M$61-	diseases of the eye and adnexa	1.0208913022789452	{'CI': array([0.99334253, 1.04895108]), 'Error Bound': 0.0, 'Reliable CI?': 'Yes'}	{'CI': array([0.99334253, 1.04895108]), 'Error Bound': 0.0, 'Reliable CI?': 'Yes'}	No	0.988686181537694	{'CI': array([0.96295408, 1.01486818]), 'Error Bound': 0.0, 'Reliable CI?': 'Yes'}	{'CI': array([0.96295408, 1.01486818]), 'Error Bound': 0.0, 'Reliable CI?': 'Yes'}	No
569	Glaucoma|diseases of the eye and adnexa$F$21-40	diseases of the eye and adnexa	0.9806894884934688	{'CI': array([0.93989478, 1.02263195]), 'Error Bound': 0.0, 'Reliable CI?': 'Yes'}	{'CI': array([0.93989478, 1.02263195]), 'Error Bound': 0.0, 'Reliable CI?': 'Yes'}	No	0.9934677881657527	{'CI': array([0.95057971, 1.03762036]), 'Error Bound': 0.0, 'Reliable CI?': 'Yes'}	{'CI': array([0.95057971, 1.03762036]), 'Error Bound': 0.0, 'Reliable CI?': 'Yes'}	No
570	Glaucoma|diseases of the eye and adnexa$F$41-60	diseases of the eye and adnexa	1.0108833170397655	{'CI': array([0.99597948, 1.02593613]), 'Error Bound': 0.0, 'Reliable CI?': 'Yes'}	{'CI': array([0.99597948, 1.02593613]), 'Error Bound': 0.0, 'Reliable CI?': 'Yes'}	No	0.987605183642727	{'CI': array([0.97290325, 1.00245317]), 'Error Bound': 0.0, 'Reliable CI?': 'Yes'}	{'CI': array([0.97290325, 1.00245317]), 'Error Bound': 0.0, 'Reliable CI?': 'Yes'}	No
571	Glaucoma|diseases of the eye and adnexa$F$61-	diseases of the eye and adnexa	1.0513703169044097	{'CI': array([1.03979647, 1.06303251]), 'Error Bound': 0.0, 'Reliable CI?': 'Yes'}	{'CI': array([1.0382519 , 1.06460235]), 'Error Bound': 0.0, 'Reliable CI?': 'Yes'}	Yes	0.9937028153131446	{'CI': array([0.98281529, 1.00466995]), 'Error Bound': 0.0, 'Reliable CI?': 'Yes'}	{'CI': array([0.98281529, 1.00466995]), 'Error Bound': 0.0, 'Reliable CI?': 'Yes'}	No
572	Glaucoma|diseases of the eye and adnexa$M$21-40	diseases of the eye and adnexa	0.9889724109882962	{'CI': array([0.94486476, 1.03442097]), 'Error Bound': 0.0, 'Reliable CI?': 'Yes'}	{'CI': array([0.94486476, 1.03442097]), 'Error Bound': 0.0, 'Reliable CI?': 'Yes'}	No	0.9686109814768663	{'CI': array([0.9232175 , 1.01543543]), 'Error Bound': 0.0, 'Reliable CI?': 'Yes'}	{'CI': array([0.9232175 , 1.01543543]), 'Error Bound': 0.0, 'Reliable CI?': 'Yes'}	No
573	Glaucoma|diseases of the eye and adnexa$M$41-60	diseases of the eye and adnexa	1.0216023400663334	{'CI': array([1.00437128, 1.03903214]), 'Error Bound': 0.0, 'Reliable CI?': 'Yes'}	{'CI': array([1.00207664, 1.04138363]), 'Error Bound': 0.0, 'Reliable CI?': 'Yes'}	Yes	0.9863544980273389	{'CI': array([0.96940106, 1.00350253]), 'Error Bound': 0.0, 'Reliable CI?': 'Yes'}	{'CI': array([0.96940106, 1.00350253]), 'Error Bound': 0.0, 'Reliable CI?': 'Yes'}	No
574	Glaucoma|diseases of the eye and adnexa$M$61-	diseases of the eye and adnexa	1.0613759362773796	{'CI': array([1.04790732, 1.07496396]), 'Error Bound': 0.0, 'Reliable CI?': 'Yes'}	{'CI': array([1.0461111 , 1.07679432]), 'Error Bound': 0.0, 'Reliable CI?': 'Yes'}	Yes	0.9937153239040377	{'CI': array([0.98111744, 1.00641991]), 'Error Bound': 0.0, 'Reliable CI?': 'Yes'}	{'CI': array([0.98111744, 1.00641991]), 'Error Bound': 0.0, 'Reliable CI?': 'Yes'}	No
575	Other disorders of eye and adnexa|diseases of the eye and adnexa$F$0-10	diseases of the eye and adnexa	1.0352491244491677	{'CI': array([0.96538204, 1.10848944]), 'Error Bound': 0.0, 'Reliable CI?': 'Yes'}	{'CI': array([0.96538204, 1.10848944]), 'Error Bound': 0.0, 'Reliable CI?': 'Yes'}	No	0.9661632723656962	{'CI': array([0.89681093, 1.03891937]), 'Error Bound': 0.0, 'Reliable CI?': 'Yes'}	{'CI': array([0.89681093, 1.03891937]), 'Error Bound': 0.0, 'Reliable CI?': 'Yes'}	No
576	Other disorders of eye and adnexa|diseases of the eye and adnexa$F$11-20	diseases of the eye and adnexa	0.9787982908326534	{'CI': array([0.90863091, 1.05243373]), 'Error Bound': 0.0, 'Reliable CI?': 'Yes'}	{'CI': array([0.90863091, 1.05243373]), 'Error Bound': 0.0, 'Reliable CI?': 'Yes'}	No	0.9956054343153101	{'CI': array([0.92238349, 1.07258824]), 'Error Bound': 0.0, 'Reliable CI?': 'Yes'}	{'CI': array([0.92238349, 1.07258824]), 'Error Bound': 0.0, 'Reliable CI?': 'Yes'}	No
577	Other disorders of eye and adnexa|diseases of the eye and adnexa$F$21-40	diseases of the eye and adnexa	0.99689620607076	{'CI': array([0.95182746, 1.04336212]), 'Error Bound': 0.0, 'Reliable CI?': 'Yes'}	{'CI': array([0.95182746, 1.04336212]), 'Error Bound': 0.0, 'Reliable CI?': 'Yes'}	No	0.9810396160820163	{'CI': array([0.93549779, 1.028016 ]), 'Error Bound': 0.0, 'Reliable CI?': 'Yes'}	{'CI': array([0.93549779, 1.028016 ]), 'Error Bound': 0.0, 'Reliable CI?': 'Yes'}	No
578	Other disorders of eye and adnexa|diseases of the eye and adnexa$F$41-60	diseases of the eye and adnexa	1.0069193581072553	{'CI': array([0.97065435, 1.04408048]), 'Error Bound': 0.0, 'Reliable CI?': 'Yes'}	{'CI': array([0.97065435, 1.04408048]), 'Error Bound': 0.0, 'Reliable CI?': 'Yes'}	No	0.9951883027944934	{'CI': array([0.95887673, 1.03240171]), 'Error Bound': 0.0, 'Reliable CI?': 'Yes'}	{'CI': array([0.95887673, 1.03240171]), 'Error Bound': 0.0, 'Reliable CI?': 'Yes'}	No
579	Other disorders of eye and adnexa|diseases of the eye and adnexa$F$61-	diseases of the eye and adnexa	1.013336591696847	{'CI': array([0.96608274, 1.06211794]), 'Error Bound': 0.0, 'Reliable CI?': 'Yes'}	{'CI': array([0.96608274, 1.06211794]), 'Error Bound': 0.0, 'Reliable CI?': 'Yes'}	No	0.9971431264037356	{'CI': array([0.95137551, 1.04434959]), 'Error Bound': 0.0, 'Reliable CI?': 'Yes'}	{'CI': array([0.95137551, 1.04434959]), 'Error Bound': 0.0, 'Reliable CI?': 'Yes'}	No
580	Other disorders of eye and adnexa|diseases of the eye and adnexa$M$0-10	diseases of the eye and adnexa	0.9896436432147229	{'CI': array([0.93128857, 1.05037027]), 'Error Bound': 0.0, 'Reliable CI?': 'Yes'}	{'CI': array([0.93128857, 1.05037027]), 'Error Bound': 0.0, 'Reliable CI?': 'Yes'}	No	0.9559067835606039	{'CI': array([0.89564691, 1.01872911]), 'Error Bound': 0.0, 'Reliable CI?': 'Yes'}	{'CI': array([0.89564691, 1.01872911]), 'Error Bound': 0.0, 'Reliable CI?': 'Yes'}	No
581	Other disorders of eye and adnexa|diseases of the eye and adnexa$M$11-20	diseases of the eye and adnexa	0.9914663360062298	{'CI': array([0.91901003, 1.06760999]), 'Error Bound': 0.0, 'Reliable CI?': 'Yes'}	{'CI': array([0.91901003, 1.06760999]), 'Error Bound': 0.0, 'Reliable CI?': 'Yes'}	No	1.033312673143263	{'CI': array([0.95505562, 1.11582414]), 'Error Bound': 0.0, 'Reliable CI?': 'Yes'}	{'CI': array([0.95505562, 1.11582414]), 'Error Bound': 0.0, 'Reliable CI?': 'Yes'}	No
582	Other disorders of eye and adnexa|diseases of the eye and adnexa$M$21-40	diseases of the eye and adnexa	0.9745402425729475	{'CI': array([0.91949558, 1.03169971]), 'Error Bound': 0.0, 'Reliable CI?': 'Yes'}	{'CI': array([0.91949558, 1.03169971]), 'Error Bound': 0.0, 'Reliable CI?': 'Yes'}	No	0.9928098630260419	{'CI': array([0.93535299, 1.05255928]), 'Error Bound': 0.0, 'Reliable CI?': 'Yes'}	{'CI': array([0.93535299, 1.05255928]), 'Error Bound': 0.0, 'Reliable CI?': 'Yes'}	No
583	Other disorders of eye and adnexa|diseases of the eye and adnexa$M$41-60	diseases of the eye and adnexa	0.9822380350149498	{'CI': array([0.93802026, 1.02780675]), 'Error Bound': 0.0, 'Reliable CI?': 'Yes'}	{'CI': array([0.93802026, 1.02780675]), 'Error Bound': 0.0, 'Reliable CI?': 'Yes'}	No	0.9983583403372049	{'CI': array([0.95309869, 1.04502608]), 'Error Bound': 0.0, 'Reliable CI?': 'Yes'}	{'CI': array([0.95309869, 1.04502608]), 'Error Bound': 0.0, 'Reliable CI?': 'Yes'}	No
584	Other disorders of eye and adnexa|diseases of the eye and adnexa$M$61-	diseases of the eye and adnexa	0.9979252926922698	{'CI': array([0.94597958, 1.05173278]), 'Error Bound': 0.0, 'Reliable CI?': 'Yes'}	{'CI': array([0.94597958, 1.05173278]), 'Error Bound': 0.0, 'Reliable CI?': 'Yes'}	No	0.9913984929737792	{'CI': array([0.94017051, 1.04443934]), 'Error Bound': 0.0, 'Reliable CI?': 'Yes'}	{'CI': array([0.94017051, 1.04443934]), 'Error Bound': 0.0, 'Reliable CI?': 'Yes'}	No
585	Visual disturbances and blindness|diseases of the eye and adnexa$F$0-10	diseases of the eye and adnexa	1.0169233892007987	{'CI': array([0.96888224, 1.06654555]), 'Error Bound': 0.0, 'Reliable CI?': 'Yes'}	{'CI': array([0.96888224, 1.06654555]), 'Error Bound': 0.0, 'Reliable CI?': 'Yes'}	No	0.9952185258067102	{'CI': array([0.94890166, 1.04301415]), 'Error Bound': 0.0, 'Reliable CI?': 'Yes'}	{'CI': array([0.94890166, 1.04301415]), 'Error Bound': 0.0, 'Reliable CI?': 'Yes'}	No
586	Visual disturbances and blindness|diseases of the eye and adnexa$F$11-20	diseases of the eye and adnexa	0.9881830839378262	{'CI': array([0.92914891, 1.04964501]), 'Error Bound': 0.0, 'Reliable CI?': 'Yes'}	{'CI': array([0.92914891, 1.04964501]), 'Error Bound': 0.0, 'Reliable CI?': 'Yes'}	No	1.0520703304290258	{'CI': array([0.99116404, 1.11550677]), 'Error Bound': 0.0, 'Reliable CI?': 'Yes'}	{'CI': array([0.99116404, 1.11550677]), 'Error Bound': 0.0, 'Reliable CI?': 'Yes'}	No
587	Visual disturbances and blindness|diseases of the eye and adnexa$F$21-40	diseases of the eye and adnexa	0.9996886632319929	{'CI': array([0.96028894, 1.040151 ]), 'Error Bound': 0.0, 'Reliable CI?': 'Yes'}	{'CI': array([0.96028894, 1.040151 ]), 'Error Bound': 0.0, 'Reliable CI?': 'Yes'}	No	0.978974300050443	{'CI': array([0.94053798, 1.01842818]), 'Error Bound': 0.0, 'Reliable CI?': 'Yes'}	{'CI': array([0.94053798, 1.01842818]), 'Error Bound': 0.0, 'Reliable CI?': 'Yes'}	No
588	Visual disturbances and blindness|diseases of the eye and adnexa$F$41-60	diseases of the eye and adnexa	0.9996756581712086	{'CI': array([0.97085515, 1.02906066]), 'Error Bound': 0.0, 'Reliable CI?': 'Yes'}	{'CI': array([0.97085515, 1.02906066]), 'Error Bound': 0.0, 'Reliable CI?': 'Yes'}	No	0.9943452152134011	{'CI': array([0.96584449, 1.02339873]), 'Error Bound': 0.0, 'Reliable CI?': 'Yes'}	{'CI': array([0.96584449, 1.02339873]), 'Error Bound': 0.0, 'Reliable CI?': 'Yes'}	No
589	Visual disturbances and blindness|diseases of the eye and adnexa$F$61-	diseases of the eye and adnexa	1.0227410479540933	{'CI': array([0.99000776, 1.0561978 ]), 'Error Bound': 0.0, 'Reliable CI?': 'Yes'}	{'CI': array([0.99000776, 1.0561978 ]), 'Error Bound': 0.0, 'Reliable CI?': 'Yes'}	No	0.9835598701702136	{'CI': array([0.95255576, 1.01522068]), 'Error Bound': 0.0, 'Reliable CI?': 'Yes'}	{'CI': array([0.95255576, 1.01522068]), 'Error Bound': 0.0, 'Reliable CI?': 'Yes'}	No
590	Visual disturbances and blindness|diseases of the eye and adnexa$M$0-10	diseases of the eye and adnexa	1.0511033905088887	{'CI': array([1.00399853, 1.09970965]), 'Error Bound': 0.0, 'Reliable CI?': 'Yes'}	{'CI': array([0.99779217, 1.10634582]), 'Error Bound': 0.0, 'Reliable CI?': 'Yes'}	No	0.9871501233076426	{'CI': array([0.94278946, 1.0328692 ]), 'Error Bound': 0.0, 'Reliable CI?': 'Yes'}	{'CI': array([0.94278946, 1.0328692 ]), 'Error Bound': 0.0, 'Reliable CI?': 'Yes'}	No
591	Visual disturbances and blindness|diseases of the eye and adnexa$M$11-20	diseases of the eye and adnexa	1.0179761266527063	{'CI': array([0.95100038, 1.08806156]), 'Error Bound': 0.0, 'Reliable CI?': 'Yes'}	{'CI': array([0.95100038, 1.08806156]), 'Error Bound': 0.0, 'Reliable CI?': 'Yes'}	No	0.9764812201071661	{'CI': array([0.9143469, 1.0413206]), 'Error Bound': 0.0, 'Reliable CI?': 'Yes'}	{'CI': array([0.9143469, 1.0413206]), 'Error Bound': 0.0, 'Reliable CI?': 'Yes'}	No
592	Visual disturbances and blindness|diseases of the eye and adnexa$M$21-40	diseases of the eye and adnexa	0.9744797646438087	{'CI': array([0.92021599, 1.03079769]), 'Error Bound': 0.0, 'Reliable CI?': 'Yes'}	{'CI': array([0.92021599, 1.03079769]), 'Error Bound': 0.0, 'Reliable CI?': 'Yes'}	No	0.9804006314813594	{'CI': array([0.9253332, 1.0375795]), 'Error Bound': 0.0, 'Reliable CI?': 'Yes'}	{'CI': array([0.9253332, 1.0375795]), 'Error Bound': 0.0, 'Reliable CI?': 'Yes'}	No
593	Visual disturbances and blindness|diseases of the eye and adnexa$M$41-60	diseases of the eye and adnexa	0.9882934884653205	{'CI': array([0.95310493, 1.02433052]), 'Error Bound': 0.0, 'Reliable CI?': 'Yes'}	{'CI': array([0.95310493, 1.02433052]), 'Error Bound': 0.0, 'Reliable CI?': 'Yes'}	No	0.9905675007825697	{'CI': array([0.95524406, 1.02674509]), 'Error Bound': 0.0, 'Reliable CI?': 'Yes'}	{'CI': array([0.95524406, 1.02674509]), 'Error Bound': 0.0, 'Reliable CI?': 'Yes'}	No
594	Visual disturbances and blindness|diseases of the eye and adnexa$M$61-	diseases of the eye and adnexa	1.0253122984245073	{'CI': array([0.98813877, 1.06342092]), 'Error Bound': 0.0, 'Reliable CI?': 'Yes'}	{'CI': array([0.98813877, 1.06342092]), 'Error Bound': 0.0, 'Reliable CI?': 'Yes'}	No	0.9670178418539344	{'CI': array([0.93241345, 1.0024469 ]), 'Error Bound': 0.0, 'Reliable CI?': 'Yes'}	{'CI': array([0.93241345, 1.0024469 ]), 'Error Bound': 0.0, 'Reliable CI?': 'Yes'}	No
595	Diseases of male genital organs|diseases of the genitourinary system: pelvis, genitals and breasts$F$21-40	diseases of the genitourinary system: pelvis, genitals and breasts	0.9816692100383806	{'CI': array([0.81753268, 1.16610611]), 'Error Bound': 2.2102934625815368e-232, 'Reliable CI?': 'Yes'}	{'CI': array([0.81753268, 1.16610611]), 'Error Bound': 2.2102934625815368e-232, 'Reliable CI?': 'Yes'}	No	0.8340114452275996	{'CI': array([0.69108818, 0.9929575 ]), 'Error Bound': 9.047326356203874e-250, 'Reliable CI?': 'Yes'}	{'CI': array([0.66976566, 1.01977742]), 'Error Bound': 9.047326356203874e-250, 'Reliable CI?': 'Yes'}	No
596	Diseases of male genital organs|diseases of the genitourinary system: pelvis, genitals and breasts$M$0-10	diseases of the genitourinary system: pelvis, genitals and breasts	1.0154688544697943	{'CI': array([0.98307061, 1.04857884]), 'Error Bound': 0.0, 'Reliable CI?': 'Yes'}	{'CI': array([0.98307061, 1.04857884]), 'Error Bound': 0.0, 'Reliable CI?': 'Yes'}	No	1.007279095448263	{'CI': array([0.97523165, 1.04002473]), 'Error Bound': 0.0, 'Reliable CI?': 'Yes'}	{'CI': array([0.97523165, 1.04002473]), 'Error Bound': 0.0, 'Reliable CI?': 'Yes'}	No
597	Diseases of male genital organs|diseases of the genitourinary system: pelvis, genitals and breasts$M$11-20	diseases of the genitourinary system: pelvis, genitals and breasts	1.0109654480312806	{'CI': array([0.97154954, 1.05144072]), 'Error Bound': 0.0, 'Reliable CI?': 'Yes'}	{'CI': array([0.97154954, 1.05144072]), 'Error Bound': 0.0, 'Reliable CI?': 'Yes'}	No	0.9811079115816745	{'CI': array([0.94252192, 1.02071855]), 'Error Bound': 0.0, 'Reliable CI?': 'Yes'}	{'CI': array([0.94252192, 1.02071855]), 'Error Bound': 0.0, 'Reliable CI?': 'Yes'}	No
598	Diseases of male genital organs|diseases of the genitourinary system: pelvis, genitals and breasts$M$21-40	diseases of the genitourinary system: pelvis, genitals and breasts	1.0102333087060302	{'CI': array([0.99270448, 1.02796862]), 'Error Bound': 0.0, 'Reliable CI?': 'Yes'}	{'CI': array([0.99270448, 1.02796862]), 'Error Bound': 0.0, 'Reliable CI?': 'Yes'}	No	0.9904521809779228	{'CI': array([0.97292943, 1.00818257]), 'Error Bound': 0.0, 'Reliable CI?': 'Yes'}	{'CI': array([0.97292943, 1.00818257]), 'Error Bound': 0.0, 'Reliable CI?': 'Yes'}	No
599	Diseases of male genital organs|diseases of the genitourinary system: pelvis, genitals and breasts$M$41-60	diseases of the genitourinary system: pelvis, genitals and breasts	1.0099001575772641	{'CI': array([1.00043997, 1.01942018]), 'Error Bound': 0.0, 'Reliable CI?': 'Yes'}	{'CI': array([0.99917656, 1.0207007 ]), 'Error Bound': 0.0, 'Reliable CI?': 'Yes'}	No	0.9812386803010579	{'CI': array([0.97193242, 0.99060337]), 'Error Bound': 0.0, 'Reliable CI?': 'Yes'}	{'CI': array([0.97047625, 0.99207933]), 'Error Bound': 0.0, 'Reliable CI?': 'Yes'}	Yes
600	Diseases of male genital organs|diseases of the genitourinary system: pelvis, genitals and breasts$M$61-	diseases of the genitourinary system: pelvis, genitals and breasts	1.0330202281102596	{'CI': array([1.02329422, 1.04280893]), 'Error Bound': 0.0, 'Reliable CI?': 'Yes'}	{'CI': array([1.0219954 , 1.04412568]), 'Error Bound': 0.0, 'Reliable CI?': 'Yes'}	Yes	0.9817913565410191	{'CI': array([0.97264226, 0.99099682]), 'Error Bound': 0.0, 'Reliable CI?': 'Yes'}	{'CI': array([0.97121059, 0.99244759]), 'Error Bound': 0.0, 'Reliable CI?': 'Yes'}	Yes
601	Disorders of breast|diseases of the genitourinary system: pelvis, genitals and breasts$F$11-20	diseases of the genitourinary system: pelvis, genitals and breasts	0.9900335346088007	{'CI': array([0.94973867, 1.0314442 ]), 'Error Bound': 0.0, 'Reliable CI?': 'Yes'}	{'CI': array([0.94973867, 1.0314442 ]), 'Error Bound': 0.0, 'Reliable CI?': 'Yes'}	No	0.9947992021231437	{'CI': array([0.95356212, 1.03720328]), 'Error Bound': 0.0, 'Reliable CI?': 'Yes'}	{'CI': array([0.95356212, 1.03720328]), 'Error Bound': 0.0, 'Reliable CI?': 'Yes'}	No
602	Disorders of breast|diseases of the genitourinary system: pelvis, genitals and breasts$F$21-40	diseases of the genitourinary system: pelvis, genitals and breasts	1.0060521821261843	{'CI': array([0.99286818, 1.01935282]), 'Error Bound': 0.0, 'Reliable CI?': 'Yes'}	{'CI': array([0.99286818, 1.01935282]), 'Error Bound': 0.0, 'Reliable CI?': 'Yes'}	No	1.0041462373715215	{'CI': array([0.99097874, 1.01743012]), 'Error Bound': 0.0, 'Reliable CI?': 'Yes'}	{'CI': array([0.99097874, 1.01743012]), 'Error Bound': 0.0, 'Reliable CI?': 'Yes'}	No
603	Disorders of breast|diseases of the genitourinary system: pelvis, genitals and breasts$F$41-60	diseases of the genitourinary system: pelvis, genitals and breasts	1.0083450742426092	{'CI': array([0.99979035, 1.01694871]), 'Error Bound': 0.0, 'Reliable CI?': 'Yes'}	{'CI': array([0.99979035, 1.01694871]), 'Error Bound': 0.0, 'Reliable CI?': 'Yes'}	No	0.9863977643117874	{'CI': array([0.97807119, 0.99477101]), 'Error Bound': 0.0, 'Reliable CI?': 'Yes'}	{'CI': array([0.97676782, 0.99609019]), 'Error Bound': 0.0, 'Reliable CI?': 'Yes'}	Yes
604	Disorders of breast|diseases of the genitourinary system: pelvis, genitals and breasts$F$61-	diseases of the genitourinary system: pelvis, genitals and breasts	1.025153068425836	{'CI': array([1.00945406, 1.04101647]), 'Error Bound': 0.0, 'Reliable CI?': 'Yes'}	{'CI': array([1.00736223, 1.04315532]), 'Error Bound': 0.0, 'Reliable CI?': 'Yes'}	Yes	0.9898986991394348	{'CI': array([0.97500927, 1.00493762]), 'Error Bound': 0.0, 'Reliable CI?': 'Yes'}	{'CI': array([0.97500927, 1.00493762]), 'Error Bound': 0.0, 'Reliable CI?': 'Yes'}	No
605	Disorders of breast|diseases of the genitourinary system: pelvis, genitals and breasts$M$11-20	diseases of the genitourinary system: pelvis, genitals and breasts	1.0257152095116604	{'CI': array([0.95622157, 1.0985536 ]), 'Error Bound': 0.0, 'Reliable CI?': 'Yes'}	{'CI': array([0.95622157, 1.0985536 ]), 'Error Bound': 0.0, 'Reliable CI?': 'Yes'}	No	0.9909645581457052	{'CI': array([0.91892618, 1.06664587]), 'Error Bound': 0.0, 'Reliable CI?': 'Yes'}	{'CI': array([0.91892618, 1.06664587]), 'Error Bound': 0.0, 'Reliable CI?': 'Yes'}	No
606	Disorders of breast|diseases of the genitourinary system: pelvis, genitals and breasts$M$41-60	diseases of the genitourinary system: pelvis, genitals and breasts	1.0490383240744356	{'CI': array([0.99004818, 1.11040228]), 'Error Bound': 0.0, 'Reliable CI?': 'Yes'}	{'CI': array([0.99004818, 1.11040228]), 'Error Bound': 0.0, 'Reliable CI?': 'Yes'}	No	0.9821467206226834	{'CI': array([0.92544374, 1.04108994]), 'Error Bound': 0.0, 'Reliable CI?': 'Yes'}	{'CI': array([0.92544374, 1.04108994]), 'Error Bound': 0.0, 'Reliable CI?': 'Yes'}	No
607	Inflammatory diseases of female pelvic organs|diseases of the genitourinary system: pelvis, genitals and breasts$F$0-10	diseases of the genitourinary system: pelvis, genitals and breasts	1.02191918476864	{'CI': array([0.97641606, 1.06883582]), 'Error Bound': 0.0, 'Reliable CI?': 'Yes'}	{'CI': array([0.97641606, 1.06883582]), 'Error Bound': 0.0, 'Reliable CI?': 'Yes'}	No	0.9847101004760961	{'CI': array([0.93933774, 1.03150574]), 'Error Bound': 0.0, 'Reliable CI?': 'Yes'}	{'CI': array([0.93933774, 1.03150574]), 'Error Bound': 0.0, 'Reliable CI?': 'Yes'}	No
608	Inflammatory diseases of female pelvic organs|diseases of the genitourinary system: pelvis, genitals and breasts$F$11-20	diseases of the genitourinary system: pelvis, genitals and breasts	0.9924884188478923	{'CI': array([0.96511327, 1.0203736 ]), 'Error Bound': 0.0, 'Reliable CI?': 'Yes'}	{'CI': array([0.96511327, 1.0203736 ]), 'Error Bound': 0.0, 'Reliable CI?': 'Yes'}	No	1.0135743548177063	{'CI': array([0.98538138, 1.04230452]), 'Error Bound': 0.0, 'Reliable CI?': 'Yes'}	{'CI': array([0.98538138, 1.04230452]), 'Error Bound': 0.0, 'Reliable CI?': 'Yes'}	No
609	Inflammatory diseases of female pelvic organs|diseases of the genitourinary system: pelvis, genitals and breasts$F$21-40	diseases of the genitourinary system: pelvis, genitals and breasts	1.0067773386453984	{'CI': array([0.99475641, 1.01889513]), 'Error Bound': 0.0, 'Reliable CI?': 'Yes'}	{'CI': array([0.99475641, 1.01889513]), 'Error Bound': 0.0, 'Reliable CI?': 'Yes'}	No	0.9884770533466289	{'CI': array([0.97667902, 1.00036893]), 'Error Bound': 0.0, 'Reliable CI?': 'Yes'}	{'CI': array([0.97667902, 1.00036893]), 'Error Bound': 0.0, 'Reliable CI?': 'Yes'}	No
610	Inflammatory diseases of female pelvic organs|diseases of the genitourinary system: pelvis, genitals and breasts$F$41-60	diseases of the genitourinary system: pelvis, genitals and breasts	1.0036227602608518	{'CI': array([0.98847829, 1.01892146]), 'Error Bound': 0.0, 'Reliable CI?': 'Yes'}	{'CI': array([0.98847829, 1.01892146]), 'Error Bound': 0.0, 'Reliable CI?': 'Yes'}	No	0.9820757716289473	{'CI': array([0.96743871, 0.99685786]), 'Error Bound': 0.0, 'Reliable CI?': 'Yes'}	{'CI': array([0.96515309, 0.99919262]), 'Error Bound': 0.0, 'Reliable CI?': 'Yes'}	Yes
611	Inflammatory diseases of female pelvic organs|diseases of the genitourinary system: pelvis, genitals and breasts$F$61-	diseases of the genitourinary system: pelvis, genitals and breasts	1.016222224159075	{'CI': array([0.98117482, 1.05210214]), 'Error Bound': 0.0, 'Reliable CI?': 'Yes'}	{'CI': array([0.98117482, 1.05210214]), 'Error Bound': 0.0, 'Reliable CI?': 'Yes'}	No	0.9747341133546866	{'CI': array([0.94213313, 1.00806418]), 'Error Bound': 0.0, 'Reliable CI?': 'Yes'}	{'CI': array([0.94213313, 1.00806418]), 'Error Bound': 0.0, 'Reliable CI?': 'Yes'}	No
612	Noninflammatory disorders of female genital tract|diseases of the genitourinary system: pelvis, genitals and breasts$F$0-10	diseases of the genitourinary system: pelvis, genitals and breasts	0.9825915472345116	{'CI': array([0.90067261, 1.06927439]), 'Error Bound': 0.0, 'Reliable CI?': 'Yes'}	{'CI': array([0.90067261, 1.06927439]), 'Error Bound': 0.0, 'Reliable CI?': 'Yes'}	No	1.0088728998688603	{'CI': array([0.92353547, 1.09934424]), 'Error Bound': 0.0, 'Reliable CI?': 'Yes'}	{'CI': array([0.92353547, 1.09934424]), 'Error Bound': 0.0, 'Reliable CI?': 'Yes'}	No
613	Noninflammatory disorders of female genital tract|diseases of the genitourinary system: pelvis, genitals and breasts$F$11-20	diseases of the genitourinary system: pelvis, genitals and breasts	0.9936176466419672	{'CI': array([0.97985565, 1.00750731]), 'Error Bound': 0.0, 'Reliable CI?': 'Yes'}	{'CI': array([0.97985565, 1.00750731]), 'Error Bound': 0.0, 'Reliable CI?': 'Yes'}	No	1.0107458636635067	{'CI': array([0.99661792, 1.02500757]), 'Error Bound': 0.0, 'Reliable CI?': 'Yes'}	{'CI': array([0.99661792, 1.02500757]), 'Error Bound': 0.0, 'Reliable CI?': 'Yes'}	No
614	Noninflammatory disorders of female genital tract|diseases of the genitourinary system: pelvis, genitals and breasts$F$21-40	diseases of the genitourinary system: pelvis, genitals and breasts	1.0113608711149733	{'CI': array([1.00581932, 1.01692289]), 'Error Bound': 0.0, 'Reliable CI?': 'Yes'}	{'CI': array([1.00507816, 1.0176699 ]), 'Error Bound': 0.0, 'Reliable CI?': 'Yes'}	Yes	0.9963473556086625	{'CI': array([0.99086417, 1.00185067]), 'Error Bound': 0.0, 'Reliable CI?': 'Yes'}	{'CI': array([0.99086417, 1.00185067]), 'Error Bound': 0.0, 'Reliable CI?': 'Yes'}	No
615	Noninflammatory disorders of female genital tract|diseases of the genitourinary system: pelvis, genitals and breasts$F$41-60	diseases of the genitourinary system: pelvis, genitals and breasts	1.0096941872502287	{'CI': array([1.00411193, 1.01529722]), 'Error Bound': 0.0, 'Reliable CI?': 'Yes'}	{'CI': array([1.00336534, 1.01604976]), 'Error Bound': 0.0, 'Reliable CI?': 'Yes'}	Yes	0.9812796407562189	{'CI': array([0.97590484, 0.98667388]), 'Error Bound': 0.0, 'Reliable CI?': 'Yes'}	{'CI': array([0.97506257, 0.98752273]), 'Error Bound': 0.0, 'Reliable CI?': 'Yes'}	Yes
616	Noninflammatory disorders of female genital tract|diseases of the genitourinary system: pelvis, genitals and breasts$F$61-	diseases of the genitourinary system: pelvis, genitals and breasts	1.026875554961926	{'CI': array([1.01440845, 1.03944605]), 'Error Bound': 0.0, 'Reliable CI?': 'Yes'}	{'CI': array([1.01274528, 1.0411388 ]), 'Error Bound': 0.0, 'Reliable CI?': 'Yes'}	Yes	0.9689366528013416	{'CI': array([0.95752238, 0.98043919]), 'Error Bound': 0.0, 'Reliable CI?': 'Yes'}	{'CI': array([0.95573784, 0.98225363]), 'Error Bound': 0.0, 'Reliable CI?': 'Yes'}	Yes
617	Noninflammatory disorders of female genital tract|diseases of the genitourinary system: pelvis, genitals and breasts$M$21-40	diseases of the genitourinary system: pelvis, genitals and breasts	1.023597858999391	{'CI': array([0.87948182, 1.18289419]), 'Error Bound': 0.0, 'Reliable CI?': 'Yes'}	{'CI': array([0.87948182, 1.18289419]), 'Error Bound': 0.0, 'Reliable CI?': 'Yes'}	No	0.9100782631278795	{'CI': array([0.77506021, 1.0588955 ]), 'Error Bound': 0.0, 'Reliable CI?': 'Yes'}	{'CI': array([0.77506021, 1.0588955 ]), 'Error Bound': 0.0, 'Reliable CI?': 'Yes'}	No
618	Noninflammatory disorders of female genital tract|diseases of the genitourinary system: pelvis, genitals and breasts$M$41-60	diseases of the genitourinary system: pelvis, genitals and breasts	1.0718631273332533	{'CI': array([0.94017897, 1.21589245]), 'Error Bound': 0.0, 'Reliable CI?': 'Yes'}	{'CI': array([0.94017897, 1.21589245]), 'Error Bound': 0.0, 'Reliable CI?': 'Yes'}	No	0.9306320232600144	{'CI': array([0.80847766, 1.06388875]), 'Error Bound': 0.0, 'Reliable CI?': 'Yes'}	{'CI': array([0.80847766, 1.06388875]), 'Error Bound': 0.0, 'Reliable CI?': 'Yes'}	No
619	Noninflammatory disorders of female genital tract|diseases of the genitourinary system: pelvis, genitals and breasts$M$61-	diseases of the genitourinary system: pelvis, genitals and breasts	1.074343791270423	{'CI': array([0.89355758, 1.27918461]), 'Error Bound': 5.424040457354101e-215, 'Reliable CI?': 'Yes'}	{'CI': array([0.89355758, 1.27918461]), 'Error Bound': 5.424040457354101e-215, 'Reliable CI?': 'Yes'}	No	1.0348047821895234	{'CI': array([0.86332401, 1.22808019]), 'Error Bound': 2.980470280117195e-228, 'Reliable CI?': 'Yes'}	{'CI': array([0.86332401, 1.22808019]), 'Error Bound': 2.980470280117195e-228, 'Reliable CI?': 'Yes'}	No
620	Other disorders of genitourinary tract|diseases of the genitourinary system: pelvis, genitals and breasts$F$0-10	diseases of the genitourinary system: pelvis, genitals and breasts	0.9180215103433347	{'CI': array([0.77925828, 1.0713787 ]), 'Error Bound': 7.63711515080144e-301, 'Reliable CI?': 'Yes'}	{'CI': array([0.77925828, 1.0713787 ]), 'Error Bound': 7.63711515080144e-301, 'Reliable CI?': 'Yes'}	No	0.9530124121267063	{'CI': array([0.79888858, 1.12511028]), 'Error Bound': 2.460910687238492e-254, 'Reliable CI?': 'Yes'}	{'CI': array([0.79888858, 1.12511028]), 'Error Bound': 2.460910687238492e-254, 'Reliable CI?': 'Yes'}	No
621	Other disorders of genitourinary tract|diseases of the genitourinary system: pelvis, genitals and breasts$F$11-20	diseases of the genitourinary system: pelvis, genitals and breasts	1.0263271332524302	{'CI': array([0.8994069 , 1.16486396]), 'Error Bound': 0.0, 'Reliable CI?': 'Yes'}	{'CI': array([0.8994069 , 1.16486396]), 'Error Bound': 0.0, 'Reliable CI?': 'Yes'}	No	0.854308693005683	{'CI': array([0.74066997, 0.97777105]), 'Error Bound': 0.0, 'Reliable CI?': 'Yes'}	{'CI': array([0.72355611, 0.99823811]), 'Error Bound': 0.0, 'Reliable CI?': 'Yes'}	Yes
622	Other disorders of genitourinary tract|diseases of the genitourinary system: pelvis, genitals and breasts$F$21-40	diseases of the genitourinary system: pelvis, genitals and breasts	0.9958146827649818	{'CI': array([0.94894623, 1.04419655]), 'Error Bound': 0.0, 'Reliable CI?': 'Yes'}	{'CI': array([0.94894623, 1.04419655]), 'Error Bound': 0.0, 'Reliable CI?': 'Yes'}	No	0.9751760432055455	{'CI': array([0.92843152, 1.02343624]), 'Error Bound': 0.0, 'Reliable CI?': 'Yes'}	{'CI': array([0.92843152, 1.02343624]), 'Error Bound': 0.0, 'Reliable CI?': 'Yes'}	No
623	Other disorders of genitourinary tract|diseases of the genitourinary system: pelvis, genitals and breasts$F$41-60	diseases of the genitourinary system: pelvis, genitals and breasts	1.0054184211042574	{'CI': array([0.96727751, 1.04455231]), 'Error Bound': 0.0, 'Reliable CI?': 'Yes'}	{'CI': array([0.96727751, 1.04455231]), 'Error Bound': 0.0, 'Reliable CI?': 'Yes'}	No	0.9887352156623437	{'CI': array([0.95102969, 1.02741622]), 'Error Bound': 0.0, 'Reliable CI?': 'Yes'}	{'CI': array([0.95102969, 1.02741622]), 'Error Bound': 0.0, 'Reliable CI?': 'Yes'}	No
624	Other disorders of genitourinary tract|diseases of the genitourinary system: pelvis, genitals and breasts$F$61-	diseases of the genitourinary system: pelvis, genitals and breasts	1.0175380465692114	{'CI': array([0.96650805, 1.07035149]), 'Error Bound': 0.0, 'Reliable CI?': 'Yes'}	{'CI': array([0.96650805, 1.07035149]), 'Error Bound': 0.0, 'Reliable CI?': 'Yes'}	No	0.9579378767040705	{'CI': array([0.91071007, 1.0067203 ]), 'Error Bound': 0.0, 'Reliable CI?': 'Yes'}	{'CI': array([0.91071007, 1.0067203 ]), 'Error Bound': 0.0, 'Reliable CI?': 'Yes'}	No
625	Other disorders of genitourinary tract|diseases of the genitourinary system: pelvis, genitals and breasts$M$0-10	diseases of the genitourinary system: pelvis, genitals and breasts	1.010471340365765	{'CI': array([0.86241988, 1.17468138]), 'Error Bound': 4.1859480015059316e-299, 'Reliable CI?': 'Yes'}	{'CI': array([0.86241988, 1.17468138]), 'Error Bound': 4.1859480015059316e-299, 'Reliable CI?': 'Yes'}	No	0.9442878374862083	{'CI': array([0.78665316, 1.1208357 ]), 'Error Bound': 8.987197188562851e-240, 'Reliable CI?': 'Yes'}	{'CI': array([0.78665316, 1.1208357 ]), 'Error Bound': 8.987197188562851e-240, 'Reliable CI?': 'Yes'}	No
626	Other disorders of genitourinary tract|diseases of the genitourinary system: pelvis, genitals and breasts$M$11-20	diseases of the genitourinary system: pelvis, genitals and breasts	1.0709333288980412	{'CI': array([0.88841101, 1.27806989]), 'Error Bound': 1.4674482462742016e-209, 'Reliable CI?': 'Yes'}	{'CI': array([0.88841101, 1.27806989]), 'Error Bound': 1.4674482462742016e-209, 'Reliable CI?': 'Yes'}	No	0.9903638212129872	{'CI': array([0.80510069, 1.20180726]), 'Error Bound': 8.060607284197632e-183, 'Reliable CI?': 'Yes'}	{'CI': array([0.80510069, 1.20180726]), 'Error Bound': 8.060607284197632e-183, 'Reliable CI?': 'Yes'}	No
627	Other disorders of genitourinary tract|diseases of the genitourinary system: pelvis, genitals and breasts$M$21-40	diseases of the genitourinary system: pelvis, genitals and breasts	1.0008179423521195	{'CI': array([0.89416003, 1.11563508]), 'Error Bound': 0.0, 'Reliable CI?': 'Yes'}	{'CI': array([0.89416003, 1.11563508]), 'Error Bound': 0.0, 'Reliable CI?': 'Yes'}	No	0.9664767668159167	{'CI': array([0.85740166, 1.08420306]), 'Error Bound': 0.0, 'Reliable CI?': 'Yes'}	{'CI': array([0.85740166, 1.08420306]), 'Error Bound': 0.0, 'Reliable CI?': 'Yes'}	No
628	Other disorders of genitourinary tract|diseases of the genitourinary system: pelvis, genitals and breasts$M$41-60	diseases of the genitourinary system: pelvis, genitals and breasts	0.9771374187239671	{'CI': array([0.91505454, 1.04192148]), 'Error Bound': 0.0, 'Reliable CI?': 'Yes'}	{'CI': array([0.91505454, 1.04192148]), 'Error Bound': 0.0, 'Reliable CI?': 'Yes'}	No	0.9804514849808744	{'CI': array([0.91679244, 1.04694954]), 'Error Bound': 0.0, 'Reliable CI?': 'Yes'}	{'CI': array([0.91679244, 1.04694954]), 'Error Bound': 0.0, 'Reliable CI?': 'Yes'}	No
629	Other disorders of genitourinary tract|diseases of the genitourinary system: pelvis, genitals and breasts$M$61-	diseases of the genitourinary system: pelvis, genitals and breasts	1.0287209521974194	{'CI': array([0.9700508 , 1.08975182]), 'Error Bound': 0.0, 'Reliable CI?': 'Yes'}	{'CI': array([0.9700508 , 1.08975182]), 'Error Bound': 0.0, 'Reliable CI?': 'Yes'}	No	0.9722601997254232	{'CI': array([0.91575901, 1.03098945]), 'Error Bound': 0.0, 'Reliable CI?': 'Yes'}	{'CI': array([0.91575901, 1.03098945]), 'Error Bound': 0.0, 'Reliable CI?': 'Yes'}	No
630	Glomerular diseases|diseases of the genitourinary system: urinary system$F$0-10	diseases of the genitourinary system: urinary system	1.0420928700940533	{'CI': array([0.87803518, 1.2259948 ]), 'Error Bound': 6.052679351822608e-252, 'Reliable CI?': 'Yes'}	{'CI': array([0.87803518, 1.2259948 ]), 'Error Bound': 6.052679351822608e-252, 'Reliable CI?': 'Yes'}	No	1.1008897592729194	{'CI': array([0.92377484, 1.30085767]), 'Error Bound': 1.6329888631407447e-231, 'Reliable CI?': 'Yes'}	{'CI': array([0.92377484, 1.30085767]), 'Error Bound': 1.6329888631407447e-231, 'Reliable CI?': 'Yes'}	No
631	Glomerular diseases|diseases of the genitourinary system: urinary system$F$11-20	diseases of the genitourinary system: urinary system	1.0174530179319772	{'CI': array([0.88489773, 1.16277207]), 'Error Bound': 0.0, 'Reliable CI?': 'Yes'}	{'CI': array([0.88489773, 1.16277207]), 'Error Bound': 0.0, 'Reliable CI?': 'Yes'}	No	0.9642203182585393	{'CI': array([0.83744811, 1.10284138]), 'Error Bound': 0.0, 'Reliable CI?': 'Yes'}	{'CI': array([0.83744811, 1.10284138]), 'Error Bound': 0.0, 'Reliable CI?': 'Yes'}	No
632	Glomerular diseases|diseases of the genitourinary system: urinary system$F$21-40	diseases of the genitourinary system: urinary system	0.9999995397722867	{'CI': array([0.92046697, 1.0839839 ]), 'Error Bound': 0.0, 'Reliable CI?': 'Yes'}	{'CI': array([0.92046697, 1.0839839 ]), 'Error Bound': 0.0, 'Reliable CI?': 'Yes'}	No	0.9607859938059626	{'CI': array([0.88396657, 1.04180746]), 'Error Bound': 0.0, 'Reliable CI?': 'Yes'}	{'CI': array([0.88396657, 1.04180746]), 'Error Bound': 0.0, 'Reliable CI?': 'Yes'}	No
633	Glomerular diseases|diseases of the genitourinary system: urinary system$F$41-60	diseases of the genitourinary system: urinary system	1.004939218609607	{'CI': array([0.9427455 , 1.06981776]), 'Error Bound': 0.0, 'Reliable CI?': 'Yes'}	{'CI': array([0.9427455 , 1.06981776]), 'Error Bound': 0.0, 'Reliable CI?': 'Yes'}	No	1.0152012389827922	{'CI': array([0.95221519, 1.08093203]), 'Error Bound': 0.0, 'Reliable CI?': 'Yes'}	{'CI': array([0.95221519, 1.08093203]), 'Error Bound': 0.0, 'Reliable CI?': 'Yes'}	No
634	Glomerular diseases|diseases of the genitourinary system: urinary system$F$61-	diseases of the genitourinary system: urinary system	1.0231016585149733	{'CI': array([0.94341668, 1.10721375]), 'Error Bound': 0.0, 'Reliable CI?': 'Yes'}	{'CI': array([0.94341668, 1.10721375]), 'Error Bound': 0.0, 'Reliable CI?': 'Yes'}	No	1.0310445483653055	{'CI': array([0.95268429, 1.11366858]), 'Error Bound': 0.0, 'Reliable CI?': 'Yes'}	{'CI': array([0.95268429, 1.11366858]), 'Error Bound': 0.0, 'Reliable CI?': 'Yes'}	No
635	Glomerular diseases|diseases of the genitourinary system: urinary system$M$0-10	diseases of the genitourinary system: urinary system	0.9624589372231532	{'CI': array([0.8303488 , 1.10751284]), 'Error Bound': 0.0, 'Reliable CI?': 'Yes'}	{'CI': array([0.8303488 , 1.10751284]), 'Error Bound': 0.0, 'Reliable CI?': 'Yes'}	No	0.9937233805437821	{'CI': array([0.85521334, 1.14636101]), 'Error Bound': 0.0, 'Reliable CI?': 'Yes'}	{'CI': array([0.85521334, 1.14636101]), 'Error Bound': 0.0, 'Reliable CI?': 'Yes'}	No
636	Glomerular diseases|diseases of the genitourinary system: urinary system$M$11-20	diseases of the genitourinary system: urinary system	1.0243455284186522	{'CI': array([0.89156834, 1.16989894]), 'Error Bound': 0.0, 'Reliable CI?': 'Yes'}	{'CI': array([0.89156834, 1.16989894]), 'Error Bound': 0.0, 'Reliable CI?': 'Yes'}	No	0.9345507115927982	{'CI': array([0.80744755, 1.07369864]), 'Error Bound': 0.0, 'Reliable CI?': 'Yes'}	{'CI': array([0.80744755, 1.07369864]), 'Error Bound': 0.0, 'Reliable CI?': 'Yes'}	No
637	Glomerular diseases|diseases of the genitourinary system: urinary system$M$21-40	diseases of the genitourinary system: urinary system	0.9357263540014576	{'CI': array([0.8486028 , 1.02834534]), 'Error Bound': 0.0, 'Reliable CI?': 'Yes'}	{'CI': array([0.8486028 , 1.02834534]), 'Error Bound': 0.0, 'Reliable CI?': 'Yes'}	No	0.9477971249668254	{'CI': array([0.85688842, 1.04467702]), 'Error Bound': 0.0, 'Reliable CI?': 'Yes'}	{'CI': array([0.85688842, 1.04467702]), 'Error Bound': 0.0, 'Reliable CI?': 'Yes'}	No
638	Glomerular diseases|diseases of the genitourinary system: urinary system$M$41-60	diseases of the genitourinary system: urinary system	0.984537463082437	{'CI': array([0.92729201, 1.04406589]), 'Error Bound': 0.0, 'Reliable CI?': 'Yes'}	{'CI': array([0.92729201, 1.04406589]), 'Error Bound': 0.0, 'Reliable CI?': 'Yes'}	No	1.0484103685631547	{'CI': array([0.98748699, 1.11186882]), 'Error Bound': 0.0, 'Reliable CI?': 'Yes'}	{'CI': array([0.98748699, 1.11186882]), 'Error Bound': 0.0, 'Reliable CI?': 'Yes'}	No
639	Glomerular diseases|diseases of the genitourinary system: urinary system$M$61-	diseases of the genitourinary system: urinary system	1.0826834687352944	{'CI': array([1.01073539, 1.15814883]), 'Error Bound': 0.0, 'Reliable CI?': 'Yes'}	{'CI': array([1.0013347 , 1.16855761]), 'Error Bound': 0.0, 'Reliable CI?': 'Yes'}	Yes	0.993707446143862	{'CI': array([0.9262573 , 1.06433338]), 'Error Bound': 0.0, 'Reliable CI?': 'Yes'}	{'CI': array([0.9262573 , 1.06433338]), 'Error Bound': 0.0, 'Reliable CI?': 'Yes'}	No
640	Other diseases of urinary system|diseases of the genitourinary system: urinary system$F$0-10	diseases of the genitourinary system: urinary system	1.0203272103613326	{'CI': array([0.99966013, 1.04128118]), 'Error Bound': 0.0, 'Reliable CI?': 'Yes'}	{'CI': array([0.99966013, 1.04128118]), 'Error Bound': 0.0, 'Reliable CI?': 'Yes'}	No	0.9868302290842159	{'CI': array([0.96677476, 1.0071588 ]), 'Error Bound': 0.0, 'Reliable CI?': 'Yes'}	{'CI': array([0.96677476, 1.0071588 ]), 'Error Bound': 0.0, 'Reliable CI?': 'Yes'}	No
641	Other diseases of urinary system|diseases of the genitourinary system: urinary system$F$11-20	diseases of the genitourinary system: urinary system	1.0067329537865104	{'CI': array([0.9872139, 1.0265087]), 'Error Bound': 0.0, 'Reliable CI?': 'Yes'}	{'CI': array([0.9872139, 1.0265087]), 'Error Bound': 0.0, 'Reliable CI?': 'Yes'}	No	0.9844767077486607	{'CI': array([0.96570609, 1.00348627]), 'Error Bound': 0.0, 'Reliable CI?': 'Yes'}	{'CI': array([0.96570609, 1.00348627]), 'Error Bound': 0.0, 'Reliable CI?': 'Yes'}	No
642	Other diseases of urinary system|diseases of the genitourinary system: urinary system$F$21-40	diseases of the genitourinary system: urinary system	0.998713894142519	{'CI': array([0.98836591, 1.00913377]), 'Error Bound': 0.0, 'Reliable CI?': 'Yes'}	{'CI': array([0.98836591, 1.00913377]), 'Error Bound': 0.0, 'Reliable CI?': 'Yes'}	No	0.9939425836072461	{'CI': array([0.98387725, 1.00407602]), 'Error Bound': 0.0, 'Reliable CI?': 'Yes'}	{'CI': array([0.98387725, 1.00407602]), 'Error Bound': 0.0, 'Reliable CI?': 'Yes'}	No
643	Other diseases of urinary system|diseases of the genitourinary system: urinary system$F$41-60	diseases of the genitourinary system: urinary system	1.0010775025825462	{'CI': array([0.99256834, 1.00963518]), 'Error Bound': 0.0, 'Reliable CI?': 'Yes'}	{'CI': array([0.99256834, 1.00963518]), 'Error Bound': 0.0, 'Reliable CI?': 'Yes'}	No	0.9882452721683419	{'CI': array([0.98006669, 0.99646885]), 'Error Bound': 0.0, 'Reliable CI?': 'Yes'}	{'CI': array([0.97878641, 0.99776437]), 'Error Bound': 0.0, 'Reliable CI?': 'Yes'}	Yes
644	Other diseases of urinary system|diseases of the genitourinary system: urinary system$F$61-	diseases of the genitourinary system: urinary system	1.0160870287247203	{'CI': array([1.00630152, 1.02593634]), 'Error Bound': 0.0, 'Reliable CI?': 'Yes'}	{'CI': array([1.00499481, 1.02726131]), 'Error Bound': 0.0, 'Reliable CI?': 'Yes'}	Yes	0.9864894861790464	{'CI': array([0.97732941, 0.99570598]), 'Error Bound': 0.0, 'Reliable CI?': 'Yes'}	{'CI': array([0.97589603, 0.99715848]), 'Error Bound': 0.0, 'Reliable CI?': 'Yes'}	Yes
645	Other diseases of urinary system|diseases of the genitourinary system: urinary system$M$0-10	diseases of the genitourinary system: urinary system	0.9946739244001961	{'CI': array([0.95613252, 1.03423403]), 'Error Bound': 0.0, 'Reliable CI?': 'Yes'}	{'CI': array([0.95613252, 1.03423403]), 'Error Bound': 0.0, 'Reliable CI?': 'Yes'}	No	0.9973050435911135	{'CI': array([0.95845626, 1.03718811]), 'Error Bound': 0.0, 'Reliable CI?': 'Yes'}	{'CI': array([0.95845626, 1.03718811]), 'Error Bound': 0.0, 'Reliable CI?': 'Yes'}	No
646	Other diseases of urinary system|diseases of the genitourinary system: urinary system$M$11-20	diseases of the genitourinary system: urinary system	1.0087127260252664	{'CI': array([0.96242091, 1.05647376]), 'Error Bound': 0.0, 'Reliable CI?': 'Yes'}	{'CI': array([0.96242091, 1.05647376]), 'Error Bound': 0.0, 'Reliable CI?': 'Yes'}	No	0.992356633391938	{'CI': array([0.94659738, 1.03955846]), 'Error Bound': 0.0, 'Reliable CI?': 'Yes'}	{'CI': array([0.94659738, 1.03955846]), 'Error Bound': 0.0, 'Reliable CI?': 'Yes'}	No
647	Other diseases of urinary system|diseases of the genitourinary system: urinary system$M$21-40	diseases of the genitourinary system: urinary system	1.0034930624141145	{'CI': array([0.9762159 , 1.03127467]), 'Error Bound': 0.0, 'Reliable CI?': 'Yes'}	{'CI': array([0.9762159 , 1.03127467]), 'Error Bound': 0.0, 'Reliable CI?': 'Yes'}	No	1.01340672041055	{'CI': array([0.98563289, 1.04170177]), 'Error Bound': 0.0, 'Reliable CI?': 'Yes'}	{'CI': array([0.98563289, 1.04170177]), 'Error Bound': 0.0, 'Reliable CI?': 'Yes'}	No
648	Other diseases of urinary system|diseases of the genitourinary system: urinary system$M$41-60	diseases of the genitourinary system: urinary system	1.0064086031065798	{'CI': array([0.98858916, 1.02444176]), 'Error Bound': 0.0, 'Reliable CI?': 'Yes'}	{'CI': array([0.98858916, 1.02444176]), 'Error Bound': 0.0, 'Reliable CI?': 'Yes'}	No	0.982407437547567	{'CI': array([0.96501687, 1.00000309]), 'Error Bound': 0.0, 'Reliable CI?': 'Yes'}	{'CI': array([0.96501687, 1.00000309]), 'Error Bound': 0.0, 'Reliable CI?': 'Yes'}	No
649	Other diseases of urinary system|diseases of the genitourinary system: urinary system$M$61-	diseases of the genitourinary system: urinary system	1.0208460523103307	{'CI': array([1.00650785, 1.03532146]), 'Error Bound': 0.0, 'Reliable CI?': 'Yes'}	{'CI': array([1.0045964 , 1.03727215]), 'Error Bound': 0.0, 'Reliable CI?': 'Yes'}	Yes	0.9804108761756933	{'CI': array([0.96683644, 0.99410983]), 'Error Bound': 0.0, 'Reliable CI?': 'Yes'}	{'CI': array([0.96471588, 0.99627257]), 'Error Bound': 0.0, 'Reliable CI?': 'Yes'}	Yes
650	Other disorders of kidney and ureter|diseases of the genitourinary system: urinary system$F$0-10	diseases of the genitourinary system: urinary system	1.0439883843135769	{'CI': array([0.91980276, 1.17921164]), 'Error Bound': 0.0, 'Reliable CI?': 'Yes'}	{'CI': array([0.91980276, 1.17921164]), 'Error Bound': 0.0, 'Reliable CI?': 'Yes'}	No	0.9882514099234364	{'CI': array([0.86838781, 1.11857358]), 'Error Bound': 0.0, 'Reliable CI?': 'Yes'}	{'CI': array([0.86838781, 1.11857358]), 'Error Bound': 0.0, 'Reliable CI?': 'Yes'}	No
651	Other disorders of kidney and ureter|diseases of the genitourinary system: urinary system$F$11-20	diseases of the genitourinary system: urinary system	1.0275022344981362	{'CI': array([0.91075391, 1.15400426]), 'Error Bound': 0.0, 'Reliable CI?': 'Yes'}	{'CI': array([0.91075391, 1.15400426]), 'Error Bound': 0.0, 'Reliable CI?': 'Yes'}	No	1.0240618673583493	{'CI': array([0.90939002, 1.14813733]), 'Error Bound': 0.0, 'Reliable CI?': 'Yes'}	{'CI': array([0.90939002, 1.14813733]), 'Error Bound': 0.0, 'Reliable CI?': 'Yes'}	No
652	Other disorders of kidney and ureter|diseases of the genitourinary system: urinary system$F$21-40	diseases of the genitourinary system: urinary system	0.9900453500134755	{'CI': array([0.94480647, 1.03669546]), 'Error Bound': 0.0, 'Reliable CI?': 'Yes'}	{'CI': array([0.94480647, 1.03669546]), 'Error Bound': 0.0, 'Reliable CI?': 'Yes'}	No	1.0214827762152436	{'CI': array([0.97474335, 1.0697136 ]), 'Error Bound': 0.0, 'Reliable CI?': 'Yes'}	{'CI': array([0.97474335, 1.0697136 ]), 'Error Bound': 0.0, 'Reliable CI?': 'Yes'}	No
653	Other disorders of kidney and ureter|diseases of the genitourinary system: urinary system$F$41-60	diseases of the genitourinary system: urinary system	1.028442963089747	{'CI': array([1.0053596 , 1.05188357]), 'Error Bound': 0.0, 'Reliable CI?': 'Yes'}	{'CI': array([1.00229215, 1.05505321]), 'Error Bound': 0.0, 'Reliable CI?': 'Yes'}	Yes	1.0035240900397127	{'CI': array([0.98077439, 1.02662353]), 'Error Bound': 0.0, 'Reliable CI?': 'Yes'}	{'CI': array([0.98077439, 1.02662353]), 'Error Bound': 0.0, 'Reliable CI?': 'Yes'}	No
654	Other disorders of kidney and ureter|diseases of the genitourinary system: urinary system$F$61-	diseases of the genitourinary system: urinary system	1.0056008030043309	{'CI': array([0.98622363, 1.02523068]), 'Error Bound': 0.0, 'Reliable CI?': 'Yes'}	{'CI': array([0.98622363, 1.02523068]), 'Error Bound': 0.0, 'Reliable CI?': 'Yes'}	No	0.992983592157836	{'CI': array([0.97386774, 1.01234627]), 'Error Bound': 0.0, 'Reliable CI?': 'Yes'}	{'CI': array([0.97386774, 1.01234627]), 'Error Bound': 0.0, 'Reliable CI?': 'Yes'}	No
655	Other disorders of kidney and ureter|diseases of the genitourinary system: urinary system$M$0-10	diseases of the genitourinary system: urinary system	1.0010951258015803	{'CI': array([0.89230564, 1.11839188]), 'Error Bound': 0.0, 'Reliable CI?': 'Yes'}	{'CI': array([0.89230564, 1.11839188]), 'Error Bound': 0.0, 'Reliable CI?': 'Yes'}	No	1.0114680538490632	{'CI': array([0.90163063, 1.12995179]), 'Error Bound': 0.0, 'Reliable CI?': 'Yes'}	{'CI': array([0.90163063, 1.12995179]), 'Error Bound': 0.0, 'Reliable CI?': 'Yes'}	No
656	Other disorders of kidney and ureter|diseases of the genitourinary system: urinary system$M$11-20	diseases of the genitourinary system: urinary system	1.0535213527359886	{'CI': array([0.92839866, 1.18980973]), 'Error Bound': 0.0, 'Reliable CI?': 'Yes'}	{'CI': array([0.92839866, 1.18980973]), 'Error Bound': 0.0, 'Reliable CI?': 'Yes'}	No	0.9631490765554084	{'CI': array([0.84830892, 1.08763081]), 'Error Bound': 0.0, 'Reliable CI?': 'Yes'}	{'CI': array([0.84830892, 1.08763081]), 'Error Bound': 0.0, 'Reliable CI?': 'Yes'}	No
657	Other disorders of kidney and ureter|diseases of the genitourinary system: urinary system$M$21-40	diseases of the genitourinary system: urinary system	1.001852471288477	{'CI': array([0.95661309, 1.04849731]), 'Error Bound': 0.0, 'Reliable CI?': 'Yes'}	{'CI': array([0.95661309, 1.04849731]), 'Error Bound': 0.0, 'Reliable CI?': 'Yes'}	No	0.9955465639299028	{'CI': array([0.94956957, 1.04297853]), 'Error Bound': 0.0, 'Reliable CI?': 'Yes'}	{'CI': array([0.94956957, 1.04297853]), 'Error Bound': 0.0, 'Reliable CI?': 'Yes'}	No
658	Other disorders of kidney and ureter|diseases of the genitourinary system: urinary system$M$41-60	diseases of the genitourinary system: urinary system	1.0188981947757036	{'CI': array([0.99866023, 1.03941111]), 'Error Bound': 0.0, 'Reliable CI?': 'Yes'}	{'CI': array([0.99866023, 1.03941111]), 'Error Bound': 0.0, 'Reliable CI?': 'Yes'}	No	1.0164598173542732	{'CI': array([0.99633363, 1.03685805]), 'Error Bound': 0.0, 'Reliable CI?': 'Yes'}	{'CI': array([0.99633363, 1.03685805]), 'Error Bound': 0.0, 'Reliable CI?': 'Yes'}	No
659	Other disorders of kidney and ureter|diseases of the genitourinary system: urinary system$M$61-	diseases of the genitourinary system: urinary system	1.010412417677189	{'CI': array([0.99322152, 1.02780161]), 'Error Bound': 0.0, 'Reliable CI?': 'Yes'}	{'CI': array([0.99322152, 1.02780161]), 'Error Bound': 0.0, 'Reliable CI?': 'Yes'}	No	0.9835416632968382	{'CI': array([0.96669096, 1.00058446]), 'Error Bound': 0.0, 'Reliable CI?': 'Yes'}	{'CI': array([0.96669096, 1.00058446]), 'Error Bound': 0.0, 'Reliable CI?': 'Yes'}	No
660	Renal failure|diseases of the genitourinary system: urinary system$F$0-10	diseases of the genitourinary system: urinary system	0.9696343288386573	{'CI': array([0.85176705, 1.09766873]), 'Error Bound': 0.0, 'Reliable CI?': 'Yes'}	{'CI': array([0.85176705, 1.09766873]), 'Error Bound': 0.0, 'Reliable CI?': 'Yes'}	No	0.9400636385530016	{'CI': array([0.81872882, 1.07231838]), 'Error Bound': 0.0, 'Reliable CI?': 'Yes'}	{'CI': array([0.81872882, 1.07231838]), 'Error Bound': 0.0, 'Reliable CI?': 'Yes'}	No
661	Renal failure|diseases of the genitourinary system: urinary system$F$11-20	diseases of the genitourinary system: urinary system	1.017961816830316	{'CI': array([0.93463397, 1.10615859]), 'Error Bound': 0.0, 'Reliable CI?': 'Yes'}	{'CI': array([0.93463397, 1.10615859]), 'Error Bound': 0.0, 'Reliable CI?': 'Yes'}	No	1.0026847638307808	{'CI': array([0.91836249, 1.0920211 ]), 'Error Bound': 0.0, 'Reliable CI?': 'Yes'}	{'CI': array([0.91836249, 1.0920211 ]), 'Error Bound': 0.0, 'Reliable CI?': 'Yes'}	No
662	Renal failure|diseases of the genitourinary system: urinary system$F$21-40	diseases of the genitourinary system: urinary system	0.9893504532304377	{'CI': array([0.96191999, 1.01729359]), 'Error Bound': 0.0, 'Reliable CI?': 'Yes'}	{'CI': array([0.96191999, 1.01729359]), 'Error Bound': 0.0, 'Reliable CI?': 'Yes'}	No	1.0260318412234126	{'CI': array([0.99713002, 1.05549621]), 'Error Bound': 0.0, 'Reliable CI?': 'Yes'}	{'CI': array([0.99713002, 1.05549621]), 'Error Bound': 0.0, 'Reliable CI?': 'Yes'}	No
663	Renal failure|diseases of the genitourinary system: urinary system$F$41-60	diseases of the genitourinary system: urinary system	1.0072481593898364	{'CI': array([0.99458218, 1.02002171]), 'Error Bound': 0.0, 'Reliable CI?': 'Yes'}	{'CI': array([0.99458218, 1.02002171]), 'Error Bound': 0.0, 'Reliable CI?': 'Yes'}	No	1.0341960063618953	{'CI': array([1.02106768, 1.04743888]), 'Error Bound': 0.0, 'Reliable CI?': 'Yes'}	{'CI': array([1.01901629, 1.04952906]), 'Error Bound': 0.0, 'Reliable CI?': 'Yes'}	Yes
664	Renal failure|diseases of the genitourinary system: urinary system$F$61-	diseases of the genitourinary system: urinary system	1.0011484015589562	{'CI': array([0.99178337, 1.01057215]), 'Error Bound': 0.0, 'Reliable CI?': 'Yes'}	{'CI': array([0.99178337, 1.01057215]), 'Error Bound': 0.0, 'Reliable CI?': 'Yes'}	No	1.0284471734898888	{'CI': array([1.01877328, 1.03818315]), 'Error Bound': 0.0, 'Reliable CI?': 'Yes'}	{'CI': array([1.01725971, 1.03971774]), 'Error Bound': 0.0, 'Reliable CI?': 'Yes'}	Yes
665	Renal failure|diseases of the genitourinary system: urinary system$M$0-10	diseases of the genitourinary system: urinary system	1.0400306658705085	{'CI': array([0.9430147, 1.1436642]), 'Error Bound': 0.0, 'Reliable CI?': 'Yes'}	{'CI': array([0.9430147, 1.1436642]), 'Error Bound': 0.0, 'Reliable CI?': 'Yes'}	No	1.0040771538206286	{'CI': array([0.91081103, 1.10351973]), 'Error Bound': 0.0, 'Reliable CI?': 'Yes'}	{'CI': array([0.91081103, 1.10351973]), 'Error Bound': 0.0, 'Reliable CI?': 'Yes'}	No
666	Renal failure|diseases of the genitourinary system: urinary system$M$11-20	diseases of the genitourinary system: urinary system	1.080851539276632	{'CI': array([1.00178036, 1.16419963]), 'Error Bound': 0.0, 'Reliable CI?': 'Yes'}	{'CI': array([0.99147424, 1.1757321 ]), 'Error Bound': 0.0, 'Reliable CI?': 'Yes'}	No	0.932591945331596	{'CI': array([0.86242125, 1.00628672]), 'Error Bound': 0.0, 'Reliable CI?': 'Yes'}	{'CI': array([0.86242125, 1.00628672]), 'Error Bound': 0.0, 'Reliable CI?': 'Yes'}	No
667	Renal failure|diseases of the genitourinary system: urinary system$M$21-40	diseases of the genitourinary system: urinary system	0.9981308801552351	{'CI': array([0.97315752, 1.02352718]), 'Error Bound': 0.0, 'Reliable CI?': 'Yes'}	{'CI': array([0.97315752, 1.02352718]), 'Error Bound': 0.0, 'Reliable CI?': 'Yes'}	No	1.0254998953967924	{'CI': array([0.99954964, 1.05190275]), 'Error Bound': 0.0, 'Reliable CI?': 'Yes'}	{'CI': array([0.99954964, 1.05190275]), 'Error Bound': 0.0, 'Reliable CI?': 'Yes'}	No
668	Renal failure|diseases of the genitourinary system: urinary system$M$41-60	diseases of the genitourinary system: urinary system	0.9990915000134296	{'CI': array([0.98834817, 1.00991233]), 'Error Bound': 0.0, 'Reliable CI?': 'Yes'}	{'CI': array([0.98834817, 1.00991233]), 'Error Bound': 0.0, 'Reliable CI?': 'Yes'}	No	1.0212689595170852	{'CI': array([1.01019109, 1.03242862]), 'Error Bound': 0.0, 'Reliable CI?': 'Yes'}	{'CI': array([1.0084588 , 1.03418862]), 'Error Bound': 0.0, 'Reliable CI?': 'Yes'}	Yes
669	Renal failure|diseases of the genitourinary system: urinary system$M$61-	diseases of the genitourinary system: urinary system	1.0012735146712166	{'CI': array([0.99292907, 1.00966455]), 'Error Bound': 0.0, 'Reliable CI?': 'Yes'}	{'CI': array([0.99292907, 1.00966455]), 'Error Bound': 0.0, 'Reliable CI?': 'Yes'}	No	1.0219433147838983	{'CI': array([1.01332189, 1.03061411]), 'Error Bound': 0.0, 'Reliable CI?': 'Yes'}	{'CI': array([1.01197246, 1.03198026]), 'Error Bound': 0.0, 'Reliable CI?': 'Yes'}	Yes
670	Renal tubulo-interstitial diseases|diseases of the genitourinary system: urinary system$F$0-10	diseases of the genitourinary system: urinary system	1.0375211643895228	{'CI': array([0.9897687 , 1.08682449]), 'Error Bound': 0.0, 'Reliable CI?': 'Yes'}	{'CI': array([0.9897687 , 1.08682449]), 'Error Bound': 0.0, 'Reliable CI?': 'Yes'}	No	1.0088503129456259	{'CI': array([0.96163426, 1.0575969 ]), 'Error Bound': 0.0, 'Reliable CI?': 'Yes'}	{'CI': array([0.96163426, 1.0575969 ]), 'Error Bound': 0.0, 'Reliable CI?': 'Yes'}	No
671	Renal tubulo-interstitial diseases|diseases of the genitourinary system: urinary system$F$11-20	diseases of the genitourinary system: urinary system	0.9953253772278672	{'CI': array([0.95412013, 1.03769603]), 'Error Bound': 0.0, 'Reliable CI?': 'Yes'}	{'CI': array([0.95412013, 1.03769603]), 'Error Bound': 0.0, 'Reliable CI?': 'Yes'}	No	0.9946561677737362	{'CI': array([0.95459749, 1.03581522]), 'Error Bound': 0.0, 'Reliable CI?': 'Yes'}	{'CI': array([0.95459749, 1.03581522]), 'Error Bound': 0.0, 'Reliable CI?': 'Yes'}	No
672	Renal tubulo-interstitial diseases|diseases of the genitourinary system: urinary system$F$21-40	diseases of the genitourinary system: urinary system	1.0089443422812643	{'CI': array([0.98967881, 1.02845971]), 'Error Bound': 0.0, 'Reliable CI?': 'Yes'}	{'CI': array([0.98967881, 1.02845971]), 'Error Bound': 0.0, 'Reliable CI?': 'Yes'}	No	0.9960275125194041	{'CI': array([0.97723865, 1.0150549 ]), 'Error Bound': 0.0, 'Reliable CI?': 'Yes'}	{'CI': array([0.97723865, 1.0150549 ]), 'Error Bound': 0.0, 'Reliable CI?': 'Yes'}	No
673	Renal tubulo-interstitial diseases|diseases of the genitourinary system: urinary system$F$41-60	diseases of the genitourinary system: urinary system	1.0158288956794939	{'CI': array([0.99966508, 1.0321678 ]), 'Error Bound': 0.0, 'Reliable CI?': 'Yes'}	{'CI': array([0.99966508, 1.0321678 ]), 'Error Bound': 0.0, 'Reliable CI?': 'Yes'}	No	0.9925770217280208	{'CI': array([0.97709004, 1.00822589]), 'Error Bound': 0.0, 'Reliable CI?': 'Yes'}	{'CI': array([0.97709004, 1.00822589]), 'Error Bound': 0.0, 'Reliable CI?': 'Yes'}	No
674	Renal tubulo-interstitial diseases|diseases of the genitourinary system: urinary system$F$61-	diseases of the genitourinary system: urinary system	1.027460512977135	{'CI': array([1.00432745, 1.05095201]), 'Error Bound': 0.0, 'Reliable CI?': 'Yes'}	{'CI': array([1.00125342, 1.05412858]), 'Error Bound': 0.0, 'Reliable CI?': 'Yes'}	Yes	1.0047722266400274	{'CI': array([0.98276506, 1.02710589]), 'Error Bound': 0.0, 'Reliable CI?': 'Yes'}	{'CI': array([0.98276506, 1.02710589]), 'Error Bound': 0.0, 'Reliable CI?': 'Yes'}	No
675	Renal tubulo-interstitial diseases|diseases of the genitourinary system: urinary system$M$0-10	diseases of the genitourinary system: urinary system	1.064908695376322	{'CI': array([1.00625158, 1.12590132]), 'Error Bound': 0.0, 'Reliable CI?': 'Yes'}	{'CI': array([0.99855371, 1.13426812]), 'Error Bound': 0.0, 'Reliable CI?': 'Yes'}	No	1.0221977293160536	{'CI': array([0.96558293, 1.08101708]), 'Error Bound': 0.0, 'Reliable CI?': 'Yes'}	{'CI': array([0.96558293, 1.08101708]), 'Error Bound': 0.0, 'Reliable CI?': 'Yes'}	No
676	Renal tubulo-interstitial diseases|diseases of the genitourinary system: urinary system$M$11-20	diseases of the genitourinary system: urinary system	1.014771561456977	{'CI': array([0.94874543, 1.08382122]), 'Error Bound': 0.0, 'Reliable CI?': 'Yes'}	{'CI': array([0.94874543, 1.08382122]), 'Error Bound': 0.0, 'Reliable CI?': 'Yes'}	No	0.9743887885585701	{'CI': array([0.91208811, 1.03941137]), 'Error Bound': 0.0, 'Reliable CI?': 'Yes'}	{'CI': array([0.91208811, 1.03941137]), 'Error Bound': 0.0, 'Reliable CI?': 'Yes'}	No
677	Renal tubulo-interstitial diseases|diseases of the genitourinary system: urinary system$M$21-40	diseases of the genitourinary system: urinary system	0.9978792588836889	{'CI': array([0.97402427, 1.02211989]), 'Error Bound': 0.0, 'Reliable CI?': 'Yes'}	{'CI': array([0.97402427, 1.02211989]), 'Error Bound': 0.0, 'Reliable CI?': 'Yes'}	No	0.9904700306869378	{'CI': array([0.96720143, 1.01410619]), 'Error Bound': 0.0, 'Reliable CI?': 'Yes'}	{'CI': array([0.96720143, 1.01410619]), 'Error Bound': 0.0, 'Reliable CI?': 'Yes'}	No
678	Renal tubulo-interstitial diseases|diseases of the genitourinary system: urinary system$M$41-60	diseases of the genitourinary system: urinary system	1.013143959164799	{'CI': array([0.99842488, 1.02800822]), 'Error Bound': 0.0, 'Reliable CI?': 'Yes'}	{'CI': array([0.99842488, 1.02800822]), 'Error Bound': 0.0, 'Reliable CI?': 'Yes'}	No	0.9897451710427727	{'CI': array([0.97571234, 1.0039109 ]), 'Error Bound': 0.0, 'Reliable CI?': 'Yes'}	{'CI': array([0.97571234, 1.0039109 ]), 'Error Bound': 0.0, 'Reliable CI?': 'Yes'}	No
679	Renal tubulo-interstitial diseases|diseases of the genitourinary system: urinary system$M$61-	diseases of the genitourinary system: urinary system	1.0169927451783	{'CI': array([0.99842143, 1.03579519]), 'Error Bound': 0.0, 'Reliable CI?': 'Yes'}	{'CI': array([0.99842143, 1.03579519]), 'Error Bound': 0.0, 'Reliable CI?': 'Yes'}	No	0.981879186212124	{'CI': array([0.96426639, 0.99970208]), 'Error Bound': 0.0, 'Reliable CI?': 'Yes'}	{'CI': array([0.96151918, 1.00252047]), 'Error Bound': 0.0, 'Reliable CI?': 'Yes'}	No
680	Urolithiasis|diseases of the genitourinary system: urinary system$F$0-10	diseases of the genitourinary system: urinary system	1.0581938306917582	{'CI': array([0.87672395, 1.26411501]), 'Error Bound': 1.7959792279777287e-208, 'Reliable CI?': 'Yes'}	{'CI': array([0.87672395, 1.26411501]), 'Error Bound': 1.7959792279777287e-208, 'Reliable CI?': 'Yes'}	No	1.0181640965150305	{'CI': array([0.8389234 , 1.22157593]), 'Error Bound': 4.885339187732622e-203, 'Reliable CI?': 'Yes'}	{'CI': array([0.8389234 , 1.22157593]), 'Error Bound': 4.885339187732622e-203, 'Reliable CI?': 'Yes'}	No
681	Urolithiasis|diseases of the genitourinary system: urinary system$F$11-20	diseases of the genitourinary system: urinary system	0.9840855747944328	{'CI': array([0.92732205, 1.04309334]), 'Error Bound': 0.0, 'Reliable CI?': 'Yes'}	{'CI': array([0.92732205, 1.04309334]), 'Error Bound': 0.0, 'Reliable CI?': 'Yes'}	No	1.0076713376436295	{'CI': array([0.95091262, 1.06665473]), 'Error Bound': 0.0, 'Reliable CI?': 'Yes'}	{'CI': array([0.95091262, 1.06665473]), 'Error Bound': 0.0, 'Reliable CI?': 'Yes'}	No
682	Urolithiasis|diseases of the genitourinary system: urinary system$F$21-40	diseases of the genitourinary system: urinary system	1.0017228168562096	{'CI': array([0.97921092, 1.02457742]), 'Error Bound': 0.0, 'Reliable CI?': 'Yes'}	{'CI': array([0.97921092, 1.02457742]), 'Error Bound': 0.0, 'Reliable CI?': 'Yes'}	No	0.9896764331459461	{'CI': array([0.96759225, 1.01209159]), 'Error Bound': 0.0, 'Reliable CI?': 'Yes'}	{'CI': array([0.96759225, 1.01209159]), 'Error Bound': 0.0, 'Reliable CI?': 'Yes'}	No
683	Urolithiasis|diseases of the genitourinary system: urinary system$F$41-60	diseases of the genitourinary system: urinary system	1.0195424191449654	{'CI': array([1.00100919, 1.03830592]), 'Error Bound': 0.0, 'Reliable CI?': 'Yes'}	{'CI': array([0.99854233, 1.04083864]), 'Error Bound': 0.0, 'Reliable CI?': 'Yes'}	No	0.9940343511274123	{'CI': array([0.97625771, 1.01202451]), 'Error Bound': 0.0, 'Reliable CI?': 'Yes'}	{'CI': array([0.97625771, 1.01202451]), 'Error Bound': 0.0, 'Reliable CI?': 'Yes'}	No
684	Urolithiasis|diseases of the genitourinary system: urinary system$F$61-	diseases of the genitourinary system: urinary system	1.0425651036880657	{'CI': array([1.01294512, 1.07277231]), 'Error Bound': 0.0, 'Reliable CI?': 'Yes'}	{'CI': array([1.00901814, 1.0768673 ]), 'Error Bound': 0.0, 'Reliable CI?': 'Yes'}	Yes	0.996731688308589	{'CI': array([0.96897697, 1.02500916]), 'Error Bound': 0.0, 'Reliable CI?': 'Yes'}	{'CI': array([0.96897697, 1.02500916]), 'Error Bound': 0.0, 'Reliable CI?': 'Yes'}	No
685	Urolithiasis|diseases of the genitourinary system: urinary system$M$0-10	diseases of the genitourinary system: urinary system	1.0138863114750587	{'CI': array([0.83720285, 1.21404739]), 'Error Bound': 4.888872689931476e-208, 'Reliable CI?': 'Yes'}	{'CI': array([0.83720285, 1.21404739]), 'Error Bound': 4.888872689931476e-208, 'Reliable CI?': 'Yes'}	No	0.9110925067908385	{'CI': array([0.74965863, 1.09267566]), 'Error Bound': 1.3321981805447357e-217, 'Reliable CI?': 'Yes'}	{'CI': array([0.74965863, 1.09267566]), 'Error Bound': 1.3321981805447357e-217, 'Reliable CI?': 'Yes'}	No
686	Urolithiasis|diseases of the genitourinary system: urinary system$M$11-20	diseases of the genitourinary system: urinary system	0.9742710510509476	{'CI': array([0.89842393, 1.05419303]), 'Error Bound': 0.0, 'Reliable CI?': 'Yes'}	{'CI': array([0.89842393, 1.05419303]), 'Error Bound': 0.0, 'Reliable CI?': 'Yes'}	No	0.9803658280490305	{'CI': array([0.90768144, 1.05677432]), 'Error Bound': 0.0, 'Reliable CI?': 'Yes'}	{'CI': array([0.90768144, 1.05677432]), 'Error Bound': 0.0, 'Reliable CI?': 'Yes'}	No
687	Urolithiasis|diseases of the genitourinary system: urinary system$M$21-40	diseases of the genitourinary system: urinary system	0.9937238974257271	{'CI': array([0.96929112, 1.01856196]), 'Error Bound': 0.0, 'Reliable CI?': 'Yes'}	{'CI': array([0.96929112, 1.01856196]), 'Error Bound': 0.0, 'Reliable CI?': 'Yes'}	No	0.9947834935267293	{'CI': array([0.9707221 , 1.01923755]), 'Error Bound': 0.0, 'Reliable CI?': 'Yes'}	{'CI': array([0.9707221 , 1.01923755]), 'Error Bound': 0.0, 'Reliable CI?': 'Yes'}	No
688	Urolithiasis|diseases of the genitourinary system: urinary system$M$41-60	diseases of the genitourinary system: urinary system	1.0170273874961755	{'CI': array([1.00151815, 1.03269769]), 'Error Bound': 0.0, 'Reliable CI?': 'Yes'}	{'CI': array([0.99945151, 1.0348104 ]), 'Error Bound': 0.0, 'Reliable CI?': 'Yes'}	No	0.989033456792603	{'CI': array([0.97431143, 1.00390186]), 'Error Bound': 0.0, 'Reliable CI?': 'Yes'}	{'CI': array([0.97431143, 1.00390186]), 'Error Bound': 0.0, 'Reliable CI?': 'Yes'}	No
689	Urolithiasis|diseases of the genitourinary system: urinary system$M$61-	diseases of the genitourinary system: urinary system	1.0206285523056509	{'CI': array([0.99939218, 1.04216733]), 'Error Bound': 0.0, 'Reliable CI?': 'Yes'}	{'CI': array([0.99939218, 1.04216733]), 'Error Bound': 0.0, 'Reliable CI?': 'Yes'}	No	0.9805874567843076	{'CI': array([0.96054215, 1.00090547]), 'Error Bound': 0.0, 'Reliable CI?': 'Yes'}	{'CI': array([0.96054215, 1.00090547]), 'Error Bound': 0.0, 'Reliable CI?': 'Yes'}	No
690	Arthrosis|diseases of the musculoskeletal system and connective tissue$F$21-40	diseases of the musculoskeletal system and connective tissue	1.0045143216360066	{'CI': array([0.97676433, 1.03278642]), 'Error Bound': 0.0, 'Reliable CI?': 'Yes'}	{'CI': array([0.97676433, 1.03278642]), 'Error Bound': 0.0, 'Reliable CI?': 'Yes'}	No	0.978373329147334	{'CI': array([0.95086665, 1.00639736]), 'Error Bound': 0.0, 'Reliable CI?': 'Yes'}	{'CI': array([0.95086665, 1.00639736]), 'Error Bound': 0.0, 'Reliable CI?': 'Yes'}	No
691	Arthrosis|diseases of the musculoskeletal system and connective tissue$F$41-60	diseases of the musculoskeletal system and connective tissue	1.0116728526639236	{'CI': array([1.00380434, 1.01958268]), 'Error Bound': 0.0, 'Reliable CI?': 'Yes'}	{'CI': array([1.00275288, 1.02064597]), 'Error Bound': 0.0, 'Reliable CI?': 'Yes'}	Yes	0.9901709136795023	{'CI': array([0.98244099, 0.99794099]), 'Error Bound': 0.0, 'Reliable CI?': 'Yes'}	{'CI': array([0.98123073, 0.99916485]), 'Error Bound': 0.0, 'Reliable CI?': 'Yes'}	Yes
692	Arthrosis|diseases of the musculoskeletal system and connective tissue$F$61-	diseases of the musculoskeletal system and connective tissue	1.0222882345719213	{'CI': array([1.01510511, 1.02950562]), 'Error Bound': 0.0, 'Reliable CI?': 'Yes'}	{'CI': array([1.01414497, 1.03047555]), 'Error Bound': 0.0, 'Reliable CI?': 'Yes'}	Yes	0.9939728016458792	{'CI': array([0.98704314, 1.00093463]), 'Error Bound': 0.0, 'Reliable CI?': 'Yes'}	{'CI': array([0.98704314, 1.00093463]), 'Error Bound': 0.0, 'Reliable CI?': 'Yes'}	No
693	Arthrosis|diseases of the musculoskeletal system and connective tissue$M$21-40	diseases of the musculoskeletal system and connective tissue	1.028550237893398	{'CI': array([0.99870294, 1.05899748]), 'Error Bound': 0.0, 'Reliable CI?': 'Yes'}	{'CI': array([0.99870294, 1.05899748]), 'Error Bound': 0.0, 'Reliable CI?': 'Yes'}	No	1.0038791986468392	{'CI': array([0.97394878, 1.03441776]), 'Error Bound': 0.0, 'Reliable CI?': 'Yes'}	{'CI': array([0.97394878, 1.03441776]), 'Error Bound': 0.0, 'Reliable CI?': 'Yes'}	No
694	Arthrosis|diseases of the musculoskeletal system and connective tissue$M$41-60	diseases of the musculoskeletal system and connective tissue	1.0033987773016684	{'CI': array([0.99358809, 1.01327397]), 'Error Bound': 0.0, 'Reliable CI?': 'Yes'}	{'CI': array([0.99358809, 1.01327397]), 'Error Bound': 0.0, 'Reliable CI?': 'Yes'}	No	0.9918795746388975	{'CI': array([0.9821042 , 1.00171922]), 'Error Bound': 0.0, 'Reliable CI?': 'Yes'}	{'CI': array([0.9821042 , 1.00171922]), 'Error Bound': 0.0, 'Reliable CI?': 'Yes'}	No
695	Arthrosis|diseases of the musculoskeletal system and connective tissue$M$61-	diseases of the musculoskeletal system and connective tissue	1.0215067918011755	{'CI': array([1.01176101, 1.03131576]), 'Error Bound': 0.0, 'Reliable CI?': 'Yes'}	{'CI': array([1.01045958, 1.03263526]), 'Error Bound': 0.0, 'Reliable CI?': 'Yes'}	Yes	0.9941080505517201	{'CI': array([0.98467792, 1.00359784]), 'Error Bound': 0.0, 'Reliable CI?': 'Yes'}	{'CI': array([0.98467792, 1.00359784]), 'Error Bound': 0.0, 'Reliable CI?': 'Yes'}	No
696	Chondropathies|diseases of the musculoskeletal system and connective tissue$F$0-10	diseases of the musculoskeletal system and connective tissue	0.962892493485162	{'CI': array([0.89158734, 1.0378047 ]), 'Error Bound': 0.0, 'Reliable CI?': 'Yes'}	{'CI': array([0.89158734, 1.0378047 ]), 'Error Bound': 0.0, 'Reliable CI?': 'Yes'}	No	0.9585621225516275	{'CI': array([0.88701954, 1.03374211]), 'Error Bound': 0.0, 'Reliable CI?': 'Yes'}	{'CI': array([0.88701954, 1.03374211]), 'Error Bound': 0.0, 'Reliable CI?': 'Yes'}	No
697	Chondropathies|diseases of the musculoskeletal system and connective tissue$F$11-20	diseases of the musculoskeletal system and connective tissue	1.0128701247598788	{'CI': array([0.96996393, 1.05703384]), 'Error Bound': 0.0, 'Reliable CI?': 'Yes'}	{'CI': array([0.96996393, 1.05703384]), 'Error Bound': 0.0, 'Reliable CI?': 'Yes'}	No	1.0388598766335122	{'CI': array([0.99586644, 1.08310441]), 'Error Bound': 0.0, 'Reliable CI?': 'Yes'}	{'CI': array([0.99586644, 1.08310441]), 'Error Bound': 0.0, 'Reliable CI?': 'Yes'}	No
698	Chondropathies|diseases of the musculoskeletal system and connective tissue$F$21-40	diseases of the musculoskeletal system and connective tissue	1.0018978723517842	{'CI': array([0.96685234, 1.03778101]), 'Error Bound': 0.0, 'Reliable CI?': 'Yes'}	{'CI': array([0.96685234, 1.03778101]), 'Error Bound': 0.0, 'Reliable CI?': 'Yes'}	No	0.9974670246716644	{'CI': array([0.96234853, 1.03342771]), 'Error Bound': 0.0, 'Reliable CI?': 'Yes'}	{'CI': array([0.96234853, 1.03342771]), 'Error Bound': 0.0, 'Reliable CI?': 'Yes'}	No
699	Chondropathies|diseases of the musculoskeletal system and connective tissue$F$41-60	diseases of the musculoskeletal system and connective tissue	1.014724325635279	{'CI': array([1.00027559, 1.02931286]), 'Error Bound': 0.0, 'Reliable CI?': 'Yes'}	{'CI': array([0.99834951, 1.03127892]), 'Error Bound': 0.0, 'Reliable CI?': 'Yes'}	No	0.9855290051990394	{'CI': array([0.97167905, 0.9995086 ]), 'Error Bound': 0.0, 'Reliable CI?': 'Yes'}	{'CI': array([0.96951568, 1.00171589]), 'Error Bound': 0.0, 'Reliable CI?': 'Yes'}	No
700	Chondropathies|diseases of the musculoskeletal system and connective tissue$F$61-	diseases of the musculoskeletal system and connective tissue	1.0422762648856092	{'CI': array([1.02500748, 1.05974305]), 'Error Bound': 0.0, 'Reliable CI?': 'Yes'}	{'CI': array([1.02270773, 1.06209943]), 'Error Bound': 0.0, 'Reliable CI?': 'Yes'}	Yes	0.9832163834082998	{'CI': array([0.96747928, 0.99912096]), 'Error Bound': 0.0, 'Reliable CI?': 'Yes'}	{'CI': array([0.96502288, 1.00163409]), 'Error Bound': 0.0, 'Reliable CI?': 'Yes'}	No
701	Chondropathies|diseases of the musculoskeletal system and connective tissue$M$0-10	diseases of the musculoskeletal system and connective tissue	1.0011691556475932	{'CI': array([0.93392366, 1.07157046]), 'Error Bound': 0.0, 'Reliable CI?': 'Yes'}	{'CI': array([0.93392366, 1.07157046]), 'Error Bound': 0.0, 'Reliable CI?': 'Yes'}	No	0.9949339732651667	{'CI': array([0.93020002, 1.06259406]), 'Error Bound': 0.0, 'Reliable CI?': 'Yes'}	{'CI': array([0.93020002, 1.06259406]), 'Error Bound': 0.0, 'Reliable CI?': 'Yes'}	No
702	Chondropathies|diseases of the musculoskeletal system and connective tissue$M$11-20	diseases of the musculoskeletal system and connective tissue	1.0193848764013307	{'CI': array([0.98191129, 1.057812 ]), 'Error Bound': 0.0, 'Reliable CI?': 'Yes'}	{'CI': array([0.98191129, 1.057812 ]), 'Error Bound': 0.0, 'Reliable CI?': 'Yes'}	No	1.0041392579848771	{'CI': array([0.96863487, 1.04050254]), 'Error Bound': 0.0, 'Reliable CI?': 'Yes'}	{'CI': array([0.96863487, 1.04050254]), 'Error Bound': 0.0, 'Reliable CI?': 'Yes'}	No
703	Chondropathies|diseases of the musculoskeletal system and connective tissue$M$21-40	diseases of the musculoskeletal system and connective tissue	1.0101884043723905	{'CI': array([0.965156 , 1.05660926]), 'Error Bound': 0.0, 'Reliable CI?': 'Yes'}	{'CI': array([0.965156 , 1.05660926]), 'Error Bound': 0.0, 'Reliable CI?': 'Yes'}	No	0.9962925788504635	{'CI': array([0.95123517, 1.04274611]), 'Error Bound': 0.0, 'Reliable CI?': 'Yes'}	{'CI': array([0.95123517, 1.04274611]), 'Error Bound': 0.0, 'Reliable CI?': 'Yes'}	No
704	Chondropathies|diseases of the musculoskeletal system and connective tissue$M$41-60	diseases of the musculoskeletal system and connective tissue	1.0216093935521908	{'CI': array([0.98867122, 1.05528148]), 'Error Bound': 0.0, 'Reliable CI?': 'Yes'}	{'CI': array([0.98867122, 1.05528148]), 'Error Bound': 0.0, 'Reliable CI?': 'Yes'}	No	0.9732142812569164	{'CI': array([0.94160904, 1.00550565]), 'Error Bound': 0.0, 'Reliable CI?': 'Yes'}	{'CI': array([0.94160904, 1.00550565]), 'Error Bound': 0.0, 'Reliable CI?': 'Yes'}	No
705	Chondropathies|diseases of the musculoskeletal system and connective tissue$M$61-	diseases of the musculoskeletal system and connective tissue	1.0231897511009853	{'CI': array([0.98378628, 1.06364621]), 'Error Bound': 0.0, 'Reliable CI?': 'Yes'}	{'CI': array([0.98378628, 1.06364621]), 'Error Bound': 0.0, 'Reliable CI?': 'Yes'}	No	0.9989477808214304	{'CI': array([0.9605941 , 1.03830611]), 'Error Bound': 0.0, 'Reliable CI?': 'Yes'}	{'CI': array([0.9605941 , 1.03830611]), 'Error Bound': 0.0, 'Reliable CI?': 'Yes'}	No
706	Deforming dorsopathies|diseases of the musculoskeletal system and connective tissue$F$0-10	diseases of the musculoskeletal system and connective tissue	1.0374691235160325	{'CI': array([0.99132044, 1.08506466]), 'Error Bound': 0.0, 'Reliable CI?': 'Yes'}	{'CI': array([0.99132044, 1.08506466]), 'Error Bound': 0.0, 'Reliable CI?': 'Yes'}	No	1.030355534166803	{'CI': array([0.98463696, 1.07749712]), 'Error Bound': 0.0, 'Reliable CI?': 'Yes'}	{'CI': array([0.98463696, 1.07749712]), 'Error Bound': 0.0, 'Reliable CI?': 'Yes'}	No
707	Deforming dorsopathies|diseases of the musculoskeletal system and connective tissue$F$11-20	diseases of the musculoskeletal system and connective tissue	1.007960879164668	{'CI': array([0.98298647, 1.03335689]), 'Error Bound': 0.0, 'Reliable CI?': 'Yes'}	{'CI': array([0.98298647, 1.03335689]), 'Error Bound': 0.0, 'Reliable CI?': 'Yes'}	No	1.0111533854082049	{'CI': array([0.98611127, 1.03661878]), 'Error Bound': 0.0, 'Reliable CI?': 'Yes'}	{'CI': array([0.98611127, 1.03661878]), 'Error Bound': 0.0, 'Reliable CI?': 'Yes'}	No
708	Deforming dorsopathies|diseases of the musculoskeletal system and connective tissue$F$21-40	diseases of the musculoskeletal system and connective tissue	0.9991097819302683	{'CI': array([0.97964281, 1.01883273]), 'Error Bound': 0.0, 'Reliable CI?': 'Yes'}	{'CI': array([0.97964281, 1.01883273]), 'Error Bound': 0.0, 'Reliable CI?': 'Yes'}	No	0.9945886071033381	{'CI': array([0.97481347, 1.01462828]), 'Error Bound': 0.0, 'Reliable CI?': 'Yes'}	{'CI': array([0.97481347, 1.01462828]), 'Error Bound': 0.0, 'Reliable CI?': 'Yes'}	No
709	Deforming dorsopathies|diseases of the musculoskeletal system and connective tissue$F$41-60	diseases of the musculoskeletal system and connective tissue	1.0123642885036441	{'CI': array([0.99718666, 1.02769638]), 'Error Bound': 0.0, 'Reliable CI?': 'Yes'}	{'CI': array([0.99718666, 1.02769638]), 'Error Bound': 0.0, 'Reliable CI?': 'Yes'}	No	0.9866755373095624	{'CI': array([0.97170044, 1.00180224]), 'Error Bound': 0.0, 'Reliable CI?': 'Yes'}	{'CI': array([0.97170044, 1.00180224]), 'Error Bound': 0.0, 'Reliable CI?': 'Yes'}	No
710	Deforming dorsopathies|diseases of the musculoskeletal system and connective tissue$F$61-	diseases of the musculoskeletal system and connective tissue	1.0236117304583323	{'CI': array([1.00119289, 1.04636749]), 'Error Bound': 0.0, 'Reliable CI?': 'Yes'}	{'CI': array([0.99821303, 1.04944373]), 'Error Bound': 0.0, 'Reliable CI?': 'Yes'}	No	0.9796208757635156	{'CI': array([0.95848575, 1.00105953]), 'Error Bound': 0.0, 'Reliable CI?': 'Yes'}	{'CI': array([0.95848575, 1.00105953]), 'Error Bound': 0.0, 'Reliable CI?': 'Yes'}	No
711	Deforming dorsopathies|diseases of the musculoskeletal system and connective tissue$M$0-10	diseases of the musculoskeletal system and connective tissue	1.0324771854153305	{'CI': array([0.98678459, 1.07959011]), 'Error Bound': 0.0, 'Reliable CI?': 'Yes'}	{'CI': array([0.98678459, 1.07959011]), 'Error Bound': 0.0, 'Reliable CI?': 'Yes'}	No	1.0220953440393745	{'CI': array([0.97735034, 1.0682063 ]), 'Error Bound': 0.0, 'Reliable CI?': 'Yes'}	{'CI': array([0.97735034, 1.0682063 ]), 'Error Bound': 0.0, 'Reliable CI?': 'Yes'}	No
712	Deforming dorsopathies|diseases of the musculoskeletal system and connective tissue$M$11-20	diseases of the musculoskeletal system and connective tissue	0.9993287690809334	{'CI': array([0.96630752, 1.03309324]), 'Error Bound': 0.0, 'Reliable CI?': 'Yes'}	{'CI': array([0.96630752, 1.03309324]), 'Error Bound': 0.0, 'Reliable CI?': 'Yes'}	No	1.0224747768136462	{'CI': array([0.98930447, 1.05638894]), 'Error Bound': 0.0, 'Reliable CI?': 'Yes'}	{'CI': array([0.98930447, 1.05638894]), 'Error Bound': 0.0, 'Reliable CI?': 'Yes'}	No
713	Deforming dorsopathies|diseases of the musculoskeletal system and connective tissue$M$21-40	diseases of the musculoskeletal system and connective tissue	1.0006818333902219	{'CI': array([0.97407238, 1.02777158]), 'Error Bound': 0.0, 'Reliable CI?': 'Yes'}	{'CI': array([0.97407238, 1.02777158]), 'Error Bound': 0.0, 'Reliable CI?': 'Yes'}	No	0.9995116837718758	{'CI': array([0.97233691, 1.02718757]), 'Error Bound': 0.0, 'Reliable CI?': 'Yes'}	{'CI': array([0.97233691, 1.02718757]), 'Error Bound': 0.0, 'Reliable CI?': 'Yes'}	No
714	Deforming dorsopathies|diseases of the musculoskeletal system and connective tissue$M$41-60	diseases of the musculoskeletal system and connective tissue	1.0196156808586083	{'CI': array([0.99840973, 1.04112364]), 'Error Bound': 0.0, 'Reliable CI?': 'Yes'}	{'CI': array([0.99840973, 1.04112364]), 'Error Bound': 0.0, 'Reliable CI?': 'Yes'}	No	0.9904493912005751	{'CI': array([0.96954056, 1.01165459]), 'Error Bound': 0.0, 'Reliable CI?': 'Yes'}	{'CI': array([0.96954056, 1.01165459]), 'Error Bound': 0.0, 'Reliable CI?': 'Yes'}	No
715	Deforming dorsopathies|diseases of the musculoskeletal system and connective tissue$M$61-	diseases of the musculoskeletal system and connective tissue	1.0154811579715417	{'CI': array([0.98306454, 1.04860894]), 'Error Bound': 0.0, 'Reliable CI?': 'Yes'}	{'CI': array([0.98306454, 1.04860894]), 'Error Bound': 0.0, 'Reliable CI?': 'Yes'}	No	1.0015934276289684	{'CI': array([0.97017213, 1.03368521]), 'Error Bound': 0.0, 'Reliable CI?': 'Yes'}	{'CI': array([0.97017213, 1.03368521]), 'Error Bound': 0.0, 'Reliable CI?': 'Yes'}	No
716	Dentofacial anomalies (including malocclusion) and other disorders of jaw|diseases of the musculoskeletal system and connective tissue$F$0-10	diseases of the musculoskeletal system and connective tissue	1.035784296943052	{'CI': array([0.90899791, 1.17413118]), 'Error Bound': 0.0, 'Reliable CI?': 'Yes'}	{'CI': array([0.90899791, 1.17413118]), 'Error Bound': 0.0, 'Reliable CI?': 'Yes'}	No	1.0645189165602018	{'CI': array([0.93150032, 1.21018816]), 'Error Bound': 0.0, 'Reliable CI?': 'Yes'}	{'CI': array([0.93150032, 1.21018816]), 'Error Bound': 0.0, 'Reliable CI?': 'Yes'}	No
717	Dentofacial anomalies (including malocclusion) and other disorders of jaw|diseases of the musculoskeletal system and connective tissue$F$11-20	diseases of the musculoskeletal system and connective tissue	0.9735462168041026	{'CI': array([0.91424502, 1.03531019]), 'Error Bound': 0.0, 'Reliable CI?': 'Yes'}	{'CI': array([0.91424502, 1.03531019]), 'Error Bound': 0.0, 'Reliable CI?': 'Yes'}	No	1.0176561355362677	{'CI': array([0.95356385, 1.08458971]), 'Error Bound': 0.0, 'Reliable CI?': 'Yes'}	{'CI': array([0.95356385, 1.08458971]), 'Error Bound': 0.0, 'Reliable CI?': 'Yes'}	No
718	Dentofacial anomalies (including malocclusion) and other disorders of jaw|diseases of the musculoskeletal system and connective tissue$F$21-40	diseases of the musculoskeletal system and connective tissue	1.002848172702188	{'CI': array([0.96416455, 1.04255454]), 'Error Bound': 0.0, 'Reliable CI?': 'Yes'}	{'CI': array([0.96416455, 1.04255454]), 'Error Bound': 0.0, 'Reliable CI?': 'Yes'}	No	0.9910882693281332	{'CI': array([0.9525217 , 1.03067515]), 'Error Bound': 0.0, 'Reliable CI?': 'Yes'}	{'CI': array([0.9525217 , 1.03067515]), 'Error Bound': 0.0, 'Reliable CI?': 'Yes'}	No
719	Dentofacial anomalies (including malocclusion) and other disorders of jaw|diseases of the musculoskeletal system and connective tissue$F$41-60	diseases of the musculoskeletal system and connective tissue	1.001259511298003	{'CI': array([0.96662588, 1.03671111]), 'Error Bound': 0.0, 'Reliable CI?': 'Yes'}	{'CI': array([0.96662588, 1.03671111]), 'Error Bound': 0.0, 'Reliable CI?': 'Yes'}	No	0.9839801186795437	{'CI': array([0.94969126, 1.01907511]), 'Error Bound': 0.0, 'Reliable CI?': 'Yes'}	{'CI': array([0.94969126, 1.01907511]), 'Error Bound': 0.0, 'Reliable CI?': 'Yes'}	No
720	Dentofacial anomalies (including malocclusion) and other disorders of jaw|diseases of the musculoskeletal system and connective tissue$F$61-	diseases of the musculoskeletal system and connective tissue	1.0168757070491368	{'CI': array([0.95447595, 1.08196351]), 'Error Bound': 0.0, 'Reliable CI?': 'Yes'}	{'CI': array([0.95447595, 1.08196351]), 'Error Bound': 0.0, 'Reliable CI?': 'Yes'}	No	0.9647846183723614	{'CI': array([0.90505504, 1.02701656]), 'Error Bound': 0.0, 'Reliable CI?': 'Yes'}	{'CI': array([0.90505504, 1.02701656]), 'Error Bound': 0.0, 'Reliable CI?': 'Yes'}	No
721	Dentofacial anomalies (including malocclusion) and other disorders of jaw|diseases of the musculoskeletal system and connective tissue$M$0-10	diseases of the musculoskeletal system and connective tissue	0.9701298096538629	{'CI': array([0.865157 , 1.0830897]), 'Error Bound': 0.0, 'Reliable CI?': 'Yes'}	{'CI': array([0.865157 , 1.0830897]), 'Error Bound': 0.0, 'Reliable CI?': 'Yes'}	No	1.0016716986257637	{'CI': array([0.89320706, 1.1185888 ]), 'Error Bound': 0.0, 'Reliable CI?': 'Yes'}	{'CI': array([0.89320706, 1.1185888 ]), 'Error Bound': 0.0, 'Reliable CI?': 'Yes'}	No
722	Dentofacial anomalies (including malocclusion) and other disorders of jaw|diseases of the musculoskeletal system and connective tissue$M$11-20	diseases of the musculoskeletal system and connective tissue	0.9705681486439292	{'CI': array([0.89258553, 1.05287049]), 'Error Bound': 0.0, 'Reliable CI?': 'Yes'}	{'CI': array([0.89258553, 1.05287049]), 'Error Bound': 0.0, 'Reliable CI?': 'Yes'}	No	1.0183929105491143	{'CI': array([0.93265246, 1.10929391]), 'Error Bound': 0.0, 'Reliable CI?': 'Yes'}	{'CI': array([0.93265246, 1.10929391]), 'Error Bound': 0.0, 'Reliable CI?': 'Yes'}	No
723	Dentofacial anomalies (including malocclusion) and other disorders of jaw|diseases of the musculoskeletal system and connective tissue$M$21-40	diseases of the musculoskeletal system and connective tissue	0.9790657578941158	{'CI': array([0.91665865, 1.04420093]), 'Error Bound': 0.0, 'Reliable CI?': 'Yes'}	{'CI': array([0.91665865, 1.04420093]), 'Error Bound': 0.0, 'Reliable CI?': 'Yes'}	No	0.9669423073102321	{'CI': array([0.90397141, 1.03270262]), 'Error Bound': 0.0, 'Reliable CI?': 'Yes'}	{'CI': array([0.90397141, 1.03270262]), 'Error Bound': 0.0, 'Reliable CI?': 'Yes'}	No
724	Dentofacial anomalies (including malocclusion) and other disorders of jaw|diseases of the musculoskeletal system and connective tissue$M$41-60	diseases of the musculoskeletal system and connective tissue	1.0146483041530707	{'CI': array([0.95635722, 1.07528365]), 'Error Bound': 0.0, 'Reliable CI?': 'Yes'}	{'CI': array([0.95635722, 1.07528365]), 'Error Bound': 0.0, 'Reliable CI?': 'Yes'}	No	0.9557563168737302	{'CI': array([0.89944976, 1.01429177]), 'Error Bound': 0.0, 'Reliable CI?': 'Yes'}	{'CI': array([0.89944976, 1.01429177]), 'Error Bound': 0.0, 'Reliable CI?': 'Yes'}	No
725	Dentofacial anomalies (including malocclusion) and other disorders of jaw|diseases of the musculoskeletal system and connective tissue$M$61-	diseases of the musculoskeletal system and connective tissue	1.0418911539251863	{'CI': array([0.95351651, 1.13570851]), 'Error Bound': 0.0, 'Reliable CI?': 'Yes'}	{'CI': array([0.95351651, 1.13570851]), 'Error Bound': 0.0, 'Reliable CI?': 'Yes'}	No	0.9686597684684128	{'CI': array([0.88405842, 1.0583631 ]), 'Error Bound': 0.0, 'Reliable CI?': 'Yes'}	{'CI': array([0.88405842, 1.0583631 ]), 'Error Bound': 0.0, 'Reliable CI?': 'Yes'}	No
726	Disorders of muscles|diseases of the musculoskeletal system and connective tissue$F$0-10	diseases of the musculoskeletal system and connective tissue	1.0217432841074445	{'CI': array([0.98856845, 1.05566322]), 'Error Bound': 0.0, 'Reliable CI?': 'Yes'}	{'CI': array([0.98856845, 1.05566322]), 'Error Bound': 0.0, 'Reliable CI?': 'Yes'}	No	1.002072541453884	{'CI': array([0.96861579, 1.03629231]), 'Error Bound': 0.0, 'Reliable CI?': 'Yes'}	{'CI': array([0.96861579, 1.03629231]), 'Error Bound': 0.0, 'Reliable CI?': 'Yes'}	No
727	Disorders of muscles|diseases of the musculoskeletal system and connective tissue$F$11-20	diseases of the musculoskeletal system and connective tissue	1.015017067529113	{'CI': array([0.99531069, 1.03498439]), 'Error Bound': 0.0, 'Reliable CI?': 'Yes'}	{'CI': array([0.99531069, 1.03498439]), 'Error Bound': 0.0, 'Reliable CI?': 'Yes'}	No	1.0154307930529838	{'CI': array([0.99576986, 1.03535133]), 'Error Bound': 0.0, 'Reliable CI?': 'Yes'}	{'CI': array([0.99576986, 1.03535133]), 'Error Bound': 0.0, 'Reliable CI?': 'Yes'}	No
728	Disorders of muscles|diseases of the musculoskeletal system and connective tissue$F$21-40	diseases of the musculoskeletal system and connective tissue	1.0084465568607515	{'CI': array([0.99936298, 1.01758531]), 'Error Bound': 0.0, 'Reliable CI?': 'Yes'}	{'CI': array([0.99936298, 1.01758531]), 'Error Bound': 0.0, 'Reliable CI?': 'Yes'}	No	0.9897901815153868	{'CI': array([0.98081059, 0.99882401]), 'Error Bound': 0.0, 'Reliable CI?': 'Yes'}	{'CI': array([0.97940535, 1.00024762]), 'Error Bound': 0.0, 'Reliable CI?': 'Yes'}	No
729	Disorders of muscles|diseases of the musculoskeletal system and connective tissue$F$41-60	diseases of the musculoskeletal system and connective tissue	1.0169227022018565	{'CI': array([1.01013877, 1.02373727]), 'Error Bound': 0.0, 'Reliable CI?': 'Yes'}	{'CI': array([1.00923186, 1.02465294]), 'Error Bound': 0.0, 'Reliable CI?': 'Yes'}	Yes	0.9923837882952254	{'CI': array([0.98572119, 0.99907618]), 'Error Bound': 0.0, 'Reliable CI?': 'Yes'}	{'CI': array([0.98467761, 1.00012984]), 'Error Bound': 0.0, 'Reliable CI?': 'Yes'}	No
730	Disorders of muscles|diseases of the musculoskeletal system and connective tissue$F$61-	diseases of the musculoskeletal system and connective tissue	1.0037056306414451	{'CI': array([0.99294107, 1.01454778]), 'Error Bound': 0.0, 'Reliable CI?': 'Yes'}	{'CI': array([0.99294107, 1.01454778]), 'Error Bound': 0.0, 'Reliable CI?': 'Yes'}	No	0.9909321245712152	{'CI': array([0.98040236, 1.0015364 ]), 'Error Bound': 0.0, 'Reliable CI?': 'Yes'}	{'CI': array([0.98040236, 1.0015364 ]), 'Error Bound': 0.0, 'Reliable CI?': 'Yes'}	No
731	Disorders of muscles|diseases of the musculoskeletal system and connective tissue$M$0-10	diseases of the musculoskeletal system and connective tissue	1.02557005364074	{'CI': array([0.99785605, 1.05380145]), 'Error Bound': 0.0, 'Reliable CI?': 'Yes'}	{'CI': array([0.99785605, 1.05380145]), 'Error Bound': 0.0, 'Reliable CI?': 'Yes'}	No	1.0188698667937486	{'CI': array([0.99086463, 1.04740471]), 'Error Bound': 0.0, 'Reliable CI?': 'Yes'}	{'CI': array([0.99086463, 1.04740471]), 'Error Bound': 0.0, 'Reliable CI?': 'Yes'}	No
732	Disorders of muscles|diseases of the musculoskeletal system and connective tissue$M$11-20	diseases of the musculoskeletal system and connective tissue	1.0070990504035617	{'CI': array([0.98445655, 1.03008764]), 'Error Bound': 0.0, 'Reliable CI?': 'Yes'}	{'CI': array([0.98445655, 1.03008764]), 'Error Bound': 0.0, 'Reliable CI?': 'Yes'}	No	0.9919669211647212	{'CI': array([0.9705227 , 1.01372277]), 'Error Bound': 0.0, 'Reliable CI?': 'Yes'}	{'CI': array([0.9705227 , 1.01372277]), 'Error Bound': 0.0, 'Reliable CI?': 'Yes'}	No
733	Disorders of muscles|diseases of the musculoskeletal system and connective tissue$M$21-40	diseases of the musculoskeletal system and connective tissue	1.0116716796887155	{'CI': array([0.99980677, 1.02363079]), 'Error Bound': 0.0, 'Reliable CI?': 'Yes'}	{'CI': array([0.99980677, 1.02363079]), 'Error Bound': 0.0, 'Reliable CI?': 'Yes'}	No	0.9989289697135996	{'CI': array([0.9870853 , 1.01086687]), 'Error Bound': 0.0, 'Reliable CI?': 'Yes'}	{'CI': array([0.9870853 , 1.01086687]), 'Error Bound': 0.0, 'Reliable CI?': 'Yes'}	No
734	Disorders of muscles|diseases of the musculoskeletal system and connective tissue$M$41-60	diseases of the musculoskeletal system and connective tissue	1.01647890565288	{'CI': array([1.00722206, 1.0257929 ]), 'Error Bound': 0.0, 'Reliable CI?': 'Yes'}	{'CI': array([1.0059857 , 1.02704561]), 'Error Bound': 0.0, 'Reliable CI?': 'Yes'}	Yes	0.9924918412228141	{'CI': array([0.98343727, 1.00160151]), 'Error Bound': 0.0, 'Reliable CI?': 'Yes'}	{'CI': array([0.98343727, 1.00160151]), 'Error Bound': 0.0, 'Reliable CI?': 'Yes'}	No
735	Disorders of muscles|diseases of the musculoskeletal system and connective tissue$M$61-	diseases of the musculoskeletal system and connective tissue	0.9950512314908716	{'CI': array([0.98111662, 1.00911651]), 'Error Bound': 0.0, 'Reliable CI?': 'Yes'}	{'CI': array([0.98111662, 1.00911651]), 'Error Bound': 0.0, 'Reliable CI?': 'Yes'}	No	0.9859903891231869	{'CI': array([0.97221932, 0.99988938]), 'Error Bound': 0.0, 'Reliable CI?': 'Yes'}	{'CI': array([0.97006819, 1.00208385]), 'Error Bound': 0.0, 'Reliable CI?': 'Yes'}	No
736	Disorders of synovium and tendon|diseases of the musculoskeletal system and connective tissue$F$0-10	diseases of the musculoskeletal system and connective tissue	1.0441757524937496	{'CI': array([0.95878461, 1.13464416]), 'Error Bound': 0.0, 'Reliable CI?': 'Yes'}	{'CI': array([0.95878461, 1.13464416]), 'Error Bound': 0.0, 'Reliable CI?': 'Yes'}	No	1.0462992066186536	{'CI': array([0.95686058, 1.1413193 ]), 'Error Bound': 0.0, 'Reliable CI?': 'Yes'}	{'CI': array([0.95686058, 1.1413193 ]), 'Error Bound': 0.0, 'Reliable CI?': 'Yes'}	No
737	Disorders of synovium and tendon|diseases of the musculoskeletal system and connective tissue$F$11-20	diseases of the musculoskeletal system and connective tissue	1.0050995159021778	{'CI': array([0.96997911, 1.04106023]), 'Error Bound': 0.0, 'Reliable CI?': 'Yes'}	{'CI': array([0.96997911, 1.04106023]), 'Error Bound': 0.0, 'Reliable CI?': 'Yes'}	No	1.0185923267382149	{'CI': array([0.98330269, 1.05472627]), 'Error Bound': 0.0, 'Reliable CI?': 'Yes'}	{'CI': array([0.98330269, 1.05472627]), 'Error Bound': 0.0, 'Reliable CI?': 'Yes'}	No
738	Disorders of synovium and tendon|diseases of the musculoskeletal system and connective tissue$F$21-40	diseases of the musculoskeletal system and connective tissue	1.0145858801052414	{'CI': array([0.99408355, 1.03537085]), 'Error Bound': 0.0, 'Reliable CI?': 'Yes'}	{'CI': array([0.99408355, 1.03537085]), 'Error Bound': 0.0, 'Reliable CI?': 'Yes'}	No	0.9893620961115823	{'CI': array([0.96902812, 1.00997636]), 'Error Bound': 0.0, 'Reliable CI?': 'Yes'}	{'CI': array([0.96902812, 1.00997636]), 'Error Bound': 0.0, 'Reliable CI?': 'Yes'}	No
739	Disorders of synovium and tendon|diseases of the musculoskeletal system and connective tissue$F$41-60	diseases of the musculoskeletal system and connective tissue	1.0113717758091607	{'CI': array([1.00022832, 1.0225983 ]), 'Error Bound': 0.0, 'Reliable CI?': 'Yes'}	{'CI': array([0.99874104, 1.02410934]), 'Error Bound': 0.0, 'Reliable CI?': 'Yes'}	No	0.9909741209857069	{'CI': array([0.97988153, 1.00214956]), 'Error Bound': 0.0, 'Reliable CI?': 'Yes'}	{'CI': array([0.97988153, 1.00214956]), 'Error Bound': 0.0, 'Reliable CI?': 'Yes'}	No
740	Disorders of synovium and tendon|diseases of the musculoskeletal system and connective tissue$F$61-	diseases of the musculoskeletal system and connective tissue	1.01143336851046	{'CI': array([0.9951952 , 1.02784828]), 'Error Bound': 0.0, 'Reliable CI?': 'Yes'}	{'CI': array([0.9951952 , 1.02784828]), 'Error Bound': 0.0, 'Reliable CI?': 'Yes'}	No	0.992015601536541	{'CI': array([0.97588845, 1.00831815]), 'Error Bound': 0.0, 'Reliable CI?': 'Yes'}	{'CI': array([0.97588845, 1.00831815]), 'Error Bound': 0.0, 'Reliable CI?': 'Yes'}	No
741	Disorders of synovium and tendon|diseases of the musculoskeletal system and connective tissue$M$0-10	diseases of the musculoskeletal system and connective tissue	0.9844392072004507	{'CI': array([0.90697961, 1.06614155]), 'Error Bound': 0.0, 'Reliable CI?': 'Yes'}	{'CI': array([0.90697961, 1.06614155]), 'Error Bound': 0.0, 'Reliable CI?': 'Yes'}	No	1.0395916789884263	{'CI': array([0.95762295, 1.12623535]), 'Error Bound': 0.0, 'Reliable CI?': 'Yes'}	{'CI': array([0.95762295, 1.12623535]), 'Error Bound': 0.0, 'Reliable CI?': 'Yes'}	No
742	Disorders of synovium and tendon|diseases of the musculoskeletal system and connective tissue$M$11-20	diseases of the musculoskeletal system and connective tissue	1.0149016733305085	{'CI': array([0.97572326, 1.05512515]), 'Error Bound': 0.0, 'Reliable CI?': 'Yes'}	{'CI': array([0.97572326, 1.05512515]), 'Error Bound': 0.0, 'Reliable CI?': 'Yes'}	No	1.022131071458031	{'CI': array([0.98244825, 1.06288334]), 'Error Bound': 0.0, 'Reliable CI?': 'Yes'}	{'CI': array([0.98244825, 1.06288334]), 'Error Bound': 0.0, 'Reliable CI?': 'Yes'}	No
[truncated: 1,298 more rows]
