# Supplementary material for: Measurable health effects associated with the daylight saving time shift
Source: PLoS Comput Biol. 2020 Jun 8;16(6):e1007927. doi: 10.1371/journal.pcbi.1007927 (PMC7302868; doi:10.1371/journal.pcbi.1007927)
Supplement: S14 Table — (CSV) [file pcbi.1007927.s015.csv]

ICD9	ICD8
73399	723.9
73398	723.9
73393	723.9
73392	723.9
73391	723.9
73390	723.9
73397	723.9
73396	723.9
73395	723.9
73394	723.9
V4450	Y20
4448	444.9
7109	734.9
4449	444.9
V4459	Y20
01086	012.0
5988	598
5989	598
V1369	Y79
V1368	Y79
V2132	Y79
5982	598
V1364	Y79
5980	598
5981	598
V1361	Y79
E831	E831
V1363	Y79
V1362	Y79
E9029	E902
61179	611|611.9
72706	731.8
E9021	E902
61171	611|611.9
61172	611|611.9
E9022	E902
6343	643.9
25062	250.9
25063	250.9
25060	250.9
25061	250.9
73095	723.9
4643	508.9
5747	574.1
9455	N945.3
E8149	E814.9
37730	377.9
37221	360
82101	N821.0
37732	377.9
6790	E931.8
6791	E931.8
963	N963
V4452	Y20
V13	Y79
E8153	E815.3
53909	E930.0
0059	005.9
0058	005.8
92821	N927.0
0053	005.2
0052	005.2
0051	005.1
0050	005.0
0054	005.8
270	270
271	271
272	272
273	275
274	274
275	273
276	788
277	270|279|273|276
278	278|277
279	275
88023	N880.2
88022	N880.2
88021	N880.2
88020	N880.2
73039	720.3
V811	Y03
V810	Y03
88029	N880.2
V812	Y03
V815	Y06.9
V814	Y04
V11	Y79
52469	524.9
64670	639.0
64671	639.0
64673	639.0
52460	524.9
52461	524.9
52462	524.9
52463	524.9
52464	524.9
86802	N868.0
9528	N958.6
9529	N958.6
9524	N958.4
57470	574.1
57471	574.1
9522	N958.2
9251	N920.0
V2652	Y79
65501	769.9
65500	769.9
65503	769.9
E8869	E887
72700	731.9
V17	Y79
V098	N999.3
V724	Y06.0
V8281	Y08
45119	451.0
64904	761.9
64902	761.9
64903	761.9
64900	761.9
64901	761.9
V8289	Y09
45111	451.0
V1367	Y79
87264	N872.0
V1366	Y79
V14	Y79
E9350	N965.0
92420	N928.0
058	057|065
059	057
92421	N927.0
054	054
055	055
056	056
057	057
050	050
051	057|051
052	057|052
053	053
38503	387.9
38502	387.9
3519	350
3518	350
94152	N941.8
80090	N800.1
94150	N941.8
94151	N941.8
V3701	Y87.0
3511	350
3510	350
94158	N941.8
94159	N941.8
36844	781.0
36845	781.0
36846	781.0
36847	781.0
36840	781.0
2689	265.9
36842	781.0
36843	781.0
E9678	E960
E9089	E908
2680	265.0
2681	265.1
2682	265.2
71283	711
71282	711
71281	711
71280	711
71287	711
71286	711
71285	711
71284	711
71535	713.0
71534	713.0
71289	711
71288	711
71531	713.0
71530	713.0
71533	713.0
71532	713.0
V600	Y79
38640	387.9
38641	387.9
38642	387.9
38643	387.9
99601	N997.5
V361	Y86.1
81302	N813.0
38648	387.9
30411	304.3
30410	304.3
30413	304.3
30412	304.3
V8821	Y09
V8822	Y09
76621	778.1
76622	778.1
V8829	Y09
E8145	E814.5
65550	769.9
V3101	Y81.0
E8144	E814.4
75314	753.1
85125	N851.0
E8147	E814.7
E8146	E814.6
E8141	E814.1
E8140	E814.0
65551	769.9
94540	N945.3
94543	N945.3
94542	N945.3
94545	N945.3
94544	N945.3
94546	N945.3
79399	788.9
E8142	E814.2
519	519|E930
20258	202.9
518	519|E930
20252	202.9
20253	202.9
20250	202.9
20251	202.9
20256	202.9
20257	202.9
20254	202.9
20255	202.9
E0130	Y79
V5889	Y39
44422	444.4
44421	444.4
83669	N836
67103	634.9|677.9
67102	634.9|677.9
67101	634.9|677.9
67100	634.9|677.9
67104	634.9|677.9
1177	117.8
1176	117.8
1175	117.8
1174	117.4
1173	117.3
1172	117.2
1171	117.1
1170	117.0
1179	117.9
1178	117.8
85126	N851.0
E9850	E985
510	510
47811	508.9
V782	Y01
99859	N998.5
71526	713.0
31232	306.9
31233	306.9
31230	306.9
31231	306.9
31234	306.9
31235	306.9
7180	724.1|724.9
7181	729.9
7182	724.1|724.9
1000	100.0
7184	729.2|729.9
01761	017.9|017
7186	738.2
7187	724.9
623	629
72705	731.3|731.4
01760	017.9|017
72251	725.8
72702	731.4
72701	731.9
622	621
872	N872
79539	788.9
621	625|624
72709	731.9
85120	N851.0
83664	N836
620	616|625|615
870	N870
8019	N801.1
8018	N801.1
65880	769.9
627	627|626
8015	N801.1
56979	569.9
34550	345.5
34551	345.5
8011	N801.0
626	626
7456	746.8
4592	458.9
7454	746.3
7455	746.4
7452	746.2
625	629|786|626|625
7450	746.0
4593	458.9
624	629
V602	Y79
7458	746.8
7459	746.8
E8694	E876
49391	493
66500	659.9
66501	659.9
E8693	E876
66503	659.9
E8699	E877
66120	657.9
4732	503.9
628	628
V606	Y79
E0131	Y79
4733	503.9
V9012	Y09
4730	503.0
85172	N851.1
4731	503.1
V34	Y84
4845	482.9
E0159	Y79
99772	N999.9
4846	483
0530	053.9
0531	053.9
0532	053.0
4847	483
2318	231
0537	053.9|053.0
0538	053.9
0539	053.9
7929	788.9
E8523	E854.9
81240	N812.4
E8521	E854.2
E8520	E854.1
85174	N851.1
E8525	E854.9
81241	N812.4
E8529	E854.9
4843	482.9
81242	N812.4
01594	015.9|015
01595	015.9|015
01596	015.9|015
75532	755.3
01590	015.9|015
01591	015.9|015
01592	015.9|015
01593	015.9|015
75539	755.3
75538	755.3
65260	769.9
65261	769.9
65263	769.9
393	393
392	392
391	391
390	390
397	397
396	396
395	395
394	394
86403	N864.0
71694	715
398	398
73078	723.9
71695	715
2309	230.9
2308	230.5
81509	N815.0
71696	715
2301	230.0
2300	239.0
2303	230.3
2302	230.1
2305	230
2304	230.4
2307	230
2306	230
11289	112
5846	593.2
5845	593.1
74481	745.8
74484	745.8
11281	112
11283	112
11282	112
11285	112
11284	112
5849	593.2
5848	593.2
83662	N836
3748	378.2
3749	378.2
3744	378.2
3745	378.2
3742	378.9
3743	378.9|378.2
3740	378.9
3741	378.9
94309	N943.0
94303	N943.0
81113	N811.1
94301	N943.0
94300	N943.0
E0132	Y79
94306	N943.0
94305	N943.0
94304	N943.0
85129	N851.0
83663	N836
V029	Y41.9
9629	N962.9
E8358	E835.8
86400	N864.0
52103	521.0
52102	521.0
52101	521.0
52100	521.0
52107	521.0
20882	207
20881	207
20880	207
52109	521.0
52108	521.0
E029	Y79
73721	735.9
25541	255.1
179	180
25542	255.1
176	145|199|159|196|171|173|162
175	174
174	174
173	173
172	173|172
171	171
170	170
80104	N801.0
80105	N801.0
80106	N801.0
36308	365
80100	N801.0
80101	N801.0
80102	N801.0
80103	N801.0
36303	365
36301	365
36300	367
36307	365
36306	365
36305	365
36304	365
E8981	E898
E8980	E898
9746	N975.9
9799	N977
V027	Y41.2
87372	N873.8
04619	333.9
87370	N873.8
87371	N873.8
E9586	E958
8613	N861.3
87374	N873.8
20088	200.1
20087	200.1
04611	333.9
20085	200.1
20084	200.1
20083	200.1
20082	200.1
20081	200.1
20080	200.1
V1641	Y79
7043	704
V122	Y79
81406	N814.0
71211	711
7218	715
7219	728.9
80362	N803.1
80363	N803.1
80364	N803.1
80365	N803.1
80366	N803.1
7210	713.1
7211	728.4
58089	580
71213	711
7214	728.6|728.7
7215	713.1
7216	712.4
7217	713.2
6217	624.9
6216	624.9
6215	625.9
6214	625.9
6213	625.9
6212	625.9
6211	625.1
6210	625.9
V176	Y79
V177	Y79
V174	Y79
V175	Y79
V172	Y79
V173	Y79
6219	625.9
6218	625.9
6819	681
V36	Y86
09049	090.4
09042	090.5
6810	681
09040	090.4
09041	090.5
71219	711
9757	N977.0
94336	N943.3
9755	N977.0
9753	N976|N976.9
9752	N976.1
9751	N976.1
9750	N976.0
81404	N814.0
53500	535
53501	535
9758	N977.0
E8325	E832.8
E8324	E832.8
E8327	E832.8
94335	N943.3
37300	361
37301	361
37302	361
E8322	E832.1
94332	N943.3
79402	788.9
E8329	E832.9
E8328	E832.8
94333	N943.3
V726	Y09
8911	N891.1
67444	677.9
8841	N884.1
8842	N884.2
67590	678
67591	678
67592	678
67593	678
67594	678
E973	E973
E972	E972
E971	E971
E970	E970
E977	E977
E976	E976
E975	E975
E974	E974
94890	N949.3
7661	778.1
7660	778.1
7662	778.1
37160	378.9
37161	378.9
37162	378.9
V2642	Y69
E8068	E806.8
E8069	E806.9
62211	621.9
E8062	E806.2
E8063	E806.3
E8060	E806.0
E8061	E806.1
1768	199.1
1769	199|199.1
1762	145.1
1763	159
1760	173
1761	171.9
V813	Y04
1764	162.1
1765	196.9
29594	295.9
29595	295.9
29592	295.9
29593	295.9
29590	295.9
29591	295.9
E0134	Y79
8211	N821|N821.1
69512	695.1
94334	N943.3
8474	N847.8
V816	Y06
692	692
693	692
690	690
691	691
1542	154.2
1543	154.2
1540	154.0
1541	154.1
8471	N847.8
07998	079.8
07999	079.9
80455	N803.1
1548	154
8470	N847.0
8710	N870.1
8711	N870.1
8712	N870.1
8713	N870.1
8714	N870.0
8473	N847.8
8716	N870.1
8717	N870.0
8719	N870.0
8472	N847.8
V30	Y80
E866	E865|E866|E869
74369	744.8
7567	756.8|758.8
E861	E861|E863|E862
E860	E860
59081	590.9
30593	N977.9|N977.8
66971	661.6
66970	661.6
V31	Y81
55102	553.0
38051	380
55100	553.0
55101	553.0
V1202	Y79
V1203	Y79
V1200	Y79
38050	380
77015	776.0
7111	710.3|710.9|710.1
V1209	Y79
94407	N944.0
E893	E893
E8741	E930.2
V362	Y86.2
7116	710.3|710.9|710.1
V064	Y42
75528	755.2
7114	710.3|710.9|710.1
80481	N803.1
E894	E894
V9199	634.9
V9192	634.9
E0135	Y79
V9191	634.9
E8765	E930.0
7118	710.3|710.9|710.1
E9001	E900
E9000	E900
94408	N944.0
80480	N803.1
V1781	Y79
E8761	E931.2
V360	Y86.0
E8760	E931.2
80503	N805.0
25040	250.9
25041	250.9
25042	250.9
25043	250.9
9521	N958.2
9523	N958.4
49301	493
1983	198.3
E8309	E830.9
E8769	E931.9
E8768	E931.8
9964	N997.5
9965	N997.5
9966	N997.6
9967	N997.6
9960	N997.5
9961	N997.5
9962	N997.5
9963	N997.5
V7799	Y00|Y09
49300	493
9969	N997.8
E8860	E886
V6112	Y79
E898	E898
258	258
259	258
65691	770.9
65690	770.9
65693	770.9
252	252
253	253
250	250
251	251
256	256
257	257
254	254
255	258|255
64612	634.9
64613	634.9
64610	634.9
64611	634.9
E030	Y79
64614	634.9
49302	493
01146	011.9
9509	N950.0
9502	N950.0
9503	N950.0
57410	574.1
57411	574.1
52106	521.0
65523	769.9
65521	769.9
65520	769.9
E8849	E884
E8844	E884
E8845	E884
E8846	E885
E8840	E882
83204	N832
E8842	E884
E8843	E884
3689	781.0
3688	781.0
3683	377.4|377.9
3682	781.1
3681	781.0|378.9
3680	377.2
3686	378.9|260.0
3685	377.3
3684	781.0
0071	007.1
0070	007.0
0073	007.9
0072	007.2
2518	251
2519	251
2514	251
0078	007.9
2510	251
2511	251
2512	251
2513	251
076	076
077	078
074	074
075	075
072	072
073	073
070	070
071	071
078	099|067|079
079	079
3531	357.9
3530	357.0
3533	357.9
3532	357.9
3535	357.9
3534	357.9
94132	N941.3
3536	357.9
3539	357.9
3538	357.9
V691	Y79
V690	Y79
V695	Y79
V694	306.4
7361	738.3
V743	Y09
E9879	E988
E996	E996
E9457	N977.8
968	N969|N968
E9261	E926.0
V241	Y61
71888	724.9
V341	Y84.1
V340	Y84.0
V435	Y29
71518	713.0
V433	Y29
V432	Y29
V431	Y30
V430	Y30
71513	713.0
71512	713.0
71511	713.0
71510	713.0
71517	713.0
71516	713.0
71515	713.0
71514	713.0
V242	Y61
9628	N962.8
V8803	Y09
V8802	Y09
V8801	Y09
V7102	Y11.0
E990	E995|E991|E990
30433	304.5
30432	304.5
30431	304.5
30430	304.5
E0192	Y79
80114	N801.0
87361	N873.7
33529	348.9
87360	N873.7
33524	348.9
7896	785
33520	348.0
33521	348.2
33522	348.1
33523	348.9
20270	202.9
20271	202.9
20272	202.9
20273	202.9
27802	277
27803	277
27800	277
27801	277
20278	202.9
64800	761.1
V1506	Y79
85403	N854.0
94137	N941.3
1159	115
E0049	Y79
E0044	Y79
969	N970
94138	N941.3
1151	115
1150	115
E0042	Y79
78659	783.7
59010	590.1
59011	590.1
E9363	N966.9
E9360	N966.0
E9361	N966.1
62571	629.9
E8609	E860
V438	Y29
31210	301.8
31211	301.8
31212	301.8
31213	301.8
72273	725.1
72272	725.8
72271	725.0
72270	725.9
8031	N803.0
79516	788.9
62570	629.9
79514	788.9
75444	755.7
79518	788.9
8039	N803.1
8038	N803.1
42832	427.9
V612	Y79
42833	427.9
8523	N852.1
8522	N852.0
8521	N852.1
8520	N852.0
74683	746.8
42830	427.9
8525	N852.1
8524	N852.0
76071	761.7
42831	427.9
95218	N958.2
76070	761.7
95216	N958.2
95217	N958.2
78932	785.0
95215	N958.2
95212	N958.2
94882	N949.3
95210	N958.2
95211	N958.2
66560	660.9
66561	660.9
66564	660.9
9479	N949.0
94884	N949.3
E999	E999
94885	N949.3
94156	N941.8
94886	N949.3
80376	N803.1
94887	N949.3
38501	387.9
76079	761.7
22389	223.8
76078	761.7
80373	N803.1
22381	223.8
94153	N941.8
4299	429.9
4298	429.9
0519	057.8
4295	429.9
29512	295.1
4297	429.9
4296	429.9
0512	057.8
4290	428
0510	051|057.8
0511	057.8
E8548	E855.2
28652	286.9
28653	286.4
E8541	E855.2
E8540	E855.0
E8543	E856.8
29043	293.9
38509	387.9
28659	286.5
V5789	Y34.9
V1279	Y79
1323	132
65203	769.9
65200	769.9
65201	769.9
75513	755.1
75512	755.1
75511	755.1
75510	755.1
V028	Y41.2
80379	N803.1
V143	Y79
4749	500
4748	500
V4551	Y43
V68	Y79
V9033	Y09
V142	Y79
4742	500
4741	500
4740	500
V4559	Y43
V141	Y79
43330	432.9
43331	432.9
V140	Y79
V5781	Y34.9
V147	Y79
V168	Y79
36841	781.0
7522	752.5
1329	132
17359	173.6
E8542	E855.2
V144	Y79
17351	173.6
17350	173.6
17352	173.6
2182	218
2181	218
2180	218
77012	776.0
2189	218
71598	713.0
8744	N874.0
8681	N868.1
151	151
150	150
153	153
152	152
155	155
154	154
157	157
156	156
159	159
158	158
E9838	E983
E9839	E983
20712	207
20711	207
20710	207
36361	378.9
36363	378.9
36362	378.9
71538	713.0
80162	N801.1
74860	748.6
80160	N801.1
80161	N801.1
80166	N801.1
71829	724.9
80164	N801.1
74861	748.6
82133	N821
71828	724.9
82132	N821
6187	623.9
6186	623.3
6185	623.9
6184	623.9
6183	623.9
6182	623.9
6181	623.9
6180	623.0|623.9|623.2|623.1
6954	695.4
8133	N813.3
71537	713.0
6189	623.9
6188	623.9
2727	272.8
2726	272.8
2725	272.8
2724	272.8
2723	272.8
2722	272.8
2721	272.8
2720	272.8
87350	N873.8
71823	724.9
87352	N873.8
87353	N873.8
87354	N873.8
99529	N977.9
2729	272.9
2728	272.8
7236	686.9
7237	733.9
7234	352
7235	717.2
7232	728.1
71821	724.1
6955	695.9
7231	728.0
9199	N918.1
9198	N918.0
71820	724.9
7948	788.9
7949	788.9
7238	728.4
7239	728.0
V902	Y09
80389	N803.1
63781	645.9
63780	645.9
80384	N803.1
63782	645.9
80382	N803.1
80383	N803.1
80380	N803.1
80381	N803.1
9747	N975.9
6239	629.9
6238	629.9
2290	228
6234	629.6
6237	629.9
6236	629.9
6231	629.0
6230	629.9
6233	629.9
6232	629.7
36581	375
36583	375
36582	375
36589	375
7815	738.3
63521	641.9
63520	641.9
63522	641.9
9774	N977.0
53560	535
53561	535
7932	788.9
9770	N977.0
9773	N977.0
9772	N977.0
71188	710.9
71189	710.9
E8301	E830.0
E8300	E830.0
E8307	E830.3
E8306	E830.3
8860	N886.0
8861	N886.1
71180	710.9
71181	710.1
69515	695.9
71183	710.1
71184	710.1
71185	710.3
71186	710.3
71187	710.3
818	N818
56949	569.2
V8409	Y49
01781	017.9|017
01780	017.9|017
01783	017.9|017
01782	017.9|017
01785	017.9|017
01784	017.9|017
816	N816
01786	017.9|017
V022	Y41.3
V2541	Y43
V6511	Y79
6366	645.9
V7262	Y09
71980	787
71981	787
71982	787
71983	787
05411	054
05410	054
05413	054
05412	054
71988	787
71989	787
86401	N864.0
53161	531.2
05419	054
E8049	E804.9
86405	N864.0
86404	N864.0
1700	170.0
1701	170.1
1702	170.2
1703	170.3
1704	170.4
1705	170.5
1706	170.6
37189	378.4
1708	170.8
1709	170.9
37182	378.4
4572	457
5269	526.9
37181	378.4
7937	788.9
7734	774.9
V2543	Y43
40201	402
40200	402
67312	673.1
67313	673.1
67310	673.1
67311	673.1
67314	673.1
7936	788.9
4579	457
52544	525.9
7601	760.5
94551	N945.3
28409	284
63650	645.9
3029	302.9
3028	302.8|302.1|302.6|302.7|302.5
3027	302.8|302.9
3026	302.8
28401	284
3024	302.4
3023	302.1
3022	302.2
3021	302.8
3020	302.0
E951	E951|E952
34982	781.7
34981	347.9
E952	E952
E955	E955
59972	599.9
59971	599.9
59970	599.9
8736	N873.7
8737	N873.8
34989	347.9
8735	N873.8
8732	N873.2
78945	785
8730	N873.0
8731	N873.1
78944	785
E8740	E930.0
78943	785
V3100	Y81.0
78942	785
5670	567.9
5671	567.9
5672	567.9|567.0
5673	567.9|567.0
78941	785
5678	567.9
5679	567.9
66951	661.4|661.5
66950	661.4|661.5
E9797	E995
55129	553.2
9719	N972|N972.9
E9794	E990
38389	383.9
E9792	E991|E993
E9791	E994
E9790	E992
55120	553.2
55121	553.8
38381	383.9
V1221	Y79
E9799	E999
E9798	E997
E8378	E837.8
E978	E978
66041	661.9
66040	661.9
66043	661.9
99769	N997.2
E9099	E908
V1321	Y79
V1323	Y79
V1322	Y79
V1324	Y79
E8379	E837.9
V1329	Y79
8190	N819.0
8191	N819.1
6432	638.9
6431	638.9
6430	638|638.9
8741	N874.1
6439	638.9
6438	638.9
73601	738.2
73600	738.2
73603	738.2
73602	738.2
73605	738.2
73604	738.2
73607	738.2
73606	738.2
73609	738.3
46450	464
E962	E962
46451	464
E967	E960
79391	788.9
6758	678
6759	678
6752	678
6750	678
6751	678
9942	N994.2
9943	N994.2
9940	N994.0
9941	N994.1
9946	N994.6
9947	N994.7
9944	N994.4
9945	N994.5
9948	N994.8
9949	N994.9
9390	N939
32725	306.4
32724	306.4
32727	306.4
32726	306.4
32721	306.4
32720	306.4
32723	306.4
32722	N993.2
E8798	N999.9
92303	N923.0
32729	306.4
V8909	Y09
42789	427.9
45184	451.9
238	208|287|239|232|233
239	238|239|237|230|231|232|233
234	238|239
235	230|239|231
236	234|235|236|237
237	743|238|239
230	230|239
231	231
232	232
233	234|236|237|233
56781	567.9
56782	567.9
56789	567.9
V4369	Y29
43831	438.9
43830	438.9
43832	438.9
86389	N863.0
64630	634.9
64631	634.9
64633	634.9
86380	N863.1
86381	N863.0
86382	N863.0
86383	N863.0
8740	N874.0
V1811	Y79
90220	N995.3
V1819	Y79
66020	655.9
8950	N895.0
V489	796.0
62920	629.9
65541	769.9
65540	769.9
65543	769.9
37172	378.4
E8370	E837.0
99732	N998.9
2538	253.9
2539	253.9
99959	N999.5
99761	N997.2
2532	253.1
2533	253.1
2530	253.0
2531	253.0
2536	253.9
0092	009.1
0091	009.2
2535	253.9
098	098
099	099
E8371	E837.0
090	090
091	091
092	092
093	093
094	094
095	095
096	096
097	097
5078	516
38811	389.9
38810	389.9
38812	389.9
5070	516
5071	516
52579	525.0
94118	N941.1
80517	N805.1
E8376	E837.3
94112	N941.1
94113	N941.1
7935	788.9
94111	N941.1
94116	N941.1
94117	N941.1
94114	N941.1
94115	N941.1
57430	574.0
57431	574.0
939	N939
938	N938
9564	N956.0
9565	N956.0
36800	377.2
36801	377.2
36802	377.2
36803	377.2
937	N937
936	N936
935	N935
934	N934
E8377	E837.8
V419	788.9
V418	788.9
33729	355.9
V415	781.6
V414	781.5
V417	305.6
V416	784.4
33722	355.9
V410	781.0
33720	355.9
33721	355.9
58189	581
V5881	Y30
38600	385
38601	385
38602	385
38603	385
38604	385
V5882	Y30
E8374	E837.8
V5883	Y39
80032	N800.0
68601	686.0
80033	N800.0
V4282	Y29
94155	N941.8
68600	686.0
80445	N803.0
80444	N803.0
36119	377.4
80441	N803.0
80440	N803.0
80443	N803.0
80442	N803.0
36112	377.4
36113	377.4
36110	377.4
1750	174
80449	N803.0
36114	377.4
E8375	E837.8
E0066	Y79
E0064	Y79
01656	016.2
59780	597
59781	597
9519	N951.0
20298	202|202.9
20296	202|202.9
20297	202|202.9
20294	202|202.9
20295	202|202.9
20292	202|202.9
20293	202|202.9
20290	202|202.9
20291	202|202.9
797	794
796	458|796|788
795	788
794	788
793	788
792	788
791	789
790	039|788|079
99771	N999.9
67144	634.9
67142	634.9
799	796|306|790
67140	634.9
80516	N805.1
V735	Y09
78899	786
E0028	Y79
E0029	Y79
V736	Y09
E0022	Y79
E0023	Y79
E0020	Y79
E0021	Y79
E0026	Y79
E0027	Y79
E0024	Y79
E0025	Y79
77439	778.9
E9263	E926.1
E0069	Y79
E9262	E926.0
71831	724.0
V6110	Y79
7148	714.9
7149	714.9
7144	714.9
V8904	Y09
77934	778.9
7140	712.3
7141	712.3
7142	712.3
7143	712.0
37645	378.9
37644	378.9
37647	378.9
37646	378.9
37641	378.9
37640	378.9
37643	378.9
37642	378.9
81112	N811.1
30015	300.1
30014	300.1
8051	N805.1
30016	300.1
30011	300.1
30010	300.1
30013	300.1
30012	300.1
72211	725.8
72210	725.1
8059	N805.7
8058	N805.6
30019	300.1
E9962	E996
E9963	E996
E9268	E926
2882	288
2883	288
2880	288
2881	288
2886	288
45989	458.9
2884	288
2885	288
7492	749.2
2888	288
2889	288
90259	N995.3
E9968	E996
07812	079.1
07811	079.1|099.9
07810	079.1
66540	660.9
66541	660.9
24290	242.2
24291	242.2
66544	660.9
66233	657.9
07819	079.1
5781	785.7
80515	N805.1
E9518	E951
45981	458.9
99644	N997.5
1922	192.2
1923	192.3
74910	749.1
74911	749.1
74912	749.1
74913	749.1
74914	749.1
85419	N851.1
75889	759.8
01886	018.9
01884	018.9
01885	018.9
01882	018.9
01883	018.9
01880	018.1
01881	018.9
0790	079.8
0791	079.8
0792	079.8
0793	079.8
0794	079.8
0795	079.8
0796	079.8
0798	079.8
0799	079.9|079.8
73030	720.3
73031	720.3
73036	720.3
73037	720.3
73034	720.3
73035	720.3
V4573	Y39
7188	724.1|724.9
V4571	Y39
V9010	Y09
V4577	Y39
V4576	Y39
V4575	Y39
7189	724.9
V4579	Y39
V4578	Y39
76402	788.4
5809	580
5808	580
8761	N876.1
5800	580
5804	580
V61	Y69|Y79
17379	173.8
64794	761.9
64793	761.9
64792	761.9
64791	761.9
64790	761.9
17372	173.8
17371	173.8
17370	173.8
72742	731.3|731.4
94342	N943.3
94341	N943.3
94340	N943.3
685	685
684	684
4320	431.9
94880	N949.3
76426	788.4
E8622	E864
31239	306.9
81502	N815.0
7185	727.1|727.7|727.9|727.8
65220	769.9
65221	769.9
65223	769.9
65953	769.9
65950	769.9
65951	769.9
682	682
80065	N800.1
E9218	E921.8
E9219	E921.8
0134	013.9
0135	013.9
0136	013.9
69010	690
0130	013.0
0131	013.9
0132	013.9
0133	013.9
E9810	E982
E9811	E982
69018	690
0138	013.9
0139	013.9
V043	Y42
862	N862|N863
72704	731.4
V330	Y83.0
85414	N854.1
72703	731.4
36343	378.9
36342	378.9
36341	378.9
36340	377.1
76516	777
80149	N801.0
81500	N815.0
80638	N806.3
80639	N806.3
80140	N801.0
80141	N801.0
80142	N801.0
72252	725.1
80144	N801.0
80145	N801.0
80146	N801.0
80631	N806.3
75160	751.6
94883	N949.3
V4974	Y34.9
76517	777
4888	472|471
E8413	E841.3
2709	270.9
2708	270.8
2705	270.8
2704	270.8
2707	270.8
2706	270.8
2701	270.0
2700	270.2
2703	270.8
2702	270.5
7962	788.9
3220	045.9
7960	788.9
7961	788.9
7966	796.9
7967	796.9
7964	796.9
7965	796.9
9177	N917.1
9176	N917.0
9175	N917.1
7969	796.9
76514	777
9172	N917.0
9171	N917.1
9170	N917.0
E8382	E838.1
56889	568
85411	N854.1
6259	629.9
6258	629.9
52142	521.4
52141	521.4
52140	521.4
6253	626.3
6252	626.3
6251	786.7
6250	786.7
6257	629.9
6256	786.2
52149	521.4
6254	626.9
53540	535
53541	535
53230	532.9
53231	532.9
90141	N995.3
90140	N995.3
90142	N995.3
85410	N854.1
63502	641.9
63501	641.9
63500	641.9
V6229	Y79
65881	769.9
9713	N972.9
71148	710.9
9711	N972.1
9710	N972.0
V6221	Y79
81504	N815.0
V263	Y69|Y79
832	N832
833	N833
830	N830
65883	769.9
3470	347.0
3471	347.0
33399	780.4
835	N835
E8361	E836.0
8013	N801.0
37434	378.9
33394	733.9
33393	347.9
33392	781.6
37430	378.2
37431	378.9
20591	205.9
20590	205.9
85154	N851.1
20592	205.9
8010	N801.0
71147	710.3
7457	746.8
67082	670
71140	710.9
67080	670
85412	N854.1
67084	670
E8022	E802.2
52330	523.9
E8020	E802.0
80859	N808.1
V060	Y42
V061	Y42
71968	787
52331	523.9
71966	787
71967	787
71964	787
71965	787
71962	787
52332	523.9
71960	787
71961	787
62210	621.9
V2689	Y69
5249	524.9
5248	524.9
1728	173
1729	172.9
1726	172.7
1727	172.8
1724	172.4
1725	172.6
1722	172.2
1723	172.3
1720	172.0
1721	172.1
V55	Y20|Y34
7931	788.9
40599	360
7930	788.9
40591	404
7933	788.9
3005	300.5
3004	300.4
3007	300.7
3006	300.6
3001	300.1
3000	300.0
3003	300.3
3002	300.2
E8790	N997.4
69556	695.9
E8792	E931.0
E8793	E931.8
3009	300.9
3008	300.8
E8796	N997.4
7286	733.9
09886	098.8
09884	098.8
09885	098.8
09882	098.8
09883	098.8
E0061	Y79
09881	098.8
38015	380
38014	380
1580	158.0
38016	380
38011	380
38010	380
38013	380
09889	098.8
9106	N910.0
V58	Y30|Y39|N977|N960|N962|N965|N964|Y34
69557	695.9
71835	724.9
8633	N863.1
V59	Y70
9104	N910.0
E8690	E876
31539	306.1
66930	636
66932	636
66934	636
30573	N971
31531	306.1
56969	569.9
31532	306.1
31535	306.1
31534	306.1
9451	N945.1
V4574	Y39
E880	E880|E887
69554	695.9
9101	N910.1
5650	565.0
5651	565.1
V1249	Y79
V1242	Y79
V1252	Y79
V1240	Y79
E884	E882|E885|E884
E8698	E876
67330	670|634.9
67331	670|634.9
67332	670|634.9
67333	670|634.9
67334	670|634.9
66063	661.9
V4961	Y34.9
66061	661.9
66060	661.9
V4964	Y34.9
V4965	Y34.9
V4966	Y34.9
V4967	Y34.9
69552	695.9
V1309	Y79
V1303	Y79
V1302	Y79
V1301	Y79
V1300	Y79
6419	632.9
6418	632.9
87412	N874.1
87411	N874.1
87410	N874.1
6411	632.0
6410	632.0
6413	632.4
6412	632.1
7776	567.9
7775	778.9
7774	560.1
7773	778.2
7772	778.9
73629	738.3
V8732	Y09
73622	738.3
73621	738.3
73620	738.3
3912	391.2
3911	391.1
3910	391.0
E8215	E823.5
44103	441.0
69550	695.9
3919	391.9
3918	391.9
6730	673.0|634.8
6731	673.1
6732	673.9
6733	670|634.9
34701	347.0
34700	347.0
6738	673.9
78902	785.5
78901	785.5
78900	785.5
78907	785.5
78906	785.5
78905	785.5
78904	785.5
9444	N944.3
69551	695.9
5997	599.9
92709	N923.0
9929	N992
92701	N923.0
5991	599.1
92703	N923.0
92702	N923.0
9924	N992.4
9925	N992.5
9926	N992.6
5990	599.0
216	216
32702	306.4
214	214
32700	306.4
212	226|212|228
213	213
210	210
211	211
V8401	Y49
955	N959|N952
32709	306.4
5992	599.9
218	218
219	219
957	N959
6088	607|607.9
6089	607.9
V43	Y29|Y30
6084	607.5
956	N956
6082	607.7
6083	607.8
6080	607.4
6081	607.6
86810	N868.1
E8216	E823.6
86811	N868.1
E9385	N969
82301	N823.0
86813	N868.1
0309	030.9
0308	030.9
43814	438.9
0303	030.3
0302	030.2
0301	030.1
0300	030.0
E8800	E887
E8801	E887
65563	769.9
65561	769.9
65560	769.9
E8809	E880
5941	594
97081	N970.9
8650	N865.0
3649	378.9
3648	378.9
3647	378.9
3646	378.9
3645	378.9
3644	366|364|378.9
3643	366|364
3642	366|364|378.9
3641	366|364
3640	366|364|378.9
2550	258.0
2551	255.9|255.0
2552	255.9
2553	255.0
2554	255.1
2555	255.1
2556	255.0
2558	255.9
2559	255.9
99979	N999.8
99978	N999.8
99973	N999.7
99972	N999.7
99971	N999.7
99970	N999.7
99977	N999.8
7083	708.9
99975	N999.8
99974	N999.7
87211	N872.1
V659	Y79
87210	N872.1
V655	Y79
V654	Y79
[truncated: 15,544 more rows]
