# Supplementary material for: Measurable health effects associated with the daylight saving time shift
Source: PLoS Comput Biol. 2020 Jun 8;16(6):e1007927. doi: 10.1371/journal.pcbi.1007927 (PMC7302868; doi:10.1371/journal.pcbi.1007927)
Supplement: S15 Table — (CSV) [file pcbi.1007927.s016.csv]

	US UniICD	System	Description
0	10:R90	Abnormal clinical and laboratory findings, not elsewhere classified	On diagnostic imaging and in function studies, without diagnosis
1	10:R91	Abnormal clinical and laboratory findings, not elsewhere classified	On diagnostic imaging and in function studies, without diagnosis
2	10:R92	Abnormal clinical and laboratory findings, not elsewhere classified	On diagnostic imaging and in function studies, without diagnosis
3	10:R93	Abnormal clinical and laboratory findings, not elsewhere classified	On diagnostic imaging and in function studies, without diagnosis
4	10:R94	Abnormal clinical and laboratory findings, not elsewhere classified	On diagnostic imaging and in function studies, without diagnosis
5	8:306	Abnormal clinical and laboratory findings, not elsewhere classified	On diagnostic imaging and in function studies, without diagnosis
6	8:458	Abnormal clinical and laboratory findings, not elsewhere classified	On diagnostic imaging and in function studies, without diagnosis
7	8:508	Abnormal clinical and laboratory findings, not elsewhere classified	On diagnostic imaging and in function studies, without diagnosis
8	8:526	Abnormal clinical and laboratory findings, not elsewhere classified	On diagnostic imaging and in function studies, without diagnosis
9	8:781	Abnormal clinical and laboratory findings, not elsewhere classified	On diagnostic imaging and in function studies, without diagnosis
10	8:783	Abnormal clinical and laboratory findings, not elsewhere classified	On diagnostic imaging and in function studies, without diagnosis
11	8:788	Abnormal clinical and laboratory findings, not elsewhere classified	On diagnostic imaging and in function studies, without diagnosis
12	8:788.9	Abnormal clinical and laboratory findings, not elsewhere classified	On diagnostic imaging and in function studies, without diagnosis
13	8:791	Abnormal clinical and laboratory findings, not elsewhere classified	On diagnostic imaging and in function studies, without diagnosis
14	8:796	Abnormal clinical and laboratory findings, not elsewhere classified	On diagnostic imaging and in function studies, without diagnosis
15	9:784	Abnormal clinical and laboratory findings, not elsewhere classified	On diagnostic imaging and in function studies, without diagnosis
16	9:7842	Abnormal clinical and laboratory findings, not elsewhere classified	On diagnostic imaging and in function studies, without diagnosis
17	9:793	Abnormal clinical and laboratory findings, not elsewhere classified	On diagnostic imaging and in function studies, without diagnosis
18	9:7930	Abnormal clinical and laboratory findings, not elsewhere classified	On diagnostic imaging and in function studies, without diagnosis
19	9:7931	Abnormal clinical and laboratory findings, not elsewhere classified	On diagnostic imaging and in function studies, without diagnosis
20	9:79311	Abnormal clinical and laboratory findings, not elsewhere classified	On diagnostic imaging and in function studies, without diagnosis
21	9:79319	Abnormal clinical and laboratory findings, not elsewhere classified	On diagnostic imaging and in function studies, without diagnosis
22	9:7932	Abnormal clinical and laboratory findings, not elsewhere classified	On diagnostic imaging and in function studies, without diagnosis
23	9:7933	Abnormal clinical and laboratory findings, not elsewhere classified	On diagnostic imaging and in function studies, without diagnosis
24	9:7934	Abnormal clinical and laboratory findings, not elsewhere classified	On diagnostic imaging and in function studies, without diagnosis
25	9:7935	Abnormal clinical and laboratory findings, not elsewhere classified	On diagnostic imaging and in function studies, without diagnosis
26	9:7936	Abnormal clinical and laboratory findings, not elsewhere classified	On diagnostic imaging and in function studies, without diagnosis
27	9:7937	Abnormal clinical and laboratory findings, not elsewhere classified	On diagnostic imaging and in function studies, without diagnosis
28	9:7938	Abnormal clinical and laboratory findings, not elsewhere classified	On diagnostic imaging and in function studies, without diagnosis
29	9:79380	Abnormal clinical and laboratory findings, not elsewhere classified	On diagnostic imaging and in function studies, without diagnosis
30	9:79381	Abnormal clinical and laboratory findings, not elsewhere classified	On diagnostic imaging and in function studies, without diagnosis
31	9:79382	Abnormal clinical and laboratory findings, not elsewhere classified	On diagnostic imaging and in function studies, without diagnosis
32	9:79389	Abnormal clinical and laboratory findings, not elsewhere classified	On diagnostic imaging and in function studies, without diagnosis
33	9:7939	Abnormal clinical and laboratory findings, not elsewhere classified	On diagnostic imaging and in function studies, without diagnosis
34	9:79391	Abnormal clinical and laboratory findings, not elsewhere classified	On diagnostic imaging and in function studies, without diagnosis
35	9:79399	Abnormal clinical and laboratory findings, not elsewhere classified	On diagnostic imaging and in function studies, without diagnosis
36	9:794	Abnormal clinical and laboratory findings, not elsewhere classified	On diagnostic imaging and in function studies, without diagnosis
37	9:7940	Abnormal clinical and laboratory findings, not elsewhere classified	On diagnostic imaging and in function studies, without diagnosis
38	9:79400	Abnormal clinical and laboratory findings, not elsewhere classified	On diagnostic imaging and in function studies, without diagnosis
39	9:79401	Abnormal clinical and laboratory findings, not elsewhere classified	On diagnostic imaging and in function studies, without diagnosis
40	9:79402	Abnormal clinical and laboratory findings, not elsewhere classified	On diagnostic imaging and in function studies, without diagnosis
41	9:79409	Abnormal clinical and laboratory findings, not elsewhere classified	On diagnostic imaging and in function studies, without diagnosis
42	9:7941	Abnormal clinical and laboratory findings, not elsewhere classified	On diagnostic imaging and in function studies, without diagnosis
43	9:79410	Abnormal clinical and laboratory findings, not elsewhere classified	On diagnostic imaging and in function studies, without diagnosis
44	9:79411	Abnormal clinical and laboratory findings, not elsewhere classified	On diagnostic imaging and in function studies, without diagnosis
45	9:79412	Abnormal clinical and laboratory findings, not elsewhere classified	On diagnostic imaging and in function studies, without diagnosis
46	9:79413	Abnormal clinical and laboratory findings, not elsewhere classified	On diagnostic imaging and in function studies, without diagnosis
47	9:79414	Abnormal clinical and laboratory findings, not elsewhere classified	On diagnostic imaging and in function studies, without diagnosis
48	9:79415	Abnormal clinical and laboratory findings, not elsewhere classified	On diagnostic imaging and in function studies, without diagnosis
49	9:79416	Abnormal clinical and laboratory findings, not elsewhere classified	On diagnostic imaging and in function studies, without diagnosis
50	9:79417	Abnormal clinical and laboratory findings, not elsewhere classified	On diagnostic imaging and in function studies, without diagnosis
51	9:79419	Abnormal clinical and laboratory findings, not elsewhere classified	On diagnostic imaging and in function studies, without diagnosis
52	9:7942	Abnormal clinical and laboratory findings, not elsewhere classified	On diagnostic imaging and in function studies, without diagnosis
53	9:7943	Abnormal clinical and laboratory findings, not elsewhere classified	On diagnostic imaging and in function studies, without diagnosis
54	9:79430	Abnormal clinical and laboratory findings, not elsewhere classified	On diagnostic imaging and in function studies, without diagnosis
55	9:79431	Abnormal clinical and laboratory findings, not elsewhere classified	On diagnostic imaging and in function studies, without diagnosis
56	9:79439	Abnormal clinical and laboratory findings, not elsewhere classified	On diagnostic imaging and in function studies, without diagnosis
57	9:7944	Abnormal clinical and laboratory findings, not elsewhere classified	On diagnostic imaging and in function studies, without diagnosis
58	9:7945	Abnormal clinical and laboratory findings, not elsewhere classified	On diagnostic imaging and in function studies, without diagnosis
59	9:7946	Abnormal clinical and laboratory findings, not elsewhere classified	On diagnostic imaging and in function studies, without diagnosis
60	9:7947	Abnormal clinical and laboratory findings, not elsewhere classified	On diagnostic imaging and in function studies, without diagnosis
61	9:7948	Abnormal clinical and laboratory findings, not elsewhere classified	On diagnostic imaging and in function studies, without diagnosis
62	9:7949	Abnormal clinical and laboratory findings, not elsewhere classified	On diagnostic imaging and in function studies, without diagnosis
63	10:R70	Abnormal clinical and laboratory findings, not elsewhere classified	On examination of blood, without diagnosis
64	10:R71	Abnormal clinical and laboratory findings, not elsewhere classified	On examination of blood, without diagnosis
65	10:R73	Abnormal clinical and laboratory findings, not elsewhere classified	On examination of blood, without diagnosis
66	10:R74	Abnormal clinical and laboratory findings, not elsewhere classified	On examination of blood, without diagnosis
67	10:R75	Abnormal clinical and laboratory findings, not elsewhere classified	On examination of blood, without diagnosis
68	10:R76	Abnormal clinical and laboratory findings, not elsewhere classified	On examination of blood, without diagnosis
69	10:R77	Abnormal clinical and laboratory findings, not elsewhere classified	On examination of blood, without diagnosis
70	10:R78	Abnormal clinical and laboratory findings, not elsewhere classified	On examination of blood, without diagnosis
71	10:R79	Abnormal clinical and laboratory findings, not elsewhere classified	On examination of blood, without diagnosis
72	8:037	Abnormal clinical and laboratory findings, not elsewhere classified	On examination of blood, without diagnosis
73	8:039	Abnormal clinical and laboratory findings, not elsewhere classified	On examination of blood, without diagnosis
74	8:039.9	Abnormal clinical and laboratory findings, not elsewhere classified	On examination of blood, without diagnosis
75	8:056	Abnormal clinical and laboratory findings, not elsewhere classified	On examination of blood, without diagnosis
76	8:079	Abnormal clinical and laboratory findings, not elsewhere classified	On examination of blood, without diagnosis
77	8:112	Abnormal clinical and laboratory findings, not elsewhere classified	On examination of blood, without diagnosis
78	8:360	Abnormal clinical and laboratory findings, not elsewhere classified	On examination of blood, without diagnosis
79	8:368	Abnormal clinical and laboratory findings, not elsewhere classified	On examination of blood, without diagnosis
80	8:678	Abnormal clinical and laboratory findings, not elsewhere classified	On examination of blood, without diagnosis
81	8:758	Abnormal clinical and laboratory findings, not elsewhere classified	On examination of blood, without diagnosis
82	8:771	Abnormal clinical and laboratory findings, not elsewhere classified	On examination of blood, without diagnosis
83	8:778	Abnormal clinical and laboratory findings, not elsewhere classified	On examination of blood, without diagnosis
84	8:778.9	Abnormal clinical and laboratory findings, not elsewhere classified	On examination of blood, without diagnosis
85	8:788	Abnormal clinical and laboratory findings, not elsewhere classified	On examination of blood, without diagnosis
86	8:788.9	Abnormal clinical and laboratory findings, not elsewhere classified	On examination of blood, without diagnosis
87	9:771	Abnormal clinical and laboratory findings, not elsewhere classified	On examination of blood, without diagnosis
88	9:7718	Abnormal clinical and laboratory findings, not elsewhere classified	On examination of blood, without diagnosis
89	9:77183	Abnormal clinical and laboratory findings, not elsewhere classified	On examination of blood, without diagnosis
90	9:790	Abnormal clinical and laboratory findings, not elsewhere classified	On examination of blood, without diagnosis
91	9:7900	Abnormal clinical and laboratory findings, not elsewhere classified	On examination of blood, without diagnosis
92	9:79001	Abnormal clinical and laboratory findings, not elsewhere classified	On examination of blood, without diagnosis
93	9:79009	Abnormal clinical and laboratory findings, not elsewhere classified	On examination of blood, without diagnosis
94	9:7901	Abnormal clinical and laboratory findings, not elsewhere classified	On examination of blood, without diagnosis
95	9:7902	Abnormal clinical and laboratory findings, not elsewhere classified	On examination of blood, without diagnosis
96	9:79021	Abnormal clinical and laboratory findings, not elsewhere classified	On examination of blood, without diagnosis
97	9:79022	Abnormal clinical and laboratory findings, not elsewhere classified	On examination of blood, without diagnosis
98	9:79029	Abnormal clinical and laboratory findings, not elsewhere classified	On examination of blood, without diagnosis
99	9:7903	Abnormal clinical and laboratory findings, not elsewhere classified	On examination of blood, without diagnosis
100	9:7904	Abnormal clinical and laboratory findings, not elsewhere classified	On examination of blood, without diagnosis
101	9:7905	Abnormal clinical and laboratory findings, not elsewhere classified	On examination of blood, without diagnosis
102	9:7906	Abnormal clinical and laboratory findings, not elsewhere classified	On examination of blood, without diagnosis
103	9:7907	Abnormal clinical and laboratory findings, not elsewhere classified	On examination of blood, without diagnosis
104	9:7909	Abnormal clinical and laboratory findings, not elsewhere classified	On examination of blood, without diagnosis
105	9:79091	Abnormal clinical and laboratory findings, not elsewhere classified	On examination of blood, without diagnosis
106	9:79092	Abnormal clinical and laboratory findings, not elsewhere classified	On examination of blood, without diagnosis
107	9:79095	Abnormal clinical and laboratory findings, not elsewhere classified	On examination of blood, without diagnosis
108	9:79099	Abnormal clinical and laboratory findings, not elsewhere classified	On examination of blood, without diagnosis
109	9:795	Abnormal clinical and laboratory findings, not elsewhere classified	On examination of blood, without diagnosis
110	9:7955	Abnormal clinical and laboratory findings, not elsewhere classified	On examination of blood, without diagnosis
111	9:79551	Abnormal clinical and laboratory findings, not elsewhere classified	On examination of blood, without diagnosis
112	9:79552	Abnormal clinical and laboratory findings, not elsewhere classified	On examination of blood, without diagnosis
113	9:7956	Abnormal clinical and laboratory findings, not elsewhere classified	On examination of blood, without diagnosis
114	9:7957	Abnormal clinical and laboratory findings, not elsewhere classified	On examination of blood, without diagnosis
115	9:79571	Abnormal clinical and laboratory findings, not elsewhere classified	On examination of blood, without diagnosis
116	9:79579	Abnormal clinical and laboratory findings, not elsewhere classified	On examination of blood, without diagnosis
117	10:R83	Abnormal clinical and laboratory findings, not elsewhere classified	On examination of other body fluids, substances and tissues, without diagnosis
118	10:R84	Abnormal clinical and laboratory findings, not elsewhere classified	On examination of other body fluids, substances and tissues, without diagnosis
119	10:R85	Abnormal clinical and laboratory findings, not elsewhere classified	On examination of other body fluids, substances and tissues, without diagnosis
120	10:R86	Abnormal clinical and laboratory findings, not elsewhere classified	On examination of other body fluids, substances and tissues, without diagnosis
121	10:R87	Abnormal clinical and laboratory findings, not elsewhere classified	On examination of other body fluids, substances and tissues, without diagnosis
122	10:R88	Abnormal clinical and laboratory findings, not elsewhere classified	On examination of other body fluids, substances and tissues, without diagnosis
123	10:R89	Abnormal clinical and laboratory findings, not elsewhere classified	On examination of other body fluids, substances and tissues, without diagnosis
124	8:458	Abnormal clinical and laboratory findings, not elsewhere classified	On examination of other body fluids, substances and tissues, without diagnosis
125	8:788	Abnormal clinical and laboratory findings, not elsewhere classified	On examination of other body fluids, substances and tissues, without diagnosis
126	8:788.9	Abnormal clinical and laboratory findings, not elsewhere classified	On examination of other body fluids, substances and tissues, without diagnosis
127	8:796	Abnormal clinical and laboratory findings, not elsewhere classified	On examination of other body fluids, substances and tissues, without diagnosis
128	8:796.9	Abnormal clinical and laboratory findings, not elsewhere classified	On examination of other body fluids, substances and tissues, without diagnosis
129	9:792	Abnormal clinical and laboratory findings, not elsewhere classified	On examination of other body fluids, substances and tissues, without diagnosis
130	9:7920	Abnormal clinical and laboratory findings, not elsewhere classified	On examination of other body fluids, substances and tissues, without diagnosis
131	9:7922	Abnormal clinical and laboratory findings, not elsewhere classified	On examination of other body fluids, substances and tissues, without diagnosis
132	9:7924	Abnormal clinical and laboratory findings, not elsewhere classified	On examination of other body fluids, substances and tissues, without diagnosis
133	9:7925	Abnormal clinical and laboratory findings, not elsewhere classified	On examination of other body fluids, substances and tissues, without diagnosis
134	9:7929	Abnormal clinical and laboratory findings, not elsewhere classified	On examination of other body fluids, substances and tissues, without diagnosis
135	9:795	Abnormal clinical and laboratory findings, not elsewhere classified	On examination of other body fluids, substances and tissues, without diagnosis
136	9:7950	Abnormal clinical and laboratory findings, not elsewhere classified	On examination of other body fluids, substances and tissues, without diagnosis
137	9:79500	Abnormal clinical and laboratory findings, not elsewhere classified	On examination of other body fluids, substances and tissues, without diagnosis
138	9:79501	Abnormal clinical and laboratory findings, not elsewhere classified	On examination of other body fluids, substances and tissues, without diagnosis
139	9:79502	Abnormal clinical and laboratory findings, not elsewhere classified	On examination of other body fluids, substances and tissues, without diagnosis
140	9:79503	Abnormal clinical and laboratory findings, not elsewhere classified	On examination of other body fluids, substances and tissues, without diagnosis
141	9:79504	Abnormal clinical and laboratory findings, not elsewhere classified	On examination of other body fluids, substances and tissues, without diagnosis
142	9:79505	Abnormal clinical and laboratory findings, not elsewhere classified	On examination of other body fluids, substances and tissues, without diagnosis
143	9:79506	Abnormal clinical and laboratory findings, not elsewhere classified	On examination of other body fluids, substances and tissues, without diagnosis
144	9:79507	Abnormal clinical and laboratory findings, not elsewhere classified	On examination of other body fluids, substances and tissues, without diagnosis
145	9:79508	Abnormal clinical and laboratory findings, not elsewhere classified	On examination of other body fluids, substances and tissues, without diagnosis
146	9:79509	Abnormal clinical and laboratory findings, not elsewhere classified	On examination of other body fluids, substances and tissues, without diagnosis
147	9:7951	Abnormal clinical and laboratory findings, not elsewhere classified	On examination of other body fluids, substances and tissues, without diagnosis
148	9:79510	Abnormal clinical and laboratory findings, not elsewhere classified	On examination of other body fluids, substances and tissues, without diagnosis
149	9:79511	Abnormal clinical and laboratory findings, not elsewhere classified	On examination of other body fluids, substances and tissues, without diagnosis
150	9:79512	Abnormal clinical and laboratory findings, not elsewhere classified	On examination of other body fluids, substances and tissues, without diagnosis
151	9:79513	Abnormal clinical and laboratory findings, not elsewhere classified	On examination of other body fluids, substances and tissues, without diagnosis
152	9:79514	Abnormal clinical and laboratory findings, not elsewhere classified	On examination of other body fluids, substances and tissues, without diagnosis
153	9:79515	Abnormal clinical and laboratory findings, not elsewhere classified	On examination of other body fluids, substances and tissues, without diagnosis
154	9:79516	Abnormal clinical and laboratory findings, not elsewhere classified	On examination of other body fluids, substances and tissues, without diagnosis
155	9:79518	Abnormal clinical and laboratory findings, not elsewhere classified	On examination of other body fluids, substances and tissues, without diagnosis
156	9:79519	Abnormal clinical and laboratory findings, not elsewhere classified	On examination of other body fluids, substances and tissues, without diagnosis
157	9:7952	Abnormal clinical and laboratory findings, not elsewhere classified	On examination of other body fluids, substances and tissues, without diagnosis
158	9:7953	Abnormal clinical and laboratory findings, not elsewhere classified	On examination of other body fluids, substances and tissues, without diagnosis
159	9:79531	Abnormal clinical and laboratory findings, not elsewhere classified	On examination of other body fluids, substances and tissues, without diagnosis
160	9:79539	Abnormal clinical and laboratory findings, not elsewhere classified	On examination of other body fluids, substances and tissues, without diagnosis
161	9:7954	Abnormal clinical and laboratory findings, not elsewhere classified	On examination of other body fluids, substances and tissues, without diagnosis
162	9:796	Abnormal clinical and laboratory findings, not elsewhere classified	On examination of other body fluids, substances and tissues, without diagnosis
163	9:7960	Abnormal clinical and laboratory findings, not elsewhere classified	On examination of other body fluids, substances and tissues, without diagnosis
164	9:7967	Abnormal clinical and laboratory findings, not elsewhere classified	On examination of other body fluids, substances and tissues, without diagnosis
165	9:79670	Abnormal clinical and laboratory findings, not elsewhere classified	On examination of other body fluids, substances and tissues, without diagnosis
166	9:79671	Abnormal clinical and laboratory findings, not elsewhere classified	On examination of other body fluids, substances and tissues, without diagnosis
167	9:79672	Abnormal clinical and laboratory findings, not elsewhere classified	On examination of other body fluids, substances and tissues, without diagnosis
168	9:79673	Abnormal clinical and laboratory findings, not elsewhere classified	On examination of other body fluids, substances and tissues, without diagnosis
169	9:79674	Abnormal clinical and laboratory findings, not elsewhere classified	On examination of other body fluids, substances and tissues, without diagnosis
170	9:79675	Abnormal clinical and laboratory findings, not elsewhere classified	On examination of other body fluids, substances and tissues, without diagnosis
171	9:79676	Abnormal clinical and laboratory findings, not elsewhere classified	On examination of other body fluids, substances and tissues, without diagnosis
172	9:79677	Abnormal clinical and laboratory findings, not elsewhere classified	On examination of other body fluids, substances and tissues, without diagnosis
173	9:79678	Abnormal clinical and laboratory findings, not elsewhere classified	On examination of other body fluids, substances and tissues, without diagnosis
174	9:79679	Abnormal clinical and laboratory findings, not elsewhere classified	On examination of other body fluids, substances and tissues, without diagnosis
175	10:R80	Abnormal clinical and laboratory findings, not elsewhere classified	On examination of urine, without diagnosis
176	10:R81	Abnormal clinical and laboratory findings, not elsewhere classified	On examination of urine, without diagnosis
177	10:R82	Abnormal clinical and laboratory findings, not elsewhere classified	On examination of urine, without diagnosis
178	8:458	Abnormal clinical and laboratory findings, not elsewhere classified	On examination of urine, without diagnosis
179	8:593	Abnormal clinical and laboratory findings, not elsewhere classified	On examination of urine, without diagnosis
180	8:593.2	Abnormal clinical and laboratory findings, not elsewhere classified	On examination of urine, without diagnosis
181	8:788	Abnormal clinical and laboratory findings, not elsewhere classified	On examination of urine, without diagnosis
182	8:788.9	Abnormal clinical and laboratory findings, not elsewhere classified	On examination of urine, without diagnosis
183	8:789	Abnormal clinical and laboratory findings, not elsewhere classified	On examination of urine, without diagnosis
184	8:789.0	Abnormal clinical and laboratory findings, not elsewhere classified	On examination of urine, without diagnosis
185	8:789.2	Abnormal clinical and laboratory findings, not elsewhere classified	On examination of urine, without diagnosis
186	8:789.4	Abnormal clinical and laboratory findings, not elsewhere classified	On examination of urine, without diagnosis
187	8:789.5	Abnormal clinical and laboratory findings, not elsewhere classified	On examination of urine, without diagnosis
188	8:789.6	Abnormal clinical and laboratory findings, not elsewhere classified	On examination of urine, without diagnosis
189	8:789.9	Abnormal clinical and laboratory findings, not elsewhere classified	On examination of urine, without diagnosis
190	8:796	Abnormal clinical and laboratory findings, not elsewhere classified	On examination of urine, without diagnosis
191	9:593	Abnormal clinical and laboratory findings, not elsewhere classified	On examination of urine, without diagnosis
192	9:5936	Abnormal clinical and laboratory findings, not elsewhere classified	On examination of urine, without diagnosis
193	9:791	Abnormal clinical and laboratory findings, not elsewhere classified	On examination of urine, without diagnosis
194	9:7910	Abnormal clinical and laboratory findings, not elsewhere classified	On examination of urine, without diagnosis
195	9:7911	Abnormal clinical and laboratory findings, not elsewhere classified	On examination of urine, without diagnosis
196	9:7912	Abnormal clinical and laboratory findings, not elsewhere classified	On examination of urine, without diagnosis
197	9:7913	Abnormal clinical and laboratory findings, not elsewhere classified	On examination of urine, without diagnosis
198	9:7914	Abnormal clinical and laboratory findings, not elsewhere classified	On examination of urine, without diagnosis
199	9:7915	Abnormal clinical and laboratory findings, not elsewhere classified	On examination of urine, without diagnosis
200	9:7916	Abnormal clinical and laboratory findings, not elsewhere classified	On examination of urine, without diagnosis
201	9:7917	Abnormal clinical and laboratory findings, not elsewhere classified	On examination of urine, without diagnosis
202	9:7919	Abnormal clinical and laboratory findings, not elsewhere classified	On examination of urine, without diagnosis
203	9:796	Abnormal clinical and laboratory findings, not elsewhere classified	On examination of urine, without diagnosis
204	9:7960	Abnormal clinical and laboratory findings, not elsewhere classified	On examination of urine, without diagnosis
205	10:A20	Bacterial infections, and other intestinal infectious diseases, and STDs	Certain zoonotic bacterial diseases
206	10:A21	Bacterial infections, and other intestinal infectious diseases, and STDs	Certain zoonotic bacterial diseases
207	10:A22	Bacterial infections, and other intestinal infectious diseases, and STDs	Certain zoonotic bacterial diseases
208	10:A23	Bacterial infections, and other intestinal infectious diseases, and STDs	Certain zoonotic bacterial diseases
209	10:A24	Bacterial infections, and other intestinal infectious diseases, and STDs	Certain zoonotic bacterial diseases
210	10:A25	Bacterial infections, and other intestinal infectious diseases, and STDs	Certain zoonotic bacterial diseases
211	10:A26	Bacterial infections, and other intestinal infectious diseases, and STDs	Certain zoonotic bacterial diseases
212	10:A27	Bacterial infections, and other intestinal infectious diseases, and STDs	Certain zoonotic bacterial diseases
213	10:A28	Bacterial infections, and other intestinal infectious diseases, and STDs	Certain zoonotic bacterial diseases
214	8:020	Bacterial infections, and other intestinal infectious diseases, and STDs	Certain zoonotic bacterial diseases
215	8:020.0	Bacterial infections, and other intestinal infectious diseases, and STDs	Certain zoonotic bacterial diseases
216	8:020.1	Bacterial infections, and other intestinal infectious diseases, and STDs	Certain zoonotic bacterial diseases
217	8:020.9	Bacterial infections, and other intestinal infectious diseases, and STDs	Certain zoonotic bacterial diseases
218	8:021	Bacterial infections, and other intestinal infectious diseases, and STDs	Certain zoonotic bacterial diseases
219	8:022	Bacterial infections, and other intestinal infectious diseases, and STDs	Certain zoonotic bacterial diseases
220	8:023	Bacterial infections, and other intestinal infectious diseases, and STDs	Certain zoonotic bacterial diseases
221	8:023.0	Bacterial infections, and other intestinal infectious diseases, and STDs	Certain zoonotic bacterial diseases
222	8:023.1	Bacterial infections, and other intestinal infectious diseases, and STDs	Certain zoonotic bacterial diseases
223	8:023.2	Bacterial infections, and other intestinal infectious diseases, and STDs	Certain zoonotic bacterial diseases
224	8:023.9	Bacterial infections, and other intestinal infectious diseases, and STDs	Certain zoonotic bacterial diseases
225	8:024	Bacterial infections, and other intestinal infectious diseases, and STDs	Certain zoonotic bacterial diseases
226	8:025	Bacterial infections, and other intestinal infectious diseases, and STDs	Certain zoonotic bacterial diseases
227	8:026	Bacterial infections, and other intestinal infectious diseases, and STDs	Certain zoonotic bacterial diseases
228	8:026.1	Bacterial infections, and other intestinal infectious diseases, and STDs	Certain zoonotic bacterial diseases
229	8:026.2	Bacterial infections, and other intestinal infectious diseases, and STDs	Certain zoonotic bacterial diseases
230	8:026.9	Bacterial infections, and other intestinal infectious diseases, and STDs	Certain zoonotic bacterial diseases
231	8:027	Bacterial infections, and other intestinal infectious diseases, and STDs	Certain zoonotic bacterial diseases
232	8:027.1	Bacterial infections, and other intestinal infectious diseases, and STDs	Certain zoonotic bacterial diseases
233	8:027.9	Bacterial infections, and other intestinal infectious diseases, and STDs	Certain zoonotic bacterial diseases
234	8:067	Bacterial infections, and other intestinal infectious diseases, and STDs	Certain zoonotic bacterial diseases
235	8:079	Bacterial infections, and other intestinal infectious diseases, and STDs	Certain zoonotic bacterial diseases
236	8:079.3	Bacterial infections, and other intestinal infectious diseases, and STDs	Certain zoonotic bacterial diseases
237	8:099	Bacterial infections, and other intestinal infectious diseases, and STDs	Certain zoonotic bacterial diseases
238	8:100	Bacterial infections, and other intestinal infectious diseases, and STDs	Certain zoonotic bacterial diseases
239	8:100.0	Bacterial infections, and other intestinal infectious diseases, and STDs	Certain zoonotic bacterial diseases
240	8:100.8	Bacterial infections, and other intestinal infectious diseases, and STDs	Certain zoonotic bacterial diseases
241	8:100.9	Bacterial infections, and other intestinal infectious diseases, and STDs	Certain zoonotic bacterial diseases
242	8:136	Bacterial infections, and other intestinal infectious diseases, and STDs	Certain zoonotic bacterial diseases
243	8:269	Bacterial infections, and other intestinal infectious diseases, and STDs	Certain zoonotic bacterial diseases
244	8:482	Bacterial infections, and other intestinal infectious diseases, and STDs	Certain zoonotic bacterial diseases
245	8:482.9	Bacterial infections, and other intestinal infectious diseases, and STDs	Certain zoonotic bacterial diseases
246	8:483	Bacterial infections, and other intestinal infectious diseases, and STDs	Certain zoonotic bacterial diseases
247	8:692	Bacterial infections, and other intestinal infectious diseases, and STDs	Certain zoonotic bacterial diseases
248	8:708	Bacterial infections, and other intestinal infectious diseases, and STDs	Certain zoonotic bacterial diseases
249	8:788	Bacterial infections, and other intestinal infectious diseases, and STDs	Certain zoonotic bacterial diseases
250	8:788.9	Bacterial infections, and other intestinal infectious diseases, and STDs	Certain zoonotic bacterial diseases
251	8:E930	Bacterial infections, and other intestinal infectious diseases, and STDs	Certain zoonotic bacterial diseases
252	8:E934	Bacterial infections, and other intestinal infectious diseases, and STDs	Certain zoonotic bacterial diseases
253	8:E936	Bacterial infections, and other intestinal infectious diseases, and STDs	Certain zoonotic bacterial diseases
254	8:E968	Bacterial infections, and other intestinal infectious diseases, and STDs	Certain zoonotic bacterial diseases
255	8:N962	Bacterial infections, and other intestinal infectious diseases, and STDs	Certain zoonotic bacterial diseases
256	8:N968	Bacterial infections, and other intestinal infectious diseases, and STDs	Certain zoonotic bacterial diseases
257	8:N977	Bacterial infections, and other intestinal infectious diseases, and STDs	Certain zoonotic bacterial diseases
258	8:N988	Bacterial infections, and other intestinal infectious diseases, and STDs	Certain zoonotic bacterial diseases
259	8:N994	Bacterial infections, and other intestinal infectious diseases, and STDs	Certain zoonotic bacterial diseases
260	8:N995	Bacterial infections, and other intestinal infectious diseases, and STDs	Certain zoonotic bacterial diseases
261	9:020	Bacterial infections, and other intestinal infectious diseases, and STDs	Certain zoonotic bacterial diseases
262	9:0200	Bacterial infections, and other intestinal infectious diseases, and STDs	Certain zoonotic bacterial diseases
263	9:0201	Bacterial infections, and other intestinal infectious diseases, and STDs	Certain zoonotic bacterial diseases
264	9:0202	Bacterial infections, and other intestinal infectious diseases, and STDs	Certain zoonotic bacterial diseases
265	9:0203	Bacterial infections, and other intestinal infectious diseases, and STDs	Certain zoonotic bacterial diseases
266	9:0204	Bacterial infections, and other intestinal infectious diseases, and STDs	Certain zoonotic bacterial diseases
267	9:0205	Bacterial infections, and other intestinal infectious diseases, and STDs	Certain zoonotic bacterial diseases
268	9:0208	Bacterial infections, and other intestinal infectious diseases, and STDs	Certain zoonotic bacterial diseases
269	9:0209	Bacterial infections, and other intestinal infectious diseases, and STDs	Certain zoonotic bacterial diseases
270	9:021	Bacterial infections, and other intestinal infectious diseases, and STDs	Certain zoonotic bacterial diseases
271	9:0210	Bacterial infections, and other intestinal infectious diseases, and STDs	Certain zoonotic bacterial diseases
272	9:0211	Bacterial infections, and other intestinal infectious diseases, and STDs	Certain zoonotic bacterial diseases
273	9:0212	Bacterial infections, and other intestinal infectious diseases, and STDs	Certain zoonotic bacterial diseases
274	9:0213	Bacterial infections, and other intestinal infectious diseases, and STDs	Certain zoonotic bacterial diseases
275	9:0218	Bacterial infections, and other intestinal infectious diseases, and STDs	Certain zoonotic bacterial diseases
276	9:0219	Bacterial infections, and other intestinal infectious diseases, and STDs	Certain zoonotic bacterial diseases
277	9:022	Bacterial infections, and other intestinal infectious diseases, and STDs	Certain zoonotic bacterial diseases
278	9:0220	Bacterial infections, and other intestinal infectious diseases, and STDs	Certain zoonotic bacterial diseases
279	9:0221	Bacterial infections, and other intestinal infectious diseases, and STDs	Certain zoonotic bacterial diseases
280	9:0222	Bacterial infections, and other intestinal infectious diseases, and STDs	Certain zoonotic bacterial diseases
281	9:0223	Bacterial infections, and other intestinal infectious diseases, and STDs	Certain zoonotic bacterial diseases
282	9:0228	Bacterial infections, and other intestinal infectious diseases, and STDs	Certain zoonotic bacterial diseases
283	9:0229	Bacterial infections, and other intestinal infectious diseases, and STDs	Certain zoonotic bacterial diseases
284	9:023	Bacterial infections, and other intestinal infectious diseases, and STDs	Certain zoonotic bacterial diseases
285	9:0230	Bacterial infections, and other intestinal infectious diseases, and STDs	Certain zoonotic bacterial diseases
286	9:0231	Bacterial infections, and other intestinal infectious diseases, and STDs	Certain zoonotic bacterial diseases
287	9:0232	Bacterial infections, and other intestinal infectious diseases, and STDs	Certain zoonotic bacterial diseases
288	9:0233	Bacterial infections, and other intestinal infectious diseases, and STDs	Certain zoonotic bacterial diseases
289	9:0238	Bacterial infections, and other intestinal infectious diseases, and STDs	Certain zoonotic bacterial diseases
290	9:0239	Bacterial infections, and other intestinal infectious diseases, and STDs	Certain zoonotic bacterial diseases
291	9:024	Bacterial infections, and other intestinal infectious diseases, and STDs	Certain zoonotic bacterial diseases
292	9:025	Bacterial infections, and other intestinal infectious diseases, and STDs	Certain zoonotic bacterial diseases
293	9:026	Bacterial infections, and other intestinal infectious diseases, and STDs	Certain zoonotic bacterial diseases
294	9:0260	Bacterial infections, and other intestinal infectious diseases, and STDs	Certain zoonotic bacterial diseases
295	9:0261	Bacterial infections, and other intestinal infectious diseases, and STDs	Certain zoonotic bacterial diseases
296	9:0269	Bacterial infections, and other intestinal infectious diseases, and STDs	Certain zoonotic bacterial diseases
297	9:027	Bacterial infections, and other intestinal infectious diseases, and STDs	Certain zoonotic bacterial diseases
298	9:0271	Bacterial infections, and other intestinal infectious diseases, and STDs	Certain zoonotic bacterial diseases
299	9:0272	Bacterial infections, and other intestinal infectious diseases, and STDs	Certain zoonotic bacterial diseases
300	9:0278	Bacterial infections, and other intestinal infectious diseases, and STDs	Certain zoonotic bacterial diseases
301	9:0279	Bacterial infections, and other intestinal infectious diseases, and STDs	Certain zoonotic bacterial diseases
302	9:078	Bacterial infections, and other intestinal infectious diseases, and STDs	Certain zoonotic bacterial diseases
303	9:0783	Bacterial infections, and other intestinal infectious diseases, and STDs	Certain zoonotic bacterial diseases
304	9:100	Bacterial infections, and other intestinal infectious diseases, and STDs	Certain zoonotic bacterial diseases
305	9:1000	Bacterial infections, and other intestinal infectious diseases, and STDs	Certain zoonotic bacterial diseases
306	9:1008	Bacterial infections, and other intestinal infectious diseases, and STDs	Certain zoonotic bacterial diseases
307	9:10081	Bacterial infections, and other intestinal infectious diseases, and STDs	Certain zoonotic bacterial diseases
308	9:10089	Bacterial infections, and other intestinal infectious diseases, and STDs	Certain zoonotic bacterial diseases
309	9:1009	Bacterial infections, and other intestinal infectious diseases, and STDs	Certain zoonotic bacterial diseases
310	9:484	Bacterial infections, and other intestinal infectious diseases, and STDs	Certain zoonotic bacterial diseases
311	9:4845	Bacterial infections, and other intestinal infectious diseases, and STDs	Certain zoonotic bacterial diseases
312	9:995	Bacterial infections, and other intestinal infectious diseases, and STDs	Certain zoonotic bacterial diseases
313	9:9959	Bacterial infections, and other intestinal infectious diseases, and STDs	Certain zoonotic bacterial diseases
314	9:99591	Bacterial infections, and other intestinal infectious diseases, and STDs	Certain zoonotic bacterial diseases
315	10:A50	Bacterial infections, and other intestinal infectious diseases, and STDs	Infections with a predominantly sexual mode of transmission
316	10:A51	Bacterial infections, and other intestinal infectious diseases, and STDs	Infections with a predominantly sexual mode of transmission
317	10:A52	Bacterial infections, and other intestinal infectious diseases, and STDs	Infections with a predominantly sexual mode of transmission
318	10:A53	Bacterial infections, and other intestinal infectious diseases, and STDs	Infections with a predominantly sexual mode of transmission
319	10:A54	Bacterial infections, and other intestinal infectious diseases, and STDs	Infections with a predominantly sexual mode of transmission
320	10:A55	Bacterial infections, and other intestinal infectious diseases, and STDs	Infections with a predominantly sexual mode of transmission
321	10:A56	Bacterial infections, and other intestinal infectious diseases, and STDs	Infections with a predominantly sexual mode of transmission
322	10:A57	Bacterial infections, and other intestinal infectious diseases, and STDs	Infections with a predominantly sexual mode of transmission
323	10:A58	Bacterial infections, and other intestinal infectious diseases, and STDs	Infections with a predominantly sexual mode of transmission
324	10:A59	Bacterial infections, and other intestinal infectious diseases, and STDs	Infections with a predominantly sexual mode of transmission
325	10:A60	Bacterial infections, and other intestinal infectious diseases, and STDs	Infections with a predominantly sexual mode of transmission
326	10:A63	Bacterial infections, and other intestinal infectious diseases, and STDs	Infections with a predominantly sexual mode of transmission
327	10:A64	Bacterial infections, and other intestinal infectious diseases, and STDs	Infections with a predominantly sexual mode of transmission
328	8:054	Bacterial infections, and other intestinal infectious diseases, and STDs	Infections with a predominantly sexual mode of transmission
329	8:067	Bacterial infections, and other intestinal infectious diseases, and STDs	Infections with a predominantly sexual mode of transmission
330	8:079	Bacterial infections, and other intestinal infectious diseases, and STDs	Infections with a predominantly sexual mode of transmission
331	8:079.1	Bacterial infections, and other intestinal infectious diseases, and STDs	Infections with a predominantly sexual mode of transmission
332	8:090	Bacterial infections, and other intestinal infectious diseases, and STDs	Infections with a predominantly sexual mode of transmission
333	8:090.0	Bacterial infections, and other intestinal infectious diseases, and STDs	Infections with a predominantly sexual mode of transmission
334	8:090.1	Bacterial infections, and other intestinal infectious diseases, and STDs	Infections with a predominantly sexual mode of transmission
335	8:090.2	Bacterial infections, and other intestinal infectious diseases, and STDs	Infections with a predominantly sexual mode of transmission
336	8:090.3	Bacterial infections, and other intestinal infectious diseases, and STDs	Infections with a predominantly sexual mode of transmission
337	8:090.4	Bacterial infections, and other intestinal infectious diseases, and STDs	Infections with a predominantly sexual mode of transmission
338	8:090.5	Bacterial infections, and other intestinal infectious diseases, and STDs	Infections with a predominantly sexual mode of transmission
339	8:090.6	Bacterial infections, and other intestinal infectious diseases, and STDs	Infections with a predominantly sexual mode of transmission
340	8:090.7	Bacterial infections, and other intestinal infectious diseases, and STDs	Infections with a predominantly sexual mode of transmission
341	8:090.9	Bacterial infections, and other intestinal infectious diseases, and STDs	Infections with a predominantly sexual mode of transmission
342	8:091	Bacterial infections, and other intestinal infectious diseases, and STDs	Infections with a predominantly sexual mode of transmission
343	8:091.0	Bacterial infections, and other intestinal infectious diseases, and STDs	Infections with a predominantly sexual mode of transmission
344	8:091.2	Bacterial infections, and other intestinal infectious diseases, and STDs	Infections with a predominantly sexual mode of transmission
345	8:091.3	Bacterial infections, and other intestinal infectious diseases, and STDs	Infections with a predominantly sexual mode of transmission
346	8:092	Bacterial infections, and other intestinal infectious diseases, and STDs	Infections with a predominantly sexual mode of transmission
347	8:092.0	Bacterial infections, and other intestinal infectious diseases, and STDs	Infections with a predominantly sexual mode of transmission
348	8:092.9	Bacterial infections, and other intestinal infectious diseases, and STDs	Infections with a predominantly sexual mode of transmission
349	8:093	Bacterial infections, and other intestinal infectious diseases, and STDs	Infections with a predominantly sexual mode of transmission
350	8:093.0	Bacterial infections, and other intestinal infectious diseases, and STDs	Infections with a predominantly sexual mode of transmission
351	8:093.9	Bacterial infections, and other intestinal infectious diseases, and STDs	Infections with a predominantly sexual mode of transmission
352	8:094	Bacterial infections, and other intestinal infectious diseases, and STDs	Infections with a predominantly sexual mode of transmission
353	8:094.0	Bacterial infections, and other intestinal infectious diseases, and STDs	Infections with a predominantly sexual mode of transmission
354	8:094.1	Bacterial infections, and other intestinal infectious diseases, and STDs	Infections with a predominantly sexual mode of transmission
355	8:094.9	Bacterial infections, and other intestinal infectious diseases, and STDs	Infections with a predominantly sexual mode of transmission
356	8:095	Bacterial infections, and other intestinal infectious diseases, and STDs	Infections with a predominantly sexual mode of transmission
357	8:096	Bacterial infections, and other intestinal infectious diseases, and STDs	Infections with a predominantly sexual mode of transmission
358	8:097	Bacterial infections, and other intestinal infectious diseases, and STDs	Infections with a predominantly sexual mode of transmission
359	8:097.0	Bacterial infections, and other intestinal infectious diseases, and STDs	Infections with a predominantly sexual mode of transmission
360	8:097.1	Bacterial infections, and other intestinal infectious diseases, and STDs	Infections with a predominantly sexual mode of transmission
361	8:097.9	Bacterial infections, and other intestinal infectious diseases, and STDs	Infections with a predominantly sexual mode of transmission
362	8:098	Bacterial infections, and other intestinal infectious diseases, and STDs	Infections with a predominantly sexual mode of transmission
363	8:098.0	Bacterial infections, and other intestinal infectious diseases, and STDs	Infections with a predominantly sexual mode of transmission
364	8:098.1	Bacterial infections, and other intestinal infectious diseases, and STDs	Infections with a predominantly sexual mode of transmission
365	8:098.2	Bacterial infections, and other intestinal infectious diseases, and STDs	Infections with a predominantly sexual mode of transmission
366	8:098.3	Bacterial infections, and other intestinal infectious diseases, and STDs	Infections with a predominantly sexual mode of transmission
367	8:098.8	Bacterial infections, and other intestinal infectious diseases, and STDs	Infections with a predominantly sexual mode of transmission
368	8:099	Bacterial infections, and other intestinal infectious diseases, and STDs	Infections with a predominantly sexual mode of transmission
369	8:099.0	Bacterial infections, and other intestinal infectious diseases, and STDs	Infections with a predominantly sexual mode of transmission
370	8:099.1	Bacterial infections, and other intestinal infectious diseases, and STDs	Infections with a predominantly sexual mode of transmission
371	8:099.2	Bacterial infections, and other intestinal infectious diseases, and STDs	Infections with a predominantly sexual mode of transmission
372	8:099.9	Bacterial infections, and other intestinal infectious diseases, and STDs	Infections with a predominantly sexual mode of transmission
373	8:131	Bacterial infections, and other intestinal infectious diseases, and STDs	Infections with a predominantly sexual mode of transmission
374	8:136	Bacterial infections, and other intestinal infectious diseases, and STDs	Infections with a predominantly sexual mode of transmission
375	8:221	Bacterial infections, and other intestinal infectious diseases, and STDs	Infections with a predominantly sexual mode of transmission
376	8:269	Bacterial infections, and other intestinal infectious diseases, and STDs	Infections with a predominantly sexual mode of transmission
377	8:354	Bacterial infections, and other intestinal infectious diseases, and STDs	Infections with a predominantly sexual mode of transmission
378	8:357	Bacterial infections, and other intestinal infectious diseases, and STDs	Infections with a predominantly sexual mode of transmission
379	8:357.9	Bacterial infections, and other intestinal infectious diseases, and STDs	Infections with a predominantly sexual mode of transmission
380	8:595	Bacterial infections, and other intestinal infectious diseases, and STDs	Infections with a predominantly sexual mode of transmission
381	8:612	Bacterial infections, and other intestinal infectious diseases, and STDs	Infections with a predominantly sexual mode of transmission
382	8:613	Bacterial infections, and other intestinal infectious diseases, and STDs	Infections with a predominantly sexual mode of transmission
383	8:614	Bacterial infections, and other intestinal infectious diseases, and STDs	Infections with a predominantly sexual mode of transmission
384	8:616	Bacterial infections, and other intestinal infectious diseases, and STDs	Infections with a predominantly sexual mode of transmission
385	8:616.0	Bacterial infections, and other intestinal infectious diseases, and STDs	Infections with a predominantly sexual mode of transmission
386	8:620	Bacterial infections, and other intestinal infectious diseases, and STDs	Infections with a predominantly sexual mode of transmission
387	8:622	Bacterial infections, and other intestinal infectious diseases, and STDs	Infections with a predominantly sexual mode of transmission
388	8:622.1	Bacterial infections, and other intestinal infectious diseases, and STDs	Infections with a predominantly sexual mode of transmission
389	8:692	Bacterial infections, and other intestinal infectious diseases, and STDs	Infections with a predominantly sexual mode of transmission
390	8:708	Bacterial infections, and other intestinal infectious diseases, and STDs	Infections with a predominantly sexual mode of transmission
391	8:714	Bacterial infections, and other intestinal infectious diseases, and STDs	Infections with a predominantly sexual mode of transmission
392	8:714.9	Bacterial infections, and other intestinal infectious diseases, and STDs	Infections with a predominantly sexual mode of transmission
393	8:788	Bacterial infections, and other intestinal infectious diseases, and STDs	Infections with a predominantly sexual mode of transmission
394	8:788.9	Bacterial infections, and other intestinal infectious diseases, and STDs	Infections with a predominantly sexual mode of transmission
395	8:E930	Bacterial infections, and other intestinal infectious diseases, and STDs	Infections with a predominantly sexual mode of transmission
396	8:E934	Bacterial infections, and other intestinal infectious diseases, and STDs	Infections with a predominantly sexual mode of transmission
397	8:E936	Bacterial infections, and other intestinal infectious diseases, and STDs	Infections with a predominantly sexual mode of transmission
398	8:E968	Bacterial infections, and other intestinal infectious diseases, and STDs	Infections with a predominantly sexual mode of transmission
399	8:N962	Bacterial infections, and other intestinal infectious diseases, and STDs	Infections with a predominantly sexual mode of transmission
400	8:N968	Bacterial infections, and other intestinal infectious diseases, and STDs	Infections with a predominantly sexual mode of transmission
401	8:N977	Bacterial infections, and other intestinal infectious diseases, and STDs	Infections with a predominantly sexual mode of transmission
402	8:N988	Bacterial infections, and other intestinal infectious diseases, and STDs	Infections with a predominantly sexual mode of transmission
403	8:N994	Bacterial infections, and other intestinal infectious diseases, and STDs	Infections with a predominantly sexual mode of transmission
404	8:N995	Bacterial infections, and other intestinal infectious diseases, and STDs	Infections with a predominantly sexual mode of transmission
405	9:054	Bacterial infections, and other intestinal infectious diseases, and STDs	Infections with a predominantly sexual mode of transmission
406	9:0541	Bacterial infections, and other intestinal infectious diseases, and STDs	Infections with a predominantly sexual mode of transmission
407	9:05410	Bacterial infections, and other intestinal infectious diseases, and STDs	Infections with a predominantly sexual mode of transmission
408	9:05411	Bacterial infections, and other intestinal infectious diseases, and STDs	Infections with a predominantly sexual mode of transmission
409	9:05412	Bacterial infections, and other intestinal infectious diseases, and STDs	Infections with a predominantly sexual mode of transmission
410	9:05413	Bacterial infections, and other intestinal infectious diseases, and STDs	Infections with a predominantly sexual mode of transmission
411	9:05419	Bacterial infections, and other intestinal infectious diseases, and STDs	Infections with a predominantly sexual mode of transmission
412	9:078	Bacterial infections, and other intestinal infectious diseases, and STDs	Infections with a predominantly sexual mode of transmission
413	9:0781	Bacterial infections, and other intestinal infectious diseases, and STDs	Infections with a predominantly sexual mode of transmission
414	9:07811	Bacterial infections, and other intestinal infectious diseases, and STDs	Infections with a predominantly sexual mode of transmission
415	9:090	Bacterial infections, and other intestinal infectious diseases, and STDs	Infections with a predominantly sexual mode of transmission
416	9:0900	Bacterial infections, and other intestinal infectious diseases, and STDs	Infections with a predominantly sexual mode of transmission
417	9:0901	Bacterial infections, and other intestinal infectious diseases, and STDs	Infections with a predominantly sexual mode of transmission
418	9:0902	Bacterial infections, and other intestinal infectious diseases, and STDs	Infections with a predominantly sexual mode of transmission
419	9:0903	Bacterial infections, and other intestinal infectious diseases, and STDs	Infections with a predominantly sexual mode of transmission
420	9:0904	Bacterial infections, and other intestinal infectious diseases, and STDs	Infections with a predominantly sexual mode of transmission
421	9:09040	Bacterial infections, and other intestinal infectious diseases, and STDs	Infections with a predominantly sexual mode of transmission
422	9:09041	Bacterial infections, and other intestinal infectious diseases, and STDs	Infections with a predominantly sexual mode of transmission
423	9:09042	Bacterial infections, and other intestinal infectious diseases, and STDs	Infections with a predominantly sexual mode of transmission
424	9:09049	Bacterial infections, and other intestinal infectious diseases, and STDs	Infections with a predominantly sexual mode of transmission
425	9:0905	Bacterial infections, and other intestinal infectious diseases, and STDs	Infections with a predominantly sexual mode of transmission
426	9:0906	Bacterial infections, and other intestinal infectious diseases, and STDs	Infections with a predominantly sexual mode of transmission
427	9:0907	Bacterial infections, and other intestinal infectious diseases, and STDs	Infections with a predominantly sexual mode of transmission
428	9:0909	Bacterial infections, and other intestinal infectious diseases, and STDs	Infections with a predominantly sexual mode of transmission
429	9:091	Bacterial infections, and other intestinal infectious diseases, and STDs	Infections with a predominantly sexual mode of transmission
430	9:0910	Bacterial infections, and other intestinal infectious diseases, and STDs	Infections with a predominantly sexual mode of transmission
431	9:0911	Bacterial infections, and other intestinal infectious diseases, and STDs	Infections with a predominantly sexual mode of transmission
432	9:0912	Bacterial infections, and other intestinal infectious diseases, and STDs	Infections with a predominantly sexual mode of transmission
433	9:0913	Bacterial infections, and other intestinal infectious diseases, and STDs	Infections with a predominantly sexual mode of transmission
434	9:0914	Bacterial infections, and other intestinal infectious diseases, and STDs	Infections with a predominantly sexual mode of transmission
435	9:0915	Bacterial infections, and other intestinal infectious diseases, and STDs	Infections with a predominantly sexual mode of transmission
436	9:09150	Bacterial infections, and other intestinal infectious diseases, and STDs	Infections with a predominantly sexual mode of transmission
437	9:09151	Bacterial infections, and other intestinal infectious diseases, and STDs	Infections with a predominantly sexual mode of transmission
438	9:09152	Bacterial infections, and other intestinal infectious diseases, and STDs	Infections with a predominantly sexual mode of transmission
439	9:0916	Bacterial infections, and other intestinal infectious diseases, and STDs	Infections with a predominantly sexual mode of transmission
440	9:09161	Bacterial infections, and other intestinal infectious diseases, and STDs	Infections with a predominantly sexual mode of transmission
441	9:09162	Bacterial infections, and other intestinal infectious diseases, and STDs	Infections with a predominantly sexual mode of transmission
442	9:09169	Bacterial infections, and other intestinal infectious diseases, and STDs	Infections with a predominantly sexual mode of transmission
443	9:0917	Bacterial infections, and other intestinal infectious diseases, and STDs	Infections with a predominantly sexual mode of transmission
444	9:0918	Bacterial infections, and other intestinal infectious diseases, and STDs	Infections with a predominantly sexual mode of transmission
445	9:09181	Bacterial infections, and other intestinal infectious diseases, and STDs	Infections with a predominantly sexual mode of transmission
446	9:09182	Bacterial infections, and other intestinal infectious diseases, and STDs	Infections with a predominantly sexual mode of transmission
447	9:09189	Bacterial infections, and other intestinal infectious diseases, and STDs	Infections with a predominantly sexual mode of transmission
448	9:0919	Bacterial infections, and other intestinal infectious diseases, and STDs	Infections with a predominantly sexual mode of transmission
449	9:092	Bacterial infections, and other intestinal infectious diseases, and STDs	Infections with a predominantly sexual mode of transmission
450	9:0920	Bacterial infections, and other intestinal infectious diseases, and STDs	Infections with a predominantly sexual mode of transmission
451	9:0929	Bacterial infections, and other intestinal infectious diseases, and STDs	Infections with a predominantly sexual mode of transmission
452	9:093	Bacterial infections, and other intestinal infectious diseases, and STDs	Infections with a predominantly sexual mode of transmission
453	9:0930	Bacterial infections, and other intestinal infectious diseases, and STDs	Infections with a predominantly sexual mode of transmission
454	9:0931	Bacterial infections, and other intestinal infectious diseases, and STDs	Infections with a predominantly sexual mode of transmission
455	9:0932	Bacterial infections, and other intestinal infectious diseases, and STDs	Infections with a predominantly sexual mode of transmission
456	9:09320	Bacterial infections, and other intestinal infectious diseases, and STDs	Infections with a predominantly sexual mode of transmission
457	9:09321	Bacterial infections, and other intestinal infectious diseases, and STDs	Infections with a predominantly sexual mode of transmission
458	9:09322	Bacterial infections, and other intestinal infectious diseases, and STDs	Infections with a predominantly sexual mode of transmission
459	9:09323	Bacterial infections, and other intestinal infectious diseases, and STDs	Infections with a predominantly sexual mode of transmission
460	9:09324	Bacterial infections, and other intestinal infectious diseases, and STDs	Infections with a predominantly sexual mode of transmission
461	9:0938	Bacterial infections, and other intestinal infectious diseases, and STDs	Infections with a predominantly sexual mode of transmission
462	9:09381	Bacterial infections, and other intestinal infectious diseases, and STDs	Infections with a predominantly sexual mode of transmission
463	9:09382	Bacterial infections, and other intestinal infectious diseases, and STDs	Infections with a predominantly sexual mode of transmission
464	9:09389	Bacterial infections, and other intestinal infectious diseases, and STDs	Infections with a predominantly sexual mode of transmission
465	9:0939	Bacterial infections, and other intestinal infectious diseases, and STDs	Infections with a predominantly sexual mode of transmission
466	9:094	Bacterial infections, and other intestinal infectious diseases, and STDs	Infections with a predominantly sexual mode of transmission
467	9:0940	Bacterial infections, and other intestinal infectious diseases, and STDs	Infections with a predominantly sexual mode of transmission
468	9:0941	Bacterial infections, and other intestinal infectious diseases, and STDs	Infections with a predominantly sexual mode of transmission
469	9:0942	Bacterial infections, and other intestinal infectious diseases, and STDs	Infections with a predominantly sexual mode of transmission
470	9:0943	Bacterial infections, and other intestinal infectious diseases, and STDs	Infections with a predominantly sexual mode of transmission
471	9:0948	Bacterial infections, and other intestinal infectious diseases, and STDs	Infections with a predominantly sexual mode of transmission
472	9:09481	Bacterial infections, and other intestinal infectious diseases, and STDs	Infections with a predominantly sexual mode of transmission
473	9:09482	Bacterial infections, and other intestinal infectious diseases, and STDs	Infections with a predominantly sexual mode of transmission
474	9:09483	Bacterial infections, and other intestinal infectious diseases, and STDs	Infections with a predominantly sexual mode of transmission
475	9:09484	Bacterial infections, and other intestinal infectious diseases, and STDs	Infections with a predominantly sexual mode of transmission
476	9:09485	Bacterial infections, and other intestinal infectious diseases, and STDs	Infections with a predominantly sexual mode of transmission
477	9:09486	Bacterial infections, and other intestinal infectious diseases, and STDs	Infections with a predominantly sexual mode of transmission
478	9:09487	Bacterial infections, and other intestinal infectious diseases, and STDs	Infections with a predominantly sexual mode of transmission
479	9:09489	Bacterial infections, and other intestinal infectious diseases, and STDs	Infections with a predominantly sexual mode of transmission
480	9:0949	Bacterial infections, and other intestinal infectious diseases, and STDs	Infections with a predominantly sexual mode of transmission
481	9:095	Bacterial infections, and other intestinal infectious diseases, and STDs	Infections with a predominantly sexual mode of transmission
482	9:0950	Bacterial infections, and other intestinal infectious diseases, and STDs	Infections with a predominantly sexual mode of transmission
483	9:0951	Bacterial infections, and other intestinal infectious diseases, and STDs	Infections with a predominantly sexual mode of transmission
484	9:0952	Bacterial infections, and other intestinal infectious diseases, and STDs	Infections with a predominantly sexual mode of transmission
485	9:0953	Bacterial infections, and other intestinal infectious diseases, and STDs	Infections with a predominantly sexual mode of transmission
486	9:0954	Bacterial infections, and other intestinal infectious diseases, and STDs	Infections with a predominantly sexual mode of transmission
487	9:0955	Bacterial infections, and other intestinal infectious diseases, and STDs	Infections with a predominantly sexual mode of transmission
488	9:0956	Bacterial infections, and other intestinal infectious diseases, and STDs	Infections with a predominantly sexual mode of transmission
489	9:0957	Bacterial infections, and other intestinal infectious diseases, and STDs	Infections with a predominantly sexual mode of transmission
490	9:0958	Bacterial infections, and other intestinal infectious diseases, and STDs	Infections with a predominantly sexual mode of transmission
491	9:0959	Bacterial infections, and other intestinal infectious diseases, and STDs	Infections with a predominantly sexual mode of transmission
492	9:096	Bacterial infections, and other intestinal infectious diseases, and STDs	Infections with a predominantly sexual mode of transmission
493	9:097	Bacterial infections, and other intestinal infectious diseases, and STDs	Infections with a predominantly sexual mode of transmission
494	9:0970	Bacterial infections, and other intestinal infectious diseases, and STDs	Infections with a predominantly sexual mode of transmission
495	9:0971	Bacterial infections, and other intestinal infectious diseases, and STDs	Infections with a predominantly sexual mode of transmission
496	9:0979	Bacterial infections, and other intestinal infectious diseases, and STDs	Infections with a predominantly sexual mode of transmission
497	9:098	Bacterial infections, and other intestinal infectious diseases, and STDs	Infections with a predominantly sexual mode of transmission
498	9:0980	Bacterial infections, and other intestinal infectious diseases, and STDs	Infections with a predominantly sexual mode of transmission
499	9:0981	Bacterial infections, and other intestinal infectious diseases, and STDs	Infections with a predominantly sexual mode of transmission
500	9:09810	Bacterial infections, and other intestinal infectious diseases, and STDs	Infections with a predominantly sexual mode of transmission
501	9:09811	Bacterial infections, and other intestinal infectious diseases, and STDs	Infections with a predominantly sexual mode of transmission
502	9:09812	Bacterial infections, and other intestinal infectious diseases, and STDs	Infections with a predominantly sexual mode of transmission
503	9:09813	Bacterial infections, and other intestinal infectious diseases, and STDs	Infections with a predominantly sexual mode of transmission
504	9:09814	Bacterial infections, and other intestinal infectious diseases, and STDs	Infections with a predominantly sexual mode of transmission
505	9:09815	Bacterial infections, and other intestinal infectious diseases, and STDs	Infections with a predominantly sexual mode of transmission
506	9:09816	Bacterial infections, and other intestinal infectious diseases, and STDs	Infections with a predominantly sexual mode of transmission
507	9:09817	Bacterial infections, and other intestinal infectious diseases, and STDs	Infections with a predominantly sexual mode of transmission
508	9:09819	Bacterial infections, and other intestinal infectious diseases, and STDs	Infections with a predominantly sexual mode of transmission
509	9:0982	Bacterial infections, and other intestinal infectious diseases, and STDs	Infections with a predominantly sexual mode of transmission
510	9:0983	Bacterial infections, and other intestinal infectious diseases, and STDs	Infections with a predominantly sexual mode of transmission
511	9:09830	Bacterial infections, and other intestinal infectious diseases, and STDs	Infections with a predominantly sexual mode of transmission
512	9:09831	Bacterial infections, and other intestinal infectious diseases, and STDs	Infections with a predominantly sexual mode of transmission
513	9:09832	Bacterial infections, and other intestinal infectious diseases, and STDs	Infections with a predominantly sexual mode of transmission
514	9:09833	Bacterial infections, and other intestinal infectious diseases, and STDs	Infections with a predominantly sexual mode of transmission
515	9:09834	Bacterial infections, and other intestinal infectious diseases, and STDs	Infections with a predominantly sexual mode of transmission
516	9:09835	Bacterial infections, and other intestinal infectious diseases, and STDs	Infections with a predominantly sexual mode of transmission
517	9:09836	Bacterial infections, and other intestinal infectious diseases, and STDs	Infections with a predominantly sexual mode of transmission
518	9:09837	Bacterial infections, and other intestinal infectious diseases, and STDs	Infections with a predominantly sexual mode of transmission
519	9:09839	Bacterial infections, and other intestinal infectious diseases, and STDs	Infections with a predominantly sexual mode of transmission
520	9:0984	Bacterial infections, and other intestinal infectious diseases, and STDs	Infections with a predominantly sexual mode of transmission
521	9:09840	Bacterial infections, and other intestinal infectious diseases, and STDs	Infections with a predominantly sexual mode of transmission
522	9:09841	Bacterial infections, and other intestinal infectious diseases, and STDs	Infections with a predominantly sexual mode of transmission
523	9:09842	Bacterial infections, and other intestinal infectious diseases, and STDs	Infections with a predominantly sexual mode of transmission
524	9:09843	Bacterial infections, and other intestinal infectious diseases, and STDs	Infections with a predominantly sexual mode of transmission
525	9:09849	Bacterial infections, and other intestinal infectious diseases, and STDs	Infections with a predominantly sexual mode of transmission
526	9:0985	Bacterial infections, and other intestinal infectious diseases, and STDs	Infections with a predominantly sexual mode of transmission
527	9:09850	Bacterial infections, and other intestinal infectious diseases, and STDs	Infections with a predominantly sexual mode of transmission
528	9:09851	Bacterial infections, and other intestinal infectious diseases, and STDs	Infections with a predominantly sexual mode of transmission
529	9:09852	Bacterial infections, and other intestinal infectious diseases, and STDs	Infections with a predominantly sexual mode of transmission
530	9:09853	Bacterial infections, and other intestinal infectious diseases, and STDs	Infections with a predominantly sexual mode of transmission
531	9:09859	Bacterial infections, and other intestinal infectious diseases, and STDs	Infections with a predominantly sexual mode of transmission
532	9:0986	Bacterial infections, and other intestinal infectious diseases, and STDs	Infections with a predominantly sexual mode of transmission
533	9:0987	Bacterial infections, and other intestinal infectious diseases, and STDs	Infections with a predominantly sexual mode of transmission
534	9:0988	Bacterial infections, and other intestinal infectious diseases, and STDs	Infections with a predominantly sexual mode of transmission
535	9:09881	Bacterial infections, and other intestinal infectious diseases, and STDs	Infections with a predominantly sexual mode of transmission
536	9:09882	Bacterial infections, and other intestinal infectious diseases, and STDs	Infections with a predominantly sexual mode of transmission
537	9:09883	Bacterial infections, and other intestinal infectious diseases, and STDs	Infections with a predominantly sexual mode of transmission
538	9:09884	Bacterial infections, and other intestinal infectious diseases, and STDs	Infections with a predominantly sexual mode of transmission
539	9:09885	Bacterial infections, and other intestinal infectious diseases, and STDs	Infections with a predominantly sexual mode of transmission
540	9:09886	Bacterial infections, and other intestinal infectious diseases, and STDs	Infections with a predominantly sexual mode of transmission
541	9:09889	Bacterial infections, and other intestinal infectious diseases, and STDs	Infections with a predominantly sexual mode of transmission
542	9:099	Bacterial infections, and other intestinal infectious diseases, and STDs	Infections with a predominantly sexual mode of transmission
543	9:0990	Bacterial infections, and other intestinal infectious diseases, and STDs	Infections with a predominantly sexual mode of transmission
544	9:0991	Bacterial infections, and other intestinal infectious diseases, and STDs	Infections with a predominantly sexual mode of transmission
545	9:0992	Bacterial infections, and other intestinal infectious diseases, and STDs	Infections with a predominantly sexual mode of transmission
546	9:0995	Bacterial infections, and other intestinal infectious diseases, and STDs	Infections with a predominantly sexual mode of transmission
547	9:09950	Bacterial infections, and other intestinal infectious diseases, and STDs	Infections with a predominantly sexual mode of transmission
548	9:09951	Bacterial infections, and other intestinal infectious diseases, and STDs	Infections with a predominantly sexual mode of transmission
549	9:09952	Bacterial infections, and other intestinal infectious diseases, and STDs	Infections with a predominantly sexual mode of transmission
550	9:09953	Bacterial infections, and other intestinal infectious diseases, and STDs	Infections with a predominantly sexual mode of transmission
551	9:09954	Bacterial infections, and other intestinal infectious diseases, and STDs	Infections with a predominantly sexual mode of transmission
552	9:09955	Bacterial infections, and other intestinal infectious diseases, and STDs	Infections with a predominantly sexual mode of transmission
553	9:09956	Bacterial infections, and other intestinal infectious diseases, and STDs	Infections with a predominantly sexual mode of transmission
554	9:09959	Bacterial infections, and other intestinal infectious diseases, and STDs	Infections with a predominantly sexual mode of transmission
555	9:0998	Bacterial infections, and other intestinal infectious diseases, and STDs	Infections with a predominantly sexual mode of transmission
556	9:0999	Bacterial infections, and other intestinal infectious diseases, and STDs	Infections with a predominantly sexual mode of transmission
557	9:131	Bacterial infections, and other intestinal infectious diseases, and STDs	Infections with a predominantly sexual mode of transmission
558	9:1310	Bacterial infections, and other intestinal infectious diseases, and STDs	Infections with a predominantly sexual mode of transmission
559	9:13100	Bacterial infections, and other intestinal infectious diseases, and STDs	Infections with a predominantly sexual mode of transmission
560	9:13101	Bacterial infections, and other intestinal infectious diseases, and STDs	Infections with a predominantly sexual mode of transmission
561	9:13102	Bacterial infections, and other intestinal infectious diseases, and STDs	Infections with a predominantly sexual mode of transmission
562	9:13103	Bacterial infections, and other intestinal infectious diseases, and STDs	Infections with a predominantly sexual mode of transmission
563	9:13109	Bacterial infections, and other intestinal infectious diseases, and STDs	Infections with a predominantly sexual mode of transmission
564	9:1318	Bacterial infections, and other intestinal infectious diseases, and STDs	Infections with a predominantly sexual mode of transmission
565	9:1319	Bacterial infections, and other intestinal infectious diseases, and STDs	Infections with a predominantly sexual mode of transmission
566	9:357	Bacterial infections, and other intestinal infectious diseases, and STDs	Infections with a predominantly sexual mode of transmission
567	9:3574	Bacterial infections, and other intestinal infectious diseases, and STDs	Infections with a predominantly sexual mode of transmission
568	9:595	Bacterial infections, and other intestinal infectious diseases, and STDs	Infections with a predominantly sexual mode of transmission
569	9:5954	Bacterial infections, and other intestinal infectious diseases, and STDs	Infections with a predominantly sexual mode of transmission
570	9:614	Bacterial infections, and other intestinal infectious diseases, and STDs	Infections with a predominantly sexual mode of transmission
571	9:6149	Bacterial infections, and other intestinal infectious diseases, and STDs	Infections with a predominantly sexual mode of transmission
572	9:616	Bacterial infections, and other intestinal infectious diseases, and STDs	Infections with a predominantly sexual mode of transmission
573	9:6161	Bacterial infections, and other intestinal infectious diseases, and STDs	Infections with a predominantly sexual mode of transmission
574	9:61611	Bacterial infections, and other intestinal infectious diseases, and STDs	Infections with a predominantly sexual mode of transmission
575	9:713	Bacterial infections, and other intestinal infectious diseases, and STDs	Infections with a predominantly sexual mode of transmission
576	9:7135	Bacterial infections, and other intestinal infectious diseases, and STDs	Infections with a predominantly sexual mode of transmission
577	9:995	Bacterial infections, and other intestinal infectious diseases, and STDs	Infections with a predominantly sexual mode of transmission
578	9:9959	Bacterial infections, and other intestinal infectious diseases, and STDs	Infections with a predominantly sexual mode of transmission
579	9:99591	Bacterial infections, and other intestinal infectious diseases, and STDs	Infections with a predominantly sexual mode of transmission
580	10:A00	Bacterial infections, and other intestinal infectious diseases, and STDs	Intestinal infectious diseases
581	10:A01	Bacterial infections, and other intestinal infectious diseases, and STDs	Intestinal infectious diseases
582	10:A02	Bacterial infections, and other intestinal infectious diseases, and STDs	Intestinal infectious diseases
583	10:A03	Bacterial infections, and other intestinal infectious diseases, and STDs	Intestinal infectious diseases
584	10:A04	Bacterial infections, and other intestinal infectious diseases, and STDs	Intestinal infectious diseases
585	10:A05	Bacterial infections, and other intestinal infectious diseases, and STDs	Intestinal infectious diseases
586	10:A06	Bacterial infections, and other intestinal infectious diseases, and STDs	Intestinal infectious diseases
587	10:A07	Bacterial infections, and other intestinal infectious diseases, and STDs	Intestinal infectious diseases
588	10:A08	Bacterial infections, and other intestinal infectious diseases, and STDs	Intestinal infectious diseases
589	10:A09	Bacterial infections, and other intestinal infectious diseases, and STDs	Intestinal infectious diseases
590	8:000	Bacterial infections, and other intestinal infectious diseases, and STDs	Intestinal infectious diseases
591	8:000.0	Bacterial infections, and other intestinal infectious diseases, and STDs	Intestinal infectious diseases
592	8:000.1	Bacterial infections, and other intestinal infectious diseases, and STDs	Intestinal infectious diseases
593	8:000.9	Bacterial infections, and other intestinal infectious diseases, and STDs	Intestinal infectious diseases
594	8:001	Bacterial infections, and other intestinal infectious diseases, and STDs	Intestinal infectious diseases
595	8:002	Bacterial infections, and other intestinal infectious diseases, and STDs	Intestinal infectious diseases
596	8:002.0	Bacterial infections, and other intestinal infectious diseases, and STDs	Intestinal infectious diseases
597	8:002.1	Bacterial infections, and other intestinal infectious diseases, and STDs	Intestinal infectious diseases
598	8:002.2	Bacterial infections, and other intestinal infectious diseases, and STDs	Intestinal infectious diseases
599	8:002.9	Bacterial infections, and other intestinal infectious diseases, and STDs	Intestinal infectious diseases
600	8:003	Bacterial infections, and other intestinal infectious diseases, and STDs	Intestinal infectious diseases
601	8:003.9	Bacterial infections, and other intestinal infectious diseases, and STDs	Intestinal infectious diseases
602	8:004	Bacterial infections, and other intestinal infectious diseases, and STDs	Intestinal infectious diseases
603	8:004.8	Bacterial infections, and other intestinal infectious diseases, and STDs	Intestinal infectious diseases
604	8:005	Bacterial infections, and other intestinal infectious diseases, and STDs	Intestinal infectious diseases
605	8:005.0	Bacterial infections, and other intestinal infectious diseases, and STDs	Intestinal infectious diseases
606	8:005.1	Bacterial infections, and other intestinal infectious diseases, and STDs	Intestinal infectious diseases
607	8:005.2	Bacterial infections, and other intestinal infectious diseases, and STDs	Intestinal infectious diseases
608	8:005.8	Bacterial infections, and other intestinal infectious diseases, and STDs	Intestinal infectious diseases
609	8:005.9	Bacterial infections, and other intestinal infectious diseases, and STDs	Intestinal infectious diseases
610	8:006	Bacterial infections, and other intestinal infectious diseases, and STDs	Intestinal infectious diseases
611	8:006.0	Bacterial infections, and other intestinal infectious diseases, and STDs	Intestinal infectious diseases
612	8:006.9	Bacterial infections, and other intestinal infectious diseases, and STDs	Intestinal infectious diseases
613	8:007	Bacterial infections, and other intestinal infectious diseases, and STDs	Intestinal infectious diseases
614	8:007.0	Bacterial infections, and other intestinal infectious diseases, and STDs	Intestinal infectious diseases
615	8:007.1	Bacterial infections, and other intestinal infectious diseases, and STDs	Intestinal infectious diseases
616	8:007.2	Bacterial infections, and other intestinal infectious diseases, and STDs	Intestinal infectious diseases
617	8:007.9	Bacterial infections, and other intestinal infectious diseases, and STDs	Intestinal infectious diseases
618	8:008	Bacterial infections, and other intestinal infectious diseases, and STDs	Intestinal infectious diseases
619	8:008.0	Bacterial infections, and other intestinal infectious diseases, and STDs	Intestinal infectious diseases
620	8:008.1	Bacterial infections, and other intestinal infectious diseases, and STDs	Intestinal infectious diseases
621	8:008.2	Bacterial infections, and other intestinal infectious diseases, and STDs	Intestinal infectious diseases
622	8:008.3	Bacterial infections, and other intestinal infectious diseases, and STDs	Intestinal infectious diseases
623	8:008.8	Bacterial infections, and other intestinal infectious diseases, and STDs	Intestinal infectious diseases
624	8:008.9	Bacterial infections, and other intestinal infectious diseases, and STDs	Intestinal infectious diseases
625	8:009	Bacterial infections, and other intestinal infectious diseases, and STDs	Intestinal infectious diseases
626	8:009.1	Bacterial infections, and other intestinal infectious diseases, and STDs	Intestinal infectious diseases
627	8:009.2	Bacterial infections, and other intestinal infectious diseases, and STDs	Intestinal infectious diseases
628	8:009.9	Bacterial infections, and other intestinal infectious diseases, and STDs	Intestinal infectious diseases
629	8:038	Bacterial infections, and other intestinal infectious diseases, and STDs	Intestinal infectious diseases
630	8:038.8	Bacterial infections, and other intestinal infectious diseases, and STDs	Intestinal infectious diseases
631	8:136	Bacterial infections, and other intestinal infectious diseases, and STDs	Intestinal infectious diseases
632	8:269	Bacterial infections, and other intestinal infectious diseases, and STDs	Intestinal infectious diseases
633	8:320	Bacterial infections, and other intestinal infectious diseases, and STDs	Intestinal infectious diseases
634	8:320.8	Bacterial infections, and other intestinal infectious diseases, and STDs	Intestinal infectious diseases
635	8:322	Bacterial infections, and other intestinal infectious diseases, and STDs	Intestinal infectious diseases
636	8:482	Bacterial infections, and other intestinal infectious diseases, and STDs	Intestinal infectious diseases
637	8:482.9	Bacterial infections, and other intestinal infectious diseases, and STDs	Intestinal infectious diseases
638	8:513	Bacterial infections, and other intestinal infectious diseases, and STDs	Intestinal infectious diseases
639	8:692	Bacterial infections, and other intestinal infectious diseases, and STDs	Intestinal infectious diseases
640	8:707	Bacterial infections, and other intestinal infectious diseases, and STDs	Intestinal infectious diseases
641	8:707.9	Bacterial infections, and other intestinal infectious diseases, and STDs	Intestinal infectious diseases
642	8:708	Bacterial infections, and other intestinal infectious diseases, and STDs	Intestinal infectious diseases
643	8:714	Bacterial infections, and other intestinal infectious diseases, and STDs	Intestinal infectious diseases
644	8:714.9	Bacterial infections, and other intestinal infectious diseases, and STDs	Intestinal infectious diseases
645	8:788	Bacterial infections, and other intestinal infectious diseases, and STDs	Intestinal infectious diseases
646	8:788.9	Bacterial infections, and other intestinal infectious diseases, and STDs	Intestinal infectious diseases
647	8:E930	Bacterial infections, and other intestinal infectious diseases, and STDs	Intestinal infectious diseases
648	8:E934	Bacterial infections, and other intestinal infectious diseases, and STDs	Intestinal infectious diseases
649	8:E936	Bacterial infections, and other intestinal infectious diseases, and STDs	Intestinal infectious diseases
650	8:E968	Bacterial infections, and other intestinal infectious diseases, and STDs	Intestinal infectious diseases
651	8:N962	Bacterial infections, and other intestinal infectious diseases, and STDs	Intestinal infectious diseases
652	8:N968	Bacterial infections, and other intestinal infectious diseases, and STDs	Intestinal infectious diseases
653	8:N977	Bacterial infections, and other intestinal infectious diseases, and STDs	Intestinal infectious diseases
654	8:N988	Bacterial infections, and other intestinal infectious diseases, and STDs	Intestinal infectious diseases
655	8:N994	Bacterial infections, and other intestinal infectious diseases, and STDs	Intestinal infectious diseases
656	8:N995	Bacterial infections, and other intestinal infectious diseases, and STDs	Intestinal infectious diseases
657	9:001	Bacterial infections, and other intestinal infectious diseases, and STDs	Intestinal infectious diseases
658	9:0010	Bacterial infections, and other intestinal infectious diseases, and STDs	Intestinal infectious diseases
659	9:0011	Bacterial infections, and other intestinal infectious diseases, and STDs	Intestinal infectious diseases
660	9:0019	Bacterial infections, and other intestinal infectious diseases, and STDs	Intestinal infectious diseases
661	9:002	Bacterial infections, and other intestinal infectious diseases, and STDs	Intestinal infectious diseases
662	9:0020	Bacterial infections, and other intestinal infectious diseases, and STDs	Intestinal infectious diseases
663	9:0021	Bacterial infections, and other intestinal infectious diseases, and STDs	Intestinal infectious diseases
664	9:0022	Bacterial infections, and other intestinal infectious diseases, and STDs	Intestinal infectious diseases
665	9:0023	Bacterial infections, and other intestinal infectious diseases, and STDs	Intestinal infectious diseases
666	9:0029	Bacterial infections, and other intestinal infectious diseases, and STDs	Intestinal infectious diseases
667	9:003	Bacterial infections, and other intestinal infectious diseases, and STDs	Intestinal infectious diseases
668	9:0030	Bacterial infections, and other intestinal infectious diseases, and STDs	Intestinal infectious diseases
669	9:0031	Bacterial infections, and other intestinal infectious diseases, and STDs	Intestinal infectious diseases
670	9:0032	Bacterial infections, and other intestinal infectious diseases, and STDs	Intestinal infectious diseases
671	9:00320	Bacterial infections, and other intestinal infectious diseases, and STDs	Intestinal infectious diseases
672	9:00321	Bacterial infections, and other intestinal infectious diseases, and STDs	Intestinal infectious diseases
673	9:00322	Bacterial infections, and other intestinal infectious diseases, and STDs	Intestinal infectious diseases
674	9:00323	Bacterial infections, and other intestinal infectious diseases, and STDs	Intestinal infectious diseases
675	9:00324	Bacterial infections, and other intestinal infectious diseases, and STDs	Intestinal infectious diseases
676	9:00329	Bacterial infections, and other intestinal infectious diseases, and STDs	Intestinal infectious diseases
677	9:0038	Bacterial infections, and other intestinal infectious diseases, and STDs	Intestinal infectious diseases
678	9:0039	Bacterial infections, and other intestinal infectious diseases, and STDs	Intestinal infectious diseases
679	9:004	Bacterial infections, and other intestinal infectious diseases, and STDs	Intestinal infectious diseases
680	9:0040	Bacterial infections, and other intestinal infectious diseases, and STDs	Intestinal infectious diseases
681	9:0041	Bacterial infections, and other intestinal infectious diseases, and STDs	Intestinal infectious diseases
682	9:0042	Bacterial infections, and other intestinal infectious diseases, and STDs	Intestinal infectious diseases
683	9:0043	Bacterial infections, and other intestinal infectious diseases, and STDs	Intestinal infectious diseases
684	9:0048	Bacterial infections, and other intestinal infectious diseases, and STDs	Intestinal infectious diseases
685	9:0049	Bacterial infections, and other intestinal infectious diseases, and STDs	Intestinal infectious diseases
686	9:005	Bacterial infections, and other intestinal infectious diseases, and STDs	Intestinal infectious diseases
687	9:0050	Bacterial infections, and other intestinal infectious diseases, and STDs	Intestinal infectious diseases
688	9:0051	Bacterial infections, and other intestinal infectious diseases, and STDs	Intestinal infectious diseases
689	9:0052	Bacterial infections, and other intestinal infectious diseases, and STDs	Intestinal infectious diseases
690	9:0053	Bacterial infections, and other intestinal infectious diseases, and STDs	Intestinal infectious diseases
691	9:0054	Bacterial infections, and other intestinal infectious diseases, and STDs	Intestinal infectious diseases
692	9:0058	Bacterial infections, and other intestinal infectious diseases, and STDs	Intestinal infectious diseases
693	9:00581	Bacterial infections, and other intestinal infectious diseases, and STDs	Intestinal infectious diseases
694	9:00589	Bacterial infections, and other intestinal infectious diseases, and STDs	Intestinal infectious diseases
695	9:0059	Bacterial infections, and other intestinal infectious diseases, and STDs	Intestinal infectious diseases
696	9:006	Bacterial infections, and other intestinal infectious diseases, and STDs	Intestinal infectious diseases
697	9:0060	Bacterial infections, and other intestinal infectious diseases, and STDs	Intestinal infectious diseases
698	9:0061	Bacterial infections, and other intestinal infectious diseases, and STDs	Intestinal infectious diseases
699	9:0062	Bacterial infections, and other intestinal infectious diseases, and STDs	Intestinal infectious diseases
700	9:0063	Bacterial infections, and other intestinal infectious diseases, and STDs	Intestinal infectious diseases
701	9:0064	Bacterial infections, and other intestinal infectious diseases, and STDs	Intestinal infectious diseases
702	9:0065	Bacterial infections, and other intestinal infectious diseases, and STDs	Intestinal infectious diseases
703	9:0066	Bacterial infections, and other intestinal infectious diseases, and STDs	Intestinal infectious diseases
704	9:0068	Bacterial infections, and other intestinal infectious diseases, and STDs	Intestinal infectious diseases
705	9:0069	Bacterial infections, and other intestinal infectious diseases, and STDs	Intestinal infectious diseases
706	9:007	Bacterial infections, and other intestinal infectious diseases, and STDs	Intestinal infectious diseases
707	9:0070	Bacterial infections, and other intestinal infectious diseases, and STDs	Intestinal infectious diseases
708	9:0071	Bacterial infections, and other intestinal infectious diseases, and STDs	Intestinal infectious diseases
709	9:0072	Bacterial infections, and other intestinal infectious diseases, and STDs	Intestinal infectious diseases
710	9:0073	Bacterial infections, and other intestinal infectious diseases, and STDs	Intestinal infectious diseases
711	9:0074	Bacterial infections, and other intestinal infectious diseases, and STDs	Intestinal infectious diseases
712	9:0075	Bacterial infections, and other intestinal infectious diseases, and STDs	Intestinal infectious diseases
713	9:0078	Bacterial infections, and other intestinal infectious diseases, and STDs	Intestinal infectious diseases
714	9:0079	Bacterial infections, and other intestinal infectious diseases, and STDs	Intestinal infectious diseases
715	9:008	Bacterial infections, and other intestinal infectious diseases, and STDs	Intestinal infectious diseases
716	9:0080	Bacterial infections, and other intestinal infectious diseases, and STDs	Intestinal infectious diseases
717	9:00800	Bacterial infections, and other intestinal infectious diseases, and STDs	Intestinal infectious diseases
718	9:00801	Bacterial infections, and other intestinal infectious diseases, and STDs	Intestinal infectious diseases
719	9:00802	Bacterial infections, and other intestinal infectious diseases, and STDs	Intestinal infectious diseases
720	9:00803	Bacterial infections, and other intestinal infectious diseases, and STDs	Intestinal infectious diseases
721	9:00804	Bacterial infections, and other intestinal infectious diseases, and STDs	Intestinal infectious diseases
722	9:00809	Bacterial infections, and other intestinal infectious diseases, and STDs	Intestinal infectious diseases
723	9:0081	Bacterial infections, and other intestinal infectious diseases, and STDs	Intestinal infectious diseases
724	9:0082	Bacterial infections, and other intestinal infectious diseases, and STDs	Intestinal infectious diseases
725	9:0083	Bacterial infections, and other intestinal infectious diseases, and STDs	Intestinal infectious diseases
726	9:0084	Bacterial infections, and other intestinal infectious diseases, and STDs	Intestinal infectious diseases
727	9:00841	Bacterial infections, and other intestinal infectious diseases, and STDs	Intestinal infectious diseases
728	9:00842	Bacterial infections, and other intestinal infectious diseases, and STDs	Intestinal infectious diseases
729	9:00843	Bacterial infections, and other intestinal infectious diseases, and STDs	Intestinal infectious diseases
730	9:00844	Bacterial infections, and other intestinal infectious diseases, and STDs	Intestinal infectious diseases
731	9:00845	Bacterial infections, and other intestinal infectious diseases, and STDs	Intestinal infectious diseases
732	9:00846	Bacterial infections, and other intestinal infectious diseases, and STDs	Intestinal infectious diseases
733	9:00847	Bacterial infections, and other intestinal infectious diseases, and STDs	Intestinal infectious diseases
734	9:00849	Bacterial infections, and other intestinal infectious diseases, and STDs	Intestinal infectious diseases
735	9:0085	Bacterial infections, and other intestinal infectious diseases, and STDs	Intestinal infectious diseases
736	9:0086	Bacterial infections, and other intestinal infectious diseases, and STDs	Intestinal infectious diseases
737	9:00861	Bacterial infections, and other intestinal infectious diseases, and STDs	Intestinal infectious diseases
738	9:00862	Bacterial infections, and other intestinal infectious diseases, and STDs	Intestinal infectious diseases
739	9:00863	Bacterial infections, and other intestinal infectious diseases, and STDs	Intestinal infectious diseases
740	9:00864	Bacterial infections, and other intestinal infectious diseases, and STDs	Intestinal infectious diseases
741	9:00865	Bacterial infections, and other intestinal infectious diseases, and STDs	Intestinal infectious diseases
742	9:00866	Bacterial infections, and other intestinal infectious diseases, and STDs	Intestinal infectious diseases
743	9:00867	Bacterial infections, and other intestinal infectious diseases, and STDs	Intestinal infectious diseases
744	9:00869	Bacterial infections, and other intestinal infectious diseases, and STDs	Intestinal infectious diseases
745	9:0088	Bacterial infections, and other intestinal infectious diseases, and STDs	Intestinal infectious diseases
746	9:009	Bacterial infections, and other intestinal infectious diseases, and STDs	Intestinal infectious diseases
747	9:0090	Bacterial infections, and other intestinal infectious diseases, and STDs	Intestinal infectious diseases
748	9:0091	Bacterial infections, and other intestinal infectious diseases, and STDs	Intestinal infectious diseases
749	9:0092	Bacterial infections, and other intestinal infectious diseases, and STDs	Intestinal infectious diseases
750	9:0093	Bacterial infections, and other intestinal infectious diseases, and STDs	Intestinal infectious diseases
751	9:136	Bacterial infections, and other intestinal infectious diseases, and STDs	Intestinal infectious diseases
752	9:1365	Bacterial infections, and other intestinal infectious diseases, and STDs	Intestinal infectious diseases
753	9:995	Bacterial infections, and other intestinal infectious diseases, and STDs	Intestinal infectious diseases
754	9:9959	Bacterial infections, and other intestinal infectious diseases, and STDs	Intestinal infectious diseases
755	9:99591	Bacterial infections, and other intestinal infectious diseases, and STDs	Intestinal infectious diseases
756	10:A30	Bacterial infections, and other intestinal infectious diseases, and STDs	Other bacterial diseases
757	10:A31	Bacterial infections, and other intestinal infectious diseases, and STDs	Other bacterial diseases
758	10:A32	Bacterial infections, and other intestinal infectious diseases, and STDs	Other bacterial diseases
759	10:A33	Bacterial infections, and other intestinal infectious diseases, and STDs	Other bacterial diseases
760	10:A34	Bacterial infections, and other intestinal infectious diseases, and STDs	Other bacterial diseases
761	10:A35	Bacterial infections, and other intestinal infectious diseases, and STDs	Other bacterial diseases
762	10:A36	Bacterial infections, and other intestinal infectious diseases, and STDs	Other bacterial diseases
763	10:A37	Bacterial infections, and other intestinal infectious diseases, and STDs	Other bacterial diseases
764	10:A38	Bacterial infections, and other intestinal infectious diseases, and STDs	Other bacterial diseases
765	10:A39	Bacterial infections, and other intestinal infectious diseases, and STDs	Other bacterial diseases
766	10:A40	Bacterial infections, and other intestinal infectious diseases, and STDs	Other bacterial diseases
767	10:A41	Bacterial infections, and other intestinal infectious diseases, and STDs	Other bacterial diseases
768	10:A42	Bacterial infections, and other intestinal infectious diseases, and STDs	Other bacterial diseases
769	10:A43	Bacterial infections, and other intestinal infectious diseases, and STDs	Other bacterial diseases
770	10:A44	Bacterial infections, and other intestinal infectious diseases, and STDs	Other bacterial diseases
771	10:A46	Bacterial infections, and other intestinal infectious diseases, and STDs	Other bacterial diseases
772	10:A48	Bacterial infections, and other intestinal infectious diseases, and STDs	Other bacterial diseases
773	10:A49	Bacterial infections, and other intestinal infectious diseases, and STDs	Other bacterial diseases
774	8:027	Bacterial infections, and other intestinal infectious diseases, and STDs	Other bacterial diseases
775	8:027.0	Bacterial infections, and other intestinal infectious diseases, and STDs	Other bacterial diseases
776	8:030	Bacterial infections, and other intestinal infectious diseases, and STDs	Other bacterial diseases
777	8:030.0	Bacterial infections, and other intestinal infectious diseases, and STDs	Other bacterial diseases
778	8:030.1	Bacterial infections, and other intestinal infectious diseases, and STDs	Other bacterial diseases
779	8:030.2	Bacterial infections, and other intestinal infectious diseases, and STDs	Other bacterial diseases
780	8:030.3	Bacterial infections, and other intestinal infectious diseases, and STDs	Other bacterial diseases
781	8:030.9	Bacterial infections, and other intestinal infectious diseases, and STDs	Other bacterial diseases
782	8:031	Bacterial infections, and other intestinal infectious diseases, and STDs	Other bacterial diseases
783	8:031.0	Bacterial infections, and other intestinal infectious diseases, and STDs	Other bacterial diseases
784	8:031.9	Bacterial infections, and other intestinal infectious diseases, and STDs	Other bacterial diseases
785	8:032	Bacterial infections, and other intestinal infectious diseases, and STDs	Other bacterial diseases
786	8:033	Bacterial infections, and other intestinal infectious diseases, and STDs	Other bacterial diseases
787	8:033.0	Bacterial infections, and other intestinal infectious diseases, and STDs	Other bacterial diseases
788	8:033.1	Bacterial infections, and other intestinal infectious diseases, and STDs	Other bacterial diseases
789	8:033.9	Bacterial infections, and other intestinal infectious diseases, and STDs	Other bacterial diseases
790	8:034	Bacterial infections, and other intestinal infectious diseases, and STDs	Other bacterial diseases
791	8:034.1	Bacterial infections, and other intestinal infectious diseases, and STDs	Other bacterial diseases
792	8:035	Bacterial infections, and other intestinal infectious diseases, and STDs	Other bacterial diseases
793	8:036	Bacterial infections, and other intestinal infectious diseases, and STDs	Other bacterial diseases
794	8:036.0	Bacterial infections, and other intestinal infectious diseases, and STDs	Other bacterial diseases
795	8:036.1	Bacterial infections, and other intestinal infectious diseases, and STDs	Other bacterial diseases
796	8:036.8	Bacterial infections, and other intestinal infectious diseases, and STDs	Other bacterial diseases
797	8:036.9	Bacterial infections, and other intestinal infectious diseases, and STDs	Other bacterial diseases
798	8:037	Bacterial infections, and other intestinal infectious diseases, and STDs	Other bacterial diseases
799	8:038	Bacterial infections, and other intestinal infectious diseases, and STDs	Other bacterial diseases
800	8:038.0	Bacterial infections, and other intestinal infectious diseases, and STDs	Other bacterial diseases
801	8:038.1	Bacterial infections, and other intestinal infectious diseases, and STDs	Other bacterial diseases
802	8:038.2	Bacterial infections, and other intestinal infectious diseases, and STDs	Other bacterial diseases
803	8:038.8	Bacterial infections, and other intestinal infectious diseases, and STDs	Other bacterial diseases
804	8:038.9	Bacterial infections, and other intestinal infectious diseases, and STDs	Other bacterial diseases
805	8:039	Bacterial infections, and other intestinal infectious diseases, and STDs	Other bacterial diseases
806	8:039.0	Bacterial infections, and other intestinal infectious diseases, and STDs	Other bacterial diseases
807	8:039.1	Bacterial infections, and other intestinal infectious diseases, and STDs	Other bacterial diseases
808	8:039.9	Bacterial infections, and other intestinal infectious diseases, and STDs	Other bacterial diseases
809	8:056	Bacterial infections, and other intestinal infectious diseases, and STDs	Other bacterial diseases
810	8:079	Bacterial infections, and other intestinal infectious diseases, and STDs	Other bacterial diseases
811	8:089	Bacterial infections, and other intestinal infectious diseases, and STDs	Other bacterial diseases
812	8:089.1	Bacterial infections, and other intestinal infectious diseases, and STDs	Other bacterial diseases
813	8:112	Bacterial infections, and other intestinal infectious diseases, and STDs	Other bacterial diseases
814	8:136	Bacterial infections, and other intestinal infectious diseases, and STDs	Other bacterial diseases
815	8:269	Bacterial infections, and other intestinal infectious diseases, and STDs	Other bacterial diseases
816	8:360	Bacterial infections, and other intestinal infectious diseases, and STDs	Other bacterial diseases
817	8:368	Bacterial infections, and other intestinal infectious diseases, and STDs	Other bacterial diseases
818	8:481	Bacterial infections, and other intestinal infectious diseases, and STDs	Other bacterial diseases
819	8:482	Bacterial infections, and other intestinal infectious diseases, and STDs	Other bacterial diseases
820	8:482.9	Bacterial infections, and other intestinal infectious diseases, and STDs	Other bacterial diseases
821	8:483	Bacterial infections, and other intestinal infectious diseases, and STDs	Other bacterial diseases
822	8:631	Bacterial infections, and other intestinal infectious diseases, and STDs	Other bacterial diseases
823	8:631.3	Bacterial infections, and other intestinal infectious diseases, and STDs	Other bacterial diseases
824	8:632	Bacterial infections, and other intestinal infectious diseases, and STDs	Other bacterial diseases
825	8:678	Bacterial infections, and other intestinal infectious diseases, and STDs	Other bacterial diseases
826	8:692	Bacterial infections, and other intestinal infectious diseases, and STDs	Other bacterial diseases
827	8:708	Bacterial infections, and other intestinal infectious diseases, and STDs	Other bacterial diseases
828	8:758	Bacterial infections, and other intestinal infectious diseases, and STDs	Other bacterial diseases
829	8:771	Bacterial infections, and other intestinal infectious diseases, and STDs	Other bacterial diseases
830	8:778	Bacterial infections, and other intestinal infectious diseases, and STDs	Other bacterial diseases
831	8:788	Bacterial infections, and other intestinal infectious diseases, and STDs	Other bacterial diseases
832	8:788.9	Bacterial infections, and other intestinal infectious diseases, and STDs	Other bacterial diseases
833	8:E930	Bacterial infections, and other intestinal infectious diseases, and STDs	Other bacterial diseases
834	8:E934	Bacterial infections, and other intestinal infectious diseases, and STDs	Other bacterial diseases
835	8:E936	Bacterial infections, and other intestinal infectious diseases, and STDs	Other bacterial diseases
836	8:E968	Bacterial infections, and other intestinal infectious diseases, and STDs	Other bacterial diseases
837	8:N962	Bacterial infections, and other intestinal infectious diseases, and STDs	Other bacterial diseases
838	8:N968	Bacterial infections, and other intestinal infectious diseases, and STDs	Other bacterial diseases
839	8:N977	Bacterial infections, and other intestinal infectious diseases, and STDs	Other bacterial diseases
840	8:N988	Bacterial infections, and other intestinal infectious diseases, and STDs	Other bacterial diseases
841	8:N994	Bacterial infections, and other intestinal infectious diseases, and STDs	Other bacterial diseases
842	8:N995	Bacterial infections, and other intestinal infectious diseases, and STDs	Other bacterial diseases
843	9:027	Bacterial infections, and other intestinal infectious diseases, and STDs	Other bacterial diseases
844	9:0270	Bacterial infections, and other intestinal infectious diseases, and STDs	Other bacterial diseases
845	9:030	Bacterial infections, and other intestinal infectious diseases, and STDs	Other bacterial diseases
846	9:0300	Bacterial infections, and other intestinal infectious diseases, and STDs	Other bacterial diseases
847	9:0301	Bacterial infections, and other intestinal infectious diseases, and STDs	Other bacterial diseases
848	9:0302	Bacterial infections, and other intestinal infectious diseases, and STDs	Other bacterial diseases
849	9:0303	Bacterial infections, and other intestinal infectious diseases, and STDs	Other bacterial diseases
850	9:0308	Bacterial infections, and other intestinal infectious diseases, and STDs	Other bacterial diseases
851	9:0309	Bacterial infections, and other intestinal infectious diseases, and STDs	Other bacterial diseases
852	9:031	Bacterial infections, and other intestinal infectious diseases, and STDs	Other bacterial diseases
853	9:0310	Bacterial infections, and other intestinal infectious diseases, and STDs	Other bacterial diseases
854	9:0311	Bacterial infections, and other intestinal infectious diseases, and STDs	Other bacterial diseases
855	9:0312	Bacterial infections, and other intestinal infectious diseases, and STDs	Other bacterial diseases
856	9:0318	Bacterial infections, and other intestinal infectious diseases, and STDs	Other bacterial diseases
857	9:0319	Bacterial infections, and other intestinal infectious diseases, and STDs	Other bacterial diseases
858	9:032	Bacterial infections, and other intestinal infectious diseases, and STDs	Other bacterial diseases
859	9:0320	Bacterial infections, and other intestinal infectious diseases, and STDs	Other bacterial diseases
860	9:0321	Bacterial infections, and other intestinal infectious diseases, and STDs	Other bacterial diseases
861	9:0322	Bacterial infections, and other intestinal infectious diseases, and STDs	Other bacterial diseases
862	9:0323	Bacterial infections, and other intestinal infectious diseases, and STDs	Other bacterial diseases
863	9:0328	Bacterial infections, and other intestinal infectious diseases, and STDs	Other bacterial diseases
864	9:03281	Bacterial infections, and other intestinal infectious diseases, and STDs	Other bacterial diseases
865	9:03282	Bacterial infections, and other intestinal infectious diseases, and STDs	Other bacterial diseases
866	9:03283	Bacterial infections, and other intestinal infectious diseases, and STDs	Other bacterial diseases
867	9:03284	Bacterial infections, and other intestinal infectious diseases, and STDs	Other bacterial diseases
868	9:03285	Bacterial infections, and other intestinal infectious diseases, and STDs	Other bacterial diseases
869	9:03289	Bacterial infections, and other intestinal infectious diseases, and STDs	Other bacterial diseases
870	9:0329	Bacterial infections, and other intestinal infectious diseases, and STDs	Other bacterial diseases
871	9:033	Bacterial infections, and other intestinal infectious diseases, and STDs	Other bacterial diseases
872	9:0330	Bacterial infections, and other intestinal infectious diseases, and STDs	Other bacterial diseases
873	9:0331	Bacterial infections, and other intestinal infectious diseases, and STDs	Other bacterial diseases
874	9:0338	Bacterial infections, and other intestinal infectious diseases, and STDs	Other bacterial diseases
875	9:0339	Bacterial infections, and other intestinal infectious diseases, and STDs	Other bacterial diseases
876	9:034	Bacterial infections, and other intestinal infectious diseases, and STDs	Other bacterial diseases
877	9:0341	Bacterial infections, and other intestinal infectious diseases, and STDs	Other bacterial diseases
878	9:035	Bacterial infections, and other intestinal infectious diseases, and STDs	Other bacterial diseases
879	9:036	Bacterial infections, and other intestinal infectious diseases, and STDs	Other bacterial diseases
880	9:0360	Bacterial infections, and other intestinal infectious diseases, and STDs	Other bacterial diseases
881	9:0361	Bacterial infections, and other intestinal infectious diseases, and STDs	Other bacterial diseases
882	9:0362	Bacterial infections, and other intestinal infectious diseases, and STDs	Other bacterial diseases
883	9:0363	Bacterial infections, and other intestinal infectious diseases, and STDs	Other bacterial diseases
884	9:0364	Bacterial infections, and other intestinal infectious diseases, and STDs	Other bacterial diseases
885	9:03640	Bacterial infections, and other intestinal infectious diseases, and STDs	Other bacterial diseases
886	9:03641	Bacterial infections, and other intestinal infectious diseases, and STDs	Other bacterial diseases
887	9:03642	Bacterial infections, and other intestinal infectious diseases, and STDs	Other bacterial diseases
888	9:03643	Bacterial infections, and other intestinal infectious diseases, and STDs	Other bacterial diseases
889	9:0368	Bacterial infections, and other intestinal infectious diseases, and STDs	Other bacterial diseases
890	9:03681	Bacterial infections, and other intestinal infectious diseases, and STDs	Other bacterial diseases
891	9:03682	Bacterial infections, and other intestinal infectious diseases, and STDs	Other bacterial diseases
892	9:03689	Bacterial infections, and other intestinal infectious diseases, and STDs	Other bacterial diseases
893	9:0369	Bacterial infections, and other intestinal infectious diseases, and STDs	Other bacterial diseases
894	9:037	Bacterial infections, and other intestinal infectious diseases, and STDs	Other bacterial diseases
895	9:038	Bacterial infections, and other intestinal infectious diseases, and STDs	Other bacterial diseases
896	9:0380	Bacterial infections, and other intestinal infectious diseases, and STDs	Other bacterial diseases
897	9:0381	Bacterial infections, and other intestinal infectious diseases, and STDs	Other bacterial diseases
898	9:03810	Bacterial infections, and other intestinal infectious diseases, and STDs	Other bacterial diseases
899	9:03811	Bacterial infections, and other intestinal infectious diseases, and STDs	Other bacterial diseases
900	9:03812	Bacterial infections, and other intestinal infectious diseases, and STDs	Other bacterial diseases
901	9:03819	Bacterial infections, and other intestinal infectious diseases, and STDs	Other bacterial diseases
902	9:0382	Bacterial infections, and other intestinal infectious diseases, and STDs	Other bacterial diseases
903	9:0383	Bacterial infections, and other intestinal infectious diseases, and STDs	Other bacterial diseases
904	9:0384	Bacterial infections, and other intestinal infectious diseases, and STDs	Other bacterial diseases
905	9:03840	Bacterial infections, and other intestinal infectious diseases, and STDs	Other bacterial diseases
906	9:03841	Bacterial infections, and other intestinal infectious diseases, and STDs	Other bacterial diseases
907	9:03842	Bacterial infections, and other intestinal infectious diseases, and STDs	Other bacterial diseases
908	9:03843	Bacterial infections, and other intestinal infectious diseases, and STDs	Other bacterial diseases
909	9:03844	Bacterial infections, and other intestinal infectious diseases, and STDs	Other bacterial diseases
910	9:03849	Bacterial infections, and other intestinal infectious diseases, and STDs	Other bacterial diseases
911	9:0388	Bacterial infections, and other intestinal infectious diseases, and STDs	Other bacterial diseases
912	9:0389	Bacterial infections, and other intestinal infectious diseases, and STDs	Other bacterial diseases
913	9:039	Bacterial infections, and other intestinal infectious diseases, and STDs	Other bacterial diseases
914	9:0390	Bacterial infections, and other intestinal infectious diseases, and STDs	Other bacterial diseases
915	9:0391	Bacterial infections, and other intestinal infectious diseases, and STDs	Other bacterial diseases
916	9:0392	Bacterial infections, and other intestinal infectious diseases, and STDs	Other bacterial diseases
917	9:0393	Bacterial infections, and other intestinal infectious diseases, and STDs	Other bacterial diseases
918	9:0398	Bacterial infections, and other intestinal infectious diseases, and STDs	Other bacterial diseases
919	9:0399	Bacterial infections, and other intestinal infectious diseases, and STDs	Other bacterial diseases
920	9:040	Bacterial infections, and other intestinal infectious diseases, and STDs	Other bacterial diseases
921	9:0400	Bacterial infections, and other intestinal infectious diseases, and STDs	Other bacterial diseases
922	9:0401	Bacterial infections, and other intestinal infectious diseases, and STDs	Other bacterial diseases
923	9:0403	Bacterial infections, and other intestinal infectious diseases, and STDs	Other bacterial diseases
924	9:0404	Bacterial infections, and other intestinal infectious diseases, and STDs	Other bacterial diseases
925	9:04041	Bacterial infections, and other intestinal infectious diseases, and STDs	Other bacterial diseases
926	9:04042	Bacterial infections, and other intestinal infectious diseases, and STDs	Other bacterial diseases
927	9:0408	Bacterial infections, and other intestinal infectious diseases, and STDs	Other bacterial diseases
928	9:04082	Bacterial infections, and other intestinal infectious diseases, and STDs	Other bacterial diseases
929	9:04089	Bacterial infections, and other intestinal infectious diseases, and STDs	Other bacterial diseases
930	9:041	Bacterial infections, and other intestinal infectious diseases, and STDs	Other bacterial diseases
931	9:0410	Bacterial infections, and other intestinal infectious diseases, and STDs	Other bacterial diseases
932	9:04100	Bacterial infections, and other intestinal infectious diseases, and STDs	Other bacterial diseases
933	9:0411	Bacterial infections, and other intestinal infectious diseases, and STDs	Other bacterial diseases
934	9:04111	Bacterial infections, and other intestinal infectious diseases, and STDs	Other bacterial diseases
935	9:04112	Bacterial infections, and other intestinal infectious diseases, and STDs	Other bacterial diseases
936	9:0415	Bacterial infections, and other intestinal infectious diseases, and STDs	Other bacterial diseases
937	9:0418	Bacterial infections, and other intestinal infectious diseases, and STDs	Other bacterial diseases
938	9:04181	Bacterial infections, and other intestinal infectious diseases, and STDs	Other bacterial diseases
939	9:04189	Bacterial infections, and other intestinal infectious diseases, and STDs	Other bacterial diseases
940	9:0419	Bacterial infections, and other intestinal infectious diseases, and STDs	Other bacterial diseases
941	9:088	Bacterial infections, and other intestinal infectious diseases, and STDs	Other bacterial diseases
942	9:0880	Bacterial infections, and other intestinal infectious diseases, and STDs	Other bacterial diseases
943	9:482	Bacterial infections, and other intestinal infectious diseases, and STDs	Other bacterial diseases
944	9:4828	Bacterial infections, and other intestinal infectious diseases, and STDs	Other bacterial diseases
945	9:48284	Bacterial infections, and other intestinal infectious diseases, and STDs	Other bacterial diseases
946	9:484	Bacterial infections, and other intestinal infectious diseases, and STDs	Other bacterial diseases
947	9:4843	Bacterial infections, and other intestinal infectious diseases, and STDs	Other bacterial diseases
948	9:639	Bacterial infections, and other intestinal infectious diseases, and STDs	Other bacterial diseases
949	9:6390	Bacterial infections, and other intestinal infectious diseases, and STDs	Other bacterial diseases
950	9:771	Bacterial infections, and other intestinal infectious diseases, and STDs	Other bacterial diseases
951	9:7713	Bacterial infections, and other intestinal infectious diseases, and STDs	Other bacterial diseases
952	9:995	Bacterial infections, and other intestinal infectious diseases, and STDs	Other bacterial diseases
953	9:9959	Bacterial infections, and other intestinal infectious diseases, and STDs	Other bacterial diseases
954	9:99591	Bacterial infections, and other intestinal infectious diseases, and STDs	Other bacterial diseases
955	10:A70	Bacterial infections, and other intestinal infectious diseases, and STDs	Other diseases caused by chlamydiae
956	10:A71	Bacterial infections, and other intestinal infectious diseases, and STDs	Other diseases caused by chlamydiae
957	10:A74	Bacterial infections, and other intestinal infectious diseases, and STDs	Other diseases caused by chlamydiae
958	8:067	Bacterial infections, and other intestinal infectious diseases, and STDs	Other diseases caused by chlamydiae
959	8:073	Bacterial infections, and other intestinal infectious diseases, and STDs	Other diseases caused by chlamydiae
960	8:076	Bacterial infections, and other intestinal infectious diseases, and STDs	Other diseases caused by chlamydiae
961	8:078	Bacterial infections, and other intestinal infectious diseases, and STDs	Other diseases caused by chlamydiae
962	8:078.0	Bacterial infections, and other intestinal infectious diseases, and STDs	Other diseases caused by chlamydiae
963	8:078.9	Bacterial infections, and other intestinal infectious diseases, and STDs	Other diseases caused by chlamydiae
964	8:079	Bacterial infections, and other intestinal infectious diseases, and STDs	Other diseases caused by chlamydiae
965	8:079.8	Bacterial infections, and other intestinal infectious diseases, and STDs	Other diseases caused by chlamydiae
966	8:079.9	Bacterial infections, and other intestinal infectious diseases, and STDs	Other diseases caused by chlamydiae
967	8:099	Bacterial infections, and other intestinal infectious diseases, and STDs	Other diseases caused by chlamydiae
968	9:073	Bacterial infections, and other intestinal infectious diseases, and STDs	Other diseases caused by chlamydiae
969	9:0730	Bacterial infections, and other intestinal infectious diseases, and STDs	Other diseases caused by chlamydiae
970	9:0737	Bacterial infections, and other intestinal infectious diseases, and STDs	Other diseases caused by chlamydiae
971	9:0738	Bacterial infections, and other intestinal infectious diseases, and STDs	Other diseases caused by chlamydiae
972	9:0739	Bacterial infections, and other intestinal infectious diseases, and STDs	Other diseases caused by chlamydiae
973	9:076	Bacterial infections, and other intestinal infectious diseases, and STDs	Other diseases caused by chlamydiae
974	9:0760	Bacterial infections, and other intestinal infectious diseases, and STDs	Other diseases caused by chlamydiae
975	9:0761	Bacterial infections, and other intestinal infectious diseases, and STDs	Other diseases caused by chlamydiae
976	9:0769	Bacterial infections, and other intestinal infectious diseases, and STDs	Other diseases caused by chlamydiae
977	9:077	Bacterial infections, and other intestinal infectious diseases, and STDs	Other diseases caused by chlamydiae
978	9:0770	Bacterial infections, and other intestinal infectious diseases, and STDs	Other diseases caused by chlamydiae
979	9:0779	Bacterial infections, and other intestinal infectious diseases, and STDs	Other diseases caused by chlamydiae
980	9:07798	Bacterial infections, and other intestinal infectious diseases, and STDs	Other diseases caused by chlamydiae
981	9:078	Bacterial infections, and other intestinal infectious diseases, and STDs	Other diseases caused by chlamydiae
982	9:0788	Bacterial infections, and other intestinal infectious diseases, and STDs	Other diseases caused by chlamydiae
983	9:07888	Bacterial infections, and other intestinal infectious diseases, and STDs	Other diseases caused by chlamydiae
984	9:079	Bacterial infections, and other intestinal infectious diseases, and STDs	Other diseases caused by chlamydiae
985	9:0798	Bacterial infections, and other intestinal infectious diseases, and STDs	Other diseases caused by chlamydiae
986	9:07988	Bacterial infections, and other intestinal infectious diseases, and STDs	Other diseases caused by chlamydiae
987	9:0799	Bacterial infections, and other intestinal infectious diseases, and STDs	Other diseases caused by chlamydiae
988	9:07998	Bacterial infections, and other intestinal infectious diseases, and STDs	Other diseases caused by chlamydiae
989	10:A65	Bacterial infections, and other intestinal infectious diseases, and STDs	Other spirochaetal diseases
990	10:A66	Bacterial infections, and other intestinal infectious diseases, and STDs	Other spirochaetal diseases
991	10:A67	Bacterial infections, and other intestinal infectious diseases, and STDs	Other spirochaetal diseases
992	10:A68	Bacterial infections, and other intestinal infectious diseases, and STDs	Other spirochaetal diseases
993	10:A69	Bacterial infections, and other intestinal infectious diseases, and STDs	Other spirochaetal diseases
994	8:088	Bacterial infections, and other intestinal infectious diseases, and STDs	Other spirochaetal diseases
995	8:088.0	Bacterial infections, and other intestinal infectious diseases, and STDs	Other spirochaetal diseases
996	8:088.1	Bacterial infections, and other intestinal infectious diseases, and STDs	Other spirochaetal diseases
997	8:088.9	Bacterial infections, and other intestinal infectious diseases, and STDs	Other spirochaetal diseases
998	8:089	Bacterial infections, and other intestinal infectious diseases, and STDs	Other spirochaetal diseases
999	8:089.9	Bacterial infections, and other intestinal infectious diseases, and STDs	Other spirochaetal diseases
1000	8:101	Bacterial infections, and other intestinal infectious diseases, and STDs	Other spirochaetal diseases
1001	8:102	Bacterial infections, and other intestinal infectious diseases, and STDs	Other spirochaetal diseases
1002	8:102.0	Bacterial infections, and other intestinal infectious diseases, and STDs	Other spirochaetal diseases
1003	8:102.1	Bacterial infections, and other intestinal infectious diseases, and STDs	Other spirochaetal diseases
1004	8:102.2	Bacterial infections, and other intestinal infectious diseases, and STDs	Other spirochaetal diseases
1005	8:102.3	Bacterial infections, and other intestinal infectious diseases, and STDs	Other spirochaetal diseases
1006	8:102.4	Bacterial infections, and other intestinal infectious diseases, and STDs	Other spirochaetal diseases
1007	8:102.5	Bacterial infections, and other intestinal infectious diseases, and STDs	Other spirochaetal diseases
1008	8:102.6	Bacterial infections, and other intestinal infectious diseases, and STDs	Other spirochaetal diseases
1009	8:102.7	Bacterial infections, and other intestinal infectious diseases, and STDs	Other spirochaetal diseases
1010	8:102.8	Bacterial infections, and other intestinal infectious diseases, and STDs	Other spirochaetal diseases
1011	8:102.9	Bacterial infections, and other intestinal infectious diseases, and STDs	Other spirochaetal diseases
1012	8:103	Bacterial infections, and other intestinal infectious diseases, and STDs	Other spirochaetal diseases
1013	8:103.0	Bacterial infections, and other intestinal infectious diseases, and STDs	Other spirochaetal diseases
1014	8:103.1	Bacterial infections, and other intestinal infectious diseases, and STDs	Other spirochaetal diseases
1015	8:103.2	Bacterial infections, and other intestinal infectious diseases, and STDs	Other spirochaetal diseases
1016	8:103.3	Bacterial infections, and other intestinal infectious diseases, and STDs	Other spirochaetal diseases
1017	8:103.9	Bacterial infections, and other intestinal infectious diseases, and STDs	Other spirochaetal diseases
1018	8:104	Bacterial infections, and other intestinal infectious diseases, and STDs	Other spirochaetal diseases
1019	8:104.0	Bacterial infections, and other intestinal infectious diseases, and STDs	Other spirochaetal diseases
1020	8:104.9	Bacterial infections, and other intestinal infectious diseases, and STDs	Other spirochaetal diseases
1021	8:528	Bacterial infections, and other intestinal infectious diseases, and STDs	Other spirochaetal diseases
1022	8:528.1	Bacterial infections, and other intestinal infectious diseases, and STDs	Other spirochaetal diseases
1023	9:087	Bacterial infections, and other intestinal infectious diseases, and STDs	Other spirochaetal diseases
1024	9:0870	Bacterial infections, and other intestinal infectious diseases, and STDs	Other spirochaetal diseases
1025	9:0871	Bacterial infections, and other intestinal infectious diseases, and STDs	Other spirochaetal diseases
1026	9:0879	Bacterial infections, and other intestinal infectious diseases, and STDs	Other spirochaetal diseases
1027	9:088	Bacterial infections, and other intestinal infectious diseases, and STDs	Other spirochaetal diseases
1028	9:0888	Bacterial infections, and other intestinal infectious diseases, and STDs	Other spirochaetal diseases
1029	9:08881	Bacterial infections, and other intestinal infectious diseases, and STDs	Other spirochaetal diseases
1030	9:101	Bacterial infections, and other intestinal infectious diseases, and STDs	Other spirochaetal diseases
1031	9:102	Bacterial infections, and other intestinal infectious diseases, and STDs	Other spirochaetal diseases
1032	9:1020	Bacterial infections, and other intestinal infectious diseases, and STDs	Other spirochaetal diseases
1033	9:1021	Bacterial infections, and other intestinal infectious diseases, and STDs	Other spirochaetal diseases
1034	9:1022	Bacterial infections, and other intestinal infectious diseases, and STDs	Other spirochaetal diseases
1035	9:1023	Bacterial infections, and other intestinal infectious diseases, and STDs	Other spirochaetal diseases
1036	9:1024	Bacterial infections, and other intestinal infectious diseases, and STDs	Other spirochaetal diseases
1037	9:1025	Bacterial infections, and other intestinal infectious diseases, and STDs	Other spirochaetal diseases
1038	9:1026	Bacterial infections, and other intestinal infectious diseases, and STDs	Other spirochaetal diseases
1039	9:1027	Bacterial infections, and other intestinal infectious diseases, and STDs	Other spirochaetal diseases
1040	9:1028	Bacterial infections, and other intestinal infectious diseases, and STDs	Other spirochaetal diseases
1041	9:1029	Bacterial infections, and other intestinal infectious diseases, and STDs	Other spirochaetal diseases
1042	9:103	Bacterial infections, and other intestinal infectious diseases, and STDs	Other spirochaetal diseases
1043	9:1030	Bacterial infections, and other intestinal infectious diseases, and STDs	Other spirochaetal diseases
1044	9:1031	Bacterial infections, and other intestinal infectious diseases, and STDs	Other spirochaetal diseases
1045	9:1032	Bacterial infections, and other intestinal infectious diseases, and STDs	Other spirochaetal diseases
1046	9:1033	Bacterial infections, and other intestinal infectious diseases, and STDs	Other spirochaetal diseases
1047	9:1039	Bacterial infections, and other intestinal infectious diseases, and STDs	Other spirochaetal diseases
1048	9:104	Bacterial infections, and other intestinal infectious diseases, and STDs	Other spirochaetal diseases
1049	9:1040	Bacterial infections, and other intestinal infectious diseases, and STDs	Other spirochaetal diseases
1050	9:1048	Bacterial infections, and other intestinal infectious diseases, and STDs	Other spirochaetal diseases
1051	9:1049	Bacterial infections, and other intestinal infectious diseases, and STDs	Other spirochaetal diseases
1052	9:528	Bacterial infections, and other intestinal infectious diseases, and STDs	Other spirochaetal diseases
1053	9:5281	Bacterial infections, and other intestinal infectious diseases, and STDs	Other spirochaetal diseases
1054	10:A75	Bacterial infections, and other intestinal infectious diseases, and STDs	Rickettsioses
1055	10:A77	Bacterial infections, and other intestinal infectious diseases, and STDs	Rickettsioses
1056	10:A78	Bacterial infections, and other intestinal infectious diseases, and STDs	Rickettsioses
1057	10:A79	Bacterial infections, and other intestinal infectious diseases, and STDs	Rickettsioses
1058	8:080	Bacterial infections, and other intestinal infectious diseases, and STDs	Rickettsioses
1059	8:081	Bacterial infections, and other intestinal infectious diseases, and STDs	Rickettsioses
1060	8:081.0	Bacterial infections, and other intestinal infectious diseases, and STDs	Rickettsioses
1061	8:081.1	Bacterial infections, and other intestinal infectious diseases, and STDs	Rickettsioses
1062	8:081.2	Bacterial infections, and other intestinal infectious diseases, and STDs	Rickettsioses
1063	8:081.9	Bacterial infections, and other intestinal infectious diseases, and STDs	Rickettsioses
1064	8:082	Bacterial infections, and other intestinal infectious diseases, and STDs	Rickettsioses
1065	8:082.0	Bacterial infections, and other intestinal infectious diseases, and STDs	Rickettsioses
1066	8:082.1	Bacterial infections, and other intestinal infectious diseases, and STDs	Rickettsioses
1067	8:082.2	Bacterial infections, and other intestinal infectious diseases, and STDs	Rickettsioses
1068	8:082.9	Bacterial infections, and other intestinal infectious diseases, and STDs	Rickettsioses
1069	8:083	Bacterial infections, and other intestinal infectious diseases, and STDs	Rickettsioses
1070	8:083.0	Bacterial infections, and other intestinal infectious diseases, and STDs	Rickettsioses
1071	8:083.1	Bacterial infections, and other intestinal infectious diseases, and STDs	Rickettsioses
1072	8:083.2	Bacterial infections, and other intestinal infectious diseases, and STDs	Rickettsioses
1073	8:083.8	Bacterial infections, and other intestinal infectious diseases, and STDs	Rickettsioses
1074	8:083.9	Bacterial infections, and other intestinal infectious diseases, and STDs	Rickettsioses
1075	9:080	Bacterial infections, and other intestinal infectious diseases, and STDs	Rickettsioses
1076	9:081	Bacterial infections, and other intestinal infectious diseases, and STDs	Rickettsioses
1077	9:0810	Bacterial infections, and other intestinal infectious diseases, and STDs	Rickettsioses
1078	9:0811	Bacterial infections, and other intestinal infectious diseases, and STDs	Rickettsioses
1079	9:0812	Bacterial infections, and other intestinal infectious diseases, and STDs	Rickettsioses
1080	9:0819	Bacterial infections, and other intestinal infectious diseases, and STDs	Rickettsioses
1081	9:082	Bacterial infections, and other intestinal infectious diseases, and STDs	Rickettsioses
1082	9:0820	Bacterial infections, and other intestinal infectious diseases, and STDs	Rickettsioses
1083	9:0821	Bacterial infections, and other intestinal infectious diseases, and STDs	Rickettsioses
1084	9:0822	Bacterial infections, and other intestinal infectious diseases, and STDs	Rickettsioses
1085	9:0823	Bacterial infections, and other intestinal infectious diseases, and STDs	Rickettsioses
1086	9:0824	Bacterial infections, and other intestinal infectious diseases, and STDs	Rickettsioses
1087	9:08240	Bacterial infections, and other intestinal infectious diseases, and STDs	Rickettsioses
1088	9:08241	Bacterial infections, and other intestinal infectious diseases, and STDs	Rickettsioses
1089	9:08249	Bacterial infections, and other intestinal infectious diseases, and STDs	Rickettsioses
1090	9:0828	Bacterial infections, and other intestinal infectious diseases, and STDs	Rickettsioses
1091	9:0829	Bacterial infections, and other intestinal infectious diseases, and STDs	Rickettsioses
1092	9:083	Bacterial infections, and other intestinal infectious diseases, and STDs	Rickettsioses
1093	9:0830	Bacterial infections, and other intestinal infectious diseases, and STDs	Rickettsioses
1094	9:0831	Bacterial infections, and other intestinal infectious diseases, and STDs	Rickettsioses
1095	9:0832	Bacterial infections, and other intestinal infectious diseases, and STDs	Rickettsioses
1096	9:0838	Bacterial infections, and other intestinal infectious diseases, and STDs	Rickettsioses
1097	9:0839	Bacterial infections, and other intestinal infectious diseases, and STDs	Rickettsioses
1098	10:A15	Bacterial infections, and other intestinal infectious diseases, and STDs	Tuberculosis
1099	10:A17	Bacterial infections, and other intestinal infectious diseases, and STDs	Tuberculosis
1100	10:A18	Bacterial infections, and other intestinal infectious diseases, and STDs	Tuberculosis
1101	10:A19	Bacterial infections, and other intestinal infectious diseases, and STDs	Tuberculosis
1102	8:011	Bacterial infections, and other intestinal infectious diseases, and STDs	Tuberculosis
1103	8:011.4	Bacterial infections, and other intestinal infectious diseases, and STDs	Tuberculosis
1104	8:011.9	Bacterial infections, and other intestinal infectious diseases, and STDs	Tuberculosis
1105	8:012	Bacterial infections, and other intestinal infectious diseases, and STDs	Tuberculosis
1106	8:012.0	Bacterial infections, and other intestinal infectious diseases, and STDs	Tuberculosis
1107	8:012.1	Bacterial infections, and other intestinal infectious diseases, and STDs	Tuberculosis
1108	8:012.3	Bacterial infections, and other intestinal infectious diseases, and STDs	Tuberculosis
1109	8:012.9	Bacterial infections, and other intestinal infectious diseases, and STDs	Tuberculosis
1110	8:013	Bacterial infections, and other intestinal infectious diseases, and STDs	Tuberculosis
1111	8:013.0	Bacterial infections, and other intestinal infectious diseases, and STDs	Tuberculosis
1112	8:013.9	Bacterial infections, and other intestinal infectious diseases, and STDs	Tuberculosis
1113	8:014	Bacterial infections, and other intestinal infectious diseases, and STDs	Tuberculosis
1114	8:015	Bacterial infections, and other intestinal infectious diseases, and STDs	Tuberculosis
1115	8:015.0	Bacterial infections, and other intestinal infectious diseases, and STDs	Tuberculosis
1116	8:015.1	Bacterial infections, and other intestinal infectious diseases, and STDs	Tuberculosis
1117	8:015.2	Bacterial infections, and other intestinal infectious diseases, and STDs	Tuberculosis
1118	8:015.8	Bacterial infections, and other intestinal infectious diseases, and STDs	Tuberculosis
1119	8:015.9	Bacterial infections, and other intestinal infectious diseases, and STDs	Tuberculosis
1120	8:016	Bacterial infections, and other intestinal infectious diseases, and STDs	Tuberculosis
1121	8:016.0	Bacterial infections, and other intestinal infectious diseases, and STDs	Tuberculosis
1122	8:016.1	Bacterial infections, and other intestinal infectious diseases, and STDs	Tuberculosis
1123	8:016.2	Bacterial infections, and other intestinal infectious diseases, and STDs	Tuberculosis
1124	8:016.9	Bacterial infections, and other intestinal infectious diseases, and STDs	Tuberculosis
1125	8:017	Bacterial infections, and other intestinal infectious diseases, and STDs	Tuberculosis
1126	8:017.0	Bacterial infections, and other intestinal infectious diseases, and STDs	Tuberculosis
1127	8:017.1	Bacterial infections, and other intestinal infectious diseases, and STDs	Tuberculosis
1128	8:017.2	Bacterial infections, and other intestinal infectious diseases, and STDs	Tuberculosis
1129	8:017.3	Bacterial infections, and other intestinal infectious diseases, and STDs	Tuberculosis
1130	8:017.9	Bacterial infections, and other intestinal infectious diseases, and STDs	Tuberculosis
1131	8:018	Bacterial infections, and other intestinal infectious diseases, and STDs	Tuberculosis
1132	8:018.1	Bacterial infections, and other intestinal infectious diseases, and STDs	Tuberculosis
1133	8:018.9	Bacterial infections, and other intestinal infectious diseases, and STDs	Tuberculosis
1134	8:090	Bacterial infections, and other intestinal infectious diseases, and STDs	Tuberculosis
1135	8:090.3	Bacterial infections, and other intestinal infectious diseases, and STDs	Tuberculosis
1136	8:360	Bacterial infections, and other intestinal infectious diseases, and STDs	Tuberculosis
1137	8:363	Bacterial infections, and other intestinal infectious diseases, and STDs	Tuberculosis
1138	8:363.9	Bacterial infections, and other intestinal infectious diseases, and STDs	Tuberculosis
1139	8:364	Bacterial infections, and other intestinal infectious diseases, and STDs	Tuberculosis
1140	8:365	Bacterial infections, and other intestinal infectious diseases, and STDs	Tuberculosis
1141	8:366	Bacterial infections, and other intestinal infectious diseases, and STDs	Tuberculosis
1142	8:367	Bacterial infections, and other intestinal infectious diseases, and STDs	Tuberculosis
1143	8:369	Bacterial infections, and other intestinal infectious diseases, and STDs	Tuberculosis
1144	8:369.9	Bacterial infections, and other intestinal infectious diseases, and STDs	Tuberculosis
1145	8:371.9	Bacterial infections, and other intestinal infectious diseases, and STDs	Tuberculosis
1146	8:377	Bacterial infections, and other intestinal infectious diseases, and STDs	Tuberculosis
1147	8:378	Bacterial infections, and other intestinal infectious diseases, and STDs	Tuberculosis
1148	8:378.4	Bacterial infections, and other intestinal infectious diseases, and STDs	Tuberculosis
1149	8:420	Bacterial infections, and other intestinal infectious diseases, and STDs	Tuberculosis
1150	8:422	Bacterial infections, and other intestinal infectious diseases, and STDs	Tuberculosis
1151	8:424	Bacterial infections, and other intestinal infectious diseases, and STDs	Tuberculosis
1152	8:424.9	Bacterial infections, and other intestinal infectious diseases, and STDs	Tuberculosis
1153	8:425	Bacterial infections, and other intestinal infectious diseases, and STDs	Tuberculosis
1154	8:601	Bacterial infections, and other intestinal infectious diseases, and STDs	Tuberculosis
1155	8:710	Bacterial infections, and other intestinal infectious diseases, and STDs	Tuberculosis
1156	8:710.1	Bacterial infections, and other intestinal infectious diseases, and STDs	Tuberculosis
1157	8:710.3	Bacterial infections, and other intestinal infectious diseases, and STDs	Tuberculosis
1158	8:710.9	Bacterial infections, and other intestinal infectious diseases, and STDs	Tuberculosis
1159	8:712	Bacterial infections, and other intestinal infectious diseases, and STDs	Tuberculosis
1160	8:714	Bacterial infections, and other intestinal infectious diseases, and STDs	Tuberculosis
1161	8:714.9	Bacterial infections, and other intestinal infectious diseases, and STDs	Tuberculosis
1162	8:717	Bacterial infections, and other intestinal infectious diseases, and STDs	Tuberculosis
1163	8:720	Bacterial infections, and other intestinal infectious diseases, and STDs	Tuberculosis
1164	8:723	Bacterial infections, and other intestinal infectious diseases, and STDs	Tuberculosis
1165	8:723.9	Bacterial infections, and other intestinal infectious diseases, and STDs	Tuberculosis
1166	8:726	Bacterial infections, and other intestinal infectious diseases, and STDs	Tuberculosis
1167	8:735	Bacterial infections, and other intestinal infectious diseases, and STDs	Tuberculosis
1168	8:735.0	Bacterial infections, and other intestinal infectious diseases, and STDs	Tuberculosis
1169	8:735.1	Bacterial infections, and other intestinal infectious diseases, and STDs	Tuberculosis
1170	8:735.9	Bacterial infections, and other intestinal infectious diseases, and STDs	Tuberculosis
1171	8:781	Bacterial infections, and other intestinal infectious diseases, and STDs	Tuberculosis
1172	8:N998	Bacterial infections, and other intestinal infectious diseases, and STDs	Tuberculosis
1173	9:010	Bacterial infections, and other intestinal infectious diseases, and STDs	Tuberculosis
1174	9:0100	Bacterial infections, and other intestinal infectious diseases, and STDs	Tuberculosis
1175	9:01000	Bacterial infections, and other intestinal infectious diseases, and STDs	Tuberculosis
1176	9:01001	Bacterial infections, and other intestinal infectious diseases, and STDs	Tuberculosis
1177	9:01002	Bacterial infections, and other intestinal infectious diseases, and STDs	Tuberculosis
1178	9:01003	Bacterial infections, and other intestinal infectious diseases, and STDs	Tuberculosis
1179	9:01004	Bacterial infections, and other intestinal infectious diseases, and STDs	Tuberculosis
1180	9:01005	Bacterial infections, and other intestinal infectious diseases, and STDs	Tuberculosis
1181	9:01006	Bacterial infections, and other intestinal infectious diseases, and STDs	Tuberculosis
1182	9:0101	Bacterial infections, and other intestinal infectious diseases, and STDs	Tuberculosis
1183	9:01010	Bacterial infections, and other intestinal infectious diseases, and STDs	Tuberculosis
1184	9:01011	Bacterial infections, and other intestinal infectious diseases, and STDs	Tuberculosis
1185	9:01012	Bacterial infections, and other intestinal infectious diseases, and STDs	Tuberculosis
1186	9:01013	Bacterial infections, and other intestinal infectious diseases, and STDs	Tuberculosis
1187	9:01014	Bacterial infections, and other intestinal infectious diseases, and STDs	Tuberculosis
1188	9:01015	Bacterial infections, and other intestinal infectious diseases, and STDs	Tuberculosis
1189	9:01016	Bacterial infections, and other intestinal infectious diseases, and STDs	Tuberculosis
1190	9:0108	Bacterial infections, and other intestinal infectious diseases, and STDs	Tuberculosis
1191	9:01080	Bacterial infections, and other intestinal infectious diseases, and STDs	Tuberculosis
1192	9:01081	Bacterial infections, and other intestinal infectious diseases, and STDs	Tuberculosis
1193	9:01082	Bacterial infections, and other intestinal infectious diseases, and STDs	Tuberculosis
1194	9:01083	Bacterial infections, and other intestinal infectious diseases, and STDs	Tuberculosis
1195	9:01084	Bacterial infections, and other intestinal infectious diseases, and STDs	Tuberculosis
1196	9:01085	Bacterial infections, and other intestinal infectious diseases, and STDs	Tuberculosis
1197	9:01086	Bacterial infections, and other intestinal infectious diseases, and STDs	Tuberculosis
1198	9:0109	Bacterial infections, and other intestinal infectious diseases, and STDs	Tuberculosis
1199	9:01090	Bacterial infections, and other intestinal infectious diseases, and STDs	Tuberculosis
1200	9:01091	Bacterial infections, and other intestinal infectious diseases, and STDs	Tuberculosis
1201	9:01092	Bacterial infections, and other intestinal infectious diseases, and STDs	Tuberculosis
1202	9:01093	Bacterial infections, and other intestinal infectious diseases, and STDs	Tuberculosis
1203	9:01094	Bacterial infections, and other intestinal infectious diseases, and STDs	Tuberculosis
1204	9:01095	Bacterial infections, and other intestinal infectious diseases, and STDs	Tuberculosis
1205	9:01096	Bacterial infections, and other intestinal infectious diseases, and STDs	Tuberculosis
1206	9:011	Bacterial infections, and other intestinal infectious diseases, and STDs	Tuberculosis
1207	9:0110	Bacterial infections, and other intestinal infectious diseases, and STDs	Tuberculosis
1208	9:01100	Bacterial infections, and other intestinal infectious diseases, and STDs	Tuberculosis
1209	9:01101	Bacterial infections, and other intestinal infectious diseases, and STDs	Tuberculosis
1210	9:01102	Bacterial infections, and other intestinal infectious diseases, and STDs	Tuberculosis
1211	9:01103	Bacterial infections, and other intestinal infectious diseases, and STDs	Tuberculosis
1212	9:01104	Bacterial infections, and other intestinal infectious diseases, and STDs	Tuberculosis
1213	9:01105	Bacterial infections, and other intestinal infectious diseases, and STDs	Tuberculosis
1214	9:01106	Bacterial infections, and other intestinal infectious diseases, and STDs	Tuberculosis
1215	9:0111	Bacterial infections, and other intestinal infectious diseases, and STDs	Tuberculosis
1216	9:01110	Bacterial infections, and other intestinal infectious diseases, and STDs	Tuberculosis
1217	9:01111	Bacterial infections, and other intestinal infectious diseases, and STDs	Tuberculosis
1218	9:01112	Bacterial infections, and other intestinal infectious diseases, and STDs	Tuberculosis
1219	9:01113	Bacterial infections, and other intestinal infectious diseases, and STDs	Tuberculosis
1220	9:01114	Bacterial infections, and other intestinal infectious diseases, and STDs	Tuberculosis
1221	9:01115	Bacterial infections, and other intestinal infectious diseases, and STDs	Tuberculosis
1222	9:01116	Bacterial infections, and other intestinal infectious diseases, and STDs	Tuberculosis
1223	9:0112	Bacterial infections, and other intestinal infectious diseases, and STDs	Tuberculosis
1224	9:01120	Bacterial infections, and other intestinal infectious diseases, and STDs	Tuberculosis
1225	9:01121	Bacterial infections, and other intestinal infectious diseases, and STDs	Tuberculosis
1226	9:01122	Bacterial infections, and other intestinal infectious diseases, and STDs	Tuberculosis
1227	9:01123	Bacterial infections, and other intestinal infectious diseases, and STDs	Tuberculosis
1228	9:01124	Bacterial infections, and other intestinal infectious diseases, and STDs	Tuberculosis
1229	9:01125	Bacterial infections, and other intestinal infectious diseases, and STDs	Tuberculosis
1230	9:01126	Bacterial infections, and other intestinal infectious diseases, and STDs	Tuberculosis
1231	9:0113	Bacterial infections, and other intestinal infectious diseases, and STDs	Tuberculosis
1232	9:01130	Bacterial infections, and other intestinal infectious diseases, and STDs	Tuberculosis
1233	9:01131	Bacterial infections, and other intestinal infectious diseases, and STDs	Tuberculosis
1234	9:01132	Bacterial infections, and other intestinal infectious diseases, and STDs	Tuberculosis
1235	9:01133	Bacterial infections, and other intestinal infectious diseases, and STDs	Tuberculosis
1236	9:01134	Bacterial infections, and other intestinal infectious diseases, and STDs	Tuberculosis
1237	9:01135	Bacterial infections, and other intestinal infectious diseases, and STDs	Tuberculosis
1238	9:01136	Bacterial infections, and other intestinal infectious diseases, and STDs	Tuberculosis
1239	9:0114	Bacterial infections, and other intestinal infectious diseases, and STDs	Tuberculosis
1240	9:01140	Bacterial infections, and other intestinal infectious diseases, and STDs	Tuberculosis
1241	9:01141	Bacterial infections, and other intestinal infectious diseases, and STDs	Tuberculosis
1242	9:01142	Bacterial infections, and other intestinal infectious diseases, and STDs	Tuberculosis
1243	9:01143	Bacterial infections, and other intestinal infectious diseases, and STDs	Tuberculosis
1244	9:01144	Bacterial infections, and other intestinal infectious diseases, and STDs	Tuberculosis
1245	9:01145	Bacterial infections, and other intestinal infectious diseases, and STDs	Tuberculosis
1246	9:01146	Bacterial infections, and other intestinal infectious diseases, and STDs	Tuberculosis
1247	9:0115	Bacterial infections, and other intestinal infectious diseases, and STDs	Tuberculosis
1248	9:01150	Bacterial infections, and other intestinal infectious diseases, and STDs	Tuberculosis
1249	9:01151	Bacterial infections, and other intestinal infectious diseases, and STDs	Tuberculosis
1250	9:01152	Bacterial infections, and other intestinal infectious diseases, and STDs	Tuberculosis
1251	9:01153	Bacterial infections, and other intestinal infectious diseases, and STDs	Tuberculosis
1252	9:01154	Bacterial infections, and other intestinal infectious diseases, and STDs	Tuberculosis
1253	9:01155	Bacterial infections, and other intestinal infectious diseases, and STDs	Tuberculosis
1254	9:01156	Bacterial infections, and other intestinal infectious diseases, and STDs	Tuberculosis
1255	9:0116	Bacterial infections, and other intestinal infectious diseases, and STDs	Tuberculosis
1256	9:01160	Bacterial infections, and other intestinal infectious diseases, and STDs	Tuberculosis
1257	9:01161	Bacterial infections, and other intestinal infectious diseases, and STDs	Tuberculosis
1258	9:01162	Bacterial infections, and other intestinal infectious diseases, and STDs	Tuberculosis
1259	9:01163	Bacterial infections, and other intestinal infectious diseases, and STDs	Tuberculosis
1260	9:01164	Bacterial infections, and other intestinal infectious diseases, and STDs	Tuberculosis
1261	9:01165	Bacterial infections, and other intestinal infectious diseases, and STDs	Tuberculosis
1262	9:01166	Bacterial infections, and other intestinal infectious diseases, and STDs	Tuberculosis
1263	9:0117	Bacterial infections, and other intestinal infectious diseases, and STDs	Tuberculosis
1264	9:01170	Bacterial infections, and other intestinal infectious diseases, and STDs	Tuberculosis
1265	9:01171	Bacterial infections, and other intestinal infectious diseases, and STDs	Tuberculosis
1266	9:01172	Bacterial infections, and other intestinal infectious diseases, and STDs	Tuberculosis
1267	9:01173	Bacterial infections, and other intestinal infectious diseases, and STDs	Tuberculosis
1268	9:01174	Bacterial infections, and other intestinal infectious diseases, and STDs	Tuberculosis
1269	9:01175	Bacterial infections, and other intestinal infectious diseases, and STDs	Tuberculosis
1270	9:01176	Bacterial infections, and other intestinal infectious diseases, and STDs	Tuberculosis
1271	9:0118	Bacterial infections, and other intestinal infectious diseases, and STDs	Tuberculosis
1272	9:01180	Bacterial infections, and other intestinal infectious diseases, and STDs	Tuberculosis
1273	9:01181	Bacterial infections, and other intestinal infectious diseases, and STDs	Tuberculosis
1274	9:01182	Bacterial infections, and other intestinal infectious diseases, and STDs	Tuberculosis
1275	9:01183	Bacterial infections, and other intestinal infectious diseases, and STDs	Tuberculosis
1276	9:01184	Bacterial infections, and other intestinal infectious diseases, and STDs	Tuberculosis
1277	9:01185	Bacterial infections, and other intestinal infectious diseases, and STDs	Tuberculosis
1278	9:01186	Bacterial infections, and other intestinal infectious diseases, and STDs	Tuberculosis
1279	9:0119	Bacterial infections, and other intestinal infectious diseases, and STDs	Tuberculosis
1280	9:01190	Bacterial infections, and other intestinal infectious diseases, and STDs	Tuberculosis
1281	9:01191	Bacterial infections, and other intestinal infectious diseases, and STDs	Tuberculosis
1282	9:01192	Bacterial infections, and other intestinal infectious diseases, and STDs	Tuberculosis
1283	9:01193	Bacterial infections, and other intestinal infectious diseases, and STDs	Tuberculosis
1284	9:01194	Bacterial infections, and other intestinal infectious diseases, and STDs	Tuberculosis
1285	9:01195	Bacterial infections, and other intestinal infectious diseases, and STDs	Tuberculosis
1286	9:01196	Bacterial infections, and other intestinal infectious diseases, and STDs	Tuberculosis
1287	9:012	Bacterial infections, and other intestinal infectious diseases, and STDs	Tuberculosis
1288	9:0120	Bacterial infections, and other intestinal infectious diseases, and STDs	Tuberculosis
1289	9:01200	Bacterial infections, and other intestinal infectious diseases, and STDs	Tuberculosis
1290	9:01201	Bacterial infections, and other intestinal infectious diseases, and STDs	Tuberculosis
1291	9:01202	Bacterial infections, and other intestinal infectious diseases, and STDs	Tuberculosis
1292	9:01203	Bacterial infections, and other intestinal infectious diseases, and STDs	Tuberculosis
1293	9:01204	Bacterial infections, and other intestinal infectious diseases, and STDs	Tuberculosis
1294	9:01205	Bacterial infections, and other intestinal infectious diseases, and STDs	Tuberculosis
1295	9:01206	Bacterial infections, and other intestinal infectious diseases, and STDs	Tuberculosis
1296	9:0121	Bacterial infections, and other intestinal infectious diseases, and STDs	Tuberculosis
1297	9:01210	Bacterial infections, and other intestinal infectious diseases, and STDs	Tuberculosis
1298	9:01211	Bacterial infections, and other intestinal infectious diseases, and STDs	Tuberculosis
1299	9:01212	Bacterial infections, and other intestinal infectious diseases, and STDs	Tuberculosis
1300	9:01213	Bacterial infections, and other intestinal infectious diseases, and STDs	Tuberculosis
1301	9:01214	Bacterial infections, and other intestinal infectious diseases, and STDs	Tuberculosis
1302	9:01215	Bacterial infections, and other intestinal infectious diseases, and STDs	Tuberculosis
1303	9:01216	Bacterial infections, and other intestinal infectious diseases, and STDs	Tuberculosis
1304	9:0122	Bacterial infections, and other intestinal infectious diseases, and STDs	Tuberculosis
1305	9:01220	Bacterial infections, and other intestinal infectious diseases, and STDs	Tuberculosis
1306	9:01221	Bacterial infections, and other intestinal infectious diseases, and STDs	Tuberculosis
1307	9:01222	Bacterial infections, and other intestinal infectious diseases, and STDs	Tuberculosis
1308	9:01223	Bacterial infections, and other intestinal infectious diseases, and STDs	Tuberculosis
1309	9:01224	Bacterial infections, and other intestinal infectious diseases, and STDs	Tuberculosis
1310	9:01225	Bacterial infections, and other intestinal infectious diseases, and STDs	Tuberculosis
1311	9:01226	Bacterial infections, and other intestinal infectious diseases, and STDs	Tuberculosis
1312	9:0123	Bacterial infections, and other intestinal infectious diseases, and STDs	Tuberculosis
1313	9:01230	Bacterial infections, and other intestinal infectious diseases, and STDs	Tuberculosis
1314	9:01231	Bacterial infections, and other intestinal infectious diseases, and STDs	Tuberculosis
1315	9:01232	Bacterial infections, and other intestinal infectious diseases, and STDs	Tuberculosis
1316	9:01233	Bacterial infections, and other intestinal infectious diseases, and STDs	Tuberculosis
1317	9:01234	Bacterial infections, and other intestinal infectious diseases, and STDs	Tuberculosis
1318	9:01235	Bacterial infections, and other intestinal infectious diseases, and STDs	Tuberculosis
1319	9:01236	Bacterial infections, and other intestinal infectious diseases, and STDs	Tuberculosis
1320	9:0128	Bacterial infections, and other intestinal infectious diseases, and STDs	Tuberculosis
1321	9:01280	Bacterial infections, and other intestinal infectious diseases, and STDs	Tuberculosis
1322	9:01281	Bacterial infections, and other intestinal infectious diseases, and STDs	Tuberculosis
1323	9:01282	Bacterial infections, and other intestinal infectious diseases, and STDs	Tuberculosis
1324	9:01283	Bacterial infections, and other intestinal infectious diseases, and STDs	Tuberculosis
1325	9:01284	Bacterial infections, and other intestinal infectious diseases, and STDs	Tuberculosis
1326	9:01285	Bacterial infections, and other intestinal infectious diseases, and STDs	Tuberculosis
1327	9:01286	Bacterial infections, and other intestinal infectious diseases, and STDs	Tuberculosis
1328	9:013	Bacterial infections, and other intestinal infectious diseases, and STDs	Tuberculosis
1329	9:0130	Bacterial infections, and other intestinal infectious diseases, and STDs	Tuberculosis
1330	9:01300	Bacterial infections, and other intestinal infectious diseases, and STDs	Tuberculosis
1331	9:01301	Bacterial infections, and other intestinal infectious diseases, and STDs	Tuberculosis
1332	9:01302	Bacterial infections, and other intestinal infectious diseases, and STDs	Tuberculosis
1333	9:01303	Bacterial infections, and other intestinal infectious diseases, and STDs	Tuberculosis
1334	9:01304	Bacterial infections, and other intestinal infectious diseases, and STDs	Tuberculosis
1335	9:01305	Bacterial infections, and other intestinal infectious diseases, and STDs	Tuberculosis
1336	9:01306	Bacterial infections, and other intestinal infectious diseases, and STDs	Tuberculosis
1337	9:0131	Bacterial infections, and other intestinal infectious diseases, and STDs	Tuberculosis
1338	9:01310	Bacterial infections, and other intestinal infectious diseases, and STDs	Tuberculosis
1339	9:01311	Bacterial infections, and other intestinal infectious diseases, and STDs	Tuberculosis
1340	9:01312	Bacterial infections, and other intestinal infectious diseases, and STDs	Tuberculosis
1341	9:01313	Bacterial infections, and other intestinal infectious diseases, and STDs	Tuberculosis
1342	9:01314	Bacterial infections, and other intestinal infectious diseases, and STDs	Tuberculosis
1343	9:01315	Bacterial infections, and other intestinal infectious diseases, and STDs	Tuberculosis
1344	9:01316	Bacterial infections, and other intestinal infectious diseases, and STDs	Tuberculosis
1345	9:0132	Bacterial infections, and other intestinal infectious diseases, and STDs	Tuberculosis
1346	9:01320	Bacterial infections, and other intestinal infectious diseases, and STDs	Tuberculosis
1347	9:01321	Bacterial infections, and other intestinal infectious diseases, and STDs	Tuberculosis
1348	9:01322	Bacterial infections, and other intestinal infectious diseases, and STDs	Tuberculosis
1349	9:01323	Bacterial infections, and other intestinal infectious diseases, and STDs	Tuberculosis
1350	9:01324	Bacterial infections, and other intestinal infectious diseases, and STDs	Tuberculosis
1351	9:01325	Bacterial infections, and other intestinal infectious diseases, and STDs	Tuberculosis
1352	9:01326	Bacterial infections, and other intestinal infectious diseases, and STDs	Tuberculosis
1353	9:0133	Bacterial infections, and other intestinal infectious diseases, and STDs	Tuberculosis
1354	9:01330	Bacterial infections, and other intestinal infectious diseases, and STDs	Tuberculosis
1355	9:01331	Bacterial infections, and other intestinal infectious diseases, and STDs	Tuberculosis
1356	9:01332	Bacterial infections, and other intestinal infectious diseases, and STDs	Tuberculosis
1357	9:01333	Bacterial infections, and other intestinal infectious diseases, and STDs	Tuberculosis
1358	9:01334	Bacterial infections, and other intestinal infectious diseases, and STDs	Tuberculosis
1359	9:01335	Bacterial infections, and other intestinal infectious diseases, and STDs	Tuberculosis
1360	9:01336	Bacterial infections, and other intestinal infectious diseases, and STDs	Tuberculosis
1361	9:0134	Bacterial infections, and other intestinal infectious diseases, and STDs	Tuberculosis
1362	9:01340	Bacterial infections, and other intestinal infectious diseases, and STDs	Tuberculosis
1363	9:01341	Bacterial infections, and other intestinal infectious diseases, and STDs	Tuberculosis
1364	9:01342	Bacterial infections, and other intestinal infectious diseases, and STDs	Tuberculosis
1365	9:01343	Bacterial infections, and other intestinal infectious diseases, and STDs	Tuberculosis
1366	9:01344	Bacterial infections, and other intestinal infectious diseases, and STDs	Tuberculosis
1367	9:01345	Bacterial infections, and other intestinal infectious diseases, and STDs	Tuberculosis
1368	9:01346	Bacterial infections, and other intestinal infectious diseases, and STDs	Tuberculosis
1369	9:0135	Bacterial infections, and other intestinal infectious diseases, and STDs	Tuberculosis
1370	9:01350	Bacterial infections, and other intestinal infectious diseases, and STDs	Tuberculosis
1371	9:01351	Bacterial infections, and other intestinal infectious diseases, and STDs	Tuberculosis
1372	9:01352	Bacterial infections, and other intestinal infectious diseases, and STDs	Tuberculosis
1373	9:01353	Bacterial infections, and other intestinal infectious diseases, and STDs	Tuberculosis
1374	9:01354	Bacterial infections, and other intestinal infectious diseases, and STDs	Tuberculosis
1375	9:01355	Bacterial infections, and other intestinal infectious diseases, and STDs	Tuberculosis
1376	9:01356	Bacterial infections, and other intestinal infectious diseases, and STDs	Tuberculosis
1377	9:0136	Bacterial infections, and other intestinal infectious diseases, and STDs	Tuberculosis
1378	9:01360	Bacterial infections, and other intestinal infectious diseases, and STDs	Tuberculosis
1379	9:01361	Bacterial infections, and other intestinal infectious diseases, and STDs	Tuberculosis
1380	9:01362	Bacterial infections, and other intestinal infectious diseases, and STDs	Tuberculosis
1381	9:01363	Bacterial infections, and other intestinal infectious diseases, and STDs	Tuberculosis
1382	9:01364	Bacterial infections, and other intestinal infectious diseases, and STDs	Tuberculosis
1383	9:01365	Bacterial infections, and other intestinal infectious diseases, and STDs	Tuberculosis
1384	9:01366	Bacterial infections, and other intestinal infectious diseases, and STDs	Tuberculosis
1385	9:0138	Bacterial infections, and other intestinal infectious diseases, and STDs	Tuberculosis
1386	9:01380	Bacterial infections, and other intestinal infectious diseases, and STDs	Tuberculosis
1387	9:01381	Bacterial infections, and other intestinal infectious diseases, and STDs	Tuberculosis
1388	9:01382	Bacterial infections, and other intestinal infectious diseases, and STDs	Tuberculosis
1389	9:01383	Bacterial infections, and other intestinal infectious diseases, and STDs	Tuberculosis
1390	9:01384	Bacterial infections, and other intestinal infectious diseases, and STDs	Tuberculosis
1391	9:01385	Bacterial infections, and other intestinal infectious diseases, and STDs	Tuberculosis
1392	9:01386	Bacterial infections, and other intestinal infectious diseases, and STDs	Tuberculosis
1393	9:0139	Bacterial infections, and other intestinal infectious diseases, and STDs	Tuberculosis
1394	9:01390	Bacterial infections, and other intestinal infectious diseases, and STDs	Tuberculosis
1395	9:01391	Bacterial infections, and other intestinal infectious diseases, and STDs	Tuberculosis
1396	9:01392	Bacterial infections, and other intestinal infectious diseases, and STDs	Tuberculosis
1397	9:01393	Bacterial infections, and other intestinal infectious diseases, and STDs	Tuberculosis
1398	9:01394	Bacterial infections, and other intestinal infectious diseases, and STDs	Tuberculosis
1399	9:01395	Bacterial infections, and other intestinal infectious diseases, and STDs	Tuberculosis
1400	9:01396	Bacterial infections, and other intestinal infectious diseases, and STDs	Tuberculosis
1401	9:014	Bacterial infections, and other intestinal infectious diseases, and STDs	Tuberculosis
1402	9:0140	Bacterial infections, and other intestinal infectious diseases, and STDs	Tuberculosis
1403	9:01400	Bacterial infections, and other intestinal infectious diseases, and STDs	Tuberculosis
1404	9:01401	Bacterial infections, and other intestinal infectious diseases, and STDs	Tuberculosis
1405	9:01402	Bacterial infections, and other intestinal infectious diseases, and STDs	Tuberculosis
1406	9:01403	Bacterial infections, and other intestinal infectious diseases, and STDs	Tuberculosis
1407	9:01404	Bacterial infections, and other intestinal infectious diseases, and STDs	Tuberculosis
1408	9:01405	Bacterial infections, and other intestinal infectious diseases, and STDs	Tuberculosis
1409	9:01406	Bacterial infections, and other intestinal infectious diseases, and STDs	Tuberculosis
1410	9:0148	Bacterial infections, and other intestinal infectious diseases, and STDs	Tuberculosis
1411	9:01480	Bacterial infections, and other intestinal infectious diseases, and STDs	Tuberculosis
1412	9:01481	Bacterial infections, and other intestinal infectious diseases, and STDs	Tuberculosis
1413	9:01482	Bacterial infections, and other intestinal infectious diseases, and STDs	Tuberculosis
1414	9:01483	Bacterial infections, and other intestinal infectious diseases, and STDs	Tuberculosis
1415	9:01484	Bacterial infections, and other intestinal infectious diseases, and STDs	Tuberculosis
1416	9:01485	Bacterial infections, and other intestinal infectious diseases, and STDs	Tuberculosis
1417	9:01486	Bacterial infections, and other intestinal infectious diseases, and STDs	Tuberculosis
1418	9:015	Bacterial infections, and other intestinal infectious diseases, and STDs	Tuberculosis
1419	9:0150	Bacterial infections, and other intestinal infectious diseases, and STDs	Tuberculosis
1420	9:01500	Bacterial infections, and other intestinal infectious diseases, and STDs	Tuberculosis
1421	9:01501	Bacterial infections, and other intestinal infectious diseases, and STDs	Tuberculosis
1422	9:01502	Bacterial infections, and other intestinal infectious diseases, and STDs	Tuberculosis
1423	9:01503	Bacterial infections, and other intestinal infectious diseases, and STDs	Tuberculosis
1424	9:01504	Bacterial infections, and other intestinal infectious diseases, and STDs	Tuberculosis
1425	9:01505	Bacterial infections, and other intestinal infectious diseases, and STDs	Tuberculosis
1426	9:01506	Bacterial infections, and other intestinal infectious diseases, and STDs	Tuberculosis
1427	9:0151	Bacterial infections, and other intestinal infectious diseases, and STDs	Tuberculosis
1428	9:01510	Bacterial infections, and other intestinal infectious diseases, and STDs	Tuberculosis
1429	9:01511	Bacterial infections, and other intestinal infectious diseases, and STDs	Tuberculosis
1430	9:01512	Bacterial infections, and other intestinal infectious diseases, and STDs	Tuberculosis
1431	9:01513	Bacterial infections, and other intestinal infectious diseases, and STDs	Tuberculosis
1432	9:01514	Bacterial infections, and other intestinal infectious diseases, and STDs	Tuberculosis
1433	9:01515	Bacterial infections, and other intestinal infectious diseases, and STDs	Tuberculosis
1434	9:01516	Bacterial infections, and other intestinal infectious diseases, and STDs	Tuberculosis
1435	9:0152	Bacterial infections, and other intestinal infectious diseases, and STDs	Tuberculosis
1436	9:01520	Bacterial infections, and other intestinal infectious diseases, and STDs	Tuberculosis
1437	9:01521	Bacterial infections, and other intestinal infectious diseases, and STDs	Tuberculosis
1438	9:01522	Bacterial infections, and other intestinal infectious diseases, and STDs	Tuberculosis
1439	9:01523	Bacterial infections, and other intestinal infectious diseases, and STDs	Tuberculosis
1440	9:01524	Bacterial infections, and other intestinal infectious diseases, and STDs	Tuberculosis
1441	9:01525	Bacterial infections, and other intestinal infectious diseases, and STDs	Tuberculosis
1442	9:01526	Bacterial infections, and other intestinal infectious diseases, and STDs	Tuberculosis
1443	9:0155	Bacterial infections, and other intestinal infectious diseases, and STDs	Tuberculosis
1444	9:01550	Bacterial infections, and other intestinal infectious diseases, and STDs	Tuberculosis
1445	9:01551	Bacterial infections, and other intestinal infectious diseases, and STDs	Tuberculosis
1446	9:01552	Bacterial infections, and other intestinal infectious diseases, and STDs	Tuberculosis
1447	9:01553	Bacterial infections, and other intestinal infectious diseases, and STDs	Tuberculosis
1448	9:01554	Bacterial infections, and other intestinal infectious diseases, and STDs	Tuberculosis
1449	9:01555	Bacterial infections, and other intestinal infectious diseases, and STDs	Tuberculosis
1450	9:01556	Bacterial infections, and other intestinal infectious diseases, and STDs	Tuberculosis
1451	9:0156	Bacterial infections, and other intestinal infectious diseases, and STDs	Tuberculosis
1452	9:01560	Bacterial infections, and other intestinal infectious diseases, and STDs	Tuberculosis
1453	9:01561	Bacterial infections, and other intestinal infectious diseases, and STDs	Tuberculosis
1454	9:01562	Bacterial infections, and other intestinal infectious diseases, and STDs	Tuberculosis
1455	9:01563	Bacterial infections, and other intestinal infectious diseases, and STDs	Tuberculosis
1456	9:01564	Bacterial infections, and other intestinal infectious diseases, and STDs	Tuberculosis
1457	9:01565	Bacterial infections, and other intestinal infectious diseases, and STDs	Tuberculosis
1458	9:01566	Bacterial infections, and other intestinal infectious diseases, and STDs	Tuberculosis
1459	9:0157	Bacterial infections, and other intestinal infectious diseases, and STDs	Tuberculosis
1460	9:01570	Bacterial infections, and other intestinal infectious diseases, and STDs	Tuberculosis
1461	9:01571	Bacterial infections, and other intestinal infectious diseases, and STDs	Tuberculosis
1462	9:01572	Bacterial infections, and other intestinal infectious diseases, and STDs	Tuberculosis
1463	9:01573	Bacterial infections, and other intestinal infectious diseases, and STDs	Tuberculosis
1464	9:01574	Bacterial infections, and other intestinal infectious diseases, and STDs	Tuberculosis
1465	9:01575	Bacterial infections, and other intestinal infectious diseases, and STDs	Tuberculosis
1466	9:01576	Bacterial infections, and other intestinal infectious diseases, and STDs	Tuberculosis
1467	9:0158	Bacterial infections, and other intestinal infectious diseases, and STDs	Tuberculosis
1468	9:01580	Bacterial infections, and other intestinal infectious diseases, and STDs	Tuberculosis
1469	9:01581	Bacterial infections, and other intestinal infectious diseases, and STDs	Tuberculosis
1470	9:01582	Bacterial infections, and other intestinal infectious diseases, and STDs	Tuberculosis
1471	9:01583	Bacterial infections, and other intestinal infectious diseases, and STDs	Tuberculosis
1472	9:01584	Bacterial infections, and other intestinal infectious diseases, and STDs	Tuberculosis
1473	9:01585	Bacterial infections, and other intestinal infectious diseases, and STDs	Tuberculosis
1474	9:01586	Bacterial infections, and other intestinal infectious diseases, and STDs	Tuberculosis
1475	9:0159	Bacterial infections, and other intestinal infectious diseases, and STDs	Tuberculosis
1476	9:01590	Bacterial infections, and other intestinal infectious diseases, and STDs	Tuberculosis
1477	9:01591	Bacterial infections, and other intestinal infectious diseases, and STDs	Tuberculosis
1478	9:01592	Bacterial infections, and other intestinal infectious diseases, and STDs	Tuberculosis
1479	9:01593	Bacterial infections, and other intestinal infectious diseases, and STDs	Tuberculosis
1480	9:01594	Bacterial infections, and other intestinal infectious diseases, and STDs	Tuberculosis
1481	9:01595	Bacterial infections, and other intestinal infectious diseases, and STDs	Tuberculosis
1482	9:01596	Bacterial infections, and other intestinal infectious diseases, and STDs	Tuberculosis
1483	9:016	Bacterial infections, and other intestinal infectious diseases, and STDs	Tuberculosis
1484	9:0160	Bacterial infections, and other intestinal infectious diseases, and STDs	Tuberculosis
1485	9:01600	Bacterial infections, and other intestinal infectious diseases, and STDs	Tuberculosis
1486	9:01601	Bacterial infections, and other intestinal infectious diseases, and STDs	Tuberculosis
1487	9:01602	Bacterial infections, and other intestinal infectious diseases, and STDs	Tuberculosis
1488	9:01603	Bacterial infections, and other intestinal infectious diseases, and STDs	Tuberculosis
1489	9:01604	Bacterial infections, and other intestinal infectious diseases, and STDs	Tuberculosis
1490	9:01605	Bacterial infections, and other intestinal infectious diseases, and STDs	Tuberculosis
1491	9:01606	Bacterial infections, and other intestinal infectious diseases, and STDs	Tuberculosis
1492	9:0161	Bacterial infections, and other intestinal infectious diseases, and STDs	Tuberculosis
1493	9:01610	Bacterial infections, and other intestinal infectious diseases, and STDs	Tuberculosis
1494	9:01611	Bacterial infections, and other intestinal infectious diseases, and STDs	Tuberculosis
1495	9:01612	Bacterial infections, and other intestinal infectious diseases, and STDs	Tuberculosis
1496	9:01613	Bacterial infections, and other intestinal infectious diseases, and STDs	Tuberculosis
1497	9:01614	Bacterial infections, and other intestinal infectious diseases, and STDs	Tuberculosis
1498	9:01615	Bacterial infections, and other intestinal infectious diseases, and STDs	Tuberculosis
1499	9:01616	Bacterial infections, and other intestinal infectious diseases, and STDs	Tuberculosis
1500	9:0162	Bacterial infections, and other intestinal infectious diseases, and STDs	Tuberculosis
1501	9:01620	Bacterial infections, and other intestinal infectious diseases, and STDs	Tuberculosis
1502	9:01621	Bacterial infections, and other intestinal infectious diseases, and STDs	Tuberculosis
1503	9:01622	Bacterial infections, and other intestinal infectious diseases, and STDs	Tuberculosis
1504	9:01623	Bacterial infections, and other intestinal infectious diseases, and STDs	Tuberculosis
1505	9:01624	Bacterial infections, and other intestinal infectious diseases, and STDs	Tuberculosis
1506	9:01625	Bacterial infections, and other intestinal infectious diseases, and STDs	Tuberculosis
1507	9:01626	Bacterial infections, and other intestinal infectious diseases, and STDs	Tuberculosis
1508	9:0163	Bacterial infections, and other intestinal infectious diseases, and STDs	Tuberculosis
1509	9:01630	Bacterial infections, and other intestinal infectious diseases, and STDs	Tuberculosis
1510	9:01631	Bacterial infections, and other intestinal infectious diseases, and STDs	Tuberculosis
1511	9:01632	Bacterial infections, and other intestinal infectious diseases, and STDs	Tuberculosis
1512	9:01633	Bacterial infections, and other intestinal infectious diseases, and STDs	Tuberculosis
1513	9:01634	Bacterial infections, and other intestinal infectious diseases, and STDs	Tuberculosis
1514	9:01635	Bacterial infections, and other intestinal infectious diseases, and STDs	Tuberculosis
1515	9:01636	Bacterial infections, and other intestinal infectious diseases, and STDs	Tuberculosis
1516	9:0164	Bacterial infections, and other intestinal infectious diseases, and STDs	Tuberculosis
1517	9:01640	Bacterial infections, and other intestinal infectious diseases, and STDs	Tuberculosis
1518	9:01641	Bacterial infections, and other intestinal infectious diseases, and STDs	Tuberculosis
1519	9:01642	Bacterial infections, and other intestinal infectious diseases, and STDs	Tuberculosis
1520	9:01643	Bacterial infections, and other intestinal infectious diseases, and STDs	Tuberculosis
1521	9:01644	Bacterial infections, and other intestinal infectious diseases, and STDs	Tuberculosis
1522	9:01645	Bacterial infections, and other intestinal infectious diseases, and STDs	Tuberculosis
1523	9:01646	Bacterial infections, and other intestinal infectious diseases, and STDs	Tuberculosis
1524	9:0165	Bacterial infections, and other intestinal infectious diseases, and STDs	Tuberculosis
1525	9:01650	Bacterial infections, and other intestinal infectious diseases, and STDs	Tuberculosis
1526	9:01651	Bacterial infections, and other intestinal infectious diseases, and STDs	Tuberculosis
1527	9:01652	Bacterial infections, and other intestinal infectious diseases, and STDs	Tuberculosis
1528	9:01653	Bacterial infections, and other intestinal infectious diseases, and STDs	Tuberculosis
1529	9:01654	Bacterial infections, and other intestinal infectious diseases, and STDs	Tuberculosis
1530	9:01655	Bacterial infections, and other intestinal infectious diseases, and STDs	Tuberculosis
1531	9:01656	Bacterial infections, and other intestinal infectious diseases, and STDs	Tuberculosis
1532	9:0166	Bacterial infections, and other intestinal infectious diseases, and STDs	Tuberculosis
1533	9:01660	Bacterial infections, and other intestinal infectious diseases, and STDs	Tuberculosis
1534	9:01661	Bacterial infections, and other intestinal infectious diseases, and STDs	Tuberculosis
1535	9:01662	Bacterial infections, and other intestinal infectious diseases, and STDs	Tuberculosis
1536	9:01663	Bacterial infections, and other intestinal infectious diseases, and STDs	Tuberculosis
1537	9:01664	Bacterial infections, and other intestinal infectious diseases, and STDs	Tuberculosis
1538	9:01665	Bacterial infections, and other intestinal infectious diseases, and STDs	Tuberculosis
1539	9:01666	Bacterial infections, and other intestinal infectious diseases, and STDs	Tuberculosis
1540	9:0167	Bacterial infections, and other intestinal infectious diseases, and STDs	Tuberculosis
1541	9:01670	Bacterial infections, and other intestinal infectious diseases, and STDs	Tuberculosis
1542	9:01671	Bacterial infections, and other intestinal infectious diseases, and STDs	Tuberculosis
1543	9:01672	Bacterial infections, and other intestinal infectious diseases, and STDs	Tuberculosis
1544	9:01673	Bacterial infections, and other intestinal infectious diseases, and STDs	Tuberculosis
1545	9:01674	Bacterial infections, and other intestinal infectious diseases, and STDs	Tuberculosis
1546	9:01675	Bacterial infections, and other intestinal infectious diseases, and STDs	Tuberculosis
1547	9:01676	Bacterial infections, and other intestinal infectious diseases, and STDs	Tuberculosis
1548	9:0169	Bacterial infections, and other intestinal infectious diseases, and STDs	Tuberculosis
1549	9:01690	Bacterial infections, and other intestinal infectious diseases, and STDs	Tuberculosis
1550	9:01691	Bacterial infections, and other intestinal infectious diseases, and STDs	Tuberculosis
1551	9:01692	Bacterial infections, and other intestinal infectious diseases, and STDs	Tuberculosis
1552	9:01693	Bacterial infections, and other intestinal infectious diseases, and STDs	Tuberculosis
1553	9:01694	Bacterial infections, and other intestinal infectious diseases, and STDs	Tuberculosis
1554	9:01695	Bacterial infections, and other intestinal infectious diseases, and STDs	Tuberculosis
1555	9:01696	Bacterial infections, and other intestinal infectious diseases, and STDs	Tuberculosis
1556	9:017	Bacterial infections, and other intestinal infectious diseases, and STDs	Tuberculosis
1557	9:0170	Bacterial infections, and other intestinal infectious diseases, and STDs	Tuberculosis
1558	9:01700	Bacterial infections, and other intestinal infectious diseases, and STDs	Tuberculosis
1559	9:01701	Bacterial infections, and other intestinal infectious diseases, and STDs	Tuberculosis
1560	9:01702	Bacterial infections, and other intestinal infectious diseases, and STDs	Tuberculosis
1561	9:01703	Bacterial infections, and other intestinal infectious diseases, and STDs	Tuberculosis
1562	9:01704	Bacterial infections, and other intestinal infectious diseases, and STDs	Tuberculosis
1563	9:01705	Bacterial infections, and other intestinal infectious diseases, and STDs	Tuberculosis
1564	9:01706	Bacterial infections, and other intestinal infectious diseases, and STDs	Tuberculosis
1565	9:0171	Bacterial infections, and other intestinal infectious diseases, and STDs	Tuberculosis
1566	9:01710	Bacterial infections, and other intestinal infectious diseases, and STDs	Tuberculosis
1567	9:01711	Bacterial infections, and other intestinal infectious diseases, and STDs	Tuberculosis
1568	9:01712	Bacterial infections, and other intestinal infectious diseases, and STDs	Tuberculosis
1569	9:01713	Bacterial infections, and other intestinal infectious diseases, and STDs	Tuberculosis
1570	9:01714	Bacterial infections, and other intestinal infectious diseases, and STDs	Tuberculosis
1571	9:01715	Bacterial infections, and other intestinal infectious diseases, and STDs	Tuberculosis
1572	9:01716	Bacterial infections, and other intestinal infectious diseases, and STDs	Tuberculosis
1573	9:0172	Bacterial infections, and other intestinal infectious diseases, and STDs	Tuberculosis
1574	9:01720	Bacterial infections, and other intestinal infectious diseases, and STDs	Tuberculosis
1575	9:01721	Bacterial infections, and other intestinal infectious diseases, and STDs	Tuberculosis
1576	9:01722	Bacterial infections, and other intestinal infectious diseases, and STDs	Tuberculosis
1577	9:01723	Bacterial infections, and other intestinal infectious diseases, and STDs	Tuberculosis
1578	9:01724	Bacterial infections, and other intestinal infectious diseases, and STDs	Tuberculosis
1579	9:01725	Bacterial infections, and other intestinal infectious diseases, and STDs	Tuberculosis
1580	9:01726	Bacterial infections, and other intestinal infectious diseases, and STDs	Tuberculosis
1581	9:0173	Bacterial infections, and other intestinal infectious diseases, and STDs	Tuberculosis
1582	9:01730	Bacterial infections, and other intestinal infectious diseases, and STDs	Tuberculosis
1583	9:01731	Bacterial infections, and other intestinal infectious diseases, and STDs	Tuberculosis
1584	9:01732	Bacterial infections, and other intestinal infectious diseases, and STDs	Tuberculosis
1585	9:01733	Bacterial infections, and other intestinal infectious diseases, and STDs	Tuberculosis
1586	9:01734	Bacterial infections, and other intestinal infectious diseases, and STDs	Tuberculosis
1587	9:01735	Bacterial infections, and other intestinal infectious diseases, and STDs	Tuberculosis
1588	9:01736	Bacterial infections, and other intestinal infectious diseases, and STDs	Tuberculosis
1589	9:0174	Bacterial infections, and other intestinal infectious diseases, and STDs	Tuberculosis
1590	9:01740	Bacterial infections, and other intestinal infectious diseases, and STDs	Tuberculosis
1591	9:01741	Bacterial infections, and other intestinal infectious diseases, and STDs	Tuberculosis
1592	9:01742	Bacterial infections, and other intestinal infectious diseases, and STDs	Tuberculosis
1593	9:01743	Bacterial infections, and other intestinal infectious diseases, and STDs	Tuberculosis
1594	9:01744	Bacterial infections, and other intestinal infectious diseases, and STDs	Tuberculosis
1595	9:01745	Bacterial infections, and other intestinal infectious diseases, and STDs	Tuberculosis
1596	9:01746	Bacterial infections, and other intestinal infectious diseases, and STDs	Tuberculosis
1597	9:0175	Bacterial infections, and other intestinal infectious diseases, and STDs	Tuberculosis
1598	9:01750	Bacterial infections, and other intestinal infectious diseases, and STDs	Tuberculosis
1599	9:01751	Bacterial infections, and other intestinal infectious diseases, and STDs	Tuberculosis
1600	9:01752	Bacterial infections, and other intestinal infectious diseases, and STDs	Tuberculosis
1601	9:01753	Bacterial infections, and other intestinal infectious diseases, and STDs	Tuberculosis
1602	9:01754	Bacterial infections, and other intestinal infectious diseases, and STDs	Tuberculosis
1603	9:01755	Bacterial infections, and other intestinal infectious diseases, and STDs	Tuberculosis
1604	9:01756	Bacterial infections, and other intestinal infectious diseases, and STDs	Tuberculosis
1605	9:0176	Bacterial infections, and other intestinal infectious diseases, and STDs	Tuberculosis
1606	9:01760	Bacterial infections, and other intestinal infectious diseases, and STDs	Tuberculosis
1607	9:01761	Bacterial infections, and other intestinal infectious diseases, and STDs	Tuberculosis
1608	9:01762	Bacterial infections, and other intestinal infectious diseases, and STDs	Tuberculosis
1609	9:01763	Bacterial infections, and other intestinal infectious diseases, and STDs	Tuberculosis
1610	9:01764	Bacterial infections, and other intestinal infectious diseases, and STDs	Tuberculosis
1611	9:01765	Bacterial infections, and other intestinal infectious diseases, and STDs	Tuberculosis
1612	9:01766	Bacterial infections, and other intestinal infectious diseases, and STDs	Tuberculosis
1613	9:0177	Bacterial infections, and other intestinal infectious diseases, and STDs	Tuberculosis
1614	9:01770	Bacterial infections, and other intestinal infectious diseases, and STDs	Tuberculosis
1615	9:01771	Bacterial infections, and other intestinal infectious diseases, and STDs	Tuberculosis
1616	9:01772	Bacterial infections, and other intestinal infectious diseases, and STDs	Tuberculosis
1617	9:01773	Bacterial infections, and other intestinal infectious diseases, and STDs	Tuberculosis
1618	9:01774	Bacterial infections, and other intestinal infectious diseases, and STDs	Tuberculosis
1619	9:01775	Bacterial infections, and other intestinal infectious diseases, and STDs	Tuberculosis
1620	9:01776	Bacterial infections, and other intestinal infectious diseases, and STDs	Tuberculosis
1621	9:0178	Bacterial infections, and other intestinal infectious diseases, and STDs	Tuberculosis
1622	9:01780	Bacterial infections, and other intestinal infectious diseases, and STDs	Tuberculosis
1623	9:01781	Bacterial infections, and other intestinal infectious diseases, and STDs	Tuberculosis
1624	9:01782	Bacterial infections, and other intestinal infectious diseases, and STDs	Tuberculosis
1625	9:01783	Bacterial infections, and other intestinal infectious diseases, and STDs	Tuberculosis
1626	9:01784	Bacterial infections, and other intestinal infectious diseases, and STDs	Tuberculosis
1627	9:01785	Bacterial infections, and other intestinal infectious diseases, and STDs	Tuberculosis
1628	9:01786	Bacterial infections, and other intestinal infectious diseases, and STDs	Tuberculosis
1629	9:0179	Bacterial infections, and other intestinal infectious diseases, and STDs	Tuberculosis
1630	9:01790	Bacterial infections, and other intestinal infectious diseases, and STDs	Tuberculosis
1631	9:01791	Bacterial infections, and other intestinal infectious diseases, and STDs	Tuberculosis
1632	9:01792	Bacterial infections, and other intestinal infectious diseases, and STDs	Tuberculosis
1633	9:01793	Bacterial infections, and other intestinal infectious diseases, and STDs	Tuberculosis
1634	9:01794	Bacterial infections, and other intestinal infectious diseases, and STDs	Tuberculosis
1635	9:01795	Bacterial infections, and other intestinal infectious diseases, and STDs	Tuberculosis
1636	9:01796	Bacterial infections, and other intestinal infectious diseases, and STDs	Tuberculosis
1637	9:018	Bacterial infections, and other intestinal infectious diseases, and STDs	Tuberculosis
1638	9:0180	Bacterial infections, and other intestinal infectious diseases, and STDs	Tuberculosis
1639	9:01800	Bacterial infections, and other intestinal infectious diseases, and STDs	Tuberculosis
1640	9:01801	Bacterial infections, and other intestinal infectious diseases, and STDs	Tuberculosis
1641	9:01802	Bacterial infections, and other intestinal infectious diseases, and STDs	Tuberculosis
1642	9:01803	Bacterial infections, and other intestinal infectious diseases, and STDs	Tuberculosis
1643	9:01804	Bacterial infections, and other intestinal infectious diseases, and STDs	Tuberculosis
1644	9:01805	Bacterial infections, and other intestinal infectious diseases, and STDs	Tuberculosis
1645	9:01806	Bacterial infections, and other intestinal infectious diseases, and STDs	Tuberculosis
1646	9:0188	Bacterial infections, and other intestinal infectious diseases, and STDs	Tuberculosis
1647	9:01880	Bacterial infections, and other intestinal infectious diseases, and STDs	Tuberculosis
1648	9:01881	Bacterial infections, and other intestinal infectious diseases, and STDs	Tuberculosis
1649	9:01882	Bacterial infections, and other intestinal infectious diseases, and STDs	Tuberculosis
1650	9:01883	Bacterial infections, and other intestinal infectious diseases, and STDs	Tuberculosis
1651	9:01884	Bacterial infections, and other intestinal infectious diseases, and STDs	Tuberculosis
1652	9:01885	Bacterial infections, and other intestinal infectious diseases, and STDs	Tuberculosis
1653	9:01886	Bacterial infections, and other intestinal infectious diseases, and STDs	Tuberculosis
1654	9:0189	Bacterial infections, and other intestinal infectious diseases, and STDs	Tuberculosis
1655	9:01890	Bacterial infections, and other intestinal infectious diseases, and STDs	Tuberculosis
1656	9:01891	Bacterial infections, and other intestinal infectious diseases, and STDs	Tuberculosis
1657	9:01892	Bacterial infections, and other intestinal infectious diseases, and STDs	Tuberculosis
1658	9:01893	Bacterial infections, and other intestinal infectious diseases, and STDs	Tuberculosis
1659	9:01894	Bacterial infections, and other intestinal infectious diseases, and STDs	Tuberculosis
1660	9:01895	Bacterial infections, and other intestinal infectious diseases, and STDs	Tuberculosis
1661	9:01896	Bacterial infections, and other intestinal infectious diseases, and STDs	Tuberculosis
1662	9:363	Bacterial infections, and other intestinal infectious diseases, and STDs	Tuberculosis
1663	9:3631	Bacterial infections, and other intestinal infectious diseases, and STDs	Tuberculosis
1664	9:36313	Bacterial infections, and other intestinal infectious diseases, and STDs	Tuberculosis
1665	9:364	Bacterial infections, and other intestinal infectious diseases, and STDs	Tuberculosis
1666	9:3641	Bacterial infections, and other intestinal infectious diseases, and STDs	Tuberculosis
1667	9:36411	Bacterial infections, and other intestinal infectious diseases, and STDs	Tuberculosis
1668	9:370	Bacterial infections, and other intestinal infectious diseases, and STDs	Tuberculosis
1669	9:3703	Bacterial infections, and other intestinal infectious diseases, and STDs	Tuberculosis
1670	9:37031	Bacterial infections, and other intestinal infectious diseases, and STDs	Tuberculosis
1671	9:3705	Bacterial infections, and other intestinal infectious diseases, and STDs	Tuberculosis
1672	9:37059	Bacterial infections, and other intestinal infectious diseases, and STDs	Tuberculosis
1673	9:37105	Bacterial infections, and other intestinal infectious diseases, and STDs	Tuberculosis
1674	9:379	Bacterial infections, and other intestinal infectious diseases, and STDs	Tuberculosis
1675	9:3790	Bacterial infections, and other intestinal infectious diseases, and STDs	Tuberculosis
1676	9:37909	Bacterial infections, and other intestinal infectious diseases, and STDs	Tuberculosis
1677	9:420	Bacterial infections, and other intestinal infectious diseases, and STDs	Tuberculosis
1678	9:4200	Bacterial infections, and other intestinal infectious diseases, and STDs	Tuberculosis
1679	9:422	Bacterial infections, and other intestinal infectious diseases, and STDs	Tuberculosis
1680	9:4220	Bacterial infections, and other intestinal infectious diseases, and STDs	Tuberculosis
1681	9:424	Bacterial infections, and other intestinal infectious diseases, and STDs	Tuberculosis
1682	9:4249	Bacterial infections, and other intestinal infectious diseases, and STDs	Tuberculosis
1683	9:42491	Bacterial infections, and other intestinal infectious diseases, and STDs	Tuberculosis
1684	9:425	Bacterial infections, and other intestinal infectious diseases, and STDs	Tuberculosis
1685	9:4258	Bacterial infections, and other intestinal infectious diseases, and STDs	Tuberculosis
1686	9:601	Bacterial infections, and other intestinal infectious diseases, and STDs	Tuberculosis
1687	9:6014	Bacterial infections, and other intestinal infectious diseases, and STDs	Tuberculosis
1688	9:711	Bacterial infections, and other intestinal infectious diseases, and STDs	Tuberculosis
1689	9:7114	Bacterial infections, and other intestinal infectious diseases, and STDs	Tuberculosis
1690	9:71145	Bacterial infections, and other intestinal infectious diseases, and STDs	Tuberculosis
1691	9:71146	Bacterial infections, and other intestinal infectious diseases, and STDs	Tuberculosis
1692	9:71148	Bacterial infections, and other intestinal infectious diseases, and STDs	Tuberculosis
1693	9:720	Bacterial infections, and other intestinal infectious diseases, and STDs	Tuberculosis
1694	9:7208	Bacterial infections, and other intestinal infectious diseases, and STDs	Tuberculosis
1695	9:72081	Bacterial infections, and other intestinal infectious diseases, and STDs	Tuberculosis
1696	9:730	Bacterial infections, and other intestinal infectious diseases, and STDs	Tuberculosis
1697	9:7308	Bacterial infections, and other intestinal infectious diseases, and STDs	Tuberculosis
1698	9:73088	Bacterial infections, and other intestinal infectious diseases, and STDs	Tuberculosis
1699	9:737	Bacterial infections, and other intestinal infectious diseases, and STDs	Tuberculosis
1700	9:7374	Bacterial infections, and other intestinal infectious diseases, and STDs	Tuberculosis
1701	9:73740	Bacterial infections, and other intestinal infectious diseases, and STDs	Tuberculosis
1702	10:P09	Certain conditions originating in the perinatal period	Abnormal findings on neonatal screening
1703	8:458	Certain conditions originating in the perinatal period	Abnormal findings on neonatal screening
1704	8:788	Certain conditions originating in the perinatal period	Abnormal findings on neonatal screening
1705	8:796	Certain conditions originating in the perinatal period	Abnormal findings on neonatal screening
1706	8:796.9	Certain conditions originating in the perinatal period	Abnormal findings on neonatal screening
1707	9:796	Certain conditions originating in the perinatal period	Abnormal findings on neonatal screening
1708	9:7966	Certain conditions originating in the perinatal period	Abnormal findings on neonatal screening
1709	10:P10	Certain conditions originating in the perinatal period	Birth trauma
1710	10:P11	Certain conditions originating in the perinatal period	Birth trauma
1711	10:P12	Certain conditions originating in the perinatal period	Birth trauma
1712	10:P13	Certain conditions originating in the perinatal period	Birth trauma
1713	10:P14	Certain conditions originating in the perinatal period	Birth trauma
1714	10:P15	Certain conditions originating in the perinatal period	Birth trauma
1715	8:772	Certain conditions originating in the perinatal period	Birth trauma
1716	8:772.0	Certain conditions originating in the perinatal period	Birth trauma
1717	8:772.1	Certain conditions originating in the perinatal period	Birth trauma
1718	8:772.2	Certain conditions originating in the perinatal period	Birth trauma
1719	8:772.9	Certain conditions originating in the perinatal period	Birth trauma
1720	8:778	Certain conditions originating in the perinatal period	Birth trauma
1721	8:778.2	Certain conditions originating in the perinatal period	Birth trauma
1722	9:767	Certain conditions originating in the perinatal period	Birth trauma
1723	9:7670	Certain conditions originating in the perinatal period	Birth trauma
1724	9:7671	Certain conditions originating in the perinatal period	Birth trauma
1725	9:76711	Certain conditions originating in the perinatal period	Birth trauma
1726	9:76719	Certain conditions originating in the perinatal period	Birth trauma
1727	9:7672	Certain conditions originating in the perinatal period	Birth trauma
1728	9:7673	Certain conditions originating in the perinatal period	Birth trauma
1729	9:7674	Certain conditions originating in the perinatal period	Birth trauma
1730	9:7675	Certain conditions originating in the perinatal period	Birth trauma
1731	9:7676	Certain conditions originating in the perinatal period	Birth trauma
1732	9:7677	Certain conditions originating in the perinatal period	Birth trauma
1733	9:7678	Certain conditions originating in the perinatal period	Birth trauma
1734	9:7679	Certain conditions originating in the perinatal period	Birth trauma
1735	9:772	Certain conditions originating in the perinatal period	Birth trauma
1736	9:7721	Certain conditions originating in the perinatal period	Birth trauma
1737	9:77210	Certain conditions originating in the perinatal period	Birth trauma
1738	9:7722	Certain conditions originating in the perinatal period	Birth trauma
1739	10:P80	Certain conditions originating in the perinatal period	Conditions involving the integument and temperature regulation of fetus and newborn
1740	10:P81	Certain conditions originating in the perinatal period	Conditions involving the integument and temperature regulation of fetus and newborn
1741	10:P83	Certain conditions originating in the perinatal period	Conditions involving the integument and temperature regulation of fetus and newborn
1742	8:752	Certain conditions originating in the perinatal period	Conditions involving the integument and temperature regulation of fetus and newborn
1743	8:752.4	Certain conditions originating in the perinatal period	Conditions involving the integument and temperature regulation of fetus and newborn
1744	8:778	Certain conditions originating in the perinatal period	Conditions involving the integument and temperature regulation of fetus and newborn
1745	8:778.3	Certain conditions originating in the perinatal period	Conditions involving the integument and temperature regulation of fetus and newborn
1746	8:778.9	Certain conditions originating in the perinatal period	Conditions involving the integument and temperature regulation of fetus and newborn
1747	9:778	Certain conditions originating in the perinatal period	Conditions involving the integument and temperature regulation of fetus and newborn
1748	9:7780	Certain conditions originating in the perinatal period	Conditions involving the integument and temperature regulation of fetus and newborn
1749	9:7781	Certain conditions originating in the perinatal period	Conditions involving the integument and temperature regulation of fetus and newborn
1750	9:7782	Certain conditions originating in the perinatal period	Conditions involving the integument and temperature regulation of fetus and newborn
1751	9:7783	Certain conditions originating in the perinatal period	Conditions involving the integument and temperature regulation of fetus and newborn
1752	9:7784	Certain conditions originating in the perinatal period	Conditions involving the integument and temperature regulation of fetus and newborn
1753	9:7785	Certain conditions originating in the perinatal period	Conditions involving the integument and temperature regulation of fetus and newborn
1754	9:7786	Certain conditions originating in the perinatal period	Conditions involving the integument and temperature regulation of fetus and newborn
1755	9:7787	Certain conditions originating in the perinatal period	Conditions involving the integument and temperature regulation of fetus and newborn
1756	9:7788	Certain conditions originating in the perinatal period	Conditions involving the integument and temperature regulation of fetus and newborn
1757	9:7789	Certain conditions originating in the perinatal period	Conditions involving the integument and temperature regulation of fetus and newborn
1758	10:P76	Certain conditions originating in the perinatal period	Digestive system disorders of fetus and newborn
1759	10:P77	Certain conditions originating in the perinatal period	Digestive system disorders of fetus and newborn
1760	10:P78	Certain conditions originating in the perinatal period	Digestive system disorders of fetus and newborn
1761	8:560	Certain conditions originating in the perinatal period	Digestive system disorders of fetus and newborn
1762	8:560.1	Certain conditions originating in the perinatal period	Digestive system disorders of fetus and newborn
1763	8:567	Certain conditions originating in the perinatal period	Digestive system disorders of fetus and newborn
1764	8:567.9	Certain conditions originating in the perinatal period	Digestive system disorders of fetus and newborn
1765	8:778	Certain conditions originating in the perinatal period	Digestive system disorders of fetus and newborn
1766	8:778.2	Certain conditions originating in the perinatal period	Digestive system disorders of fetus and newborn
1767	8:778.9	Certain conditions originating in the perinatal period	Digestive system disorders of fetus and newborn
1768	9:777	Certain conditions originating in the perinatal period	Digestive system disorders of fetus and newborn
1769	9:7771	Certain conditions originating in the perinatal period	Digestive system disorders of fetus and newborn
1770	9:7772	Certain conditions originating in the perinatal period	Digestive system disorders of fetus and newborn
1771	9:7773	Certain conditions originating in the perinatal period	Digestive system disorders of fetus and newborn
1772	9:7774	Certain conditions originating in the perinatal period	Digestive system disorders of fetus and newborn
1773	9:7775	Certain conditions originating in the perinatal period	Digestive system disorders of fetus and newborn
1774	9:77750	Certain conditions originating in the perinatal period	Digestive system disorders of fetus and newborn
1775	9:77751	Certain conditions originating in the perinatal period	Digestive system disorders of fetus and newborn
1776	9:77752	Certain conditions originating in the perinatal period	Digestive system disorders of fetus and newborn
1777	9:77753	Certain conditions originating in the perinatal period	Digestive system disorders of fetus and newborn
1778	9:7776	Certain conditions originating in the perinatal period	Digestive system disorders of fetus and newborn
1779	9:7778	Certain conditions originating in the perinatal period	Digestive system disorders of fetus and newborn
1780	9:7779	Certain conditions originating in the perinatal period	Digestive system disorders of fetus and newborn
1781	10:P05	Certain conditions originating in the perinatal period	Disorders related to length of gestation and fetal growth
1782	10:P07	Certain conditions originating in the perinatal period	Disorders related to length of gestation and fetal growth
1783	10:P08	Certain conditions originating in the perinatal period	Disorders related to length of gestation and fetal growth
1784	8:777	Certain conditions originating in the perinatal period	Disorders related to length of gestation and fetal growth
1785	8:778	Certain conditions originating in the perinatal period	Disorders related to length of gestation and fetal growth
1786	8:778.1	Certain conditions originating in the perinatal period	Disorders related to length of gestation and fetal growth
1787	8:778.9	Certain conditions originating in the perinatal period	Disorders related to length of gestation and fetal growth
1788	8:788	Certain conditions originating in the perinatal period	Disorders related to length of gestation and fetal growth
1789	8:788.4	Certain conditions originating in the perinatal period	Disorders related to length of gestation and fetal growth
1790	8:Y79	Certain conditions originating in the perinatal period	Disorders related to length of gestation and fetal growth
1791	9:764	Certain conditions originating in the perinatal period	Disorders related to length of gestation and fetal growth
1792	9:7640	Certain conditions originating in the perinatal period	Disorders related to length of gestation and fetal growth
1793	9:76400	Certain conditions originating in the perinatal period	Disorders related to length of gestation and fetal growth
1794	9:76401	Certain conditions originating in the perinatal period	Disorders related to length of gestation and fetal growth
1795	9:76402	Certain conditions originating in the perinatal period	Disorders related to length of gestation and fetal growth
1796	9:76403	Certain conditions originating in the perinatal period	Disorders related to length of gestation and fetal growth
1797	9:76404	Certain conditions originating in the perinatal period	Disorders related to length of gestation and fetal growth
1798	9:76405	Certain conditions originating in the perinatal period	Disorders related to length of gestation and fetal growth
1799	9:76406	Certain conditions originating in the perinatal period	Disorders related to length of gestation and fetal growth
1800	9:76407	Certain conditions originating in the perinatal period	Disorders related to length of gestation and fetal growth
1801	9:76408	Certain conditions originating in the perinatal period	Disorders related to length of gestation and fetal growth
1802	9:7641	Certain conditions originating in the perinatal period	Disorders related to length of gestation and fetal growth
1803	9:76410	Certain conditions originating in the perinatal period	Disorders related to length of gestation and fetal growth
1804	9:76411	Certain conditions originating in the perinatal period	Disorders related to length of gestation and fetal growth
1805	9:76412	Certain conditions originating in the perinatal period	Disorders related to length of gestation and fetal growth
1806	9:76413	Certain conditions originating in the perinatal period	Disorders related to length of gestation and fetal growth
1807	9:76414	Certain conditions originating in the perinatal period	Disorders related to length of gestation and fetal growth
1808	9:76415	Certain conditions originating in the perinatal period	Disorders related to length of gestation and fetal growth
1809	9:76416	Certain conditions originating in the perinatal period	Disorders related to length of gestation and fetal growth
1810	9:76417	Certain conditions originating in the perinatal period	Disorders related to length of gestation and fetal growth
1811	9:76418	Certain conditions originating in the perinatal period	Disorders related to length of gestation and fetal growth
1812	9:7642	Certain conditions originating in the perinatal period	Disorders related to length of gestation and fetal growth
1813	9:76420	Certain conditions originating in the perinatal period	Disorders related to length of gestation and fetal growth
1814	9:76421	Certain conditions originating in the perinatal period	Disorders related to length of gestation and fetal growth
1815	9:76422	Certain conditions originating in the perinatal period	Disorders related to length of gestation and fetal growth
1816	9:76423	Certain conditions originating in the perinatal period	Disorders related to length of gestation and fetal growth
1817	9:76424	Certain conditions originating in the perinatal period	Disorders related to length of gestation and fetal growth
1818	9:76425	Certain conditions originating in the perinatal period	Disorders related to length of gestation and fetal growth
1819	9:76426	Certain conditions originating in the perinatal period	Disorders related to length of gestation and fetal growth
1820	9:76427	Certain conditions originating in the perinatal period	Disorders related to length of gestation and fetal growth
1821	9:76428	Certain conditions originating in the perinatal period	Disorders related to length of gestation and fetal growth
1822	9:76429	Certain conditions originating in the perinatal period	Disorders related to length of gestation and fetal growth
1823	9:7649	Certain conditions originating in the perinatal period	Disorders related to length of gestation and fetal growth
1824	9:76490	Certain conditions originating in the perinatal period	Disorders related to length of gestation and fetal growth
1825	9:76491	Certain conditions originating in the perinatal period	Disorders related to length of gestation and fetal growth
1826	9:76492	Certain conditions originating in the perinatal period	Disorders related to length of gestation and fetal growth
1827	9:76493	Certain conditions originating in the perinatal period	Disorders related to length of gestation and fetal growth
1828	9:76494	Certain conditions originating in the perinatal period	Disorders related to length of gestation and fetal growth
1829	9:76495	Certain conditions originating in the perinatal period	Disorders related to length of gestation and fetal growth
1830	9:76496	Certain conditions originating in the perinatal period	Disorders related to length of gestation and fetal growth
1831	9:76497	Certain conditions originating in the perinatal period	Disorders related to length of gestation and fetal growth
1832	9:76498	Certain conditions originating in the perinatal period	Disorders related to length of gestation and fetal growth
1833	9:76499	Certain conditions originating in the perinatal period	Disorders related to length of gestation and fetal growth
1834	9:765	Certain conditions originating in the perinatal period	Disorders related to length of gestation and fetal growth
1835	9:7650	Certain conditions originating in the perinatal period	Disorders related to length of gestation and fetal growth
1836	9:76500	Certain conditions originating in the perinatal period	Disorders related to length of gestation and fetal growth
1837	9:76501	Certain conditions originating in the perinatal period	Disorders related to length of gestation and fetal growth
1838	9:76502	Certain conditions originating in the perinatal period	Disorders related to length of gestation and fetal growth
1839	9:76503	Certain conditions originating in the perinatal period	Disorders related to length of gestation and fetal growth
1840	9:76504	Certain conditions originating in the perinatal period	Disorders related to length of gestation and fetal growth
1841	9:76505	Certain conditions originating in the perinatal period	Disorders related to length of gestation and fetal growth
1842	9:76506	Certain conditions originating in the perinatal period	Disorders related to length of gestation and fetal growth
1843	9:76507	Certain conditions originating in the perinatal period	Disorders related to length of gestation and fetal growth
1844	9:76508	Certain conditions originating in the perinatal period	Disorders related to length of gestation and fetal growth
1845	9:76509	Certain conditions originating in the perinatal period	Disorders related to length of gestation and fetal growth
1846	9:7651	Certain conditions originating in the perinatal period	Disorders related to length of gestation and fetal growth
1847	9:76510	Certain conditions originating in the perinatal period	Disorders related to length of gestation and fetal growth
1848	9:76511	Certain conditions originating in the perinatal period	Disorders related to length of gestation and fetal growth
1849	9:76512	Certain conditions originating in the perinatal period	Disorders related to length of gestation and fetal growth
1850	9:76513	Certain conditions originating in the perinatal period	Disorders related to length of gestation and fetal growth
1851	9:76514	Certain conditions originating in the perinatal period	Disorders related to length of gestation and fetal growth
1852	9:76515	Certain conditions originating in the perinatal period	Disorders related to length of gestation and fetal growth
1853	9:76516	Certain conditions originating in the perinatal period	Disorders related to length of gestation and fetal growth
1854	9:76517	Certain conditions originating in the perinatal period	Disorders related to length of gestation and fetal growth
1855	9:76518	Certain conditions originating in the perinatal period	Disorders related to length of gestation and fetal growth
1856	9:76519	Certain conditions originating in the perinatal period	Disorders related to length of gestation and fetal growth
1857	9:7652	Certain conditions originating in the perinatal period	Disorders related to length of gestation and fetal growth
1858	9:76520	Certain conditions originating in the perinatal period	Disorders related to length of gestation and fetal growth
1859	9:76521	Certain conditions originating in the perinatal period	Disorders related to length of gestation and fetal growth
1860	9:76522	Certain conditions originating in the perinatal period	Disorders related to length of gestation and fetal growth
1861	9:76523	Certain conditions originating in the perinatal period	Disorders related to length of gestation and fetal growth
1862	9:76524	Certain conditions originating in the perinatal period	Disorders related to length of gestation and fetal growth
1863	9:76525	Certain conditions originating in the perinatal period	Disorders related to length of gestation and fetal growth
1864	9:76526	Certain conditions originating in the perinatal period	Disorders related to length of gestation and fetal growth
1865	9:76527	Certain conditions originating in the perinatal period	Disorders related to length of gestation and fetal growth
1866	9:76528	Certain conditions originating in the perinatal period	Disorders related to length of gestation and fetal growth
1867	9:766	Certain conditions originating in the perinatal period	Disorders related to length of gestation and fetal growth
1868	9:7660	Certain conditions originating in the perinatal period	Disorders related to length of gestation and fetal growth
1869	9:7661	Certain conditions originating in the perinatal period	Disorders related to length of gestation and fetal growth
1870	9:7662	Certain conditions originating in the perinatal period	Disorders related to length of gestation and fetal growth
1871	9:76621	Certain conditions originating in the perinatal period	Disorders related to length of gestation and fetal growth
1872	9:76622	Certain conditions originating in the perinatal period	Disorders related to length of gestation and fetal growth
1873	9:V213	Certain conditions originating in the perinatal period	Disorders related to length of gestation and fetal growth
1874	9:V2130	Certain conditions originating in the perinatal period	Disorders related to length of gestation and fetal growth
1875	9:V2131	Certain conditions originating in the perinatal period	Disorders related to length of gestation and fetal growth
1876	9:V2132	Certain conditions originating in the perinatal period	Disorders related to length of gestation and fetal growth
1877	9:V2133	Certain conditions originating in the perinatal period	Disorders related to length of gestation and fetal growth
1878	9:V2134	Certain conditions originating in the perinatal period	Disorders related to length of gestation and fetal growth
1879	9:V2135	Certain conditions originating in the perinatal period	Disorders related to length of gestation and fetal growth
1880	10:P00	Certain conditions originating in the perinatal period	Fetus and newborn affected by maternal factors and by complications of pregnancy, labour and delivery
1881	10:P01	Certain conditions originating in the perinatal period	Fetus and newborn affected by maternal factors and by complications of pregnancy, labour and delivery
1882	10:P02	Certain conditions originating in the perinatal period	Fetus and newborn affected by maternal factors and by complications of pregnancy, labour and delivery
1883	10:P03	Certain conditions originating in the perinatal period	Fetus and newborn affected by maternal factors and by complications of pregnancy, labour and delivery
1884	10:P04	Certain conditions originating in the perinatal period	Fetus and newborn affected by maternal factors and by complications of pregnancy, labour and delivery
1885	8:661	Certain conditions originating in the perinatal period	Fetus and newborn affected by maternal factors and by complications of pregnancy, labour and delivery
1886	8:661.4	Certain conditions originating in the perinatal period	Fetus and newborn affected by maternal factors and by complications of pregnancy, labour and delivery
1887	8:661.5	Certain conditions originating in the perinatal period	Fetus and newborn affected by maternal factors and by complications of pregnancy, labour and delivery
1888	8:661.6	Certain conditions originating in the perinatal period	Fetus and newborn affected by maternal factors and by complications of pregnancy, labour and delivery
1889	8:760	Certain conditions originating in the perinatal period	Fetus and newborn affected by maternal factors and by complications of pregnancy, labour and delivery
1890	8:760.2	Certain conditions originating in the perinatal period	Fetus and newborn affected by maternal factors and by complications of pregnancy, labour and delivery
1891	8:760.3	Certain conditions originating in the perinatal period	Fetus and newborn affected by maternal factors and by complications of pregnancy, labour and delivery
1892	8:760.5	Certain conditions originating in the perinatal period	Fetus and newborn affected by maternal factors and by complications of pregnancy, labour and delivery
1893	8:761	Certain conditions originating in the perinatal period	Fetus and newborn affected by maternal factors and by complications of pregnancy, labour and delivery
1894	8:761.6	Certain conditions originating in the perinatal period	Fetus and newborn affected by maternal factors and by complications of pregnancy, labour and delivery
1895	8:761.7	Certain conditions originating in the perinatal period	Fetus and newborn affected by maternal factors and by complications of pregnancy, labour and delivery
1896	8:761.9	Certain conditions originating in the perinatal period	Fetus and newborn affected by maternal factors and by complications of pregnancy, labour and delivery
1897	8:763	Certain conditions originating in the perinatal period	Fetus and newborn affected by maternal factors and by complications of pregnancy, labour and delivery
1898	8:763.1	Certain conditions originating in the perinatal period	Fetus and newborn affected by maternal factors and by complications of pregnancy, labour and delivery
1899	8:763.9	Certain conditions originating in the perinatal period	Fetus and newborn affected by maternal factors and by complications of pregnancy, labour and delivery
1900	8:765	Certain conditions originating in the perinatal period	Fetus and newborn affected by maternal factors and by complications of pregnancy, labour and delivery
1901	8:765.9	Certain conditions originating in the perinatal period	Fetus and newborn affected by maternal factors and by complications of pregnancy, labour and delivery
1902	8:766	Certain conditions originating in the perinatal period	Fetus and newborn affected by maternal factors and by complications of pregnancy, labour and delivery
1903	8:766.9	Certain conditions originating in the perinatal period	Fetus and newborn affected by maternal factors and by complications of pregnancy, labour and delivery
1904	8:767	Certain conditions originating in the perinatal period	Fetus and newborn affected by maternal factors and by complications of pregnancy, labour and delivery
1905	8:767.3	Certain conditions originating in the perinatal period	Fetus and newborn affected by maternal factors and by complications of pregnancy, labour and delivery
1906	8:768	Certain conditions originating in the perinatal period	Fetus and newborn affected by maternal factors and by complications of pregnancy, labour and delivery
1907	8:768.9	Certain conditions originating in the perinatal period	Fetus and newborn affected by maternal factors and by complications of pregnancy, labour and delivery
1908	8:769	Certain conditions originating in the perinatal period	Fetus and newborn affected by maternal factors and by complications of pregnancy, labour and delivery
1909	8:769.0	Certain conditions originating in the perinatal period	Fetus and newborn affected by maternal factors and by complications of pregnancy, labour and delivery
1910	8:769.1	Certain conditions originating in the perinatal period	Fetus and newborn affected by maternal factors and by complications of pregnancy, labour and delivery
1911	8:769.2	Certain conditions originating in the perinatal period	Fetus and newborn affected by maternal factors and by complications of pregnancy, labour and delivery
1912	8:769.4	Certain conditions originating in the perinatal period	Fetus and newborn affected by maternal factors and by complications of pregnancy, labour and delivery
1913	8:769.5	Certain conditions originating in the perinatal period	Fetus and newborn affected by maternal factors and by complications of pregnancy, labour and delivery
1914	8:769.9	Certain conditions originating in the perinatal period	Fetus and newborn affected by maternal factors and by complications of pregnancy, labour and delivery
1915	8:770	Certain conditions originating in the perinatal period	Fetus and newborn affected by maternal factors and by complications of pregnancy, labour and delivery
1916	8:770.0	Certain conditions originating in the perinatal period	Fetus and newborn affected by maternal factors and by complications of pregnancy, labour and delivery
1917	8:770.1	Certain conditions originating in the perinatal period	Fetus and newborn affected by maternal factors and by complications of pregnancy, labour and delivery
1918	8:770.8	Certain conditions originating in the perinatal period	Fetus and newborn affected by maternal factors and by complications of pregnancy, labour and delivery
1919	8:770.9	Certain conditions originating in the perinatal period	Fetus and newborn affected by maternal factors and by complications of pregnancy, labour and delivery
1920	8:771	Certain conditions originating in the perinatal period	Fetus and newborn affected by maternal factors and by complications of pregnancy, labour and delivery
1921	8:771.0	Certain conditions originating in the perinatal period	Fetus and newborn affected by maternal factors and by complications of pregnancy, labour and delivery
1922	8:771.1	Certain conditions originating in the perinatal period	Fetus and newborn affected by maternal factors and by complications of pregnancy, labour and delivery
1923	8:771.9	Certain conditions originating in the perinatal period	Fetus and newborn affected by maternal factors and by complications of pregnancy, labour and delivery
1924	8:772	Certain conditions originating in the perinatal period	Fetus and newborn affected by maternal factors and by complications of pregnancy, labour and delivery
1925	8:772.9	Certain conditions originating in the perinatal period	Fetus and newborn affected by maternal factors and by complications of pregnancy, labour and delivery
1926	8:778	Certain conditions originating in the perinatal period	Fetus and newborn affected by maternal factors and by complications of pregnancy, labour and delivery
1927	8:778.9	Certain conditions originating in the perinatal period	Fetus and newborn affected by maternal factors and by complications of pregnancy, labour and delivery
1928	8:Y61	Certain conditions originating in the perinatal period	Fetus and newborn affected by maternal factors and by complications of pregnancy, labour and delivery
1929	9:760	Certain conditions originating in the perinatal period	Fetus and newborn affected by maternal factors and by complications of pregnancy, labour and delivery
1930	9:7600	Certain conditions originating in the perinatal period	Fetus and newborn affected by maternal factors and by complications of pregnancy, labour and delivery
1931	9:7601	Certain conditions originating in the perinatal period	Fetus and newborn affected by maternal factors and by complications of pregnancy, labour and delivery
1932	9:7602	Certain conditions originating in the perinatal period	Fetus and newborn affected by maternal factors and by complications of pregnancy, labour and delivery
1933	9:7603	Certain conditions originating in the perinatal period	Fetus and newborn affected by maternal factors and by complications of pregnancy, labour and delivery
1934	9:7604	Certain conditions originating in the perinatal period	Fetus and newborn affected by maternal factors and by complications of pregnancy, labour and delivery
1935	9:7605	Certain conditions originating in the perinatal period	Fetus and newborn affected by maternal factors and by complications of pregnancy, labour and delivery
1936	9:7606	Certain conditions originating in the perinatal period	Fetus and newborn affected by maternal factors and by complications of pregnancy, labour and delivery
1937	9:76061	Certain conditions originating in the perinatal period	Fetus and newborn affected by maternal factors and by complications of pregnancy, labour and delivery
1938	9:76062	Certain conditions originating in the perinatal period	Fetus and newborn affected by maternal factors and by complications of pregnancy, labour and delivery
1939	9:76063	Certain conditions originating in the perinatal period	Fetus and newborn affected by maternal factors and by complications of pregnancy, labour and delivery
1940	9:76064	Certain conditions originating in the perinatal period	Fetus and newborn affected by maternal factors and by complications of pregnancy, labour and delivery
1941	9:7607	Certain conditions originating in the perinatal period	Fetus and newborn affected by maternal factors and by complications of pregnancy, labour and delivery
1942	9:76070	Certain conditions originating in the perinatal period	Fetus and newborn affected by maternal factors and by complications of pregnancy, labour and delivery
1943	9:76071	Certain conditions originating in the perinatal period	Fetus and newborn affected by maternal factors and by complications of pregnancy, labour and delivery
1944	9:76072	Certain conditions originating in the perinatal period	Fetus and newborn affected by maternal factors and by complications of pregnancy, labour and delivery
1945	9:76073	Certain conditions originating in the perinatal period	Fetus and newborn affected by maternal factors and by complications of pregnancy, labour and delivery
1946	9:76074	Certain conditions originating in the perinatal period	Fetus and newborn affected by maternal factors and by complications of pregnancy, labour and delivery
1947	9:76075	Certain conditions originating in the perinatal period	Fetus and newborn affected by maternal factors and by complications of pregnancy, labour and delivery
1948	9:76076	Certain conditions originating in the perinatal period	Fetus and newborn affected by maternal factors and by complications of pregnancy, labour and delivery
1949	9:76078	Certain conditions originating in the perinatal period	Fetus and newborn affected by maternal factors and by complications of pregnancy, labour and delivery
1950	9:76079	Certain conditions originating in the perinatal period	Fetus and newborn affected by maternal factors and by complications of pregnancy, labour and delivery
1951	9:7608	Certain conditions originating in the perinatal period	Fetus and newborn affected by maternal factors and by complications of pregnancy, labour and delivery
1952	9:7609	Certain conditions originating in the perinatal period	Fetus and newborn affected by maternal factors and by complications of pregnancy, labour and delivery
1953	9:761	Certain conditions originating in the perinatal period	Fetus and newborn affected by maternal factors and by complications of pregnancy, labour and delivery
1954	9:7610	Certain conditions originating in the perinatal period	Fetus and newborn affected by maternal factors and by complications of pregnancy, labour and delivery
1955	9:7611	Certain conditions originating in the perinatal period	Fetus and newborn affected by maternal factors and by complications of pregnancy, labour and delivery
1956	9:7612	Certain conditions originating in the perinatal period	Fetus and newborn affected by maternal factors and by complications of pregnancy, labour and delivery
1957	9:7613	Certain conditions originating in the perinatal period	Fetus and newborn affected by maternal factors and by complications of pregnancy, labour and delivery
1958	9:7614	Certain conditions originating in the perinatal period	Fetus and newborn affected by maternal factors and by complications of pregnancy, labour and delivery
1959	9:7615	Certain conditions originating in the perinatal period	Fetus and newborn affected by maternal factors and by complications of pregnancy, labour and delivery
1960	9:7616	Certain conditions originating in the perinatal period	Fetus and newborn affected by maternal factors and by complications of pregnancy, labour and delivery
1961	9:7617	Certain conditions originating in the perinatal period	Fetus and newborn affected by maternal factors and by complications of pregnancy, labour and delivery
1962	9:7618	Certain conditions originating in the perinatal period	Fetus and newborn affected by maternal factors and by complications of pregnancy, labour and delivery
1963	9:7619	Certain conditions originating in the perinatal period	Fetus and newborn affected by maternal factors and by complications of pregnancy, labour and delivery
1964	9:762	Certain conditions originating in the perinatal period	Fetus and newborn affected by maternal factors and by complications of pregnancy, labour and delivery
1965	9:7620	Certain conditions originating in the perinatal period	Fetus and newborn affected by maternal factors and by complications of pregnancy, labour and delivery
1966	9:7621	Certain conditions originating in the perinatal period	Fetus and newborn affected by maternal factors and by complications of pregnancy, labour and delivery
1967	9:7622	Certain conditions originating in the perinatal period	Fetus and newborn affected by maternal factors and by complications of pregnancy, labour and delivery
1968	9:7623	Certain conditions originating in the perinatal period	Fetus and newborn affected by maternal factors and by complications of pregnancy, labour and delivery
1969	9:7624	Certain conditions originating in the perinatal period	Fetus and newborn affected by maternal factors and by complications of pregnancy, labour and delivery
1970	9:7625	Certain conditions originating in the perinatal period	Fetus and newborn affected by maternal factors and by complications of pregnancy, labour and delivery
1971	9:7626	Certain conditions originating in the perinatal period	Fetus and newborn affected by maternal factors and by complications of pregnancy, labour and delivery
1972	9:7627	Certain conditions originating in the perinatal period	Fetus and newborn affected by maternal factors and by complications of pregnancy, labour and delivery
1973	9:7628	Certain conditions originating in the perinatal period	Fetus and newborn affected by maternal factors and by complications of pregnancy, labour and delivery
1974	9:7629	Certain conditions originating in the perinatal period	Fetus and newborn affected by maternal factors and by complications of pregnancy, labour and delivery
1975	9:763	Certain conditions originating in the perinatal period	Fetus and newborn affected by maternal factors and by complications of pregnancy, labour and delivery
1976	9:7630	Certain conditions originating in the perinatal period	Fetus and newborn affected by maternal factors and by complications of pregnancy, labour and delivery
1977	9:7631	Certain conditions originating in the perinatal period	Fetus and newborn affected by maternal factors and by complications of pregnancy, labour and delivery
1978	9:7632	Certain conditions originating in the perinatal period	Fetus and newborn affected by maternal factors and by complications of pregnancy, labour and delivery
1979	9:7633	Certain conditions originating in the perinatal period	Fetus and newborn affected by maternal factors and by complications of pregnancy, labour and delivery
1980	9:7634	Certain conditions originating in the perinatal period	Fetus and newborn affected by maternal factors and by complications of pregnancy, labour and delivery
1981	9:7635	Certain conditions originating in the perinatal period	Fetus and newborn affected by maternal factors and by complications of pregnancy, labour and delivery
1982	9:7636	Certain conditions originating in the perinatal period	Fetus and newborn affected by maternal factors and by complications of pregnancy, labour and delivery
1983	9:7637	Certain conditions originating in the perinatal period	Fetus and newborn affected by maternal factors and by complications of pregnancy, labour and delivery
1984	9:7638	Certain conditions originating in the perinatal period	Fetus and newborn affected by maternal factors and by complications of pregnancy, labour and delivery
1985	9:76381	Certain conditions originating in the perinatal period	Fetus and newborn affected by maternal factors and by complications of pregnancy, labour and delivery
1986	9:76382	Certain conditions originating in the perinatal period	Fetus and newborn affected by maternal factors and by complications of pregnancy, labour and delivery
1987	9:76383	Certain conditions originating in the perinatal period	Fetus and newborn affected by maternal factors and by complications of pregnancy, labour and delivery
1988	9:76384	Certain conditions originating in the perinatal period	Fetus and newborn affected by maternal factors and by complications of pregnancy, labour and delivery
1989	9:76389	Certain conditions originating in the perinatal period	Fetus and newborn affected by maternal factors and by complications of pregnancy, labour and delivery
1990	9:7639	Certain conditions originating in the perinatal period	Fetus and newborn affected by maternal factors and by complications of pregnancy, labour and delivery
1991	9:V29	Certain conditions originating in the perinatal period	Fetus and newborn affected by maternal factors and by complications of pregnancy, labour and delivery
1992	9:V290	Certain conditions originating in the perinatal period	Fetus and newborn affected by maternal factors and by complications of pregnancy, labour and delivery
1993	9:V291	Certain conditions originating in the perinatal period	Fetus and newborn affected by maternal factors and by complications of pregnancy, labour and delivery
1994	9:V292	Certain conditions originating in the perinatal period	Fetus and newborn affected by maternal factors and by complications of pregnancy, labour and delivery
1995	9:V293	Certain conditions originating in the perinatal period	Fetus and newborn affected by maternal factors and by complications of pregnancy, labour and delivery
1996	9:V298	Certain conditions originating in the perinatal period	Fetus and newborn affected by maternal factors and by complications of pregnancy, labour and delivery
1997	9:V299	Certain conditions originating in the perinatal period	Fetus and newborn affected by maternal factors and by complications of pregnancy, labour and delivery
1998	10:P50	Certain conditions originating in the perinatal period	Haemorrhagic and haematological disorders of fetus and newborn
[truncated: 25,733 more rows]
