# Supplementary material for: Measurable health effects associated with the daylight saving time shift
Source: PLoS Comput Biol. 2020 Jun 8;16(6):e1007927. doi: 10.1371/journal.pcbi.1007927 (PMC7302868; doi:10.1371/journal.pcbi.1007927)
Supplement: S16 Table — (CSV) [file pcbi.1007927.s017.csv]

	SE UniICD	System	Description
0	10:R90	Abnormal clinical and laboratory findings, not elsewhere classified	On diagnostic imaging and in function studies, without diagnosis
1	10:R91	Abnormal clinical and laboratory findings, not elsewhere classified	On diagnostic imaging and in function studies, without diagnosis
2	10:R92	Abnormal clinical and laboratory findings, not elsewhere classified	On diagnostic imaging and in function studies, without diagnosis
3	10:R93	Abnormal clinical and laboratory findings, not elsewhere classified	On diagnostic imaging and in function studies, without diagnosis
4	10:R94	Abnormal clinical and laboratory findings, not elsewhere classified	On diagnostic imaging and in function studies, without diagnosis
5	8:306	Abnormal clinical and laboratory findings, not elsewhere classified	On diagnostic imaging and in function studies, without diagnosis
6	8:458	Abnormal clinical and laboratory findings, not elsewhere classified	On diagnostic imaging and in function studies, without diagnosis
7	8:508	Abnormal clinical and laboratory findings, not elsewhere classified	On diagnostic imaging and in function studies, without diagnosis
8	8:526	Abnormal clinical and laboratory findings, not elsewhere classified	On diagnostic imaging and in function studies, without diagnosis
9	8:781	Abnormal clinical and laboratory findings, not elsewhere classified	On diagnostic imaging and in function studies, without diagnosis
10	8:783	Abnormal clinical and laboratory findings, not elsewhere classified	On diagnostic imaging and in function studies, without diagnosis
11	8:788	Abnormal clinical and laboratory findings, not elsewhere classified	On diagnostic imaging and in function studies, without diagnosis
12	8:788,9	Abnormal clinical and laboratory findings, not elsewhere classified	On diagnostic imaging and in function studies, without diagnosis
13	8:791	Abnormal clinical and laboratory findings, not elsewhere classified	On diagnostic imaging and in function studies, without diagnosis
14	8:796	Abnormal clinical and laboratory findings, not elsewhere classified	On diagnostic imaging and in function studies, without diagnosis
15	9:784	Abnormal clinical and laboratory findings, not elsewhere classified	On diagnostic imaging and in function studies, without diagnosis
16	9:784C	Abnormal clinical and laboratory findings, not elsewhere classified	On diagnostic imaging and in function studies, without diagnosis
17	9:793	Abnormal clinical and laboratory findings, not elsewhere classified	On diagnostic imaging and in function studies, without diagnosis
18	9:793A	Abnormal clinical and laboratory findings, not elsewhere classified	On diagnostic imaging and in function studies, without diagnosis
19	9:793B	Abnormal clinical and laboratory findings, not elsewhere classified	On diagnostic imaging and in function studies, without diagnosis
20	9:793C	Abnormal clinical and laboratory findings, not elsewhere classified	On diagnostic imaging and in function studies, without diagnosis
21	9:793D	Abnormal clinical and laboratory findings, not elsewhere classified	On diagnostic imaging and in function studies, without diagnosis
22	9:793E	Abnormal clinical and laboratory findings, not elsewhere classified	On diagnostic imaging and in function studies, without diagnosis
23	9:793F	Abnormal clinical and laboratory findings, not elsewhere classified	On diagnostic imaging and in function studies, without diagnosis
24	9:793G	Abnormal clinical and laboratory findings, not elsewhere classified	On diagnostic imaging and in function studies, without diagnosis
25	9:793H	Abnormal clinical and laboratory findings, not elsewhere classified	On diagnostic imaging and in function studies, without diagnosis
26	9:793W	Abnormal clinical and laboratory findings, not elsewhere classified	On diagnostic imaging and in function studies, without diagnosis
27	9:793X	Abnormal clinical and laboratory findings, not elsewhere classified	On diagnostic imaging and in function studies, without diagnosis
28	9:794	Abnormal clinical and laboratory findings, not elsewhere classified	On diagnostic imaging and in function studies, without diagnosis
29	9:794A	Abnormal clinical and laboratory findings, not elsewhere classified	On diagnostic imaging and in function studies, without diagnosis
30	9:794B	Abnormal clinical and laboratory findings, not elsewhere classified	On diagnostic imaging and in function studies, without diagnosis
31	9:794C	Abnormal clinical and laboratory findings, not elsewhere classified	On diagnostic imaging and in function studies, without diagnosis
32	9:794D	Abnormal clinical and laboratory findings, not elsewhere classified	On diagnostic imaging and in function studies, without diagnosis
33	9:794E	Abnormal clinical and laboratory findings, not elsewhere classified	On diagnostic imaging and in function studies, without diagnosis
34	9:794F	Abnormal clinical and laboratory findings, not elsewhere classified	On diagnostic imaging and in function studies, without diagnosis
35	9:794G	Abnormal clinical and laboratory findings, not elsewhere classified	On diagnostic imaging and in function studies, without diagnosis
36	9:794H	Abnormal clinical and laboratory findings, not elsewhere classified	On diagnostic imaging and in function studies, without diagnosis
37	9:794W	Abnormal clinical and laboratory findings, not elsewhere classified	On diagnostic imaging and in function studies, without diagnosis
38	9:794X	Abnormal clinical and laboratory findings, not elsewhere classified	On diagnostic imaging and in function studies, without diagnosis
39	10:R70	Abnormal clinical and laboratory findings, not elsewhere classified	On examination of blood, without diagnosis
40	10:R71	Abnormal clinical and laboratory findings, not elsewhere classified	On examination of blood, without diagnosis
41	10:R73	Abnormal clinical and laboratory findings, not elsewhere classified	On examination of blood, without diagnosis
42	10:R74	Abnormal clinical and laboratory findings, not elsewhere classified	On examination of blood, without diagnosis
43	10:R75	Abnormal clinical and laboratory findings, not elsewhere classified	On examination of blood, without diagnosis
44	10:R76	Abnormal clinical and laboratory findings, not elsewhere classified	On examination of blood, without diagnosis
45	10:R77	Abnormal clinical and laboratory findings, not elsewhere classified	On examination of blood, without diagnosis
46	10:R78	Abnormal clinical and laboratory findings, not elsewhere classified	On examination of blood, without diagnosis
47	10:R79	Abnormal clinical and laboratory findings, not elsewhere classified	On examination of blood, without diagnosis
48	8:037	Abnormal clinical and laboratory findings, not elsewhere classified	On examination of blood, without diagnosis
49	8:039	Abnormal clinical and laboratory findings, not elsewhere classified	On examination of blood, without diagnosis
50	8:039,9	Abnormal clinical and laboratory findings, not elsewhere classified	On examination of blood, without diagnosis
51	8:056	Abnormal clinical and laboratory findings, not elsewhere classified	On examination of blood, without diagnosis
52	8:079	Abnormal clinical and laboratory findings, not elsewhere classified	On examination of blood, without diagnosis
53	8:112	Abnormal clinical and laboratory findings, not elsewhere classified	On examination of blood, without diagnosis
54	8:360	Abnormal clinical and laboratory findings, not elsewhere classified	On examination of blood, without diagnosis
55	8:368	Abnormal clinical and laboratory findings, not elsewhere classified	On examination of blood, without diagnosis
56	8:678	Abnormal clinical and laboratory findings, not elsewhere classified	On examination of blood, without diagnosis
57	8:758	Abnormal clinical and laboratory findings, not elsewhere classified	On examination of blood, without diagnosis
58	8:771	Abnormal clinical and laboratory findings, not elsewhere classified	On examination of blood, without diagnosis
59	8:778	Abnormal clinical and laboratory findings, not elsewhere classified	On examination of blood, without diagnosis
60	8:778,9	Abnormal clinical and laboratory findings, not elsewhere classified	On examination of blood, without diagnosis
61	8:788	Abnormal clinical and laboratory findings, not elsewhere classified	On examination of blood, without diagnosis
62	8:788,9	Abnormal clinical and laboratory findings, not elsewhere classified	On examination of blood, without diagnosis
63	9:771	Abnormal clinical and laboratory findings, not elsewhere classified	On examination of blood, without diagnosis
64	9:771W	Abnormal clinical and laboratory findings, not elsewhere classified	On examination of blood, without diagnosis
65	9:790	Abnormal clinical and laboratory findings, not elsewhere classified	On examination of blood, without diagnosis
66	9:790A	Abnormal clinical and laboratory findings, not elsewhere classified	On examination of blood, without diagnosis
67	9:790B	Abnormal clinical and laboratory findings, not elsewhere classified	On examination of blood, without diagnosis
68	9:790C	Abnormal clinical and laboratory findings, not elsewhere classified	On examination of blood, without diagnosis
69	9:790D	Abnormal clinical and laboratory findings, not elsewhere classified	On examination of blood, without diagnosis
70	9:790E	Abnormal clinical and laboratory findings, not elsewhere classified	On examination of blood, without diagnosis
71	9:790F	Abnormal clinical and laboratory findings, not elsewhere classified	On examination of blood, without diagnosis
72	9:790G	Abnormal clinical and laboratory findings, not elsewhere classified	On examination of blood, without diagnosis
73	9:790H	Abnormal clinical and laboratory findings, not elsewhere classified	On examination of blood, without diagnosis
74	9:790X	Abnormal clinical and laboratory findings, not elsewhere classified	On examination of blood, without diagnosis
75	9:795	Abnormal clinical and laboratory findings, not elsewhere classified	On examination of blood, without diagnosis
76	9:795F	Abnormal clinical and laboratory findings, not elsewhere classified	On examination of blood, without diagnosis
77	9:795G	Abnormal clinical and laboratory findings, not elsewhere classified	On examination of blood, without diagnosis
78	9:795H	Abnormal clinical and laboratory findings, not elsewhere classified	On examination of blood, without diagnosis
79	10:R83	Abnormal clinical and laboratory findings, not elsewhere classified	On examination of other body fluids, substances and tissues, without diagnosis
80	10:R84	Abnormal clinical and laboratory findings, not elsewhere classified	On examination of other body fluids, substances and tissues, without diagnosis
81	10:R85	Abnormal clinical and laboratory findings, not elsewhere classified	On examination of other body fluids, substances and tissues, without diagnosis
82	10:R86	Abnormal clinical and laboratory findings, not elsewhere classified	On examination of other body fluids, substances and tissues, without diagnosis
83	10:R87	Abnormal clinical and laboratory findings, not elsewhere classified	On examination of other body fluids, substances and tissues, without diagnosis
84	10:R88	Abnormal clinical and laboratory findings, not elsewhere classified	On examination of other body fluids, substances and tissues, without diagnosis
85	10:R89	Abnormal clinical and laboratory findings, not elsewhere classified	On examination of other body fluids, substances and tissues, without diagnosis
86	8:458	Abnormal clinical and laboratory findings, not elsewhere classified	On examination of other body fluids, substances and tissues, without diagnosis
87	8:788	Abnormal clinical and laboratory findings, not elsewhere classified	On examination of other body fluids, substances and tissues, without diagnosis
88	8:788,9	Abnormal clinical and laboratory findings, not elsewhere classified	On examination of other body fluids, substances and tissues, without diagnosis
89	8:796	Abnormal clinical and laboratory findings, not elsewhere classified	On examination of other body fluids, substances and tissues, without diagnosis
90	8:796,9	Abnormal clinical and laboratory findings, not elsewhere classified	On examination of other body fluids, substances and tissues, without diagnosis
91	9:792	Abnormal clinical and laboratory findings, not elsewhere classified	On examination of other body fluids, substances and tissues, without diagnosis
92	9:792A	Abnormal clinical and laboratory findings, not elsewhere classified	On examination of other body fluids, substances and tissues, without diagnosis
93	9:792C	Abnormal clinical and laboratory findings, not elsewhere classified	On examination of other body fluids, substances and tissues, without diagnosis
94	9:792E	Abnormal clinical and laboratory findings, not elsewhere classified	On examination of other body fluids, substances and tissues, without diagnosis
95	9:792F	Abnormal clinical and laboratory findings, not elsewhere classified	On examination of other body fluids, substances and tissues, without diagnosis
96	9:792X	Abnormal clinical and laboratory findings, not elsewhere classified	On examination of other body fluids, substances and tissues, without diagnosis
97	9:795	Abnormal clinical and laboratory findings, not elsewhere classified	On examination of other body fluids, substances and tissues, without diagnosis
98	9:795A	Abnormal clinical and laboratory findings, not elsewhere classified	On examination of other body fluids, substances and tissues, without diagnosis
99	9:795B	Abnormal clinical and laboratory findings, not elsewhere classified	On examination of other body fluids, substances and tissues, without diagnosis
100	9:795C	Abnormal clinical and laboratory findings, not elsewhere classified	On examination of other body fluids, substances and tissues, without diagnosis
101	9:795D	Abnormal clinical and laboratory findings, not elsewhere classified	On examination of other body fluids, substances and tissues, without diagnosis
102	9:795E	Abnormal clinical and laboratory findings, not elsewhere classified	On examination of other body fluids, substances and tissues, without diagnosis
103	9:796	Abnormal clinical and laboratory findings, not elsewhere classified	On examination of other body fluids, substances and tissues, without diagnosis
104	9:796A	Abnormal clinical and laboratory findings, not elsewhere classified	On examination of other body fluids, substances and tissues, without diagnosis
105	9:796H	Abnormal clinical and laboratory findings, not elsewhere classified	On examination of other body fluids, substances and tissues, without diagnosis
106	10:R80	Abnormal clinical and laboratory findings, not elsewhere classified	On examination of urine, without diagnosis
107	10:R81	Abnormal clinical and laboratory findings, not elsewhere classified	On examination of urine, without diagnosis
108	10:R82	Abnormal clinical and laboratory findings, not elsewhere classified	On examination of urine, without diagnosis
109	8:458	Abnormal clinical and laboratory findings, not elsewhere classified	On examination of urine, without diagnosis
110	8:593	Abnormal clinical and laboratory findings, not elsewhere classified	On examination of urine, without diagnosis
111	8:593,2	Abnormal clinical and laboratory findings, not elsewhere classified	On examination of urine, without diagnosis
112	8:788	Abnormal clinical and laboratory findings, not elsewhere classified	On examination of urine, without diagnosis
113	8:788,9	Abnormal clinical and laboratory findings, not elsewhere classified	On examination of urine, without diagnosis
114	8:789	Abnormal clinical and laboratory findings, not elsewhere classified	On examination of urine, without diagnosis
115	8:789,0	Abnormal clinical and laboratory findings, not elsewhere classified	On examination of urine, without diagnosis
116	8:789,2	Abnormal clinical and laboratory findings, not elsewhere classified	On examination of urine, without diagnosis
117	8:789,4	Abnormal clinical and laboratory findings, not elsewhere classified	On examination of urine, without diagnosis
118	8:789,5	Abnormal clinical and laboratory findings, not elsewhere classified	On examination of urine, without diagnosis
119	8:789,6	Abnormal clinical and laboratory findings, not elsewhere classified	On examination of urine, without diagnosis
120	8:789,9	Abnormal clinical and laboratory findings, not elsewhere classified	On examination of urine, without diagnosis
121	8:796	Abnormal clinical and laboratory findings, not elsewhere classified	On examination of urine, without diagnosis
122	9:593	Abnormal clinical and laboratory findings, not elsewhere classified	On examination of urine, without diagnosis
123	9:593G	Abnormal clinical and laboratory findings, not elsewhere classified	On examination of urine, without diagnosis
124	9:791	Abnormal clinical and laboratory findings, not elsewhere classified	On examination of urine, without diagnosis
125	9:791A	Abnormal clinical and laboratory findings, not elsewhere classified	On examination of urine, without diagnosis
126	9:791B	Abnormal clinical and laboratory findings, not elsewhere classified	On examination of urine, without diagnosis
127	9:791C	Abnormal clinical and laboratory findings, not elsewhere classified	On examination of urine, without diagnosis
128	9:791D	Abnormal clinical and laboratory findings, not elsewhere classified	On examination of urine, without diagnosis
129	9:791E	Abnormal clinical and laboratory findings, not elsewhere classified	On examination of urine, without diagnosis
130	9:791F	Abnormal clinical and laboratory findings, not elsewhere classified	On examination of urine, without diagnosis
131	9:791G	Abnormal clinical and laboratory findings, not elsewhere classified	On examination of urine, without diagnosis
132	9:791H	Abnormal clinical and laboratory findings, not elsewhere classified	On examination of urine, without diagnosis
133	9:791X	Abnormal clinical and laboratory findings, not elsewhere classified	On examination of urine, without diagnosis
134	9:796	Abnormal clinical and laboratory findings, not elsewhere classified	On examination of urine, without diagnosis
135	9:796A	Abnormal clinical and laboratory findings, not elsewhere classified	On examination of urine, without diagnosis
136	10:A20	Bacterial infections, and other intestinal infectious diseases, and STDs	Certain zoonotic bacterial diseases
137	10:A21	Bacterial infections, and other intestinal infectious diseases, and STDs	Certain zoonotic bacterial diseases
138	10:A22	Bacterial infections, and other intestinal infectious diseases, and STDs	Certain zoonotic bacterial diseases
139	10:A23	Bacterial infections, and other intestinal infectious diseases, and STDs	Certain zoonotic bacterial diseases
140	10:A24	Bacterial infections, and other intestinal infectious diseases, and STDs	Certain zoonotic bacterial diseases
141	10:A25	Bacterial infections, and other intestinal infectious diseases, and STDs	Certain zoonotic bacterial diseases
142	10:A26	Bacterial infections, and other intestinal infectious diseases, and STDs	Certain zoonotic bacterial diseases
143	10:A27	Bacterial infections, and other intestinal infectious diseases, and STDs	Certain zoonotic bacterial diseases
144	10:A28	Bacterial infections, and other intestinal infectious diseases, and STDs	Certain zoonotic bacterial diseases
145	8:020	Bacterial infections, and other intestinal infectious diseases, and STDs	Certain zoonotic bacterial diseases
146	8:020,0	Bacterial infections, and other intestinal infectious diseases, and STDs	Certain zoonotic bacterial diseases
147	8:020,1	Bacterial infections, and other intestinal infectious diseases, and STDs	Certain zoonotic bacterial diseases
148	8:020,9	Bacterial infections, and other intestinal infectious diseases, and STDs	Certain zoonotic bacterial diseases
149	8:021	Bacterial infections, and other intestinal infectious diseases, and STDs	Certain zoonotic bacterial diseases
150	8:022	Bacterial infections, and other intestinal infectious diseases, and STDs	Certain zoonotic bacterial diseases
151	8:023	Bacterial infections, and other intestinal infectious diseases, and STDs	Certain zoonotic bacterial diseases
152	8:023,0	Bacterial infections, and other intestinal infectious diseases, and STDs	Certain zoonotic bacterial diseases
153	8:023,1	Bacterial infections, and other intestinal infectious diseases, and STDs	Certain zoonotic bacterial diseases
154	8:023,2	Bacterial infections, and other intestinal infectious diseases, and STDs	Certain zoonotic bacterial diseases
155	8:023,9	Bacterial infections, and other intestinal infectious diseases, and STDs	Certain zoonotic bacterial diseases
156	8:024	Bacterial infections, and other intestinal infectious diseases, and STDs	Certain zoonotic bacterial diseases
157	8:025	Bacterial infections, and other intestinal infectious diseases, and STDs	Certain zoonotic bacterial diseases
158	8:026	Bacterial infections, and other intestinal infectious diseases, and STDs	Certain zoonotic bacterial diseases
159	8:026,1	Bacterial infections, and other intestinal infectious diseases, and STDs	Certain zoonotic bacterial diseases
160	8:026,2	Bacterial infections, and other intestinal infectious diseases, and STDs	Certain zoonotic bacterial diseases
161	8:026,9	Bacterial infections, and other intestinal infectious diseases, and STDs	Certain zoonotic bacterial diseases
162	8:027	Bacterial infections, and other intestinal infectious diseases, and STDs	Certain zoonotic bacterial diseases
163	8:027,1	Bacterial infections, and other intestinal infectious diseases, and STDs	Certain zoonotic bacterial diseases
164	8:027,9	Bacterial infections, and other intestinal infectious diseases, and STDs	Certain zoonotic bacterial diseases
165	8:067	Bacterial infections, and other intestinal infectious diseases, and STDs	Certain zoonotic bacterial diseases
166	8:079	Bacterial infections, and other intestinal infectious diseases, and STDs	Certain zoonotic bacterial diseases
167	8:079,3	Bacterial infections, and other intestinal infectious diseases, and STDs	Certain zoonotic bacterial diseases
168	8:099	Bacterial infections, and other intestinal infectious diseases, and STDs	Certain zoonotic bacterial diseases
169	8:100	Bacterial infections, and other intestinal infectious diseases, and STDs	Certain zoonotic bacterial diseases
170	8:100,0	Bacterial infections, and other intestinal infectious diseases, and STDs	Certain zoonotic bacterial diseases
171	8:100,8	Bacterial infections, and other intestinal infectious diseases, and STDs	Certain zoonotic bacterial diseases
172	8:100,9	Bacterial infections, and other intestinal infectious diseases, and STDs	Certain zoonotic bacterial diseases
173	8:136	Bacterial infections, and other intestinal infectious diseases, and STDs	Certain zoonotic bacterial diseases
174	8:269	Bacterial infections, and other intestinal infectious diseases, and STDs	Certain zoonotic bacterial diseases
175	8:482	Bacterial infections, and other intestinal infectious diseases, and STDs	Certain zoonotic bacterial diseases
176	8:482,9	Bacterial infections, and other intestinal infectious diseases, and STDs	Certain zoonotic bacterial diseases
177	8:483	Bacterial infections, and other intestinal infectious diseases, and STDs	Certain zoonotic bacterial diseases
178	8:692	Bacterial infections, and other intestinal infectious diseases, and STDs	Certain zoonotic bacterial diseases
179	8:708	Bacterial infections, and other intestinal infectious diseases, and STDs	Certain zoonotic bacterial diseases
180	8:788	Bacterial infections, and other intestinal infectious diseases, and STDs	Certain zoonotic bacterial diseases
181	8:788,9	Bacterial infections, and other intestinal infectious diseases, and STDs	Certain zoonotic bacterial diseases
182	8:962	Bacterial infections, and other intestinal infectious diseases, and STDs	Certain zoonotic bacterial diseases
183	8:968	Bacterial infections, and other intestinal infectious diseases, and STDs	Certain zoonotic bacterial diseases
184	8:977	Bacterial infections, and other intestinal infectious diseases, and STDs	Certain zoonotic bacterial diseases
185	8:988	Bacterial infections, and other intestinal infectious diseases, and STDs	Certain zoonotic bacterial diseases
186	8:994	Bacterial infections, and other intestinal infectious diseases, and STDs	Certain zoonotic bacterial diseases
187	8:995	Bacterial infections, and other intestinal infectious diseases, and STDs	Certain zoonotic bacterial diseases
188	8:E930	Bacterial infections, and other intestinal infectious diseases, and STDs	Certain zoonotic bacterial diseases
189	8:E934	Bacterial infections, and other intestinal infectious diseases, and STDs	Certain zoonotic bacterial diseases
190	8:E936	Bacterial infections, and other intestinal infectious diseases, and STDs	Certain zoonotic bacterial diseases
191	8:E968	Bacterial infections, and other intestinal infectious diseases, and STDs	Certain zoonotic bacterial diseases
192	9:020	Bacterial infections, and other intestinal infectious diseases, and STDs	Certain zoonotic bacterial diseases
193	9:020A	Bacterial infections, and other intestinal infectious diseases, and STDs	Certain zoonotic bacterial diseases
194	9:020B	Bacterial infections, and other intestinal infectious diseases, and STDs	Certain zoonotic bacterial diseases
195	9:020C	Bacterial infections, and other intestinal infectious diseases, and STDs	Certain zoonotic bacterial diseases
196	9:020D	Bacterial infections, and other intestinal infectious diseases, and STDs	Certain zoonotic bacterial diseases
197	9:020E	Bacterial infections, and other intestinal infectious diseases, and STDs	Certain zoonotic bacterial diseases
198	9:020F	Bacterial infections, and other intestinal infectious diseases, and STDs	Certain zoonotic bacterial diseases
199	9:020W	Bacterial infections, and other intestinal infectious diseases, and STDs	Certain zoonotic bacterial diseases
200	9:020X	Bacterial infections, and other intestinal infectious diseases, and STDs	Certain zoonotic bacterial diseases
201	9:021	Bacterial infections, and other intestinal infectious diseases, and STDs	Certain zoonotic bacterial diseases
202	9:021A	Bacterial infections, and other intestinal infectious diseases, and STDs	Certain zoonotic bacterial diseases
203	9:021B	Bacterial infections, and other intestinal infectious diseases, and STDs	Certain zoonotic bacterial diseases
204	9:021C	Bacterial infections, and other intestinal infectious diseases, and STDs	Certain zoonotic bacterial diseases
205	9:021D	Bacterial infections, and other intestinal infectious diseases, and STDs	Certain zoonotic bacterial diseases
206	9:021W	Bacterial infections, and other intestinal infectious diseases, and STDs	Certain zoonotic bacterial diseases
207	9:021X	Bacterial infections, and other intestinal infectious diseases, and STDs	Certain zoonotic bacterial diseases
208	9:022	Bacterial infections, and other intestinal infectious diseases, and STDs	Certain zoonotic bacterial diseases
209	9:022A	Bacterial infections, and other intestinal infectious diseases, and STDs	Certain zoonotic bacterial diseases
210	9:022B	Bacterial infections, and other intestinal infectious diseases, and STDs	Certain zoonotic bacterial diseases
211	9:022C	Bacterial infections, and other intestinal infectious diseases, and STDs	Certain zoonotic bacterial diseases
212	9:022D	Bacterial infections, and other intestinal infectious diseases, and STDs	Certain zoonotic bacterial diseases
213	9:022W	Bacterial infections, and other intestinal infectious diseases, and STDs	Certain zoonotic bacterial diseases
214	9:022X	Bacterial infections, and other intestinal infectious diseases, and STDs	Certain zoonotic bacterial diseases
215	9:023	Bacterial infections, and other intestinal infectious diseases, and STDs	Certain zoonotic bacterial diseases
216	9:023A	Bacterial infections, and other intestinal infectious diseases, and STDs	Certain zoonotic bacterial diseases
217	9:023B	Bacterial infections, and other intestinal infectious diseases, and STDs	Certain zoonotic bacterial diseases
218	9:023C	Bacterial infections, and other intestinal infectious diseases, and STDs	Certain zoonotic bacterial diseases
219	9:023D	Bacterial infections, and other intestinal infectious diseases, and STDs	Certain zoonotic bacterial diseases
220	9:023W	Bacterial infections, and other intestinal infectious diseases, and STDs	Certain zoonotic bacterial diseases
221	9:023X	Bacterial infections, and other intestinal infectious diseases, and STDs	Certain zoonotic bacterial diseases
222	9:024	Bacterial infections, and other intestinal infectious diseases, and STDs	Certain zoonotic bacterial diseases
223	9:025	Bacterial infections, and other intestinal infectious diseases, and STDs	Certain zoonotic bacterial diseases
224	9:026	Bacterial infections, and other intestinal infectious diseases, and STDs	Certain zoonotic bacterial diseases
225	9:026A	Bacterial infections, and other intestinal infectious diseases, and STDs	Certain zoonotic bacterial diseases
226	9:026B	Bacterial infections, and other intestinal infectious diseases, and STDs	Certain zoonotic bacterial diseases
227	9:026X	Bacterial infections, and other intestinal infectious diseases, and STDs	Certain zoonotic bacterial diseases
228	9:027	Bacterial infections, and other intestinal infectious diseases, and STDs	Certain zoonotic bacterial diseases
229	9:027B	Bacterial infections, and other intestinal infectious diseases, and STDs	Certain zoonotic bacterial diseases
230	9:027C	Bacterial infections, and other intestinal infectious diseases, and STDs	Certain zoonotic bacterial diseases
231	9:027W	Bacterial infections, and other intestinal infectious diseases, and STDs	Certain zoonotic bacterial diseases
232	9:027X	Bacterial infections, and other intestinal infectious diseases, and STDs	Certain zoonotic bacterial diseases
233	9:078	Bacterial infections, and other intestinal infectious diseases, and STDs	Certain zoonotic bacterial diseases
234	9:078D	Bacterial infections, and other intestinal infectious diseases, and STDs	Certain zoonotic bacterial diseases
235	9:100	Bacterial infections, and other intestinal infectious diseases, and STDs	Certain zoonotic bacterial diseases
236	9:100A	Bacterial infections, and other intestinal infectious diseases, and STDs	Certain zoonotic bacterial diseases
237	9:100W	Bacterial infections, and other intestinal infectious diseases, and STDs	Certain zoonotic bacterial diseases
238	9:100X	Bacterial infections, and other intestinal infectious diseases, and STDs	Certain zoonotic bacterial diseases
239	9:484	Bacterial infections, and other intestinal infectious diseases, and STDs	Certain zoonotic bacterial diseases
240	9:484F	Bacterial infections, and other intestinal infectious diseases, and STDs	Certain zoonotic bacterial diseases
241	9:995	Bacterial infections, and other intestinal infectious diseases, and STDs	Certain zoonotic bacterial diseases
242	9:995X	Bacterial infections, and other intestinal infectious diseases, and STDs	Certain zoonotic bacterial diseases
243	10:A50	Bacterial infections, and other intestinal infectious diseases, and STDs	Infections with a predominantly sexual mode of transmission
244	10:A51	Bacterial infections, and other intestinal infectious diseases, and STDs	Infections with a predominantly sexual mode of transmission
245	10:A52	Bacterial infections, and other intestinal infectious diseases, and STDs	Infections with a predominantly sexual mode of transmission
246	10:A53	Bacterial infections, and other intestinal infectious diseases, and STDs	Infections with a predominantly sexual mode of transmission
247	10:A54	Bacterial infections, and other intestinal infectious diseases, and STDs	Infections with a predominantly sexual mode of transmission
248	10:A55	Bacterial infections, and other intestinal infectious diseases, and STDs	Infections with a predominantly sexual mode of transmission
249	10:A56	Bacterial infections, and other intestinal infectious diseases, and STDs	Infections with a predominantly sexual mode of transmission
250	10:A57	Bacterial infections, and other intestinal infectious diseases, and STDs	Infections with a predominantly sexual mode of transmission
251	10:A58	Bacterial infections, and other intestinal infectious diseases, and STDs	Infections with a predominantly sexual mode of transmission
252	10:A59	Bacterial infections, and other intestinal infectious diseases, and STDs	Infections with a predominantly sexual mode of transmission
253	10:A60	Bacterial infections, and other intestinal infectious diseases, and STDs	Infections with a predominantly sexual mode of transmission
254	10:A63	Bacterial infections, and other intestinal infectious diseases, and STDs	Infections with a predominantly sexual mode of transmission
255	10:A64	Bacterial infections, and other intestinal infectious diseases, and STDs	Infections with a predominantly sexual mode of transmission
256	8:054	Bacterial infections, and other intestinal infectious diseases, and STDs	Infections with a predominantly sexual mode of transmission
257	8:067	Bacterial infections, and other intestinal infectious diseases, and STDs	Infections with a predominantly sexual mode of transmission
258	8:079	Bacterial infections, and other intestinal infectious diseases, and STDs	Infections with a predominantly sexual mode of transmission
259	8:079,1	Bacterial infections, and other intestinal infectious diseases, and STDs	Infections with a predominantly sexual mode of transmission
260	8:090	Bacterial infections, and other intestinal infectious diseases, and STDs	Infections with a predominantly sexual mode of transmission
261	8:090,0	Bacterial infections, and other intestinal infectious diseases, and STDs	Infections with a predominantly sexual mode of transmission
262	8:090,1	Bacterial infections, and other intestinal infectious diseases, and STDs	Infections with a predominantly sexual mode of transmission
263	8:090,2	Bacterial infections, and other intestinal infectious diseases, and STDs	Infections with a predominantly sexual mode of transmission
264	8:090,3	Bacterial infections, and other intestinal infectious diseases, and STDs	Infections with a predominantly sexual mode of transmission
265	8:090,4	Bacterial infections, and other intestinal infectious diseases, and STDs	Infections with a predominantly sexual mode of transmission
266	8:090,5	Bacterial infections, and other intestinal infectious diseases, and STDs	Infections with a predominantly sexual mode of transmission
267	8:090,6	Bacterial infections, and other intestinal infectious diseases, and STDs	Infections with a predominantly sexual mode of transmission
268	8:090,7	Bacterial infections, and other intestinal infectious diseases, and STDs	Infections with a predominantly sexual mode of transmission
269	8:090,9	Bacterial infections, and other intestinal infectious diseases, and STDs	Infections with a predominantly sexual mode of transmission
270	8:091	Bacterial infections, and other intestinal infectious diseases, and STDs	Infections with a predominantly sexual mode of transmission
271	8:091,0	Bacterial infections, and other intestinal infectious diseases, and STDs	Infections with a predominantly sexual mode of transmission
272	8:091,2	Bacterial infections, and other intestinal infectious diseases, and STDs	Infections with a predominantly sexual mode of transmission
273	8:091,3	Bacterial infections, and other intestinal infectious diseases, and STDs	Infections with a predominantly sexual mode of transmission
274	8:092	Bacterial infections, and other intestinal infectious diseases, and STDs	Infections with a predominantly sexual mode of transmission
275	8:092,0	Bacterial infections, and other intestinal infectious diseases, and STDs	Infections with a predominantly sexual mode of transmission
276	8:092,9	Bacterial infections, and other intestinal infectious diseases, and STDs	Infections with a predominantly sexual mode of transmission
277	8:093	Bacterial infections, and other intestinal infectious diseases, and STDs	Infections with a predominantly sexual mode of transmission
278	8:093,0	Bacterial infections, and other intestinal infectious diseases, and STDs	Infections with a predominantly sexual mode of transmission
279	8:093,9	Bacterial infections, and other intestinal infectious diseases, and STDs	Infections with a predominantly sexual mode of transmission
280	8:094	Bacterial infections, and other intestinal infectious diseases, and STDs	Infections with a predominantly sexual mode of transmission
281	8:094,0	Bacterial infections, and other intestinal infectious diseases, and STDs	Infections with a predominantly sexual mode of transmission
282	8:094,1	Bacterial infections, and other intestinal infectious diseases, and STDs	Infections with a predominantly sexual mode of transmission
283	8:094,9	Bacterial infections, and other intestinal infectious diseases, and STDs	Infections with a predominantly sexual mode of transmission
284	8:095	Bacterial infections, and other intestinal infectious diseases, and STDs	Infections with a predominantly sexual mode of transmission
285	8:096	Bacterial infections, and other intestinal infectious diseases, and STDs	Infections with a predominantly sexual mode of transmission
286	8:097	Bacterial infections, and other intestinal infectious diseases, and STDs	Infections with a predominantly sexual mode of transmission
287	8:097,0	Bacterial infections, and other intestinal infectious diseases, and STDs	Infections with a predominantly sexual mode of transmission
288	8:097,1	Bacterial infections, and other intestinal infectious diseases, and STDs	Infections with a predominantly sexual mode of transmission
289	8:097,9	Bacterial infections, and other intestinal infectious diseases, and STDs	Infections with a predominantly sexual mode of transmission
290	8:098	Bacterial infections, and other intestinal infectious diseases, and STDs	Infections with a predominantly sexual mode of transmission
291	8:098,0	Bacterial infections, and other intestinal infectious diseases, and STDs	Infections with a predominantly sexual mode of transmission
292	8:098,1	Bacterial infections, and other intestinal infectious diseases, and STDs	Infections with a predominantly sexual mode of transmission
293	8:098,2	Bacterial infections, and other intestinal infectious diseases, and STDs	Infections with a predominantly sexual mode of transmission
294	8:098,3	Bacterial infections, and other intestinal infectious diseases, and STDs	Infections with a predominantly sexual mode of transmission
295	8:098,8	Bacterial infections, and other intestinal infectious diseases, and STDs	Infections with a predominantly sexual mode of transmission
296	8:099	Bacterial infections, and other intestinal infectious diseases, and STDs	Infections with a predominantly sexual mode of transmission
297	8:099,0	Bacterial infections, and other intestinal infectious diseases, and STDs	Infections with a predominantly sexual mode of transmission
298	8:099,1	Bacterial infections, and other intestinal infectious diseases, and STDs	Infections with a predominantly sexual mode of transmission
299	8:099,2	Bacterial infections, and other intestinal infectious diseases, and STDs	Infections with a predominantly sexual mode of transmission
300	8:099,9	Bacterial infections, and other intestinal infectious diseases, and STDs	Infections with a predominantly sexual mode of transmission
301	8:131	Bacterial infections, and other intestinal infectious diseases, and STDs	Infections with a predominantly sexual mode of transmission
302	8:136	Bacterial infections, and other intestinal infectious diseases, and STDs	Infections with a predominantly sexual mode of transmission
303	8:221	Bacterial infections, and other intestinal infectious diseases, and STDs	Infections with a predominantly sexual mode of transmission
304	8:269	Bacterial infections, and other intestinal infectious diseases, and STDs	Infections with a predominantly sexual mode of transmission
305	8:354	Bacterial infections, and other intestinal infectious diseases, and STDs	Infections with a predominantly sexual mode of transmission
306	8:357	Bacterial infections, and other intestinal infectious diseases, and STDs	Infections with a predominantly sexual mode of transmission
307	8:357,9	Bacterial infections, and other intestinal infectious diseases, and STDs	Infections with a predominantly sexual mode of transmission
308	8:595	Bacterial infections, and other intestinal infectious diseases, and STDs	Infections with a predominantly sexual mode of transmission
309	8:612	Bacterial infections, and other intestinal infectious diseases, and STDs	Infections with a predominantly sexual mode of transmission
310	8:613	Bacterial infections, and other intestinal infectious diseases, and STDs	Infections with a predominantly sexual mode of transmission
311	8:614	Bacterial infections, and other intestinal infectious diseases, and STDs	Infections with a predominantly sexual mode of transmission
312	8:616	Bacterial infections, and other intestinal infectious diseases, and STDs	Infections with a predominantly sexual mode of transmission
313	8:616,0	Bacterial infections, and other intestinal infectious diseases, and STDs	Infections with a predominantly sexual mode of transmission
314	8:620	Bacterial infections, and other intestinal infectious diseases, and STDs	Infections with a predominantly sexual mode of transmission
315	8:622	Bacterial infections, and other intestinal infectious diseases, and STDs	Infections with a predominantly sexual mode of transmission
316	8:622,1	Bacterial infections, and other intestinal infectious diseases, and STDs	Infections with a predominantly sexual mode of transmission
317	8:692	Bacterial infections, and other intestinal infectious diseases, and STDs	Infections with a predominantly sexual mode of transmission
318	8:708	Bacterial infections, and other intestinal infectious diseases, and STDs	Infections with a predominantly sexual mode of transmission
319	8:714	Bacterial infections, and other intestinal infectious diseases, and STDs	Infections with a predominantly sexual mode of transmission
320	8:714,9	Bacterial infections, and other intestinal infectious diseases, and STDs	Infections with a predominantly sexual mode of transmission
321	8:788	Bacterial infections, and other intestinal infectious diseases, and STDs	Infections with a predominantly sexual mode of transmission
322	8:788,9	Bacterial infections, and other intestinal infectious diseases, and STDs	Infections with a predominantly sexual mode of transmission
323	8:962	Bacterial infections, and other intestinal infectious diseases, and STDs	Infections with a predominantly sexual mode of transmission
324	8:968	Bacterial infections, and other intestinal infectious diseases, and STDs	Infections with a predominantly sexual mode of transmission
325	8:977	Bacterial infections, and other intestinal infectious diseases, and STDs	Infections with a predominantly sexual mode of transmission
326	8:988	Bacterial infections, and other intestinal infectious diseases, and STDs	Infections with a predominantly sexual mode of transmission
327	8:994	Bacterial infections, and other intestinal infectious diseases, and STDs	Infections with a predominantly sexual mode of transmission
328	8:995	Bacterial infections, and other intestinal infectious diseases, and STDs	Infections with a predominantly sexual mode of transmission
329	8:E930	Bacterial infections, and other intestinal infectious diseases, and STDs	Infections with a predominantly sexual mode of transmission
330	8:E934	Bacterial infections, and other intestinal infectious diseases, and STDs	Infections with a predominantly sexual mode of transmission
331	8:E936	Bacterial infections, and other intestinal infectious diseases, and STDs	Infections with a predominantly sexual mode of transmission
332	8:E968	Bacterial infections, and other intestinal infectious diseases, and STDs	Infections with a predominantly sexual mode of transmission
333	9:054	Bacterial infections, and other intestinal infectious diseases, and STDs	Infections with a predominantly sexual mode of transmission
334	9:054B	Bacterial infections, and other intestinal infectious diseases, and STDs	Infections with a predominantly sexual mode of transmission
335	9:078	Bacterial infections, and other intestinal infectious diseases, and STDs	Infections with a predominantly sexual mode of transmission
336	9:078B	Bacterial infections, and other intestinal infectious diseases, and STDs	Infections with a predominantly sexual mode of transmission
337	9:090	Bacterial infections, and other intestinal infectious diseases, and STDs	Infections with a predominantly sexual mode of transmission
338	9:090A	Bacterial infections, and other intestinal infectious diseases, and STDs	Infections with a predominantly sexual mode of transmission
339	9:090B	Bacterial infections, and other intestinal infectious diseases, and STDs	Infections with a predominantly sexual mode of transmission
340	9:090C	Bacterial infections, and other intestinal infectious diseases, and STDs	Infections with a predominantly sexual mode of transmission
341	9:090D	Bacterial infections, and other intestinal infectious diseases, and STDs	Infections with a predominantly sexual mode of transmission
342	9:090E	Bacterial infections, and other intestinal infectious diseases, and STDs	Infections with a predominantly sexual mode of transmission
343	9:090F	Bacterial infections, and other intestinal infectious diseases, and STDs	Infections with a predominantly sexual mode of transmission
344	9:090G	Bacterial infections, and other intestinal infectious diseases, and STDs	Infections with a predominantly sexual mode of transmission
345	9:090H	Bacterial infections, and other intestinal infectious diseases, and STDs	Infections with a predominantly sexual mode of transmission
346	9:090X	Bacterial infections, and other intestinal infectious diseases, and STDs	Infections with a predominantly sexual mode of transmission
347	9:091	Bacterial infections, and other intestinal infectious diseases, and STDs	Infections with a predominantly sexual mode of transmission
348	9:091A	Bacterial infections, and other intestinal infectious diseases, and STDs	Infections with a predominantly sexual mode of transmission
349	9:091B	Bacterial infections, and other intestinal infectious diseases, and STDs	Infections with a predominantly sexual mode of transmission
350	9:091C	Bacterial infections, and other intestinal infectious diseases, and STDs	Infections with a predominantly sexual mode of transmission
351	9:091D	Bacterial infections, and other intestinal infectious diseases, and STDs	Infections with a predominantly sexual mode of transmission
352	9:091E	Bacterial infections, and other intestinal infectious diseases, and STDs	Infections with a predominantly sexual mode of transmission
353	9:091F	Bacterial infections, and other intestinal infectious diseases, and STDs	Infections with a predominantly sexual mode of transmission
354	9:091G	Bacterial infections, and other intestinal infectious diseases, and STDs	Infections with a predominantly sexual mode of transmission
355	9:091H	Bacterial infections, and other intestinal infectious diseases, and STDs	Infections with a predominantly sexual mode of transmission
356	9:091W	Bacterial infections, and other intestinal infectious diseases, and STDs	Infections with a predominantly sexual mode of transmission
357	9:091X	Bacterial infections, and other intestinal infectious diseases, and STDs	Infections with a predominantly sexual mode of transmission
358	9:092	Bacterial infections, and other intestinal infectious diseases, and STDs	Infections with a predominantly sexual mode of transmission
359	9:092A	Bacterial infections, and other intestinal infectious diseases, and STDs	Infections with a predominantly sexual mode of transmission
360	9:092X	Bacterial infections, and other intestinal infectious diseases, and STDs	Infections with a predominantly sexual mode of transmission
361	9:093	Bacterial infections, and other intestinal infectious diseases, and STDs	Infections with a predominantly sexual mode of transmission
362	9:093A	Bacterial infections, and other intestinal infectious diseases, and STDs	Infections with a predominantly sexual mode of transmission
363	9:093B	Bacterial infections, and other intestinal infectious diseases, and STDs	Infections with a predominantly sexual mode of transmission
364	9:093C	Bacterial infections, and other intestinal infectious diseases, and STDs	Infections with a predominantly sexual mode of transmission
365	9:093W	Bacterial infections, and other intestinal infectious diseases, and STDs	Infections with a predominantly sexual mode of transmission
366	9:093X	Bacterial infections, and other intestinal infectious diseases, and STDs	Infections with a predominantly sexual mode of transmission
367	9:094	Bacterial infections, and other intestinal infectious diseases, and STDs	Infections with a predominantly sexual mode of transmission
368	9:094A	Bacterial infections, and other intestinal infectious diseases, and STDs	Infections with a predominantly sexual mode of transmission
369	9:094B	Bacterial infections, and other intestinal infectious diseases, and STDs	Infections with a predominantly sexual mode of transmission
370	9:094C	Bacterial infections, and other intestinal infectious diseases, and STDs	Infections with a predominantly sexual mode of transmission
371	9:094D	Bacterial infections, and other intestinal infectious diseases, and STDs	Infections with a predominantly sexual mode of transmission
372	9:094W	Bacterial infections, and other intestinal infectious diseases, and STDs	Infections with a predominantly sexual mode of transmission
373	9:094X	Bacterial infections, and other intestinal infectious diseases, and STDs	Infections with a predominantly sexual mode of transmission
374	9:095	Bacterial infections, and other intestinal infectious diseases, and STDs	Infections with a predominantly sexual mode of transmission
375	9:095A	Bacterial infections, and other intestinal infectious diseases, and STDs	Infections with a predominantly sexual mode of transmission
376	9:095B	Bacterial infections, and other intestinal infectious diseases, and STDs	Infections with a predominantly sexual mode of transmission
377	9:095C	Bacterial infections, and other intestinal infectious diseases, and STDs	Infections with a predominantly sexual mode of transmission
378	9:095D	Bacterial infections, and other intestinal infectious diseases, and STDs	Infections with a predominantly sexual mode of transmission
379	9:095E	Bacterial infections, and other intestinal infectious diseases, and STDs	Infections with a predominantly sexual mode of transmission
380	9:095F	Bacterial infections, and other intestinal infectious diseases, and STDs	Infections with a predominantly sexual mode of transmission
381	9:095G	Bacterial infections, and other intestinal infectious diseases, and STDs	Infections with a predominantly sexual mode of transmission
382	9:095H	Bacterial infections, and other intestinal infectious diseases, and STDs	Infections with a predominantly sexual mode of transmission
383	9:095W	Bacterial infections, and other intestinal infectious diseases, and STDs	Infections with a predominantly sexual mode of transmission
384	9:095X	Bacterial infections, and other intestinal infectious diseases, and STDs	Infections with a predominantly sexual mode of transmission
385	9:096	Bacterial infections, and other intestinal infectious diseases, and STDs	Infections with a predominantly sexual mode of transmission
386	9:097	Bacterial infections, and other intestinal infectious diseases, and STDs	Infections with a predominantly sexual mode of transmission
387	9:097A	Bacterial infections, and other intestinal infectious diseases, and STDs	Infections with a predominantly sexual mode of transmission
388	9:097B	Bacterial infections, and other intestinal infectious diseases, and STDs	Infections with a predominantly sexual mode of transmission
389	9:097X	Bacterial infections, and other intestinal infectious diseases, and STDs	Infections with a predominantly sexual mode of transmission
390	9:098	Bacterial infections, and other intestinal infectious diseases, and STDs	Infections with a predominantly sexual mode of transmission
391	9:098A	Bacterial infections, and other intestinal infectious diseases, and STDs	Infections with a predominantly sexual mode of transmission
392	9:098B	Bacterial infections, and other intestinal infectious diseases, and STDs	Infections with a predominantly sexual mode of transmission
393	9:098C	Bacterial infections, and other intestinal infectious diseases, and STDs	Infections with a predominantly sexual mode of transmission
394	9:098D	Bacterial infections, and other intestinal infectious diseases, and STDs	Infections with a predominantly sexual mode of transmission
395	9:098E	Bacterial infections, and other intestinal infectious diseases, and STDs	Infections with a predominantly sexual mode of transmission
396	9:098F	Bacterial infections, and other intestinal infectious diseases, and STDs	Infections with a predominantly sexual mode of transmission
397	9:098G	Bacterial infections, and other intestinal infectious diseases, and STDs	Infections with a predominantly sexual mode of transmission
398	9:098H	Bacterial infections, and other intestinal infectious diseases, and STDs	Infections with a predominantly sexual mode of transmission
399	9:098W	Bacterial infections, and other intestinal infectious diseases, and STDs	Infections with a predominantly sexual mode of transmission
400	9:099	Bacterial infections, and other intestinal infectious diseases, and STDs	Infections with a predominantly sexual mode of transmission
401	9:099A	Bacterial infections, and other intestinal infectious diseases, and STDs	Infections with a predominantly sexual mode of transmission
402	9:099B	Bacterial infections, and other intestinal infectious diseases, and STDs	Infections with a predominantly sexual mode of transmission
403	9:099C	Bacterial infections, and other intestinal infectious diseases, and STDs	Infections with a predominantly sexual mode of transmission
404	9:099F	Bacterial infections, and other intestinal infectious diseases, and STDs	Infections with a predominantly sexual mode of transmission
405	9:099W	Bacterial infections, and other intestinal infectious diseases, and STDs	Infections with a predominantly sexual mode of transmission
406	9:099X	Bacterial infections, and other intestinal infectious diseases, and STDs	Infections with a predominantly sexual mode of transmission
407	9:131	Bacterial infections, and other intestinal infectious diseases, and STDs	Infections with a predominantly sexual mode of transmission
408	9:131A	Bacterial infections, and other intestinal infectious diseases, and STDs	Infections with a predominantly sexual mode of transmission
409	9:131W	Bacterial infections, and other intestinal infectious diseases, and STDs	Infections with a predominantly sexual mode of transmission
410	9:131X	Bacterial infections, and other intestinal infectious diseases, and STDs	Infections with a predominantly sexual mode of transmission
411	9:357	Bacterial infections, and other intestinal infectious diseases, and STDs	Infections with a predominantly sexual mode of transmission
412	9:357E	Bacterial infections, and other intestinal infectious diseases, and STDs	Infections with a predominantly sexual mode of transmission
413	9:595	Bacterial infections, and other intestinal infectious diseases, and STDs	Infections with a predominantly sexual mode of transmission
414	9:595E	Bacterial infections, and other intestinal infectious diseases, and STDs	Infections with a predominantly sexual mode of transmission
415	9:614	Bacterial infections, and other intestinal infectious diseases, and STDs	Infections with a predominantly sexual mode of transmission
416	9:614X	Bacterial infections, and other intestinal infectious diseases, and STDs	Infections with a predominantly sexual mode of transmission
417	9:616	Bacterial infections, and other intestinal infectious diseases, and STDs	Infections with a predominantly sexual mode of transmission
418	9:616B	Bacterial infections, and other intestinal infectious diseases, and STDs	Infections with a predominantly sexual mode of transmission
419	9:713	Bacterial infections, and other intestinal infectious diseases, and STDs	Infections with a predominantly sexual mode of transmission
420	9:713F	Bacterial infections, and other intestinal infectious diseases, and STDs	Infections with a predominantly sexual mode of transmission
421	9:995	Bacterial infections, and other intestinal infectious diseases, and STDs	Infections with a predominantly sexual mode of transmission
422	9:995X	Bacterial infections, and other intestinal infectious diseases, and STDs	Infections with a predominantly sexual mode of transmission
423	10:A00	Bacterial infections, and other intestinal infectious diseases, and STDs	Intestinal infectious diseases
424	10:A01	Bacterial infections, and other intestinal infectious diseases, and STDs	Intestinal infectious diseases
425	10:A02	Bacterial infections, and other intestinal infectious diseases, and STDs	Intestinal infectious diseases
426	10:A03	Bacterial infections, and other intestinal infectious diseases, and STDs	Intestinal infectious diseases
427	10:A04	Bacterial infections, and other intestinal infectious diseases, and STDs	Intestinal infectious diseases
428	10:A05	Bacterial infections, and other intestinal infectious diseases, and STDs	Intestinal infectious diseases
429	10:A06	Bacterial infections, and other intestinal infectious diseases, and STDs	Intestinal infectious diseases
430	10:A07	Bacterial infections, and other intestinal infectious diseases, and STDs	Intestinal infectious diseases
431	10:A08	Bacterial infections, and other intestinal infectious diseases, and STDs	Intestinal infectious diseases
432	10:A09	Bacterial infections, and other intestinal infectious diseases, and STDs	Intestinal infectious diseases
433	8:000	Bacterial infections, and other intestinal infectious diseases, and STDs	Intestinal infectious diseases
434	8:000,0	Bacterial infections, and other intestinal infectious diseases, and STDs	Intestinal infectious diseases
435	8:000,1	Bacterial infections, and other intestinal infectious diseases, and STDs	Intestinal infectious diseases
436	8:000,9	Bacterial infections, and other intestinal infectious diseases, and STDs	Intestinal infectious diseases
437	8:001	Bacterial infections, and other intestinal infectious diseases, and STDs	Intestinal infectious diseases
438	8:002	Bacterial infections, and other intestinal infectious diseases, and STDs	Intestinal infectious diseases
439	8:002,0	Bacterial infections, and other intestinal infectious diseases, and STDs	Intestinal infectious diseases
440	8:002,1	Bacterial infections, and other intestinal infectious diseases, and STDs	Intestinal infectious diseases
441	8:002,2	Bacterial infections, and other intestinal infectious diseases, and STDs	Intestinal infectious diseases
442	8:002,9	Bacterial infections, and other intestinal infectious diseases, and STDs	Intestinal infectious diseases
443	8:003	Bacterial infections, and other intestinal infectious diseases, and STDs	Intestinal infectious diseases
444	8:003,9	Bacterial infections, and other intestinal infectious diseases, and STDs	Intestinal infectious diseases
445	8:004	Bacterial infections, and other intestinal infectious diseases, and STDs	Intestinal infectious diseases
446	8:004,8	Bacterial infections, and other intestinal infectious diseases, and STDs	Intestinal infectious diseases
447	8:005	Bacterial infections, and other intestinal infectious diseases, and STDs	Intestinal infectious diseases
448	8:005,0	Bacterial infections, and other intestinal infectious diseases, and STDs	Intestinal infectious diseases
449	8:005,1	Bacterial infections, and other intestinal infectious diseases, and STDs	Intestinal infectious diseases
450	8:005,2	Bacterial infections, and other intestinal infectious diseases, and STDs	Intestinal infectious diseases
451	8:005,8	Bacterial infections, and other intestinal infectious diseases, and STDs	Intestinal infectious diseases
452	8:005,9	Bacterial infections, and other intestinal infectious diseases, and STDs	Intestinal infectious diseases
453	8:006	Bacterial infections, and other intestinal infectious diseases, and STDs	Intestinal infectious diseases
454	8:006,0	Bacterial infections, and other intestinal infectious diseases, and STDs	Intestinal infectious diseases
455	8:006,9	Bacterial infections, and other intestinal infectious diseases, and STDs	Intestinal infectious diseases
456	8:007	Bacterial infections, and other intestinal infectious diseases, and STDs	Intestinal infectious diseases
457	8:007,0	Bacterial infections, and other intestinal infectious diseases, and STDs	Intestinal infectious diseases
458	8:007,1	Bacterial infections, and other intestinal infectious diseases, and STDs	Intestinal infectious diseases
459	8:007,2	Bacterial infections, and other intestinal infectious diseases, and STDs	Intestinal infectious diseases
460	8:007,9	Bacterial infections, and other intestinal infectious diseases, and STDs	Intestinal infectious diseases
461	8:008	Bacterial infections, and other intestinal infectious diseases, and STDs	Intestinal infectious diseases
462	8:008,0	Bacterial infections, and other intestinal infectious diseases, and STDs	Intestinal infectious diseases
463	8:008,1	Bacterial infections, and other intestinal infectious diseases, and STDs	Intestinal infectious diseases
464	8:008,2	Bacterial infections, and other intestinal infectious diseases, and STDs	Intestinal infectious diseases
465	8:008,3	Bacterial infections, and other intestinal infectious diseases, and STDs	Intestinal infectious diseases
466	8:008,8	Bacterial infections, and other intestinal infectious diseases, and STDs	Intestinal infectious diseases
467	8:008,9	Bacterial infections, and other intestinal infectious diseases, and STDs	Intestinal infectious diseases
468	8:009	Bacterial infections, and other intestinal infectious diseases, and STDs	Intestinal infectious diseases
469	8:009,1	Bacterial infections, and other intestinal infectious diseases, and STDs	Intestinal infectious diseases
470	8:009,2	Bacterial infections, and other intestinal infectious diseases, and STDs	Intestinal infectious diseases
471	8:009,9	Bacterial infections, and other intestinal infectious diseases, and STDs	Intestinal infectious diseases
472	8:038	Bacterial infections, and other intestinal infectious diseases, and STDs	Intestinal infectious diseases
473	8:038,8	Bacterial infections, and other intestinal infectious diseases, and STDs	Intestinal infectious diseases
474	8:136	Bacterial infections, and other intestinal infectious diseases, and STDs	Intestinal infectious diseases
475	8:269	Bacterial infections, and other intestinal infectious diseases, and STDs	Intestinal infectious diseases
476	8:320	Bacterial infections, and other intestinal infectious diseases, and STDs	Intestinal infectious diseases
477	8:320,8	Bacterial infections, and other intestinal infectious diseases, and STDs	Intestinal infectious diseases
478	8:322	Bacterial infections, and other intestinal infectious diseases, and STDs	Intestinal infectious diseases
479	8:482	Bacterial infections, and other intestinal infectious diseases, and STDs	Intestinal infectious diseases
480	8:482,9	Bacterial infections, and other intestinal infectious diseases, and STDs	Intestinal infectious diseases
481	8:513	Bacterial infections, and other intestinal infectious diseases, and STDs	Intestinal infectious diseases
482	8:692	Bacterial infections, and other intestinal infectious diseases, and STDs	Intestinal infectious diseases
483	8:707	Bacterial infections, and other intestinal infectious diseases, and STDs	Intestinal infectious diseases
484	8:707,9	Bacterial infections, and other intestinal infectious diseases, and STDs	Intestinal infectious diseases
485	8:708	Bacterial infections, and other intestinal infectious diseases, and STDs	Intestinal infectious diseases
486	8:714	Bacterial infections, and other intestinal infectious diseases, and STDs	Intestinal infectious diseases
487	8:714,9	Bacterial infections, and other intestinal infectious diseases, and STDs	Intestinal infectious diseases
488	8:788	Bacterial infections, and other intestinal infectious diseases, and STDs	Intestinal infectious diseases
489	8:788,9	Bacterial infections, and other intestinal infectious diseases, and STDs	Intestinal infectious diseases
490	8:962	Bacterial infections, and other intestinal infectious diseases, and STDs	Intestinal infectious diseases
491	8:968	Bacterial infections, and other intestinal infectious diseases, and STDs	Intestinal infectious diseases
492	8:977	Bacterial infections, and other intestinal infectious diseases, and STDs	Intestinal infectious diseases
493	8:988	Bacterial infections, and other intestinal infectious diseases, and STDs	Intestinal infectious diseases
494	8:994	Bacterial infections, and other intestinal infectious diseases, and STDs	Intestinal infectious diseases
495	8:995	Bacterial infections, and other intestinal infectious diseases, and STDs	Intestinal infectious diseases
496	8:E930	Bacterial infections, and other intestinal infectious diseases, and STDs	Intestinal infectious diseases
497	8:E934	Bacterial infections, and other intestinal infectious diseases, and STDs	Intestinal infectious diseases
498	8:E936	Bacterial infections, and other intestinal infectious diseases, and STDs	Intestinal infectious diseases
499	8:E968	Bacterial infections, and other intestinal infectious diseases, and STDs	Intestinal infectious diseases
500	9:001	Bacterial infections, and other intestinal infectious diseases, and STDs	Intestinal infectious diseases
501	9:001A	Bacterial infections, and other intestinal infectious diseases, and STDs	Intestinal infectious diseases
502	9:001B	Bacterial infections, and other intestinal infectious diseases, and STDs	Intestinal infectious diseases
503	9:001X	Bacterial infections, and other intestinal infectious diseases, and STDs	Intestinal infectious diseases
504	9:002	Bacterial infections, and other intestinal infectious diseases, and STDs	Intestinal infectious diseases
505	9:002A	Bacterial infections, and other intestinal infectious diseases, and STDs	Intestinal infectious diseases
506	9:002B	Bacterial infections, and other intestinal infectious diseases, and STDs	Intestinal infectious diseases
507	9:002C	Bacterial infections, and other intestinal infectious diseases, and STDs	Intestinal infectious diseases
508	9:002D	Bacterial infections, and other intestinal infectious diseases, and STDs	Intestinal infectious diseases
509	9:002X	Bacterial infections, and other intestinal infectious diseases, and STDs	Intestinal infectious diseases
510	9:003	Bacterial infections, and other intestinal infectious diseases, and STDs	Intestinal infectious diseases
511	9:003A	Bacterial infections, and other intestinal infectious diseases, and STDs	Intestinal infectious diseases
512	9:003B	Bacterial infections, and other intestinal infectious diseases, and STDs	Intestinal infectious diseases
513	9:003C	Bacterial infections, and other intestinal infectious diseases, and STDs	Intestinal infectious diseases
514	9:003W	Bacterial infections, and other intestinal infectious diseases, and STDs	Intestinal infectious diseases
515	9:003X	Bacterial infections, and other intestinal infectious diseases, and STDs	Intestinal infectious diseases
516	9:004	Bacterial infections, and other intestinal infectious diseases, and STDs	Intestinal infectious diseases
517	9:004A	Bacterial infections, and other intestinal infectious diseases, and STDs	Intestinal infectious diseases
518	9:004B	Bacterial infections, and other intestinal infectious diseases, and STDs	Intestinal infectious diseases
519	9:004C	Bacterial infections, and other intestinal infectious diseases, and STDs	Intestinal infectious diseases
520	9:004D	Bacterial infections, and other intestinal infectious diseases, and STDs	Intestinal infectious diseases
521	9:004W	Bacterial infections, and other intestinal infectious diseases, and STDs	Intestinal infectious diseases
522	9:004X	Bacterial infections, and other intestinal infectious diseases, and STDs	Intestinal infectious diseases
523	9:005	Bacterial infections, and other intestinal infectious diseases, and STDs	Intestinal infectious diseases
524	9:005A	Bacterial infections, and other intestinal infectious diseases, and STDs	Intestinal infectious diseases
525	9:005B	Bacterial infections, and other intestinal infectious diseases, and STDs	Intestinal infectious diseases
526	9:005C	Bacterial infections, and other intestinal infectious diseases, and STDs	Intestinal infectious diseases
527	9:005D	Bacterial infections, and other intestinal infectious diseases, and STDs	Intestinal infectious diseases
528	9:005E	Bacterial infections, and other intestinal infectious diseases, and STDs	Intestinal infectious diseases
529	9:005W	Bacterial infections, and other intestinal infectious diseases, and STDs	Intestinal infectious diseases
530	9:005X	Bacterial infections, and other intestinal infectious diseases, and STDs	Intestinal infectious diseases
531	9:006	Bacterial infections, and other intestinal infectious diseases, and STDs	Intestinal infectious diseases
532	9:006A	Bacterial infections, and other intestinal infectious diseases, and STDs	Intestinal infectious diseases
533	9:006B	Bacterial infections, and other intestinal infectious diseases, and STDs	Intestinal infectious diseases
534	9:006C	Bacterial infections, and other intestinal infectious diseases, and STDs	Intestinal infectious diseases
535	9:006D	Bacterial infections, and other intestinal infectious diseases, and STDs	Intestinal infectious diseases
536	9:006E	Bacterial infections, and other intestinal infectious diseases, and STDs	Intestinal infectious diseases
537	9:006F	Bacterial infections, and other intestinal infectious diseases, and STDs	Intestinal infectious diseases
538	9:006G	Bacterial infections, and other intestinal infectious diseases, and STDs	Intestinal infectious diseases
539	9:006W	Bacterial infections, and other intestinal infectious diseases, and STDs	Intestinal infectious diseases
540	9:006X	Bacterial infections, and other intestinal infectious diseases, and STDs	Intestinal infectious diseases
541	9:007	Bacterial infections, and other intestinal infectious diseases, and STDs	Intestinal infectious diseases
542	9:007A	Bacterial infections, and other intestinal infectious diseases, and STDs	Intestinal infectious diseases
543	9:007B	Bacterial infections, and other intestinal infectious diseases, and STDs	Intestinal infectious diseases
544	9:007C	Bacterial infections, and other intestinal infectious diseases, and STDs	Intestinal infectious diseases
545	9:007D	Bacterial infections, and other intestinal infectious diseases, and STDs	Intestinal infectious diseases
546	9:007E	Bacterial infections, and other intestinal infectious diseases, and STDs	Intestinal infectious diseases
547	9:007F	Bacterial infections, and other intestinal infectious diseases, and STDs	Intestinal infectious diseases
548	9:007W	Bacterial infections, and other intestinal infectious diseases, and STDs	Intestinal infectious diseases
549	9:007X	Bacterial infections, and other intestinal infectious diseases, and STDs	Intestinal infectious diseases
550	9:008	Bacterial infections, and other intestinal infectious diseases, and STDs	Intestinal infectious diseases
551	9:008A	Bacterial infections, and other intestinal infectious diseases, and STDs	Intestinal infectious diseases
552	9:008B	Bacterial infections, and other intestinal infectious diseases, and STDs	Intestinal infectious diseases
553	9:008C	Bacterial infections, and other intestinal infectious diseases, and STDs	Intestinal infectious diseases
554	9:008D	Bacterial infections, and other intestinal infectious diseases, and STDs	Intestinal infectious diseases
555	9:008E	Bacterial infections, and other intestinal infectious diseases, and STDs	Intestinal infectious diseases
556	9:008F	Bacterial infections, and other intestinal infectious diseases, and STDs	Intestinal infectious diseases
557	9:008G	Bacterial infections, and other intestinal infectious diseases, and STDs	Intestinal infectious diseases
558	9:008W	Bacterial infections, and other intestinal infectious diseases, and STDs	Intestinal infectious diseases
559	9:009	Bacterial infections, and other intestinal infectious diseases, and STDs	Intestinal infectious diseases
560	9:009A	Bacterial infections, and other intestinal infectious diseases, and STDs	Intestinal infectious diseases
561	9:009B	Bacterial infections, and other intestinal infectious diseases, and STDs	Intestinal infectious diseases
562	9:009C	Bacterial infections, and other intestinal infectious diseases, and STDs	Intestinal infectious diseases
563	9:009D	Bacterial infections, and other intestinal infectious diseases, and STDs	Intestinal infectious diseases
564	9:136	Bacterial infections, and other intestinal infectious diseases, and STDs	Intestinal infectious diseases
565	9:136F	Bacterial infections, and other intestinal infectious diseases, and STDs	Intestinal infectious diseases
566	9:995	Bacterial infections, and other intestinal infectious diseases, and STDs	Intestinal infectious diseases
567	9:995X	Bacterial infections, and other intestinal infectious diseases, and STDs	Intestinal infectious diseases
568	10:A30	Bacterial infections, and other intestinal infectious diseases, and STDs	Other bacterial diseases
569	10:A31	Bacterial infections, and other intestinal infectious diseases, and STDs	Other bacterial diseases
570	10:A32	Bacterial infections, and other intestinal infectious diseases, and STDs	Other bacterial diseases
571	10:A33	Bacterial infections, and other intestinal infectious diseases, and STDs	Other bacterial diseases
572	10:A34	Bacterial infections, and other intestinal infectious diseases, and STDs	Other bacterial diseases
573	10:A35	Bacterial infections, and other intestinal infectious diseases, and STDs	Other bacterial diseases
574	10:A36	Bacterial infections, and other intestinal infectious diseases, and STDs	Other bacterial diseases
575	10:A37	Bacterial infections, and other intestinal infectious diseases, and STDs	Other bacterial diseases
576	10:A38	Bacterial infections, and other intestinal infectious diseases, and STDs	Other bacterial diseases
577	10:A39	Bacterial infections, and other intestinal infectious diseases, and STDs	Other bacterial diseases
578	10:A40	Bacterial infections, and other intestinal infectious diseases, and STDs	Other bacterial diseases
579	10:A41	Bacterial infections, and other intestinal infectious diseases, and STDs	Other bacterial diseases
580	10:A42	Bacterial infections, and other intestinal infectious diseases, and STDs	Other bacterial diseases
581	10:A43	Bacterial infections, and other intestinal infectious diseases, and STDs	Other bacterial diseases
582	10:A44	Bacterial infections, and other intestinal infectious diseases, and STDs	Other bacterial diseases
583	10:A46	Bacterial infections, and other intestinal infectious diseases, and STDs	Other bacterial diseases
584	10:A48	Bacterial infections, and other intestinal infectious diseases, and STDs	Other bacterial diseases
585	10:A49	Bacterial infections, and other intestinal infectious diseases, and STDs	Other bacterial diseases
586	8:027	Bacterial infections, and other intestinal infectious diseases, and STDs	Other bacterial diseases
587	8:027,0	Bacterial infections, and other intestinal infectious diseases, and STDs	Other bacterial diseases
588	8:030	Bacterial infections, and other intestinal infectious diseases, and STDs	Other bacterial diseases
589	8:030,0	Bacterial infections, and other intestinal infectious diseases, and STDs	Other bacterial diseases
590	8:030,1	Bacterial infections, and other intestinal infectious diseases, and STDs	Other bacterial diseases
591	8:030,2	Bacterial infections, and other intestinal infectious diseases, and STDs	Other bacterial diseases
592	8:030,3	Bacterial infections, and other intestinal infectious diseases, and STDs	Other bacterial diseases
593	8:030,9	Bacterial infections, and other intestinal infectious diseases, and STDs	Other bacterial diseases
594	8:031	Bacterial infections, and other intestinal infectious diseases, and STDs	Other bacterial diseases
595	8:031,0	Bacterial infections, and other intestinal infectious diseases, and STDs	Other bacterial diseases
596	8:031,9	Bacterial infections, and other intestinal infectious diseases, and STDs	Other bacterial diseases
597	8:032	Bacterial infections, and other intestinal infectious diseases, and STDs	Other bacterial diseases
598	8:033	Bacterial infections, and other intestinal infectious diseases, and STDs	Other bacterial diseases
599	8:033,0	Bacterial infections, and other intestinal infectious diseases, and STDs	Other bacterial diseases
600	8:033,1	Bacterial infections, and other intestinal infectious diseases, and STDs	Other bacterial diseases
601	8:033,9	Bacterial infections, and other intestinal infectious diseases, and STDs	Other bacterial diseases
602	8:034	Bacterial infections, and other intestinal infectious diseases, and STDs	Other bacterial diseases
603	8:034,1	Bacterial infections, and other intestinal infectious diseases, and STDs	Other bacterial diseases
604	8:035	Bacterial infections, and other intestinal infectious diseases, and STDs	Other bacterial diseases
605	8:036	Bacterial infections, and other intestinal infectious diseases, and STDs	Other bacterial diseases
606	8:036,0	Bacterial infections, and other intestinal infectious diseases, and STDs	Other bacterial diseases
607	8:036,1	Bacterial infections, and other intestinal infectious diseases, and STDs	Other bacterial diseases
608	8:036,8	Bacterial infections, and other intestinal infectious diseases, and STDs	Other bacterial diseases
609	8:036,9	Bacterial infections, and other intestinal infectious diseases, and STDs	Other bacterial diseases
610	8:037	Bacterial infections, and other intestinal infectious diseases, and STDs	Other bacterial diseases
611	8:038	Bacterial infections, and other intestinal infectious diseases, and STDs	Other bacterial diseases
612	8:038,0	Bacterial infections, and other intestinal infectious diseases, and STDs	Other bacterial diseases
613	8:038,1	Bacterial infections, and other intestinal infectious diseases, and STDs	Other bacterial diseases
614	8:038,2	Bacterial infections, and other intestinal infectious diseases, and STDs	Other bacterial diseases
615	8:038,8	Bacterial infections, and other intestinal infectious diseases, and STDs	Other bacterial diseases
616	8:038,9	Bacterial infections, and other intestinal infectious diseases, and STDs	Other bacterial diseases
617	8:039	Bacterial infections, and other intestinal infectious diseases, and STDs	Other bacterial diseases
618	8:039,0	Bacterial infections, and other intestinal infectious diseases, and STDs	Other bacterial diseases
619	8:039,1	Bacterial infections, and other intestinal infectious diseases, and STDs	Other bacterial diseases
620	8:039,9	Bacterial infections, and other intestinal infectious diseases, and STDs	Other bacterial diseases
621	8:056	Bacterial infections, and other intestinal infectious diseases, and STDs	Other bacterial diseases
622	8:079	Bacterial infections, and other intestinal infectious diseases, and STDs	Other bacterial diseases
623	8:089	Bacterial infections, and other intestinal infectious diseases, and STDs	Other bacterial diseases
624	8:089,1	Bacterial infections, and other intestinal infectious diseases, and STDs	Other bacterial diseases
625	8:112	Bacterial infections, and other intestinal infectious diseases, and STDs	Other bacterial diseases
626	8:136	Bacterial infections, and other intestinal infectious diseases, and STDs	Other bacterial diseases
627	8:269	Bacterial infections, and other intestinal infectious diseases, and STDs	Other bacterial diseases
628	8:360	Bacterial infections, and other intestinal infectious diseases, and STDs	Other bacterial diseases
629	8:368	Bacterial infections, and other intestinal infectious diseases, and STDs	Other bacterial diseases
630	8:481	Bacterial infections, and other intestinal infectious diseases, and STDs	Other bacterial diseases
631	8:482	Bacterial infections, and other intestinal infectious diseases, and STDs	Other bacterial diseases
632	8:482,9	Bacterial infections, and other intestinal infectious diseases, and STDs	Other bacterial diseases
633	8:483	Bacterial infections, and other intestinal infectious diseases, and STDs	Other bacterial diseases
634	8:631	Bacterial infections, and other intestinal infectious diseases, and STDs	Other bacterial diseases
635	8:631,3	Bacterial infections, and other intestinal infectious diseases, and STDs	Other bacterial diseases
636	8:632	Bacterial infections, and other intestinal infectious diseases, and STDs	Other bacterial diseases
637	8:678	Bacterial infections, and other intestinal infectious diseases, and STDs	Other bacterial diseases
638	8:692	Bacterial infections, and other intestinal infectious diseases, and STDs	Other bacterial diseases
639	8:708	Bacterial infections, and other intestinal infectious diseases, and STDs	Other bacterial diseases
640	8:758	Bacterial infections, and other intestinal infectious diseases, and STDs	Other bacterial diseases
641	8:771	Bacterial infections, and other intestinal infectious diseases, and STDs	Other bacterial diseases
642	8:778	Bacterial infections, and other intestinal infectious diseases, and STDs	Other bacterial diseases
643	8:788	Bacterial infections, and other intestinal infectious diseases, and STDs	Other bacterial diseases
644	8:788,9	Bacterial infections, and other intestinal infectious diseases, and STDs	Other bacterial diseases
645	8:962	Bacterial infections, and other intestinal infectious diseases, and STDs	Other bacterial diseases
646	8:968	Bacterial infections, and other intestinal infectious diseases, and STDs	Other bacterial diseases
647	8:977	Bacterial infections, and other intestinal infectious diseases, and STDs	Other bacterial diseases
648	8:988	Bacterial infections, and other intestinal infectious diseases, and STDs	Other bacterial diseases
649	8:994	Bacterial infections, and other intestinal infectious diseases, and STDs	Other bacterial diseases
650	8:995	Bacterial infections, and other intestinal infectious diseases, and STDs	Other bacterial diseases
651	8:E930	Bacterial infections, and other intestinal infectious diseases, and STDs	Other bacterial diseases
652	8:E934	Bacterial infections, and other intestinal infectious diseases, and STDs	Other bacterial diseases
653	8:E936	Bacterial infections, and other intestinal infectious diseases, and STDs	Other bacterial diseases
654	8:E968	Bacterial infections, and other intestinal infectious diseases, and STDs	Other bacterial diseases
655	9:027	Bacterial infections, and other intestinal infectious diseases, and STDs	Other bacterial diseases
656	9:027A	Bacterial infections, and other intestinal infectious diseases, and STDs	Other bacterial diseases
657	9:030	Bacterial infections, and other intestinal infectious diseases, and STDs	Other bacterial diseases
658	9:030A	Bacterial infections, and other intestinal infectious diseases, and STDs	Other bacterial diseases
659	9:030B	Bacterial infections, and other intestinal infectious diseases, and STDs	Other bacterial diseases
660	9:030C	Bacterial infections, and other intestinal infectious diseases, and STDs	Other bacterial diseases
661	9:030D	Bacterial infections, and other intestinal infectious diseases, and STDs	Other bacterial diseases
662	9:030W	Bacterial infections, and other intestinal infectious diseases, and STDs	Other bacterial diseases
663	9:030X	Bacterial infections, and other intestinal infectious diseases, and STDs	Other bacterial diseases
664	9:031	Bacterial infections, and other intestinal infectious diseases, and STDs	Other bacterial diseases
665	9:031A	Bacterial infections, and other intestinal infectious diseases, and STDs	Other bacterial diseases
666	9:031B	Bacterial infections, and other intestinal infectious diseases, and STDs	Other bacterial diseases
667	9:031C	Bacterial infections, and other intestinal infectious diseases, and STDs	Other bacterial diseases
668	9:031W	Bacterial infections, and other intestinal infectious diseases, and STDs	Other bacterial diseases
669	9:031X	Bacterial infections, and other intestinal infectious diseases, and STDs	Other bacterial diseases
670	9:032	Bacterial infections, and other intestinal infectious diseases, and STDs	Other bacterial diseases
671	9:032A	Bacterial infections, and other intestinal infectious diseases, and STDs	Other bacterial diseases
672	9:032B	Bacterial infections, and other intestinal infectious diseases, and STDs	Other bacterial diseases
673	9:032C	Bacterial infections, and other intestinal infectious diseases, and STDs	Other bacterial diseases
674	9:032D	Bacterial infections, and other intestinal infectious diseases, and STDs	Other bacterial diseases
675	9:032W	Bacterial infections, and other intestinal infectious diseases, and STDs	Other bacterial diseases
676	9:032X	Bacterial infections, and other intestinal infectious diseases, and STDs	Other bacterial diseases
677	9:033	Bacterial infections, and other intestinal infectious diseases, and STDs	Other bacterial diseases
678	9:033A	Bacterial infections, and other intestinal infectious diseases, and STDs	Other bacterial diseases
679	9:033B	Bacterial infections, and other intestinal infectious diseases, and STDs	Other bacterial diseases
680	9:033W	Bacterial infections, and other intestinal infectious diseases, and STDs	Other bacterial diseases
681	9:033X	Bacterial infections, and other intestinal infectious diseases, and STDs	Other bacterial diseases
682	9:034	Bacterial infections, and other intestinal infectious diseases, and STDs	Other bacterial diseases
683	9:034B	Bacterial infections, and other intestinal infectious diseases, and STDs	Other bacterial diseases
684	9:035	Bacterial infections, and other intestinal infectious diseases, and STDs	Other bacterial diseases
685	9:036	Bacterial infections, and other intestinal infectious diseases, and STDs	Other bacterial diseases
686	9:036A	Bacterial infections, and other intestinal infectious diseases, and STDs	Other bacterial diseases
687	9:036B	Bacterial infections, and other intestinal infectious diseases, and STDs	Other bacterial diseases
688	9:036C	Bacterial infections, and other intestinal infectious diseases, and STDs	Other bacterial diseases
689	9:036D	Bacterial infections, and other intestinal infectious diseases, and STDs	Other bacterial diseases
690	9:036E	Bacterial infections, and other intestinal infectious diseases, and STDs	Other bacterial diseases
691	9:036W	Bacterial infections, and other intestinal infectious diseases, and STDs	Other bacterial diseases
692	9:036X	Bacterial infections, and other intestinal infectious diseases, and STDs	Other bacterial diseases
693	9:037	Bacterial infections, and other intestinal infectious diseases, and STDs	Other bacterial diseases
694	9:038	Bacterial infections, and other intestinal infectious diseases, and STDs	Other bacterial diseases
695	9:038A	Bacterial infections, and other intestinal infectious diseases, and STDs	Other bacterial diseases
696	9:038B	Bacterial infections, and other intestinal infectious diseases, and STDs	Other bacterial diseases
697	9:038C	Bacterial infections, and other intestinal infectious diseases, and STDs	Other bacterial diseases
698	9:038D	Bacterial infections, and other intestinal infectious diseases, and STDs	Other bacterial diseases
699	9:038E	Bacterial infections, and other intestinal infectious diseases, and STDs	Other bacterial diseases
700	9:038W	Bacterial infections, and other intestinal infectious diseases, and STDs	Other bacterial diseases
701	9:038X	Bacterial infections, and other intestinal infectious diseases, and STDs	Other bacterial diseases
702	9:039	Bacterial infections, and other intestinal infectious diseases, and STDs	Other bacterial diseases
703	9:039A	Bacterial infections, and other intestinal infectious diseases, and STDs	Other bacterial diseases
704	9:039B	Bacterial infections, and other intestinal infectious diseases, and STDs	Other bacterial diseases
705	9:039C	Bacterial infections, and other intestinal infectious diseases, and STDs	Other bacterial diseases
706	9:039D	Bacterial infections, and other intestinal infectious diseases, and STDs	Other bacterial diseases
707	9:039W	Bacterial infections, and other intestinal infectious diseases, and STDs	Other bacterial diseases
708	9:039X	Bacterial infections, and other intestinal infectious diseases, and STDs	Other bacterial diseases
709	9:040	Bacterial infections, and other intestinal infectious diseases, and STDs	Other bacterial diseases
710	9:040A	Bacterial infections, and other intestinal infectious diseases, and STDs	Other bacterial diseases
711	9:040B	Bacterial infections, and other intestinal infectious diseases, and STDs	Other bacterial diseases
712	9:040D	Bacterial infections, and other intestinal infectious diseases, and STDs	Other bacterial diseases
713	9:040E	Bacterial infections, and other intestinal infectious diseases, and STDs	Other bacterial diseases
714	9:040W	Bacterial infections, and other intestinal infectious diseases, and STDs	Other bacterial diseases
715	9:041	Bacterial infections, and other intestinal infectious diseases, and STDs	Other bacterial diseases
716	9:041A	Bacterial infections, and other intestinal infectious diseases, and STDs	Other bacterial diseases
717	9:041B	Bacterial infections, and other intestinal infectious diseases, and STDs	Other bacterial diseases
718	9:041F	Bacterial infections, and other intestinal infectious diseases, and STDs	Other bacterial diseases
719	9:041W	Bacterial infections, and other intestinal infectious diseases, and STDs	Other bacterial diseases
720	9:041X	Bacterial infections, and other intestinal infectious diseases, and STDs	Other bacterial diseases
721	9:088	Bacterial infections, and other intestinal infectious diseases, and STDs	Other bacterial diseases
722	9:088A	Bacterial infections, and other intestinal infectious diseases, and STDs	Other bacterial diseases
723	9:482	Bacterial infections, and other intestinal infectious diseases, and STDs	Other bacterial diseases
724	9:482W	Bacterial infections, and other intestinal infectious diseases, and STDs	Other bacterial diseases
725	9:484	Bacterial infections, and other intestinal infectious diseases, and STDs	Other bacterial diseases
726	9:484D	Bacterial infections, and other intestinal infectious diseases, and STDs	Other bacterial diseases
727	9:639	Bacterial infections, and other intestinal infectious diseases, and STDs	Other bacterial diseases
728	9:639A	Bacterial infections, and other intestinal infectious diseases, and STDs	Other bacterial diseases
729	9:771	Bacterial infections, and other intestinal infectious diseases, and STDs	Other bacterial diseases
730	9:771D	Bacterial infections, and other intestinal infectious diseases, and STDs	Other bacterial diseases
731	9:995	Bacterial infections, and other intestinal infectious diseases, and STDs	Other bacterial diseases
732	9:995X	Bacterial infections, and other intestinal infectious diseases, and STDs	Other bacterial diseases
733	10:A70	Bacterial infections, and other intestinal infectious diseases, and STDs	Other diseases caused by chlamydiae
734	10:A71	Bacterial infections, and other intestinal infectious diseases, and STDs	Other diseases caused by chlamydiae
735	10:A74	Bacterial infections, and other intestinal infectious diseases, and STDs	Other diseases caused by chlamydiae
736	8:067	Bacterial infections, and other intestinal infectious diseases, and STDs	Other diseases caused by chlamydiae
737	8:073	Bacterial infections, and other intestinal infectious diseases, and STDs	Other diseases caused by chlamydiae
738	8:076	Bacterial infections, and other intestinal infectious diseases, and STDs	Other diseases caused by chlamydiae
739	8:078	Bacterial infections, and other intestinal infectious diseases, and STDs	Other diseases caused by chlamydiae
740	8:078,0	Bacterial infections, and other intestinal infectious diseases, and STDs	Other diseases caused by chlamydiae
741	8:078,9	Bacterial infections, and other intestinal infectious diseases, and STDs	Other diseases caused by chlamydiae
742	8:079	Bacterial infections, and other intestinal infectious diseases, and STDs	Other diseases caused by chlamydiae
743	8:079,8	Bacterial infections, and other intestinal infectious diseases, and STDs	Other diseases caused by chlamydiae
744	8:079,9	Bacterial infections, and other intestinal infectious diseases, and STDs	Other diseases caused by chlamydiae
745	8:099	Bacterial infections, and other intestinal infectious diseases, and STDs	Other diseases caused by chlamydiae
746	9:073	Bacterial infections, and other intestinal infectious diseases, and STDs	Other diseases caused by chlamydiae
747	9:073A	Bacterial infections, and other intestinal infectious diseases, and STDs	Other diseases caused by chlamydiae
748	9:073H	Bacterial infections, and other intestinal infectious diseases, and STDs	Other diseases caused by chlamydiae
749	9:073W	Bacterial infections, and other intestinal infectious diseases, and STDs	Other diseases caused by chlamydiae
750	9:073X	Bacterial infections, and other intestinal infectious diseases, and STDs	Other diseases caused by chlamydiae
751	9:076	Bacterial infections, and other intestinal infectious diseases, and STDs	Other diseases caused by chlamydiae
752	9:076A	Bacterial infections, and other intestinal infectious diseases, and STDs	Other diseases caused by chlamydiae
753	9:076B	Bacterial infections, and other intestinal infectious diseases, and STDs	Other diseases caused by chlamydiae
754	9:076X	Bacterial infections, and other intestinal infectious diseases, and STDs	Other diseases caused by chlamydiae
755	9:077	Bacterial infections, and other intestinal infectious diseases, and STDs	Other diseases caused by chlamydiae
756	9:077A	Bacterial infections, and other intestinal infectious diseases, and STDs	Other diseases caused by chlamydiae
757	9:077X	Bacterial infections, and other intestinal infectious diseases, and STDs	Other diseases caused by chlamydiae
758	9:078	Bacterial infections, and other intestinal infectious diseases, and STDs	Other diseases caused by chlamydiae
759	9:078W	Bacterial infections, and other intestinal infectious diseases, and STDs	Other diseases caused by chlamydiae
760	9:079	Bacterial infections, and other intestinal infectious diseases, and STDs	Other diseases caused by chlamydiae
761	9:079W	Bacterial infections, and other intestinal infectious diseases, and STDs	Other diseases caused by chlamydiae
762	9:079X	Bacterial infections, and other intestinal infectious diseases, and STDs	Other diseases caused by chlamydiae
763	10:A65	Bacterial infections, and other intestinal infectious diseases, and STDs	Other spirochaetal diseases
764	10:A66	Bacterial infections, and other intestinal infectious diseases, and STDs	Other spirochaetal diseases
765	10:A67	Bacterial infections, and other intestinal infectious diseases, and STDs	Other spirochaetal diseases
766	10:A68	Bacterial infections, and other intestinal infectious diseases, and STDs	Other spirochaetal diseases
767	10:A69	Bacterial infections, and other intestinal infectious diseases, and STDs	Other spirochaetal diseases
768	8:088	Bacterial infections, and other intestinal infectious diseases, and STDs	Other spirochaetal diseases
769	8:088,0	Bacterial infections, and other intestinal infectious diseases, and STDs	Other spirochaetal diseases
770	8:088,1	Bacterial infections, and other intestinal infectious diseases, and STDs	Other spirochaetal diseases
771	8:088,9	Bacterial infections, and other intestinal infectious diseases, and STDs	Other spirochaetal diseases
772	8:089	Bacterial infections, and other intestinal infectious diseases, and STDs	Other spirochaetal diseases
773	8:089,9	Bacterial infections, and other intestinal infectious diseases, and STDs	Other spirochaetal diseases
774	8:101	Bacterial infections, and other intestinal infectious diseases, and STDs	Other spirochaetal diseases
775	8:102	Bacterial infections, and other intestinal infectious diseases, and STDs	Other spirochaetal diseases
776	8:102,0	Bacterial infections, and other intestinal infectious diseases, and STDs	Other spirochaetal diseases
777	8:102,1	Bacterial infections, and other intestinal infectious diseases, and STDs	Other spirochaetal diseases
778	8:102,2	Bacterial infections, and other intestinal infectious diseases, and STDs	Other spirochaetal diseases
779	8:102,3	Bacterial infections, and other intestinal infectious diseases, and STDs	Other spirochaetal diseases
780	8:102,4	Bacterial infections, and other intestinal infectious diseases, and STDs	Other spirochaetal diseases
781	8:102,5	Bacterial infections, and other intestinal infectious diseases, and STDs	Other spirochaetal diseases
782	8:102,6	Bacterial infections, and other intestinal infectious diseases, and STDs	Other spirochaetal diseases
783	8:102,7	Bacterial infections, and other intestinal infectious diseases, and STDs	Other spirochaetal diseases
784	8:102,8	Bacterial infections, and other intestinal infectious diseases, and STDs	Other spirochaetal diseases
785	8:102,9	Bacterial infections, and other intestinal infectious diseases, and STDs	Other spirochaetal diseases
786	8:103	Bacterial infections, and other intestinal infectious diseases, and STDs	Other spirochaetal diseases
787	8:103,0	Bacterial infections, and other intestinal infectious diseases, and STDs	Other spirochaetal diseases
788	8:103,1	Bacterial infections, and other intestinal infectious diseases, and STDs	Other spirochaetal diseases
789	8:103,2	Bacterial infections, and other intestinal infectious diseases, and STDs	Other spirochaetal diseases
790	8:103,3	Bacterial infections, and other intestinal infectious diseases, and STDs	Other spirochaetal diseases
791	8:103,9	Bacterial infections, and other intestinal infectious diseases, and STDs	Other spirochaetal diseases
792	8:104	Bacterial infections, and other intestinal infectious diseases, and STDs	Other spirochaetal diseases
793	8:104,0	Bacterial infections, and other intestinal infectious diseases, and STDs	Other spirochaetal diseases
794	8:104,9	Bacterial infections, and other intestinal infectious diseases, and STDs	Other spirochaetal diseases
795	8:528	Bacterial infections, and other intestinal infectious diseases, and STDs	Other spirochaetal diseases
796	8:528,1	Bacterial infections, and other intestinal infectious diseases, and STDs	Other spirochaetal diseases
797	9:087	Bacterial infections, and other intestinal infectious diseases, and STDs	Other spirochaetal diseases
798	9:087A	Bacterial infections, and other intestinal infectious diseases, and STDs	Other spirochaetal diseases
799	9:087B	Bacterial infections, and other intestinal infectious diseases, and STDs	Other spirochaetal diseases
800	9:087X	Bacterial infections, and other intestinal infectious diseases, and STDs	Other spirochaetal diseases
801	9:088	Bacterial infections, and other intestinal infectious diseases, and STDs	Other spirochaetal diseases
802	9:088W	Bacterial infections, and other intestinal infectious diseases, and STDs	Other spirochaetal diseases
803	9:101	Bacterial infections, and other intestinal infectious diseases, and STDs	Other spirochaetal diseases
804	9:102	Bacterial infections, and other intestinal infectious diseases, and STDs	Other spirochaetal diseases
805	9:102A	Bacterial infections, and other intestinal infectious diseases, and STDs	Other spirochaetal diseases
806	9:102B	Bacterial infections, and other intestinal infectious diseases, and STDs	Other spirochaetal diseases
807	9:102C	Bacterial infections, and other intestinal infectious diseases, and STDs	Other spirochaetal diseases
808	9:102D	Bacterial infections, and other intestinal infectious diseases, and STDs	Other spirochaetal diseases
809	9:102E	Bacterial infections, and other intestinal infectious diseases, and STDs	Other spirochaetal diseases
810	9:102F	Bacterial infections, and other intestinal infectious diseases, and STDs	Other spirochaetal diseases
811	9:102G	Bacterial infections, and other intestinal infectious diseases, and STDs	Other spirochaetal diseases
812	9:102H	Bacterial infections, and other intestinal infectious diseases, and STDs	Other spirochaetal diseases
813	9:102W	Bacterial infections, and other intestinal infectious diseases, and STDs	Other spirochaetal diseases
814	9:102X	Bacterial infections, and other intestinal infectious diseases, and STDs	Other spirochaetal diseases
815	9:103	Bacterial infections, and other intestinal infectious diseases, and STDs	Other spirochaetal diseases
816	9:103A	Bacterial infections, and other intestinal infectious diseases, and STDs	Other spirochaetal diseases
817	9:103B	Bacterial infections, and other intestinal infectious diseases, and STDs	Other spirochaetal diseases
818	9:103C	Bacterial infections, and other intestinal infectious diseases, and STDs	Other spirochaetal diseases
819	9:103D	Bacterial infections, and other intestinal infectious diseases, and STDs	Other spirochaetal diseases
820	9:103X	Bacterial infections, and other intestinal infectious diseases, and STDs	Other spirochaetal diseases
821	9:104	Bacterial infections, and other intestinal infectious diseases, and STDs	Other spirochaetal diseases
822	9:104A	Bacterial infections, and other intestinal infectious diseases, and STDs	Other spirochaetal diseases
823	9:104W	Bacterial infections, and other intestinal infectious diseases, and STDs	Other spirochaetal diseases
824	9:104X	Bacterial infections, and other intestinal infectious diseases, and STDs	Other spirochaetal diseases
825	9:528	Bacterial infections, and other intestinal infectious diseases, and STDs	Other spirochaetal diseases
826	9:528B	Bacterial infections, and other intestinal infectious diseases, and STDs	Other spirochaetal diseases
827	10:A75	Bacterial infections, and other intestinal infectious diseases, and STDs	Rickettsioses
828	10:A77	Bacterial infections, and other intestinal infectious diseases, and STDs	Rickettsioses
829	10:A78	Bacterial infections, and other intestinal infectious diseases, and STDs	Rickettsioses
830	10:A79	Bacterial infections, and other intestinal infectious diseases, and STDs	Rickettsioses
831	8:080	Bacterial infections, and other intestinal infectious diseases, and STDs	Rickettsioses
832	8:081	Bacterial infections, and other intestinal infectious diseases, and STDs	Rickettsioses
833	8:081,0	Bacterial infections, and other intestinal infectious diseases, and STDs	Rickettsioses
834	8:081,1	Bacterial infections, and other intestinal infectious diseases, and STDs	Rickettsioses
835	8:081,2	Bacterial infections, and other intestinal infectious diseases, and STDs	Rickettsioses
836	8:081,9	Bacterial infections, and other intestinal infectious diseases, and STDs	Rickettsioses
837	8:082	Bacterial infections, and other intestinal infectious diseases, and STDs	Rickettsioses
838	8:082,0	Bacterial infections, and other intestinal infectious diseases, and STDs	Rickettsioses
839	8:082,1	Bacterial infections, and other intestinal infectious diseases, and STDs	Rickettsioses
840	8:082,2	Bacterial infections, and other intestinal infectious diseases, and STDs	Rickettsioses
841	8:082,9	Bacterial infections, and other intestinal infectious diseases, and STDs	Rickettsioses
842	8:083	Bacterial infections, and other intestinal infectious diseases, and STDs	Rickettsioses
843	8:083,0	Bacterial infections, and other intestinal infectious diseases, and STDs	Rickettsioses
844	8:083,1	Bacterial infections, and other intestinal infectious diseases, and STDs	Rickettsioses
845	8:083,2	Bacterial infections, and other intestinal infectious diseases, and STDs	Rickettsioses
846	8:083,8	Bacterial infections, and other intestinal infectious diseases, and STDs	Rickettsioses
847	8:083,9	Bacterial infections, and other intestinal infectious diseases, and STDs	Rickettsioses
848	9:080	Bacterial infections, and other intestinal infectious diseases, and STDs	Rickettsioses
849	9:081	Bacterial infections, and other intestinal infectious diseases, and STDs	Rickettsioses
850	9:081A	Bacterial infections, and other intestinal infectious diseases, and STDs	Rickettsioses
851	9:081B	Bacterial infections, and other intestinal infectious diseases, and STDs	Rickettsioses
852	9:081C	Bacterial infections, and other intestinal infectious diseases, and STDs	Rickettsioses
853	9:081X	Bacterial infections, and other intestinal infectious diseases, and STDs	Rickettsioses
854	9:082	Bacterial infections, and other intestinal infectious diseases, and STDs	Rickettsioses
855	9:082A	Bacterial infections, and other intestinal infectious diseases, and STDs	Rickettsioses
856	9:082B	Bacterial infections, and other intestinal infectious diseases, and STDs	Rickettsioses
857	9:082C	Bacterial infections, and other intestinal infectious diseases, and STDs	Rickettsioses
858	9:082D	Bacterial infections, and other intestinal infectious diseases, and STDs	Rickettsioses
859	9:082E	Bacterial infections, and other intestinal infectious diseases, and STDs	Rickettsioses
860	9:082W	Bacterial infections, and other intestinal infectious diseases, and STDs	Rickettsioses
861	9:082X	Bacterial infections, and other intestinal infectious diseases, and STDs	Rickettsioses
862	9:083	Bacterial infections, and other intestinal infectious diseases, and STDs	Rickettsioses
863	9:083A	Bacterial infections, and other intestinal infectious diseases, and STDs	Rickettsioses
864	9:083B	Bacterial infections, and other intestinal infectious diseases, and STDs	Rickettsioses
865	9:083C	Bacterial infections, and other intestinal infectious diseases, and STDs	Rickettsioses
866	9:083W	Bacterial infections, and other intestinal infectious diseases, and STDs	Rickettsioses
867	9:083X	Bacterial infections, and other intestinal infectious diseases, and STDs	Rickettsioses
868	10:A15	Bacterial infections, and other intestinal infectious diseases, and STDs	Tuberculosis
869	10:A17	Bacterial infections, and other intestinal infectious diseases, and STDs	Tuberculosis
870	10:A18	Bacterial infections, and other intestinal infectious diseases, and STDs	Tuberculosis
871	10:A19	Bacterial infections, and other intestinal infectious diseases, and STDs	Tuberculosis
872	8:011	Bacterial infections, and other intestinal infectious diseases, and STDs	Tuberculosis
873	8:011,4	Bacterial infections, and other intestinal infectious diseases, and STDs	Tuberculosis
874	8:011,9	Bacterial infections, and other intestinal infectious diseases, and STDs	Tuberculosis
875	8:012	Bacterial infections, and other intestinal infectious diseases, and STDs	Tuberculosis
876	8:012,0	Bacterial infections, and other intestinal infectious diseases, and STDs	Tuberculosis
877	8:012,1	Bacterial infections, and other intestinal infectious diseases, and STDs	Tuberculosis
878	8:012,3	Bacterial infections, and other intestinal infectious diseases, and STDs	Tuberculosis
879	8:012,9	Bacterial infections, and other intestinal infectious diseases, and STDs	Tuberculosis
880	8:013	Bacterial infections, and other intestinal infectious diseases, and STDs	Tuberculosis
881	8:013,0	Bacterial infections, and other intestinal infectious diseases, and STDs	Tuberculosis
882	8:013,9	Bacterial infections, and other intestinal infectious diseases, and STDs	Tuberculosis
883	8:014	Bacterial infections, and other intestinal infectious diseases, and STDs	Tuberculosis
884	8:015	Bacterial infections, and other intestinal infectious diseases, and STDs	Tuberculosis
885	8:015,0	Bacterial infections, and other intestinal infectious diseases, and STDs	Tuberculosis
886	8:015,1	Bacterial infections, and other intestinal infectious diseases, and STDs	Tuberculosis
887	8:015,2	Bacterial infections, and other intestinal infectious diseases, and STDs	Tuberculosis
888	8:015,8	Bacterial infections, and other intestinal infectious diseases, and STDs	Tuberculosis
889	8:015,9	Bacterial infections, and other intestinal infectious diseases, and STDs	Tuberculosis
890	8:016	Bacterial infections, and other intestinal infectious diseases, and STDs	Tuberculosis
891	8:016,0	Bacterial infections, and other intestinal infectious diseases, and STDs	Tuberculosis
892	8:016,1	Bacterial infections, and other intestinal infectious diseases, and STDs	Tuberculosis
893	8:016,2	Bacterial infections, and other intestinal infectious diseases, and STDs	Tuberculosis
894	8:016,9	Bacterial infections, and other intestinal infectious diseases, and STDs	Tuberculosis
895	8:017	Bacterial infections, and other intestinal infectious diseases, and STDs	Tuberculosis
896	8:017,0	Bacterial infections, and other intestinal infectious diseases, and STDs	Tuberculosis
897	8:017,1	Bacterial infections, and other intestinal infectious diseases, and STDs	Tuberculosis
898	8:017,2	Bacterial infections, and other intestinal infectious diseases, and STDs	Tuberculosis
899	8:017,3	Bacterial infections, and other intestinal infectious diseases, and STDs	Tuberculosis
900	8:017,9	Bacterial infections, and other intestinal infectious diseases, and STDs	Tuberculosis
901	8:018	Bacterial infections, and other intestinal infectious diseases, and STDs	Tuberculosis
902	8:018,1	Bacterial infections, and other intestinal infectious diseases, and STDs	Tuberculosis
903	8:018,9	Bacterial infections, and other intestinal infectious diseases, and STDs	Tuberculosis
904	8:090	Bacterial infections, and other intestinal infectious diseases, and STDs	Tuberculosis
905	8:090,3	Bacterial infections, and other intestinal infectious diseases, and STDs	Tuberculosis
906	8:360	Bacterial infections, and other intestinal infectious diseases, and STDs	Tuberculosis
907	8:363	Bacterial infections, and other intestinal infectious diseases, and STDs	Tuberculosis
908	8:363,9	Bacterial infections, and other intestinal infectious diseases, and STDs	Tuberculosis
909	8:364	Bacterial infections, and other intestinal infectious diseases, and STDs	Tuberculosis
910	8:365	Bacterial infections, and other intestinal infectious diseases, and STDs	Tuberculosis
911	8:366	Bacterial infections, and other intestinal infectious diseases, and STDs	Tuberculosis
912	8:367	Bacterial infections, and other intestinal infectious diseases, and STDs	Tuberculosis
913	8:369	Bacterial infections, and other intestinal infectious diseases, and STDs	Tuberculosis
914	8:369,9	Bacterial infections, and other intestinal infectious diseases, and STDs	Tuberculosis
915	8:371,9	Bacterial infections, and other intestinal infectious diseases, and STDs	Tuberculosis
916	8:377	Bacterial infections, and other intestinal infectious diseases, and STDs	Tuberculosis
917	8:378	Bacterial infections, and other intestinal infectious diseases, and STDs	Tuberculosis
918	8:378,4	Bacterial infections, and other intestinal infectious diseases, and STDs	Tuberculosis
919	8:420	Bacterial infections, and other intestinal infectious diseases, and STDs	Tuberculosis
920	8:422	Bacterial infections, and other intestinal infectious diseases, and STDs	Tuberculosis
921	8:424	Bacterial infections, and other intestinal infectious diseases, and STDs	Tuberculosis
922	8:424,9	Bacterial infections, and other intestinal infectious diseases, and STDs	Tuberculosis
923	8:425	Bacterial infections, and other intestinal infectious diseases, and STDs	Tuberculosis
924	8:601	Bacterial infections, and other intestinal infectious diseases, and STDs	Tuberculosis
925	8:710	Bacterial infections, and other intestinal infectious diseases, and STDs	Tuberculosis
926	8:710,1	Bacterial infections, and other intestinal infectious diseases, and STDs	Tuberculosis
927	8:710,3	Bacterial infections, and other intestinal infectious diseases, and STDs	Tuberculosis
928	8:710,9	Bacterial infections, and other intestinal infectious diseases, and STDs	Tuberculosis
929	8:712	Bacterial infections, and other intestinal infectious diseases, and STDs	Tuberculosis
930	8:714	Bacterial infections, and other intestinal infectious diseases, and STDs	Tuberculosis
931	8:714,9	Bacterial infections, and other intestinal infectious diseases, and STDs	Tuberculosis
932	8:717	Bacterial infections, and other intestinal infectious diseases, and STDs	Tuberculosis
933	8:720	Bacterial infections, and other intestinal infectious diseases, and STDs	Tuberculosis
934	8:723	Bacterial infections, and other intestinal infectious diseases, and STDs	Tuberculosis
935	8:723,9	Bacterial infections, and other intestinal infectious diseases, and STDs	Tuberculosis
936	8:726	Bacterial infections, and other intestinal infectious diseases, and STDs	Tuberculosis
937	8:735	Bacterial infections, and other intestinal infectious diseases, and STDs	Tuberculosis
938	8:735,0	Bacterial infections, and other intestinal infectious diseases, and STDs	Tuberculosis
939	8:735,1	Bacterial infections, and other intestinal infectious diseases, and STDs	Tuberculosis
940	8:735,9	Bacterial infections, and other intestinal infectious diseases, and STDs	Tuberculosis
941	8:781	Bacterial infections, and other intestinal infectious diseases, and STDs	Tuberculosis
942	8:998	Bacterial infections, and other intestinal infectious diseases, and STDs	Tuberculosis
943	9:010	Bacterial infections, and other intestinal infectious diseases, and STDs	Tuberculosis
944	9:010A	Bacterial infections, and other intestinal infectious diseases, and STDs	Tuberculosis
945	9:010B	Bacterial infections, and other intestinal infectious diseases, and STDs	Tuberculosis
946	9:010W	Bacterial infections, and other intestinal infectious diseases, and STDs	Tuberculosis
947	9:010X	Bacterial infections, and other intestinal infectious diseases, and STDs	Tuberculosis
948	9:011	Bacterial infections, and other intestinal infectious diseases, and STDs	Tuberculosis
949	9:011A	Bacterial infections, and other intestinal infectious diseases, and STDs	Tuberculosis
950	9:011B	Bacterial infections, and other intestinal infectious diseases, and STDs	Tuberculosis
951	9:011C	Bacterial infections, and other intestinal infectious diseases, and STDs	Tuberculosis
952	9:011D	Bacterial infections, and other intestinal infectious diseases, and STDs	Tuberculosis
953	9:011E	Bacterial infections, and other intestinal infectious diseases, and STDs	Tuberculosis
954	9:011F	Bacterial infections, and other intestinal infectious diseases, and STDs	Tuberculosis
955	9:011G	Bacterial infections, and other intestinal infectious diseases, and STDs	Tuberculosis
956	9:011H	Bacterial infections, and other intestinal infectious diseases, and STDs	Tuberculosis
957	9:011W	Bacterial infections, and other intestinal infectious diseases, and STDs	Tuberculosis
958	9:011X	Bacterial infections, and other intestinal infectious diseases, and STDs	Tuberculosis
959	9:012	Bacterial infections, and other intestinal infectious diseases, and STDs	Tuberculosis
960	9:012A	Bacterial infections, and other intestinal infectious diseases, and STDs	Tuberculosis
961	9:012B	Bacterial infections, and other intestinal infectious diseases, and STDs	Tuberculosis
962	9:012C	Bacterial infections, and other intestinal infectious diseases, and STDs	Tuberculosis
963	9:012D	Bacterial infections, and other intestinal infectious diseases, and STDs	Tuberculosis
964	9:012W	Bacterial infections, and other intestinal infectious diseases, and STDs	Tuberculosis
965	9:013	Bacterial infections, and other intestinal infectious diseases, and STDs	Tuberculosis
966	9:013A	Bacterial infections, and other intestinal infectious diseases, and STDs	Tuberculosis
967	9:013B	Bacterial infections, and other intestinal infectious diseases, and STDs	Tuberculosis
968	9:013C	Bacterial infections, and other intestinal infectious diseases, and STDs	Tuberculosis
969	9:013D	Bacterial infections, and other intestinal infectious diseases, and STDs	Tuberculosis
970	9:013E	Bacterial infections, and other intestinal infectious diseases, and STDs	Tuberculosis
971	9:013F	Bacterial infections, and other intestinal infectious diseases, and STDs	Tuberculosis
972	9:013G	Bacterial infections, and other intestinal infectious diseases, and STDs	Tuberculosis
973	9:013W	Bacterial infections, and other intestinal infectious diseases, and STDs	Tuberculosis
974	9:013X	Bacterial infections, and other intestinal infectious diseases, and STDs	Tuberculosis
975	9:014	Bacterial infections, and other intestinal infectious diseases, and STDs	Tuberculosis
976	9:014A	Bacterial infections, and other intestinal infectious diseases, and STDs	Tuberculosis
977	9:014W	Bacterial infections, and other intestinal infectious diseases, and STDs	Tuberculosis
978	9:015	Bacterial infections, and other intestinal infectious diseases, and STDs	Tuberculosis
979	9:015A	Bacterial infections, and other intestinal infectious diseases, and STDs	Tuberculosis
980	9:015B	Bacterial infections, and other intestinal infectious diseases, and STDs	Tuberculosis
981	9:015C	Bacterial infections, and other intestinal infectious diseases, and STDs	Tuberculosis
982	9:015F	Bacterial infections, and other intestinal infectious diseases, and STDs	Tuberculosis
983	9:015G	Bacterial infections, and other intestinal infectious diseases, and STDs	Tuberculosis
984	9:015H	Bacterial infections, and other intestinal infectious diseases, and STDs	Tuberculosis
985	9:015W	Bacterial infections, and other intestinal infectious diseases, and STDs	Tuberculosis
986	9:015X	Bacterial infections, and other intestinal infectious diseases, and STDs	Tuberculosis
987	9:016	Bacterial infections, and other intestinal infectious diseases, and STDs	Tuberculosis
988	9:016A	Bacterial infections, and other intestinal infectious diseases, and STDs	Tuberculosis
989	9:016B	Bacterial infections, and other intestinal infectious diseases, and STDs	Tuberculosis
990	9:016C	Bacterial infections, and other intestinal infectious diseases, and STDs	Tuberculosis
991	9:016D	Bacterial infections, and other intestinal infectious diseases, and STDs	Tuberculosis
992	9:016E	Bacterial infections, and other intestinal infectious diseases, and STDs	Tuberculosis
993	9:016F	Bacterial infections, and other intestinal infectious diseases, and STDs	Tuberculosis
994	9:016G	Bacterial infections, and other intestinal infectious diseases, and STDs	Tuberculosis
995	9:016H	Bacterial infections, and other intestinal infectious diseases, and STDs	Tuberculosis
996	9:016X	Bacterial infections, and other intestinal infectious diseases, and STDs	Tuberculosis
997	9:017	Bacterial infections, and other intestinal infectious diseases, and STDs	Tuberculosis
998	9:017A	Bacterial infections, and other intestinal infectious diseases, and STDs	Tuberculosis
999	9:017B	Bacterial infections, and other intestinal infectious diseases, and STDs	Tuberculosis
1000	9:017C	Bacterial infections, and other intestinal infectious diseases, and STDs	Tuberculosis
1001	9:017D	Bacterial infections, and other intestinal infectious diseases, and STDs	Tuberculosis
1002	9:017E	Bacterial infections, and other intestinal infectious diseases, and STDs	Tuberculosis
1003	9:017F	Bacterial infections, and other intestinal infectious diseases, and STDs	Tuberculosis
1004	9:017G	Bacterial infections, and other intestinal infectious diseases, and STDs	Tuberculosis
1005	9:017H	Bacterial infections, and other intestinal infectious diseases, and STDs	Tuberculosis
1006	9:017W	Bacterial infections, and other intestinal infectious diseases, and STDs	Tuberculosis
1007	9:017X	Bacterial infections, and other intestinal infectious diseases, and STDs	Tuberculosis
1008	9:018	Bacterial infections, and other intestinal infectious diseases, and STDs	Tuberculosis
1009	9:018A	Bacterial infections, and other intestinal infectious diseases, and STDs	Tuberculosis
1010	9:018W	Bacterial infections, and other intestinal infectious diseases, and STDs	Tuberculosis
1011	9:018X	Bacterial infections, and other intestinal infectious diseases, and STDs	Tuberculosis
1012	9:363	Bacterial infections, and other intestinal infectious diseases, and STDs	Tuberculosis
1013	9:363B	Bacterial infections, and other intestinal infectious diseases, and STDs	Tuberculosis
1014	9:364	Bacterial infections, and other intestinal infectious diseases, and STDs	Tuberculosis
1015	9:364B	Bacterial infections, and other intestinal infectious diseases, and STDs	Tuberculosis
1016	9:370	Bacterial infections, and other intestinal infectious diseases, and STDs	Tuberculosis
1017	9:370D	Bacterial infections, and other intestinal infectious diseases, and STDs	Tuberculosis
1018	9:370F	Bacterial infections, and other intestinal infectious diseases, and STDs	Tuberculosis
1019	9:371A	Bacterial infections, and other intestinal infectious diseases, and STDs	Tuberculosis
1020	9:379	Bacterial infections, and other intestinal infectious diseases, and STDs	Tuberculosis
1021	9:379A	Bacterial infections, and other intestinal infectious diseases, and STDs	Tuberculosis
1022	9:420	Bacterial infections, and other intestinal infectious diseases, and STDs	Tuberculosis
1023	9:420A	Bacterial infections, and other intestinal infectious diseases, and STDs	Tuberculosis
1024	9:422	Bacterial infections, and other intestinal infectious diseases, and STDs	Tuberculosis
1025	9:422A	Bacterial infections, and other intestinal infectious diseases, and STDs	Tuberculosis
1026	9:424	Bacterial infections, and other intestinal infectious diseases, and STDs	Tuberculosis
1027	9:424X	Bacterial infections, and other intestinal infectious diseases, and STDs	Tuberculosis
1028	9:425	Bacterial infections, and other intestinal infectious diseases, and STDs	Tuberculosis
1029	9:425W	Bacterial infections, and other intestinal infectious diseases, and STDs	Tuberculosis
1030	9:601	Bacterial infections, and other intestinal infectious diseases, and STDs	Tuberculosis
1031	9:601E	Bacterial infections, and other intestinal infectious diseases, and STDs	Tuberculosis
1032	9:711	Bacterial infections, and other intestinal infectious diseases, and STDs	Tuberculosis
1033	9:711E	Bacterial infections, and other intestinal infectious diseases, and STDs	Tuberculosis
1034	9:720	Bacterial infections, and other intestinal infectious diseases, and STDs	Tuberculosis
1035	9:720W	Bacterial infections, and other intestinal infectious diseases, and STDs	Tuberculosis
1036	9:730	Bacterial infections, and other intestinal infectious diseases, and STDs	Tuberculosis
1037	9:730W	Bacterial infections, and other intestinal infectious diseases, and STDs	Tuberculosis
1038	9:737	Bacterial infections, and other intestinal infectious diseases, and STDs	Tuberculosis
1039	9:737E	Bacterial infections, and other intestinal infectious diseases, and STDs	Tuberculosis
1040	10:P09	Certain conditions originating in the perinatal period	Abnormal findings on neonatal screening
1041	8:458	Certain conditions originating in the perinatal period	Abnormal findings on neonatal screening
1042	8:788	Certain conditions originating in the perinatal period	Abnormal findings on neonatal screening
1043	8:796	Certain conditions originating in the perinatal period	Abnormal findings on neonatal screening
1044	8:796,9	Certain conditions originating in the perinatal period	Abnormal findings on neonatal screening
1045	9:796	Certain conditions originating in the perinatal period	Abnormal findings on neonatal screening
1046	9:796G	Certain conditions originating in the perinatal period	Abnormal findings on neonatal screening
1047	10:P10	Certain conditions originating in the perinatal period	Birth trauma
1048	10:P11	Certain conditions originating in the perinatal period	Birth trauma
1049	10:P12	Certain conditions originating in the perinatal period	Birth trauma
1050	10:P13	Certain conditions originating in the perinatal period	Birth trauma
1051	10:P14	Certain conditions originating in the perinatal period	Birth trauma
1052	10:P15	Certain conditions originating in the perinatal period	Birth trauma
1053	8:772	Certain conditions originating in the perinatal period	Birth trauma
1054	8:772,0	Certain conditions originating in the perinatal period	Birth trauma
1055	8:772,1	Certain conditions originating in the perinatal period	Birth trauma
1056	8:772,2	Certain conditions originating in the perinatal period	Birth trauma
1057	8:772,9	Certain conditions originating in the perinatal period	Birth trauma
1058	8:778	Certain conditions originating in the perinatal period	Birth trauma
1059	8:778,2	Certain conditions originating in the perinatal period	Birth trauma
1060	9:767	Certain conditions originating in the perinatal period	Birth trauma
1061	9:767A	Certain conditions originating in the perinatal period	Birth trauma
1062	9:767B	Certain conditions originating in the perinatal period	Birth trauma
1063	9:767C	Certain conditions originating in the perinatal period	Birth trauma
1064	9:767D	Certain conditions originating in the perinatal period	Birth trauma
1065	9:767E	Certain conditions originating in the perinatal period	Birth trauma
1066	9:767F	Certain conditions originating in the perinatal period	Birth trauma
1067	9:767G	Certain conditions originating in the perinatal period	Birth trauma
1068	9:767H	Certain conditions originating in the perinatal period	Birth trauma
1069	9:767W	Certain conditions originating in the perinatal period	Birth trauma
1070	9:767X	Certain conditions originating in the perinatal period	Birth trauma
1071	9:772	Certain conditions originating in the perinatal period	Birth trauma
1072	9:772B	Certain conditions originating in the perinatal period	Birth trauma
1073	9:772C	Certain conditions originating in the perinatal period	Birth trauma
1074	10:P80	Certain conditions originating in the perinatal period	Conditions involving the integument and temperature regulation of fetus and newborn
1075	10:P81	Certain conditions originating in the perinatal period	Conditions involving the integument and temperature regulation of fetus and newborn
1076	10:P83	Certain conditions originating in the perinatal period	Conditions involving the integument and temperature regulation of fetus and newborn
1077	8:752	Certain conditions originating in the perinatal period	Conditions involving the integument and temperature regulation of fetus and newborn
1078	8:752,4	Certain conditions originating in the perinatal period	Conditions involving the integument and temperature regulation of fetus and newborn
1079	8:778	Certain conditions originating in the perinatal period	Conditions involving the integument and temperature regulation of fetus and newborn
1080	8:778,3	Certain conditions originating in the perinatal period	Conditions involving the integument and temperature regulation of fetus and newborn
1081	8:778,9	Certain conditions originating in the perinatal period	Conditions involving the integument and temperature regulation of fetus and newborn
1082	9:778	Certain conditions originating in the perinatal period	Conditions involving the integument and temperature regulation of fetus and newborn
1083	9:778A	Certain conditions originating in the perinatal period	Conditions involving the integument and temperature regulation of fetus and newborn
1084	9:778B	Certain conditions originating in the perinatal period	Conditions involving the integument and temperature regulation of fetus and newborn
1085	9:778C	Certain conditions originating in the perinatal period	Conditions involving the integument and temperature regulation of fetus and newborn
1086	9:778D	Certain conditions originating in the perinatal period	Conditions involving the integument and temperature regulation of fetus and newborn
1087	9:778E	Certain conditions originating in the perinatal period	Conditions involving the integument and temperature regulation of fetus and newborn
1088	9:778F	Certain conditions originating in the perinatal period	Conditions involving the integument and temperature regulation of fetus and newborn
1089	9:778G	Certain conditions originating in the perinatal period	Conditions involving the integument and temperature regulation of fetus and newborn
1090	9:778H	Certain conditions originating in the perinatal period	Conditions involving the integument and temperature regulation of fetus and newborn
1091	9:778W	Certain conditions originating in the perinatal period	Conditions involving the integument and temperature regulation of fetus and newborn
1092	9:778X	Certain conditions originating in the perinatal period	Conditions involving the integument and temperature regulation of fetus and newborn
1093	10:P76	Certain conditions originating in the perinatal period	Digestive system disorders of fetus and newborn
1094	10:P77	Certain conditions originating in the perinatal period	Digestive system disorders of fetus and newborn
1095	10:P78	Certain conditions originating in the perinatal period	Digestive system disorders of fetus and newborn
1096	8:560	Certain conditions originating in the perinatal period	Digestive system disorders of fetus and newborn
1097	8:560,1	Certain conditions originating in the perinatal period	Digestive system disorders of fetus and newborn
1098	8:567	Certain conditions originating in the perinatal period	Digestive system disorders of fetus and newborn
1099	8:567,9	Certain conditions originating in the perinatal period	Digestive system disorders of fetus and newborn
1100	8:778	Certain conditions originating in the perinatal period	Digestive system disorders of fetus and newborn
1101	8:778,2	Certain conditions originating in the perinatal period	Digestive system disorders of fetus and newborn
1102	8:778,9	Certain conditions originating in the perinatal period	Digestive system disorders of fetus and newborn
1103	9:777	Certain conditions originating in the perinatal period	Digestive system disorders of fetus and newborn
1104	9:777B	Certain conditions originating in the perinatal period	Digestive system disorders of fetus and newborn
1105	9:777C	Certain conditions originating in the perinatal period	Digestive system disorders of fetus and newborn
1106	9:777D	Certain conditions originating in the perinatal period	Digestive system disorders of fetus and newborn
1107	9:777E	Certain conditions originating in the perinatal period	Digestive system disorders of fetus and newborn
1108	9:777F	Certain conditions originating in the perinatal period	Digestive system disorders of fetus and newborn
1109	9:777G	Certain conditions originating in the perinatal period	Digestive system disorders of fetus and newborn
1110	9:777W	Certain conditions originating in the perinatal period	Digestive system disorders of fetus and newborn
1111	9:777X	Certain conditions originating in the perinatal period	Digestive system disorders of fetus and newborn
1112	10:P05	Certain conditions originating in the perinatal period	Disorders related to length of gestation and fetal growth
1113	10:P07	Certain conditions originating in the perinatal period	Disorders related to length of gestation and fetal growth
1114	10:P08	Certain conditions originating in the perinatal period	Disorders related to length of gestation and fetal growth
1115	8:777	Certain conditions originating in the perinatal period	Disorders related to length of gestation and fetal growth
1116	8:778	Certain conditions originating in the perinatal period	Disorders related to length of gestation and fetal growth
1117	8:778,1	Certain conditions originating in the perinatal period	Disorders related to length of gestation and fetal growth
1118	8:778,9	Certain conditions originating in the perinatal period	Disorders related to length of gestation and fetal growth
1119	8:788	Certain conditions originating in the perinatal period	Disorders related to length of gestation and fetal growth
1120	8:788,4	Certain conditions originating in the perinatal period	Disorders related to length of gestation and fetal growth
1121	8:Y79	Certain conditions originating in the perinatal period	Disorders related to length of gestation and fetal growth
1122	9:764	Certain conditions originating in the perinatal period	Disorders related to length of gestation and fetal growth
1123	9:764A	Certain conditions originating in the perinatal period	Disorders related to length of gestation and fetal growth
1124	9:764B	Certain conditions originating in the perinatal period	Disorders related to length of gestation and fetal growth
1125	9:764C	Certain conditions originating in the perinatal period	Disorders related to length of gestation and fetal growth
1126	9:764X	Certain conditions originating in the perinatal period	Disorders related to length of gestation and fetal growth
1127	9:765	Certain conditions originating in the perinatal period	Disorders related to length of gestation and fetal growth
1128	9:765A	Certain conditions originating in the perinatal period	Disorders related to length of gestation and fetal growth
1129	9:765B	Certain conditions originating in the perinatal period	Disorders related to length of gestation and fetal growth
1130	9:765C	Certain conditions originating in the perinatal period	Disorders related to length of gestation and fetal growth
1131	9:766	Certain conditions originating in the perinatal period	Disorders related to length of gestation and fetal growth
1132	9:766A	Certain conditions originating in the perinatal period	Disorders related to length of gestation and fetal growth
1133	9:766B	Certain conditions originating in the perinatal period	Disorders related to length of gestation and fetal growth
1134	9:766C	Certain conditions originating in the perinatal period	Disorders related to length of gestation and fetal growth
1135	9:V21D	Certain conditions originating in the perinatal period	Disorders related to length of gestation and fetal growth
1136	10:P00	Certain conditions originating in the perinatal period	Fetus and newborn affected by maternal factors and by complications of pregnancy, labour and delivery
1137	10:P01	Certain conditions originating in the perinatal period	Fetus and newborn affected by maternal factors and by complications of pregnancy, labour and delivery
1138	10:P02	Certain conditions originating in the perinatal period	Fetus and newborn affected by maternal factors and by complications of pregnancy, labour and delivery
1139	10:P03	Certain conditions originating in the perinatal period	Fetus and newborn affected by maternal factors and by complications of pregnancy, labour and delivery
1140	10:P04	Certain conditions originating in the perinatal period	Fetus and newborn affected by maternal factors and by complications of pregnancy, labour and delivery
1141	8:661	Certain conditions originating in the perinatal period	Fetus and newborn affected by maternal factors and by complications of pregnancy, labour and delivery
1142	8:661,4	Certain conditions originating in the perinatal period	Fetus and newborn affected by maternal factors and by complications of pregnancy, labour and delivery
1143	8:661,5	Certain conditions originating in the perinatal period	Fetus and newborn affected by maternal factors and by complications of pregnancy, labour and delivery
1144	8:661,6	Certain conditions originating in the perinatal period	Fetus and newborn affected by maternal factors and by complications of pregnancy, labour and delivery
1145	8:760	Certain conditions originating in the perinatal period	Fetus and newborn affected by maternal factors and by complications of pregnancy, labour and delivery
1146	8:760,2	Certain conditions originating in the perinatal period	Fetus and newborn affected by maternal factors and by complications of pregnancy, labour and delivery
1147	8:760,3	Certain conditions originating in the perinatal period	Fetus and newborn affected by maternal factors and by complications of pregnancy, labour and delivery
1148	8:760,5	Certain conditions originating in the perinatal period	Fetus and newborn affected by maternal factors and by complications of pregnancy, labour and delivery
1149	8:761	Certain conditions originating in the perinatal period	Fetus and newborn affected by maternal factors and by complications of pregnancy, labour and delivery
1150	8:761,6	Certain conditions originating in the perinatal period	Fetus and newborn affected by maternal factors and by complications of pregnancy, labour and delivery
1151	8:761,7	Certain conditions originating in the perinatal period	Fetus and newborn affected by maternal factors and by complications of pregnancy, labour and delivery
1152	8:761,9	Certain conditions originating in the perinatal period	Fetus and newborn affected by maternal factors and by complications of pregnancy, labour and delivery
1153	8:763	Certain conditions originating in the perinatal period	Fetus and newborn affected by maternal factors and by complications of pregnancy, labour and delivery
1154	8:763,1	Certain conditions originating in the perinatal period	Fetus and newborn affected by maternal factors and by complications of pregnancy, labour and delivery
1155	8:763,9	Certain conditions originating in the perinatal period	Fetus and newborn affected by maternal factors and by complications of pregnancy, labour and delivery
1156	8:765	Certain conditions originating in the perinatal period	Fetus and newborn affected by maternal factors and by complications of pregnancy, labour and delivery
1157	8:765,9	Certain conditions originating in the perinatal period	Fetus and newborn affected by maternal factors and by complications of pregnancy, labour and delivery
1158	8:766	Certain conditions originating in the perinatal period	Fetus and newborn affected by maternal factors and by complications of pregnancy, labour and delivery
1159	8:766,9	Certain conditions originating in the perinatal period	Fetus and newborn affected by maternal factors and by complications of pregnancy, labour and delivery
1160	8:767	Certain conditions originating in the perinatal period	Fetus and newborn affected by maternal factors and by complications of pregnancy, labour and delivery
1161	8:767,3	Certain conditions originating in the perinatal period	Fetus and newborn affected by maternal factors and by complications of pregnancy, labour and delivery
1162	8:768	Certain conditions originating in the perinatal period	Fetus and newborn affected by maternal factors and by complications of pregnancy, labour and delivery
1163	8:768,9	Certain conditions originating in the perinatal period	Fetus and newborn affected by maternal factors and by complications of pregnancy, labour and delivery
1164	8:769	Certain conditions originating in the perinatal period	Fetus and newborn affected by maternal factors and by complications of pregnancy, labour and delivery
1165	8:769,0	Certain conditions originating in the perinatal period	Fetus and newborn affected by maternal factors and by complications of pregnancy, labour and delivery
1166	8:769,1	Certain conditions originating in the perinatal period	Fetus and newborn affected by maternal factors and by complications of pregnancy, labour and delivery
1167	8:769,2	Certain conditions originating in the perinatal period	Fetus and newborn affected by maternal factors and by complications of pregnancy, labour and delivery
1168	8:769,4	Certain conditions originating in the perinatal period	Fetus and newborn affected by maternal factors and by complications of pregnancy, labour and delivery
1169	8:769,5	Certain conditions originating in the perinatal period	Fetus and newborn affected by maternal factors and by complications of pregnancy, labour and delivery
1170	8:769,9	Certain conditions originating in the perinatal period	Fetus and newborn affected by maternal factors and by complications of pregnancy, labour and delivery
1171	8:770	Certain conditions originating in the perinatal period	Fetus and newborn affected by maternal factors and by complications of pregnancy, labour and delivery
1172	8:770,0	Certain conditions originating in the perinatal period	Fetus and newborn affected by maternal factors and by complications of pregnancy, labour and delivery
1173	8:770,1	Certain conditions originating in the perinatal period	Fetus and newborn affected by maternal factors and by complications of pregnancy, labour and delivery
1174	8:770,8	Certain conditions originating in the perinatal period	Fetus and newborn affected by maternal factors and by complications of pregnancy, labour and delivery
1175	8:770,9	Certain conditions originating in the perinatal period	Fetus and newborn affected by maternal factors and by complications of pregnancy, labour and delivery
1176	8:771	Certain conditions originating in the perinatal period	Fetus and newborn affected by maternal factors and by complications of pregnancy, labour and delivery
1177	8:771,0	Certain conditions originating in the perinatal period	Fetus and newborn affected by maternal factors and by complications of pregnancy, labour and delivery
1178	8:771,1	Certain conditions originating in the perinatal period	Fetus and newborn affected by maternal factors and by complications of pregnancy, labour and delivery
1179	8:771,9	Certain conditions originating in the perinatal period	Fetus and newborn affected by maternal factors and by complications of pregnancy, labour and delivery
1180	8:772	Certain conditions originating in the perinatal period	Fetus and newborn affected by maternal factors and by complications of pregnancy, labour and delivery
1181	8:772,9	Certain conditions originating in the perinatal period	Fetus and newborn affected by maternal factors and by complications of pregnancy, labour and delivery
1182	8:778	Certain conditions originating in the perinatal period	Fetus and newborn affected by maternal factors and by complications of pregnancy, labour and delivery
1183	8:778,9	Certain conditions originating in the perinatal period	Fetus and newborn affected by maternal factors and by complications of pregnancy, labour and delivery
1184	8:Y61	Certain conditions originating in the perinatal period	Fetus and newborn affected by maternal factors and by complications of pregnancy, labour and delivery
1185	9:760	Certain conditions originating in the perinatal period	Fetus and newborn affected by maternal factors and by complications of pregnancy, labour and delivery
1186	9:760A	Certain conditions originating in the perinatal period	Fetus and newborn affected by maternal factors and by complications of pregnancy, labour and delivery
1187	9:760B	Certain conditions originating in the perinatal period	Fetus and newborn affected by maternal factors and by complications of pregnancy, labour and delivery
1188	9:760C	Certain conditions originating in the perinatal period	Fetus and newborn affected by maternal factors and by complications of pregnancy, labour and delivery
1189	9:760D	Certain conditions originating in the perinatal period	Fetus and newborn affected by maternal factors and by complications of pregnancy, labour and delivery
1190	9:760E	Certain conditions originating in the perinatal period	Fetus and newborn affected by maternal factors and by complications of pregnancy, labour and delivery
1191	9:760F	Certain conditions originating in the perinatal period	Fetus and newborn affected by maternal factors and by complications of pregnancy, labour and delivery
1192	9:760G	Certain conditions originating in the perinatal period	Fetus and newborn affected by maternal factors and by complications of pregnancy, labour and delivery
1193	9:760H	Certain conditions originating in the perinatal period	Fetus and newborn affected by maternal factors and by complications of pregnancy, labour and delivery
1194	9:760W	Certain conditions originating in the perinatal period	Fetus and newborn affected by maternal factors and by complications of pregnancy, labour and delivery
1195	9:760X	Certain conditions originating in the perinatal period	Fetus and newborn affected by maternal factors and by complications of pregnancy, labour and delivery
1196	9:761	Certain conditions originating in the perinatal period	Fetus and newborn affected by maternal factors and by complications of pregnancy, labour and delivery
1197	9:761A	Certain conditions originating in the perinatal period	Fetus and newborn affected by maternal factors and by complications of pregnancy, labour and delivery
1198	9:761B	Certain conditions originating in the perinatal period	Fetus and newborn affected by maternal factors and by complications of pregnancy, labour and delivery
1199	9:761C	Certain conditions originating in the perinatal period	Fetus and newborn affected by maternal factors and by complications of pregnancy, labour and delivery
1200	9:761D	Certain conditions originating in the perinatal period	Fetus and newborn affected by maternal factors and by complications of pregnancy, labour and delivery
1201	9:761E	Certain conditions originating in the perinatal period	Fetus and newborn affected by maternal factors and by complications of pregnancy, labour and delivery
1202	9:761F	Certain conditions originating in the perinatal period	Fetus and newborn affected by maternal factors and by complications of pregnancy, labour and delivery
1203	9:761G	Certain conditions originating in the perinatal period	Fetus and newborn affected by maternal factors and by complications of pregnancy, labour and delivery
1204	9:761H	Certain conditions originating in the perinatal period	Fetus and newborn affected by maternal factors and by complications of pregnancy, labour and delivery
1205	9:761W	Certain conditions originating in the perinatal period	Fetus and newborn affected by maternal factors and by complications of pregnancy, labour and delivery
1206	9:761X	Certain conditions originating in the perinatal period	Fetus and newborn affected by maternal factors and by complications of pregnancy, labour and delivery
1207	9:762	Certain conditions originating in the perinatal period	Fetus and newborn affected by maternal factors and by complications of pregnancy, labour and delivery
1208	9:762A	Certain conditions originating in the perinatal period	Fetus and newborn affected by maternal factors and by complications of pregnancy, labour and delivery
1209	9:762B	Certain conditions originating in the perinatal period	Fetus and newborn affected by maternal factors and by complications of pregnancy, labour and delivery
1210	9:762C	Certain conditions originating in the perinatal period	Fetus and newborn affected by maternal factors and by complications of pregnancy, labour and delivery
1211	9:762D	Certain conditions originating in the perinatal period	Fetus and newborn affected by maternal factors and by complications of pregnancy, labour and delivery
1212	9:762E	Certain conditions originating in the perinatal period	Fetus and newborn affected by maternal factors and by complications of pregnancy, labour and delivery
1213	9:762F	Certain conditions originating in the perinatal period	Fetus and newborn affected by maternal factors and by complications of pregnancy, labour and delivery
1214	9:762G	Certain conditions originating in the perinatal period	Fetus and newborn affected by maternal factors and by complications of pregnancy, labour and delivery
1215	9:762H	Certain conditions originating in the perinatal period	Fetus and newborn affected by maternal factors and by complications of pregnancy, labour and delivery
1216	9:762W	Certain conditions originating in the perinatal period	Fetus and newborn affected by maternal factors and by complications of pregnancy, labour and delivery
1217	9:762X	Certain conditions originating in the perinatal period	Fetus and newborn affected by maternal factors and by complications of pregnancy, labour and delivery
1218	9:763	Certain conditions originating in the perinatal period	Fetus and newborn affected by maternal factors and by complications of pregnancy, labour and delivery
1219	9:763A	Certain conditions originating in the perinatal period	Fetus and newborn affected by maternal factors and by complications of pregnancy, labour and delivery
1220	9:763B	Certain conditions originating in the perinatal period	Fetus and newborn affected by maternal factors and by complications of pregnancy, labour and delivery
1221	9:763C	Certain conditions originating in the perinatal period	Fetus and newborn affected by maternal factors and by complications of pregnancy, labour and delivery
1222	9:763D	Certain conditions originating in the perinatal period	Fetus and newborn affected by maternal factors and by complications of pregnancy, labour and delivery
1223	9:763E	Certain conditions originating in the perinatal period	Fetus and newborn affected by maternal factors and by complications of pregnancy, labour and delivery
1224	9:763F	Certain conditions originating in the perinatal period	Fetus and newborn affected by maternal factors and by complications of pregnancy, labour and delivery
1225	9:763G	Certain conditions originating in the perinatal period	Fetus and newborn affected by maternal factors and by complications of pregnancy, labour and delivery
1226	9:763H	Certain conditions originating in the perinatal period	Fetus and newborn affected by maternal factors and by complications of pregnancy, labour and delivery
1227	9:763W	Certain conditions originating in the perinatal period	Fetus and newborn affected by maternal factors and by complications of pregnancy, labour and delivery
1228	9:763X	Certain conditions originating in the perinatal period	Fetus and newborn affected by maternal factors and by complications of pregnancy, labour and delivery
1229	9:V29	Certain conditions originating in the perinatal period	Fetus and newborn affected by maternal factors and by complications of pregnancy, labour and delivery
1230	9:V29A	Certain conditions originating in the perinatal period	Fetus and newborn affected by maternal factors and by complications of pregnancy, labour and delivery
1231	9:V29B	Certain conditions originating in the perinatal period	Fetus and newborn affected by maternal factors and by complications of pregnancy, labour and delivery
1232	9:V29C	Certain conditions originating in the perinatal period	Fetus and newborn affected by maternal factors and by complications of pregnancy, labour and delivery
1233	9:V29D	Certain conditions originating in the perinatal period	Fetus and newborn affected by maternal factors and by complications of pregnancy, labour and delivery
1234	9:V29W	Certain conditions originating in the perinatal period	Fetus and newborn affected by maternal factors and by complications of pregnancy, labour and delivery
1235	9:V29X	Certain conditions originating in the perinatal period	Fetus and newborn affected by maternal factors and by complications of pregnancy, labour and delivery
1236	10:P50	Certain conditions originating in the perinatal period	Haemorrhagic and haematological disorders of fetus and newborn
1237	10:P51	Certain conditions originating in the perinatal period	Haemorrhagic and haematological disorders of fetus and newborn
1238	10:P52	Certain conditions originating in the perinatal period	Haemorrhagic and haematological disorders of fetus and newborn
1239	10:P53	Certain conditions originating in the perinatal period	Haemorrhagic and haematological disorders of fetus and newborn
1240	10:P54	Certain conditions originating in the perinatal period	Haemorrhagic and haematological disorders of fetus and newborn
1241	10:P55	Certain conditions originating in the perinatal period	Haemorrhagic and haematological disorders of fetus and newborn
1242	10:P56	Certain conditions originating in the perinatal period	Haemorrhagic and haematological disorders of fetus and newborn
1243	10:P57	Certain conditions originating in the perinatal period	Haemorrhagic and haematological disorders of fetus and newborn
1244	10:P58	Certain conditions originating in the perinatal period	Haemorrhagic and haematological disorders of fetus and newborn
1245	10:P59	Certain conditions originating in the perinatal period	Haemorrhagic and haematological disorders of fetus and newborn
1246	10:P60	Certain conditions originating in the perinatal period	Haemorrhagic and haematological disorders of fetus and newborn
1247	10:P61	Certain conditions originating in the perinatal period	Haemorrhagic and haematological disorders of fetus and newborn
1248	8:208	Certain conditions originating in the perinatal period	Haemorrhagic and haematological disorders of fetus and newborn
1249	8:280	Certain conditions originating in the perinatal period	Haemorrhagic and haematological disorders of fetus and newborn
1250	8:288	Certain conditions originating in the perinatal period	Haemorrhagic and haematological disorders of fetus and newborn
1251	8:289	Certain conditions originating in the perinatal period	Haemorrhagic and haematological disorders of fetus and newborn
1252	8:289,9	Certain conditions originating in the perinatal period	Haemorrhagic and haematological disorders of fetus and newborn
1253	8:772	Certain conditions originating in the perinatal period	Haemorrhagic and haematological disorders of fetus and newborn
1254	8:772,0	Certain conditions originating in the perinatal period	Haemorrhagic and haematological disorders of fetus and newborn
1255	8:774	Certain conditions originating in the perinatal period	Haemorrhagic and haematological disorders of fetus and newborn
1256	8:774,9	Certain conditions originating in the perinatal period	Haemorrhagic and haematological disorders of fetus and newborn
1257	8:775	Certain conditions originating in the perinatal period	Haemorrhagic and haematological disorders of fetus and newborn
1258	8:775,0	Certain conditions originating in the perinatal period	Haemorrhagic and haematological disorders of fetus and newborn
1259	8:775,1	Certain conditions originating in the perinatal period	Haemorrhagic and haematological disorders of fetus and newborn
1260	8:775,9	Certain conditions originating in the perinatal period	Haemorrhagic and haematological disorders of fetus and newborn
1261	8:778	Certain conditions originating in the perinatal period	Haemorrhagic and haematological disorders of fetus and newborn
1262	8:778,0	Certain conditions originating in the perinatal period	Haemorrhagic and haematological disorders of fetus and newborn
1263	8:778,2	Certain conditions originating in the perinatal period	Haemorrhagic and haematological disorders of fetus and newborn
1264	8:778,9	Certain conditions originating in the perinatal period	Haemorrhagic and haematological disorders of fetus and newborn
1265	9:767	Certain conditions originating in the perinatal period	Haemorrhagic and haematological disorders of fetus and newborn
1266	9:767A	Certain conditions originating in the perinatal period	Haemorrhagic and haematological disorders of fetus and newborn
1267	9:772	Certain conditions originating in the perinatal period	Haemorrhagic and haematological disorders of fetus and newborn
1268	9:772A	Certain conditions originating in the perinatal period	Haemorrhagic and haematological disorders of fetus and newborn
1269	9:772B	Certain conditions originating in the perinatal period	Haemorrhagic and haematological disorders of fetus and newborn
1270	9:772C	Certain conditions originating in the perinatal period	Haemorrhagic and haematological disorders of fetus and newborn
1271	9:772D	Certain conditions originating in the perinatal period	Haemorrhagic and haematological disorders of fetus and newborn
1272	9:772E	Certain conditions originating in the perinatal period	Haemorrhagic and haematological disorders of fetus and newborn
1273	9:772F	Certain conditions originating in the perinatal period	Haemorrhagic and haematological disorders of fetus and newborn
1274	9:772G	Certain conditions originating in the perinatal period	Haemorrhagic and haematological disorders of fetus and newborn
1275	9:772W	Certain conditions originating in the perinatal period	Haemorrhagic and haematological disorders of fetus and newborn
1276	9:772X	Certain conditions originating in the perinatal period	Haemorrhagic and haematological disorders of fetus and newborn
1277	9:773	Certain conditions originating in the perinatal period	Haemorrhagic and haematological disorders of fetus and newborn
1278	9:773A	Certain conditions originating in the perinatal period	Haemorrhagic and haematological disorders of fetus and newborn
1279	9:773B	Certain conditions originating in the perinatal period	Haemorrhagic and haematological disorders of fetus and newborn
1280	9:773C	Certain conditions originating in the perinatal period	Haemorrhagic and haematological disorders of fetus and newborn
1281	9:773D	Certain conditions originating in the perinatal period	Haemorrhagic and haematological disorders of fetus and newborn
1282	9:773E	Certain conditions originating in the perinatal period	Haemorrhagic and haematological disorders of fetus and newborn
1283	9:773F	Certain conditions originating in the perinatal period	Haemorrhagic and haematological disorders of fetus and newborn
1284	9:774	Certain conditions originating in the perinatal period	Haemorrhagic and haematological disorders of fetus and newborn
1285	9:774A	Certain conditions originating in the perinatal period	Haemorrhagic and haematological disorders of fetus and newborn
1286	9:774B	Certain conditions originating in the perinatal period	Haemorrhagic and haematological disorders of fetus and newborn
1287	9:774C	Certain conditions originating in the perinatal period	Haemorrhagic and haematological disorders of fetus and newborn
1288	9:774D	Certain conditions originating in the perinatal period	Haemorrhagic and haematological disorders of fetus and newborn
1289	9:774E	Certain conditions originating in the perinatal period	Haemorrhagic and haematological disorders of fetus and newborn
1290	9:774F	Certain conditions originating in the perinatal period	Haemorrhagic and haematological disorders of fetus and newborn
1291	9:774G	Certain conditions originating in the perinatal period	Haemorrhagic and haematological disorders of fetus and newborn
1292	9:774H	Certain conditions originating in the perinatal period	Haemorrhagic and haematological disorders of fetus and newborn
1293	9:776	Certain conditions originating in the perinatal period	Haemorrhagic and haematological disorders of fetus and newborn
1294	9:776A	Certain conditions originating in the perinatal period	Haemorrhagic and haematological disorders of fetus and newborn
1295	9:776B	Certain conditions originating in the perinatal period	Haemorrhagic and haematological disorders of fetus and newborn
1296	9:776C	Certain conditions originating in the perinatal period	Haemorrhagic and haematological disorders of fetus and newborn
1297	9:776D	Certain conditions originating in the perinatal period	Haemorrhagic and haematological disorders of fetus and newborn
1298	9:776E	Certain conditions originating in the perinatal period	Haemorrhagic and haematological disorders of fetus and newborn
1299	9:776F	Certain conditions originating in the perinatal period	Haemorrhagic and haematological disorders of fetus and newborn
1300	9:776G	Certain conditions originating in the perinatal period	Haemorrhagic and haematological disorders of fetus and newborn
1301	9:776H	Certain conditions originating in the perinatal period	Haemorrhagic and haematological disorders of fetus and newborn
1302	9:776W	Certain conditions originating in the perinatal period	Haemorrhagic and haematological disorders of fetus and newborn
1303	9:776X	Certain conditions originating in the perinatal period	Haemorrhagic and haematological disorders of fetus and newborn
1304	10:P35	Certain conditions originating in the perinatal period	Infections specific to the perinatal period
1305	10:P36	Certain conditions originating in the perinatal period	Infections specific to the perinatal period
1306	10:P37	Certain conditions originating in the perinatal period	Infections specific to the perinatal period
1307	10:P38	Certain conditions originating in the perinatal period	Infections specific to the perinatal period
1308	10:P39	Certain conditions originating in the perinatal period	Infections specific to the perinatal period
1309	8:037	Certain conditions originating in the perinatal period	Infections specific to the perinatal period
1310	8:056	Certain conditions originating in the perinatal period	Infections specific to the perinatal period
1311	8:079	Certain conditions originating in the perinatal period	Infections specific to the perinatal period
1312	8:079,5	Certain conditions originating in the perinatal period	Infections specific to the perinatal period
1313	8:112	Certain conditions originating in the perinatal period	Infections specific to the perinatal period
1314	8:360	Certain conditions originating in the perinatal period	Infections specific to the perinatal period
1315	8:368	Certain conditions originating in the perinatal period	Infections specific to the perinatal period
1316	8:678	Certain conditions originating in the perinatal period	Infections specific to the perinatal period
1317	8:758	Certain conditions originating in the perinatal period	Infections specific to the perinatal period
1318	8:758,8	Certain conditions originating in the perinatal period	Infections specific to the perinatal period
1319	8:771	Certain conditions originating in the perinatal period	Infections specific to the perinatal period
1320	8:771,9	Certain conditions originating in the perinatal period	Infections specific to the perinatal period
1321	8:778	Certain conditions originating in the perinatal period	Infections specific to the perinatal period
1322	8:778,9	Certain conditions originating in the perinatal period	Infections specific to the perinatal period
1323	9:771	Certain conditions originating in the perinatal period	Infections specific to the perinatal period
1324	9:771A	Certain conditions originating in the perinatal period	Infections specific to the perinatal period
1325	9:771B	Certain conditions originating in the perinatal period	Infections specific to the perinatal period
1326	9:771C	Certain conditions originating in the perinatal period	Infections specific to the perinatal period
1327	9:771E	Certain conditions originating in the perinatal period	Infections specific to the perinatal period
1328	9:771F	Certain conditions originating in the perinatal period	Infections specific to the perinatal period
1329	9:771G	Certain conditions originating in the perinatal period	Infections specific to the perinatal period
1330	9:771H	Certain conditions originating in the perinatal period	Infections specific to the perinatal period
1331	9:771W	Certain conditions originating in the perinatal period	Infections specific to the perinatal period
1332	10:P90	Certain conditions originating in the perinatal period	Other disorders originating in the perinatal period
1333	10:P91	Certain conditions originating in the perinatal period	Other disorders originating in the perinatal period
1334	10:P92	Certain conditions originating in the perinatal period	Other disorders originating in the perinatal period
1335	10:P93	Certain conditions originating in the perinatal period	Other disorders originating in the perinatal period
1336	10:P94	Certain conditions originating in the perinatal period	Other disorders originating in the perinatal period
1337	10:P95	Certain conditions originating in the perinatal period	Other disorders originating in the perinatal period
1338	10:P96	Certain conditions originating in the perinatal period	Other disorders originating in the perinatal period
1339	8:242	Certain conditions originating in the perinatal period	Other disorders originating in the perinatal period
1340	8:258	Certain conditions originating in the perinatal period	Other disorders originating in the perinatal period
1341	8:733	Certain conditions originating in the perinatal period	Other disorders originating in the perinatal period
1342	8:733,0	Certain conditions originating in the perinatal period	Other disorders originating in the perinatal period
1343	8:760	Certain conditions originating in the perinatal period	Other disorders originating in the perinatal period
1344	8:761	Certain conditions originating in the perinatal period	Other disorders originating in the perinatal period
1345	8:761,9	Certain conditions originating in the perinatal period	Other disorders originating in the perinatal period
1346	8:763	Certain conditions originating in the perinatal period	Other disorders originating in the perinatal period
1347	8:771	Certain conditions originating in the perinatal period	Other disorders originating in the perinatal period
1348	8:771,9	Certain conditions originating in the perinatal period	Other disorders originating in the perinatal period
1349	8:773	Certain conditions originating in the perinatal period	Other disorders originating in the perinatal period
1350	8:776	Certain conditions originating in the perinatal period	Other disorders originating in the perinatal period
1351	8:776,9	Certain conditions originating in the perinatal period	Other disorders originating in the perinatal period
1352	8:778	Certain conditions originating in the perinatal period	Other disorders originating in the perinatal period
1353	8:778,9	Certain conditions originating in the perinatal period	Other disorders originating in the perinatal period
1354	8:780	Certain conditions originating in the perinatal period	Other disorders originating in the perinatal period
1355	8:780,2	Certain conditions originating in the perinatal period	Other disorders originating in the perinatal period
1356	8:784	Certain conditions originating in the perinatal period	Other disorders originating in the perinatal period
1357	8:784,1	Certain conditions originating in the perinatal period	Other disorders originating in the perinatal period
1358	8:788	Certain conditions originating in the perinatal period	Other disorders originating in the perinatal period
1359	9:760	Certain conditions originating in the perinatal period	Other disorders originating in the perinatal period
1360	9:760W	Certain conditions originating in the perinatal period	Other disorders originating in the perinatal period
1361	9:768	Certain conditions originating in the perinatal period	Other disorders originating in the perinatal period
1362	9:768H	Certain conditions originating in the perinatal period	Other disorders originating in the perinatal period
1363	9:775	Certain conditions originating in the perinatal period	Other disorders originating in the perinatal period
1364	9:775C	Certain conditions originating in the perinatal period	Other disorders originating in the perinatal period
1365	9:779	Certain conditions originating in the perinatal period	Other disorders originating in the perinatal period
1366	9:779A	Certain conditions originating in the perinatal period	Other disorders originating in the perinatal period
1367	9:779B	Certain conditions originating in the perinatal period	Other disorders originating in the perinatal period
1368	9:779C	Certain conditions originating in the perinatal period	Other disorders originating in the perinatal period
1369	9:779D	Certain conditions originating in the perinatal period	Other disorders originating in the perinatal period
1370	9:779E	Certain conditions originating in the perinatal period	Other disorders originating in the perinatal period
1371	9:779F	Certain conditions originating in the perinatal period	Other disorders originating in the perinatal period
1372	9:779H	Certain conditions originating in the perinatal period	Other disorders originating in the perinatal period
1373	9:779W	Certain conditions originating in the perinatal period	Other disorders originating in the perinatal period
1374	9:779X	Certain conditions originating in the perinatal period	Other disorders originating in the perinatal period
1375	10:P84	Certain conditions originating in the perinatal period	Other problems with newborn
1376	8:242	Certain conditions originating in the perinatal period	Other problems with newborn
1377	8:258	Certain conditions originating in the perinatal period	Other problems with newborn
1378	8:258,9	Certain conditions originating in the perinatal period	Other problems with newborn
1379	8:486	Certain conditions originating in the perinatal period	Other problems with newborn
1380	8:733	Certain conditions originating in the perinatal period	Other problems with newborn
1381	8:761	Certain conditions originating in the perinatal period	Other problems with newborn
1382	8:776	Certain conditions originating in the perinatal period	Other problems with newborn
1383	8:776,0	Certain conditions originating in the perinatal period	Other problems with newborn
1384	8:776,2	Certain conditions originating in the perinatal period	Other problems with newborn
1385	8:776,9	Certain conditions originating in the perinatal period	Other problems with newborn
1386	8:778	Certain conditions originating in the perinatal period	Other problems with newborn
1387	8:778,9	Certain conditions originating in the perinatal period	Other problems with newborn
1388	8:788	Certain conditions originating in the perinatal period	Other problems with newborn
1389	8:788,6	Certain conditions originating in the perinatal period	Other problems with newborn
1390	9:768	Certain conditions originating in the perinatal period	Other problems with newborn
1391	9:768A	Certain conditions originating in the perinatal period	Other problems with newborn
1392	9:768B	Certain conditions originating in the perinatal period	Other problems with newborn
1393	9:768F	Certain conditions originating in the perinatal period	Other problems with newborn
1394	9:768G	Certain conditions originating in the perinatal period	Other problems with newborn
1395	9:768X	Certain conditions originating in the perinatal period	Other problems with newborn
1396	9:770	Certain conditions originating in the perinatal period	Other problems with newborn
1397	9:770W	Certain conditions originating in the perinatal period	Other problems with newborn
1398	9:775	Certain conditions originating in the perinatal period	Other problems with newborn
1399	9:775W	Certain conditions originating in the perinatal period	Other problems with newborn
1400	10:P19	Certain conditions originating in the perinatal period	Respiratory and cardiovascular disorders specific to the perinatal period
1401	10:P22	Certain conditions originating in the perinatal period	Respiratory and cardiovascular disorders specific to the perinatal period
1402	10:P23	Certain conditions originating in the perinatal period	Respiratory and cardiovascular disorders specific to the perinatal period
1403	10:P24	Certain conditions originating in the perinatal period	Respiratory and cardiovascular disorders specific to the perinatal period
1404	10:P25	Certain conditions originating in the perinatal period	Respiratory and cardiovascular disorders specific to the perinatal period
1405	10:P26	Certain conditions originating in the perinatal period	Respiratory and cardiovascular disorders specific to the perinatal period
1406	10:P27	Certain conditions originating in the perinatal period	Respiratory and cardiovascular disorders specific to the perinatal period
1407	10:P28	Certain conditions originating in the perinatal period	Respiratory and cardiovascular disorders specific to the perinatal period
1408	10:P29	Certain conditions originating in the perinatal period	Respiratory and cardiovascular disorders specific to the perinatal period
1409	8:486	Certain conditions originating in the perinatal period	Respiratory and cardiovascular disorders specific to the perinatal period
1410	8:747	Certain conditions originating in the perinatal period	Respiratory and cardiovascular disorders specific to the perinatal period
1411	8:747,8	Certain conditions originating in the perinatal period	Respiratory and cardiovascular disorders specific to the perinatal period
1412	8:771	Certain conditions originating in the perinatal period	Respiratory and cardiovascular disorders specific to the perinatal period
1413	8:771,9	Certain conditions originating in the perinatal period	Respiratory and cardiovascular disorders specific to the perinatal period
1414	8:773	Certain conditions originating in the perinatal period	Respiratory and cardiovascular disorders specific to the perinatal period
1415	8:776	Certain conditions originating in the perinatal period	Respiratory and cardiovascular disorders specific to the perinatal period
1416	8:776,0	Certain conditions originating in the perinatal period	Respiratory and cardiovascular disorders specific to the perinatal period
1417	8:776,2	Certain conditions originating in the perinatal period	Respiratory and cardiovascular disorders specific to the perinatal period
1418	8:776,3	Certain conditions originating in the perinatal period	Respiratory and cardiovascular disorders specific to the perinatal period
1419	8:778	Certain conditions originating in the perinatal period	Respiratory and cardiovascular disorders specific to the perinatal period
1420	8:778,2	Certain conditions originating in the perinatal period	Respiratory and cardiovascular disorders specific to the perinatal period
1421	8:778,9	Certain conditions originating in the perinatal period	Respiratory and cardiovascular disorders specific to the perinatal period
1422	8:780	Certain conditions originating in the perinatal period	Respiratory and cardiovascular disorders specific to the perinatal period
1423	8:784	Certain conditions originating in the perinatal period	Respiratory and cardiovascular disorders specific to the perinatal period
1424	9:747	Certain conditions originating in the perinatal period	Respiratory and cardiovascular disorders specific to the perinatal period
1425	9:747W	Certain conditions originating in the perinatal period	Respiratory and cardiovascular disorders specific to the perinatal period
1426	9:768	Certain conditions originating in the perinatal period	Respiratory and cardiovascular disorders specific to the perinatal period
1427	9:768C	Certain conditions originating in the perinatal period	Respiratory and cardiovascular disorders specific to the perinatal period
1428	9:768D	Certain conditions originating in the perinatal period	Respiratory and cardiovascular disorders specific to the perinatal period
1429	9:768E	Certain conditions originating in the perinatal period	Respiratory and cardiovascular disorders specific to the perinatal period
1430	9:769	Certain conditions originating in the perinatal period	Respiratory and cardiovascular disorders specific to the perinatal period
1431	9:770	Certain conditions originating in the perinatal period	Respiratory and cardiovascular disorders specific to the perinatal period
1432	9:770A	Certain conditions originating in the perinatal period	Respiratory and cardiovascular disorders specific to the perinatal period
1433	9:770B	Certain conditions originating in the perinatal period	Respiratory and cardiovascular disorders specific to the perinatal period
1434	9:770C	Certain conditions originating in the perinatal period	Respiratory and cardiovascular disorders specific to the perinatal period
1435	9:770D	Certain conditions originating in the perinatal period	Respiratory and cardiovascular disorders specific to the perinatal period
1436	9:770E	Certain conditions originating in the perinatal period	Respiratory and cardiovascular disorders specific to the perinatal period
1437	9:770F	Certain conditions originating in the perinatal period	Respiratory and cardiovascular disorders specific to the perinatal period
1438	9:770G	Certain conditions originating in the perinatal period	Respiratory and cardiovascular disorders specific to the perinatal period
1439	9:770H	Certain conditions originating in the perinatal period	Respiratory and cardiovascular disorders specific to the perinatal period
1440	9:770W	Certain conditions originating in the perinatal period	Respiratory and cardiovascular disorders specific to the perinatal period
1441	9:770X	Certain conditions originating in the perinatal period	Respiratory and cardiovascular disorders specific to the perinatal period
1442	9:779	Certain conditions originating in the perinatal period	Respiratory and cardiovascular disorders specific to the perinatal period
1443	9:779W	Certain conditions originating in the perinatal period	Respiratory and cardiovascular disorders specific to the perinatal period
1444	10:P70	Certain conditions originating in the perinatal period	Transitory endocrine and metabolic disorders specific to fetus and newborn
1445	10:P71	Certain conditions originating in the perinatal period	Transitory endocrine and metabolic disorders specific to fetus and newborn
1446	10:P72	Certain conditions originating in the perinatal period	Transitory endocrine and metabolic disorders specific to fetus and newborn
1447	10:P74	Certain conditions originating in the perinatal period	Transitory endocrine and metabolic disorders specific to fetus and newborn
1448	8:242	Certain conditions originating in the perinatal period	Transitory endocrine and metabolic disorders specific to fetus and newborn
1449	8:242,2	Certain conditions originating in the perinatal period	Transitory endocrine and metabolic disorders specific to fetus and newborn
1450	8:258	Certain conditions originating in the perinatal period	Transitory endocrine and metabolic disorders specific to fetus and newborn
1451	8:258,9	Certain conditions originating in the perinatal period	Transitory endocrine and metabolic disorders specific to fetus and newborn
1452	8:733	Certain conditions originating in the perinatal period	Transitory endocrine and metabolic disorders specific to fetus and newborn
1453	8:761	Certain conditions originating in the perinatal period	Transitory endocrine and metabolic disorders specific to fetus and newborn
1454	8:761,1	Certain conditions originating in the perinatal period	Transitory endocrine and metabolic disorders specific to fetus and newborn
1455	8:778	Certain conditions originating in the perinatal period	Transitory endocrine and metabolic disorders specific to fetus and newborn
1456	8:778,9	Certain conditions originating in the perinatal period	Transitory endocrine and metabolic disorders specific to fetus and newborn
1457	8:788	Certain conditions originating in the perinatal period	Transitory endocrine and metabolic disorders specific to fetus and newborn
1458	8:788,6	Certain conditions originating in the perinatal period	Transitory endocrine and metabolic disorders specific to fetus and newborn
1459	8:788,9	Certain conditions originating in the perinatal period	Transitory endocrine and metabolic disorders specific to fetus and newborn
1460	9:775	Certain conditions originating in the perinatal period	Transitory endocrine and metabolic disorders specific to fetus and newborn
1461	9:775A	Certain conditions originating in the perinatal period	Transitory endocrine and metabolic disorders specific to fetus and newborn
1462	9:775B	Certain conditions originating in the perinatal period	Transitory endocrine and metabolic disorders specific to fetus and newborn
1463	9:775D	Certain conditions originating in the perinatal period	Transitory endocrine and metabolic disorders specific to fetus and newborn
1464	9:775E	Certain conditions originating in the perinatal period	Transitory endocrine and metabolic disorders specific to fetus and newborn
1465	9:775F	Certain conditions originating in the perinatal period	Transitory endocrine and metabolic disorders specific to fetus and newborn
1466	9:775G	Certain conditions originating in the perinatal period	Transitory endocrine and metabolic disorders specific to fetus and newborn
1467	9:775H	Certain conditions originating in the perinatal period	Transitory endocrine and metabolic disorders specific to fetus and newborn
1468	9:775W	Certain conditions originating in the perinatal period	Transitory endocrine and metabolic disorders specific to fetus and newborn
1469	9:775X	Certain conditions originating in the perinatal period	Transitory endocrine and metabolic disorders specific to fetus and newborn
1470	10:Q90	Chromosomal abnormalities, not elsewhere classified	Chromosomal abnormalities, not elsewhere classified
1471	10:Q91	Chromosomal abnormalities, not elsewhere classified	Chromosomal abnormalities, not elsewhere classified
1472	10:Q92	Chromosomal abnormalities, not elsewhere classified	Chromosomal abnormalities, not elsewhere classified
1473	10:Q93	Chromosomal abnormalities, not elsewhere classified	Chromosomal abnormalities, not elsewhere classified
1474	10:Q95	Chromosomal abnormalities, not elsewhere classified	Chromosomal abnormalities, not elsewhere classified
1475	10:Q96	Chromosomal abnormalities, not elsewhere classified	Chromosomal abnormalities, not elsewhere classified
1476	10:Q97	Chromosomal abnormalities, not elsewhere classified	Chromosomal abnormalities, not elsewhere classified
1477	10:Q98	Chromosomal abnormalities, not elsewhere classified	Chromosomal abnormalities, not elsewhere classified
1478	10:Q99	Chromosomal abnormalities, not elsewhere classified	Chromosomal abnormalities, not elsewhere classified
1479	8:758	Chromosomal abnormalities, not elsewhere classified	Chromosomal abnormalities, not elsewhere classified
1480	8:759	Chromosomal abnormalities, not elsewhere classified	Chromosomal abnormalities, not elsewhere classified
1481	8:759,3	Chromosomal abnormalities, not elsewhere classified	Chromosomal abnormalities, not elsewhere classified
1482	8:759,4	Chromosomal abnormalities, not elsewhere classified	Chromosomal abnormalities, not elsewhere classified
1483	8:759,5	Chromosomal abnormalities, not elsewhere classified	Chromosomal abnormalities, not elsewhere classified
1484	8:759,8	Chromosomal abnormalities, not elsewhere classified	Chromosomal abnormalities, not elsewhere classified
1485	9:758	Chromosomal abnormalities, not elsewhere classified	Chromosomal abnormalities, not elsewhere classified
1486	9:758A	Chromosomal abnormalities, not elsewhere classified	Chromosomal abnormalities, not elsewhere classified
1487	9:758B	Chromosomal abnormalities, not elsewhere classified	Chromosomal abnormalities, not elsewhere classified
1488	9:758C	Chromosomal abnormalities, not elsewhere classified	Chromosomal abnormalities, not elsewhere classified
1489	9:758D	Chromosomal abnormalities, not elsewhere classified	Chromosomal abnormalities, not elsewhere classified
1490	9:758E	Chromosomal abnormalities, not elsewhere classified	Chromosomal abnormalities, not elsewhere classified
1491	9:758F	Chromosomal abnormalities, not elsewhere classified	Chromosomal abnormalities, not elsewhere classified
1492	9:758G	Chromosomal abnormalities, not elsewhere classified	Chromosomal abnormalities, not elsewhere classified
1493	9:758H	Chromosomal abnormalities, not elsewhere classified	Chromosomal abnormalities, not elsewhere classified
1494	9:758W	Chromosomal abnormalities, not elsewhere classified	Chromosomal abnormalities, not elsewhere classified
1495	9:758X	Chromosomal abnormalities, not elsewhere classified	Chromosomal abnormalities, not elsewhere classified
1496	9:759	Chromosomal abnormalities, not elsewhere classified	Chromosomal abnormalities, not elsewhere classified
1497	9:759W	Chromosomal abnormalities, not elsewhere classified	Chromosomal abnormalities, not elsewhere classified
1498	10:Q80	Congenital malformations and deformations	Other congenital malformations and deformations
1499	10:Q81	Congenital malformations and deformations	Other congenital malformations and deformations
1500	10:Q82	Congenital malformations and deformations	Other congenital malformations and deformations
1501	10:Q83	Congenital malformations and deformations	Other congenital malformations and deformations
1502	10:Q84	Congenital malformations and deformations	Other congenital malformations and deformations
1503	10:Q85	Congenital malformations and deformations	Other congenital malformations and deformations
1504	10:Q86	Congenital malformations and deformations	Other congenital malformations and deformations
1505	10:Q87	Congenital malformations and deformations	Other congenital malformations and deformations
1506	10:Q89	Congenital malformations and deformations	Other congenital malformations and deformations
1507	8:238	Congenital malformations and deformations	Other congenital malformations and deformations
1508	8:239	Congenital malformations and deformations	Other congenital malformations and deformations
1509	8:743	Congenital malformations and deformations	Other congenital malformations and deformations
1510	8:743,4	Congenital malformations and deformations	Other congenital malformations and deformations
1511	8:755	Congenital malformations and deformations	Other congenital malformations and deformations
1512	8:755,5	Congenital malformations and deformations	Other congenital malformations and deformations
1513	8:756	Congenital malformations and deformations	Other congenital malformations and deformations
1514	8:756,0	Congenital malformations and deformations	Other congenital malformations and deformations
1515	8:757	Congenital malformations and deformations	Other congenital malformations and deformations
1516	8:757,0	Congenital malformations and deformations	Other congenital malformations and deformations
1517	8:757,2	Congenital malformations and deformations	Other congenital malformations and deformations
1518	8:757,3	Congenital malformations and deformations	Other congenital malformations and deformations
1519	8:757,4	Congenital malformations and deformations	Other congenital malformations and deformations
1520	8:758	Congenital malformations and deformations	Other congenital malformations and deformations
1521	8:758,0	Congenital malformations and deformations	Other congenital malformations and deformations
1522	8:758,1	Congenital malformations and deformations	Other congenital malformations and deformations
1523	8:758,3	Congenital malformations and deformations	Other congenital malformations and deformations
1524	8:758,8	Congenital malformations and deformations	Other congenital malformations and deformations
1525	8:758,9	Congenital malformations and deformations	Other congenital malformations and deformations
1526	8:759	Congenital malformations and deformations	Other congenital malformations and deformations
1527	8:759,0	Congenital malformations and deformations	Other congenital malformations and deformations
1528	8:759,1	Congenital malformations and deformations	Other congenital malformations and deformations
1529	8:759,6	Congenital malformations and deformations	Other congenital malformations and deformations
1530	8:759,8	Congenital malformations and deformations	Other congenital malformations and deformations
1531	8:759,9	Congenital malformations and deformations	Other congenital malformations and deformations
1532	8:760	Congenital malformations and deformations	Other congenital malformations and deformations
1533	8:761	Congenital malformations and deformations	Other congenital malformations and deformations
1534	8:761,7	Congenital malformations and deformations	Other congenital malformations and deformations
1535	8:763	Congenital malformations and deformations	Other congenital malformations and deformations
1536	9:237	Congenital malformations and deformations	Other congenital malformations and deformations
1537	9:237H	Congenital malformations and deformations	Other congenital malformations and deformations
1538	9:755	Congenital malformations and deformations	Other congenital malformations and deformations
1539	9:755F	Congenital malformations and deformations	Other congenital malformations and deformations
1540	9:756	Congenital malformations and deformations	Other congenital malformations and deformations
1541	9:756A	Congenital malformations and deformations	Other congenital malformations and deformations
1542	9:757	Congenital malformations and deformations	Other congenital malformations and deformations
1543	9:757A	Congenital malformations and deformations	Other congenital malformations and deformations
1544	9:757B	Congenital malformations and deformations	Other congenital malformations and deformations
1545	9:757C	Congenital malformations and deformations	Other congenital malformations and deformations
1546	9:757D	Congenital malformations and deformations	Other congenital malformations and deformations
1547	9:757E	Congenital malformations and deformations	Other congenital malformations and deformations
1548	9:757F	Congenital malformations and deformations	Other congenital malformations and deformations
1549	9:757G	Congenital malformations and deformations	Other congenital malformations and deformations
1550	9:757W	Congenital malformations and deformations	Other congenital malformations and deformations
1551	9:757X	Congenital malformations and deformations	Other congenital malformations and deformations
1552	9:759	Congenital malformations and deformations	Other congenital malformations and deformations
1553	9:759A	Congenital malformations and deformations	Other congenital malformations and deformations
1554	9:759B	Congenital malformations and deformations	Other congenital malformations and deformations
1555	9:759C	Congenital malformations and deformations	Other congenital malformations and deformations
1556	9:759D	Congenital malformations and deformations	Other congenital malformations and deformations
1557	9:759E	Congenital malformations and deformations	Other congenital malformations and deformations
1558	9:759F	Congenital malformations and deformations	Other congenital malformations and deformations
1559	9:759G	Congenital malformations and deformations	Other congenital malformations and deformations
1560	9:759H	Congenital malformations and deformations	Other congenital malformations and deformations
1561	9:759W	Congenital malformations and deformations	Other congenital malformations and deformations
1562	9:759X	Congenital malformations and deformations	Other congenital malformations and deformations
1563	9:760	Congenital malformations and deformations	Other congenital malformations and deformations
1564	9:760H	Congenital malformations and deformations	Other congenital malformations and deformations
1565	10:Q20	Congenital malformations and deformations	circulatory system
1566	10:Q21	Congenital malformations and deformations	circulatory system
1567	10:Q22	Congenital malformations and deformations	circulatory system
1568	10:Q23	Congenital malformations and deformations	circulatory system
1569	10:Q24	Congenital malformations and deformations	circulatory system
1570	10:Q25	Congenital malformations and deformations	circulatory system
1571	10:Q26	Congenital malformations and deformations	circulatory system
1572	10:Q27	Congenital malformations and deformations	circulatory system
1573	10:Q28	Congenital malformations and deformations	circulatory system
1574	8:746	Congenital malformations and deformations	circulatory system
1575	8:746,0	Congenital malformations and deformations	circulatory system
1576	8:746,1	Congenital malformations and deformations	circulatory system
1577	8:746,2	Congenital malformations and deformations	circulatory system
1578	8:746,3	Congenital malformations and deformations	circulatory system
1579	8:746,4	Congenital malformations and deformations	circulatory system
1580	8:746,6	Congenital malformations and deformations	circulatory system
1581	8:746,8	Congenital malformations and deformations	circulatory system
1582	8:746,9	Congenital malformations and deformations	circulatory system
1583	8:747	Congenital malformations and deformations	circulatory system
1584	8:747,0	Congenital malformations and deformations	circulatory system
1585	8:747,1	Congenital malformations and deformations	circulatory system
1586	8:747,2	Congenital malformations and deformations	circulatory system
1587	8:747,3	Congenital malformations and deformations	circulatory system
1588	8:747,4	Congenital malformations and deformations	circulatory system
1589	8:747,5	Congenital malformations and deformations	circulatory system
1590	8:747,6	Congenital malformations and deformations	circulatory system
1591	8:747,8	Congenital malformations and deformations	circulatory system
1592	8:747,9	Congenital malformations and deformations	circulatory system
1593	9:745	Congenital malformations and deformations	circulatory system
1594	9:745A	Congenital malformations and deformations	circulatory system
1595	9:745B	Congenital malformations and deformations	circulatory system
1596	9:745C	Congenital malformations and deformations	circulatory system
1597	9:745D	Congenital malformations and deformations	circulatory system
1598	9:745E	Congenital malformations and deformations	circulatory system
1599	9:745F	Congenital malformations and deformations	circulatory system
1600	9:745G	Congenital malformations and deformations	circulatory system
1601	9:745H	Congenital malformations and deformations	circulatory system
1602	9:745W	Congenital malformations and deformations	circulatory system
1603	9:745X	Congenital malformations and deformations	circulatory system
1604	9:746	Congenital malformations and deformations	circulatory system
1605	9:746A	Congenital malformations and deformations	circulatory system
1606	9:746B	Congenital malformations and deformations	circulatory system
1607	9:746C	Congenital malformations and deformations	circulatory system
1608	9:746D	Congenital malformations and deformations	circulatory system
1609	9:746E	Congenital malformations and deformations	circulatory system
1610	9:746F	Congenital malformations and deformations	circulatory system
1611	9:746G	Congenital malformations and deformations	circulatory system
1612	9:746H	Congenital malformations and deformations	circulatory system
1613	9:746W	Congenital malformations and deformations	circulatory system
1614	9:746X	Congenital malformations and deformations	circulatory system
1615	9:747	Congenital malformations and deformations	circulatory system
1616	9:747A	Congenital malformations and deformations	circulatory system
1617	9:747B	Congenital malformations and deformations	circulatory system
1618	9:747C	Congenital malformations and deformations	circulatory system
1619	9:747D	Congenital malformations and deformations	circulatory system
1620	9:747E	Congenital malformations and deformations	circulatory system
1621	9:747F	Congenital malformations and deformations	circulatory system
1622	9:747G	Congenital malformations and deformations	circulatory system
1623	9:747W	Congenital malformations and deformations	circulatory system
1624	9:747X	Congenital malformations and deformations	circulatory system
1625	10:Q35	Congenital malformations and deformations	digestive system
1626	10:Q36	Congenital malformations and deformations	digestive system
1627	10:Q37	Congenital malformations and deformations	digestive system
1628	10:Q38	Congenital malformations and deformations	digestive system
1629	10:Q39	Congenital malformations and deformations	digestive system
1630	10:Q40	Congenital malformations and deformations	digestive system
1631	10:Q41	Congenital malformations and deformations	digestive system
1632	10:Q42	Congenital malformations and deformations	digestive system
1633	10:Q43	Congenital malformations and deformations	digestive system
1634	10:Q44	Congenital malformations and deformations	digestive system
1635	10:Q45	Congenital malformations and deformations	digestive system
1636	8:749	Congenital malformations and deformations	digestive system
1637	8:749,0	Congenital malformations and deformations	digestive system
1638	8:749,1	Congenital malformations and deformations	digestive system
1639	8:749,2	Congenital malformations and deformations	digestive system
1640	8:750	Congenital malformations and deformations	digestive system
1641	8:750,0	Congenital malformations and deformations	digestive system
1642	8:750,1	Congenital malformations and deformations	digestive system
1643	8:750,2	Congenital malformations and deformations	digestive system
1644	8:750,8	Congenital malformations and deformations	digestive system
1645	8:750,9	Congenital malformations and deformations	digestive system
1646	8:751	Congenital malformations and deformations	digestive system
1647	8:751,0	Congenital malformations and deformations	digestive system
1648	8:751,1	Congenital malformations and deformations	digestive system
1649	8:751,2	Congenital malformations and deformations	digestive system
1650	8:751,3	Congenital malformations and deformations	digestive system
1651	8:751,4	Congenital malformations and deformations	digestive system
1652	8:751,6	Congenital malformations and deformations	digestive system
1653	8:751,7	Congenital malformations and deformations	digestive system
1654	8:751,8	Congenital malformations and deformations	digestive system
1655	8:751,9	Congenital malformations and deformations	digestive system
1656	9:749	Congenital malformations and deformations	digestive system
1657	9:749A	Congenital malformations and deformations	digestive system
1658	9:749B	Congenital malformations and deformations	digestive system
1659	9:749C	Congenital malformations and deformations	digestive system
1660	9:750	Congenital malformations and deformations	digestive system
1661	9:750A	Congenital malformations and deformations	digestive system
1662	9:750B	Congenital malformations and deformations	digestive system
1663	9:750C	Congenital malformations and deformations	digestive system
1664	9:750D	Congenital malformations and deformations	digestive system
1665	9:750E	Congenital malformations and deformations	digestive system
1666	9:750F	Congenital malformations and deformations	digestive system
1667	9:750G	Congenital malformations and deformations	digestive system
1668	9:750H	Congenital malformations and deformations	digestive system
1669	9:750W	Congenital malformations and deformations	digestive system
1670	9:750X	Congenital malformations and deformations	digestive system
1671	9:751	Congenital malformations and deformations	digestive system
1672	9:751A	Congenital malformations and deformations	digestive system
1673	9:751B	Congenital malformations and deformations	digestive system
1674	9:751C	Congenital malformations and deformations	digestive system
1675	9:751D	Congenital malformations and deformations	digestive system
1676	9:751E	Congenital malformations and deformations	digestive system
1677	9:751F	Congenital malformations and deformations	digestive system
1678	9:751G	Congenital malformations and deformations	digestive system
1679	9:751H	Congenital malformations and deformations	digestive system
1680	9:751W	Congenital malformations and deformations	digestive system
1681	9:751X	Congenital malformations and deformations	digestive system
1682	10:Q10	Congenital malformations and deformations	eye, ear, face and neck
1683	10:Q11	Congenital malformations and deformations	eye, ear, face and neck
1684	10:Q12	Congenital malformations and deformations	eye, ear, face and neck
1685	10:Q13	Congenital malformations and deformations	eye, ear, face and neck
1686	10:Q14	Congenital malformations and deformations	eye, ear, face and neck
1687	10:Q15	Congenital malformations and deformations	eye, ear, face and neck
1688	10:Q16	Congenital malformations and deformations	eye, ear, face and neck
1689	10:Q17	Congenital malformations and deformations	eye, ear, face and neck
1690	10:Q18	Congenital malformations and deformations	eye, ear, face and neck
1691	8:375	Congenital malformations and deformations	eye, ear, face and neck
1692	8:375,1	Congenital malformations and deformations	eye, ear, face and neck
1693	8:375,9	Congenital malformations and deformations	eye, ear, face and neck
1694	8:378	Congenital malformations and deformations	eye, ear, face and neck
1695	8:744	Congenital malformations and deformations	eye, ear, face and neck
1696	8:744,0	Congenital malformations and deformations	eye, ear, face and neck
1697	8:744,1	Congenital malformations and deformations	eye, ear, face and neck
1698	8:744,2	Congenital malformations and deformations	eye, ear, face and neck
1699	8:744,3	Congenital malformations and deformations	eye, ear, face and neck
1700	8:744,5	Congenital malformations and deformations	eye, ear, face and neck
1701	8:744,8	Congenital malformations and deformations	eye, ear, face and neck
1702	8:744,9	Congenital malformations and deformations	eye, ear, face and neck
1703	8:745	Congenital malformations and deformations	eye, ear, face and neck
1704	8:745,0	Congenital malformations and deformations	eye, ear, face and neck
1705	8:745,1	Congenital malformations and deformations	eye, ear, face and neck
1706	8:745,2	Congenital malformations and deformations	eye, ear, face and neck
1707	8:745,3	Congenital malformations and deformations	eye, ear, face and neck
1708	8:745,4	Congenital malformations and deformations	eye, ear, face and neck
1709	8:745,5	Congenital malformations and deformations	eye, ear, face and neck
1710	8:745,8	Congenital malformations and deformations	eye, ear, face and neck
1711	8:745,9	Congenital malformations and deformations	eye, ear, face and neck
1712	9:365	Congenital malformations and deformations	eye, ear, face and neck
1713	9:365B	Congenital malformations and deformations	eye, ear, face and neck
1714	9:743	Congenital malformations and deformations	eye, ear, face and neck
1715	9:743A	Congenital malformations and deformations	eye, ear, face and neck
1716	9:743B	Congenital malformations and deformations	eye, ear, face and neck
1717	9:743C	Congenital malformations and deformations	eye, ear, face and neck
1718	9:743D	Congenital malformations and deformations	eye, ear, face and neck
1719	9:743E	Congenital malformations and deformations	eye, ear, face and neck
1720	9:743F	Congenital malformations and deformations	eye, ear, face and neck
1721	9:743G	Congenital malformations and deformations	eye, ear, face and neck
1722	9:743W	Congenital malformations and deformations	eye, ear, face and neck
1723	9:743X	Congenital malformations and deformations	eye, ear, face and neck
1724	9:744	Congenital malformations and deformations	eye, ear, face and neck
1725	9:744A	Congenital malformations and deformations	eye, ear, face and neck
1726	9:744B	Congenital malformations and deformations	eye, ear, face and neck
1727	9:744C	Congenital malformations and deformations	eye, ear, face and neck
1728	9:744D	Congenital malformations and deformations	eye, ear, face and neck
1729	9:744E	Congenital malformations and deformations	eye, ear, face and neck
1730	9:744F	Congenital malformations and deformations	eye, ear, face and neck
1731	9:744W	Congenital malformations and deformations	eye, ear, face and neck
1732	9:744X	Congenital malformations and deformations	eye, ear, face and neck
1733	10:Q50	Congenital malformations and deformations	genital organs
1734	10:Q51	Congenital malformations and deformations	genital organs
1735	10:Q52	Congenital malformations and deformations	genital organs
1736	10:Q53	Congenital malformations and deformations	genital organs
1737	10:Q54	Congenital malformations and deformations	genital organs
1738	10:Q55	Congenital malformations and deformations	genital organs
1739	10:Q56	Congenital malformations and deformations	genital organs
1740	8:752	Congenital malformations and deformations	genital organs
1741	8:752,0	Congenital malformations and deformations	genital organs
1742	8:752,1	Congenital malformations and deformations	genital organs
1743	8:752,2	Congenital malformations and deformations	genital organs
1744	8:752,3	Congenital malformations and deformations	genital organs
1745	8:752,5	Congenital malformations and deformations	genital organs
1746	8:752,6	Congenital malformations and deformations	genital organs
1747	8:752,8	Congenital malformations and deformations	genital organs
1748	8:752,9	Congenital malformations and deformations	genital organs
1749	9:752	Congenital malformations and deformations	genital organs
1750	9:752A	Congenital malformations and deformations	genital organs
1751	9:752B	Congenital malformations and deformations	genital organs
1752	9:752C	Congenital malformations and deformations	genital organs
1753	9:752D	Congenital malformations and deformations	genital organs
1754	9:752E	Congenital malformations and deformations	genital organs
1755	9:752F	Congenital malformations and deformations	genital organs
1756	9:752G	Congenital malformations and deformations	genital organs
1757	9:752H	Congenital malformations and deformations	genital organs
1758	9:752W	Congenital malformations and deformations	genital organs
1759	9:752X	Congenital malformations and deformations	genital organs
1760	10:Q65	Congenital malformations and deformations	musculoskeletal system
1761	10:Q66	Congenital malformations and deformations	musculoskeletal system
1762	10:Q67	Congenital malformations and deformations	musculoskeletal system
1763	10:Q68	Congenital malformations and deformations	musculoskeletal system
1764	10:Q69	Congenital malformations and deformations	musculoskeletal system
1765	10:Q70	Congenital malformations and deformations	musculoskeletal system
1766	10:Q71	Congenital malformations and deformations	musculoskeletal system
1767	10:Q72	Congenital malformations and deformations	musculoskeletal system
1768	10:Q73	Congenital malformations and deformations	musculoskeletal system
1769	10:Q74	Congenital malformations and deformations	musculoskeletal system
1770	10:Q75	Congenital malformations and deformations	musculoskeletal system
1771	10:Q76	Congenital malformations and deformations	musculoskeletal system
1772	10:Q77	Congenital malformations and deformations	musculoskeletal system
1773	10:Q78	Congenital malformations and deformations	musculoskeletal system
1774	10:Q79	Congenital malformations and deformations	musculoskeletal system
1775	8:724	Congenital malformations and deformations	musculoskeletal system
1776	8:724,5	Congenital malformations and deformations	musculoskeletal system
1777	8:729	Congenital malformations and deformations	musculoskeletal system
1778	8:754	Congenital malformations and deformations	musculoskeletal system
1779	8:754,1	Congenital malformations and deformations	musculoskeletal system
1780	8:754,2	Congenital malformations and deformations	musculoskeletal system
1781	8:754,8	Congenital malformations and deformations	musculoskeletal system
1782	8:754,9	Congenital malformations and deformations	musculoskeletal system
1783	8:755	Congenital malformations and deformations	musculoskeletal system
1784	8:755,0	Congenital malformations and deformations	musculoskeletal system
1785	8:755,1	Congenital malformations and deformations	musculoskeletal system
1786	8:755,2	Congenital malformations and deformations	musculoskeletal system
1787	8:755,3	Congenital malformations and deformations	musculoskeletal system
1788	8:755,4	Congenital malformations and deformations	musculoskeletal system
1789	8:755,5	Congenital malformations and deformations	musculoskeletal system
1790	8:755,6	Congenital malformations and deformations	musculoskeletal system
1791	8:755,7	Congenital malformations and deformations	musculoskeletal system
1792	8:755,8	Congenital malformations and deformations	musculoskeletal system
1793	8:755,9	Congenital malformations and deformations	musculoskeletal system
1794	8:756	Congenital malformations and deformations	musculoskeletal system
1795	8:756,0	Congenital malformations and deformations	musculoskeletal system
1796	8:756,1	Congenital malformations and deformations	musculoskeletal system
1797	8:756,2	Congenital malformations and deformations	musculoskeletal system
1798	8:756,3	Congenital malformations and deformations	musculoskeletal system
1799	8:756,4	Congenital malformations and deformations	musculoskeletal system
1800	8:756,5	Congenital malformations and deformations	musculoskeletal system
1801	8:756,6	Congenital malformations and deformations	musculoskeletal system
1802	8:756,7	Congenital malformations and deformations	musculoskeletal system
1803	8:756,8	Congenital malformations and deformations	musculoskeletal system
1804	8:756,9	Congenital malformations and deformations	musculoskeletal system
1805	8:758	Congenital malformations and deformations	musculoskeletal system
1806	8:758,8	Congenital malformations and deformations	musculoskeletal system
1807	9:717	Congenital malformations and deformations	musculoskeletal system
1808	9:717F	Congenital malformations and deformations	musculoskeletal system
1809	9:754	Congenital malformations and deformations	musculoskeletal system
1810	9:754A	Congenital malformations and deformations	musculoskeletal system
1811	9:754B	Congenital malformations and deformations	musculoskeletal system
1812	9:754C	Congenital malformations and deformations	musculoskeletal system
1813	9:754D	Congenital malformations and deformations	musculoskeletal system
1814	9:754E	Congenital malformations and deformations	musculoskeletal system
1815	9:754F	Congenital malformations and deformations	musculoskeletal system
1816	9:754G	Congenital malformations and deformations	musculoskeletal system
1817	9:754H	Congenital malformations and deformations	musculoskeletal system
1818	9:754W	Congenital malformations and deformations	musculoskeletal system
1819	9:755	Congenital malformations and deformations	musculoskeletal system
1820	9:755A	Congenital malformations and deformations	musculoskeletal system
1821	9:755B	Congenital malformations and deformations	musculoskeletal system
1822	9:755C	Congenital malformations and deformations	musculoskeletal system
1823	9:755D	Congenital malformations and deformations	musculoskeletal system
1824	9:755E	Congenital malformations and deformations	musculoskeletal system
1825	9:755F	Congenital malformations and deformations	musculoskeletal system
1826	9:755G	Congenital malformations and deformations	musculoskeletal system
1827	9:755W	Congenital malformations and deformations	musculoskeletal system
1828	9:755X	Congenital malformations and deformations	musculoskeletal system
1829	9:756	Congenital malformations and deformations	musculoskeletal system
1830	9:756A	Congenital malformations and deformations	musculoskeletal system
1831	9:756B	Congenital malformations and deformations	musculoskeletal system
1832	9:756C	Congenital malformations and deformations	musculoskeletal system
1833	9:756D	Congenital malformations and deformations	musculoskeletal system
1834	9:756E	Congenital malformations and deformations	musculoskeletal system
1835	9:756F	Congenital malformations and deformations	musculoskeletal system
1836	9:756G	Congenital malformations and deformations	musculoskeletal system
1837	9:756H	Congenital malformations and deformations	musculoskeletal system
1838	9:756W	Congenital malformations and deformations	musculoskeletal system
1839	9:756X	Congenital malformations and deformations	musculoskeletal system
1840	10:Q00	Congenital malformations and deformations	nervous system
1841	10:Q01	Congenital malformations and deformations	nervous system
1842	10:Q02	Congenital malformations and deformations	nervous system
1843	10:Q03	Congenital malformations and deformations	nervous system
1844	10:Q04	Congenital malformations and deformations	nervous system
1845	10:Q05	Congenital malformations and deformations	nervous system
1846	10:Q06	Congenital malformations and deformations	nervous system
1847	10:Q07	Congenital malformations and deformations	nervous system
1848	8:740	Congenital malformations and deformations	nervous system
1849	8:741	Congenital malformations and deformations	nervous system
1850	8:741,0	Congenital malformations and deformations	nervous system
1851	8:741,9	Congenital malformations and deformations	nervous system
1852	8:742	Congenital malformations and deformations	nervous system
1853	8:743	Congenital malformations and deformations	nervous system
1854	8:743,0	Congenital malformations and deformations	nervous system
1855	8:743,1	Congenital malformations and deformations	nervous system
1856	8:743,2	Congenital malformations and deformations	nervous system
1857	8:743,3	Congenital malformations and deformations	nervous system
1858	8:743,8	Congenital malformations and deformations	nervous system
1859	8:743,9	Congenital malformations and deformations	nervous system
1860	9:740	Congenital malformations and deformations	nervous system
1861	9:740A	Congenital malformations and deformations	nervous system
1862	9:740B	Congenital malformations and deformations	nervous system
1863	9:740C	Congenital malformations and deformations	nervous system
1864	9:741	Congenital malformations and deformations	nervous system
1865	9:741A	Congenital malformations and deformations	nervous system
1866	9:741X	Congenital malformations and deformations	nervous system
1867	9:742	Congenital malformations and deformations	nervous system
1868	9:742A	Congenital malformations and deformations	nervous system
1869	9:742B	Congenital malformations and deformations	nervous system
1870	9:742C	Congenital malformations and deformations	nervous system
1871	9:742D	Congenital malformations and deformations	nervous system
1872	9:742E	Congenital malformations and deformations	nervous system
1873	9:742F	Congenital malformations and deformations	nervous system
1874	9:742W	Congenital malformations and deformations	nervous system
1875	9:742X	Congenital malformations and deformations	nervous system
1876	10:Q30	Congenital malformations and deformations	respiratory system
1877	10:Q31	Congenital malformations and deformations	respiratory system
1878	10:Q32	Congenital malformations and deformations	respiratory system
1879	10:Q33	Congenital malformations and deformations	respiratory system
1880	10:Q34	Congenital malformations and deformations	respiratory system
1881	8:748	Congenital malformations and deformations	respiratory system
1882	8:748,0	Congenital malformations and deformations	respiratory system
1883	8:748,1	Congenital malformations and deformations	respiratory system
1884	8:748,2	Congenital malformations and deformations	respiratory system
1885	8:748,3	Congenital malformations and deformations	respiratory system
1886	8:748,4	Congenital malformations and deformations	respiratory system
1887	8:748,5	Congenital malformations and deformations	respiratory system
1888	8:748,6	Congenital malformations and deformations	respiratory system
1889	8:748,8	Congenital malformations and deformations	respiratory system
1890	8:748,9	Congenital malformations and deformations	respiratory system
1891	9:748	Congenital malformations and deformations	respiratory system
1892	9:748A	Congenital malformations and deformations	respiratory system
1893	9:748B	Congenital malformations and deformations	respiratory system
1894	9:748C	Congenital malformations and deformations	respiratory system
1895	9:748D	Congenital malformations and deformations	respiratory system
1896	9:748E	Congenital malformations and deformations	respiratory system
1897	9:748F	Congenital malformations and deformations	respiratory system
1898	9:748G	Congenital malformations and deformations	respiratory system
1899	9:748W	Congenital malformations and deformations	respiratory system
1900	9:748X	Congenital malformations and deformations	respiratory system
1901	10:Q60	Congenital malformations and deformations	urinary system
1902	10:Q61	Congenital malformations and deformations	urinary system
1903	10:Q62	Congenital malformations and deformations	urinary system
1904	10:Q63	Congenital malformations and deformations	urinary system
1905	10:Q64	Congenital malformations and deformations	urinary system
1906	8:752	Congenital malformations and deformations	urinary system
1907	8:752,2	Congenital malformations and deformations	urinary system
1908	8:752,3	Congenital malformations and deformations	urinary system
1909	8:752,8	Congenital malformations and deformations	urinary system
1910	8:753	Congenital malformations and deformations	urinary system
1911	8:753,0	Congenital malformations and deformations	urinary system
1912	8:753,1	Congenital malformations and deformations	urinary system
1913	8:753,2	Congenital malformations and deformations	urinary system
1914	8:753,3	Congenital malformations and deformations	urinary system
1915	8:753,4	Congenital malformations and deformations	urinary system
1916	8:753,5	Congenital malformations and deformations	urinary system
1917	8:753,6	Congenital malformations and deformations	urinary system
1918	8:753,8	Congenital malformations and deformations	urinary system
1919	8:753,9	Congenital malformations and deformations	urinary system
1920	9:752	Congenital malformations and deformations	urinary system
1921	9:752G	Congenital malformations and deformations	urinary system
1922	9:753	Congenital malformations and deformations	urinary system
1923	9:753A	Congenital malformations and deformations	urinary system
1924	9:753B	Congenital malformations and deformations	urinary system
1925	9:753C	Congenital malformations and deformations	urinary system
1926	9:753D	Congenital malformations and deformations	urinary system
1927	9:753E	Congenital malformations and deformations	urinary system
1928	9:753F	Congenital malformations and deformations	urinary system
1929	9:753G	Congenital malformations and deformations	urinary system
1930	9:753H	Congenital malformations and deformations	urinary system
1931	9:753W	Congenital malformations and deformations	urinary system
1932	9:753X	Congenital malformations and deformations	urinary system
1933	10:D60	Diseases of the blood and blood-forming organs and certain disorders involving the immune mechanism	Aplastic and other anaemias
1934	10:D61	Diseases of the blood and blood-forming organs and certain disorders involving the immune mechanism	Aplastic and other anaemias
1935	10:D62	Diseases of the blood and blood-forming organs and certain disorders involving the immune mechanism	Aplastic and other anaemias
1936	10:D63	Diseases of the blood and blood-forming organs and certain disorders involving the immune mechanism	Aplastic and other anaemias
1937	10:D64	Diseases of the blood and blood-forming organs and certain disorders involving the immune mechanism	Aplastic and other anaemias
1938	8:284	Diseases of the blood and blood-forming organs and certain disorders involving the immune mechanism	Aplastic and other anaemias
1939	8:285	Diseases of the blood and blood-forming organs and certain disorders involving the immune mechanism	Aplastic and other anaemias
1940	8:285,0	Diseases of the blood and blood-forming organs and certain disorders involving the immune mechanism	Aplastic and other anaemias
1941	8:285,8	Diseases of the blood and blood-forming organs and certain disorders involving the immune mechanism	Aplastic and other anaemias
1942	8:285,9	Diseases of the blood and blood-forming organs and certain disorders involving the immune mechanism	Aplastic and other anaemias
1943	9:284	Diseases of the blood and blood-forming organs and certain disorders involving the immune mechanism	Aplastic and other anaemias
1944	9:284A	Diseases of the blood and blood-forming organs and certain disorders involving the immune mechanism	Aplastic and other anaemias
1945	9:284B	Diseases of the blood and blood-forming organs and certain disorders involving the immune mechanism	Aplastic and other anaemias
1946	9:284C	Diseases of the blood and blood-forming organs and certain disorders involving the immune mechanism	Aplastic and other anaemias
1947	9:284W	Diseases of the blood and blood-forming organs and certain disorders involving the immune mechanism	Aplastic and other anaemias
1948	9:284X	Diseases of the blood and blood-forming organs and certain disorders involving the immune mechanism	Aplastic and other anaemias
1949	9:285	Diseases of the blood and blood-forming organs and certain disorders involving the immune mechanism	Aplastic and other anaemias
1950	9:285A	Diseases of the blood and blood-forming organs and certain disorders involving the immune mechanism	Aplastic and other anaemias
1951	9:285B	Diseases of the blood and blood-forming organs and certain disorders involving the immune mechanism	Aplastic and other anaemias
1952	9:285C	Diseases of the blood and blood-forming organs and certain disorders involving the immune mechanism	Aplastic and other anaemias
1953	9:285D	Diseases of the blood and blood-forming organs and certain disorders involving the immune mechanism	Aplastic and other anaemias
1954	9:285W	Diseases of the blood and blood-forming organs and certain disorders involving the immune mechanism	Aplastic and other anaemias
1955	9:285X	Diseases of the blood and blood-forming organs and certain disorders involving the immune mechanism	Aplastic and other anaemias
1956	10:D80	Diseases of the blood and blood-forming organs and certain disorders involving the immune mechanism	Certain disorders involving the immune mechanism
1957	10:D81	Diseases of the blood and blood-forming organs and certain disorders involving the immune mechanism	Certain disorders involving the immune mechanism
1958	10:D82	Diseases of the blood and blood-forming organs and certain disorders involving the immune mechanism	Certain disorders involving the immune mechanism
1959	10:D83	Diseases of the blood and blood-forming organs and certain disorders involving the immune mechanism	Certain disorders involving the immune mechanism
1960	10:D84	Diseases of the blood and blood-forming organs and certain disorders involving the immune mechanism	Certain disorders involving the immune mechanism
1961	10:D86	Diseases of the blood and blood-forming organs and certain disorders involving the immune mechanism	Certain disorders involving the immune mechanism
1962	10:D89	Diseases of the blood and blood-forming organs and certain disorders involving the immune mechanism	Certain disorders involving the immune mechanism
1963	8:135	Diseases of the blood and blood-forming organs and certain disorders involving the immune mechanism	Certain disorders involving the immune mechanism
1964	8:263	Diseases of the blood and blood-forming organs and certain disorders involving the immune mechanism	Certain disorders involving the immune mechanism
1965	8:263,8	Diseases of the blood and blood-forming organs and certain disorders involving the immune mechanism	Certain disorders involving the immune mechanism
1966	8:270	Diseases of the blood and blood-forming organs and certain disorders involving the immune mechanism	Certain disorders involving the immune mechanism
1967	8:270,5	Diseases of the blood and blood-forming organs and certain disorders involving the immune mechanism	Certain disorders involving the immune mechanism
1968	8:273	Diseases of the blood and blood-forming organs and certain disorders involving the immune mechanism	Certain disorders involving the immune mechanism
1969	8:275	Diseases of the blood and blood-forming organs and certain disorders involving the immune mechanism	Certain disorders involving the immune mechanism
1970	8:275,1	Diseases of the blood and blood-forming organs and certain disorders involving the immune mechanism	Certain disorders involving the immune mechanism
1971	8:275,9	Diseases of the blood and blood-forming organs and certain disorders involving the immune mechanism	Certain disorders involving the immune mechanism
1972	8:276	Diseases of the blood and blood-forming organs and certain disorders involving the immune mechanism	Certain disorders involving the immune mechanism
1973	8:279	Diseases of the blood and blood-forming organs and certain disorders involving the immune mechanism	Certain disorders involving the immune mechanism
1974	8:289	Diseases of the blood and blood-forming organs and certain disorders involving the immune mechanism	Certain disorders involving the immune mechanism
1975	8:289,9	Diseases of the blood and blood-forming organs and certain disorders involving the immune mechanism	Certain disorders involving the immune mechanism
1976	9:135	Diseases of the blood and blood-forming organs and certain disorders involving the immune mechanism	Certain disorders involving the immune mechanism
1977	9:266	Diseases of the blood and blood-forming organs and certain disorders involving the immune mechanism	Certain disorders involving the immune mechanism
1978	9:266C	Diseases of the blood and blood-forming organs and certain disorders involving the immune mechanism	Certain disorders involving the immune mechanism
1979	9:273	Diseases of the blood and blood-forming organs and certain disorders involving the immune mechanism	Certain disorders involving the immune mechanism
1980	9:273A	Diseases of the blood and blood-forming organs and certain disorders involving the immune mechanism	Certain disorders involving the immune mechanism
1981	9:273B	Diseases of the blood and blood-forming organs and certain disorders involving the immune mechanism	Certain disorders involving the immune mechanism
1982	9:273C	Diseases of the blood and blood-forming organs and certain disorders involving the immune mechanism	Certain disorders involving the immune mechanism
1983	9:277	Diseases of the blood and blood-forming organs and certain disorders involving the immune mechanism	Certain disorders involving the immune mechanism
1984	9:277C	Diseases of the blood and blood-forming organs and certain disorders involving the immune mechanism	Certain disorders involving the immune mechanism
1985	9:277G	Diseases of the blood and blood-forming organs and certain disorders involving the immune mechanism	Certain disorders involving the immune mechanism
1986	9:279	Diseases of the blood and blood-forming organs and certain disorders involving the immune mechanism	Certain disorders involving the immune mechanism
1987	9:279A	Diseases of the blood and blood-forming organs and certain disorders involving the immune mechanism	Certain disorders involving the immune mechanism
1988	9:279B	Diseases of the blood and blood-forming organs and certain disorders involving the immune mechanism	Certain disorders involving the immune mechanism
1989	9:279C	Diseases of the blood and blood-forming organs and certain disorders involving the immune mechanism	Certain disorders involving the immune mechanism
1990	9:279D	Diseases of the blood and blood-forming organs and certain disorders involving the immune mechanism	Certain disorders involving the immune mechanism
1991	9:279E	Diseases of the blood and blood-forming organs and certain disorders involving the immune mechanism	Certain disorders involving the immune mechanism
1992	9:279F	Diseases of the blood and blood-forming organs and certain disorders involving the immune mechanism	Certain disorders involving the immune mechanism
1993	9:279W	Diseases of the blood and blood-forming organs and certain disorders involving the immune mechanism	Certain disorders involving the immune mechanism
1994	9:279X	Diseases of the blood and blood-forming organs and certain disorders involving the immune mechanism	Certain disorders involving the immune mechanism
1995	9:289	Diseases of the blood and blood-forming organs and certain disorders involving the immune mechanism	Certain disorders involving the immune mechanism
1996	9:289W	Diseases of the blood and blood-forming organs and certain disorders involving the immune mechanism	Certain disorders involving the immune mechanism
1997	10:D65	Diseases of the blood and blood-forming organs and certain disorders involving the immune mechanism	Coagulation defects, purpura and other haemorrhagic conditions
1998	10:D66	Diseases of the blood and blood-forming organs and certain disorders involving the immune mechanism	Coagulation defects, purpura and other haemorrhagic conditions
[truncated: 16,630 more rows]
