# Supplementary material for: Measurable health effects associated with the daylight saving time shift
Source: PLoS Comput Biol. 2020 Jun 8;16(6):e1007927. doi: 10.1371/journal.pcbi.1007927 (PMC7302868; doi:10.1371/journal.pcbi.1007927)
Supplement: S17 Table — (CSV) [file pcbi.1007927.s018.csv]

	F	M
Benign_Female_Genital_Neoplasm	843893	1962
Benign_Ovarian_Neoplasm	251780	898
Benign_Uterine_Neoplasm	5781305	6334
Breast_Cancer	17670636	124733
Cervical_Cancer	1037605	2543
Disease_of_the_Female_Reproductive_Organs	38230879	96329
Female_Genital_Cancer	329600	1984
Menopausal_Disorder	11815792	14786
Menstrual_Disorder	23712372	29969
Normal_Pregnancy	19567511	17118
Ovarian_Cancer	1637716	2873
Uterine_Cancer	1174960	2314
