# Supplementary material for: Measurable health effects associated with the daylight saving time shift
Source: PLoS Comput Biol. 2020 Jun 8;16(6):e1007927. doi: 10.1371/journal.pcbi.1007927 (PMC7302868; doi:10.1371/journal.pcbi.1007927)
Supplement: S18 Table — (CSV) [file pcbi.1007927.s019.csv]

	M	F
Benign_Male_Genital_Neoplasm	165710	4958
Benign_Prostastic_Hyperplasia	177989	422
Disease_of_the_Male_Reproductive_Organs	10898250	51080
Male_Breast_Cancer	78493	2070
Male_Genital_Cancer	748020	2162
Non-Specific_Prostate_Disease	1732553	4470
Prostate_Cancer	7878642	9239
