# Supplementary material for: Measurable health effects associated with the daylight saving time shift
Source: PLoS Comput Biol. 2020 Jun 8;16(6):e1007927. doi: 10.1371/journal.pcbi.1007927 (PMC7302868; doi:10.1371/journal.pcbi.1007927)
Supplement: S20 Table — (CSV) [file pcbi.1007927.s021.csv]

	Condition	System	Relative Risk (Spring)	99.9% C.I. (Spring)	False Coverage Rate Corrected 99.9% C.I. (Spring)	Spring Significant?	Relative Risk (Autumn)	99.9% C.I. (Autumn)	False Coverage Rate Corrected 99.9% C.I. (Autumn)	Autumn Significant?
0	On examination of other body fluids, substances and tissues, without diagnosis|abnormal clinical and laboratory findings, not elsewhere classified$F$11-20	abnormal clinical and laboratory findings, not elsewhere classified	1.0941680243357097	{'CI': array([1.05793064, 1.13127463]), 'Error Bound': 0.0, 'Reliable CI?': 'Yes'}	{'CI': array([1.05267262, 1.13680718]), 'Error Bound': 0.0, 'Reliable CI?': 'Yes'}	Yes	0.969829839467178	{'CI': array([0.93440737, 1.0061174 ]), 'Error Bound': 0.0, 'Reliable CI?': 'Yes'}	{'CI': array([0.93440737, 1.0061174 ]), 'Error Bound': 0.0, 'Reliable CI?': 'Yes'}	No
1	Intestinal infectious diseases|bacterial infections, and other intestinal infectious diseases, and stds$M$21-40	bacterial infections, and other intestinal infectious diseases, and stds	1.0563510064744774	{'CI': array([1.01162422, 1.10242651]), 'Error Bound': 0.0, 'Reliable CI?': 'Yes'}	{'CI': array([1.00515509, 1.10932175]), 'Error Bound': 0.0, 'Reliable CI?': 'Yes'}	Yes	0.9770696042417724	{'CI': array([0.93105095, 1.02455525]), 'Error Bound': 0.0, 'Reliable CI?': 'Yes'}	{'CI': array([0.93105095, 1.02455525]), 'Error Bound': 0.0, 'Reliable CI?': 'Yes'}	No
2	Haemolytic anaemias|diseases of the blood and blood-forming organs and certain disorders involving the immune mechanism$F$0-10	diseases of the blood and blood-forming organs and certain disorders involving the immune mechanism	1.1081597111942287	{'CI': array([1.01456121, 1.20776134]), 'Error Bound': 0.0, 'Reliable CI?': 'Yes'}	{'CI': array([1.00124506, 1.22297924]), 'Error Bound': 0.0, 'Reliable CI?': 'Yes'}	Yes	1.0142754278689825	{'CI': array([0.92855811, 1.10516142]), 'Error Bound': 0.0, 'Reliable CI?': 'Yes'}	{'CI': array([0.92855811, 1.10516142]), 'Error Bound': 0.0, 'Reliable CI?': 'Yes'}	No
3	Nutritional anemias|diseases of the blood and blood-forming organs and certain disorders involving the immune mechanism$F$11-20	diseases of the blood and blood-forming organs and certain disorders involving the immune mechanism	1.0739861435751648	{'CI': array([1.00938257, 1.1414245 ]), 'Error Bound': 0.0, 'Reliable CI?': 'Yes'}	{'CI': array([1.00010271, 1.15160077]), 'Error Bound': 0.0, 'Reliable CI?': 'Yes'}	Yes	1.0062907478522485	{'CI': array([0.94328401, 1.07205233]), 'Error Bound': 0.0, 'Reliable CI?': 'Yes'}	{'CI': array([0.94328401, 1.07205233]), 'Error Bound': 0.0, 'Reliable CI?': 'Yes'}	No
4	Chronic rheumatic heart diseases|diseases of the circulatory system$M$61-	diseases of the circulatory system	1.0475129327667705	{'CI': array([1.00693427, 1.089201 ]), 'Error Bound': 0.0, 'Reliable CI?': 'Yes'}	{'CI': array([1.00105654, 1.09542918]), 'Error Bound': 0.0, 'Reliable CI?': 'Yes'}	Yes	0.9913595678573356	{'CI': array([0.952854 , 1.03088138]), 'Error Bound': 0.0, 'Reliable CI?': 'Yes'}	{'CI': array([0.952854 , 1.03088138]), 'Error Bound': 0.0, 'Reliable CI?': 'Yes'}	No
5	Diseases of veins, lymphatic vessels and lymph nodes, not elsewhere classified|diseases of the circulatory system$M$41-60	diseases of the circulatory system	1.0245290849938289	{'CI': array([1.00949167, 1.03971753]), 'Error Bound': 0.0, 'Reliable CI?': 'Yes'}	{'CI': array([1.00729325, 1.04196363]), 'Error Bound': 0.0, 'Reliable CI?': 'Yes'}	Yes	0.9896545565400758	{'CI': array([0.97542369, 1.00402213]), 'Error Bound': 0.0, 'Reliable CI?': 'Yes'}	{'CI': array([0.97542369, 1.00402213]), 'Error Bound': 0.0, 'Reliable CI?': 'Yes'}	No
6	Hypertensive diseases|diseases of the circulatory system$M$11-20	diseases of the circulatory system	1.0580432573532956	{'CI': array([1.00903583, 1.10867355]), 'Error Bound': 0.0, 'Reliable CI?': 'Yes'}	{'CI': array([1.00195827, 1.11626391]), 'Error Bound': 0.0, 'Reliable CI?': 'Yes'}	Yes	1.0014972885752111	{'CI': array([0.95281636, 1.05180924]), 'Error Bound': 0.0, 'Reliable CI?': 'Yes'}	{'CI': array([0.95281636, 1.05180924]), 'Error Bound': 0.0, 'Reliable CI?': 'Yes'}	No
7	Other forms of heart disease|diseases of the circulatory system$M$11-20	diseases of the circulatory system	1.0601646625301122	{'CI': array([1.01824198, 1.10326843]), 'Error Bound': 0.0, 'Reliable CI?': 'Yes'}	{'CI': array([1.01217223, 1.10971128]), 'Error Bound': 0.0, 'Reliable CI?': 'Yes'}	Yes	0.9879237904033248	{'CI': array([0.94855467, 1.02835777]), 'Error Bound': 0.0, 'Reliable CI?': 'Yes'}	{'CI': array([0.94855467, 1.02835777]), 'Error Bound': 0.0, 'Reliable CI?': 'Yes'}	No
8	Diseases of oral cavity, salivary glands and jaws|diseases of the digestive system$F$11-20	diseases of the digestive system	1.0569019684108276	{'CI': array([1.01732285, 1.09753334]), 'Error Bound': 0.0, 'Reliable CI?': 'Yes'}	{'CI': array([1.01158768, 1.10360089]), 'Error Bound': 0.0, 'Reliable CI?': 'Yes'}	Yes	1.0402633598255882	{'CI': array([1.00023729, 1.08137119]), 'Error Bound': 0.0, 'Reliable CI?': 'Yes'}	{'CI': array([0.99496631, 1.08695079]), 'Error Bound': 0.0, 'Reliable CI?': 'Yes'}	No
9	Disorders of gallbladder, biliary tract and pancreas|diseases of the digestive system$F$41-60	diseases of the digestive system	1.019867747490936	{'CI': array([1.00483549, 1.03505117]), 'Error Bound': 0.0, 'Reliable CI?': 'Yes'}	{'CI': array([1.00263784, 1.03729654]), 'Error Bound': 0.0, 'Reliable CI?': 'Yes'}	Yes	0.9932784043803342	{'CI': array([0.97872216, 1.00797754]), 'Error Bound': 0.0, 'Reliable CI?': 'Yes'}	{'CI': array([0.97872216, 1.00797754]), 'Error Bound': 0.0, 'Reliable CI?': 'Yes'}	No
10	Noninfective enteritis and colitis|diseases of the digestive system$F$0-10	diseases of the digestive system	1.033428992654553	{'CI': array([1.01240697, 1.05474672]), 'Error Bound': 0.0, 'Reliable CI?': 'Yes'}	{'CI': array([1.0093404 , 1.05790665]), 'Error Bound': 0.0, 'Reliable CI?': 'Yes'}	Yes	1.0065769267505742	{'CI': array([0.98267232, 1.03086773]), 'Error Bound': 0.0, 'Reliable CI?': 'Yes'}	{'CI': array([0.98267232, 1.03086773]), 'Error Bound': 0.0, 'Reliable CI?': 'Yes'}	No
11	Noninfective enteritis and colitis|diseases of the digestive system$F$21-40	diseases of the digestive system	1.0216003729822418	{'CI': array([1.00726734, 1.03607071]), 'Error Bound': 0.0, 'Reliable CI?': 'Yes'}	{'CI': array([1.00517136, 1.03821004]), 'Error Bound': 0.0, 'Reliable CI?': 'Yes'}	Yes	0.9823613423275664	{'CI': array([0.96806723, 0.9967937 ]), 'Error Bound': 0.0, 'Reliable CI?': 'Yes'}	{'CI': array([0.96616744, 0.9987329 ]), 'Error Bound': 0.0, 'Reliable CI?': 'Yes'}	Yes
12	Noninfective enteritis and colitis|diseases of the digestive system$M$0-10	diseases of the digestive system	1.0289873404378351	{'CI': array([1.00977362, 1.04844815]), 'Error Bound': 0.0, 'Reliable CI?': 'Yes'}	{'CI': array([1.00696899, 1.05133079]), 'Error Bound': 0.0, 'Reliable CI?': 'Yes'}	Yes	1.0091909923818636	{'CI': array([0.98729787, 1.03140734]), 'Error Bound': 0.0, 'Reliable CI?': 'Yes'}	{'CI': array([0.98729787, 1.03140734]), 'Error Bound': 0.0, 'Reliable CI?': 'Yes'}	No
13	Other diseases of intestines|diseases of the digestive system$F$11-20	diseases of the digestive system	1.0477417942811038	{'CI': array([1.01723676, 1.07887 ]), 'Error Bound': 0.0, 'Reliable CI?': 'Yes'}	{'CI': array([1.0128021 , 1.08350146]), 'Error Bound': 0.0, 'Reliable CI?': 'Yes'}	Yes	0.9977895373491134	{'CI': array([0.96782852, 1.02836128]), 'Error Bound': 0.0, 'Reliable CI?': 'Yes'}	{'CI': array([0.96782852, 1.02836128]), 'Error Bound': 0.0, 'Reliable CI?': 'Yes'}	No
14	Diseases of external ear|diseases of the ear and mastoid process$F$41-60	diseases of the ear and mastoid process	1.02625241726879	{'CI': array([1.00400041, 1.04883656]), 'Error Bound': 0.0, 'Reliable CI?': 'Yes'}	{'CI': array([1.00075593, 1.0521859 ]), 'Error Bound': 0.0, 'Reliable CI?': 'Yes'}	Yes	0.9850423467990904	{'CI': array([0.96383002, 1.00656033]), 'Error Bound': 0.0, 'Reliable CI?': 'Yes'}	{'CI': array([0.96383002, 1.00656033]), 'Error Bound': 0.0, 'Reliable CI?': 'Yes'}	No
15	Diseases of external ear|diseases of the ear and mastoid process$F$61-	diseases of the ear and mastoid process	1.0338456736522268	{'CI': array([1.00992728, 1.05814704]), 'Error Bound': 0.0, 'Reliable CI?': 'Yes'}	{'CI': array([1.00644189, 1.06175335]), 'Error Bound': 0.0, 'Reliable CI?': 'Yes'}	Yes	0.9725439691189832	{'CI': array([0.95051301, 0.99490602]), 'Error Bound': 0.0, 'Reliable CI?': 'Yes'}	{'CI': array([0.94759343, 0.99792002]), 'Error Bound': 0.0, 'Reliable CI?': 'Yes'}	Yes
16	Diseases of external ear|diseases of the ear and mastoid process$M$61-	diseases of the ear and mastoid process	1.0375262464919008	{'CI': array([1.01263921, 1.06282761]), 'Error Bound': 0.0, 'Reliable CI?': 'Yes'}	{'CI': array([1.00901391, 1.06658372]), 'Error Bound': 0.0, 'Reliable CI?': 'Yes'}	Yes	0.9647663887109172	{'CI': array([0.94224805, 0.98763162]), 'Error Bound': 0.0, 'Reliable CI?': 'Yes'}	{'CI': array([0.93926447, 0.99071412]), 'Error Bound': 0.0, 'Reliable CI?': 'Yes'}	Yes
17	Diseases of middle ear and mastoid|diseases of the ear and mastoid process$F$0-10	diseases of the ear and mastoid process	1.0110361676681476	{'CI': array([1.00382445, 1.01828263]), 'Error Bound': 0.0, 'Reliable CI?': 'Yes'}	{'CI': array([1.00276704, 1.019351 ]), 'Error Bound': 0.0, 'Reliable CI?': 'Yes'}	Yes	1.0002234675619988	{'CI': array([0.99171797, 1.00877745]), 'Error Bound': 0.0, 'Reliable CI?': 'Yes'}	{'CI': array([0.99171797, 1.00877745]), 'Error Bound': 0.0, 'Reliable CI?': 'Yes'}	No
18	Diseases of middle ear and mastoid|diseases of the ear and mastoid process$M$0-10	diseases of the ear and mastoid process	1.0135246204383537	{'CI': array([1.00689605, 1.02018251]), 'Error Bound': 0.0, 'Reliable CI?': 'Yes'}	{'CI': array([1.00592393, 1.02116388]), 'Error Bound': 0.0, 'Reliable CI?': 'Yes'}	Yes	0.9978270485568932	{'CI': array([0.99010553, 1.00558854]), 'Error Bound': 0.0, 'Reliable CI?': 'Yes'}	{'CI': array([0.99010553, 1.00558854]), 'Error Bound': 0.0, 'Reliable CI?': 'Yes'}	No
19	Other disorders of ear|diseases of the ear and mastoid process$F$61-	diseases of the ear and mastoid process	1.0226006805342145	{'CI': array([1.00377926, 1.04165932]), 'Error Bound': 0.0, 'Reliable CI?': 'Yes'}	{'CI': array([1.0010315 , 1.04448197]), 'Error Bound': 0.0, 'Reliable CI?': 'Yes'}	Yes	0.9650840662641345	{'CI': array([0.94798518, 0.98238222]), 'Error Bound': 0.0, 'Reliable CI?': 'Yes'}	{'CI': array([0.94571508, 0.98470915]), 'Error Bound': 0.0, 'Reliable CI?': 'Yes'}	Yes
20	Disorders of lens|diseases of the eye and adnexa$F$41-60	diseases of the eye and adnexa	1.0230022899157305	{'CI': array([1.00561515, 1.04059178]), 'Error Bound': 0.0, 'Reliable CI?': 'Yes'}	{'CI': array([1.00307544, 1.04319536]), 'Error Bound': 0.0, 'Reliable CI?': 'Yes'}	Yes	1.005453473983794	{'CI': array([0.98915519, 1.02193037]), 'Error Bound': 0.0, 'Reliable CI?': 'Yes'}	{'CI': array([0.98915519, 1.02193037]), 'Error Bound': 0.0, 'Reliable CI?': 'Yes'}	No
21	Disorders of ocular muscles, binocular movement, accommodation and refraction|diseases of the eye and adnexa$F$0-10	diseases of the eye and adnexa	1.0352835796957858	{'CI': array([1.00691932, 1.06418848]), 'Error Bound': 0.0, 'Reliable CI?': 'Yes'}	{'CI': array([1.00279285, 1.06848567]), 'Error Bound': 0.0, 'Reliable CI?': 'Yes'}	Yes	1.0224017224482398	{'CI': array([0.99512031, 1.05018464]), 'Error Bound': 0.0, 'Reliable CI?': 'Yes'}	{'CI': array([0.99512031, 1.05018464]), 'Error Bound': 0.0, 'Reliable CI?': 'Yes'}	No
22	Disorders of ocular muscles, binocular movement, accommodation and refraction|diseases of the eye and adnexa$M$0-10	diseases of the eye and adnexa	1.0340218184230203	{'CI': array([1.0061368, 1.0624294]), 'Error Bound': 0.0, 'Reliable CI?': 'Yes'}	{'CI': array([1.00207935, 1.06665186]), 'Error Bound': 0.0, 'Reliable CI?': 'Yes'}	Yes	1.0092524431712415	{'CI': array([0.98261996, 1.03636476]), 'Error Bound': 0.0, 'Reliable CI?': 'Yes'}	{'CI': array([0.98261996, 1.03636476]), 'Error Bound': 0.0, 'Reliable CI?': 'Yes'}	No
23	Glaucoma|diseases of the eye and adnexa$F$41-60	diseases of the eye and adnexa	1.0527129856149124	{'CI': array([1.03728947, 1.06829396]), 'Error Bound': 0.0, 'Reliable CI?': 'Yes'}	{'CI': array([1.03503481, 1.07059832]), 'Error Bound': 0.0, 'Reliable CI?': 'Yes'}	Yes	0.9759790684727502	{'CI': array([0.96174738, 0.99034811]), 'Error Bound': 0.0, 'Reliable CI?': 'Yes'}	{'CI': array([0.95985588, 0.99227878]), 'Error Bound': 0.0, 'Reliable CI?': 'Yes'}	Yes
24	Disorders of breast|diseases of the genitourinary system: pelvis, genitals and breasts$F$11-20	diseases of the genitourinary system: pelvis, genitals and breasts	1.0743441207647908	{'CI': array([1.03168871, 1.11821708]), 'Error Bound': 0.0, 'Reliable CI?': 'Yes'}	{'CI': array([1.02551409, 1.12477633]), 'Error Bound': 0.0, 'Reliable CI?': 'Yes'}	Yes	0.9719460172814968	{'CI': array([0.93221765, 1.01276503]), 'Error Bound': 0.0, 'Reliable CI?': 'Yes'}	{'CI': array([0.93221765, 1.01276503]), 'Error Bound': 0.0, 'Reliable CI?': 'Yes'}	No
25	Noninflammatory disorders of female genital tract|diseases of the genitourinary system: pelvis, genitals and breasts$F$11-20	diseases of the genitourinary system: pelvis, genitals and breasts	1.0390529044588803	{'CI': array([1.02498949, 1.05324771]), 'Error Bound': 0.0, 'Reliable CI?': 'Yes'}	{'CI': array([1.02293267, 1.05534601]), 'Error Bound': 0.0, 'Reliable CI?': 'Yes'}	Yes	1.001462400933136	{'CI': array([0.98749699, 1.01555891]), 'Error Bound': 0.0, 'Reliable CI?': 'Yes'}	{'CI': array([0.98749699, 1.01555891]), 'Error Bound': 0.0, 'Reliable CI?': 'Yes'}	No
26	Other disorders of the musculoskeletal system and connective tissue|diseases of the musculoskeletal system and connective tissue$F$11-20	diseases of the musculoskeletal system and connective tissue	1.0161323246674652	{'CI': array([1.00455012, 1.02780418]), 'Error Bound': 0.0, 'Reliable CI?': 'Yes'}	{'CI': array([1.00285468, 1.02952792]), 'Error Bound': 0.0, 'Reliable CI?': 'Yes'}	Yes	0.9981698034413636	{'CI': array([0.98663408, 1.00979493]), 'Error Bound': 0.0, 'Reliable CI?': 'Yes'}	{'CI': array([0.98663408, 1.00979493]), 'Error Bound': 0.0, 'Reliable CI?': 'Yes'}	No
27	Other soft tissue disorders|diseases of the musculoskeletal system and connective tissue$M$11-20	diseases of the musculoskeletal system and connective tissue	1.018070019312262	{'CI': array([1.00270034, 1.03359786]), 'Error Bound': 0.0, 'Reliable CI?': 'Yes'}	{'CI': array([1.00045366, 1.03589448]), 'Error Bound': 0.0, 'Reliable CI?': 'Yes'}	Yes	0.9919135511550948	{'CI': array([0.97725426, 1.00671782]), 'Error Bound': 0.0, 'Reliable CI?': 'Yes'}	{'CI': array([0.97725426, 1.00671782]), 'Error Bound': 0.0, 'Reliable CI?': 'Yes'}	No
28	Systemic connective tissue disorders|diseases of the musculoskeletal system and connective tissue$M$61-	diseases of the musculoskeletal system and connective tissue	1.058063684731784	{'CI': array([1.01825931, 1.0989312 ]), 'Error Bound': 0.0, 'Reliable CI?': 'Yes'}	{'CI': array([1.01249187, 1.10503446]), 'Error Bound': 0.0, 'Reliable CI?': 'Yes'}	Yes	0.9659215567698788	{'CI': array([0.93004596, 1.00268543]), 'Error Bound': 0.0, 'Reliable CI?': 'Yes'}	{'CI': array([0.93004596, 1.00268543]), 'Error Bound': 0.0, 'Reliable CI?': 'Yes'}	No
29	Other disorders of the nervous system|diseases of the nervous system$F$11-20	diseases of the nervous system	1.0245835262152758	{'CI': array([1.00373977, 1.04571861]), 'Error Bound': 0.0, 'Reliable CI?': 'Yes'}	{'CI': array([1.00069905, 1.0488513 ]), 'Error Bound': 0.0, 'Reliable CI?': 'Yes'}	Yes	1.001900128390881	{'CI': array([0.98133947, 1.02274618]), 'Error Bound': 0.0, 'Reliable CI?': 'Yes'}	{'CI': array([0.98133947, 1.02274618]), 'Error Bound': 0.0, 'Reliable CI?': 'Yes'}	No
30	Acute upper respiratory infections|diseases of the respiratory system$F$0-10	diseases of the respiratory system	1.0235067662925097	{'CI': array([1.01767354, 1.02936261]), 'Error Bound': 0.0, 'Reliable CI?': 'Yes'}	{'CI': array([1.0168178 , 1.03022549]), 'Error Bound': 0.0, 'Reliable CI?': 'Yes'}	Yes	1.023676085447845	{'CI': array([1.01772425, 1.02965144]), 'Error Bound': 0.0, 'Reliable CI?': 'Yes'}	{'CI': array([1.01693071, 1.03045169]), 'Error Bound': 0.0, 'Reliable CI?': 'Yes'}	Yes
31	Acute upper respiratory infections|diseases of the respiratory system$M$0-10	diseases of the respiratory system	1.0249983246284902	{'CI': array([1.01928032, 1.03073805]), 'Error Bound': 0.0, 'Reliable CI?': 'Yes'}	{'CI': array([1.01844145, 1.03158378]), 'Error Bound': 0.0, 'Reliable CI?': 'Yes'}	Yes	1.0263982075458935	{'CI': array([1.02059102, 1.03222777]), 'Error Bound': 0.0, 'Reliable CI?': 'Yes'}	{'CI': array([1.01981672, 1.03300845]), 'Error Bound': 0.0, 'Reliable CI?': 'Yes'}	Yes
32	Influenza and pneumonia|diseases of the respiratory system$F$0-10	diseases of the respiratory system	1.0354438795536471	{'CI': array([1.01746043, 1.0536432 ]), 'Error Bound': 0.0, 'Reliable CI?': 'Yes'}	{'CI': array([1.01483415, 1.05633763]), 'Error Bound': 0.0, 'Reliable CI?': 'Yes'}	Yes	1.0084918856858622	{'CI': array([0.98924222, 1.02799107]), 'Error Bound': 0.0, 'Reliable CI?': 'Yes'}	{'CI': array([0.98924222, 1.02799107]), 'Error Bound': 0.0, 'Reliable CI?': 'Yes'}	No
33	Influenza and pneumonia|diseases of the respiratory system$M$0-10	diseases of the respiratory system	1.0217813214147309	{'CI': array([1.0049619 , 1.03879028]), 'Error Bound': 0.0, 'Reliable CI?': 'Yes'}	{'CI': array([1.00250462, 1.0413074 ]), 'Error Bound': 0.0, 'Reliable CI?': 'Yes'}	Yes	1.0242737571466949	{'CI': array([1.0059356 , 1.04283703]), 'Error Bound': 0.0, 'Reliable CI?': 'Yes'}	{'CI': array([1.0035018 , 1.04533502]), 'Error Bound': 0.0, 'Reliable CI?': 'Yes'}	Yes
34	Other acute lower respiratory infections|diseases of the respiratory system$F$41-60	diseases of the respiratory system	1.0150199256936898	{'CI': array([1.00402137, 1.02609931]), 'Error Bound': 0.0, 'Reliable CI?': 'Yes'}	{'CI': array([1.00241101, 1.02773518]), 'Error Bound': 0.0, 'Reliable CI?': 'Yes'}	Yes	0.9779557066708836	{'CI': array([0.96662415, 0.98937412]), 'Error Bound': 0.0, 'Reliable CI?': 'Yes'}	{'CI': array([0.96511645, 0.99090658]), 'Error Bound': 0.0, 'Reliable CI?': 'Yes'}	Yes
35	Other acute lower respiratory infections|diseases of the respiratory system$F$61-	diseases of the respiratory system	1.0254951799644436	{'CI': array([1.00938875, 1.04177482]), 'Error Bound': 0.0, 'Reliable CI?': 'Yes'}	{'CI': array([1.00703497, 1.04418328]), 'Error Bound': 0.0, 'Reliable CI?': 'Yes'}	Yes	0.9479593618037616	{'CI': array([0.93119695, 0.96491438]), 'Error Bound': 0.0, 'Reliable CI?': 'Yes'}	{'CI': array([0.92897132, 0.96719493]), 'Error Bound': 0.0, 'Reliable CI?': 'Yes'}	Yes
36	Bullous disorders|diseases of the skin and subcutaneous tissue$M$61-	diseases of the skin and subcutaneous tissue	1.0584977725944833	{'CI': array([1.01145041, 1.10703744]), 'Error Bound': 0.0, 'Reliable CI?': 'Yes'}	{'CI': array([1.00465109, 1.11430827]), 'Error Bound': 0.0, 'Reliable CI?': 'Yes'}	Yes	0.9396504408905966	{'CI': array([0.89836357, 0.98212906]), 'Error Bound': 0.0, 'Reliable CI?': 'Yes'}	{'CI': array([0.8929314 , 0.98790128]), 'Error Bound': 0.0, 'Reliable CI?': 'Yes'}	Yes
37	Disorders of skin appendages|diseases of the skin and subcutaneous tissue$F$11-20	diseases of the skin and subcutaneous tissue	1.0698638492138275	{'CI': array([1.05680961, 1.08303009]), 'Error Bound': 0.0, 'Reliable CI?': 'Yes'}	{'CI': array([1.05489958, 1.08497548]), 'Error Bound': 0.0, 'Reliable CI?': 'Yes'}	Yes	0.9990513588669916	{'CI': array([0.98655331, 1.01165438]), 'Error Bound': 0.0, 'Reliable CI?': 'Yes'}	{'CI': array([0.98655331, 1.01165438]), 'Error Bound': 0.0, 'Reliable CI?': 'Yes'}	No
38	Disorders of skin appendages|diseases of the skin and subcutaneous tissue$F$21-40	diseases of the skin and subcutaneous tissue	1.0131905386694438	{'CI': array([1.0025606 , 1.02389603]), 'Error Bound': 0.0, 'Reliable CI?': 'Yes'}	{'CI': array([1.001004 , 1.02547648]), 'Error Bound': 0.0, 'Reliable CI?': 'Yes'}	Yes	0.9796975047866398	{'CI': array([0.96937843, 0.9900885 ]), 'Error Bound': 0.0, 'Reliable CI?': 'Yes'}	{'CI': array([0.96800492, 0.99148251]), 'Error Bound': 0.0, 'Reliable CI?': 'Yes'}	Yes
39	Disorders of skin appendages|diseases of the skin and subcutaneous tissue$M$11-20	diseases of the skin and subcutaneous tissue	1.0505960456151997	{'CI': array([1.03741846, 1.06388849]), 'Error Bound': 0.0, 'Reliable CI?': 'Yes'}	{'CI': array([1.03549053, 1.06585268]), 'Error Bound': 0.0, 'Reliable CI?': 'Yes'}	Yes	0.993176244919603	{'CI': array([0.98026454, 1.00620024]), 'Error Bound': 0.0, 'Reliable CI?': 'Yes'}	{'CI': array([0.98026454, 1.00620024]), 'Error Bound': 0.0, 'Reliable CI?': 'Yes'}	No
40	Other disorders of the skin and subcutaneous tissue|diseases of the skin and subcutaneous tissue$F$11-20	diseases of the skin and subcutaneous tissue	1.0478660671190103	{'CI': array([1.01853047, 1.07777751]), 'Error Bound': 0.0, 'Reliable CI?': 'Yes'}	{'CI': array([1.014264 , 1.08222583]), 'Error Bound': 0.0, 'Reliable CI?': 'Yes'}	Yes	1.0080072484796423	{'CI': array([0.97941221, 1.03715615]), 'Error Bound': 0.0, 'Reliable CI?': 'Yes'}	{'CI': array([0.97941221, 1.03715615]), 'Error Bound': 0.0, 'Reliable CI?': 'Yes'}	No
41	Gonads / estrogen, androgens, testosterone, etc.|endocrine diseases$F$11-20	endocrine diseases	1.0816782997745684	{'CI': array([1.02401849, 1.14157985]), 'Error Bound': 0.0, 'Reliable CI?': 'Yes'}	{'CI': array([1.01571564, 1.15059132]), 'Error Bound': 0.0, 'Reliable CI?': 'Yes'}	Yes	1.0203749917655376	{'CI': array([0.96428705, 1.07862503]), 'Error Bound': 0.0, 'Reliable CI?': 'Yes'}	{'CI': array([0.96428705, 1.07862503]), 'Error Bound': 0.0, 'Reliable CI?': 'Yes'}	No
42	Thyroid gland / thyroid hormone|endocrine diseases$F$11-20	endocrine diseases	1.0704454523234128	{'CI': array([1.03918442, 1.10235633]), 'Error Bound': 0.0, 'Reliable CI?': 'Yes'}	{'CI': array([1.03464075, 1.10710522]), 'Error Bound': 0.0, 'Reliable CI?': 'Yes'}	Yes	1.0165189448760277	{'CI': array([0.98598009, 1.04768854]), 'Error Bound': 0.0, 'Reliable CI?': 'Yes'}	{'CI': array([0.98598009, 1.04768854]), 'Error Bound': 0.0, 'Reliable CI?': 'Yes'}	No
43	Thyroid gland / thyroid hormone|endocrine diseases$M$11-20	endocrine diseases	1.066441393064542	{'CI': array([1.01109259, 1.12386324]), 'Error Bound': 0.0, 'Reliable CI?': 'Yes'}	{'CI': array([1.00311675, 1.13249431]), 'Error Bound': 0.0, 'Reliable CI?': 'Yes'}	Yes	1.048665254691313	{'CI': array([0.99317609, 1.10624934]), 'Error Bound': 0.0, 'Reliable CI?': 'Yes'}	{'CI': array([0.99317609, 1.10624934]), 'Error Bound': 0.0, 'Reliable CI?': 'Yes'}	No
44	Accidents|external causes of morbidity and mortality$M$11-20	external causes of morbidity and mortality	1.0648873868190485	{'CI': array([1.03093152, 1.09961277]), 'Error Bound': 0.0, 'Reliable CI?': 'Yes'}	{'CI': array([1.02600106, 1.10478626]), 'Error Bound': 0.0, 'Reliable CI?': 'Yes'}	Yes	0.9768887345725376	{'CI': array([0.94626615, 1.00815411]), 'Error Bound': 0.0, 'Reliable CI?': 'Yes'}	{'CI': array([0.94626615, 1.00815411]), 'Error Bound': 0.0, 'Reliable CI?': 'Yes'}	No
45	Persons encountering health services for examination and investigation|external causes of morbidity and mortality$F$11-20	external causes of morbidity and mortality	1.0624485744976409	{'CI': array([1.0541422 , 1.07080027]), 'Error Bound': 0.0, 'Reliable CI?': 'Yes'}	{'CI': array([1.05292473, 1.07203204]), 'Error Bound': 0.0, 'Reliable CI?': 'Yes'}	Yes	1.0428966201669478	{'CI': array([1.03463113, 1.05120724]), 'Error Bound': 0.0, 'Reliable CI?': 'Yes'}	{'CI': array([1.03353004, 1.0523212 ]), 'Error Bound': 0.0, 'Reliable CI?': 'Yes'}	Yes
46	Persons encountering health services for examination and investigation|external causes of morbidity and mortality$M$11-20	external causes of morbidity and mortality	1.0123697136845562	{'CI': array([1.0019291 , 1.02288322]), 'Error Bound': 0.0, 'Reliable CI?': 'Yes'}	{'CI': array([1.00040011, 1.02443521]), 'Error Bound': 0.0, 'Reliable CI?': 'Yes'}	Yes	1.1087364196774407	{'CI': array([1.09841977, 1.11912198]), 'Error Bound': 0.0, 'Reliable CI?': 'Yes'}	{'CI': array([1.09704637, 1.12051503]), 'Error Bound': 0.0, 'Reliable CI?': 'Yes'}	Yes
47	Persons encountering health services in circumstances related to reproduction|external causes of morbidity and mortality$F$11-20	external causes of morbidity and mortality	1.0446039075985385	{'CI': array([1.03064689, 1.05869009]), 'Error Bound': 0.0, 'Reliable CI?': 'Yes'}	{'CI': array([1.02860554, 1.06077222]), 'Error Bound': 0.0, 'Reliable CI?': 'Yes'}	Yes	0.9920011161141328	{'CI': array([0.97836913, 1.00575838]), 'Error Bound': 0.0, 'Reliable CI?': 'Yes'}	{'CI': array([0.97836913, 1.00575838]), 'Error Bound': 0.0, 'Reliable CI?': 'Yes'}	No
48	Persons with potential health hazards related to communicable diseases|external causes of morbidity and mortality$F$11-20	external causes of morbidity and mortality	1.0258053565203222	{'CI': array([1.01309009, 1.03862841]), 'Error Bound': 0.0, 'Reliable CI?': 'Yes'}	{'CI': array([1.01122955, 1.04052297]), 'Error Bound': 0.0, 'Reliable CI?': 'Yes'}	Yes	1.083178988211149	{'CI': array([1.07473105, 1.09167346]), 'Error Bound': 0.0, 'Reliable CI?': 'Yes'}	{'CI': array([1.07360569, 1.09281209]), 'Error Bound': 0.0, 'Reliable CI?': 'Yes'}	Yes
49	Persons with potential health hazards related to family and personal history and certain conditions influencing health status|external causes of morbidity and mortality$F$11-20	external causes of morbidity and mortality	1.0317078075540131	{'CI': array([1.0085692 , 1.05520512]), 'Error Bound': 0.0, 'Reliable CI?': 'Yes'}	{'CI': array([1.00519651, 1.05869106]), 'Error Bound': 0.0, 'Reliable CI?': 'Yes'}	Yes	1.0000596279998546	{'CI': array([0.97750447, 1.0229589 ]), 'Error Bound': 0.0, 'Reliable CI?': 'Yes'}	{'CI': array([0.97750447, 1.0229589 ]), 'Error Bound': 0.0, 'Reliable CI?': 'Yes'}	No
50	Supplementary factors related to causes of morbidity and mortality classified elsewhere|external causes of morbidity and mortality$M$11-20	external causes of morbidity and mortality	1.056546933082057	{'CI': array([1.01609955, 1.09809399]), 'Error Bound': 0.0, 'Reliable CI?': 'Yes'}	{'CI': array([1.01024039, 1.10430051]), 'Error Bound': 0.0, 'Reliable CI?': 'Yes'}	Yes	0.9479509491646244	{'CI': array([0.91333058, 0.98340342]), 'Error Bound': 0.0, 'Reliable CI?': 'Yes'}	{'CI': array([0.90876428, 0.98820709]), 'Error Bound': 0.0, 'Reliable CI?': 'Yes'}	Yes
51	Mycoses|infections caused by fungi, protozoans, worms, and infestations$F$41-60	infections caused by fungi, protozoans, worms, and infestations	1.0203345973306082	{'CI': array([1.00502486, 1.03580114]), 'Error Bound': 0.0, 'Reliable CI?': 'Yes'}	{'CI': array([1.00278687, 1.03808863]), 'Error Bound': 0.0, 'Reliable CI?': 'Yes'}	Yes	0.970630027878388	{'CI': array([0.95604612, 0.98535847]), 'Error Bound': 0.0, 'Reliable CI?': 'Yes'}	{'CI': array([0.95410808, 0.98733773]), 'Error Bound': 0.0, 'Reliable CI?': 'Yes'}	Yes
52	Ankle and foot|injury$M$11-20	injury	1.0269238182298934	{'CI': array([1.00959451, 1.04445387]), 'Error Bound': 0.0, 'Reliable CI?': 'Yes'}	{'CI': array([1.00706318, 1.04704858]), 'Error Bound': 0.0, 'Reliable CI?': 'Yes'}	Yes	0.993414900564952	{'CI': array([0.97727517, 1.00973045]), 'Error Bound': 0.0, 'Reliable CI?': 'Yes'}	{'CI': array([0.97727517, 1.00973045]), 'Error Bound': 0.0, 'Reliable CI?': 'Yes'}	No
53	Elbow and forearm|injury$M$11-20	injury	1.0278351293298174	{'CI': array([1.00707952, 1.04887928]), 'Error Bound': 0.0, 'Reliable CI?': 'Yes'}	{'CI': array([1.00405155, 1.05199835]), 'Error Bound': 0.0, 'Reliable CI?': 'Yes'}	Yes	0.994313042661074	{'CI': array([0.97498083, 1.01389797]), 'Error Bound': 0.0, 'Reliable CI?': 'Yes'}	{'CI': array([0.97498083, 1.01389797]), 'Error Bound': 0.0, 'Reliable CI?': 'Yes'}	No
54	Wrist and hand|injury$M$0-10	injury	1.0307464810646998	{'CI': array([1.00419146, 1.05777541]), 'Error Bound': 0.0, 'Reliable CI?': 'Yes'}	{'CI': array([1.00032569, 1.06179083]), 'Error Bound': 0.0, 'Reliable CI?': 'Yes'}	Yes	1.0057641203613144	{'CI': array([0.98010215, 1.03187189]), 'Error Bound': 0.0, 'Reliable CI?': 'Yes'}	{'CI': array([0.98010215, 1.03187189]), 'Error Bound': 0.0, 'Reliable CI?': 'Yes'}	No
55	Behavioural and emotional disorders with onset usually occurring in childhood and adolescence|mental and behavioural disorders$F$11-20	mental and behavioural disorders	1.0335275054265702	{'CI': array([1.01741893, 1.04980901]), 'Error Bound': 0.0, 'Reliable CI?': 'Yes'}	{'CI': array([1.01506481, 1.05221773]), 'Error Bound': 0.0, 'Reliable CI?': 'Yes'}	Yes	1.0125591067119188	{'CI': array([0.99680041, 1.02848432]), 'Error Bound': 0.0, 'Reliable CI?': 'Yes'}	{'CI': array([0.99680041, 1.02848432]), 'Error Bound': 0.0, 'Reliable CI?': 'Yes'}	No
56	Neurotic, stress-related and somatoform disorders|mental and behavioural disorders$M$11-20	mental and behavioural disorders	1.0185822001185705	{'CI': array([1.00655356, 1.03070749]), 'Error Bound': 0.0, 'Reliable CI?': 'Yes'}	{'CI': array([1.00479305, 1.0324985 ]), 'Error Bound': 0.0, 'Reliable CI?': 'Yes'}	Yes	0.9991949592196488	{'CI': array([0.98721877, 1.01126751]), 'Error Bound': 0.0, 'Reliable CI?': 'Yes'}	{'CI': array([0.98721877, 1.01126751]), 'Error Bound': 0.0, 'Reliable CI?': 'Yes'}	No
57	Combinations|metabolic diseases$M$11-20	metabolic diseases	1.081231953608684	{'CI': array([1.02759373, 1.13680517]), 'Error Bound': 0.0, 'Reliable CI?': 'Yes'}	{'CI': array([1.0198591 , 1.14515132]), 'Error Bound': 0.0, 'Reliable CI?': 'Yes'}	Yes	1.0433769541993827	{'CI': array([0.99042608, 1.09823559]), 'Error Bound': 0.0, 'Reliable CI?': 'Yes'}	{'CI': array([0.99042608, 1.09823559]), 'Error Bound': 0.0, 'Reliable CI?': 'Yes'}	No
58	Benign neoplasms|neoplasms$F$11-20	neoplasms	1.078632450878812	{'CI': array([1.04863893, 1.10922208]), 'Error Bound': 0.0, 'Reliable CI?': 'Yes'}	{'CI': array([1.04427737, 1.11377188]), 'Error Bound': 0.0, 'Reliable CI?': 'Yes'}	Yes	1.0202252773717673	{'CI': array([0.99065278, 1.0503881 ]), 'Error Bound': 0.0, 'Reliable CI?': 'Yes'}	{'CI': array([0.99065278, 1.0503881 ]), 'Error Bound': 0.0, 'Reliable CI?': 'Yes'}	No
59	Benign neoplasms|neoplasms$M$11-20	neoplasms	1.056777611294482	{'CI': array([1.02325209, 1.09105508]), 'Error Bound': 0.0, 'Reliable CI?': 'Yes'}	{'CI': array([1.01838351, 1.09616115]), 'Error Bound': 0.0, 'Reliable CI?': 'Yes'}	Yes	1.0307582452408863	{'CI': array([0.99741284, 1.06485346]), 'Error Bound': 0.0, 'Reliable CI?': 'Yes'}	{'CI': array([0.99741284, 1.06485346]), 'Error Bound': 0.0, 'Reliable CI?': 'Yes'}	No
60	Maternal care related to the fetus and amniotic cavity and possible delivery problems|pregnancy, childbirth and the puerperium$F$41-60	pregnancy, childbirth and the puerperium	1.0501067227637264	{'CI': array([1.00895813, 1.09239639]), 'Error Bound': 0.0, 'Reliable CI?': 'Yes'}	{'CI': array([1.00299907, 1.09871591]), 'Error Bound': 0.0, 'Reliable CI?': 'Yes'}	Yes	0.9878335426339814	{'CI': array([0.94847965, 1.0282516 ]), 'Error Bound': 0.0, 'Reliable CI?': 'Yes'}	{'CI': array([0.94847965, 1.0282516 ]), 'Error Bound': 0.0, 'Reliable CI?': 'Yes'}	No
61	Bacterial, viral and other infectious agents|sequelae, and diseases classified elsewhere$F$0-10	sequelae, and diseases classified elsewhere	1.0300705565546286	{'CI': array([1.01334866, 1.04697925]), 'Error Bound': 0.0, 'Reliable CI?': 'Yes'}	{'CI': array([1.0109055 , 1.04948138]), 'Error Bound': 0.0, 'Reliable CI?': 'Yes'}	Yes	1.0177437613823723	{'CI': array([1.00012168, 1.03557408]), 'Error Bound': 0.0, 'Reliable CI?': 'Yes'}	{'CI': array([0.99778233, 1.0379728 ]), 'Error Bound': 0.0, 'Reliable CI?': 'Yes'}	No
62	Bacterial, viral and other infectious agents|sequelae, and diseases classified elsewhere$M$0-10	sequelae, and diseases classified elsewhere	1.0352412306660588	{'CI': array([1.01879598, 1.0518668 ]), 'Error Bound': 0.0, 'Reliable CI?': 'Yes'}	{'CI': array([1.01639297, 1.05432674]), 'Error Bound': 0.0, 'Reliable CI?': 'Yes'}	Yes	1.0169552077029536	{'CI': array([0.99972138, 1.03438819]), 'Error Bound': 0.0, 'Reliable CI?': 'Yes'}	{'CI': array([0.99972138, 1.03438819]), 'Error Bound': 0.0, 'Reliable CI?': 'Yes'}	No
63	Circulatory and respiratory systems|symptoms and signs$F$0-10	symptoms and signs	1.0298458047825307	{'CI': array([1.01840877, 1.04136992]), 'Error Bound': 0.0, 'Reliable CI?': 'Yes'}	{'CI': array([1.01673446, 1.04307172]), 'Error Bound': 0.0, 'Reliable CI?': 'Yes'}	Yes	1.019770122498501	{'CI': array([1.00854446, 1.03107987]), 'Error Bound': 0.0, 'Reliable CI?': 'Yes'}	{'CI': array([1.00705071, 1.03259759]), 'Error Bound': 0.0, 'Reliable CI?': 'Yes'}	Yes
64	Circulatory and respiratory systems|symptoms and signs$M$0-10	symptoms and signs	1.0192816216259737	{'CI': array([1.00904348, 1.02958973]), 'Error Bound': 0.0, 'Reliable CI?': 'Yes'}	{'CI': array([1.00754403, 1.03111127]), 'Error Bound': 0.0, 'Reliable CI?': 'Yes'}	Yes	1.0215187151947331	{'CI': array([1.01140961, 1.03169592]), 'Error Bound': 0.0, 'Reliable CI?': 'Yes'}	{'CI': array([1.01006387, 1.03306107]), 'Error Bound': 0.0, 'Reliable CI?': 'Yes'}	Yes
65	Circulatory and respiratory systems|symptoms and signs$M$41-60	symptoms and signs	1.0069892472864057	{'CI': array([1.00138242, 1.01261706]), 'Error Bound': 0.0, 'Reliable CI?': 'Yes'}	{'CI': array([1.00055983, 1.01344628]), 'Error Bound': 0.0, 'Reliable CI?': 'Yes'}	Yes	0.9800813990746812	{'CI': array([0.97434806, 0.98583687]), 'Error Bound': 0.0, 'Reliable CI?': 'Yes'}	{'CI': array([0.97358361, 0.98660763]), 'Error Bound': 0.0, 'Reliable CI?': 'Yes'}	Yes
66	General symptoms and signs|symptoms and signs$F$0-10	symptoms and signs	1.012741296204166	{'CI': array([1.00306723, 1.02247794]), 'Error Bound': 0.0, 'Reliable CI?': 'Yes'}	{'CI': array([1.0016501 , 1.02391483]), 'Error Bound': 0.0, 'Reliable CI?': 'Yes'}	Yes	1.0082399081261508	{'CI': array([0.99779887, 1.01875393]), 'Error Bound': 0.0, 'Reliable CI?': 'Yes'}	{'CI': array([0.99779887, 1.01875393]), 'Error Bound': 0.0, 'Reliable CI?': 'Yes'}	No
67	General symptoms and signs|symptoms and signs$F$11-20	symptoms and signs	1.0166121134464292	{'CI': array([1.00608567, 1.02721254]), 'Error Bound': 0.0, 'Reliable CI?': 'Yes'}	{'CI': array([1.00454417, 1.0287774 ]), 'Error Bound': 0.0, 'Reliable CI?': 'Yes'}	Yes	0.9967738052394496	{'CI': array([0.9860962, 1.007528 ]), 'Error Bound': 0.0, 'Reliable CI?': 'Yes'}	{'CI': array([0.9860962, 1.007528 ]), 'Error Bound': 0.0, 'Reliable CI?': 'Yes'}	No
68	General symptoms and signs|symptoms and signs$M$0-10	symptoms and signs	1.0145899503557598	{'CI': array([1.0054877 , 1.02374754]), 'Error Bound': 0.0, 'Reliable CI?': 'Yes'}	{'CI': array([1.00415405, 1.02509867]), 'Error Bound': 0.0, 'Reliable CI?': 'Yes'}	Yes	1.0080193056766815	{'CI': array([0.99834082, 1.01776047]), 'Error Bound': 0.0, 'Reliable CI?': 'Yes'}	{'CI': array([0.99834082, 1.01776047]), 'Error Bound': 0.0, 'Reliable CI?': 'Yes'}	No
