# Supplementary material for: Measurable health effects associated with the daylight saving time shift
Source: PLoS Comput Biol. 2020 Jun 8;16(6):e1007927. doi: 10.1371/journal.pcbi.1007927 (PMC7302868; doi:10.1371/journal.pcbi.1007927)
Supplement: S21 Table — (CSV) [file pcbi.1007927.s022.csv]

	Condition	System	Relative Risk (Spring)	99.9% C.I. (Spring)	Spring Significant?	Relative Risk (Autumn)	99.9% C.I. (Autumn)	Autumn Significant?
0	On diagnostic imaging and in function studies, without diagnosis|abnormal clinical and laboratory findings, not elsewhere classified$M$61-	abnormal clinical and laboratory findings, not elsewhere classified	1.0344457791698696	{'CI': array([1.01074024, 1.06153778]), 'Gelman-Rubin': 0.9999112753493385}	Yes	0.9843411996828512	{'CI': array([0.95979206, 1.00912685]), 'Gelman-Rubin': 0.9998175114752185}	No
1	Intestinal infectious diseases|bacterial infections, and other intestinal infectious diseases, and stds$F$41-60	bacterial infections, and other intestinal infectious diseases, and stds	1.0494812603434118	{'CI': array([1.0079536 , 1.09075264]), 'Gelman-Rubin': 0.9998290504869126}	Yes	0.9752631837407908	{'CI': array([0.93605444, 1.01217829]), 'Gelman-Rubin': 0.9997614734628442}	No
2	Other bacterial diseases|bacterial infections, and other intestinal infectious diseases, and stds$M$61-	bacterial infections, and other intestinal infectious diseases, and stds	1.0321834612055032	{'CI': array([1.00967309, 1.05521485]), 'Gelman-Rubin': 1.0000468233534197}	Yes	1.0008472069672596	{'CI': array([0.97536278, 1.02465903]), 'Gelman-Rubin': 0.999778743839338}	No
3	Certain disorders involving the immune mechanism|diseases of the blood and blood-forming organs and certain disorders involving the immune mechanism$M$61-	diseases of the blood and blood-forming organs and certain disorders involving the immune mechanism	1.1016448501322076	{'CI': array([1.01934024, 1.18776865]), 'Gelman-Rubin': 1.0002284024842192}	Yes	0.9933831390209019	{'CI': array([0.92396308, 1.07096759]), 'Gelman-Rubin': 0.9998604606617333}	No
4	Diseases of veins, lymphatic vessels and lymph nodes, not elsewhere classified|diseases of the circulatory system$M$41-60	diseases of the circulatory system	1.0709062461105503	{'CI': array([1.03617333, 1.11227733]), 'Gelman-Rubin': 0.9998352546990229}	Yes	1.01385980054989	{'CI': array([0.98115508, 1.05249371]), 'Gelman-Rubin': 1.0000470973040083}	No
5	Hypertensive diseases|diseases of the circulatory system$M$61-	diseases of the circulatory system	1.016302804735458	{'CI': array([1.00199127, 1.02941664]), 'Gelman-Rubin': 0.9998765045853767}	Yes	1.0064454289052565	{'CI': array([0.99258548, 1.02063021]), 'Gelman-Rubin': 0.9999820073331994}	No
6	Ischemic heart diseases|diseases of the circulatory system$F$61-	diseases of the circulatory system	1.024818913379092	{'CI': array([1.00985621, 1.0412721 ]), 'Gelman-Rubin': 0.9997759075550235}	Yes	0.9945603213792288	{'CI': array([0.97839719, 1.01031323]), 'Gelman-Rubin': 0.999904544272058}	No
7	Ischemic heart diseases|diseases of the circulatory system$M$61-	diseases of the circulatory system	1.0170398813851966	{'CI': array([1.00419745, 1.02956034]), 'Gelman-Rubin': 1.0000488997894308}	Yes	0.9934836467779274	{'CI': array([0.97994081, 1.00656044]), 'Gelman-Rubin': 0.9998214381684024}	No
8	Other forms of heart disease|diseases of the circulatory system$F$0-10	diseases of the circulatory system	1.0799527061368586	{'CI': array([1.01633625, 1.15041318]), 'Gelman-Rubin': 0.9999056417324071}	Yes	0.9785506560763492	{'CI': array([0.9205859 , 1.03659761]), 'Gelman-Rubin': 1.0001451870553977}	No
9	Other forms of heart disease|diseases of the circulatory system$F$61-	diseases of the circulatory system	1.0221970003785608	{'CI': array([1.01233218, 1.03407439]), 'Gelman-Rubin': 0.9999290179961541}	Yes	0.971554112572374	{'CI': array([0.96058144, 0.98268011]), 'Gelman-Rubin': 0.9997620688676561}	Yes
10	Other forms of heart disease|diseases of the circulatory system$M$11-20	diseases of the circulatory system	1.1230605972258365	{'CI': array([1.0433976 , 1.19605225]), 'Gelman-Rubin': 0.9998752603943035}	Yes	0.95531008543788	{'CI': array([0.89656292, 1.0205136 ]), 'Gelman-Rubin': 0.9999290023691915}	No
11	Other forms of heart disease|diseases of the circulatory system$M$61-	diseases of the circulatory system	1.0191339394969257	{'CI': array([1.00924026, 1.03049509]), 'Gelman-Rubin': 1.0000409024242787}	Yes	0.9941968023862764	{'CI': array([0.98374626, 1.00546013]), 'Gelman-Rubin': 1.0001066405434553}	No
12	Pulmonary heart disease and diseases of pulmonary circulation|diseases of the circulatory system$M$41-60	diseases of the circulatory system	1.0604119995526802	{'CI': array([1.01551593, 1.10707346]), 'Gelman-Rubin': 0.9998478979311816}	Yes	1.010875860898386	{'CI': array([0.96602912, 1.05345108]), 'Gelman-Rubin': 0.999815644413467}	No
13	Diseases of appendix|diseases of the digestive system$M$61-	diseases of the digestive system	1.0811570536498392	{'CI': array([1.00055462, 1.18140717]), 'Gelman-Rubin': 0.9999238936793354}	Yes	1.0230558570332622	{'CI': array([0.94786054, 1.09966609]), 'Gelman-Rubin': 0.9998778505167896}	No
14	Noninfective enteritis and colitis|diseases of the digestive system$F$61-	diseases of the digestive system	1.0274860972347282	{'CI': array([1.00064449, 1.05243375]), 'Gelman-Rubin': 0.9999487347081614}	Yes	0.9634672571882285	{'CI': array([0.93484117, 0.98843573]), 'Gelman-Rubin': 0.999905271296462}	Yes
15	Noninfective enteritis and colitis|diseases of the digestive system$M$0-10	diseases of the digestive system	1.0618677009859083	{'CI': array([1.00064671, 1.12979936]), 'Gelman-Rubin': 1.000130211797079}	Yes	0.9852792213059876	{'CI': array([0.92028902, 1.05395234]), 'Gelman-Rubin': 0.9997591660755334}	No
16	Other diseases of intestines|diseases of the digestive system$F$61-	diseases of the digestive system	1.0212720472108172	{'CI': array([1.00163739, 1.04198005]), 'Gelman-Rubin': 0.9999132046300039}	Yes	0.9825358936783908	{'CI': array([0.96185027, 1.0006133 ]), 'Gelman-Rubin': 0.9998873125089713}	No
17	Renal failure|diseases of the genitourinary system: urinary system$F$61-	diseases of the genitourinary system: urinary system	1.0171800767042232	{'CI': array([1.00032719, 1.03377375]), 'Gelman-Rubin': 0.9999830214276351}	Yes	1.0011535458635594	{'CI': array([0.98432383, 1.01971761]), 'Gelman-Rubin': 0.9997747884700902}	No
18	Renal failure|diseases of the genitourinary system: urinary system$M$41-60	diseases of the genitourinary system: urinary system	1.0217653863314493	{'CI': array([1.00312351, 1.0443181 ]), 'Gelman-Rubin': 0.999909730057095}	Yes	1.0040404124213698	{'CI': array([0.98302002, 1.02343779]), 'Gelman-Rubin': 0.9998761865855648}	No
19	Renal failure|diseases of the genitourinary system: urinary system$M$61-	diseases of the genitourinary system: urinary system	1.0178958368420286	{'CI': array([1.00223615, 1.03332039]), 'Gelman-Rubin': 0.9998922885536345}	Yes	1.006646296762782	{'CI': array([0.98994305, 1.02328811]), 'Gelman-Rubin': 0.9998900898563505}	No
20	Other soft tissue disorders|diseases of the musculoskeletal system and connective tissue$F$61-	diseases of the musculoskeletal system and connective tissue	1.0407405134881311	{'CI': array([1.00580151, 1.0794349 ]), 'Gelman-Rubin': 0.9997856520667326}	Yes	0.9769432766052006	{'CI': array([0.94465634, 1.01260352]), 'Gelman-Rubin': 1.0002653193565423}	No
21	Chronic lower respiratory diseases|diseases of the respiratory system$M$61-	diseases of the respiratory system	1.0193021923022585	{'CI': array([1.00011951, 1.03650125]), 'Gelman-Rubin': 0.9998948534630104}	Yes	0.9892152494098784	{'CI': array([0.96975767, 1.00917769]), 'Gelman-Rubin': 1.0001089998525212}	No
22	Diabetes mellitus|endocrine diseases$F$21-40	endocrine diseases	1.0393905506401218	{'CI': array([1.00271358, 1.07669808]), 'Gelman-Rubin': 0.9998325197497758}	Yes	1.0271309084366909	{'CI': array([0.98677046, 1.06463453]), 'Gelman-Rubin': 0.9998540837723957}	No
23	Persons encountering health services for examination and investigation|external causes of morbidity and mortality$F$61-	external causes of morbidity and mortality	1.039044851668807	{'CI': array([1.00144322, 1.07990131]), 'Gelman-Rubin': 0.9999690287698829}	Yes	0.9799850583826818	{'CI': array([0.94210312, 1.01996031]), 'Gelman-Rubin': 0.9999766657464028}	No
24	Mycoses|infections caused by fungi, protozoans, worms, and infestations$F$41-60	infections caused by fungi, protozoans, worms, and infestations	1.051890098402963	{'CI': array([1.00860751, 1.09459203]), 'Gelman-Rubin': 0.999869239607042}	Yes	0.9901978106054288	{'CI': array([0.94769072, 1.03145681]), 'Gelman-Rubin': 0.9998060709882843}	No
25	Mycoses|infections caused by fungi, protozoans, worms, and infestations$M$61-	infections caused by fungi, protozoans, worms, and infestations	1.0362965037137584	{'CI': array([1.00002083, 1.07469876]), 'Gelman-Rubin': 1.0003060377464819}	Yes	1.0277332380884665	{'CI': array([0.99204018, 1.06537458]), 'Gelman-Rubin': 0.9999784705739692}	No
26	Abdomen, lower back, lumbar spine and pelvis|injury$F$41-60	injury	1.0636445654939124	{'CI': array([1.01494273, 1.11799846]), 'Gelman-Rubin': 1.000322662309303}	Yes	0.9800117397153264	{'CI': array([0.93014389, 1.03031868]), 'Gelman-Rubin': 1.000055816857248}	No
27	Abdomen, lower back, lumbar spine and pelvis|injury$M$61-	injury	1.0519773386301383	{'CI': array([1.00347788, 1.10171209]), 'Gelman-Rubin': 0.9999834459300252}	Yes	0.9759384912650916	{'CI': array([0.93000207, 1.02452133]), 'Gelman-Rubin': 0.999853622738195}	No
28	Head|injury$F$41-60	injury	1.0586258177720564	{'CI': array([1.0073631 , 1.10471523]), 'Gelman-Rubin': 0.9997705629825784}	Yes	0.9947601089480826	{'CI': array([0.94736238, 1.03969132]), 'Gelman-Rubin': 0.9997631893737972}	No
29	Head|injury$M$0-10	injury	1.0856830252184257	{'CI': array([1.01212152, 1.16727546]), 'Gelman-Rubin': 0.9998080337921461}	Yes	1.0086727357858347	{'CI': array([0.94276389, 1.08448865]), 'Gelman-Rubin': 0.9997888242439485}	No
30	Thorax|injury$M$61-	injury	1.0603580529196464	{'CI': array([1.0144419 , 1.10844629]), 'Gelman-Rubin': 0.9997630288967372}	Yes	1.0083117691397023	{'CI': array([0.95990097, 1.05841007]), 'Gelman-Rubin': 0.9998852310048604}	No
31	Wrist and hand|injury$M$11-20	injury	1.105006546720206	{'CI': array([1.01065432, 1.20545245]), 'Gelman-Rubin': 0.999865060641684}	Yes	0.9882488923264746	{'CI': array([0.91408961, 1.06327761]), 'Gelman-Rubin': 0.9998255423431718}	No
32	Mental and behavioural disorders due to psychoactive substance use|mental and behavioural disorders$M$41-60	mental and behavioural disorders	1.0257565424539414	{'CI': array([1.00301279, 1.05057852]), 'Gelman-Rubin': 1.000022814045031}	Yes	0.9967677510930569	{'CI': array([0.97128467, 1.02050722]), 'Gelman-Rubin': 0.9997755823309213}	No
33	Malignant neoplasms of male genital organs|neoplasms$M$41-60	neoplasms	1.064338329293275	{'CI': array([1.00370141, 1.13189684]), 'Gelman-Rubin': 0.9997543231376287}	Yes	1.0394909927595164	{'CI': array([0.97504796, 1.09840569]), 'Gelman-Rubin': 0.9997600853616344}	No
34	Malignant neoplasms, connective and soft tissue|neoplasms$M$61-	neoplasms	1.082319980578161	{'CI': array([1.00019543, 1.16947042]), 'Gelman-Rubin': 0.9998904799070677}	Yes	0.9921464722933536	{'CI': array([0.92480675, 1.05655721]), 'Gelman-Rubin': 1.0001231524068603}	No
35	Maternal care related to the fetus and amniotic cavity and possible delivery problems|pregnancy, childbirth and the puerperium$F$41-60	pregnancy, childbirth and the puerperium	1.0685039147439337	{'CI': array([1.01217659, 1.12912119]), 'Gelman-Rubin': 0.9999103711248444}	Yes	0.9884986768288108	{'CI': array([0.93406319, 1.04594433]), 'Gelman-Rubin': 0.9997696146669403}	No
36	Oedema, proteinuria and hypertensive disorders in pregnancy, childbirth and the puerperium|pregnancy, childbirth and the puerperium$F$21-40	pregnancy, childbirth and the puerperium	1.0327438768789456	{'CI': array([1.00503562, 1.05993401]), 'Gelman-Rubin': 0.9999659044312824}	Yes	0.9848867123263249	{'CI': array([0.95856714, 1.01637209]), 'Gelman-Rubin': 0.9998809306594897}	No
37	Circulatory and respiratory systems|symptoms and signs$M$41-60	symptoms and signs	1.0174098811580368	{'CI': array([1.00362297, 1.03230149]), 'Gelman-Rubin': 0.9997830519612761}	Yes	0.993031887195953	{'CI': array([0.97846493, 1.00864079]), 'Gelman-Rubin': 0.999947584084215}	No
38	Circulatory and respiratory systems|symptoms and signs$M$61-	symptoms and signs	1.0248193926400675	{'CI': array([1.01257039, 1.03764327]), 'Gelman-Rubin': 0.9998562715034833}	Yes	0.9888348347443096	{'CI': array([0.97554124, 1.00150972]), 'Gelman-Rubin': 0.9997525295378428}	No
39	Cognition, perception, emotional state and behaviour|symptoms and signs$F$61-	symptoms and signs	1.0252764019277212	{'CI': array([1.0009001 , 1.05431553]), 'Gelman-Rubin': 0.9998443840064811}	Yes	0.9653988510673274	{'CI': array([0.93883287, 0.99112985]), 'Gelman-Rubin': 0.9998843019167962}	Yes
40	General symptoms and signs|symptoms and signs$M$61-	symptoms and signs	1.0205936448268955	{'CI': array([1.00530165, 1.03622214]), 'Gelman-Rubin': 0.9999297946071392}	Yes	1.0076570918779109	{'CI': array([0.99266559, 1.02596691]), 'Gelman-Rubin': 0.9999382874455391}	No
41	Urinary system|symptoms and signs$F$41-60	symptoms and signs	1.068880908016643	{'CI': array([1.00668237, 1.1380892 ]), 'Gelman-Rubin': 0.9998465320332709}	Yes	1.0023025062919282	{'CI': array([0.94334026, 1.06569617]), 'Gelman-Rubin': 0.9998333450341825}	No
