# Supplementary material for: Measurable health effects associated with the daylight saving time shift
Source: PLoS Comput Biol. 2020 Jun 8;16(6):e1007927. doi: 10.1371/journal.pcbi.1007927 (PMC7302868; doi:10.1371/journal.pcbi.1007927)
Supplement: S22 Table — (CSV) [file pcbi.1007927.s023.csv]

	Condition	System	Relative Risk (Spring)	99.9% C.I. (Spring)	False Coverage Rate Corrected 99.9% C.I. (Spring)	Spring Significant?	Relative Risk (Autumn)	99.9% C.I. (Autumn)	False Coverage Rate Corrected 99.9% C.I. (Autumn)	Autumn Significant?
0	On diagnostic imaging and in function studies, without diagnosis|abnormal clinical and laboratory findings, not elsewhere classified$M$61-	abnormal clinical and laboratory findings, not elsewhere classified	1.037513420436166	{'CI': array([1.01159281, 1.06388382]), 'Error Bound': 0.0, 'Reliable CI?': 'Yes'}	{'CI': array([1.00648378, 1.06918985]), 'Error Bound': 0.0, 'Reliable CI?': 'Yes'}	Yes	0.975764050781309	{'CI': array([0.9490584 , 1.00295718]), 'Error Bound': 0.0, 'Reliable CI?': 'Yes'}	{'CI': array([0.9490584 , 1.00295718]), 'Error Bound': 0.0, 'Reliable CI?': 'Yes'}	No
1	On examination of urine, without diagnosis|abnormal clinical and laboratory findings, not elsewhere classified$M$41-60	abnormal clinical and laboratory findings, not elsewhere classified	1.258728388241213	{'CI': array([1.06770238, 1.47512995]), 'Error Bound': 2.9940499100360394e-238, 'Reliable CI?': 'Yes'}	{'CI': array([1.03202769, 1.52207673]), 'Error Bound': 2.9940499100360394e-238, 'Reliable CI?': 'Yes'}	Yes	1.0398160453130632	{'CI': array([0.86928094, 1.23189514]), 'Error Bound': 6.018392058328376e-232, 'Reliable CI?': 'Yes'}	{'CI': array([0.86928094, 1.23189514]), 'Error Bound': 6.018392058328376e-232, 'Reliable CI?': 'Yes'}	No
2	Intestinal infectious diseases|bacterial infections, and other intestinal infectious diseases, and stds$F$41-60	bacterial infections, and other intestinal infectious diseases, and stds	1.0574067534621114	{'CI': array([1.013429 , 1.10268739]), 'Error Bound': 0.0, 'Reliable CI?': 'Yes'}	{'CI': array([1.00481916, 1.11186818]), 'Error Bound': 0.0, 'Reliable CI?': 'Yes'}	Yes	0.9628272579954832	{'CI': array([0.9196313 , 1.00732004]), 'Error Bound': 0.0, 'Reliable CI?': 'Yes'}	{'CI': array([0.9196313 , 1.00732004]), 'Error Bound': 0.0, 'Reliable CI?': 'Yes'}	No
3	Other bacterial diseases|bacterial infections, and other intestinal infectious diseases, and stds$M$61-	bacterial infections, and other intestinal infectious diseases, and stds	1.0349178471748923	{'CI': array([1.01124836, 1.05896215]), 'Error Bound': 0.0, 'Reliable CI?': 'Yes'}	{'CI': array([1.00657905, 1.06379562]), 'Error Bound': 0.0, 'Reliable CI?': 'Yes'}	Yes	0.99345032794026	{'CI': array([0.96955343, 1.01773446]), 'Error Bound': 0.0, 'Reliable CI?': 'Yes'}	{'CI': array([0.96955343, 1.01773446]), 'Error Bound': 0.0, 'Reliable CI?': 'Yes'}	No
4	Certain disorders involving the immune mechanism|diseases of the blood and blood-forming organs and certain disorders involving the immune mechanism$M$61-	diseases of the blood and blood-forming organs and certain disorders involving the immune mechanism	1.1746334287620313	{'CI': array([1.06747975, 1.2895391 ]), 'Error Bound': 0.0, 'Reliable CI?': 'Yes'}	{'CI': array([1.04694705, 1.31348204]), 'Error Bound': 0.0, 'Reliable CI?': 'Yes'}	Yes	0.9784223322026848	{'CI': array([0.87764459, 1.08650548]), 'Error Bound': 0.0, 'Reliable CI?': 'Yes'}	{'CI': array([0.87764459, 1.08650548]), 'Error Bound': 0.0, 'Reliable CI?': 'Yes'}	No
5	Diseases of veins, lymphatic vessels and lymph nodes, not elsewhere classified|diseases of the circulatory system$M$41-60	diseases of the circulatory system	1.0791609249744272	{'CI': array([1.04045317, 1.11886715]), 'Error Bound': 0.0, 'Reliable CI?': 'Yes'}	{'CI': array([1.03285942, 1.12689837]), 'Error Bound': 0.0, 'Reliable CI?': 'Yes'}	Yes	1.0086725513762544	{'CI': array([0.97001906, 1.04834505]), 'Error Bound': 0.0, 'Reliable CI?': 'Yes'}	{'CI': array([0.97001906, 1.04834505]), 'Error Bound': 0.0, 'Reliable CI?': 'Yes'}	No
6	Hypertensive diseases|diseases of the circulatory system$M$61-	diseases of the circulatory system	1.0178815524564926	{'CI': array([1.00414685, 1.03174234]), 'Error Bound': 0.0, 'Reliable CI?': 'Yes'}	{'CI': array([1.00142705, 1.03451735]), 'Error Bound': 0.0, 'Reliable CI?': 'Yes'}	Yes	0.999079968238754	{'CI': array([0.98462162, 1.01367891]), 'Error Bound': 0.0, 'Reliable CI?': 'Yes'}	{'CI': array([0.98462162, 1.01367891]), 'Error Bound': 0.0, 'Reliable CI?': 'Yes'}	No
7	Ischemic heart diseases|diseases of the circulatory system$F$61-	diseases of the circulatory system	1.026686187874423	{'CI': array([1.01100516, 1.04253132]), 'Error Bound': 0.0, 'Reliable CI?': 'Yes'}	{'CI': array([1.00790224, 1.0457061 ]), 'Error Bound': 0.0, 'Reliable CI?': 'Yes'}	Yes	0.9869421502668216	{'CI': array([0.97059845, 1.00346648]), 'Error Bound': 0.0, 'Reliable CI?': 'Yes'}	{'CI': array([0.97059845, 1.00346648]), 'Error Bound': 0.0, 'Reliable CI?': 'Yes'}	No
8	Ischemic heart diseases|diseases of the circulatory system$M$61-	diseases of the circulatory system	1.0186498676239468	{'CI': array([1.00648082, 1.03091777]), 'Error Bound': 0.0, 'Reliable CI?': 'Yes'}	{'CI': array([1.00406958, 1.03337229]), 'Error Bound': 0.0, 'Reliable CI?': 'Yes'}	Yes	0.9859369208816138	{'CI': array([0.97317901, 0.99880465]), 'Error Bound': 0.0, 'Reliable CI?': 'Yes'}	{'CI': array([0.9704389, 1.0015973]), 'Error Bound': 0.0, 'Reliable CI?': 'Yes'}	No
9	Other forms of heart disease|diseases of the circulatory system$F$0-10	diseases of the circulatory system	1.1146978740754252	{'CI': array([1.0342379 , 1.19954538]), 'Error Bound': 0.0, 'Reliable CI?': 'Yes'}	{'CI': array([1.01868684, 1.2170229 ]), 'Error Bound': 0.0, 'Reliable CI?': 'Yes'}	Yes	0.9571947627768704	{'CI': array([0.88239422, 1.03598178]), 'Error Bound': 0.0, 'Reliable CI?': 'Yes'}	{'CI': array([0.88239422, 1.03598178]), 'Error Bound': 0.0, 'Reliable CI?': 'Yes'}	No
10	Other forms of heart disease|diseases of the circulatory system$F$61-	diseases of the circulatory system	1.0237510283398028	{'CI': array([1.01374311, 1.0338256 ]), 'Error Bound': 0.0, 'Reliable CI?': 'Yes'}	{'CI': array([1.0117584 , 1.03583951]), 'Error Bound': 0.0, 'Reliable CI?': 'Yes'}	Yes	0.9639270966287076	{'CI': array([0.9535021 , 0.97442586]), 'Error Bound': 0.0, 'Reliable CI?': 'Yes'}	{'CI': array([0.95126102, 0.97670223]), 'Error Bound': 0.0, 'Reliable CI?': 'Yes'}	Yes
11	Other forms of heart disease|diseases of the circulatory system$M$11-20	diseases of the circulatory system	1.1928078551838497	{'CI': array([1.09617326, 1.29567049]), 'Error Bound': 0.0, 'Reliable CI?': 'Yes'}	{'CI': array([1.07758799, 1.31699288]), 'Error Bound': 0.0, 'Reliable CI?': 'Yes'}	Yes	0.9121003400349226	{'CI': array([0.83168258, 0.99721702]), 'Error Bound': 0.0, 'Reliable CI?': 'Yes'}	{'CI': array([0.81486101, 1.01629502]), 'Error Bound': 0.0, 'Reliable CI?': 'Yes'}	No
12	Other forms of heart disease|diseases of the circulatory system$M$61-	diseases of the circulatory system	1.0206628117703362	{'CI': array([1.01113672, 1.03024933]), 'Error Bound': 0.0, 'Reliable CI?': 'Yes'}	{'CI': array([1.00924721, 1.03216531]), 'Error Bound': 0.0, 'Reliable CI?': 'Yes'}	Yes	0.9867022553212328	{'CI': array([0.97659018, 0.99688318]), 'Error Bound': 0.0, 'Reliable CI?': 'Yes'}	{'CI': array([0.97441603, 0.99909027]), 'Error Bound': 0.0, 'Reliable CI?': 'Yes'}	Yes
13	Pulmonary heart disease and diseases of pulmonary circulation|diseases of the circulatory system$M$41-60	diseases of the circulatory system	1.0708877807964865	{'CI': array([1.0227201 , 1.12061575]), 'Error Bound': 0.0, 'Reliable CI?': 'Yes'}	{'CI': array([1.01330398, 1.13071575]), 'Error Bound': 0.0, 'Reliable CI?': 'Yes'}	Yes	1.0064206513101617	{'CI': array([0.95832998, 1.05610011]), 'Error Bound': 0.0, 'Reliable CI?': 'Yes'}	{'CI': array([0.95832998, 1.05610011]), 'Error Bound': 0.0, 'Reliable CI?': 'Yes'}	No
14	Diseases of appendix|diseases of the digestive system$M$61-	diseases of the digestive system	1.157544869009207	{'CI': array([1.03663753, 1.28847387]), 'Error Bound': 0.0, 'Reliable CI?': 'Yes'}	{'CI': array([1.01357903, 1.31594759]), 'Error Bound': 0.0, 'Reliable CI?': 'Yes'}	Yes	1.053660898352201	{'CI': array([0.93363981, 1.18390819]), 'Error Bound': 0.0, 'Reliable CI?': 'Yes'}	{'CI': array([0.93363981, 1.18390819]), 'Error Bound': 0.0, 'Reliable CI?': 'Yes'}	No
15	Renal failure|diseases of the genitourinary system: urinary system$M$61-	diseases of the genitourinary system: urinary system	1.0196454524833796	{'CI': array([1.00498309, 1.03445152]), 'Error Bound': 0.0, 'Reliable CI?': 'Yes'}	{'CI': array([1.00208063, 1.0374169 ]), 'Error Bound': 0.0, 'Reliable CI?': 'Yes'}	Yes	0.9993618967319624	{'CI': array([0.98381705, 1.01506936]), 'Error Bound': 0.0, 'Reliable CI?': 'Yes'}	{'CI': array([0.98381705, 1.01506936]), 'Error Bound': 0.0, 'Reliable CI?': 'Yes'}	No
16	Osteopathies|diseases of the musculoskeletal system and connective tissue$M$0-10	diseases of the musculoskeletal system and connective tissue	1.2922182280234162	{'CI': array([1.07509126, 1.54237616]), 'Error Bound': 6.60395366457339e-189, 'Reliable CI?': 'Yes'}	{'CI': array([1.03483815, 1.59735872]), 'Error Bound': 6.60395366457339e-189, 'Reliable CI?': 'Yes'}	Yes	0.9537517657103246	{'CI': array([0.77401009, 1.15840196]), 'Error Bound': 5.409335720290721e-185, 'Reliable CI?': 'Yes'}	{'CI': array([0.77401009, 1.15840196]), 'Error Bound': 5.409335720290721e-185, 'Reliable CI?': 'Yes'}	No
17	Other soft tissue disorders|diseases of the musculoskeletal system and connective tissue$F$61-	diseases of the musculoskeletal system and connective tissue	1.0462216978029617	{'CI': array([1.00838925, 1.08501733]), 'Error Bound': 0.0, 'Reliable CI?': 'Yes'}	{'CI': array([1.00096577, 1.09286282]), 'Error Bound': 0.0, 'Reliable CI?': 'Yes'}	Yes	0.9661142014870576	{'CI': array([0.92861046, 1.00458981]), 'Error Bound': 0.0, 'Reliable CI?': 'Yes'}	{'CI': array([0.92861046, 1.00458981]), 'Error Bound': 0.0, 'Reliable CI?': 'Yes'}	No
18	Inflammatory diseases of the central nervous system|diseases of the nervous system$M$21-40	diseases of the nervous system	1.1385907962030783	{'CI': array([1.03060377, 1.25456172]), 'Error Bound': 0.0, 'Reliable CI?': 'Yes'}	{'CI': array([1.00992484, 1.27875395]), 'Error Bound': 0.0, 'Reliable CI?': 'Yes'}	Yes	0.9405123243466348	{'CI': array([0.85057704, 1.03630474]), 'Error Bound': 0.0, 'Reliable CI?': 'Yes'}	{'CI': array([0.85057704, 1.03630474]), 'Error Bound': 0.0, 'Reliable CI?': 'Yes'}	No
19	Resistance to antimicrobial drugs|external causes of morbidity and mortality$F$41-60	external causes of morbidity and mortality	1.3571911767064588	{'CI': array([1.08706084, 1.67914006]), 'Error Bound': 5.100919229802333e-128, 'Reliable CI?': 'Yes'}	{'CI': array([1.03767119, 1.75184579]), 'Error Bound': 5.100919229802333e-128, 'Reliable CI?': 'Yes'}	Yes	0.7950576851001154	{'CI': array([0.6059671 , 1.01372201]), 'Error Bound': 2.7853348914399706e-131, 'Reliable CI?': 'Yes'}	{'CI': array([0.6059671 , 1.01372201]), 'Error Bound': 2.7853348914399706e-131, 'Reliable CI?': 'Yes'}	No
20	Mycoses|infections caused by fungi, protozoans, worms, and infestations$F$41-60	infections caused by fungi, protozoans, worms, and infestations	1.061526893476446	{'CI': array([1.01313173, 1.11150233]), 'Error Bound': 0.0, 'Reliable CI?': 'Yes'}	{'CI': array([1.00367239, 1.12165432]), 'Error Bound': 0.0, 'Reliable CI?': 'Yes'}	Yes	0.9806336066078876	{'CI': array([0.93340834, 1.0294037 ]), 'Error Bound': 0.0, 'Reliable CI?': 'Yes'}	{'CI': array([0.93340834, 1.0294037 ]), 'Error Bound': 0.0, 'Reliable CI?': 'Yes'}	No
21	Abdomen, lower back, lumbar spine and pelvis|injury$F$41-60	injury	1.0801033950076675	{'CI': array([1.02070199, 1.1418884 ]), 'Error Bound': 0.0, 'Reliable CI?': 'Yes'}	{'CI': array([1.0091369 , 1.15449878]), 'Error Bound': 0.0, 'Reliable CI?': 'Yes'}	Yes	0.9656028665218408	{'CI': array([0.90935331, 1.02406943]), 'Error Bound': 0.0, 'Reliable CI?': 'Yes'}	{'CI': array([0.90935331, 1.02406943]), 'Error Bound': 0.0, 'Reliable CI?': 'Yes'}	No
22	Head|injury$F$41-60	injury	1.0717081320408908	{'CI': array([1.01697991, 1.12845901]), 'Error Bound': 0.0, 'Reliable CI?': 'Yes'}	{'CI': array([1.00630702, 1.1400187 ]), 'Error Bound': 0.0, 'Reliable CI?': 'Yes'}	Yes	0.9862574726285692	{'CI': array([0.93418704, 1.04020863]), 'Error Bound': 0.0, 'Reliable CI?': 'Yes'}	{'CI': array([0.93418704, 1.04020863]), 'Error Bound': 0.0, 'Reliable CI?': 'Yes'}	No
23	Head|injury$M$0-10	injury	1.15263138614537	{'CI': array([1.0423995 , 1.27115763]), 'Error Bound': 0.0, 'Reliable CI?': 'Yes'}	{'CI': array([1.02130415, 1.29590338]), 'Error Bound': 0.0, 'Reliable CI?': 'Yes'}	Yes	1.0131364696345737	{'CI': array([0.91146028, 1.12217417]), 'Error Bound': 0.0, 'Reliable CI?': 'Yes'}	{'CI': array([0.91146028, 1.12217417]), 'Error Bound': 0.0, 'Reliable CI?': 'Yes'}	No
24	Hip and thigh|injury$F$11-20	injury	1.307430852269664	{'CI': array([1.08415502, 1.56556654]), 'Error Bound': 2.6803326226793154e-181, 'Reliable CI?': 'Yes'}	{'CI': array([1.04282493, 1.62245385]), 'Error Bound': 2.6803326226793154e-181, 'Reliable CI?': 'Yes'}	Yes	1.0653147780354082	{'CI': array([0.87286176, 1.28538991]), 'Error Bound': 2.677251428062152e-186, 'Reliable CI?': 'Yes'}	{'CI': array([0.87286176, 1.28538991]), 'Error Bound': 2.677251428062152e-186, 'Reliable CI?': 'Yes'}	No
25	Thorax|injury$F$11-20	injury	1.2472484611203405	{'CI': array([1.08013127, 1.43354563]), 'Error Bound': 7.6865617041844e-311, 'Reliable CI?': 'Yes'}	{'CI': array([1.04869869, 1.47346907]), 'Error Bound': 7.6865617041844e-311, 'Reliable CI?': 'Yes'}	Yes	0.9771703216694008	{'CI': array([0.83989792, 1.12838069]), 'Error Bound': 0.0, 'Reliable CI?': 'Yes'}	{'CI': array([0.83989792, 1.12838069]), 'Error Bound': 0.0, 'Reliable CI?': 'Yes'}	No
26	Thorax|injury$M$61-	injury	1.0743904716893904	{'CI': array([1.01828669, 1.13261821]), 'Error Bound': 0.0, 'Reliable CI?': 'Yes'}	{'CI': array([1.00735069, 1.14448549]), 'Error Bound': 0.0, 'Reliable CI?': 'Yes'}	Yes	1.0034662528795446	{'CI': array([0.94917952, 1.05978629]), 'Error Bound': 0.0, 'Reliable CI?': 'Yes'}	{'CI': array([0.94917952, 1.05978629]), 'Error Bound': 0.0, 'Reliable CI?': 'Yes'}	No
27	Wrist and hand|injury$M$11-20	injury	1.293638942051648	{'CI': array([1.11451817, 1.49462513]), 'Error Bound': 3.056338530143759e-283, 'Reliable CI?': 'Yes'}	{'CI': array([1.0809338 , 1.53789975]), 'Error Bound': 3.056338530143759e-283, 'Reliable CI?': 'Yes'}	Yes	0.9497984898061932	{'CI': array([0.80199963, 1.11404917]), 'Error Bound': 1.6682594429025942e-276, 'Reliable CI?': 'Yes'}	{'CI': array([0.80199963, 1.11404917]), 'Error Bound': 1.6682594429025942e-276, 'Reliable CI?': 'Yes'}	No
28	Mental and behavioural disorders due to psychoactive substance use|mental and behavioural disorders$M$41-60	mental and behavioural disorders	1.0281683783307114	{'CI': array([1.00465256, 1.05205527]), 'Error Bound': 0.0, 'Reliable CI?': 'Yes'}	{'CI': array([1.0000134 , 1.05685693]), 'Error Bound': 0.0, 'Reliable CI?': 'Yes'}	Yes	0.9890672173363072	{'CI': array([0.96478376, 1.01375161]), 'Error Bound': 0.0, 'Reliable CI?': 'Yes'}	{'CI': array([0.96478376, 1.01375161]), 'Error Bound': 0.0, 'Reliable CI?': 'Yes'}	No
29	Other metabolic disorders|metabolic diseases$M$61-	metabolic diseases	1.0452045691401777	{'CI': array([1.02618074, 1.06446896]), 'Error Bound': 0.0, 'Reliable CI?': 'Yes'}	{'CI': array([1.02242107, 1.06833396]), 'Error Bound': 0.0, 'Reliable CI?': 'Yes'}	Yes	1.0117826991889016	{'CI': array([0.99179024, 1.03204382]), 'Error Bound': 0.0, 'Reliable CI?': 'Yes'}	{'CI': array([0.99179024, 1.03204382]), 'Error Bound': 0.0, 'Reliable CI?': 'Yes'}	No
30	Malignant neoplasms, connective and soft tissue|neoplasms$M$61-	neoplasms	1.1458345281966449	{'CI': array([1.0362641 , 1.26360413]), 'Error Bound': 0.0, 'Reliable CI?': 'Yes'}	{'CI': array([1.01529086, 1.28818577]), 'Error Bound': 0.0, 'Reliable CI?': 'Yes'}	Yes	0.9763866347777952	{'CI': array([0.87884054, 1.08076582]), 'Error Bound': 0.0, 'Reliable CI?': 'Yes'}	{'CI': array([0.87884054, 1.08076582]), 'Error Bound': 0.0, 'Reliable CI?': 'Yes'}	No
31	Malignant neoplasms, lip, oral cavity and pharynx|neoplasms$F$61-	neoplasms	1.2789424359449872	{'CI': array([1.0608735 , 1.53045306]), 'Error Bound': 8.929166289345673e-185, 'Reliable CI?': 'Yes'}	{'CI': array([1.02045815, 1.58578726]), 'Error Bound': 8.929166289345673e-185, 'Reliable CI?': 'Yes'}	Yes	0.9933501884434582	{'CI': array([0.80374648, 1.21042037]), 'Error Bound': 5.424695988688083e-175, 'Reliable CI?': 'Yes'}	{'CI': array([0.80374648, 1.21042037]), 'Error Bound': 5.424695988688083e-175, 'Reliable CI?': 'Yes'}	No
32	Maternal care related to the fetus and amniotic cavity and possible delivery problems|pregnancy, childbirth and the puerperium$F$41-60	pregnancy, childbirth and the puerperium	1.09286461242881	{'CI': array([1.0223161 , 1.16678606]), 'Error Bound': 0.0, 'Reliable CI?': 'Yes'}	{'CI': array([1.00863463, 1.1819476 ]), 'Error Bound': 0.0, 'Reliable CI?': 'Yes'}	Yes	0.9757088207277252	{'CI': array([0.90975427, 1.04472136]), 'Error Bound': 0.0, 'Reliable CI?': 'Yes'}	{'CI': array([0.90975427, 1.04472136]), 'Error Bound': 0.0, 'Reliable CI?': 'Yes'}	No
33	Oedema, proteinuria and hypertensive disorders in pregnancy, childbirth and the puerperium|pregnancy, childbirth and the puerperium$F$21-40	pregnancy, childbirth and the puerperium	1.0360555600784505	{'CI': array([1.00731322, 1.06535288]), 'Error Bound': 0.0, 'Reliable CI?': 'Yes'}	{'CI': array([1.00165422, 1.07125496]), 'Error Bound': 0.0, 'Reliable CI?': 'Yes'}	Yes	0.9762208214417624	{'CI': array([0.94763809, 1.00536305]), 'Error Bound': 0.0, 'Reliable CI?': 'Yes'}	{'CI': array([0.94763809, 1.00536305]), 'Error Bound': 0.0, 'Reliable CI?': 'Yes'}	No
34	Circulatory and respiratory systems|symptoms and signs$M$41-60	symptoms and signs	1.0190922751047002	{'CI': array([1.00462987, 1.03369461]), 'Error Bound': 0.0, 'Reliable CI?': 'Yes'}	{'CI': array([1.00176678, 1.03661897]), 'Error Bound': 0.0, 'Reliable CI?': 'Yes'}	Yes	0.9854196709777544	{'CI': array([0.97013768, 1.00085967]), 'Error Bound': 0.0, 'Reliable CI?': 'Yes'}	{'CI': array([0.97013768, 1.00085967]), 'Error Bound': 0.0, 'Reliable CI?': 'Yes'}	No
35	Circulatory and respiratory systems|symptoms and signs$M$61-	symptoms and signs	1.0264893954006704	{'CI': array([1.0144941 , 1.03858048]), 'Error Bound': 0.0, 'Reliable CI?': 'Yes'}	{'CI': array([1.01211709, 1.04099943]), 'Error Bound': 0.0, 'Reliable CI?': 'Yes'}	Yes	0.9812485989619448	{'CI': array([0.96848097, 0.99412639]), 'Error Bound': 0.0, 'Reliable CI?': 'Yes'}	{'CI': array([0.96573881, 0.99692126]), 'Error Bound': 0.0, 'Reliable CI?': 'Yes'}	Yes
36	General symptoms and signs|symptoms and signs$M$61-	symptoms and signs	1.0224275111517471	{'CI': array([1.00671519, 1.03830481]), 'Error Bound': 0.0, 'Reliable CI?': 'Yes'}	{'CI': array([1.00360614, 1.0414861 ]), 'Error Bound': 0.0, 'Reliable CI?': 'Yes'}	Yes	1.000416648212639	{'CI': array([0.98373765, 1.01728294]), 'Error Bound': 0.0, 'Reliable CI?': 'Yes'}	{'CI': array([0.98373765, 1.01728294]), 'Error Bound': 0.0, 'Reliable CI?': 'Yes'}	No
37	Urinary system|symptoms and signs$F$41-60	symptoms and signs	1.0998184925556775	{'CI': array([1.01890135, 1.18519373]), 'Error Bound': 0.0, 'Reliable CI?': 'Yes'}	{'CI': array([1.00326587, 1.20278682]), 'Error Bound': 0.0, 'Reliable CI?': 'Yes'}	Yes	0.9969409909289716	{'CI': array([0.92020982, 1.07781165]), 'Error Bound': 0.0, 'Reliable CI?': 'Yes'}	{'CI': array([0.92020982, 1.07781165]), 'Error Bound': 0.0, 'Reliable CI?': 'Yes'}	No
38	Viral infections of the central nervous system|viral infections$M$21-40	viral infections	1.312213722029885	{'CI': array([1.05648461, 1.61466643]), 'Error Bound': 6.158676121032646e-137, 'Reliable CI?': 'Yes'}	{'CI': array([1.00957038, 1.68256576]), 'Error Bound': 6.158676121032646e-137, 'Reliable CI?': 'Yes'}	Yes	0.9539122824493056	{'CI': array([0.77783558, 1.15381 ]), 'Error Bound': 2.9639105732000425e-193, 'Reliable CI?': 'Yes'}	{'CI': array([0.77783558, 1.15381 ]), 'Error Bound': 2.9639105732000425e-193, 'Reliable CI?': 'Yes'}	No
