# Supplementary material for: Measurable health effects associated with the daylight saving time shift
Source: PLoS Comput Biol. 2020 Jun 8;16(6):e1007927. doi: 10.1371/journal.pcbi.1007927 (PMC7302868; doi:10.1371/journal.pcbi.1007927)
Supplement: S23 Table — (CSV) [file pcbi.1007927.s024.csv]

	Condition	System	Relative Risk (Spring)	99.9% C.I. (Spring)	Spring Significant?	Relative Risk (Autumn)	99.9% C.I. (Autumn)	Autumn Significant?
0	Certain zoonotic bacterial diseases|bacterial infections, and other intestinal infectious diseases, and stds$F$61-	bacterial infections, and other intestinal infectious diseases, and stds	0.9559009467047124	{'CI': array([0.92296326, 0.99375513]), 'Gelman-Rubin': 0.9999084028386817}	Yes	1.0076873580197758	{'CI': array([0.97189713, 1.04100844]), 'Gelman-Rubin': 1.0002629135701473}	No
1	Infections with a predominantly sexual mode of transmission|bacterial infections, and other intestinal infectious diseases, and stds$F$61-	bacterial infections, and other intestinal infectious diseases, and stds	0.9675287164822354	{'CI': array([0.93768725, 0.99953137]), 'Gelman-Rubin': 0.9998151050181029}	Yes	1.0037354508153316	{'CI': array([0.97190734, 1.03492154]), 'Gelman-Rubin': 0.9998468070957953}	No
2	Intestinal infectious diseases|bacterial infections, and other intestinal infectious diseases, and stds$F$61-	bacterial infections, and other intestinal infectious diseases, and stds	0.9744882640745252	{'CI': array([0.95071916, 0.99731999]), 'Gelman-Rubin': 0.9998303071019643}	Yes	1.000025537178362	{'CI': array([0.97545357, 1.0266733 ]), 'Gelman-Rubin': 0.9998743995518731}	No
3	Intestinal infectious diseases|bacterial infections, and other intestinal infectious diseases, and stds$M$61-	bacterial infections, and other intestinal infectious diseases, and stds	0.9751089250115792	{'CI': array([0.94818698, 0.99995293]), 'Gelman-Rubin': 1.0000393517686963}	Yes	0.9928955802086322	{'CI': array([0.96689303, 1.02111065]), 'Gelman-Rubin': 0.9997948887481984}	No
4	Other bacterial diseases|bacterial infections, and other intestinal infectious diseases, and stds$M$41-60	bacterial infections, and other intestinal infectious diseases, and stds	0.9577362683738868	{'CI': array([0.93315438, 0.97968256]), 'Gelman-Rubin': 0.999773361443044}	Yes	1.0015546882916635	{'CI': array([0.97797853, 1.02463923]), 'Gelman-Rubin': 0.9998019156805666}	No
5	Other bacterial diseases|bacterial infections, and other intestinal infectious diseases, and stds$M$61-	bacterial infections, and other intestinal infectious diseases, and stds	0.9741940279970656	{'CI': array([0.9561688 , 0.99296772]), 'Gelman-Rubin': 0.9998092560759507}	Yes	1.0024764434776217	{'CI': array([0.9847434 , 1.02119245]), 'Gelman-Rubin': 0.9999507408406972}	No
6	Aplastic and other anaemias|diseases of the blood and blood-forming organs and certain disorders involving the immune mechanism$F$21-40	diseases of the blood and blood-forming organs and certain disorders involving the immune mechanism	0.9819534963186493	{'CI': array([0.96488074, 0.99822603]), 'Gelman-Rubin': 0.9999663518275674}	Yes	0.9984800992233296	{'CI': array([0.98185076, 1.01344593]), 'Gelman-Rubin': 0.9999052763850664}	No
7	Aplastic and other anaemias|diseases of the blood and blood-forming organs and certain disorders involving the immune mechanism$F$41-60	diseases of the blood and blood-forming organs and certain disorders involving the immune mechanism	0.9776248672262504	{'CI': array([0.96721032, 0.98859028]), 'Gelman-Rubin': 1.0001011046270993}	Yes	1.0073505519276924	{'CI': array([0.9965551, 1.0176896]), 'Gelman-Rubin': 0.9998854986105171}	No
8	Aplastic and other anaemias|diseases of the blood and blood-forming organs and certain disorders involving the immune mechanism$F$61-	diseases of the blood and blood-forming organs and certain disorders involving the immune mechanism	0.9465527338102084	{'CI': array([0.93644572, 0.9556537 ]), 'Gelman-Rubin': 0.9998408841823296}	Yes	1.0089365734453886	{'CI': array([0.99857976, 1.01891828]), 'Gelman-Rubin': 0.9997684015270216}	No
9	Aplastic and other anaemias|diseases of the blood and blood-forming organs and certain disorders involving the immune mechanism$M$21-40	diseases of the blood and blood-forming organs and certain disorders involving the immune mechanism	0.9636056642840464	{'CI': array([0.93833623, 0.98913175]), 'Gelman-Rubin': 0.9999614577018067}	Yes	1.0292635147990037	{'CI': array([1.00137239, 1.05523455]), 'Gelman-Rubin': 0.9997636237280024}	Yes
10	Aplastic and other anaemias|diseases of the blood and blood-forming organs and certain disorders involving the immune mechanism$M$41-60	diseases of the blood and blood-forming organs and certain disorders involving the immune mechanism	0.9631605592663988	{'CI': array([0.95124204, 0.97434668]), 'Gelman-Rubin': 0.9998344801227529}	Yes	1.0326099267497255	{'CI': array([1.01972037, 1.0448624 ]), 'Gelman-Rubin': 0.999814543588214}	Yes
11	Aplastic and other anaemias|diseases of the blood and blood-forming organs and certain disorders involving the immune mechanism$M$61-	diseases of the blood and blood-forming organs and certain disorders involving the immune mechanism	0.9305283869072826	{'CI': array([0.9199573 , 0.94038234]), 'Gelman-Rubin': 1.0000495170146217}	Yes	1.0104093460403865	{'CI': array([1.00095297, 1.02154424]), 'Gelman-Rubin': 0.9997766093849805}	Yes
12	Nutritional anemias|diseases of the blood and blood-forming organs and certain disorders involving the immune mechanism$F$41-60	diseases of the blood and blood-forming organs and certain disorders involving the immune mechanism	0.9836751205908468	{'CI': array([0.97088978, 0.99616359]), 'Gelman-Rubin': 0.9999641942894076}	Yes	1.0123194895930183	{'CI': array([0.99934937, 1.02446982]), 'Gelman-Rubin': 0.9998037801608683}	No
13	Nutritional anemias|diseases of the blood and blood-forming organs and certain disorders involving the immune mechanism$F$61-	diseases of the blood and blood-forming organs and certain disorders involving the immune mechanism	0.939231905535802	{'CI': array([0.92595151, 0.95150234]), 'Gelman-Rubin': 0.9998530255899798}	Yes	1.0056744292932989	{'CI': array([0.99308657, 1.01897896]), 'Gelman-Rubin': 0.9999146768698027}	No
14	Nutritional anemias|diseases of the blood and blood-forming organs and certain disorders involving the immune mechanism$M$41-60	diseases of the blood and blood-forming organs and certain disorders involving the immune mechanism	0.9414893908600596	{'CI': array([0.92428067, 0.95854215]), 'Gelman-Rubin': 0.9998918008141737}	Yes	1.046754182911814	{'CI': array([1.02880893, 1.06522893]), 'Gelman-Rubin': 0.9998898148007187}	Yes
15	Nutritional anemias|diseases of the blood and blood-forming organs and certain disorders involving the immune mechanism$M$61-	diseases of the blood and blood-forming organs and certain disorders involving the immune mechanism	0.8965058966551719	{'CI': array([0.88236044, 0.91024298]), 'Gelman-Rubin': 0.9998635243342072}	Yes	1.013196204641849	{'CI': array([0.99841078, 1.02778902]), 'Gelman-Rubin': 0.9998251192416198}	No
16	Cerebrovascular diseases|diseases of the circulatory system$F$41-60	diseases of the circulatory system	0.9853343643767108	{'CI': array([0.97113118, 0.99894618]), 'Gelman-Rubin': 0.9998576751742256}	Yes	1.0039051426231151	{'CI': array([0.98972473, 1.01763797]), 'Gelman-Rubin': 1.0001060212471524}	No
17	Cerebrovascular diseases|diseases of the circulatory system$F$61-	diseases of the circulatory system	0.9760298415951244	{'CI': array([0.96690099, 0.98560097]), 'Gelman-Rubin': 0.9998743954448305}	Yes	1.0060440414566318	{'CI': array([0.99577648, 1.01544882]), 'Gelman-Rubin': 0.99981718160017}	No
18	Cerebrovascular diseases|diseases of the circulatory system$M$41-60	diseases of the circulatory system	0.9807647877847936	{'CI': array([0.9670883 , 0.99540495]), 'Gelman-Rubin': 0.9998354220627437}	Yes	1.001875055334954	{'CI': array([0.98798285, 1.01756697]), 'Gelman-Rubin': 0.9998438966801149}	No
19	Cerebrovascular diseases|diseases of the circulatory system$M$61-	diseases of the circulatory system	0.9857070781833966	{'CI': array([0.97525616, 0.99600413]), 'Gelman-Rubin': 0.9998628886154499}	Yes	1.0089321368159858	{'CI': array([0.99907231, 1.01888834]), 'Gelman-Rubin': 0.9998517031486429}	No
20	Hypertensive diseases|diseases of the circulatory system$M$21-40	diseases of the circulatory system	0.9883840062663258	{'CI': array([0.97825882, 0.99900233]), 'Gelman-Rubin': 0.9998082433291415}	Yes	0.9910276977565208	{'CI': array([0.97997096, 1.00264792]), 'Gelman-Rubin': 1.0000018796769612}	No
21	Diseases of peritoneum and retroperitoneum|diseases of the digestive system$F$41-60	diseases of the digestive system	0.9709018299445432	{'CI': array([0.94212159, 0.99820392]), 'Gelman-Rubin': 0.999982691775656}	Yes	0.9804698259839499	{'CI': array([0.95615728, 1.00874968]), 'Gelman-Rubin': 0.9998367450372369}	No
22	Other diseases of intestines|diseases of the digestive system$F$41-60	diseases of the digestive system	0.9905521058330591	{'CI': array([0.98305505, 0.99873531]), 'Gelman-Rubin': 0.9998254804268274}	Yes	0.9966818479956264	{'CI': array([0.98875461, 1.00383289]), 'Gelman-Rubin': 0.9999176776225284}	No
23	Other diseases of intestines|diseases of the digestive system$M$41-60	diseases of the digestive system	0.9861584004780988	{'CI': array([0.97737289, 0.99481058]), 'Gelman-Rubin': 0.9999130315058478}	Yes	0.9944333541904129	{'CI': array([0.98639981, 1.00284012]), 'Gelman-Rubin': 0.9998282743566499}	No
24	Other disorders of ear|diseases of the ear and mastoid process$M$0-10	diseases of the ear and mastoid process	0.9827140696321746	{'CI': array([0.96784106, 0.99773271]), 'Gelman-Rubin': 0.9997820871615902}	Yes	1.0129851316643077	{'CI': array([0.9965018 , 1.02855788]), 'Gelman-Rubin': 0.999769254266713}	No
25	Disorders of conjunctiva|diseases of the eye and adnexa$F$0-10	diseases of the eye and adnexa	0.9791541533155214	{'CI': array([0.96108261, 0.9964965 ]), 'Gelman-Rubin': 0.9997995907340635}	Yes	0.9985691501318428	{'CI': array([0.97808244, 1.02104066]), 'Gelman-Rubin': 0.9999205021445108}	No
26	Disorders of conjunctiva|diseases of the eye and adnexa$M$0-10	diseases of the eye and adnexa	0.9565733554171728	{'CI': array([0.94121028, 0.9736492 ]), 'Gelman-Rubin': 0.9998199762034609}	Yes	0.9967660131619046	{'CI': array([0.97679987, 1.01749859]), 'Gelman-Rubin': 0.9999969561421234}	No
27	Other diseases of urinary system|diseases of the genitourinary system: urinary system$F$11-20	diseases of the genitourinary system: urinary system	0.9786321305141472	{'CI': array([0.95887212, 0.99771619]), 'Gelman-Rubin': 1.00010266267232}	Yes	1.0106832020182854	{'CI': array([0.99158891, 1.02858694]), 'Gelman-Rubin': 0.9999721278101422}	No
28	Other diseases of urinary system|diseases of the genitourinary system: urinary system$F$61-	diseases of the genitourinary system: urinary system	0.9881126463688809	{'CI': array([0.97830923, 0.99825308]), 'Gelman-Rubin': 1.0001054112634633}	Yes	0.9888071831772712	{'CI': array([0.97956867, 0.9981876 ]), 'Gelman-Rubin': 0.9997957322652673}	Yes
29	Other disorders of kidney and ureter|diseases of the genitourinary system: urinary system$F$41-60	diseases of the genitourinary system: urinary system	0.9552908386594025	{'CI': array([0.93460286, 0.97605537]), 'Gelman-Rubin': 1.0001426788673444}	Yes	1.0120122574185162	{'CI': array([0.99100378, 1.03201148]), 'Gelman-Rubin': 0.9997752521812495}	No
30	Other disorders of kidney and ureter|diseases of the genitourinary system: urinary system$F$61-	diseases of the genitourinary system: urinary system	0.9129661515697256	{'CI': array([0.89791814, 0.93097916]), 'Gelman-Rubin': 1.0001336624165205}	Yes	0.988532805793899	{'CI': array([0.97038399, 1.00612355]), 'Gelman-Rubin': 0.9997964554264771}	No
31	Other disorders of kidney and ureter|diseases of the genitourinary system: urinary system$M$41-60	diseases of the genitourinary system: urinary system	0.9539266528226298	{'CI': array([0.93706071, 0.97229869]), 'Gelman-Rubin': 1.0003239599670903}	Yes	1.0115143001882103	{'CI': array([0.99197876, 1.03079555]), 'Gelman-Rubin': 0.999769213014126}	No
32	Other disorders of kidney and ureter|diseases of the genitourinary system: urinary system$M$61-	diseases of the genitourinary system: urinary system	0.9032191551206632	{'CI': array([0.8882705 , 0.91896853]), 'Gelman-Rubin': 1.0001771981155978}	Yes	0.9827013476488204	{'CI': array([0.96799049, 0.99890086]), 'Gelman-Rubin': 0.9998948899613039}	Yes
33	Renal failure|diseases of the genitourinary system: urinary system$F$21-40	diseases of the genitourinary system: urinary system	0.900137066700598	{'CI': array([0.87546109, 0.92385734]), 'Gelman-Rubin': 0.9999838288229154}	Yes	1.0631822132161337	{'CI': array([1.03723444, 1.08875592]), 'Gelman-Rubin': 0.9998147611755294}	Yes
34	Renal failure|diseases of the genitourinary system: urinary system$F$41-60	diseases of the genitourinary system: urinary system	0.8849479347633125	{'CI': array([0.8744489 , 0.89704521]), 'Gelman-Rubin': 0.9998991478065081}	Yes	1.0790602702883414	{'CI': array([1.06695234, 1.09168932]), 'Gelman-Rubin': 0.9997866458969771}	Yes
35	Renal failure|diseases of the genitourinary system: urinary system$F$61-	diseases of the genitourinary system: urinary system	0.8682309495807361	{'CI': array([0.86049727, 0.87645069]), 'Gelman-Rubin': 0.99991053516673}	Yes	1.063680474250915	{'CI': array([1.0537606 , 1.07383382]), 'Gelman-Rubin': 1.0000526041333277}	Yes
36	Renal failure|diseases of the genitourinary system: urinary system$M$21-40	diseases of the genitourinary system: urinary system	0.8900779371801905	{'CI': array([0.86716953, 0.91142326]), 'Gelman-Rubin': 0.9998905789033492}	Yes	1.06883552455054	{'CI': array([1.04578757, 1.09432757]), 'Gelman-Rubin': 0.9997630790070786}	Yes
37	Renal failure|diseases of the genitourinary system: urinary system$M$41-60	diseases of the genitourinary system: urinary system	0.8814545804417188	{'CI': array([0.87245776, 0.89051476]), 'Gelman-Rubin': 0.9998188560481948}	Yes	1.072614297307531	{'CI': array([1.06170228, 1.08405928]), 'Gelman-Rubin': 0.9998049620360994}	Yes
38	Renal failure|diseases of the genitourinary system: urinary system$M$61-	diseases of the genitourinary system: urinary system	0.8571946591610627	{'CI': array([0.85015344, 0.86449149]), 'Gelman-Rubin': 0.9998736753742653}	Yes	1.0719560027206283	{'CI': array([1.0639169, 1.0812954]), 'Gelman-Rubin': 1.0000106386345866}	Yes
39	Disorders of muscles|diseases of the musculoskeletal system and connective tissue$F$61-	diseases of the musculoskeletal system and connective tissue	0.9313098867756556	{'CI': array([0.92158295, 0.94095108]), 'Gelman-Rubin': 0.9999107084878626}	Yes	0.9928599847932836	{'CI': array([0.98273529, 1.00302844]), 'Gelman-Rubin': 0.9999408090182199}	No
40	Other dorsopathies|diseases of the musculoskeletal system and connective tissue$F$21-40	diseases of the musculoskeletal system and connective tissue	0.9919467540993816	{'CI': array([0.98688818, 0.99673603]), 'Gelman-Rubin': 0.9998267280418245}	Yes	1.0035244877083038	{'CI': array([0.99897026, 1.00824301]), 'Gelman-Rubin': 0.9997679483356292}	No
41	Other dorsopathies|diseases of the musculoskeletal system and connective tissue$M$21-40	diseases of the musculoskeletal system and connective tissue	0.9941222140354788	{'CI': array([0.9886907 , 0.99960978]), 'Gelman-Rubin': 0.9997637428523113}	Yes	1.0037039156850969	{'CI': array([0.99820865, 1.00918003]), 'Gelman-Rubin': 1.0001557745571927}	No
42	Other joint disorders|diseases of the musculoskeletal system and connective tissue$F$21-40	diseases of the musculoskeletal system and connective tissue	0.990101401829803	{'CI': array([0.98229266, 0.99670727]), 'Gelman-Rubin': 0.9998977895660142}	Yes	1.005672650748126	{'CI': array([0.99869828, 1.01235333]), 'Gelman-Rubin': 0.9998921626235331}	No
43	Other joint disorders|diseases of the musculoskeletal system and connective tissue$M$21-40	diseases of the musculoskeletal system and connective tissue	0.9882220871206204	{'CI': array([0.97988546, 0.99673213]), 'Gelman-Rubin': 1.0002460404998745}	Yes	1.001295256315642	{'CI': array([0.99381322, 1.00903417]), 'Gelman-Rubin': 0.9997978733253509}	No
44	Other joint disorders|diseases of the musculoskeletal system and connective tissue$M$41-60	diseases of the musculoskeletal system and connective tissue	0.993068758434496	{'CI': array([0.98730709, 0.99928103]), 'Gelman-Rubin': 0.9999289531710369}	Yes	0.9987374346453114	{'CI': array([0.99346497, 1.0039583 ]), 'Gelman-Rubin': 0.9998148506810465}	No
45	Cerebral palsy and other paralytic syndromes|diseases of the nervous system$F$41-60	diseases of the nervous system	0.9607165628764924	{'CI': array([0.92827472, 0.99304417]), 'Gelman-Rubin': 0.9998036229128976}	Yes	1.0160251490659638	{'CI': array([0.98427417, 1.05475632]), 'Gelman-Rubin': 0.9999107347737148}	No
46	Cerebral palsy and other paralytic syndromes|diseases of the nervous system$M$21-40	diseases of the nervous system	0.9636015921063964	{'CI': array([0.92679643, 0.99753594]), 'Gelman-Rubin': 1.000153434107757}	Yes	1.0082460792249694	{'CI': array([0.97768816, 1.04584577]), 'Gelman-Rubin': 0.9997831788144705}	No
47	Episodic and paroxysmal disorders|diseases of the nervous system$F$61-	diseases of the nervous system	0.9879314950556228	{'CI': array([0.97786788, 0.9970596 ]), 'Gelman-Rubin': 0.9998169035384182}	Yes	0.9785571627232676	{'CI': array([0.9695847 , 0.98726829]), 'Gelman-Rubin': 0.9999690822090724}	Yes
48	Episodic and paroxysmal disorders|diseases of the nervous system$M$21-40	diseases of the nervous system	0.9792444512849984	{'CI': array([0.96956416, 0.98857864]), 'Gelman-Rubin': 0.9998348297130751}	Yes	0.9844801021086128	{'CI': array([0.9752444 , 0.99453032]), 'Gelman-Rubin': 0.9998484308873795}	Yes
49	Episodic and paroxysmal disorders|diseases of the nervous system$M$61-	diseases of the nervous system	0.976258992929941	{'CI': array([0.96745257, 0.98588549]), 'Gelman-Rubin': 0.9999998170745287}	Yes	0.9697815074278664	{'CI': array([0.96152018, 0.97902219]), 'Gelman-Rubin': 0.9998776977255296}	Yes
50	Other degenerative diseases of the nervous system|diseases of the nervous system$F$61-	diseases of the nervous system	0.961749853484542	{'CI': array([0.94022872, 0.98135539]), 'Gelman-Rubin': 0.9999151077205285}	Yes	1.0025344686515558	{'CI': array([0.98352507, 1.0218861 ]), 'Gelman-Rubin': 1.0000900256818166}	No
51	Other degenerative diseases of the nervous system|diseases of the nervous system$M$61-	diseases of the nervous system	0.9764672073601064	{'CI': array([0.95032836, 0.99956606]), 'Gelman-Rubin': 0.9998519678123554}	Yes	1.0071499858357944	{'CI': array([0.98365116, 1.03078165]), 'Gelman-Rubin': 0.9997686201453826}	No
52	Other disorders of the nervous system|diseases of the nervous system$F$21-40	diseases of the nervous system	0.9863976523702852	{'CI': array([0.97653065, 0.99725554]), 'Gelman-Rubin': 1.000087568906292}	Yes	1.0019369491425376	{'CI': array([0.99201241, 1.01279401]), 'Gelman-Rubin': 0.9997508036486519}	No
53	Chronic lower respiratory diseases|diseases of the respiratory system$F$61-	diseases of the respiratory system	0.9915454607170456	{'CI': array([0.98459379, 0.99853589]), 'Gelman-Rubin': 0.9999385985545414}	Yes	0.9753067192601108	{'CI': array([0.96860525, 0.98174542]), 'Gelman-Rubin': 1.0003410077930268}	Yes
54	Other diseases of upper respiratory tract|diseases of the respiratory system$M$0-10	diseases of the respiratory system	0.9911282442423704	{'CI': array([0.98261669, 0.9997921 ]), 'Gelman-Rubin': 0.9998080191968409}	Yes	1.003008501889598	{'CI': array([0.99372292, 1.01156455]), 'Gelman-Rubin': 0.9998770333958842}	No
55	Other diseases of upper respiratory tract|diseases of the respiratory system$M$21-40	diseases of the respiratory system	0.9882978645587625	{'CI': array([0.97993746, 0.99630232]), 'Gelman-Rubin': 1.0000219563065094}	Yes	0.9865326155292818	{'CI': array([0.97795343, 0.99478427]), 'Gelman-Rubin': 0.9999881006303227}	Yes
56	Dermatitis and eczema|diseases of the skin and subcutaneous tissue$F$0-10	diseases of the skin and subcutaneous tissue	0.9605402476481324	{'CI': array([0.94420513, 0.97667578]), 'Gelman-Rubin': 0.9999465575256477}	Yes	1.009699271453421	{'CI': array([0.99213037, 1.02730321]), 'Gelman-Rubin': 0.9997615807575864}	No
57	Dermatitis and eczema|diseases of the skin and subcutaneous tissue$F$21-40	diseases of the skin and subcutaneous tissue	0.9771566267493144	{'CI': array([0.96272291, 0.99146575]), 'Gelman-Rubin': 1.000099549412459}	Yes	0.9867183659368376	{'CI': array([0.97266039, 1.00124502]), 'Gelman-Rubin': 0.999816879508197}	No
58	Dermatitis and eczema|diseases of the skin and subcutaneous tissue$F$41-60	diseases of the skin and subcutaneous tissue	0.9787763813175318	{'CI': array([0.96585375, 0.99085801]), 'Gelman-Rubin': 0.9998275723319043}	Yes	0.9796658142336738	{'CI': array([0.96843879, 0.9915436 ]), 'Gelman-Rubin': 0.9999545697900486}	Yes
59	Dermatitis and eczema|diseases of the skin and subcutaneous tissue$M$0-10	diseases of the skin and subcutaneous tissue	0.9550882255604978	{'CI': array([0.9409488 , 0.97229117]), 'Gelman-Rubin': 1.000062696996929}	Yes	1.0118788856475769	{'CI': array([0.99675744, 1.02851541]), 'Gelman-Rubin': 0.999933940983508}	No
60	Dermatitis and eczema|diseases of the skin and subcutaneous tissue$M$21-40	diseases of the skin and subcutaneous tissue	0.9808435302100968	{'CI': array([0.96270444, 0.99853983]), 'Gelman-Rubin': 0.999765877090035}	Yes	0.9936292876204816	{'CI': array([0.97285618, 1.01279754]), 'Gelman-Rubin': 0.9998186273411201}	No
61	Dermatitis and eczema|diseases of the skin and subcutaneous tissue$M$41-60	diseases of the skin and subcutaneous tissue	0.9676112545045802	{'CI': array([0.95310545, 0.98093445]), 'Gelman-Rubin': 0.9997865543697668}	Yes	0.9792953120842806	{'CI': array([0.96561367, 0.99458652]), 'Gelman-Rubin': 0.999858137961508}	Yes
62	Infections of the skin and subcutaneous tissue|diseases of the skin and subcutaneous tissue$F$0-10	diseases of the skin and subcutaneous tissue	0.973440628916476	{'CI': array([0.94729417, 0.9982496 ]), 'Gelman-Rubin': 0.9997878726784588}	Yes	1.0000957023126416	{'CI': array([0.97601348, 1.02318048]), 'Gelman-Rubin': 0.9999035635490374}	No
63	Infections of the skin and subcutaneous tissue|diseases of the skin and subcutaneous tissue$F$41-60	diseases of the skin and subcutaneous tissue	0.983710879431448	{'CI': array([0.96955466, 0.9969823 ]), 'Gelman-Rubin': 0.9999466924451633}	Yes	1.0045872907187252	{'CI': array([0.99275738, 1.01782018]), 'Gelman-Rubin': 0.9999515991215809}	No
64	Infections of the skin and subcutaneous tissue|diseases of the skin and subcutaneous tissue$M$21-40	diseases of the skin and subcutaneous tissue	0.9814095205910088	{'CI': array([0.96344209, 0.99845023]), 'Gelman-Rubin': 1.0002032625341777}	Yes	1.008327160570877	{'CI': array([0.99212614, 1.02469788]), 'Gelman-Rubin': 0.9999485718388902}	No
65	Other disorders of the skin and subcutaneous tissue|diseases of the skin and subcutaneous tissue$F$41-60	diseases of the skin and subcutaneous tissue	0.9749418723974829	{'CI': array([0.96578904, 0.98450649]), 'Gelman-Rubin': 0.9998088777076809}	Yes	0.9932591283705235	{'CI': array([0.98463045, 1.00273835]), 'Gelman-Rubin': 0.9998834937629228}	No
66	Other disorders of the skin and subcutaneous tissue|diseases of the skin and subcutaneous tissue$F$61-	diseases of the skin and subcutaneous tissue	0.9899727319881952	{'CI': array([0.97964426, 0.99965922]), 'Gelman-Rubin': 0.9997939448584902}	Yes	0.9890119768728892	{'CI': array([0.98026189, 0.9975747 ]), 'Gelman-Rubin': 0.9998408642939198}	Yes
67	Other disorders of the skin and subcutaneous tissue|diseases of the skin and subcutaneous tissue$M$41-60	diseases of the skin and subcutaneous tissue	0.9760006720064324	{'CI': array([0.96573454, 0.98693833]), 'Gelman-Rubin': 0.9998791503463642}	Yes	0.9886955125801284	{'CI': array([0.97845689, 0.99835299]), 'Gelman-Rubin': 0.9999816814133821}	Yes
68	Radiation-related disorders of the skin and subcutaneous tissue|diseases of the skin and subcutaneous tissue$F$41-60	diseases of the skin and subcutaneous tissue	0.9792983211481576	{'CI': array([0.96617863, 0.99254599]), 'Gelman-Rubin': 0.9999314579644463}	Yes	1.0018217700730148	{'CI': array([0.98868729, 1.01506811]), 'Gelman-Rubin': 0.9998084797735741}	No
69	Persons encountering health services for examination and investigation|external causes of morbidity and mortality$F$0-10	external causes of morbidity and mortality	0.9893421618433392	{'CI': array([0.98319604, 0.99634725]), 'Gelman-Rubin': 0.9998695881919852}	Yes	0.9837782239487598	{'CI': array([0.9781375 , 0.98903899]), 'Gelman-Rubin': 0.9998061303453132}	Yes
70	Persons encountering health services for specific procedures and health care|external causes of morbidity and mortality$F$0-10	external causes of morbidity and mortality	0.973210848978744	{'CI': array([0.95193362, 0.99414917]), 'Gelman-Rubin': 0.9999380262975545}	Yes	1.0613167588985084	{'CI': array([1.0395582, 1.0832344]), 'Gelman-Rubin': 0.9997648374066458}	Yes
71	Persons encountering health services for specific procedures and health care|external causes of morbidity and mortality$F$11-20	external causes of morbidity and mortality	0.9777708320437452	{'CI': array([0.95786272, 0.9964828 ]), 'Gelman-Rubin': 1.0000320148950985}	Yes	1.046983388695951	{'CI': array([1.02696893, 1.06776573]), 'Gelman-Rubin': 0.9999586981155956}	Yes
72	Persons encountering health services for specific procedures and health care|external causes of morbidity and mortality$F$21-40	external causes of morbidity and mortality	0.9682206839056624	{'CI': array([0.95663124, 0.98105882]), 'Gelman-Rubin': 1.0000274571457632}	Yes	1.033680961414942	{'CI': array([1.02091441, 1.04559546]), 'Gelman-Rubin': 0.9998101229790514}	Yes
73	Persons encountering health services for specific procedures and health care|external causes of morbidity and mortality$F$41-60	external causes of morbidity and mortality	0.9687971512138832	{'CI': array([0.96182753, 0.97598082]), 'Gelman-Rubin': 0.9997523692955831}	Yes	1.0410194708695746	{'CI': array([1.03379191, 1.04822262]), 'Gelman-Rubin': 0.9997818598869578}	Yes
74	Persons encountering health services for specific procedures and health care|external causes of morbidity and mortality$F$61-	external causes of morbidity and mortality	0.9176841998262404	{'CI': array([0.9104038 , 0.92463938]), 'Gelman-Rubin': 1.0001374934428977}	Yes	1.0440873067884968	{'CI': array([1.03598533, 1.05242844]), 'Gelman-Rubin': 0.999978810104099}	Yes
75	Persons encountering health services for specific procedures and health care|external causes of morbidity and mortality$M$0-10	external causes of morbidity and mortality	0.9822665905516484	{'CI': array([0.96612936, 0.99848704]), 'Gelman-Rubin': 0.9998501903376157}	Yes	1.065165219405912	{'CI': array([1.04850883, 1.08102125]), 'Gelman-Rubin': 0.9999169793474748}	Yes
76	Persons encountering health services for specific procedures and health care|external causes of morbidity and mortality$M$11-20	external causes of morbidity and mortality	0.9650719251683926	{'CI': array([0.94790288, 0.98421179]), 'Gelman-Rubin': 0.9999036621605768}	Yes	1.0369322396220038	{'CI': array([1.02014543, 1.0544673 ]), 'Gelman-Rubin': 0.9997764261970863}	Yes
77	Persons encountering health services for specific procedures and health care|external causes of morbidity and mortality$M$21-40	external causes of morbidity and mortality	0.9659947035296328	{'CI': array([0.95257325, 0.9798124 ]), 'Gelman-Rubin': 0.9997754586151055}	Yes	1.0349860205781285	{'CI': array([1.01937784, 1.05168757]), 'Gelman-Rubin': 0.9997810665917104}	Yes
78	Persons encountering health services for specific procedures and health care|external causes of morbidity and mortality$M$41-60	external causes of morbidity and mortality	0.9709878322322928	{'CI': array([0.96290266, 0.97849718]), 'Gelman-Rubin': 0.9999098462321624}	Yes	1.0258748216071438	{'CI': array([1.01811521, 1.03419494]), 'Gelman-Rubin': 0.9997828704915059}	Yes
79	Persons encountering health services for specific procedures and health care|external causes of morbidity and mortality$M$61-	external causes of morbidity and mortality	0.936002806682106	{'CI': array([0.92825488, 0.94377065]), 'Gelman-Rubin': 0.9998628699768355}	Yes	1.0373901682206372	{'CI': array([1.02831246, 1.04545171]), 'Gelman-Rubin': 0.9997889323587941}	Yes
80	Persons encountering health services in circumstances related to reproduction|external causes of morbidity and mortality$F$0-10	external causes of morbidity and mortality	0.9834259009589243	{'CI': array([0.96808558, 0.99679662]), 'Gelman-Rubin': 0.9999911528889441}	Yes	1.0158777015990714	{'CI': array([0.99866651, 1.03152835]), 'Gelman-Rubin': 0.9997986942560976}	No
81	Persons with potential health hazards related to communicable diseases|external causes of morbidity and mortality$F$61-	external causes of morbidity and mortality	0.9695837372662864	{'CI': array([0.94909776, 0.99224897]), 'Gelman-Rubin': 0.9998028538167528}	Yes	0.9564707771348196	{'CI': array([0.9494391 , 0.96371326]), 'Gelman-Rubin': 1.0001996669142106}	Yes
82	Persons with potential health hazards related to communicable diseases|external causes of morbidity and mortality$M$61-	external causes of morbidity and mortality	0.9583084189572382	{'CI': array([0.93444878, 0.98090507]), 'Gelman-Rubin': 0.9998681533947222}	Yes	0.9595047841212364	{'CI': array([0.9514724 , 0.96700181]), 'Gelman-Rubin': 0.9998958167537857}	Yes
83	Abdomen, lower back, lumbar spine and pelvis|injury$F$61-	injury	0.9761284252206376	{'CI': array([0.96307889, 0.99017509]), 'Gelman-Rubin': 1.000037527194321}	Yes	0.9988946975762582	{'CI': array([0.98511062, 1.01258141]), 'Gelman-Rubin': 0.9997939336220159}	No
84	Hip and thigh|injury$F$61-	injury	0.9433992117622536	{'CI': array([0.92988436, 0.95905346]), 'Gelman-Rubin': 0.9998423882082458}	Yes	1.0111786706381791	{'CI': array([0.99509963, 1.02731196]), 'Gelman-Rubin': 0.9997900962486475}	No
85	Hip and thigh|injury$M$61-	injury	0.9426146176580406	{'CI': array([0.92116033, 0.96396724]), 'Gelman-Rubin': 0.9998358132528117}	Yes	1.007908144398339	{'CI': array([0.98660727, 1.02947158]), 'Gelman-Rubin': 1.0000702668490613}	No
86	Shoulder and upper arm|injury$F$61-	injury	0.9833335641993958	{'CI': array([0.96853885, 0.99849049]), 'Gelman-Rubin': 1.000448367495284}	Yes	1.0048112875645954	{'CI': array([0.98965906, 1.01927608]), 'Gelman-Rubin': 0.9997695596271291}	No
87	Behavioural syndromes associated with physiological disturbances and physical factors|mental and behavioural disorders$F$21-40	mental and behavioural disorders	0.973354576549724	{'CI': array([0.95108588, 0.99685141]), 'Gelman-Rubin': 0.9998100917402523}	Yes	0.9965974183866928	{'CI': array([0.97320822, 1.0189822 ]), 'Gelman-Rubin': 0.999755444344561}	No
88	Disorders of psychological development|mental and behavioural disorders$F$0-10	mental and behavioural disorders	0.9831499183255776	{'CI': array([0.96548168, 0.99904943]), 'Gelman-Rubin': 0.9998172915784195}	Yes	1.026605549617539	{'CI': array([1.00949016, 1.0431804 ]), 'Gelman-Rubin': 0.9999381943154547}	Yes
89	Disorders of psychological development|mental and behavioural disorders$M$0-10	mental and behavioural disorders	0.9760713775170948	{'CI': array([0.96609238, 0.98613422]), 'Gelman-Rubin': 0.9999436679774831}	Yes	1.0303349589084327	{'CI': array([1.01897628, 1.04043255]), 'Gelman-Rubin': 0.9998234043139285}	Yes
90	Mental and behavioural disorders due to psychoactive substance use|mental and behavioural disorders$F$21-40	mental and behavioural disorders	0.9839705809367396	{'CI': array([0.96826554, 0.99832373]), 'Gelman-Rubin': 0.9998055148240229}	Yes	0.9919493234934084	{'CI': array([0.97818821, 1.00519262]), 'Gelman-Rubin': 0.9999019307292529}	No
91	Mental and behavioural disorders due to psychoactive substance use|mental and behavioural disorders$M$21-40	mental and behavioural disorders	0.9850765602407332	{'CI': array([0.97357059, 0.99691558]), 'Gelman-Rubin': 0.9998939837955458}	Yes	1.0105904602334457	{'CI': array([0.99853251, 1.02223489]), 'Gelman-Rubin': 0.9999803285232316}	No
92	Organic, including symptomatic, mental disorders|mental and behavioural disorders$F$61-	mental and behavioural disorders	0.9481806096057442	{'CI': array([0.93402362, 0.96091526]), 'Gelman-Rubin': 1.0004652071597517}	Yes	0.9959825742363096	{'CI': array([0.98196797, 1.01090652]), 'Gelman-Rubin': 0.9998341188454967}	No
93	Organic, including symptomatic, mental disorders|mental and behavioural disorders$M$61-	mental and behavioural disorders	0.9528158051318766	{'CI': array([0.93404464, 0.96954663]), 'Gelman-Rubin': 0.9998840360866809}	Yes	1.0018404546944344	{'CI': array([0.98395211, 1.02247267]), 'Gelman-Rubin': 0.9998617721211913}	No
94	Benign neoplasms|neoplasms$F$41-60	neoplasms	0.9897928869481696	{'CI': array([0.98221571, 0.99751822]), 'Gelman-Rubin': 0.9998883094021559}	Yes	0.9893081445313171	{'CI': array([0.98203511, 0.9960969 ]), 'Gelman-Rubin': 0.9998690947380818}	Yes
95	Benign neoplasms|neoplasms$M$41-60	neoplasms	0.9809749210065288	{'CI': array([0.97121504, 0.99051095]), 'Gelman-Rubin': 0.999843241775482}	Yes	0.9835426523007094	{'CI': array([0.97394919, 0.99315617]), 'Gelman-Rubin': 0.9997808090267976}	Yes
96	Malignant neoplasms, secondary and ill-defined|neoplasms$F$41-60	neoplasms	0.9833577949682996	{'CI': array([0.96798688, 0.99825774]), 'Gelman-Rubin': 0.9999417756057197}	Yes	0.9896340519028868	{'CI': array([0.974425 , 1.00630049]), 'Gelman-Rubin': 0.9998075907344217}	No
97	Malignant neoplasms, skin|neoplasms$F$41-60	neoplasms	0.9794105968168556	{'CI': array([0.95916325, 0.99998751]), 'Gelman-Rubin': 0.9998796638594698}	Yes	0.9983185907018306	{'CI': array([0.97679777, 1.01547997]), 'Gelman-Rubin': 0.9998541386588617}	No
98	Malignant neoplasms, skin|neoplasms$M$41-60	neoplasms	0.9732723904668528	{'CI': array([0.95471828, 0.9935488 ]), 'Gelman-Rubin': 0.9998559759415967}	Yes	0.9915192314527018	{'CI': array([0.97350232, 1.01001978]), 'Gelman-Rubin': 0.9999109813815795}	No
99	Neoplasms of uncertain or unknown behaviour|neoplasms$F$21-40	neoplasms	0.9789860169840432	{'CI': array([0.96005565, 0.99883099]), 'Gelman-Rubin': 0.9997832564270136}	Yes	0.993748547318456	{'CI': array([0.97301754, 1.01287236]), 'Gelman-Rubin': 0.9999457391360264}	No
100	Neoplasms of uncertain or unknown behaviour|neoplasms$M$21-40	neoplasms	0.9687215895729486	{'CI': array([0.94382619, 0.99307268]), 'Gelman-Rubin': 1.0000045546954168}	Yes	0.9910061561910256	{'CI': array([0.96574986, 1.01681423]), 'Gelman-Rubin': 0.9998489320331133}	No
101	Neoplasms of uncertain or unknown behaviour|neoplasms$M$41-60	neoplasms	0.9769517020232495	{'CI': array([0.96203035, 0.99185474]), 'Gelman-Rubin': 0.9999762122019888}	Yes	0.9812523763320729	{'CI': array([0.96708933, 0.99517659]), 'Gelman-Rubin': 0.9998228411066452}	Yes
102	Malnutrition|nutritional diseases$F$61-	nutritional diseases	0.9519165997270872	{'CI': array([0.91942493, 0.98522526]), 'Gelman-Rubin': 0.9999270706423506}	Yes	0.989438005907432	{'CI': array([0.95666406, 1.01946022]), 'Gelman-Rubin': 0.9998983687078895}	No
103	Complications of surgical and medical care, not elsewhere classified|poisoning and certain other consequences of external causes$F$41-60	poisoning and certain other consequences of external causes	0.9731433948070068	{'CI': array([0.95692527, 0.98833776]), 'Gelman-Rubin': 0.9999704078491461}	Yes	0.9896244907892288	{'CI': array([0.97320012, 1.0049793 ]), 'Gelman-Rubin': 0.9998377357996651}	No
104	Bacterial, viral and other infectious agents|sequelae, and diseases classified elsewhere$M$61-	sequelae, and diseases classified elsewhere	0.9661070745229776	{'CI': array([0.93768754, 0.99534825]), 'Gelman-Rubin': 0.9998070815350429}	Yes	1.0060778710976803	{'CI': array([0.97902033, 1.03398062]), 'Gelman-Rubin': 0.9998193983334817}	No
105	Cognition, perception, emotional state and behaviour|symptoms and signs$M$21-40	symptoms and signs	0.9692841628058908	{'CI': array([0.94974197, 0.98981215]), 'Gelman-Rubin': 0.9998281032453925}	Yes	1.0033887833283544	{'CI': array([0.98241993, 1.02363035]), 'Gelman-Rubin': 0.9999660491042306}	No
106	General symptoms and signs|symptoms and signs$F$61-	symptoms and signs	0.9904387914303686	{'CI': array([0.98381085, 0.99709911]), 'Gelman-Rubin': 0.9998404433306202}	Yes	0.9910119290071971	{'CI': array([0.98459417, 0.99733196]), 'Gelman-Rubin': 0.9997671915677339}	Yes
107	Nervous and musculoskeletal systems|symptoms and signs$F$21-40	symptoms and signs	0.9724588418817459	{'CI': array([0.95092776, 0.9970976 ]), 'Gelman-Rubin': 1.0002122505738664}	Yes	1.0080891083293304	{'CI': array([0.98555117, 1.03134643]), 'Gelman-Rubin': 0.999884984775115}	No
108	Nervous and musculoskeletal systems|symptoms and signs$F$41-60	symptoms and signs	0.9782691941621144	{'CI': array([0.96528331, 0.99283237]), 'Gelman-Rubin': 0.9997915349023356}	Yes	1.0101692976077488	{'CI': array([0.99693417, 1.02463986]), 'Gelman-Rubin': 0.9998018979038268}	No
109	Skin and subcutaneous tissue|symptoms and signs$M$41-60	symptoms and signs	0.9855799991832564	{'CI': array([0.96938607, 0.99994126]), 'Gelman-Rubin': 0.9997941858079292}	Yes	0.9784733072168964	{'CI': array([0.96190174, 0.99308096]), 'Gelman-Rubin': 0.9997908254753854}	Yes
110	Speech and voice|symptoms and signs$F$0-10	symptoms and signs	0.9711194453853372	{'CI': array([0.94542625, 0.99693165]), 'Gelman-Rubin': 1.0000219848331895}	Yes	1.04076100651173	{'CI': array([1.01231362, 1.06590581]), 'Gelman-Rubin': 0.9997518987434317}	Yes
111	Speech and voice|symptoms and signs$F$61-	symptoms and signs	0.9482005732382232	{'CI': array([0.91752623, 0.97953182]), 'Gelman-Rubin': 0.9998559115946766}	Yes	1.0131579928982029	{'CI': array([0.98241074, 1.04462501]), 'Gelman-Rubin': 1.0000833912046436}	No
112	Speech and voice|symptoms and signs$M$0-10	symptoms and signs	0.9748614963103616	{'CI': array([0.95681605, 0.9931645 ]), 'Gelman-Rubin': 0.9997775145175906}	Yes	1.0367951019335988	{'CI': array([1.01788917, 1.05464311]), 'Gelman-Rubin': 1.0000159408011655}	Yes
113	Urinary system|symptoms and signs$F$0-10	symptoms and signs	0.9756093900383946	{'CI': array([0.95352969, 0.99654321]), 'Gelman-Rubin': 0.9998348097354632}	Yes	1.0168335502729242	{'CI': array([0.99442914, 1.03844495]), 'Gelman-Rubin': 0.9999089089007929}	No
114	Viral infections characterized by skin and mucous membrane lesions|viral infections$F$0-10	viral infections	0.9719532287314772	{'CI': array([0.95097222, 0.99251346]), 'Gelman-Rubin': 1.000044852215252}	Yes	1.0154996990880616	{'CI': array([0.9934008 , 1.03631834]), 'Gelman-Rubin': 1.0000533441032975}	No
