# Supplementary material for: Measurable health effects associated with the daylight saving time shift
Source: PLoS Comput Biol. 2020 Jun 8;16(6):e1007927. doi: 10.1371/journal.pcbi.1007927 (PMC7302868; doi:10.1371/journal.pcbi.1007927)
Supplement: S24 Table — (CSV) [file pcbi.1007927.s025.csv]

	Condition	System	Relative Risk (Spring)	99.9% C.I. (Spring)	False Coverage Rate Corrected 99.9% C.I. (Spring)	Spring Significant?	Relative Risk (Autumn)	99.9% C.I. (Autumn)	False Coverage Rate Corrected 99.9% C.I. (Autumn)	Autumn Significant?
0	Certain zoonotic bacterial diseases|bacterial infections, and other intestinal infectious diseases, and stds$F$61-	bacterial infections, and other intestinal infectious diseases, and stds	0.9439773715990292	{'CI': array([0.90386784, 0.98520973]), 'Error Bound': 0.0, 'Reliable CI?': 'Yes'}	{'CI': array([0.89805975, 0.99137254]), 'Error Bound': 0.0, 'Reliable CI?': 'Yes'}	Yes	1.004320190649131	{'CI': array([0.96337266, 1.04641386]), 'Error Bound': 0.0, 'Reliable CI?': 'Yes'}	{'CI': array([0.96337266, 1.04641386]), 'Error Bound': 0.0, 'Reliable CI?': 'Yes'}	No
1	Infections with a predominantly sexual mode of transmission|bacterial infections, and other intestinal infectious diseases, and stds$M$0-10	bacterial infections, and other intestinal infectious diseases, and stds	0.7898933817200972	{'CI': array([0.64462494, 0.95206112]), 'Error Bound': 8.928578941595764e-225, 'Reliable CI?': 'Yes'}	{'CI': array([0.62434556, 0.97775039]), 'Error Bound': 8.928578941595764e-225, 'Reliable CI?': 'Yes'}	Yes	0.9908193560793682	{'CI': array([0.81013682, 1.19633037]), 'Error Bound': 1.32876427929948e-192, 'Reliable CI?': 'Yes'}	{'CI': array([0.81013682, 1.19633037]), 'Error Bound': 1.32876427929948e-192, 'Reliable CI?': 'Yes'}	No
2	Other bacterial diseases|bacterial infections, and other intestinal infectious diseases, and stds$M$41-60	bacterial infections, and other intestinal infectious diseases, and stds	0.9553450399334268	{'CI': array([0.93065018, 0.98045962]), 'Error Bound': 0.0, 'Reliable CI?': 'Yes'}	{'CI': array([0.92705351, 0.98418882]), 'Error Bound': 0.0, 'Reliable CI?': 'Yes'}	Yes	0.9951258154434244	{'CI': array([0.97007145, 1.02060626]), 'Error Bound': 0.0, 'Reliable CI?': 'Yes'}	{'CI': array([0.97007145, 1.02060626]), 'Error Bound': 0.0, 'Reliable CI?': 'Yes'}	No
3	Other bacterial diseases|bacterial infections, and other intestinal infectious diseases, and stds$M$61-	bacterial infections, and other intestinal infectious diseases, and stds	0.9750908825634574	{'CI': array([0.95528916, 0.99515956]), 'Error Bound': 0.0, 'Reliable CI?': 'Yes'}	{'CI': array([0.95239966, 0.99813334]), 'Error Bound': 0.0, 'Reliable CI?': 'Yes'}	Yes	0.99589878866748	{'CI': array([0.97601975, 1.01604485]), 'Error Bound': 0.0, 'Reliable CI?': 'Yes'}	{'CI': array([0.97601975, 1.01604485]), 'Error Bound': 0.0, 'Reliable CI?': 'Yes'}	No
4	Aplastic and other anaemias|diseases of the blood and blood-forming organs and certain disorders involving the immune mechanism$F$41-60	diseases of the blood and blood-forming organs and certain disorders involving the immune mechanism	0.9799498422383652	{'CI': array([0.96946819, 0.99050575]), 'Error Bound': 0.0, 'Reliable CI?': 'Yes'}	{'CI': array([0.96793329, 0.99206409]), 'Error Bound': 0.0, 'Reliable CI?': 'Yes'}	Yes	1.0007287125590705	{'CI': array([0.99002275, 1.01151157]), 'Error Bound': 0.0, 'Reliable CI?': 'Yes'}	{'CI': array([0.99002275, 1.01151157]), 'Error Bound': 0.0, 'Reliable CI?': 'Yes'}	No
5	Aplastic and other anaemias|diseases of the blood and blood-forming organs and certain disorders involving the immune mechanism$F$61-	diseases of the blood and blood-forming organs and certain disorders involving the immune mechanism	0.9482730335122691	{'CI': array([0.93869447, 0.95791419]), 'Error Bound': 0.0, 'Reliable CI?': 'Yes'}	{'CI': array([0.93729138, 0.95933704]), 'Error Bound': 0.0, 'Reliable CI?': 'Yes'}	Yes	1.0023145099844974	{'CI': array([0.99238138, 1.01231373]), 'Error Bound': 0.0, 'Reliable CI?': 'Yes'}	{'CI': array([0.99238138, 1.01231373]), 'Error Bound': 0.0, 'Reliable CI?': 'Yes'}	No
6	Aplastic and other anaemias|diseases of the blood and blood-forming organs and certain disorders involving the immune mechanism$M$21-40	diseases of the blood and blood-forming organs and certain disorders involving the immune mechanism	0.9607231780470332	{'CI': array([0.93296623, 0.98901059]), 'Error Bound': 0.0, 'Reliable CI?': 'Yes'}	{'CI': array([0.92892816, 0.99321618]), 'Error Bound': 0.0, 'Reliable CI?': 'Yes'}	Yes	1.0291807873177714	{'CI': array([0.999368 , 1.05959175]), 'Error Bound': 0.0, 'Reliable CI?': 'Yes'}	{'CI': array([0.999368 , 1.05959175]), 'Error Bound': 0.0, 'Reliable CI?': 'Yes'}	No
7	Aplastic and other anaemias|diseases of the blood and blood-forming organs and certain disorders involving the immune mechanism$M$41-60	diseases of the blood and blood-forming organs and certain disorders involving the immune mechanism	0.964770026038322	{'CI': array([0.9520564 , 0.97759363]), 'Error Bound': 0.0, 'Reliable CI?': 'Yes'}	{'CI': array([0.95019628, 0.97948847]), 'Error Bound': 0.0, 'Reliable CI?': 'Yes'}	Yes	1.0271097996967349	{'CI': array([1.01372154, 1.04061749]), 'Error Bound': 0.0, 'Reliable CI?': 'Yes'}	{'CI': array([1.01194143, 1.04243165]), 'Error Bound': 0.0, 'Reliable CI?': 'Yes'}	Yes
8	Aplastic and other anaemias|diseases of the blood and blood-forming organs and certain disorders involving the immune mechanism$M$61-	diseases of the blood and blood-forming organs and certain disorders involving the immune mechanism	0.9318550233391644	{'CI': array([0.92201118, 0.94176535]), 'Error Bound': 0.0, 'Reliable CI?': 'Yes'}	{'CI': array([0.92056941, 0.94322811]), 'Error Bound': 0.0, 'Reliable CI?': 'Yes'}	Yes	1.0038662853317215	{'CI': array([0.99347761, 1.01432723]), 'Error Bound': 0.0, 'Reliable CI?': 'Yes'}	{'CI': array([0.99347761, 1.01432723]), 'Error Bound': 0.0, 'Reliable CI?': 'Yes'}	No
9	Nutritional anemias|diseases of the blood and blood-forming organs and certain disorders involving the immune mechanism$F$61-	diseases of the blood and blood-forming organs and certain disorders involving the immune mechanism	0.9397478420150336	{'CI': array([0.92648754, 0.95312876]), 'Error Bound': 0.0, 'Reliable CI?': 'Yes'}	{'CI': array([0.92454791, 0.95510648]), 'Error Bound': 0.0, 'Reliable CI?': 'Yes'}	Yes	0.9991467297795272	{'CI': array([0.98529223, 1.01313028]), 'Error Bound': 0.0, 'Reliable CI?': 'Yes'}	{'CI': array([0.98529223, 1.01313028]), 'Error Bound': 0.0, 'Reliable CI?': 'Yes'}	No
10	Nutritional anemias|diseases of the blood and blood-forming organs and certain disorders involving the immune mechanism$M$41-60	diseases of the blood and blood-forming organs and certain disorders involving the immune mechanism	0.9405383512257766	{'CI': array([0.92280731, 0.95848583]), 'Error Bound': 0.0, 'Reliable CI?': 'Yes'}	{'CI': array([0.92021816, 0.96114331]), 'Error Bound': 0.0, 'Reliable CI?': 'Yes'}	Yes	1.0442001279971784	{'CI': array([1.0250814 , 1.06356194]), 'Error Bound': 0.0, 'Reliable CI?': 'Yes'}	{'CI': array([1.02254461, 1.06616805]), 'Error Bound': 0.0, 'Reliable CI?': 'Yes'}	Yes
11	Nutritional anemias|diseases of the blood and blood-forming organs and certain disorders involving the immune mechanism$M$61-	diseases of the blood and blood-forming organs and certain disorders involving the immune mechanism	0.8948202487322843	{'CI': array([0.88094775, 0.90882685]), 'Error Bound': 0.0, 'Reliable CI?': 'Yes'}	{'CI': array([0.8789192 , 0.91089774]), 'Error Bound': 0.0, 'Reliable CI?': 'Yes'}	Yes	1.0071270940667942	{'CI': array([0.99184051, 1.02257049]), 'Error Bound': 0.0, 'Reliable CI?': 'Yes'}	{'CI': array([0.99184051, 1.02257049]), 'Error Bound': 0.0, 'Reliable CI?': 'Yes'}	No
12	Cerebrovascular diseases|diseases of the circulatory system$F$61-	diseases of the circulatory system	0.9783777177989829	{'CI': array([0.96872539, 0.98809297]), 'Error Bound': 0.0, 'Reliable CI?': 'Yes'}	{'CI': array([0.96731149, 0.98952674]), 'Error Bound': 0.0, 'Reliable CI?': 'Yes'}	Yes	0.9993326649936636	{'CI': array([0.98953605, 1.00919362]), 'Error Bound': 0.0, 'Reliable CI?': 'Yes'}	{'CI': array([0.98953605, 1.00919362]), 'Error Bound': 0.0, 'Reliable CI?': 'Yes'}	No
13	Cerebrovascular diseases|diseases of the circulatory system$M$41-60	diseases of the circulatory system	0.9827648101923616	{'CI': array([0.96799354, 0.99768385]), 'Error Bound': 0.0, 'Reliable CI?': 'Yes'}	{'CI': array([0.96583397, 0.99989006]), 'Error Bound': 0.0, 'Reliable CI?': 'Yes'}	Yes	0.9951371322323694	{'CI': array([0.98009242, 1.01033444]), 'Error Bound': 0.0, 'Reliable CI?': 'Yes'}	{'CI': array([0.98009242, 1.01033444]), 'Error Bound': 0.0, 'Reliable CI?': 'Yes'}	No
14	Cerebrovascular diseases|diseases of the circulatory system$M$61-	diseases of the circulatory system	0.9882670691461112	{'CI': array([0.97823048, 0.99837148]), 'Error Bound': 0.0, 'Reliable CI?': 'Yes'}	{'CI': array([0.97676048, 0.99986289]), 'Error Bound': 0.0, 'Reliable CI?': 'Yes'}	Yes	1.0023372917019393	{'CI': array([0.9921906 , 1.01255295]), 'Error Bound': 0.0, 'Reliable CI?': 'Yes'}	{'CI': array([0.9921906 , 1.01255295]), 'Error Bound': 0.0, 'Reliable CI?': 'Yes'}	No
15	Other diseases of intestines|diseases of the digestive system$M$41-60	diseases of the digestive system	0.9887619628601132	{'CI': array([0.98027681, 0.99729557]), 'Error Bound': 0.0, 'Reliable CI?': 'Yes'}	{'CI': array([0.97903331, 0.99855436]), 'Error Bound': 0.0, 'Reliable CI?': 'Yes'}	Yes	0.9875512094093676	{'CI': array([0.97914679, 0.99600315]), 'Error Bound': 0.0, 'Reliable CI?': 'Yes'}	{'CI': array([0.97802732, 0.99713618]), 'Error Bound': 0.0, 'Reliable CI?': 'Yes'}	Yes
16	Disorders of conjunctiva|diseases of the eye and adnexa$M$0-10	diseases of the eye and adnexa	0.9568232777323814	{'CI': array([0.93998511, 0.97385553]), 'Error Bound': 0.0, 'Reliable CI?': 'Yes'}	{'CI': array([0.93752543, 0.97637649]), 'Error Bound': 0.0, 'Reliable CI?': 'Yes'}	Yes	0.9895481527693064	{'CI': array([0.96814541, 1.01126171]), 'Error Bound': 0.0, 'Reliable CI?': 'Yes'}	{'CI': array([0.96814541, 1.01126171]), 'Error Bound': 0.0, 'Reliable CI?': 'Yes'}	No
17	Other disorders of kidney and ureter|diseases of the genitourinary system: urinary system$F$41-60	diseases of the genitourinary system: urinary system	0.9539248568294748	{'CI': array([0.932458 , 0.97570833]), 'Error Bound': 0.0, 'Reliable CI?': 'Yes'}	{'CI': array([0.92932767, 0.97893862]), 'Error Bound': 0.0, 'Reliable CI?': 'Yes'}	Yes	1.0069299659371849	{'CI': array([0.98458642, 1.0296104 ]), 'Error Bound': 0.0, 'Reliable CI?': 'Yes'}	{'CI': array([0.98458642, 1.0296104 ]), 'Error Bound': 0.0, 'Reliable CI?': 'Yes'}	No
18	Other disorders of kidney and ureter|diseases of the genitourinary system: urinary system$F$61-	diseases of the genitourinary system: urinary system	0.9099570046355108	{'CI': array([0.89246067, 0.92766613]), 'Error Bound': 0.0, 'Reliable CI?': 'Yes'}	{'CI': array([0.88990573, 0.93028826]), 'Error Bound': 0.0, 'Reliable CI?': 'Yes'}	Yes	0.9807502969145601	{'CI': array([0.96218758, 0.99954684]), 'Error Bound': 0.0, 'Reliable CI?': 'Yes'}	{'CI': array([0.9597244, 1.0020767]), 'Error Bound': 0.0, 'Reliable CI?': 'Yes'}	No
19	Other disorders of kidney and ureter|diseases of the genitourinary system: urinary system$M$41-60	diseases of the genitourinary system: urinary system	0.9534212074266832	{'CI': array([0.93457947, 0.97250645]), 'Error Bound': 0.0, 'Reliable CI?': 'Yes'}	{'CI': array([0.93182922, 0.97533359]), 'Error Bound': 0.0, 'Reliable CI?': 'Yes'}	Yes	1.0058131758234343	{'CI': array([0.98609477, 1.02579359]), 'Error Bound': 0.0, 'Reliable CI?': 'Yes'}	{'CI': array([0.98609477, 1.02579359]), 'Error Bound': 0.0, 'Reliable CI?': 'Yes'}	No
20	Other disorders of kidney and ureter|diseases of the genitourinary system: urinary system$M$61-	diseases of the genitourinary system: urinary system	0.9009752209831509	{'CI': array([0.88563622, 0.91647801]), 'Error Bound': 0.0, 'Reliable CI?': 'Yes'}	{'CI': array([0.88339448, 0.91877146]), 'Error Bound': 0.0, 'Reliable CI?': 'Yes'}	Yes	0.9748053759568982	{'CI': array([0.95836654, 0.99142767]), 'Error Bound': 0.0, 'Reliable CI?': 'Yes'}	{'CI': array([0.95618348, 0.99366304]), 'Error Bound': 0.0, 'Reliable CI?': 'Yes'}	Yes
21	Renal failure|diseases of the genitourinary system: urinary system$F$21-40	diseases of the genitourinary system: urinary system	0.8893090857753706	{'CI': array([0.86457361, 0.91447553]), 'Error Bound': 0.0, 'Reliable CI?': 'Yes'}	{'CI': array([0.86097179, 0.91821343]), 'Error Bound': 0.0, 'Reliable CI?': 'Yes'}	Yes	1.069807601091582	{'CI': array([1.04059552, 1.09958603]), 'Error Bound': 0.0, 'Reliable CI?': 'Yes'}	{'CI': array([1.0367333 , 1.10360976]), 'Error Bound': 0.0, 'Reliable CI?': 'Yes'}	Yes
22	Renal failure|diseases of the genitourinary system: urinary system$F$41-60	diseases of the genitourinary system: urinary system	0.8843948873915501	{'CI': array([0.87320083, 0.8956765 ]), 'Error Bound': 0.0, 'Reliable CI?': 'Yes'}	{'CI': array([0.87156227, 0.8973427 ]), 'Error Bound': 0.0, 'Reliable CI?': 'Yes'}	Yes	1.0752326316635377	{'CI': array([1.06206758, 1.08851132]), 'Error Bound': 0.0, 'Reliable CI?': 'Yes'}	{'CI': array([1.06031687, 1.09029443]), 'Error Bound': 0.0, 'Reliable CI?': 'Yes'}	Yes
23	Renal failure|diseases of the genitourinary system: urinary system$F$61-	diseases of the genitourinary system: urinary system	0.8687808569247678	{'CI': array([0.86058371, 0.87702506]), 'Error Bound': 0.0, 'Reliable CI?': 'Yes'}	{'CI': array([0.85938244, 0.87824119]), 'Error Bound': 0.0, 'Reliable CI?': 'Yes'}	Yes	1.057952945424134	{'CI': array([1.04837859, 1.06758757]), 'Error Bound': 0.0, 'Reliable CI?': 'Yes'}	{'CI': array([1.04710374, 1.06887962]), 'Error Bound': 0.0, 'Reliable CI?': 'Yes'}	Yes
24	Renal failure|diseases of the genitourinary system: urinary system$M$21-40	diseases of the genitourinary system: urinary system	0.8807075020359364	{'CI': array([0.85844033, 0.90332436]), 'Error Bound': 0.0, 'Reliable CI?': 'Yes'}	{'CI': array([0.85519493, 0.90668016]), 'Error Bound': 0.0, 'Reliable CI?': 'Yes'}	Yes	1.0737726527665008	{'CI': array([1.04732645, 1.10068158]), 'Error Bound': 0.0, 'Reliable CI?': 'Yes'}	{'CI': array([1.04382642, 1.10431357]), 'Error Bound': 0.0, 'Reliable CI?': 'Yes'}	Yes
25	Renal failure|diseases of the genitourinary system: urinary system$M$41-60	diseases of the genitourinary system: urinary system	0.8816704715549097	{'CI': array([0.87213989, 0.8912645 ]), 'Error Bound': 0.0, 'Reliable CI?': 'Yes'}	{'CI': array([0.87074392, 0.8926805 ]), 'Error Bound': 0.0, 'Reliable CI?': 'Yes'}	Yes	1.067615627782623	{'CI': array([1.05646222, 1.0788507 ]), 'Error Bound': 0.0, 'Reliable CI?': 'Yes'}	{'CI': array([1.05497795, 1.08035826]), 'Error Bound': 0.0, 'Reliable CI?': 'Yes'}	Yes
26	Renal failure|diseases of the genitourinary system: urinary system$M$61-	diseases of the genitourinary system: urinary system	0.8579935535199226	{'CI': array([0.85078087, 0.86524276]), 'Error Bound': 0.0, 'Reliable CI?': 'Yes'}	{'CI': array([0.84972347, 0.8663117 ]), 'Error Bound': 0.0, 'Reliable CI?': 'Yes'}	Yes	1.0660516747530122	{'CI': array([1.05741333, 1.07473893]), 'Error Bound': 0.0, 'Reliable CI?': 'Yes'}	{'CI': array([1.0562627, 1.0759035]), 'Error Bound': 0.0, 'Reliable CI?': 'Yes'}	Yes
27	Disorders of muscles|diseases of the musculoskeletal system and connective tissue$F$61-	diseases of the musculoskeletal system and connective tissue	0.9324723943644606	{'CI': array([0.92237292, 0.94264186]), 'Error Bound': 0.0, 'Reliable CI?': 'Yes'}	{'CI': array([0.92089385, 0.94414302]), 'Error Bound': 0.0, 'Reliable CI?': 'Yes'}	Yes	0.9858945774241592	{'CI': array([0.97558855, 0.99627215]), 'Error Bound': 0.0, 'Reliable CI?': 'Yes'}	{'CI': array([0.97421676, 0.99766435]), 'Error Bound': 0.0, 'Reliable CI?': 'Yes'}	Yes
28	Disorders of muscles|diseases of the musculoskeletal system and connective tissue$M$61-	diseases of the musculoskeletal system and connective tissue	0.9467918490267532	{'CI': array([0.93352212, 0.96018207]), 'Error Bound': 0.0, 'Reliable CI?': 'Yes'}	{'CI': array([0.93158109, 0.96216114]), 'Error Bound': 0.0, 'Reliable CI?': 'Yes'}	Yes	0.9855774944024344	{'CI': array([0.97205247, 0.99922602]), 'Error Bound': 0.0, 'Reliable CI?': 'Yes'}	{'CI': array([0.97025437, 1.00105933]), 'Error Bound': 0.0, 'Reliable CI?': 'Yes'}	No
29	Other dorsopathies|diseases of the musculoskeletal system and connective tissue$F$21-40	diseases of the musculoskeletal system and connective tissue	0.9947609707186728	{'CI': array([0.99043523, 0.99909924]), 'Error Bound': 0.0, 'Reliable CI?': 'Yes'}	{'CI': array([0.98980029, 0.99973814]), 'Error Bound': 0.0, 'Reliable CI?': 'Yes'}	Yes	0.996717542957756	{'CI': array([0.99235421, 1.00109361]), 'Error Bound': 0.0, 'Reliable CI?': 'Yes'}	{'CI': array([0.99235421, 1.00109361]), 'Error Bound': 0.0, 'Reliable CI?': 'Yes'}	No
30	Other joint disorders|diseases of the musculoskeletal system and connective tissue$M$21-40	diseases of the musculoskeletal system and connective tissue	0.9909372385222116	{'CI': array([0.98317758, 0.99873738]), 'Error Bound': 0.0, 'Reliable CI?': 'Yes'}	{'CI': array([0.98204009, 0.99988765]), 'Error Bound': 0.0, 'Reliable CI?': 'Yes'}	Yes	0.9945054519186479	{'CI': array([0.98669855, 1.00235324]), 'Error Bound': 0.0, 'Reliable CI?': 'Yes'}	{'CI': array([0.98669855, 1.00235324]), 'Error Bound': 0.0, 'Reliable CI?': 'Yes'}	No
31	Cerebral palsy and other paralytic syndromes|diseases of the nervous system$F$41-60	diseases of the nervous system	0.9518446652131566	{'CI': array([0.91380132, 0.99089458]), 'Error Bound': 0.0, 'Reliable CI?': 'Yes'}	{'CI': array([0.90828808, 0.99672578]), 'Error Bound': 0.0, 'Reliable CI?': 'Yes'}	Yes	1.0165310396961504	{'CI': array([0.97562767, 1.058574 ]), 'Error Bound': 0.0, 'Reliable CI?': 'Yes'}	{'CI': array([0.97562767, 1.058574 ]), 'Error Bound': 0.0, 'Reliable CI?': 'Yes'}	No
32	Episodic and paroxysmal disorders|diseases of the nervous system$F$41-60	diseases of the nervous system	0.9897178363261346	{'CI': array([0.98397338, 0.99548445]), 'Error Bound': 0.0, 'Reliable CI?': 'Yes'}	{'CI': array([0.98313065, 0.99633417]), 'Error Bound': 0.0, 'Reliable CI?': 'Yes'}	Yes	0.9786856656446242	{'CI': array([0.97309784, 0.98429453]), 'Error Bound': 0.0, 'Reliable CI?': 'Yes'}	{'CI': array([0.97235275, 0.98504561]), 'Error Bound': 0.0, 'Reliable CI?': 'Yes'}	Yes
33	Episodic and paroxysmal disorders|diseases of the nervous system$M$21-40	diseases of the nervous system	0.9816651030394972	{'CI': array([0.9718649 , 0.99153017]), 'Error Bound': 0.0, 'Reliable CI?': 'Yes'}	{'CI': array([0.97042941, 0.99298613]), 'Error Bound': 0.0, 'Reliable CI?': 'Yes'}	Yes	0.9773727570647128	{'CI': array([0.96750439, 0.98730693]), 'Error Bound': 0.0, 'Reliable CI?': 'Yes'}	{'CI': array([0.96619065, 0.98863943]), 'Error Bound': 0.0, 'Reliable CI?': 'Yes'}	Yes
34	Episodic and paroxysmal disorders|diseases of the nervous system$M$41-60	diseases of the nervous system	0.9659729954031712	{'CI': array([0.95961804, 0.97235529]), 'Error Bound': 0.0, 'Reliable CI?': 'Yes'}	{'CI': array([0.95868599, 0.97329598]), 'Error Bound': 0.0, 'Reliable CI?': 'Yes'}	Yes	0.9627725758647546	{'CI': array([0.95648733, 0.96908459]), 'Error Bound': 0.0, 'Reliable CI?': 'Yes'}	{'CI': array([0.95564948, 0.96993007]), 'Error Bound': 0.0, 'Reliable CI?': 'Yes'}	Yes
35	Episodic and paroxysmal disorders|diseases of the nervous system$M$61-	diseases of the nervous system	0.9787097434708488	{'CI': array([0.96973522, 0.98773863]), 'Error Bound': 0.0, 'Reliable CI?': 'Yes'}	{'CI': array([0.96842026, 0.98907075]), 'Error Bound': 0.0, 'Reliable CI?': 'Yes'}	Yes	0.96258956417175	{'CI': array([0.95398432, 0.97124502]), 'Error Bound': 0.0, 'Reliable CI?': 'Yes'}	{'CI': array([0.95283821, 0.97240545]), 'Error Bound': 0.0, 'Reliable CI?': 'Yes'}	Yes
36	Other degenerative diseases of the nervous system|diseases of the nervous system$F$61-	diseases of the nervous system	0.961266163396994	{'CI': array([0.94048771, 0.98234017]), 'Error Bound': 0.0, 'Reliable CI?': 'Yes'}	{'CI': array([0.9374569 , 0.98546429]), 'Error Bound': 0.0, 'Reliable CI?': 'Yes'}	Yes	0.9960625179187028	{'CI': array([0.97484664, 1.01758283]), 'Error Bound': 0.0, 'Reliable CI?': 'Yes'}	{'CI': array([0.97484664, 1.01758283]), 'Error Bound': 0.0, 'Reliable CI?': 'Yes'}	No
37	Dermatitis and eczema|diseases of the skin and subcutaneous tissue$F$0-10	diseases of the skin and subcutaneous tissue	0.9612698712370876	{'CI': array([0.94524446, 0.97747073]), 'Error Bound': 0.0, 'Reliable CI?': 'Yes'}	{'CI': array([0.94290276, 0.97986782]), 'Error Bound': 0.0, 'Reliable CI?': 'Yes'}	Yes	1.0035615798364617	{'CI': array([0.9866727 , 1.02064253]), 'Error Bound': 0.0, 'Reliable CI?': 'Yes'}	{'CI': array([0.9866727 , 1.02064253]), 'Error Bound': 0.0, 'Reliable CI?': 'Yes'}	No
38	Dermatitis and eczema|diseases of the skin and subcutaneous tissue$F$21-40	diseases of the skin and subcutaneous tissue	0.9790485391767176	{'CI': array([0.96448042, 0.99376058]), 'Error Bound': 0.0, 'Reliable CI?': 'Yes'}	{'CI': array([0.96235041, 0.99593602]), 'Error Bound': 0.0, 'Reliable CI?': 'Yes'}	Yes	0.9791947225571488	{'CI': array([0.96428195, 0.99425818]), 'Error Bound': 0.0, 'Reliable CI?': 'Yes'}	{'CI': array([0.96230042, 0.99628268]), 'Error Bound': 0.0, 'Reliable CI?': 'Yes'}	Yes
39	Dermatitis and eczema|diseases of the skin and subcutaneous tissue$F$41-60	diseases of the skin and subcutaneous tissue	0.9809490288322388	{'CI': array([0.96888463, 0.99311188]), 'Error Bound': 0.0, 'Reliable CI?': 'Yes'}	{'CI': array([0.96711901, 0.99490858]), 'Error Bound': 0.0, 'Reliable CI?': 'Yes'}	Yes	0.9722016533503012	{'CI': array([0.96025438, 0.9842457 ]), 'Error Bound': 0.0, 'Reliable CI?': 'Yes'}	{'CI': array([0.95866514, 0.98586253]), 'Error Bound': 0.0, 'Reliable CI?': 'Yes'}	Yes
40	Dermatitis and eczema|diseases of the skin and subcutaneous tissue$M$0-10	diseases of the skin and subcutaneous tissue	0.9557425941538632	{'CI': array([0.94051974, 0.97112397]), 'Error Bound': 0.0, 'Reliable CI?': 'Yes'}	{'CI': array([0.93829466, 0.9733991 ]), 'Error Bound': 0.0, 'Reliable CI?': 'Yes'}	Yes	1.0058942890506706	{'CI': array([0.98957188, 1.02239589]), 'Error Bound': 0.0, 'Reliable CI?': 'Yes'}	{'CI': array([0.98957188, 1.02239589]), 'Error Bound': 0.0, 'Reliable CI?': 'Yes'}	No
41	Dermatitis and eczema|diseases of the skin and subcutaneous tissue$M$41-60	diseases of the skin and subcutaneous tissue	0.9689627611512691	{'CI': array([0.95376172, 0.98432107]), 'Error Bound': 0.0, 'Reliable CI?': 'Yes'}	{'CI': array([0.95153975, 0.98659269]), 'Error Bound': 0.0, 'Reliable CI?': 'Yes'}	Yes	0.9712845619260791	{'CI': array([0.95592774, 0.9868017 ]), 'Error Bound': 0.0, 'Reliable CI?': 'Yes'}	{'CI': array([0.95388757, 0.98888758]), 'Error Bound': 0.0, 'Reliable CI?': 'Yes'}	Yes
42	Other disorders of the skin and subcutaneous tissue|diseases of the skin and subcutaneous tissue$F$41-60	diseases of the skin and subcutaneous tissue	0.9773783188154632	{'CI': array([0.96828821, 0.98652428]), 'Error Bound': 0.0, 'Reliable CI?': 'Yes'}	{'CI': array([0.96695638, 0.98787374]), 'Error Bound': 0.0, 'Reliable CI?': 'Yes'}	Yes	0.986400436813458	{'CI': array([0.97773223, 0.99511923]), 'Error Bound': 0.0, 'Reliable CI?': 'Yes'}	{'CI': array([0.97657773, 0.99628815]), 'Error Bound': 0.0, 'Reliable CI?': 'Yes'}	Yes
43	Other disorders of the skin and subcutaneous tissue|diseases of the skin and subcutaneous tissue$M$41-60	diseases of the skin and subcutaneous tissue	0.9783018258271609	{'CI': array([0.96763925, 0.9890413 ]), 'Error Bound': 0.0, 'Reliable CI?': 'Yes'}	{'CI': array([0.96607796, 0.99062686]), 'Error Bound': 0.0, 'Reliable CI?': 'Yes'}	Yes	0.9816385965626959	{'CI': array([0.9714754 , 0.99187152]), 'Error Bound': 0.0, 'Reliable CI?': 'Yes'}	{'CI': array([0.97012255, 0.99324424]), 'Error Bound': 0.0, 'Reliable CI?': 'Yes'}	Yes
44	Radiation-related disorders of the skin and subcutaneous tissue|diseases of the skin and subcutaneous tissue$F$41-60	diseases of the skin and subcutaneous tissue	0.9812728704903992	{'CI': array([0.96713676, 0.99554432]), 'Error Bound': 0.0, 'Reliable CI?': 'Yes'}	{'CI': array([0.96506958, 0.99765424]), 'Error Bound': 0.0, 'Reliable CI?': 'Yes'}	Yes	0.9951274519468476	{'CI': array([0.98158799, 1.00879038]), 'Error Bound': 0.0, 'Reliable CI?': 'Yes'}	{'CI': array([0.98158799, 1.00879038]), 'Error Bound': 0.0, 'Reliable CI?': 'Yes'}	No
45	Persons encountering health services for examination and investigation|external causes of morbidity and mortality$F$0-10	external causes of morbidity and mortality	0.9921483559267978	{'CI': array([0.98638886, 0.99793012]), 'Error Bound': 0.0, 'Reliable CI?': 'Yes'}	{'CI': array([0.98554393, 0.99878209]), 'Error Bound': 0.0, 'Reliable CI?': 'Yes'}	Yes	0.9769690543145754	{'CI': array([0.97147458, 0.98248387]), 'Error Bound': 0.0, 'Reliable CI?': 'Yes'}	{'CI': array([0.97074192, 0.98322234]), 'Error Bound': 0.0, 'Reliable CI?': 'Yes'}	Yes
46	Persons encountering health services for specific procedures and health care|external causes of morbidity and mortality$F$21-40	external causes of morbidity and mortality	0.9699810636784658	{'CI': array([0.95746003, 0.98260859]), 'Error Bound': 0.0, 'Reliable CI?': 'Yes'}	{'CI': array([0.95562793, 0.9844743 ]), 'Error Bound': 0.0, 'Reliable CI?': 'Yes'}	Yes	1.0281064846207824	{'CI': array([1.01510731, 1.04121815]), 'Error Bound': 0.0, 'Reliable CI?': 'Yes'}	{'CI': array([1.01337868, 1.04297886]), 'Error Bound': 0.0, 'Reliable CI?': 'Yes'}	Yes
47	Persons encountering health services for specific procedures and health care|external causes of morbidity and mortality$F$41-60	external causes of morbidity and mortality	0.9712626828957968	{'CI': array([0.96455305, 0.97800275]), 'Error Bound': 0.0, 'Reliable CI?': 'Yes'}	{'CI': array([0.9635691 , 0.97899631]), 'Error Bound': 0.0, 'Reliable CI?': 'Yes'}	Yes	1.0344756444397063	{'CI': array([1.02751753, 1.04146581]), 'Error Bound': 0.0, 'Reliable CI?': 'Yes'}	{'CI': array([1.02659016, 1.04240231]), 'Error Bound': 0.0, 'Reliable CI?': 'Yes'}	Yes
48	Persons encountering health services for specific procedures and health care|external causes of morbidity and mortality$F$61-	external causes of morbidity and mortality	0.9193950794704648	{'CI': array([0.91203729, 0.9267901 ]), 'Error Bound': 0.0, 'Reliable CI?': 'Yes'}	{'CI': array([0.91095861, 0.92788054]), 'Error Bound': 0.0, 'Reliable CI?': 'Yes'}	Yes	1.037749950911088	{'CI': array([1.02982964, 1.04571174]), 'Error Bound': 0.0, 'Reliable CI?': 'Yes'}	{'CI': array([1.0287744, 1.0467788]), 'Error Bound': 0.0, 'Reliable CI?': 'Yes'}	Yes
49	Persons encountering health services for specific procedures and health care|external causes of morbidity and mortality$M$11-20	external causes of morbidity and mortality	0.9654630205700094	{'CI': array([0.94672969, 0.98443606]), 'Error Bound': 0.0, 'Reliable CI?': 'Yes'}	{'CI': array([0.94399508, 0.98724636]), 'Error Bound': 0.0, 'Reliable CI?': 'Yes'}	Yes	1.0333840887967147	{'CI': array([1.01450099, 1.05250511]), 'Error Bound': 0.0, 'Reliable CI?': 'Yes'}	{'CI': array([1.01199531, 1.05507863]), 'Error Bound': 0.0, 'Reliable CI?': 'Yes'}	Yes
50	Persons encountering health services for specific procedures and health care|external causes of morbidity and mortality$M$21-40	external causes of morbidity and mortality	0.967268190443324	{'CI': array([0.95268927, 0.98199181]), 'Error Bound': 0.0, 'Reliable CI?': 'Yes'}	{'CI': array([0.95055774, 0.98416902]), 'Error Bound': 0.0, 'Reliable CI?': 'Yes'}	Yes	1.0301498192333751	{'CI': array([1.01484106, 1.04561474]), 'Error Bound': 0.0, 'Reliable CI?': 'Yes'}	{'CI': array([1.01280702, 1.0476933 ]), 'Error Bound': 0.0, 'Reliable CI?': 'Yes'}	Yes
51	Persons encountering health services for specific procedures and health care|external causes of morbidity and mortality$M$41-60	external causes of morbidity and mortality	0.9734303009335254	{'CI': array([0.96561619, 0.9812857 ]), 'Error Bound': 0.0, 'Reliable CI?': 'Yes'}	{'CI': array([0.96447076, 0.98244416]), 'Error Bound': 0.0, 'Reliable CI?': 'Yes'}	Yes	1.0193539301842418	{'CI': array([1.01123963, 1.02751206]), 'Error Bound': 0.0, 'Reliable CI?': 'Yes'}	{'CI': array([1.01015864, 1.02860554]), 'Error Bound': 0.0, 'Reliable CI?': 'Yes'}	Yes
52	Persons encountering health services for specific procedures and health care|external causes of morbidity and mortality$M$61-	external causes of morbidity and mortality	0.9378824732171988	{'CI': array([0.92995908, 0.94584879]), 'Error Bound': 0.0, 'Reliable CI?': 'Yes'}	{'CI': array([0.92879772, 0.9470237 ]), 'Error Bound': 0.0, 'Reliable CI?': 'Yes'}	Yes	1.03105990179389	{'CI': array([1.02262655, 1.03954039]), 'Error Bound': 0.0, 'Reliable CI?': 'Yes'}	{'CI': array([1.02150318, 1.0406772 ]), 'Error Bound': 0.0, 'Reliable CI?': 'Yes'}	Yes
53	Persons with potential health hazards related to communicable diseases|external causes of morbidity and mortality$F$41-60	external causes of morbidity and mortality	0.966226315363071	{'CI': array([0.95111317, 0.98149505]), 'Error Bound': 0.0, 'Reliable CI?': 'Yes'}	{'CI': array([0.94890398, 0.98375336]), 'Error Bound': 0.0, 'Reliable CI?': 'Yes'}	Yes	1.0242549805276846	{'CI': array([1.01858115, 1.02995017]), 'Error Bound': 0.0, 'Reliable CI?': 'Yes'}	{'CI': array([1.01782459, 1.03071281]), 'Error Bound': 0.0, 'Reliable CI?': 'Yes'}	Yes
54	Persons with potential health hazards related to communicable diseases|external causes of morbidity and mortality$F$61-	external causes of morbidity and mortality	0.9693122534156744	{'CI': array([0.94603371, 0.99296134]), 'Error Bound': 0.0, 'Reliable CI?': 'Yes'}	{'CI': array([0.94264135, 0.9964707 ]), 'Error Bound': 0.0, 'Reliable CI?': 'Yes'}	Yes	0.9493946652364236	{'CI': array([0.94237505, 0.95644777]), 'Error Bound': 0.0, 'Reliable CI?': 'Yes'}	{'CI': array([0.94143957, 0.9573928 ]), 'Error Bound': 0.0, 'Reliable CI?': 'Yes'}	Yes
55	Persons with potential health hazards related to communicable diseases|external causes of morbidity and mortality$M$21-40	external causes of morbidity and mortality	0.9740714041157836	{'CI': array([0.95537034, 0.99301068]), 'Error Bound': 0.0, 'Reliable CI?': 'Yes'}	{'CI': array([0.95264034, 0.99581589]), 'Error Bound': 0.0, 'Reliable CI?': 'Yes'}	Yes	1.033740186730932	{'CI': array([1.02338713, 1.04416434]), 'Error Bound': 0.0, 'Reliable CI?': 'Yes'}	{'CI': array([1.02200903, 1.04556271]), 'Error Bound': 0.0, 'Reliable CI?': 'Yes'}	Yes
56	Persons with potential health hazards related to communicable diseases|external causes of morbidity and mortality$M$61-	external causes of morbidity and mortality	0.956272861242672	{'CI': array([0.93223613, 0.98070658]), 'Error Bound': 0.0, 'Reliable CI?': 'Yes'}	{'CI': array([0.92873441, 0.98433366]), 'Error Bound': 0.0, 'Reliable CI?': 'Yes'}	Yes	0.9522885323767422	{'CI': array([0.94451311, 0.96010503]), 'Error Bound': 0.0, 'Reliable CI?': 'Yes'}	{'CI': array([0.9434772 , 0.96115264]), 'Error Bound': 0.0, 'Reliable CI?': 'Yes'}	Yes
57	Abdomen, lower back, lumbar spine and pelvis|injury$F$61-	injury	0.9780197940078759	{'CI': array([0.96432983, 0.99183671]), 'Error Bound': 0.0, 'Reliable CI?': 'Yes'}	{'CI': array([0.96232755, 0.99387907]), 'Error Bound': 0.0, 'Reliable CI?': 'Yes'}	Yes	0.9920361079036298	{'CI': array([0.97832195, 1.005877 ]), 'Error Bound': 0.0, 'Reliable CI?': 'Yes'}	{'CI': array([0.97832195, 1.005877 ]), 'Error Bound': 0.0, 'Reliable CI?': 'Yes'}	No
58	Hip and thigh|injury$F$61-	injury	0.9436683394651068	{'CI': array([0.92880085, 0.95868744]), 'Error Bound': 0.0, 'Reliable CI?': 'Yes'}	{'CI': array([0.92662744, 0.9609087 ]), 'Error Bound': 0.0, 'Reliable CI?': 'Yes'}	Yes	1.004991016812412	{'CI': array([0.98929787, 1.02084961]), 'Error Bound': 0.0, 'Reliable CI?': 'Yes'}	{'CI': array([0.98929787, 1.02084961]), 'Error Bound': 0.0, 'Reliable CI?': 'Yes'}	No
59	Hip and thigh|injury$M$61-	injury	0.9401033582946372	{'CI': array([0.91892214, 0.96159398]), 'Error Bound': 0.0, 'Reliable CI?': 'Yes'}	{'CI': array([0.91583322, 0.96478058]), 'Error Bound': 0.0, 'Reliable CI?': 'Yes'}	Yes	1.002130813192799	{'CI': array([0.97963138, 1.02497219]), 'Error Bound': 0.0, 'Reliable CI?': 'Yes'}	{'CI': array([0.97963138, 1.02497219]), 'Error Bound': 0.0, 'Reliable CI?': 'Yes'}	No
60	Disorders of psychological development|mental and behavioural disorders$M$0-10	mental and behavioural disorders	0.9783904992766516	{'CI': array([0.96778587, 0.98907124]), 'Error Bound': 0.0, 'Reliable CI?': 'Yes'}	{'CI': array([0.96623303, 0.9906481 ]), 'Error Bound': 0.0, 'Reliable CI?': 'Yes'}	Yes	1.024272431052351	{'CI': array([1.01350988, 1.03511213]), 'Error Bound': 0.0, 'Reliable CI?': 'Yes'}	{'CI': array([1.0120775 , 1.03656651]), 'Error Bound': 0.0, 'Reliable CI?': 'Yes'}	Yes
61	Organic, including symptomatic, mental disorders|mental and behavioural disorders$F$61-	mental and behavioural disorders	0.9488587226898764	{'CI': array([0.93472855, 0.96312552]), 'Error Bound': 0.0, 'Reliable CI?': 'Yes'}	{'CI': array([0.93266233, 0.96523487]), 'Error Bound': 0.0, 'Reliable CI?': 'Yes'}	Yes	0.9890186706090376	{'CI': array([0.97451926, 1.00365996]), 'Error Bound': 0.0, 'Reliable CI?': 'Yes'}	{'CI': array([0.97451926, 1.00365996]), 'Error Bound': 0.0, 'Reliable CI?': 'Yes'}	No
62	Organic, including symptomatic, mental disorders|mental and behavioural disorders$M$61-	mental and behavioural disorders	0.952477357795508	{'CI': array([0.93440652, 0.97077196]), 'Error Bound': 0.0, 'Reliable CI?': 'Yes'}	{'CI': array([0.93176801, 0.97348112]), 'Error Bound': 0.0, 'Reliable CI?': 'Yes'}	Yes	0.9951561938216436	{'CI': array([0.97667973, 1.01386316]), 'Error Bound': 0.0, 'Reliable CI?': 'Yes'}	{'CI': array([0.97667973, 1.01386316]), 'Error Bound': 0.0, 'Reliable CI?': 'Yes'}	No
63	Benign neoplasms|neoplasms$M$41-60	neoplasms	0.983425284696802	{'CI': array([0.97322536, 0.99369543]), 'Error Bound': 0.0, 'Reliable CI?': 'Yes'}	{'CI': array([0.97173155, 0.99521142]), 'Error Bound': 0.0, 'Reliable CI?': 'Yes'}	Yes	0.9764367206299284	{'CI': array([0.96664866, 0.98628955]), 'Error Bound': 0.0, 'Reliable CI?': 'Yes'}	{'CI': array([0.96534557, 0.9876111 ]), 'Error Bound': 0.0, 'Reliable CI?': 'Yes'}	Yes
64	Malignant neoplasms, skin|neoplasms$M$41-60	neoplasms	0.9740460254447736	{'CI': array([0.9541879 , 0.99417294]), 'Error Bound': 0.0, 'Reliable CI?': 'Yes'}	{'CI': array([0.95129025, 0.99715544]), 'Error Bound': 0.0, 'Reliable CI?': 'Yes'}	Yes	0.9839464730524564	{'CI': array([0.96476303, 1.00337966]), 'Error Bound': 0.0, 'Reliable CI?': 'Yes'}	{'CI': array([0.96476303, 1.00337966]), 'Error Bound': 0.0, 'Reliable CI?': 'Yes'}	No
65	Neoplasms of uncertain or unknown behaviour|neoplasms$M$21-40	neoplasms	0.9666068742065044	{'CI': array([0.93870286, 0.99504597]), 'Error Bound': 0.0, 'Reliable CI?': 'Yes'}	{'CI': array([0.93464354, 0.99927426]), 'Error Bound': 0.0, 'Reliable CI?': 'Yes'}	Yes	0.9822081812361184	{'CI': array([0.95376497, 1.0112041 ]), 'Error Bound': 0.0, 'Reliable CI?': 'Yes'}	{'CI': array([0.95376497, 1.0112041 ]), 'Error Bound': 0.0, 'Reliable CI?': 'Yes'}	No
66	Neoplasms of uncertain or unknown behaviour|neoplasms$M$41-60	neoplasms	0.9785320475445992	{'CI': array([0.96276467, 0.99446815]), 'Error Bound': 0.0, 'Reliable CI?': 'Yes'}	{'CI': array([0.96046037, 0.99682572]), 'Error Bound': 0.0, 'Reliable CI?': 'Yes'}	Yes	0.9733543865906608	{'CI': array([0.95808701, 0.98878009]), 'Error Bound': 0.0, 'Reliable CI?': 'Yes'}	{'CI': array([0.95605865, 0.9908536 ]), 'Error Bound': 0.0, 'Reliable CI?': 'Yes'}	Yes
67	Malnutrition|nutritional diseases$F$61-	nutritional diseases	0.9416880579666692	{'CI': array([0.90533649, 0.97896019]), 'Error Bound': 0.0, 'Reliable CI?': 'Yes'}	{'CI': array([0.9000653 , 0.98452216]), 'Error Bound': 0.0, 'Reliable CI?': 'Yes'}	Yes	0.978642490996228	{'CI': array([0.94099028, 1.01727014]), 'Error Bound': 0.0, 'Reliable CI?': 'Yes'}	{'CI': array([0.94099028, 1.01727014]), 'Error Bound': 0.0, 'Reliable CI?': 'Yes'}	No
68	Complications of surgical and medical care, not elsewhere classified|poisoning and certain other consequences of external causes$F$41-60	poisoning and certain other consequences of external causes	0.974487244261398	{'CI': array([0.95789884, 0.99126276]), 'Error Bound': 0.0, 'Reliable CI?': 'Yes'}	{'CI': array([0.95547532, 0.99374535]), 'Error Bound': 0.0, 'Reliable CI?': 'Yes'}	Yes	0.9821195679260578	{'CI': array([0.96581177, 0.9986076 ]), 'Error Bound': 0.0, 'Reliable CI?': 'Yes'}	{'CI': array([0.96364599, 1.00082477]), 'Error Bound': 0.0, 'Reliable CI?': 'Yes'}	No
69	Bacterial, viral and other infectious agents|sequelae, and diseases classified elsewhere$M$61-	sequelae, and diseases classified elsewhere	0.9625420169956002	{'CI': array([0.93177211, 0.99396414]), 'Error Bound': 0.0, 'Reliable CI?': 'Yes'}	{'CI': array([0.92730066, 0.99864156]), 'Error Bound': 0.0, 'Reliable CI?': 'Yes'}	Yes	1.0009651031646265	{'CI': array([0.96926928, 1.03334403]), 'Error Bound': 0.0, 'Reliable CI?': 'Yes'}	{'CI': array([0.96926928, 1.03334403]), 'Error Bound': 0.0, 'Reliable CI?': 'Yes'}	No
70	Cognition, perception, emotional state and behaviour|symptoms and signs$F$21-40	symptoms and signs	0.9810584971720486	{'CI': array([0.96571514, 0.99656147]), 'Error Bound': 0.0, 'Reliable CI?': 'Yes'}	{'CI': array([0.96347244, 0.99885456]), 'Error Bound': 0.0, 'Reliable CI?': 'Yes'}	Yes	1.0094137044632692	{'CI': array([0.99377542, 1.02521611]), 'Error Bound': 0.0, 'Reliable CI?': 'Yes'}	{'CI': array([0.99377542, 1.02521611]), 'Error Bound': 0.0, 'Reliable CI?': 'Yes'}	No
71	Cognition, perception, emotional state and behaviour|symptoms and signs$F$41-60	symptoms and signs	0.9797679185895792	{'CI': array([0.9684205 , 0.99120243]), 'Error Bound': 0.0, 'Reliable CI?': 'Yes'}	{'CI': array([0.96675936, 0.99289106]), 'Error Bound': 0.0, 'Reliable CI?': 'Yes'}	Yes	0.998465352503676	{'CI': array([0.98700202, 1.01001697]), 'Error Bound': 0.0, 'Reliable CI?': 'Yes'}	{'CI': array([0.98700202, 1.01001697]), 'Error Bound': 0.0, 'Reliable CI?': 'Yes'}	No
72	Cognition, perception, emotional state and behaviour|symptoms and signs$M$21-40	symptoms and signs	0.9693719677044031	{'CI': array([0.94798137, 0.9910753 ]), 'Error Bound': 0.0, 'Reliable CI?': 'Yes'}	{'CI': array([0.94486195, 0.99429346]), 'Error Bound': 0.0, 'Reliable CI?': 'Yes'}	Yes	0.9971588364890304	{'CI': array([0.9750476 , 1.01960096]), 'Error Bound': 0.0, 'Reliable CI?': 'Yes'}	{'CI': array([0.9750476 , 1.01960096]), 'Error Bound': 0.0, 'Reliable CI?': 'Yes'}	No
73	Cognition, perception, emotional state and behaviour|symptoms and signs$M$41-60	symptoms and signs	0.9673365183761458	{'CI': array([0.95333568, 0.98147073]), 'Error Bound': 0.0, 'Reliable CI?': 'Yes'}	{'CI': array([0.95128822, 0.9835603 ]), 'Error Bound': 0.0, 'Reliable CI?': 'Yes'}	Yes	0.9944767831459388	{'CI': array([0.98006048, 1.00903317]), 'Error Bound': 0.0, 'Reliable CI?': 'Yes'}	{'CI': array([0.98006048, 1.00903317]), 'Error Bound': 0.0, 'Reliable CI?': 'Yes'}	No
74	General symptoms and signs|symptoms and signs$F$21-40	symptoms and signs	0.9860822782187976	{'CI': array([0.97996594, 0.99222378]), 'Error Bound': 0.0, 'Reliable CI?': 'Yes'}	{'CI': array([0.97906879, 0.99312887]), 'Error Bound': 0.0, 'Reliable CI?': 'Yes'}	Yes	0.9955263219836336	{'CI': array([0.98916151, 1.00191828]), 'Error Bound': 0.0, 'Reliable CI?': 'Yes'}	{'CI': array([0.98916151, 1.00191828]), 'Error Bound': 0.0, 'Reliable CI?': 'Yes'}	No
75	Nervous and musculoskeletal systems|symptoms and signs$F$41-60	symptoms and signs	0.9802728977954026	{'CI': array([0.9662563 , 0.99442259]), 'Error Bound': 0.0, 'Reliable CI?': 'Yes'}	{'CI': array([0.9642065 , 0.99651441]), 'Error Bound': 0.0, 'Reliable CI?': 'Yes'}	Yes	1.0038571724148753	{'CI': array([0.99001026, 1.01783286]), 'Error Bound': 0.0, 'Reliable CI?': 'Yes'}	{'CI': array([0.99001026, 1.01783286]), 'Error Bound': 0.0, 'Reliable CI?': 'Yes'}	No
76	Nervous and musculoskeletal systems|symptoms and signs$M$41-60	symptoms and signs	0.9772634855234102	{'CI': array([0.95992591, 0.99480536]), 'Error Bound': 0.0, 'Reliable CI?': 'Yes'}	{'CI': array([0.95739364, 0.99740213]), 'Error Bound': 0.0, 'Reliable CI?': 'Yes'}	Yes	1.0044609193806913	{'CI': array([0.98697674, 1.02215089]), 'Error Bound': 0.0, 'Reliable CI?': 'Yes'}	{'CI': array([0.98697674, 1.02215089]), 'Error Bound': 0.0, 'Reliable CI?': 'Yes'}	No
77	Speech and voice|symptoms and signs$F$61-	symptoms and signs	0.9385314234620608	{'CI': array([0.90459473, 0.97326997]), 'Error Bound': 0.0, 'Reliable CI?': 'Yes'}	{'CI': array([0.89966935, 0.97844861]), 'Error Bound': 0.0, 'Reliable CI?': 'Yes'}	Yes	1.0107575433969416	{'CI': array([0.97600731, 1.04632793]), 'Error Bound': 0.0, 'Reliable CI?': 'Yes'}	{'CI': array([0.97600731, 1.04632793]), 'Error Bound': 0.0, 'Reliable CI?': 'Yes'}	No
78	Speech and voice|symptoms and signs$M$0-10	symptoms and signs	0.9759217616853084	{'CI': array([0.95741019, 0.9946667 ]), 'Error Bound': 0.0, 'Reliable CI?': 'Yes'}	{'CI': array([0.95470767, 0.9974429 ]), 'Error Bound': 0.0, 'Reliable CI?': 'Yes'}	Yes	1.0333958411813269	{'CI': array([1.01399762, 1.05304536]), 'Error Bound': 0.0, 'Reliable CI?': 'Yes'}	{'CI': array([1.01142407, 1.05569056]), 'Error Bound': 0.0, 'Reliable CI?': 'Yes'}	Yes
79	Viral infections characterized by skin and mucous membrane lesions|viral infections$F$0-10	viral infections	0.9722104300974526	{'CI': array([0.9509184 , 0.99381215]), 'Error Bound': 0.0, 'Reliable CI?': 'Yes'}	{'CI': array([0.94781323, 0.9970151 ]), 'Error Bound': 0.0, 'Reliable CI?': 'Yes'}	Yes	1.0105513515035267	{'CI': array([0.98875802, 1.03266482]), 'Error Bound': 0.0, 'Reliable CI?': 'Yes'}	{'CI': array([0.98875802, 1.03266482]), 'Error Bound': 0.0, 'Reliable CI?': 'Yes'}	No
