# Supplementary material for: Measurable health effects associated with the daylight saving time shift
Source: PLoS Comput Biol. 2020 Jun 8;16(6):e1007927. doi: 10.1371/journal.pcbi.1007927 (PMC7302868; doi:10.1371/journal.pcbi.1007927)
Supplement: S25 Table — (CSV) [file pcbi.1007927.s026.csv]

	Condition	System	Relative Risk (Spring)	99.9% C.I. (Spring)	Spring Significant?	Relative Risk (Autumn)	99.9% C.I. (Autumn)	Autumn Significant?
0	Intestinal infectious diseases|bacterial infections, and other intestinal infectious diseases, and stds$F$21-40	bacterial infections, and other intestinal infectious diseases, and stds	0.9322128443060942	{'CI': array([0.86975708, 0.99507163]), 'Gelman-Rubin': 0.9998822954582393}	Yes	0.9873574821617438	{'CI': array([0.92784026, 1.04906505]), 'Gelman-Rubin': 0.9999265713919978}	No
1	Cerebrovascular diseases|diseases of the circulatory system$M$21-40	diseases of the circulatory system	0.9188380665172168	{'CI': array([0.86700475, 0.97630554]), 'Gelman-Rubin': 0.9998792377367018}	Yes	0.9974900988690462	{'CI': array([0.94517301, 1.05040021]), 'Gelman-Rubin': 0.99986233178489}	No
2	Diseases of arteries, arterioles and capillaries|diseases of the circulatory system$F$41-60	diseases of the circulatory system	0.956353396777605	{'CI': array([0.91724437, 0.99538701]), 'Gelman-Rubin': 0.9997665359904303}	Yes	0.9836184574324316	{'CI': array([0.94266129, 1.02896115]), 'Gelman-Rubin': 0.9997946520208378}	No
3	Hypertensive diseases|diseases of the circulatory system$F$41-60	diseases of the circulatory system	0.980381924468316	{'CI': array([0.96330276, 0.99764908]), 'Gelman-Rubin': 0.9998822673180306}	Yes	0.9945410886428904	{'CI': array([0.97570221, 1.01165416]), 'Gelman-Rubin': 0.9999738096785102}	No
4	Other forms of heart disease|diseases of the circulatory system$F$41-60	diseases of the circulatory system	0.9727779390405676	{'CI': array([0.95627763, 0.99042759]), 'Gelman-Rubin': 1.0001453714674011}	Yes	0.9967447943771016	{'CI': array([0.97740873, 1.01633457]), 'Gelman-Rubin': 0.9999676134529157}	No
5	Diseases of liver|diseases of the digestive system$F$21-40	diseases of the digestive system	0.9110744194816518	{'CI': array([0.84783417, 0.9733408 ]), 'Gelman-Rubin': 0.9997698801779188}	Yes	0.9500093629988536	{'CI': array([0.88435691, 1.0097175 ]), 'Gelman-Rubin': 0.9998367100324035}	No
6	Diseases of liver|diseases of the digestive system$F$61-	diseases of the digestive system	0.9401720341186408	{'CI': array([0.89650805, 0.98316794]), 'Gelman-Rubin': 0.9999779079069195}	Yes	1.0190660956883288	{'CI': array([0.97122838, 1.06585543]), 'Gelman-Rubin': 0.9997780633920106}	No
7	Disorders of gallbladder, biliary tract and pancreas|diseases of the digestive system$F$21-40	diseases of the digestive system	0.9400461348580748	{'CI': array([0.91059151, 0.96824681]), 'Gelman-Rubin': 0.999922663941082}	Yes	0.9918406341910828	{'CI': array([0.95820597, 1.02523987]), 'Gelman-Rubin': 0.9999685996781311}	No
8	Renal tubulo-interstitial diseases|diseases of the genitourinary system: urinary system$F$11-20	diseases of the genitourinary system: urinary system	0.9162002663970784	{'CI': array([0.8464221 , 0.99101968]), 'Gelman-Rubin': 0.9997779204690848}	Yes	0.9547631297105744	{'CI': array([0.89123682, 1.02278787]), 'Gelman-Rubin': 0.9998273932446199}	No
9	Renal tubulo-interstitial diseases|diseases of the genitourinary system: urinary system$F$21-40	diseases of the genitourinary system: urinary system	0.9556829171284316	{'CI': array([0.91251179, 0.996868 ]), 'Gelman-Rubin': 0.9997581688835964}	Yes	0.9956872198709004	{'CI': array([0.95665847, 1.03842658]), 'Gelman-Rubin': 0.9998629991993493}	No
10	Inflammatory polyarthropathies|diseases of the musculoskeletal system and connective tissue$M$41-60	diseases of the musculoskeletal system and connective tissue	0.9424874962095928	{'CI': array([0.89219093, 0.99843472]), 'Gelman-Rubin': 0.9998513407604326}	Yes	1.0109307974108217	{'CI': array([0.95860948, 1.06289624]), 'Gelman-Rubin': 1.0000596884199604}	No
11	Cerebral palsy and other paralytic syndromes|diseases of the nervous system$F$41-60	diseases of the nervous system	0.9389069387541876	{'CI': array([0.88473233, 0.99686994]), 'Gelman-Rubin': 0.9998098310880899}	Yes	1.02757951560579	{'CI': array([0.97061866, 1.08350943]), 'Gelman-Rubin': 1.0000026281474592}	No
12	Inflammatory diseases of the central nervous system|diseases of the nervous system$F$21-40	diseases of the nervous system	0.9186852955762924	{'CI': array([0.8498435, 0.998116 ]), 'Gelman-Rubin': 1.0000345716947576}	Yes	0.9860503671090219	{'CI': array([0.92410826, 1.0498528 ]), 'Gelman-Rubin': 0.9999728647582062}	No
13	Influenza and pneumonia|diseases of the respiratory system$M$0-10	diseases of the respiratory system	0.9541358947124652	{'CI': array([0.90804121, 0.99283372]), 'Gelman-Rubin': 0.9998231346400257}	Yes	1.0222100787213153	{'CI': array([0.97453135, 1.06984443]), 'Gelman-Rubin': 1.0001175315632138}	No
14	Other acute lower respiratory infections|diseases of the respiratory system$M$0-10	diseases of the respiratory system	0.9384393155985686	{'CI': array([0.89554919, 0.98213744]), 'Gelman-Rubin': 0.9997935397772645}	Yes	0.9811502663925804	{'CI': array([0.9306158 , 1.03911783]), 'Gelman-Rubin': 0.9999564443247566}	No
15	Other diseases of pleura|diseases of the respiratory system$F$41-60	diseases of the respiratory system	0.9634438005244624	{'CI': array([0.93079474, 0.99609576]), 'Gelman-Rubin': 1.0000069833561684}	Yes	1.0019873672109338	{'CI': array([0.96905798, 1.03510081]), 'Gelman-Rubin': 0.9998779743274469}	No
16	Infections of the skin and subcutaneous tissue|diseases of the skin and subcutaneous tissue$F$41-60	diseases of the skin and subcutaneous tissue	0.9702262024355484	{'CI': array([0.94007208, 0.99928764]), 'Gelman-Rubin': 0.9998423135980269}	Yes	0.9990069952418242	{'CI': array([0.96639815, 1.02754521]), 'Gelman-Rubin': 1.0001281972556482}	No
17	Persons encountering health services for specific procedures and health care|external causes of morbidity and mortality$F$21-40	external causes of morbidity and mortality	0.9612876448571188	{'CI': array([0.92125931, 0.99823813]), 'Gelman-Rubin': 0.9998170226157524}	Yes	0.9925866936521788	{'CI': array([0.95685253, 1.03328241]), 'Gelman-Rubin': 0.999889944775361}	No
18	Persons encountering health services in circumstances related to reproduction|external causes of morbidity and mortality$F$0-10	external causes of morbidity and mortality	0.978876846536114	{'CI': array([0.9619318 , 0.99598865]), 'Gelman-Rubin': 0.9998292229267106}	Yes	1.0261976800198742	{'CI': array([1.00793378, 1.04398642]), 'Gelman-Rubin': 0.999947218875613}	Yes
19	Persons with potential health hazards related to family and personal history and certain conditions influencing health status|external causes of morbidity and mortality$F$11-20	external causes of morbidity and mortality	0.9283961117479276	{'CI': array([0.86364955, 0.9936387 ]), 'Gelman-Rubin': 0.9999582749833545}	Yes	1.0116847507440574	{'CI': array([0.95403838, 1.0726234 ]), 'Gelman-Rubin': 0.9999229595202755}	No
20	Mental and behavioural disorders due to psychoactive substance use|mental and behavioural disorders$F$41-60	mental and behavioural disorders	0.972410146005441	{'CI': array([0.94592392, 0.99832086]), 'Gelman-Rubin': 0.9997954307155121}	Yes	1.0378952949956002	{'CI': array([1.00854891, 1.06803139]), 'Gelman-Rubin': 1.000000496207282}	Yes
21	Mental and behavioural disorders due to psychoactive substance use|mental and behavioural disorders$M$21-40	mental and behavioural disorders	0.9674488552351056	{'CI': array([0.94164941, 0.9919348 ]), 'Gelman-Rubin': 1.0000587520495652}	Yes	0.9978761068869008	{'CI': array([0.97147423, 1.02314044]), 'Gelman-Rubin': 0.9997950453632767}	No
22	Mood (affective) disorders|mental and behavioural disorders$M$11-20	mental and behavioural disorders	0.9590362088382628	{'CI': array([0.92916782, 0.98793176]), 'Gelman-Rubin': 0.9998355721266844}	Yes	1.0260214814167985	{'CI': array([0.99590582, 1.05682846]), 'Gelman-Rubin': 0.9998308177809013}	No
23	Malignant neoplasms, respiratory system and intrathoracic organs|neoplasms$F$41-60	neoplasms	0.9444115391679953	{'CI': array([0.89957724, 0.98819298]), 'Gelman-Rubin': 0.9998733999080157}	Yes	0.9801152082967688	{'CI': array([0.93498191, 1.02532243]), 'Gelman-Rubin': 0.9998364720572623}	No
24	Malignant neoplasms, secondary and ill-defined|neoplasms$F$21-40	neoplasms	0.922745777055243	{'CI': array([0.84924673, 0.99424494]), 'Gelman-Rubin': 0.999830174475432}	Yes	0.9724130878025424	{'CI': array([0.9062843 , 1.03836194]), 'Gelman-Rubin': 0.9998474291568784}	No
25	Malignant neoplasms, secondary and ill-defined|neoplasms$F$41-60	neoplasms	0.9539918223607998	{'CI': array([0.9198506 , 0.98587473]), 'Gelman-Rubin': 0.9999517319934152}	Yes	0.9565210099433304	{'CI': array([0.91772103, 0.98993424]), 'Gelman-Rubin': 1.0000706638852166}	Yes
26	Burns and corrosions|poisoning and certain other consequences of external causes$M$41-60	poisoning and certain other consequences of external causes	0.8936961381417399	{'CI': array([0.81741183, 0.96581635]), 'Gelman-Rubin': 1.000011788641795}	Yes	1.0273887215293334	{'CI': array([0.95469843, 1.10285872]), 'Gelman-Rubin': 0.9997891537264891}	No
