# Supplementary material for: Measurable health effects associated with the daylight saving time shift
Source: PLoS Comput Biol. 2020 Jun 8;16(6):e1007927. doi: 10.1371/journal.pcbi.1007927 (PMC7302868; doi:10.1371/journal.pcbi.1007927)
Supplement: S26 Table — (CSV) [file pcbi.1007927.s027.csv]

	Condition	System	Relative Risk (Spring)	99.9% C.I. (Spring)	False Coverage Rate Corrected 99.9% C.I. (Spring)	Spring Significant?	Relative Risk (Autumn)	99.9% C.I. (Autumn)	False Coverage Rate Corrected 99.9% C.I. (Autumn)	Autumn Significant?
0	Certain zoonotic bacterial diseases|bacterial infections, and other intestinal infectious diseases, and stds$F$0-10	bacterial infections, and other intestinal infectious diseases, and stds	0.7037026336204649	{'CI': array([0.5004468 , 0.94296925]), 'Error Bound': 1.0945390767909511e-96, 'Reliable CI?': 'Yes'}	{'CI': array([0.46267116, 0.99709836]), 'Error Bound': 1.0945390767909511e-96, 'Reliable CI?': 'Yes'}	Yes	0.8332621477499047	{'CI': array([0.62489577, 1.07756111]), 'Error Bound': 7.049909217247604e-114, 'Reliable CI?': 'Yes'}	{'CI': array([0.62489577, 1.07756111]), 'Error Bound': 7.049909217247604e-114, 'Reliable CI?': 'Yes'}	No
1	Intestinal infectious diseases|bacterial infections, and other intestinal infectious diseases, and stds$F$21-40	bacterial infections, and other intestinal infectious diseases, and stds	0.9116048376873654	{'CI': array([0.84659719, 0.97965258]), 'Error Bound': 0.0, 'Reliable CI?': 'Yes'}	{'CI': array([0.83398049, 0.99360355]), 'Error Bound': 0.0, 'Reliable CI?': 'Yes'}	Yes	0.9728853569927982	{'CI': array([0.89984568, 1.04969766]), 'Error Bound': 0.0, 'Reliable CI?': 'Yes'}	{'CI': array([0.89984568, 1.04969766]), 'Error Bound': 0.0, 'Reliable CI?': 'Yes'}	No
2	Conditions involving the integument and temperature regulation of fetus and newborn|certain conditions originating in the perinatal period$M$0-10	certain conditions originating in the perinatal period	0.8873797995713794	{'CI': array([0.80009011, 0.98029264]), 'Error Bound': 0.0, 'Reliable CI?': 'Yes'}	{'CI': array([0.78328955, 0.99956645]), 'Error Bound': 0.0, 'Reliable CI?': 'Yes'}	Yes	1.0089864108367539	{'CI': array([0.91064924, 1.11420251]), 'Error Bound': 0.0, 'Reliable CI?': 'Yes'}	{'CI': array([0.91064924, 1.11420251]), 'Error Bound': 0.0, 'Reliable CI?': 'Yes'}	No
3	Cerebrovascular diseases|diseases of the circulatory system$M$21-40	diseases of the circulatory system	0.8964578095373098	{'CI': array([0.83564249, 0.95994024]), 'Error Bound': 0.0, 'Reliable CI?': 'Yes'}	{'CI': array([0.82382206, 0.97293092]), 'Error Bound': 0.0, 'Reliable CI?': 'Yes'}	Yes	0.9886317826965116	{'CI': array([0.919508 , 1.06110672]), 'Error Bound': 0.0, 'Reliable CI?': 'Yes'}	{'CI': array([0.919508 , 1.06110672]), 'Error Bound': 0.0, 'Reliable CI?': 'Yes'}	No
4	Other forms of heart disease|diseases of the circulatory system$F$41-60	diseases of the circulatory system	0.9735406248282249	{'CI': array([0.95594141, 0.9913507 ]), 'Error Bound': 0.0, 'Reliable CI?': 'Yes'}	{'CI': array([0.95246194, 0.9949225 ]), 'Error Bound': 0.0, 'Reliable CI?': 'Yes'}	Yes	0.9892739610667788	{'CI': array([0.97021013, 1.00858399]), 'Error Bound': 0.0, 'Reliable CI?': 'Yes'}	{'CI': array([0.97021013, 1.00858399]), 'Error Bound': 0.0, 'Reliable CI?': 'Yes'}	No
5	Diseases of liver|diseases of the digestive system$F$21-40	diseases of the digestive system	0.8721651958398854	{'CI': array([0.79792577, 0.95045381]), 'Error Bound': 0.0, 'Reliable CI?': 'Yes'}	{'CI': array([0.78357046, 0.96658793]), 'Error Bound': 0.0, 'Reliable CI?': 'Yes'}	Yes	0.9039620849846126	{'CI': array([0.82617823, 0.98614656]), 'Error Bound': 0.0, 'Reliable CI?': 'Yes'}	{'CI': array([0.80989282, 1.00454471]), 'Error Bound': 0.0, 'Reliable CI?': 'Yes'}	No
6	Diseases of liver|diseases of the digestive system$F$61-	diseases of the digestive system	0.931777895403446	{'CI': array([0.88463862, 0.98048262]), 'Error Bound': 0.0, 'Reliable CI?': 'Yes'}	{'CI': array([0.87542662, 0.99038086]), 'Error Bound': 0.0, 'Reliable CI?': 'Yes'}	Yes	1.0177503957473617	{'CI': array([0.96432772, 1.07313161]), 'Error Bound': 0.0, 'Reliable CI?': 'Yes'}	{'CI': array([0.96432772, 1.07313161]), 'Error Bound': 0.0, 'Reliable CI?': 'Yes'}	No
7	Disorders of gallbladder, biliary tract and pancreas|diseases of the digestive system$F$21-40	diseases of the digestive system	0.9369019472501534	{'CI': array([0.9056753 , 0.96880738]), 'Error Bound': 0.0, 'Reliable CI?': 'Yes'}	{'CI': array([0.89953527, 0.97524477]), 'Error Bound': 0.0, 'Reliable CI?': 'Yes'}	Yes	0.9834342686557416	{'CI': array([0.9494479 , 1.01821265]), 'Error Bound': 0.0, 'Reliable CI?': 'Yes'}	{'CI': array([0.9494479 , 1.01821265]), 'Error Bound': 0.0, 'Reliable CI?': 'Yes'}	No
8	Renal tubulo-interstitial diseases|diseases of the genitourinary system: urinary system$F$11-20	diseases of the genitourinary system: urinary system	0.8689890114199279	{'CI': array([0.78526629, 0.95790238]), 'Error Bound': 0.0, 'Reliable CI?': 'Yes'}	{'CI': array([0.7691334, 0.9763177]), 'Error Bound': 0.0, 'Reliable CI?': 'Yes'}	Yes	0.906430132034086	{'CI': array([0.82190696, 0.99617041]), 'Error Bound': 0.0, 'Reliable CI?': 'Yes'}	{'CI': array([0.80425385, 1.01632991]), 'Error Bound': 0.0, 'Reliable CI?': 'Yes'}	No
9	Osteopathies|diseases of the musculoskeletal system and connective tissue$F$0-10	diseases of the musculoskeletal system and connective tissue	0.7682884183373665	{'CI': array([0.61046422, 0.94644727]), 'Error Bound': 1.332303846752088e-182, 'Reliable CI?': 'Yes'}	{'CI': array([0.58080303, 0.98518212]), 'Error Bound': 1.332303846752088e-182, 'Reliable CI?': 'Yes'}	Yes	1.2382906485023424	{'CI': array([0.98324116, 1.54103947]), 'Error Bound': 6.2410859928839155e-127, 'Reliable CI?': 'Yes'}	{'CI': array([0.98324116, 1.54103947]), 'Error Bound': 6.2410859928839155e-127, 'Reliable CI?': 'Yes'}	No
10	Inflammatory diseases of the central nervous system|diseases of the nervous system$F$21-40	diseases of the nervous system	0.8720482800672826	{'CI': array([0.78798841, 0.96133741]), 'Error Bound': 0.0, 'Reliable CI?': 'Yes'}	{'CI': array([0.77179229, 0.97983298]), 'Error Bound': 0.0, 'Reliable CI?': 'Yes'}	Yes	0.966136872786868	{'CI': array([0.87859029, 1.05917288]), 'Error Bound': 0.0, 'Reliable CI?': 'Yes'}	{'CI': array([0.87859029, 1.05917288]), 'Error Bound': 0.0, 'Reliable CI?': 'Yes'}	No
11	Other acute lower respiratory infections|diseases of the respiratory system$M$0-10	diseases of the respiratory system	0.9306907058548054	{'CI': array([0.88650534, 0.97625194]), 'Error Bound': 0.0, 'Reliable CI?': 'Yes'}	{'CI': array([0.87786118, 0.98549915]), 'Error Bound': 0.0, 'Reliable CI?': 'Yes'}	Yes	0.9639428815870604	{'CI': array([0.89700825, 1.03404271]), 'Error Bound': 0.0, 'Reliable CI?': 'Yes'}	{'CI': array([0.89700825, 1.03404271]), 'Error Bound': 0.0, 'Reliable CI?': 'Yes'}	No
12	Urticaria and erythema|diseases of the skin and subcutaneous tissue$M$61-	diseases of the skin and subcutaneous tissue	0.6916818958740469	{'CI': array([0.50748406, 0.90506764]), 'Error Bound': 2.8511613571237027e-116, 'Reliable CI?': 'Yes'}	{'CI': array([0.47309061, 0.95263194]), 'Error Bound': 2.8511613571237027e-116, 'Reliable CI?': 'Yes'}	Yes	1.204170960011202	{'CI': array([0.89098859, 1.59333986]), 'Error Bound': 2.851424423563952e-79, 'Reliable CI?': 'Yes'}	{'CI': array([0.89098859, 1.59333986]), 'Error Bound': 2.851424423563952e-79, 'Reliable CI?': 'Yes'}	No
13	Persons encountering health services in circumstances related to reproduction|external causes of morbidity and mortality$F$0-10	external causes of morbidity and mortality	0.9797972646562916	{'CI': array([0.96359113, 0.99618177]), 'Error Bound': 0.0, 'Reliable CI?': 'Yes'}	{'CI': array([0.9603853 , 0.99946572]), 'Error Bound': 0.0, 'Reliable CI?': 'Yes'}	Yes	1.0195241939750388	{'CI': array([1.00157147, 1.03769303]), 'Error Bound': 0.0, 'Reliable CI?': 'Yes'}	{'CI': array([0.99772336, 1.04164453]), 'Error Bound': 0.0, 'Reliable CI?': 'Yes'}	No
14	Persons with potential health hazards related to communicable diseases|external causes of morbidity and mortality$F$41-60	external causes of morbidity and mortality	0.8426462032879136	{'CI': array([0.73055993, 0.96433045]), 'Error Bound': 0.0, 'Reliable CI?': 'Yes'}	{'CI': array([0.70917941, 0.98994781]), 'Error Bound': 0.0, 'Reliable CI?': 'Yes'}	Yes	0.9624827917978644	{'CI': array([0.8565239, 1.0766018]), 'Error Bound': 0.0, 'Reliable CI?': 'Yes'}	{'CI': array([0.8565239, 1.0766018]), 'Error Bound': 0.0, 'Reliable CI?': 'Yes'}	No
15	Persons with potential health hazards related to family and personal history and certain conditions influencing health status|external causes of morbidity and mortality$F$11-20	external causes of morbidity and mortality	0.8996403186191168	{'CI': array([0.82667904, 0.9764689 ]), 'Error Bound': 0.0, 'Reliable CI?': 'Yes'}	{'CI': array([0.81256138, 0.99228504]), 'Error Bound': 0.0, 'Reliable CI?': 'Yes'}	Yes	1.0133109387196075	{'CI': array([0.93082757, 1.10056926]), 'Error Bound': 0.0, 'Reliable CI?': 'Yes'}	{'CI': array([0.93082757, 1.10056926]), 'Error Bound': 0.0, 'Reliable CI?': 'Yes'}	No
16	Mycoses|infections caused by fungi, protozoans, worms, and infestations$F$0-10	infections caused by fungi, protozoans, worms, and infestations	0.7545291512080239	{'CI': array([0.60811934, 0.9183736 ]), 'Error Bound': 1.796137974321472e-208, 'Reliable CI?': 'Yes'}	{'CI': array([0.58051097, 0.95374294]), 'Error Bound': 1.796137974321472e-208, 'Reliable CI?': 'Yes'}	Yes	0.8724938448836848	{'CI': array([0.72500512, 1.03686442]), 'Error Bound': 4.9455060749255495e-248, 'Reliable CI?': 'Yes'}	{'CI': array([0.72500512, 1.03686442]), 'Error Bound': 4.9455060749255495e-248, 'Reliable CI?': 'Yes'}	No
17	Unspecified parts of trunk, limb or body region|injury$F$21-40	injury	0.7323826474454702	{'CI': array([0.54940911, 0.94366848]), 'Error Bound': 1.6989346516630396e-126, 'Reliable CI?': 'Yes'}	{'CI': array([0.51525076, 0.99057046]), 'Error Bound': 1.6989346516630396e-126, 'Reliable CI?': 'Yes'}	Yes	1.010357285784413	{'CI': array([0.77442866, 1.29011711]), 'Error Bound': 3.1675581939970576e-113, 'Reliable CI?': 'Yes'}	{'CI': array([0.77442866, 1.29011711]), 'Error Bound': 3.1675581939970576e-113, 'Reliable CI?': 'Yes'}	No
18	Wrist and hand|injury$F$0-10	injury	0.6381503725007123	{'CI': array([0.43263362, 0.88161405]), 'Error Bound': 7.629078598754029e-84, 'Reliable CI?': 'Yes'}	{'CI': array([0.39439397, 0.93718789]), 'Error Bound': 7.629078598754029e-84, 'Reliable CI?': 'Yes'}	Yes	1.0027820896453297	{'CI': array([0.7142164 , 1.36002991]), 'Error Bound': 2.163879950382381e-73, 'Reliable CI?': 'Yes'}	{'CI': array([0.7142164 , 1.36002991]), 'Error Bound': 2.163879950382381e-73, 'Reliable CI?': 'Yes'}	No
19	Mental and behavioural disorders due to psychoactive substance use|mental and behavioural disorders$M$21-40	mental and behavioural disorders	0.9672081291054134	{'CI': array([0.94097821, 0.99391036]), 'Error Bound': 0.0, 'Reliable CI?': 'Yes'}	{'CI': array([0.93581004, 0.9992854 ]), 'Error Bound': 0.0, 'Reliable CI?': 'Yes'}	Yes	0.9902748888942754	{'CI': array([0.96224733, 1.01883766]), 'Error Bound': 0.0, 'Reliable CI?': 'Yes'}	{'CI': array([0.96224733, 1.01883766]), 'Error Bound': 0.0, 'Reliable CI?': 'Yes'}	No
20	Mood (affective) disorders|mental and behavioural disorders$M$11-20	mental and behavioural disorders	0.9577659417499674	{'CI': array([0.92750022, 0.98866414]), 'Error Bound': 0.0, 'Reliable CI?': 'Yes'}	{'CI': array([0.92154642, 0.99489499]), 'Error Bound': 0.0, 'Reliable CI?': 'Yes'}	Yes	1.0218613731639932	{'CI': array([0.98797878, 1.05652088]), 'Error Bound': 0.0, 'Reliable CI?': 'Yes'}	{'CI': array([0.98797878, 1.05652088]), 'Error Bound': 0.0, 'Reliable CI?': 'Yes'}	No
21	Malignant neoplasms, respiratory system and intrathoracic organs|neoplasms$F$41-60	neoplasms	0.9359958872579868	{'CI': array([0.88768163, 0.98595468]), 'Error Bound': 0.0, 'Reliable CI?': 'Yes'}	{'CI': array([0.87824414, 0.99611311]), 'Error Bound': 0.0, 'Reliable CI?': 'Yes'}	Yes	0.966464716519044	{'CI': array([0.91435557, 1.02047047]), 'Error Bound': 0.0, 'Reliable CI?': 'Yes'}	{'CI': array([0.91435557, 1.02047047]), 'Error Bound': 0.0, 'Reliable CI?': 'Yes'}	No
22	Malignant neoplasms, secondary and ill-defined|neoplasms$F$21-40	neoplasms	0.8778413513583427	{'CI': array([0.79259526, 0.96845853]), 'Error Bound': 0.0, 'Reliable CI?': 'Yes'}	{'CI': array([0.7761769 , 0.98723891]), 'Error Bound': 0.0, 'Reliable CI?': 'Yes'}	Yes	0.9383477602271056	{'CI': array([0.84945599, 1.03296143]), 'Error Bound': 0.0, 'Reliable CI?': 'Yes'}	{'CI': array([0.84945599, 1.03296143]), 'Error Bound': 0.0, 'Reliable CI?': 'Yes'}	No
23	Malignant neoplasms, secondary and ill-defined|neoplasms$F$41-60	neoplasms	0.9516578806005984	{'CI': array([0.91840629, 0.98567607]), 'Error Bound': 0.0, 'Reliable CI?': 'Yes'}	{'CI': array([0.91187285, 0.99254535]), 'Error Bound': 0.0, 'Reliable CI?': 'Yes'}	Yes	0.9432318956018854	{'CI': array([0.90855616, 0.97874407]), 'Error Bound': 0.0, 'Reliable CI?': 'Yes'}	{'CI': array([0.9011741 , 0.98652652]), 'Error Bound': 0.0, 'Reliable CI?': 'Yes'}	Yes
24	Burns and corrosions|poisoning and certain other consequences of external causes$M$41-60	poisoning and certain other consequences of external causes	0.8126481298521827	{'CI': array([0.72035724, 0.91142264]), 'Error Bound': 0.0, 'Reliable CI?': 'Yes'}	{'CI': array([0.70263513, 0.93199983]), 'Error Bound': 0.0, 'Reliable CI?': 'Yes'}	Yes	1.0667769104383136	{'CI': array([0.94335919, 1.20099359]), 'Error Bound': 0.0, 'Reliable CI?': 'Yes'}	{'CI': array([0.94335919, 1.20099359]), 'Error Bound': 0.0, 'Reliable CI?': 'Yes'}	No
