# Supplementary material for: Measurable health effects associated with the daylight saving time shift
Source: PLoS Comput Biol. 2020 Jun 8;16(6):e1007927. doi: 10.1371/journal.pcbi.1007927 (PMC7302868; doi:10.1371/journal.pcbi.1007927)
Supplement: S27 Table — (CSV) [file pcbi.1007927.s028.csv]

	Condition	Cost per year in the following week
0	On diagnostic imaging and in function studies, without diagnosis|abnormal clinical and laboratory findings, not elsewhere classified$F$61-	145.3125496579873
1	On diagnostic imaging and in function studies, without diagnosis|abnormal clinical and laboratory findings, not elsewhere classified$M$61-	160.50116169172463
2	On examination of blood, without diagnosis|abnormal clinical and laboratory findings, not elsewhere classified$M$41-60	137.85223369197539
3	On examination of other body fluids, substances and tissues, without diagnosis|abnormal clinical and laboratory findings, not elsewhere classified$F$11-20	83.97124604843212
4	Chronic rheumatic heart diseases|diseases of the circulatory system$M$61-	29.058013028748295
5	Diseases of veins, lymphatic vessels and lymph nodes, not elsewhere classified|diseases of the circulatory system$M$41-60	126.96362760145998
6	Hypertensive diseases|diseases of the circulatory system$F$41-60	675.7368581341759
7	Other forms of heart disease|diseases of the circulatory system$M$11-20	35.00767798741085
8	Diseases of oral cavity, salivary glands and jaws|diseases of the digestive system$F$11-20	37.98638106224068
9	Disorders of gallbladder, biliary tract and pancreas|diseases of the digestive system$F$41-60	98.77673077846305
10	Noninfective enteritis and colitis|diseases of the digestive system$F$0-10	88.50288584414885
11	Noninfective enteritis and colitis|diseases of the digestive system$F$21-40	120.58309512452013
12	Noninfective enteritis and colitis|diseases of the digestive system$M$0-10	91.3162013628001
13	Noninfective enteritis and colitis|diseases of the digestive system$M$21-40	109.61811030964743
14	Other diseases of intestines|diseases of the digestive system$F$11-20	57.787462782794364
15	Diseases of external ear|diseases of the ear and mastoid process$F$61-	67.69037744133955
16	Diseases of external ear|diseases of the ear and mastoid process$M$61-	69.94853468078996
17	Diseases of middle ear and mastoid|diseases of the ear and mastoid process$F$0-10	208.728570683073
18	Diseases of middle ear and mastoid|diseases of the ear and mastoid process$M$0-10	323.08149801091344
19	Other disorders of ear|diseases of the ear and mastoid process$F$61-	71.95705113698321
20	Disorders of eyelid, lacrimal system and orbit|diseases of the eye and adnexa$F$61-	102.63508318817593
21	Disorders of lens|diseases of the eye and adnexa$F$41-60	86.57192545018897
22	Disorders of lens|diseases of the eye and adnexa$M$61-	224.43016590105654
23	Disorders of ocular muscles, binocular movement, accommodation and refraction|diseases of the eye and adnexa$F$0-10	48.58991307223368
24	Disorders of ocular muscles, binocular movement, accommodation and refraction|diseases of the eye and adnexa$M$0-10	48.20892811472925
25	Disorders of vitreous body and globe|diseases of the eye and adnexa$F$61-	84.8041494002733
26	Glaucoma|diseases of the eye and adnexa$F$41-60	286.552049843326
27	Glaucoma|diseases of the eye and adnexa$M$41-60	183.96550638915872
28	Disorders of breast|diseases of the genitourinary system: pelvis, genitals and breasts$F$11-20	42.5946520540436
29	Noninflammatory disorders of female genital tract|diseases of the genitourinary system: pelvis, genitals and breasts$F$11-20	247.98102996177292
30	Renal tubulo-interstitial diseases|diseases of the genitourinary system: urinary system$F$61-	75.01003561120969
31	Other disorders of the musculoskeletal system and connective tissue|diseases of the musculoskeletal system and connective tissue$F$11-20	131.38796397502583
32	Systemic connective tissue disorders|diseases of the musculoskeletal system and connective tissue$M$61-	38.22244979289833
33	Other disorders of the nervous system|diseases of the nervous system$F$11-20	63.57447889388147
34	Acute upper respiratory infections|diseases of the respiratory system$F$0-10	819.6678960641703
35	Acute upper respiratory infections|diseases of the respiratory system$M$0-10	916.5366198162436
36	Chronic lower respiratory diseases|diseases of the respiratory system$M$0-10	161.3104835116785
37	Influenza and pneumonia|diseases of the respiratory system$F$0-10	132.3650218559446
38	Influenza and pneumonia|diseases of the respiratory system$M$0-10	87.01602279648364
39	Other acute lower respiratory infections|diseases of the respiratory system$F$41-60	134.24971456623862
40	Other acute lower respiratory infections|diseases of the respiratory system$F$61-	114.6897956687336
41	Other diseases of the respiratory system|diseases of the respiratory system$F$61-	166.24553020008742
42	Other diseases of the respiratory system|diseases of the respiratory system$M$61-	148.62573582343325
43	Bullous disorders|diseases of the skin and subcutaneous tissue$F$61-	33.94156594349839
44	Bullous disorders|diseases of the skin and subcutaneous tissue$M$61-	25.225083122073283
45	Disorders of skin appendages|diseases of the skin and subcutaneous tissue$F$11-20	557.2243638093021
46	Disorders of skin appendages|diseases of the skin and subcutaneous tissue$M$11-20	379.40507312644195
47	Other disorders of the skin and subcutaneous tissue|diseases of the skin and subcutaneous tissue$F$11-20	63.302379828716035
48	Diabetes mellitus|endocrine diseases$F$41-60	511.33902508091387
49	Diabetes mellitus|endocrine diseases$M$41-60	590.1293897941224
50	Gonads / estrogen, androgens, testosterone, etc.|endocrine diseases$F$11-20	21.370658638926468
51	Thyroid gland / thyroid hormone|endocrine diseases$F$11-20	85.12031259219752
52	Thyroid gland / thyroid hormone|endocrine diseases$F$41-60	476.06737357471457
53	Accidents|external causes of morbidity and mortality$M$11-20	63.768765258173936
54	Persons encountering health services for examination and investigation|external causes of morbidity and mortality$F$11-20	1230.9146786502706
55	Persons encountering health services in circumstances related to reproduction|external causes of morbidity and mortality$F$11-20	292.33311067510203
56	Persons with potential health hazards related to communicable diseases|external causes of morbidity and mortality$F$11-20	189.90949414836325
57	Persons with potential health hazards related to family and personal history and certain conditions influencing health status|external causes of morbidity and mortality$F$11-20	67.21144973437954
58	Persons with potential health hazards related to family and personal history and certain conditions influencing health status|external causes of morbidity and mortality$M$11-20	71.66770164068434
59	Supplementary factors related to causes of morbidity and mortality classified elsewhere|external causes of morbidity and mortality$M$11-20	35.60643679123391
60	Mycoses|infections caused by fungi, protozoans, worms, and infestations$F$41-60	97.57412487799637
61	Mycoses|infections caused by fungi, protozoans, worms, and infestations$F$61-	251.4944772625756
62	Ankle and foot|injury$M$11-20	104.8191537274353
63	Elbow and forearm|injury$M$11-20	73.72347495504346
64	Behavioural and emotional disorders with onset usually occurring in childhood and adolescence|mental and behavioural disorders$F$11-20	157.00522793349992
65	Behavioural and emotional disorders with onset usually occurring in childhood and adolescence|mental and behavioural disorders$M$0-10	160.67196554538143
66	Behavioural and emotional disorders with onset usually occurring in childhood and adolescence|mental and behavioural disorders$M$11-20	302.6198829578213
67	Neurotic, stress-related and somatoform disorders|mental and behavioural disorders$M$11-20	144.2992455989543
68	Neurotic, stress-related and somatoform disorders|mental and behavioural disorders$M$61-	80.45107605174327
69	Combinations|metabolic diseases$M$11-20	25.91019915230196
70	Benign neoplasms|neoplasms$F$11-20	106.37698530470156
71	Benign neoplasms|neoplasms$M$11-20	56.54788563675202
72	Other nutritional deficiencies|nutritional diseases$M$41-60	72.78266156474284
73	Maternal care related to the fetus and amniotic cavity and possible delivery problems|pregnancy, childbirth and the puerperium$F$41-60	29.806838328002257
74	Bacterial, viral and other infectious agents|sequelae, and diseases classified elsewhere$F$0-10	127.75455799639825
75	Bacterial, viral and other infectious agents|sequelae, and diseases classified elsewhere$M$0-10	158.66681234622894
76	Circulatory and respiratory systems|symptoms and signs$F$0-10	279.0722241925662
77	Circulatory and respiratory systems|symptoms and signs$F$61-	588.7754232749816
78	Circulatory and respiratory systems|symptoms and signs$M$0-10	209.23275114196508
79	General symptoms and signs|symptoms and signs$F$11-20	165.43727111674494
80	General symptoms and signs|symptoms and signs$M$0-10	188.7313476347001
81	Human immunodeficiency virus (hiv) disease|viral infections$M$41-60	46.444202736622515
