# Supplementary material for: Measurable health effects associated with the daylight saving time shift
Source: PLoS Comput Biol. 2020 Jun 8;16(6):e1007927. doi: 10.1371/journal.pcbi.1007927 (PMC7302868; doi:10.1371/journal.pcbi.1007927)
Supplement: S28 Table — (CSV) [file pcbi.1007927.s029.csv]

	Condition	Cost per year in the following week
0	On examination of other body fluids, substances and tissues, without diagnosis|abnormal clinical and laboratory findings, not elsewhere classified$F$11-20	106.95133363928228
1	Intestinal infectious diseases|bacterial infections, and other intestinal infectious diseases, and stds$M$21-40	39.84250953605865
2	Haemolytic anaemias|diseases of the blood and blood-forming organs and certain disorders involving the immune mechanism$F$0-10	18.0626717694362
3	Nutritional anemias|diseases of the blood and blood-forming organs and certain disorders involving the immune mechanism$F$11-20	25.321757638600136
4	Chronic rheumatic heart diseases|diseases of the circulatory system$M$61-	40.486957833884304
5	Diseases of veins, lymphatic vessels and lymph nodes, not elsewhere classified|diseases of the circulatory system$M$41-60	149.98717837559903
6	Hypertensive diseases|diseases of the circulatory system$M$11-20	34.16329389052725
7	Other forms of heart disease|diseases of the circulatory system$M$11-20	48.74089723220715
8	Diseases of oral cavity, salivary glands and jaws|diseases of the digestive system$F$11-20	51.576892533714336
9	Disorders of gallbladder, biliary tract and pancreas|diseases of the digestive system$F$41-60	120.84143499955697
10	Noninfective enteritis and colitis|diseases of the digestive system$F$0-10	105.26789786918744
11	Noninfective enteritis and colitis|diseases of the digestive system$F$21-40	144.82420073714493
12	Noninfective enteritis and colitis|diseases of the digestive system$M$0-10	108.74842326424164
13	Other diseases of intestines|diseases of the digestive system$F$11-20	72.40440951015069
14	Diseases of external ear|diseases of the ear and mastoid process$F$41-60	73.17205003243467
15	Diseases of external ear|diseases of the ear and mastoid process$F$61-	82.38883108793307
16	Diseases of external ear|diseases of the ear and mastoid process$M$61-	84.73113739150443
17	Diseases of middle ear and mastoid|diseases of the ear and mastoid process$F$0-10	286.18944013008496
18	Diseases of middle ear and mastoid|diseases of the ear and mastoid process$M$0-10	415.9705520380764
19	Other disorders of ear|diseases of the ear and mastoid process$F$61-	87.80176048537878
20	Disorders of lens|diseases of the eye and adnexa$F$41-60	104.86935658330833
21	Disorders of ocular muscles, binocular movement, accommodation and refraction|diseases of the eye and adnexa$F$0-10	60.930331687160056
22	Disorders of ocular muscles, binocular movement, accommodation and refraction|diseases of the eye and adnexa$M$0-10	60.70909982434451
23	Glaucoma|diseases of the eye and adnexa$F$41-60	317.731913542686
24	Disorders of breast|diseases of the genitourinary system: pelvis, genitals and breasts$F$11-20	59.205799174060274
25	Noninflammatory disorders of female genital tract|diseases of the genitourinary system: pelvis, genitals and breasts$F$11-20	277.90209533374485
26	Other disorders of the musculoskeletal system and connective tissue|diseases of the musculoskeletal system and connective tissue$F$11-20	164.33595830630082
27	Other soft tissue disorders|diseases of the musculoskeletal system and connective tissue$M$11-20	104.7270556766287
28	Systemic connective tissue disorders|diseases of the musculoskeletal system and connective tissue$M$61-	52.14844684973343
29	Other disorders of the nervous system|diseases of the nervous system$F$11-20	77.92772947523974
30	Acute upper respiratory infections|diseases of the respiratory system$F$0-10	941.2295318754032
31	Acute upper respiratory infections|diseases of the respiratory system$M$0-10	1043.9019133705422
32	Influenza and pneumonia|diseases of the respiratory system$F$0-10	153.07030116568413
33	Influenza and pneumonia|diseases of the respiratory system$M$0-10	105.70293771557107
34	Other acute lower respiratory infections|diseases of the respiratory system$F$41-60	169.8885020306138
35	Other acute lower respiratory infections|diseases of the respiratory system$F$61-	135.96048325455186
36	Bullous disorders|diseases of the skin and subcutaneous tissue$M$61-	37.45563631080937
37	Disorders of skin appendages|diseases of the skin and subcutaneous tissue$F$11-20	600.1741296525367
38	Disorders of skin appendages|diseases of the skin and subcutaneous tissue$F$21-40	159.2334347886355
39	Disorders of skin appendages|diseases of the skin and subcutaneous tissue$M$11-20	416.32323683896885
40	Other disorders of the skin and subcutaneous tissue|diseases of the skin and subcutaneous tissue$F$11-20	78.56217707853897
41	Gonads / estrogen, androgens, testosterone, etc.|endocrine diseases$F$11-20	35.59131912676819
42	Thyroid gland / thyroid hormone|endocrine diseases$F$11-20	104.67313647105101
43	Thyroid gland / thyroid hormone|endocrine diseases$M$11-20	30.864795469857444
44	Accidents|external causes of morbidity and mortality$M$11-20	81.01190244358203
45	Persons encountering health services for examination and investigation|external causes of morbidity and mortality$F$11-20	1310.1086443860074
46	Persons encountering health services for examination and investigation|external causes of morbidity and mortality$M$11-20	154.3111474053648
47	Persons encountering health services in circumstances related to reproduction|external causes of morbidity and mortality$F$11-20	324.5770601061148
48	Persons with potential health hazards related to communicable diseases|external causes of morbidity and mortality$F$11-20	220.87127212700304
49	Persons with potential health hazards related to family and personal history and certain conditions influencing health status|external causes of morbidity and mortality$F$11-20	82.21966614620418
50	Supplementary factors related to causes of morbidity and mortality classified elsewhere|external causes of morbidity and mortality$M$11-20	49.03090322656687
51	Mycoses|infections caused by fungi, protozoans, worms, and infestations$F$41-60	119.29291524001279
52	Ankle and foot|injury$M$11-20	124.07280718366597
53	Elbow and forearm|injury$M$11-20	89.37164149571107
54	Wrist and hand|injury$M$0-10	60.298973781387076
55	Behavioural and emotional disorders with onset usually occurring in childhood and adolescence|mental and behavioural disorders$F$11-20	180.43385837065884
56	Neurotic, stress-related and somatoform disorders|mental and behavioural disorders$M$11-20	176.09344516529487
57	Combinations|metabolic diseases$M$11-20	40.98490526031481
58	Benign neoplasms|neoplasms$F$11-20	128.33471253846125
59	Benign neoplasms|neoplasms$M$11-20	71.9892796537953
60	Maternal care related to the fetus and amniotic cavity and possible delivery problems|pregnancy, childbirth and the puerperium$F$41-60	41.62407215585056
61	Bacterial, viral and other infectious agents|sequelae, and diseases classified elsewhere$F$0-10	149.26898979732016
62	Bacterial, viral and other infectious agents|sequelae, and diseases classified elsewhere$M$0-10	182.13255362063612
63	Circulatory and respiratory systems|symptoms and signs$F$0-10	316.8704222257303
64	Circulatory and respiratory systems|symptoms and signs$M$0-10	251.94089877308195
65	Circulatory and respiratory systems|symptoms and signs$M$41-60	300.3238788359362
66	General symptoms and signs|symptoms and signs$F$0-10	184.75782004521793
67	General symptoms and signs|symptoms and signs$F$11-20	204.9720226157348
68	General symptoms and signs|symptoms and signs$M$0-10	239.52078333211648
