# Supplementary material for: Measurable health effects associated with the daylight saving time shift
Source: PLoS Comput Biol. 2020 Jun 8;16(6):e1007927. doi: 10.1371/journal.pcbi.1007927 (PMC7302868; doi:10.1371/journal.pcbi.1007927)
Supplement: S29 Table — (CSV) [file pcbi.1007927.s030.csv]

	Condition	Cost per year in the following week
0	On diagnostic imaging and in function studies, without diagnosis|abnormal clinical and laboratory findings, not elsewhere classified$M$61-	66.13722084380996
1	Intestinal infectious diseases|bacterial infections, and other intestinal infectious diseases, and stds$F$41-60	33.464556995328984
2	Other bacterial diseases|bacterial infections, and other intestinal infectious diseases, and stds$M$61-	73.95264254852242
3	Certain disorders involving the immune mechanism|diseases of the blood and blood-forming organs and certain disorders involving the immune mechanism$M$61-	12.86980179366259
4	Diseases of veins, lymphatic vessels and lymph nodes, not elsewhere classified|diseases of the circulatory system$M$41-60	63.8483474592386
5	Hypertensive diseases|diseases of the circulatory system$M$61-	109.30842465839238
6	Ischemic heart diseases|diseases of the circulatory system$F$61-	129.08985049979762
7	Ischemic heart diseases|diseases of the circulatory system$M$61-	145.71982256577536
8	Other forms of heart disease|diseases of the circulatory system$F$0-10	16.949973701014017
9	Other forms of heart disease|diseases of the circulatory system$F$61-	282.61647747375457
10	Other forms of heart disease|diseases of the circulatory system$M$11-20	19.680229356347237
11	Other forms of heart disease|diseases of the circulatory system$M$61-	267.55061190626134
12	Pulmonary heart disease and diseases of pulmonary circulation|diseases of the circulatory system$M$41-60	34.55566374413306
13	Diseases of appendix|diseases of the digestive system$M$61-	7.841019952630614
14	Noninfective enteritis and colitis|diseases of the digestive system$F$61-	48.4009029151844
15	Noninfective enteritis and colitis|diseases of the digestive system$M$0-10	13.979720895854285
16	Other diseases of intestines|diseases of the digestive system$F$61-	64.96892296014553
17	Renal failure|diseases of the genitourinary system: urinary system$F$61-	77.62156886622307
18	Renal failure|diseases of the genitourinary system: urinary system$M$41-60	65.24760544022394
19	Renal failure|diseases of the genitourinary system: urinary system$M$61-	105.50215289651136
20	Other soft tissue disorders|diseases of the musculoskeletal system and connective tissue$F$61-	36.862329992626336
21	Chronic lower respiratory diseases|diseases of the respiratory system$M$61-	75.45226970952844
22	Diabetes mellitus|endocrine diseases$F$21-40	31.656367524051696
23	Persons encountering health services for examination and investigation|external causes of morbidity and mortality$F$61-	28.260963982895266
24	Mycoses|infections caused by fungi, protozoans, worms, and infestations$F$41-60	29.050472013597343
25	Mycoses|infections caused by fungi, protozoans, worms, and infestations$M$61-	29.973931970696377
26	Abdomen, lower back, lumbar spine and pelvis|injury$F$41-60	24.045406417180825
27	Abdomen, lower back, lumbar spine and pelvis|injury$M$61-	22.88602202453167
28	Head|injury$F$41-60	25.894572742088314
29	Head|injury$M$0-10	9.952412929217143
30	Thorax|injury$M$61-	25.45020515992627
31	Wrist and hand|injury$M$11-20	5.218017629327156
32	Mental and behavioural disorders due to psychoactive substance use|mental and behavioural disorders$M$41-60	59.42628725873226
33	Malignant neoplasms of male genital organs|neoplasms$M$41-60	13.758504264254213
34	Malignant neoplasms, connective and soft tissue|neoplasms$M$61-	9.615606962149029
35	Maternal care related to the fetus and amniotic cavity and possible delivery problems|pregnancy, childbirth and the puerperium$F$41-60	18.514500342523924
36	Oedema, proteinuria and hypertensive disorders in pregnancy, childbirth and the puerperium|pregnancy, childbirth and the puerperium$F$21-40	50.90917226748071
37	Circulatory and respiratory systems|symptoms and signs$M$41-60	105.49651409875133
38	Circulatory and respiratory systems|symptoms and signs$M$61-	220.68640261928323
39	Cognition, perception, emotional state and behaviour|symptoms and signs$F$61-	46.29178579201152
40	General symptoms and signs|symptoms and signs$M$61-	106.07073593397566
41	Urinary system|symptoms and signs$F$41-60	14.181519254349622
