# Supplementary material for: Measurable health effects associated with the daylight saving time shift
Source: PLoS Comput Biol. 2020 Jun 8;16(6):e1007927. doi: 10.1371/journal.pcbi.1007927 (PMC7302868; doi:10.1371/journal.pcbi.1007927)
Supplement: S30 Table — (CSV) [file pcbi.1007927.s031.csv]

	Condition	Cost per year in the following week
0	On diagnostic imaging and in function studies, without diagnosis|abnormal clinical and laboratory findings, not elsewhere classified$M$61-	72.02721006130167
1	On examination of urine, without diagnosis|abnormal clinical and laboratory findings, not elsewhere classified$M$41-60	10.796934663142927
2	Intestinal infectious diseases|bacterial infections, and other intestinal infectious diseases, and stds$F$41-60	38.82462895683721
3	Other bacterial diseases|bacterial infections, and other intestinal infectious diseases, and stds$M$61-	80.23584083141411
4	Certain disorders involving the immune mechanism|diseases of the blood and blood-forming organs and certain disorders involving the immune mechanism$M$61-	22.111278749407955
5	Diseases of veins, lymphatic vessels and lymph nodes, not elsewhere classified|diseases of the circulatory system$M$41-60	71.28136828851112
6	Hypertensive diseases|diseases of the circulatory system$M$61-	119.89374596473013
7	Ischemic heart diseases|diseases of the circulatory system$F$61-	138.80204787776276
8	Ischemic heart diseases|diseases of the circulatory system$M$61-	159.4879294991859
9	Other forms of heart disease|diseases of the circulatory system$F$0-10	24.31594930399014
10	Other forms of heart disease|diseases of the circulatory system$F$61-	302.40266032781926
11	Other forms of heart disease|diseases of the circulatory system$M$11-20	30.83442545594027
12	Other forms of heart disease|diseases of the circulatory system$M$61-	288.9288917081413
13	Pulmonary heart disease and diseases of pulmonary circulation|diseases of the circulatory system$M$41-60	40.54781061559027
14	Diseases of appendix|diseases of the digestive system$M$61-	15.221258113504916
15	Renal failure|diseases of the genitourinary system: urinary system$M$61-	115.8167427384591
16	Osteopathies|diseases of the musculoskeletal system and connective tissue$M$0-10	9.643201524772737
17	Other soft tissue disorders|diseases of the musculoskeletal system and connective tissue$F$61-	41.82174772364131
18	Inflammatory diseases of the central nervous system|diseases of the nervous system$M$21-40	16.518956824359222
19	Resistance to antimicrobial drugs|external causes of morbidity and mortality$F$41-60	7.940634620628201
20	Mycoses|infections caused by fungi, protozoans, worms, and infestations$F$41-60	34.44559467089026
21	Abdomen, lower back, lumbar spine and pelvis|injury$F$41-60	30.26367881385838
22	Head|injury$F$41-60	31.672930321445754
23	Head|injury$M$0-10	17.728722544577604
24	Hip and thigh|injury$F$11-20	9.73136890068975
25	Thorax|injury$F$11-20	13.494060243452427
26	Thorax|injury$M$61-	31.367028505030266
27	Wrist and hand|injury$M$11-20	14.591596658874206
28	Mental and behavioural disorders due to psychoactive substance use|mental and behavioural disorders$M$41-60	64.99094920395058
29	Other metabolic disorders|metabolic diseases$M$61-	163.35366513713052
30	Malignant neoplasms, connective and soft tissue|neoplasms$M$61-	17.034594697431174
31	Malignant neoplasms, lip, oral cavity and pharynx|neoplasms$F$61-	9.001257836840166
32	Maternal care related to the fetus and amniotic cavity and possible delivery problems|pregnancy, childbirth and the puerperium$F$41-60	25.09844736681721
33	Oedema, proteinuria and hypertensive disorders in pregnancy, childbirth and the puerperium|pregnancy, childbirth and the puerperium$F$21-40	56.0580754081262
34	Circulatory and respiratory systems|symptoms and signs$M$41-60	115.69110963347762
35	Circulatory and respiratory systems|symptoms and signs$M$61-	235.5355533195611
36	General symptoms and signs|symptoms and signs$M$61-	115.5163465734046
37	Urinary system|symptoms and signs$F$41-60	20.551091948097767
38	Viral infections of the central nervous system|viral infections$M$21-40	7.43308822832688
